# Supplementary material for: Photochemical permutation of meta-substituted phenols
Source: Nat Commun. 2025 Aug 13;16:7502. doi: 10.1038/s41467-025-62549-5 (PMC12350626; doi:10.1038/s41467-025-62549-5)
Supplement: Supplementary file 3 — Source Data [file 41467_2025_62549_MOESM3_ESM.zip › Source data/NAMD_trajectories/trajectory049.xyz]

          17

 c      1.13687326    -0.39336993    -0.07020877
 c     -0.15188723    -1.01382028    -0.13786623
 c     -1.25845183    -0.30700024    -0.02510837
 c     -1.13743716     1.24809001     0.03163882
 c      0.23141503     1.78014341    -0.01808858
 c      1.35240091     1.00283023     0.00202319
 h     -0.03120868    -2.17626024    -0.14238049
 h     -1.68127322     1.58423979    -0.87219491
 h      0.05436674     2.82381710     0.10225813
 h      2.23909055     1.52569196     0.03235319
 o      2.24328879    -1.20878530     0.09486067
 h      3.03312886    -0.56115059     0.13264266
 c     -2.57126273    -0.87154037     0.09242996
 h     -2.75073167    -1.98914015    -0.17078003
 h     -2.99253216    -0.69412569     1.06631313
 h     -3.17197721    -0.31079703    -0.81956099
 h     -1.72718358     1.76180140     0.65730305
          17

 c      1.13592665    -0.39785253    -0.07569410
 c     -0.14461213    -1.01056874    -0.13639005
 c     -1.26215503    -0.31023678    -0.02823593
 c     -1.13252536     1.25277685     0.03394206
 c      0.23339557     1.78521874    -0.01964328
 c      1.35262823     1.00685748    -0.00046466
 h     -0.05584260    -2.19014026    -0.13213097
 h     -1.69279559     1.58858059    -0.85110037
 h      0.06920887     2.82507514     0.09482625
 h      2.24053977     1.53842181     0.02731389
 o      2.24147718    -1.20964929     0.09831474
 h      2.99037905    -0.58421007     0.14279535
 c     -2.56993950    -0.87644277     0.08814246
 h     -2.75394602    -1.98785240    -0.17639948
 h     -3.01620255    -0.70943602     1.08336003
 h     -3.16489451    -0.33489198    -0.79558805
 h     -1.74790175     1.77958109     0.69490998
          17

 c      1.13778106    -0.40256124    -0.08062415
 c     -0.13448968    -1.01069252    -0.13489260
 c     -1.26716685    -0.31110926    -0.03051842
 c     -1.12754995     1.25549373     0.03422494
 c      0.23324885     1.78995358    -0.02060868
 c      1.35109093     1.00988716    -0.00340667
 h     -0.08600162    -2.18266433    -0.12433427
 h     -1.70522988     1.59504580    -0.83852714
 h      0.09675868     2.84118264     0.08724791
 h      2.26452377     1.55545846     0.02287967
 o      2.23882994    -1.20985336     0.10149458
 h      2.94880580    -0.61330554     0.15328780
 c     -2.57035604    -0.88230409     0.08194970
 h     -2.74817579    -1.97378020    -0.17656070
 h     -3.04390511    -0.72008967     1.09918542
 h     -3.15470792    -0.36335188    -0.75435319
 h     -1.77875791     1.80279948     0.75377429
          17

 c      1.14237849    -0.40732661    -0.08500495
 c     -0.12235899    -1.01391291    -0.13331311
 c     -1.27282971    -0.30971540    -0.03193535
 c     -1.12376035     1.25708809     0.03370100
 c      0.23106957     1.79453392    -0.02099499
 c      1.34867773     1.01223049    -0.00677337
 h     -0.11933781    -2.15540291    -0.11892271
 h     -1.71836948     1.60423265    -0.83338800
 h      0.13599120     2.86901019     0.07910729
 h      2.30084105     1.57103771     0.01877787
 o      2.23427367    -1.21035448     0.10431772
 h      2.92759011    -0.63332972     0.16553404
 c     -2.57249547    -0.88896530     0.07495813
 h     -2.73379102    -1.95191938    -0.17220037
 h     -3.07113145    -0.72736471     1.10735324
 h     -3.14624336    -0.39170314    -0.70275794
 h     -1.80671229     1.82111244     0.81882818
          17

 c      1.14955505    -0.41194258    -0.08885092
 c     -0.10919923    -1.01943267    -0.13159129
 c     -1.27839929    -0.30623454    -0.03250764
 c     -1.12206797     1.25815049     0.03311015
 c      0.22708614     1.79942168    -0.02080302
 c      1.34636573     1.01424723    -0.01052479
 h     -0.15334240    -2.11494623    -0.11571254
 h     -1.73130271     1.61619331    -0.83280899
 h      0.18525383     2.90148081     0.06971373
 h      2.33756213     1.57899559     0.01472727
 o      2.22720599    -1.21182775     0.10671372
 h      2.93928192    -0.63442219     0.18088470
 c     -2.57587551    -0.89619218     0.06849701
 h     -2.71201574    -1.93070520    -0.16514702
 h     -3.09432282    -0.73232908     1.10403898
 h     -3.14733717    -0.41308845    -0.65192478
 h     -1.82359085     1.82836196     0.87910741
          17

 c      1.15904488    -0.41614313    -0.09218022
 c     -0.09596669    -1.02593076    -0.12969100
 c     -1.28318812    -0.30087708    -0.03229488
 c     -1.12302563     1.25903804     0.03279512
 c      0.22170570     1.80510509    -0.02005252
 c      1.34481277     1.01614410    -0.01462532
 h     -0.18592953    -2.07348391    -0.11438878
 h     -1.74281365     1.63052382    -0.83331977
 h      0.24189594     2.93053365     0.05848775
 h      2.36551948     1.57533268     0.01053497
 o      2.21837815    -1.21397056     0.10873612
 h      2.97582614    -0.62330261     0.19887873
 c     -2.57967361    -0.90366936     0.06385190
 h     -2.68460815    -1.92049953    -0.15785684
 h     -3.11121063    -0.73583181     1.08831257
 h     -3.16707630    -0.41990777    -0.61438167
 h     -1.82570274     1.82203024     0.92802896
          17

 c      1.17046910    -0.41961398    -0.09501613
 c     -0.08344458    -1.03175295    -0.12761062
 c     -1.28666447    -0.29386623    -0.03138864
 c     -1.12691015     1.25998807     0.03291172
 c      0.21550308     1.81188737    -0.01879932
 c      1.34426890     1.01795656    -0.01904697
 h     -0.21611249    -2.04694286    -0.11454961
 h     -1.75190523     1.64655433    -0.83191531
 h      0.30236691     2.94966034     0.04521397
 h      2.37943456     1.55864527     0.00609691
 o      2.20931517    -1.21602979     0.11055438
 h      3.01771563    -0.61481002     0.21739211
 c     -2.58328491    -0.91092484     0.06157236
 h     -2.65322627    -1.92934045    -0.15254127
 h     -3.12092119    -0.73849933     1.06199089
 h     -3.20967937    -0.40900164    -0.59646981
 h     -1.81212629     1.80173050     0.96195113
          17

 c      1.18332793    -0.42202249    -0.09739287
 c     -0.07220806    -1.03557538    -0.12537275
 c     -1.28849195    -0.28544873    -0.02990273
 c     -1.13376442     1.26118731     0.03356474
 c      0.20915622     1.81979185    -0.01713692
 c      1.34462303     1.01958996    -0.02376731
 h     -0.24379978    -2.04739823    -0.11585783
 h     -1.75817546     1.66355177    -0.82666593
 h      0.36268209     2.95515674     0.03008776
 h      2.37776528     1.52980220     0.00138293
 o      2.20134886    -1.21755316     0.11235233
 h      3.04919614    -0.61964352     0.23425828
 c     -2.58678459    -0.91745531     0.06102412
 h     -2.61905839    -1.95767586    -0.15004750
 h     -3.12411046    -0.74065740     1.02944951
 h     -3.26943826    -0.38545071    -0.59399803
 h     -1.78362463     1.76830885     0.97915964
          17

 c      1.19701682    -0.42304370    -0.09936027
 c     -0.06276025    -1.03717962    -0.12300682
 c     -1.28852546    -0.27592650    -0.02796555
 c     -1.14339514     1.26278285     0.03483498
 c      0.20335859     1.82855353    -0.01518955
 c      1.34544803     1.02084131    -0.02876708
 h     -0.26805746    -2.07401118    -0.11815544
 h     -1.76197881     1.68089666    -0.81690470
 h      0.41898567     2.94646859     0.01362569
 h      2.36267211     1.49171368    -0.00356000
 o      2.19536105    -1.21850441     0.11427755
 h      3.06206946    -0.64219554     0.24805485
 c     -2.59058479    -0.92309847     0.06086381
 h     -2.58324460    -1.99754174    -0.14959820
 h     -3.12304453    -0.74224177     0.99725278
 h     -3.33454837    -0.35888668    -0.59791322
 h     -1.74237473     1.72362280     0.97972231
          17

 c      1.21086150    -0.42239419    -0.10098301
 c     -0.05561546    -1.03734554    -0.12054689
 c     -1.28678176    -0.26568277    -0.02571619
 c     -1.15533539     1.26484005     0.03669531
 c      0.19872760     1.83764929    -0.01310144
 c      1.34601747     1.02139723    -0.03402843
 h     -0.28618993    -2.11423620    -0.12134046
 h     -1.76441278     1.69821477    -0.80311109
 h      0.46808559     2.92615510    -0.00349366
 h      2.34031769     1.44923574    -0.00858847
 o      2.19181680    -1.21914384     0.11642814
 h      3.05468508    -0.68207298     0.25823973
 c     -2.59486449    -0.92808556     0.05974679
 h     -2.54742079    -2.03741981    -0.14964322
 h     -3.12117784    -0.74285651     0.97310871
 h     -3.39400567    -0.33780583    -0.60097179
 h     -1.69235969     1.67083339     0.96636406
          17

 c      1.22417037    -0.41988198    -0.10233255
 c     -0.05118567    -1.03704780    -0.11803360
 c     -1.28340012    -0.25517616    -0.02330283
 c     -1.16879059     1.26726817     0.03881674
 c      0.19571752     1.84634926    -0.01102250
 c      1.34536834     1.02085629    -0.03953194
 h     -0.29513442    -2.15323484    -0.12520596
 h     -1.76717492     1.71544293    -0.78657307
 h      0.50791988     2.89961516    -0.02062297
 h      2.32058115     1.40869903    -0.01345287
 o      2.19072641    -1.21995099     0.11883246
 h      3.03184048    -0.73483409     0.26532966
 c     -2.59948279    -0.93274475     0.05672621
 h     -2.51366052    -2.06737640    -0.14880660
 h     -3.12172973    -0.74214914     0.96351673
 h     -3.44037459    -0.32759990    -0.59930680
 h     -1.64014061     1.61497537     0.94641854
          17

 c      1.23630664    -0.41545881    -0.10347382
 c     -0.04966109    -1.03693702    -0.11550636
 c     -1.27860547    -0.24490149    -0.02088288
 c     -1.18265021     1.26978739     0.04036946
 c      0.19455204     1.85380748    -0.00909128
 c      1.34257840     1.01885082    -0.04524873
 h     -0.29294764    -2.18005338    -0.12943693
 h     -1.77230571     1.73279654    -0.76888392
 h      0.53782741     2.87429924    -0.03733636
 h      2.31414203     1.37630014    -0.01785635
 o      2.19149310    -1.22160719     0.12140918
 h      3.00639285    -0.79174163     0.27135048
 c     -2.60422975    -0.93723982     0.05146130
 h     -2.48406637    -2.08122865    -0.14631147
 h     -3.12567664    -0.74041626     0.97071399
 h     -3.46947464    -0.33104989    -0.59150090
 h     -1.59500031     1.56302732     0.93365112
          17

 c      1.24676781    -0.40925166    -0.10445234
 c     -0.05099073    -1.03725972    -0.11299329
 c     -1.27268437    -0.23533675    -0.01862283
 c     -1.19575451     1.27208765     0.04024699
 c      0.19521144     1.85922702    -0.00742319
 c      1.33730094     1.01526052    -0.05112680
 h     -0.27919965    -2.18875278    -0.13367799
 h     -1.78183586     1.75062239    -0.75140894
 h      0.55832036     2.85791181    -0.05352688
 h      2.32629772     1.35555109    -0.02162122
 o      2.19291116    -1.22489317     0.12394996
 h      2.99864263    -0.84107707     0.27994679
 c     -2.60901252    -0.94148052     0.04424261
 h     -2.46039560    -2.07674329    -0.14202873
 h     -3.13091029    -0.73888292     0.99147616
 h     -3.47955744    -0.34910597    -0.57766517
 h     -1.56617448     1.52179794     0.94499445
          17

 c      1.25524331    -0.40155362    -0.10528774
 c     -0.05491405    -1.03792235    -0.11050577
 c     -1.26597893    -0.22689208    -0.01669259
 c     -1.20742595     1.27416820     0.03809780
 c      0.19750297     1.86209290    -0.00611651
 c      1.33010729     1.01032735    -0.05708322
 h     -0.25482966    -2.17788353    -0.13759048
 h     -1.79738486     1.76916240    -0.73492322
 h      0.57017632     2.85565312    -0.06929373
 h      2.35272790     1.34602064    -0.02483709
 o      2.19394594    -1.23025423     0.12625497
 h      3.02377845    -0.87513777     0.29416665
 c     -2.61380072    -0.94516539     0.03579453
 h     -2.44377662    -2.05546422    -0.13640985
 h     -3.13348941    -0.73927145     1.01913540
 h     -3.47106407    -0.38114418    -0.55915814
 h     -1.55697275     1.49376977     0.98780966
          17

 c      1.26162406    -0.39279436    -0.10597603
 c     -0.06099514    -1.03852179    -0.10803728
 c     -1.25889283    -0.21986058    -0.01524832
 c     -1.21763914     1.27638812     0.03498557
 c      0.20116417     1.86235821    -0.00527196
 c      1.32218342     1.00454789    -0.06301620
 h     -0.22196005    -2.15031516    -0.14090455
 h     -1.81974312     1.78826687    -0.71941552
 h      0.57339335     2.86789355    -0.08464781
 h      2.38267501     1.34476697    -0.02780697
 o      2.19485620    -1.23739583     0.12836878
 h      3.07442620    -0.89693690     0.31276995
 c     -2.61843490    -0.94787582     0.02704058
 h     -2.43442845    -2.02280221    -0.13041932
 h     -3.12958358    -0.74309103     1.04669528
 h     -3.44723645    -0.42458552    -0.53893882
 h     -1.56311747     1.47639657     1.05162540
          17

 c      1.26596630    -0.38353146    -0.10649363
 c     -0.06864964    -1.03831953    -0.10556385
 c     -1.25188903    -0.21438542    -0.01441151
 c     -1.22660787     1.27914254     0.03251166
 c      0.20590136     1.86043260    -0.00500285
 c      1.31476317     0.99850005    -0.06882666
 h     -0.18367393    -2.11364182    -0.14348604
 h     -1.84852898     1.80715116    -0.70398643
 h      0.56703166     2.89016864    -0.09929204
 h      2.40530252     1.34849660    -0.03086861
 o      2.19672204    -1.24565115     0.13051366
 h      3.12867232    -0.91439100     0.33136106
 c     -2.62243641    -0.94918631     0.01901277
 h     -2.43139069    -1.98803170    -0.12543557
 h     -3.11662140    -0.75120393     1.06869841
 h     -3.41548727    -0.47407633    -0.52240819
 h     -1.57795616     1.46593259     1.11822413
          17

 c      1.26844221    -0.37444377    -0.10680038
 c     -0.07720007    -1.03626674    -0.10304641
 c     -1.24546772    -0.21046306    -0.01426305
 c     -1.23447841     1.28267200     0.03185287
 c      0.21135230     1.85698307    -0.00542473
 c      1.30880882     0.99274726    -0.07443197
 h     -0.14347331    -2.07996716    -0.14539193
 h     -1.88214155     1.82438975    -0.68703559
 h      0.55005829     2.91545837    -0.11267250
 h      2.41325045     1.35467496    -0.03427335
 o      2.20033082    -1.25444289     0.13286172
 h      3.16826434    -0.93293452     0.34607668
 c     -2.62490821    -0.94881450     0.01284120
 h     -2.43256425    -1.96284985    -0.12297270
 h     -3.09357874    -0.76372031     1.08167863
 h     -3.38827494    -0.52121781    -0.51796069
 h     -1.59636692     1.45979767     1.17318857
          17

 c      1.26929228    -0.36628400    -0.10684618
 c     -0.08597714    -1.03131455    -0.10044376
 c     -1.24012947    -0.20797370    -0.01485124
 c     -1.24131286     1.28706563     0.03361121
 c      0.21705284     1.85270457    -0.00663387
 c      1.30494069     0.98780036    -0.07977020
 h     -0.10428773    -2.06234762    -0.14679523
 h     -1.91810614     1.83823085    -0.66682388
 h      0.52227365     2.93685357    -0.12420184
 h      2.40327332     1.36178471    -0.03815314
 o      2.20588770    -1.26335874     0.13546389
 h      3.18378630    -0.95459571     0.35482954
 c     -2.62477709    -0.94675395     0.00952647
 h     -2.43553441    -1.95698565    -0.12412163
 h     -3.06092361    -0.78003979     1.08408869
 h     -3.37954325    -0.55722367    -0.53471361
 h     -1.61507765     1.45658919     1.20833125
          17

 c      1.26879439    -0.35979268    -0.10657815
 c     -0.09439357    -1.02308062    -0.09774528
 c     -1.23633306    -0.20671167    -0.01619984
 c     -1.24714835     1.29229614     0.03801866
 c      0.22245069     1.84816767    -0.00868877
 c      1.30343754     0.98407775    -0.08480116
 h     -0.06785177    -2.06703641    -0.14765963
 h     -1.95364083     1.84707537    -0.64213274
 h      0.48469667     2.94927617    -0.13347172
 h      2.37602153     1.36937011    -0.04252107
 o      2.21312756    -1.27211516     0.13826823
 h      3.17339106    -0.97905556     0.35714833
 c     -2.62156614    -0.94323928     0.00929109
 h     -2.43891014    -1.97248709    -0.12897907
 h     -3.02054540    -0.79892609     1.07644501
 h     -3.39443791    -0.57886567    -0.57549697
 h     -1.63192973     1.45560999     1.22003691
          17

 c      1.26724105    -0.35560823    -0.10594564
 c     -0.10190230    -1.01225968    -0.09499715
 c     -1.23446108    -0.20640794    -0.01831099
 c     -1.25202721     1.29823541     0.04511225
 c      0.22695396     1.84374122    -0.01160157
 c      1.30421093     0.98184664    -0.08950723
 h     -0.03541471    -2.08859892    -0.14745546
 h     -1.98620731     1.84989637    -0.61273323
 h      0.43947087     2.95023180    -0.14037897
 h      2.33607169     1.37818317    -0.04726433
 o      2.22136820    -1.28056031     0.14112872
 h      3.14233121    -1.00405744     0.35414562
 c     -2.61582392    -0.93869467     0.01115398
 h     -2.44277029    -2.00234771    -0.13660112
 h     -2.97569177    -0.81862986     1.06181519
 h     -3.42391898    -0.59026796    -0.63235251
 h     -1.64536719     1.45657923     1.20772288
          17

 c      1.26492807    -0.35419266    -0.10490248
 c     -0.10795007    -1.00020589    -0.09228274
 c     -1.23479274    -0.20675740    -0.02116803
 c     -1.25598426     1.30465713     0.05478284
 c      0.22998556     1.83955349    -0.01533676
 c      1.30676176     0.98115280    -0.09389361
 h     -0.00863634    -2.11454216    -0.14535558
 h     -2.01392650     1.84649094    -0.57959015
 h      0.38955421     2.94006822    -0.14519595
 h      2.29211930     1.39042748    -0.05212813
 o      2.22943418    -1.28871552     0.14378433
 h      3.10438408    -1.02506113     0.34891461
 c     -2.60849069    -0.93376927     0.01341218
 h     -2.44777200    -2.03518740    -0.14554535
 h     -2.93071250    -0.83713759     1.04609984
 h     -3.45335757    -0.59753565    -0.69203864
 h     -1.65435188     1.45952889     1.17348701
          17

 c      1.26215044    -0.35577527    -0.10341056
 c     -0.11204138    -0.98823876    -0.08968079
 c     -1.23747218    -0.20745407    -0.02473667
 c     -1.25899252     1.31123271     0.06669908
 c      0.23103192     1.83547971    -0.01981436
 c      1.31023591     0.98179284    -0.09798348
 h      0.01060880    -2.13300485    -0.14064937
 h     -2.03582749     1.83755611    -0.54484793
 h      0.33831229     2.92196259    -0.14860207
 h      2.25599280     1.40964109    -0.05674005
 o      2.23570951    -1.29678443     0.14586687
 h      3.08117763    -1.03535969     0.34645806
 c     -2.60027265    -0.92919045     0.01437300
 h     -2.45420382    -2.06071156    -0.15447624
 h     -2.89027786    -0.85258613     1.03697169
 h     -3.47153228    -0.60465745    -0.74311437
 h     -1.65872443     1.46484558     1.12297905
          17

 c      1.25919745    -0.36032100    -0.10144641
 c     -0.11384381    -0.97729032    -0.08724143
 c     -1.24247399    -0.20822193    -0.02895841
 c     -1.26087289     1.31752071     0.08013393
 c      0.22968734     1.83117757    -0.02491873
 c      1.31376062     0.98342890    -0.10180129
 h      0.02082325    -2.13640993    -0.13294655
 h     -2.05191831     1.82460109    -0.51162551
 h      0.28903782     2.90143279    -0.15163743
 h      2.23843143     1.43920561    -0.06077112
 o      2.23894260    -1.30495004     0.14708832
 h      3.08960925    -1.02959925     0.35077920
 c     -2.59161173    -0.92554213     0.01284119
 h     -2.46171538    -2.07223592    -0.16247514
 h     -2.85801957    -0.86371123     1.04056170
 h     -3.47249556    -0.61323223    -0.77817219
 h     -1.66005388     1.47346749     1.06719169
          17

 c      1.25634241    -0.36754074    -0.09900559
 c     -0.11325423    -0.96784681    -0.08498212
 c     -1.24958234    -0.20882781    -0.03373851
 c     -1.26121894     1.32296200     0.09383541
 c      0.22569132     1.82621183    -0.03051896
 c      1.31698673     0.98585727    -0.10534762
 h      0.02118798    -2.12181153    -0.12218804
 h     -2.06300539     1.80967908    -0.48355293
 h      0.24448136     2.88489465    -0.15550503
 h      2.24262687     1.47934742    -0.06420672
 o      2.23940378    -1.31302506     0.14752118
 h      3.12361783    -1.00951670     0.36047240
 c     -2.58286844    -0.92315730     0.00841834
 h     -2.46943680    -2.06700970    -0.16910242
 h     -2.83537881    -0.87002467     1.05745535
 h     -3.45436277    -0.62330522    -0.79339616
 h     -1.66254028     1.48713808     1.02343654
          17

 c      1.25383206    -0.37694855    -0.09609846
 c     -0.11040827    -0.95997163    -0.08289202
 c     -1.25839440    -0.20907792    -0.03893921
 c     -1.25952531     1.32694780     0.10636047
 c      0.21894843     1.82026719    -0.03650299
 c      1.32027170     0.98916577    -0.10859048
 h      0.01162713    -2.09054384    -0.10860323
 h     -2.07019721     1.79494701    -0.46398334
 h      0.20660464     2.87720253    -0.16121880
 h      2.26225197     1.52557700    -0.06743075
 o      2.23842024    -1.32052994     0.14749400
 h      3.16145642    -0.98250850     0.37033817
 c     -2.57437961    -0.92210865     0.00150886
 h     -2.47614181    -2.04601514    -0.17437423
 h     -2.82169992    -0.87161730     1.08198840
 h     -3.41831593    -0.63389565    -0.78797064
 h     -1.67190760     1.50803417     1.01055650
          17

 c      1.25187492    -0.38793678    -0.09274311
 c     -0.10564789    -0.95330868    -0.08093969
 c     -1.26834713    -0.20881095    -0.04438857
 c     -1.25568673     1.32904718     0.11709702
 c      0.20952334     1.81334108    -0.04281124
 c      1.32427144     0.99357936    -0.11148335
 h     -0.00718492    -2.04831222    -0.09263874
 h     -2.07418305     1.78216271    -0.45500984
 h      0.17667630     2.87936622    -0.16926915
 h      2.28657891     1.57083254    -0.07098694
 o      2.23716667    -1.32703645     0.14729940
 h      3.18466143    -0.95579627     0.37593112
 c     -2.56634583    -0.92222126    -0.00694686
 h     -2.48036325    -2.01402401    -0.17875690
 h     -2.81530018    -0.86887620     1.10560858
 h     -3.36867782    -0.64303383    -0.76424910
 h     -1.69026101     1.53676300     1.03591373
          17

 c      1.25062637    -0.39984438    -0.08896164
 c     -0.09945927    -0.94708414    -0.07908626
 c     -1.27875889    -0.20789316    -0.04990141
 c     -1.25034032     1.32921491     0.12675863
 c      0.19762075     1.80576189    -0.04944200
 c      1.32947700     0.99922202    -0.11398518
 h     -0.03390918    -2.00536634    -0.07480829
 h     -2.07465234     1.77234490    -0.45671413
 h      0.15548087     2.88825109    -0.17955016
 h      2.30619185     1.60865214    -0.07532186
 o      2.23629695    -1.33229708     0.14710181
 h      3.18375763    -0.93410378     0.37496014
 c     -2.55864373    -0.92310197    -0.01569630
 h     -2.48051666    -1.97967580    -0.18319089
 h     -2.81442503    -0.86234134     1.12064938
 h     -3.31398115    -0.64739804    -0.72879200
 h     -1.71267836     1.57057650     1.08894810
          17

 c      1.25017454    -0.41201660    -0.08477981
 c     -0.09238024    -0.94026389    -0.07730549
 c     -1.28887974    -0.20620474    -0.05529839
 c     -1.24449834     1.32768553     0.13649651
 c      0.18357378     1.79802347    -0.05642393
 c      1.33603639     1.00602057    -0.11606762
 h     -0.06692710    -1.97482202    -0.05545614
 h     -2.07029298     1.76577184    -0.46711551
 h      0.14334066     2.89843111    -0.19157838
 h      2.31522526     1.63474587    -0.08069791
 o      2.23602689    -1.33623590     0.14695615
 h      3.15688910    -0.91966184     0.36695845
 c     -2.55069066    -0.92427307    -0.02325281
 h     -2.47515941    -1.95428006    -0.18902131
 h     -2.81765289    -0.85266068     1.12214023
 h     -3.26787622    -0.64191151    -0.69326447
 h     -1.73152209     1.60488162     1.15180669
          17

 c      1.25053557    -0.42384805    -0.08022979
 c     -0.08490691    -0.93207111    -0.07559508
 c     -1.29794322    -0.20362444    -0.06041689
 c     -1.23907809     1.32475354     0.14705492
 c      0.16785221     1.79058540    -0.06378236
 c      1.34375444     1.01371575    -0.11771525
 h     -0.10488646    -1.96669927    -0.03463987
 h     -2.05943919     1.76226140    -0.48286993
 h      0.13999267     2.90454588    -0.20479484
 h      2.31144196     1.64727113    -0.08720725
 o      2.23618450    -1.33895100     0.14682079
 h      3.10899965    -0.91207742     0.35307388
 c     -2.54166325    -0.92544543    -0.02820095
 h     -2.46349270    -1.94764627    -0.19759206
 h     -2.82396547    -0.84056273     1.10815322
 h     -3.24597878    -0.62070581    -0.67150409
 h     -1.74129217     1.63566008     1.21015839
          17

 c      1.25166029    -0.43480498    -0.07535537
 c     -0.07748818    -0.92261570    -0.07395062
 c     -1.30521244    -0.20002956    -0.06511550
 c     -1.23475662     1.32068137     0.15867724
 c      0.15107381     1.78375128    -0.07151992
 c      1.35211980     1.02189081    -0.11892559
 h     -0.14649143    -1.98057898    -0.01247790
 h     -2.04090924     1.76148980    -0.50025595
 h      0.14453451     2.90284810    -0.21878104
 h      2.29599057     1.64681873    -0.09480535
 o      2.23614277    -1.34077582     0.14654511
 h      3.05290123    -0.90729832     0.33629503
 c     -2.53133821    -0.92666192    -0.03006778
 h     -2.44593241    -1.96223648    -0.20951481
 h     -2.83278419    -0.82681057     1.07980244
 h     -3.25528193    -0.58137575    -0.66983392
 h     -1.73944843     1.66025223     1.25541079
          17

 c      1.25344553    -0.44442446    -0.07021655
 c     -0.07060765    -0.91287513    -0.07232614
 c     -1.31003298    -0.19533034    -0.06927824
 c     -1.23199076     1.31570501     0.17131764
 c      0.13399528     1.77762728    -0.07961119
 c      1.36030850     1.02997335    -0.11970939
 h     -0.18952036    -2.00580298     0.01034380
 h     -2.01459016     1.76319060    -0.51598807
 h      0.15551016     2.89185604    -0.23336815
 h      2.27349151     1.63654570    -0.10335154
 o      2.23483018    -1.34233099     0.14587918
 h      3.00910823    -0.89681343     0.32133519
 c     -2.52063625    -0.92811741    -0.02983687
 h     -2.42420729    -1.99138378    -0.22421213
 h     -2.84415152    -0.81211318     1.04125282
 h     -3.28713636    -0.52891870    -0.68136831
 h     -1.72546349     1.67709896     1.28315740
          17

 c      1.25574514    -0.45229906    -0.06488904
 c     -0.06479784    -0.90404078    -0.07063785
 c     -1.31190505    -0.18952683    -0.07281789
 c     -1.23104733     1.31006122     0.18482364
 c      0.11747044     1.77212181    -0.08800388
 c      1.36720283     1.03723483    -0.12008742
 h     -0.23069818    -2.02908339     0.03262348
 h     -1.98164577     1.76723533    -0.52769679
 h      0.17109569     2.87249470    -0.24868749
 h      2.25201370     1.62217731    -0.11268292
 o      2.23135408    -1.34425724     0.14462638
 h      2.99586243    -0.87205427     0.31221590
 c     -2.51088134    -0.93001897    -0.02920779
 h     -2.40078552    -2.02378061    -0.24021657
 h     -2.85898844    -0.79699129     0.99941875
 h     -3.32569983    -0.47272375    -0.69424668
 h     -1.69998740     1.68535480     1.29161359
          17

 c      1.25838502    -0.45806480    -0.05945636
 c     -0.06055612    -0.89700705    -0.06879704
 c     -1.31055023    -0.18275215    -0.07566953
 c     -1.23200233     1.30400080     0.19900769
 c      0.10237468     1.76696760    -0.09662192
 c      1.37155683     1.04288049    -0.12008122
 h     -0.26658559    -2.04044237     0.05308164
 h     -1.94443245     1.77365185    -0.53411422
 h      0.18933977     2.84791130    -0.26519026
 h      2.24144394     1.61085722    -0.12273638
 o      2.22607505    -1.34656777     0.14288025
 h      3.01178853    -0.83484188     0.30843576
 c     -2.50295484    -0.93253685    -0.02972772
 h     -2.37816527    -2.04903417    -0.25586167
 h     -2.87901896    -0.78169270     0.96267673
 h     -3.35809394    -0.42129866    -0.70013177
 h     -1.66453564     1.68471950     1.28100213
          17

 c      1.26117632    -0.46141618    -0.05399949
 c     -0.05825085    -0.89224433    -0.06673141
 c     -1.30594397    -0.17527795    -0.07777643
 c     -1.23471461     1.29777177     0.21360244
 c      0.08950950     1.76177671    -0.10537086
 c      1.37243632     1.04631355    -0.11970437
 h     -0.29437591    -2.03470578     0.07068655
 h     -1.90620515     1.78259988    -0.53502125
 h      0.20840901     2.82282569    -0.28361504
 h      2.24878048     1.60790769    -0.13362491
 o      2.22037187    -1.34864825     0.14094677
 h      3.03910957    -0.79723382     0.30607854
 c     -2.49717850    -0.93570272    -0.03241166
 h     -2.35847395    -2.06034529    -0.26982626
 h     -2.90582910    -0.76638828     0.93796077
 h     -3.37682026    -0.38039635    -0.69548340
 h     -1.62163716     1.67560586     1.25399560
          17

 c      1.26391279    -0.46213989    -0.04859141
 c     -0.05805784    -0.88983686    -0.06439139
 c     -1.29830826    -0.16748108    -0.07907845
 c     -1.23879290     1.29156159     0.22810157
 c      0.07951817     1.75614846    -0.11415082
 c      1.36970432     1.04741783    -0.11897050
 h     -0.31228106    -2.01111112     0.08480279
 h     -1.87065654     1.79428045    -0.53096373
 h      0.22673271     2.80218213    -0.30483822
 h      2.27291699     1.61338197    -0.14547743
 o      2.21551889    -1.34989050     0.13909034
 h      3.06102983    -0.77101969     0.30174494
 c     -2.49358079    -0.93929873    -0.03757542
 h     -2.34332271    -2.05495675    -0.28141751
 h     -2.93920991    -0.75171289     0.92737951
 h     -3.37849755    -0.35339321    -0.68001657
 h     -1.57527994     1.65972474     1.21722804
          17

 c      1.26636930    -0.46014198    -0.04329503
 c     -0.05992425    -0.88950649    -0.06175686
 c     -1.28807260    -0.15978736    -0.07950995
 c     -1.24359150     1.28541307     0.24154174
 c      0.07283988     1.74981956    -0.12288038
 c      1.36401414     1.04651800    -0.11791265
 h     -0.31977875    -1.97308309     0.09531623
 h     -1.84135283     1.80876282    -0.52275971
 h      0.24293861     2.78928969    -0.32958828
 h      2.30504611     1.62247073    -0.15814093
 o      2.21225638    -1.34996717     0.13745231
 h      3.06833307    -0.76293019     0.29379498
 c     -2.49212551    -0.94280494    -0.04486913
 h     -2.33372167    -2.03402824    -0.29071699
 h     -2.97623189    -0.73913350     0.92750081
 h     -3.36256520    -0.34191957    -0.65543304
 h     -1.53122731     1.64092634     1.18327961
          17

 c      1.26831308    -0.45545907    -0.03816255
 c     -0.06354620    -0.89058085    -0.05885229
 c     -1.27581853    -0.15261807    -0.07900897
 c     -1.24831998     1.27921849     0.25250458
 c      0.06970363     1.74278072    -0.13152133
 c      1.35634547     1.04407259    -0.11658613
 h     -0.31790330    -1.92864975     0.10283604
 h     -1.82122567     1.82578051    -0.51096515
 h      0.25565990     2.78442254    -0.35812402
 h      2.33418712     1.62912547    -0.17110440
 o      2.21083441    -1.34879982     0.13607164
 h      3.05858638    -0.77489280     0.28200098
 c     -2.49272683    -0.94544348    -0.05352891
 h     -2.32995198    -2.00263331    -0.29867519
 h     -3.01212085    -0.73063062     0.93213422
 h     -3.33089705    -0.34597236    -0.62498122
 h     -1.49608377     1.62511839     1.17002264
          17

 c      1.26952870    -0.44826018    -0.03323433
 c     -0.06837370    -0.89198519    -0.05576245
 c     -1.26222322    -0.14635707    -0.07753578
 c     -1.25234420     1.27299218     0.25985100
 c      0.07012889     1.73527627    -0.14008653
 c      1.34761650     1.04045012    -0.11505482
 h     -0.30938447    -1.89059549     0.10888298
 h     -1.81226396     1.84459941    -0.49556938
 h      0.26349697     2.78488842    -0.39010050
 h      2.35166395     1.62879307    -0.18366778
 o      2.21105916    -1.34652113     0.13490482
 h      3.03534939    -0.80456140     0.26722948
 c     -2.49510916    -0.94633466    -0.06261363
 h     -2.33143835    -1.96951480    -0.30710708
 h     -3.04197827    -0.72801761     0.93562139
 h     -3.28840476    -0.36327700    -0.59374682
 h     -1.47403144     1.61693178     1.19155377
          17

 c      1.26985025    -0.43884462    -0.02853705
 c     -0.07369558    -0.89249450    -0.05260816
 c     -1.24801383    -0.14133051    -0.07509314
 c     -1.25544162     1.26725854     0.26380433
 c      0.07391504     1.72769694    -0.14862254
 c      1.33854809     1.03588170    -0.11337998
 h     -0.29786263    -1.87358216     0.11558666
 h     -1.81541461     1.86401551    -0.47604674
 h      0.26526167     2.78641837    -0.42470062
 h      2.35250978     1.61914717    -0.19512987
 o      2.21223051    -1.34350768     0.13382857
 h      3.00911213    -0.84487022     0.25140918
 c     -2.49862329    -0.94481738    -0.07108848
 h     -2.33686918    -1.94528206    -0.31832143
 h     -3.06199409    -0.73246406     0.93440024
 h     -3.24434011    -0.38799468    -0.56940168
 h     -1.46399486     1.61499826     1.24535411
          17

 c      1.26920945    -0.42762276    -0.02407959
 c     -0.07884790    -0.89143591    -0.04943904
 c     -1.23393857    -0.13777072    -0.07173028
 c     -1.25765045     1.26291366     0.26575819
 c      0.08062768     1.72045021    -0.15717977
 c      1.32964899     1.03048341    -0.11161504
 h     -0.28573640    -1.88603154     0.12436118
 h     -1.83056456     1.88242874    -0.45157683
 h      0.26031058     2.78483496    -0.46093108
 h      2.33542128     1.59994724    -0.20492286
 o      2.21311881    -1.34037821     0.13265507
 h      2.99757512    -0.88428081     0.23729618
 c     -2.50215548    -0.94090060    -0.07789420
 h     -2.34484944    -1.93795460    -0.33411074
 h     -3.06990534    -0.74433365     0.92707489
 h     -3.21256210    -0.41013391    -0.56231495
 h     -1.46160705     1.61326237     1.31470254
          17

 c      1.26767159    -0.41508778    -0.01984949
 c     -0.08336948    -0.88929785    -0.04612701
 c     -1.22074576    -0.13577130    -0.06753146
 c     -1.25900027     1.26074212     0.26716476
 c      0.08961438     1.71387546    -0.16579053
 c      1.32119469     1.02427426    -0.10979988
 h     -0.27266195    -1.92306455     0.13455008
 h     -1.85658472     1.89798837    -0.42131093
 h      0.24872982     2.77718422    -0.49790575
 h      2.30271317     1.57292039    -0.21274192
 o      2.21249073    -1.33766000     0.13122638
 h      3.01735097    -0.91244701     0.22700837
 c     -2.50450227    -0.93535009    -0.08229010
 h     -2.35472806    -1.94816617    -0.35456140
 h     -3.06510621    -0.76317358     0.91400520
 h     -3.20627744    -0.41939735    -0.58215009
 h     -1.46268114     1.60614734     1.38205385
          17

 c      1.26542116    -0.40179646    -0.01581430
 c     -0.08692612    -0.88740127    -0.04242101
 c     -1.20915052    -0.13527458    -0.06260114
 c     -1.25945021     1.26118804     0.26900720
 c      0.10005934     1.70820828    -0.17446230
 c      1.31317233     1.01717572    -0.10794921
 h     -0.25687930    -1.97028905     0.14395579
 h     -1.89149405     1.90884506    -0.38468933
 h      0.23132555     2.76224441    -0.53505180
 h      2.26065705     1.54186960    -0.21872056
 o      2.21022651    -1.33522459     0.12955004
 h      3.06666038    -0.92956602     0.21996997
 c     -2.50529619    -0.92897456    -0.08449842
 h     -2.36662718    -1.96902664    -0.37786749
 h     -3.04874179    -0.78774509     0.89711447
 h     -3.22691852    -0.41375755    -0.63014652
 h     -1.46430705     1.59069230     1.43563663
          17

 c      1.26270009    -0.38837280    -0.01192659
 c     -0.08919085    -0.88709087    -0.03808790
 c     -1.19977975    -0.13610351    -0.05705245
 c     -1.25894193     1.26436119     0.27186066
 c      0.11105760     1.70357079    -0.18317707
 c      1.30525412     1.00902495    -0.10603922
 h     -0.23722236    -2.01301582     0.15041637
 h     -1.93273607     1.91346549    -0.34173361
 h      0.20948264     2.74062105    -0.57226384
 h      2.21956399     1.51264351    -0.22359902
 o      2.20734458    -1.33245184     0.12775527
 h      3.12561718    -0.94392447     0.21372794
 c     -2.50522877    -0.92210618    -0.08585825
 h     -2.38069894    -1.99061590    -0.40132077
 h     -3.02378808    -0.81613826     0.88003919
 h     -3.26207493    -0.40092537    -0.69648273
 h     -1.46453839     1.56609566     1.46911449
          17

 c      1.25974910    -0.37552009    -0.00812734
 c     -0.08985984    -0.88928240    -0.03298456
 c     -1.19310493    -0.13802111    -0.05100166
 c     -1.25745058     1.27009698     0.27606485
 c      0.12169026     1.69997869    -0.19189124
 c      1.29695798     0.99968461    -0.10401460
 h     -0.21368638    -2.04116478     0.15261927
 h     -1.97750706     1.91091264    -0.29320969
 h      0.18494297     2.71453566    -0.61000833
 h      2.19168973     1.49194427    -0.22862069
 o      2.20492069    -1.32883045     0.12595047
 h      3.17388578    -0.96228739     0.20627700
 c     -2.50518505    -0.91488714    -0.08813302
 h     -2.39657848    -2.00431747    -0.42244625
 h     -2.99475551    -0.84610388     0.86801983
 h     -3.29649140    -0.39015102    -0.76735661
 h     -1.46195691     1.53289913     1.47980653
          17

 c      1.25678265    -0.36401836    -0.00434652
 c     -0.08874246    -0.89438017    -0.02706103
 c     -1.18937837    -0.14079562    -0.04456751
 c     -1.25500345     1.27800900     0.28180904
 c      0.13109164     1.69737465    -0.20054123
 c      1.28812045     0.98931460    -0.10184610
 h     -0.18711445    -2.04982896     0.15012935
 h     -2.02306709     1.90101312    -0.24062243
 h      0.15953885     2.68724206    -0.64929475
 h      2.18536781     1.48414060    -0.23480525
 o      2.20356317    -1.32413261     0.12418203
 h      3.19919810    -0.98707413     0.19671846
 c     -2.50569998    -0.90748678    -0.09280807
 h     -2.41333842    -2.00475626    -0.43963661
 h     -2.96649875    -0.87560162     0.86644020
 h     -3.31966065    -0.38708608    -0.83133175
 h     -1.45545099     1.49253702     1.46773896
          17

 c      1.25398763    -0.35468876    -0.00050602
 c     -0.08583042    -0.90229937    -0.02034606
 c     -1.18859382    -0.14425223    -0.03787271
 c     -1.25166740     1.28753506     0.28909912
 c      0.13850601     1.69569410    -0.20906349
 c      1.27934659     0.97861647    -0.09960614
 h     -0.15883318    -2.03876514     0.14323224
 h     -2.06697681     1.88437757    -0.18606078
 h      0.13494489     2.66199861    -0.69139499
 h      2.19925277     1.48817711    -0.24198694
 o      2.20342654    -1.31834529     0.12245260
 h      3.19715344    -1.01752399     0.18496124
 c     -2.50706057    -0.90003498    -0.10070169
 h     -2.42966186    -1.99014597    -0.45235001
 h     -2.94230424    -0.90319882     0.87775781
 h     -3.32629456    -0.39381860    -0.88076832
 h     -1.44422058     1.44720189     1.43589283
          17

 c      1.25152467    -0.34831932     0.00347362
 c     -0.08130854    -0.91246153    -0.01293779
 c     -1.19048953    -0.14829833    -0.03104585
 c     -1.24751043     1.29798913     0.29761683
 c      0.14333212     1.69493897    -0.21742963
 c      1.27182866     0.96871292    -0.09746427
 h     -0.13042805    -2.01245742     0.13286182
 h     -2.10723287     1.86229193    -0.13192714
 h      0.11254430     2.64082908    -0.73729088
 h      2.22388365     1.49847466    -0.24882317
 o      2.20426051    -1.31161464     0.12073847
 h      3.17042655    -1.05071370     0.17144155
 c     -2.50951016    -0.89253972    -0.11181690
 h     -2.44401242    -1.96221753    -0.46111903
 h     -2.92277729    -0.92792162     0.89912075
 h     -3.31480593    -0.41007637    -0.91126175
 h     -1.42798961     1.39979093     1.39156051
          17

 c      1.24952187    -0.34555170     0.00766321
 c     -0.07551635    -0.92376431    -0.00499705
 c     -1.19459811    -0.15292024    -0.02422201
 c     -1.24255250     1.30864132     0.30653562
 c      0.14514830     1.69520830    -0.22567958
 c      1.26674180     0.96075604    -0.09560687
 h     -0.10355927    -1.98076957     0.12057519
 h     -2.14230216     1.83652383    -0.08058840
 h      0.09343857     2.62371767    -0.78708212
 h      2.24830568     1.50862292    -0.25371912
 o      2.20533296    -1.30423727     0.11899817
 h      3.12999794    -1.08182197     0.15698461
 c     -2.51323909    -0.88486713    -0.12547557
 h     -2.45475855    -1.92619727    -0.46749832
 h     -2.90666690    -0.94884161     0.92340984
 h     -3.28641205    -0.43388054    -0.92120868
 h     -1.40732530     1.35357299     1.34810790
          17

 c      1.24805902    -0.34674933     0.01211455
 c     -0.06889335    -0.93466557     0.00327751
 c     -1.20032887    -0.15815533    -0.01754082
 c     -1.23675780     1.31884448     0.31455764
 c      0.14372285     1.69665334    -0.23392891
 c      1.26484733     0.95561797    -0.09417558
 h     -0.07968482    -1.95847250     0.10830687
 h     -2.17107502     1.80909160    -0.03400532
 h      0.07849060     2.60878466    -0.83973629
 h      2.26447949     1.51388458    -0.25554369
 o      2.20535364    -1.29664756     0.11718673
 h      3.09645969    -1.10450083     0.14257930
 c     -2.51821214    -0.87678133    -0.14058422
 h     -2.46028099    -1.89045772    -0.47387479
 h     -2.89252087    -0.96497347     0.94258581
 h     -3.24534212    -0.46148338    -0.91223908
 h     -1.38356679     1.31120992     1.32409305
          17

 c      1.24714709    -0.35187424     0.01685119
 c     -0.06193367    -0.94367257     0.01171767
 c     -1.20705639    -0.16404536    -0.01114042
 c     -1.23013808     1.32814075     0.32062586
 c      0.13902546     1.69938567    -0.24234577
 c      1.26640479     0.95375439    -0.09324818
 h     -0.05973659    -1.96006929     0.09758594
 h     -2.19279613     1.78205808     0.00653348
 h      0.06828435     2.59328189    -0.89334642
 h      2.26827461     1.51180123    -0.25382456
 o      2.20297273    -1.28929256     0.11529521
 h      3.09235604    -1.11320508     0.12876295
 c     -2.52396462    -0.86813071    -0.15578122
 h     -2.45914034    -1.86468821    -0.48286295
 h     -2.87966784    -0.97547394     0.95033001
 h     -3.20004469    -0.48677592    -0.89073902
 h     -1.35759640     1.27378351     1.33449078
          17

 c      1.24670893    -0.36042212     0.02186323
 c     -0.05514115    -0.95022071     0.02025957
 c     -1.21418756    -0.17058028    -0.00514247
 c     -1.22287135     1.33618476     0.32496121
 c      0.13123904     1.70339722    -0.25111018
 c      1.27119913     0.95517762    -0.09283742
 h     -0.04409636    -1.98988463     0.08864184
 h     -2.20704035     1.75737889     0.04046849
 h      0.06301432     2.57473613    -0.94569976
 h      2.25925135     1.50209628    -0.24873200
 o      2.19813794    -1.28240409     0.11338054
 h      3.12103027    -1.10724793     0.11516640
 c     -2.52946648    -0.85921514    -0.16948091
 h     -2.45043336    -1.85578522    -0.49614447
 h     -2.86837561    -0.97984488     0.94306943
 h     -3.16429268    -0.50088110    -0.86950858
 h     -1.32850216     1.24170775     1.37820719
          17

 c      1.24657566    -0.37146110     0.02710738
 c     -0.04898196    -0.95500943     0.02892104
 c     -1.22118426    -0.17766182     0.00036936
 c     -1.21520838     1.34259388     0.32893500
 c      0.12074682     1.70852660    -0.26036764
 c      1.27856636     0.95947882    -0.09288884
 h     -0.03293282    -2.03820954     0.08065028
 h     -2.21375302     1.73679752     0.06784203
 h      0.06238592     2.55169824    -0.99486685
 h      2.24063996     1.48665546    -0.24106821
 o      2.19236308    -1.27602104     0.11151572
 h      3.16250831    -1.09054982     0.10128751
 c     -2.53336781    -0.85095601    -0.18022797
 h     -2.43435555    -1.86371786    -0.51348014
 h     -2.85968354    -0.97805739     0.92024288
 h     -3.15397304    -0.49422974    -0.86481343
 h     -1.29463563     1.21639564     1.43953054
          17

 c      1.24650508    -0.38378217     0.03251289
 c     -0.04386272    -0.95931228     0.03770871
 c     -1.22754770    -0.18511071     0.00536486
 c     -1.20730732     1.34698368     0.33400057
 c      0.10809039     1.71446776    -0.27018896
 c      1.28740997     0.96588630    -0.09327935
 h     -0.02635593    -2.08920178     0.07283125
 h     -2.21330929     1.72177183     0.08909127
 h      0.06559356     2.52400545    -1.03963168
 h      2.21959085     1.46961886    -0.23226546
 o      2.18739505    -1.27021458     0.10974247
 h      3.19431397    -1.06756016     0.08717738
 c     -2.53497024    -0.84432172    -0.18776203
 h     -2.41253266    -1.88168058    -0.53298301
 h     -2.85527710    -0.97066120     0.88461187
 h     -3.17551185    -0.46318647    -0.88380049
 h     -1.25540807     1.19985347     1.50088541
          17

 c      1.24621018    -0.39609662     0.03799232
 c     -0.04012970    -0.96421367     0.04657574
 c     -1.23280832    -0.19270756     0.00986441
 c     -1.19920844     1.34907720     0.34111662
 c      0.09391553     1.72080662    -0.28055152
 c      1.29630400     0.97339474    -0.09383306
 h     -0.02433170    -2.12953638     0.06497143
 h     -2.20652792     1.71341528     0.10485092
 h      0.07139391     2.49268114    -1.07972084
 h      2.20649995     1.45691631    -0.22421214
 o      2.18444615    -1.26515393     0.10807892
 h      3.20305475    -1.04143003     0.07323743
 c     -2.53485432    -0.83960553    -0.19360883
 h     -2.38767132    -1.90030672    -0.55230413
 h     -2.85752468    -0.95885932     0.84254385
 h     -3.21874370    -0.41428255    -0.91659417
 h     -1.21148283     1.19355459     1.54993282
          17

 c      1.24539384    -0.40722042     0.04345501
 c     -0.03806016    -0.97034857     0.05543600
 c     -1.23655407    -0.20023920     0.01392287
 c     -1.19088966     1.34875131     0.35076157
 c      0.07891723     1.72707248    -0.29134654
 c      1.30386286     0.98102971    -0.09437853
 h     -0.02665706    -2.15123073     0.05729869
 h     -2.19457796     1.71242632     0.11583728
 h      0.07825545     2.45959843    -1.11581968
 h      2.21123224     1.45411728    -0.21861776
 o      2.18415040    -1.26105150     0.10653497
 h      3.18439275    -1.01403431     0.05989854
 c     -2.53407251    -0.83655621    -0.20000336
 h     -2.36282181    -1.91162225    -0.56955802
 h     -2.86942836    -0.94436568     0.80327234
 h     -3.26694577    -0.35862154    -0.94745030
 h     -1.16418148     1.19807560     1.57971749
          17

 c      1.24378782    -0.41621406     0.04882083
 c     -0.03784405    -0.97792365     0.06418870
 c     -1.23847856    -0.20752850     0.01761896
 c     -1.18232045     1.34603683     0.36308466
 c      0.06378492     1.73279417    -0.30241101
 c      1.30934050     0.98819688    -0.09483277
 h     -0.03301468    -2.15129133     0.05023608
 h     -2.17873445     1.71899192     0.12284185
 h      0.08454281     2.42696343    -1.14931711
 h      2.23661044     1.46295691    -0.21608110
 o      2.18659466    -1.25811192     0.10512265
 h      3.14177927    -0.98595584     0.04738772
 c     -2.53336101    -0.83478630    -0.20869348
 h     -2.34079179    -1.91078511    -0.58370122
 h     -2.89383135    -0.92889114     0.77579589
 h     -3.30709707    -0.30553127    -0.96555621
 h     -1.11504149     1.21319208     1.58707620
          17

 c      1.24119572    -0.42245546     0.05402854
 c     -0.03956774    -0.98676296     0.07273641
 c     -1.23842269    -0.21444117     0.02105493
 c     -1.17349654     1.34110742     0.37797941
 c      0.04915660     1.73755313    -0.31357956
 c      1.31289390     0.99480654    -0.09522773
 h     -0.04303243    -2.13117360     0.04422391
 h     -2.16005607     1.73268730     0.12680331
 h      0.08867584     2.39670974    -1.18177347
 h      2.27570543     1.48006453    -0.21582684
 o      2.19122933    -1.25653924     0.10387312
 h      3.08719777    -0.95571851     0.03541595
 c     -2.53314348    -0.83391088    -0.22040465
 h     -2.32383704    -1.89639142    -0.59465753
 h     -2.93157201    -0.91349488     0.76378969
 h     -3.33161895    -0.26106990    -0.96626084
 h     -1.06561311     1.23798813     1.57180258
          17

 c      1.23752425    -0.42564704     0.05903780
 c     -0.04320650    -0.99628925     0.08100021
 c     -1.23639666    -0.22087209     0.02435789
 c     -1.16446292     1.33426537     0.39503697
 c      0.03559111     1.74102203    -0.32474060
 c      1.31518466     1.00104593    -0.09565094
 h     -0.05632933    -2.09703192     0.03956879
 h     -2.13913168     1.75241558     0.12889934
 h      0.08922692     2.36998966    -1.21425553
 h      2.31666151     1.49958558    -0.21646003
 o      2.19684226    -1.25659686     0.10286157
 h      3.04125344    -0.91861609     0.02278208
 c     -2.53378448    -0.83349616    -0.23478273
 h     -2.31347816    -1.87044109    -0.60340907
 h     -2.97994867    -0.89849348     0.76303641
 h     -3.33691638    -0.22868218    -0.94909403
 h     -1.01727062     1.27087373     1.53709304
          17

 c      1.23279761    -0.42576190     0.06382479
 c     -0.04863003    -1.00547859     0.08893574
 c     -1.23258044    -0.22672352     0.02767722
 c     -1.15533912     1.32591309     0.41340233
 c      0.02355144     1.74298001    -0.33587346
 c      1.31685168     1.00710028    -0.09618087
 h     -0.07257478    -2.06030876     0.03626506
 h     -2.11604651     1.77644234     0.13058650
 h      0.08496200     2.34695062    -1.24685775
 h      2.34882565     1.51628841    -0.21676168
 o      2.20217017    -1.25851741     0.10218805
 h      3.02359338    -0.86852986     0.00772926
 c     -2.53564445    -0.83296475    -0.25077144
 h     -2.31033772    -1.83829892    -0.61206066
 h     -3.03336813    -0.88403916     0.76464906
 h     -3.32226301    -0.20976906    -0.91632355
 h     -0.97077140     1.30966466     1.49112347
          17

 c      1.22716678    -0.42297394     0.06837580
 c     -0.05561019    -1.01297898     0.09654456
 c     -1.22730739    -0.23188344     0.03117843
 c     -1.14635588     1.31648221     0.43164887
 c      0.01339401     1.74329999    -0.34704593
 c      1.31827099     1.01303775    -0.09686661
 h     -0.09155587    -2.03643035     0.03386168
 h     -2.09063520     1.80257878     0.13352204
 h      0.07488930     2.32689482    -1.27867173
 h      2.36537209     1.52682066    -0.21597162
 o      2.20709528    -1.26203548     0.10185325
 h      3.03416832    -0.80603771    -0.00999824
 c     -2.53892083    -0.83161749    -0.26707046
 h     -2.31407848    -1.80813903    -0.62369305
 h     -3.08551227    -0.87061579     0.76021302
 h     -3.28978305    -0.20348746    -0.87262031
 h     -0.92545981     1.35205981     1.44849960
          17

 c      1.22091675    -0.41760754     0.07268098
 c     -0.06383062    -1.01768400     0.10385444
 c     -1.22103962    -0.23621347     0.03503088
 c     -1.13784523     1.30632172     0.44803261
 c      0.00535990     1.74191706    -0.35837440
 c      1.31953159     1.01880211    -0.09773349
 h     -0.11308423    -2.03820561     0.03170499
 h     -2.06293580     1.82851178     0.13933139
 h      0.05834693     2.30869427    -1.30819719
 h      2.36344365     1.52974856    -0.21376617
 o      2.21254347    -1.26623305     0.10170661
 h      3.05493588    -0.74132469    -0.02824728
 c     -2.54341419    -0.82891654    -0.28236285
 h     -2.32373723    -1.78872796    -0.64163462
 h     -3.13105244    -0.85906819     0.74447873
 h     -3.24549023    -0.20556869    -0.82561082
 h     -0.87891189     1.39660760     1.42741388
          17

 c      1.21443624    -0.41009791     0.07672979
 c     -0.07291753    -1.01954378     0.11085856
 c     -1.21434006    -0.23955639     0.03938437
 c     -1.13002484     1.29567505     0.46147050
 c     -0.00043202     1.73879427    -0.36996597
 c      1.32046492     1.02422276    -0.09879161
 h     -0.13654128    -2.06642301     0.02968434
 h     -2.03363729     1.85219185     0.14927799
 h      0.03509433     2.29122587    -1.33393140
 h      2.34383564     1.52539889    -0.21019040
 o      2.21931675    -1.27005212     0.10156664
 h      3.06865743    -0.68631136    -0.04431568
 c     -2.54831685    -0.82500320    -0.29539784
 h     -2.33859485    -1.78525619    -0.66801737
 h     -3.16635406    -0.85039393     0.71566204
 h     -3.20058625    -0.20656793    -0.78653996
 h     -0.82907194     1.44278660     1.43841453
          17

 c      1.20814195    -0.40094898     0.08050889
 c     -0.08246424    -1.01962032     0.11748635
 c     -1.20783574    -0.24175965     0.04434419
 c     -1.12267923     1.28486079     0.47235155
 c     -0.00398819     1.73389784    -0.38186012
 c      1.32064751     1.02900868    -0.10003905
 h     -0.16054685    -2.10921077     0.02860097
 h     -2.00426028     1.87212303     0.16402196
 h      0.00534944     2.27366933    -1.35485669
 h      2.31106212     1.51590148    -0.20563881
 o      2.22766296    -1.27266023     0.10130904
 h      3.06638453    -0.64921116    -0.05633297
 c     -2.55232407    -0.82094145    -0.30519682
 h     -2.35886631    -1.79605641    -0.70252007
 h     -3.18965895    -0.84553161     0.67492365
 h     -3.16962477    -0.19257599    -0.76854993
 h     -0.77783894     1.48886837     1.47507552
          17

 c      1.20240087    -0.39069950     0.08400324
 c     -0.09201494    -1.01930532     0.12364761
 c     -1.20216596    -0.24269401     0.04996429
 c     -1.11522725     1.27436556     0.48193313
 c     -0.00543733     1.72718595    -0.39399025
 c      1.31938700     1.03273995    -0.10146184
 h     -0.18333692    -2.15111292     0.02962444
 h     -1.97691437     1.88742700     0.18363490
 h     -0.03024613     2.25562290    -1.37068151
 h      2.27358102     1.50531511    -0.20085897
 o      2.23739307    -1.27351817     0.10088064
 h      3.04628509    -0.63384133    -0.06348509
 c     -2.55448236    -0.81790985    -0.31160659
 h     -2.38526007    -1.81377227    -0.74255436
 h     -3.20123818    -0.84520373     0.62592076
 h     -3.16098607    -0.15400686    -0.77952186
 h     -0.73046373     1.53086761     1.52112029
          17

 c      1.19748484    -0.37990268     0.08720049
 c     -0.10106150    -1.01969140     0.12927893
 c     -1.19792250    -0.24226345     0.05625543
 c     -1.10707230     1.26469815     0.49134483
 c     -0.00501397     1.71861462    -0.40618680
 c      1.31581069     1.03491441    -0.10304268
 h     -0.20333788    -2.18026363     0.03366876
 h     -1.95380122     1.89772245     0.20778771
 h     -0.07070573     2.23706758    -1.38184522
 h      2.24276980     1.49915371    -0.19683194
 o      2.24799383    -1.27239692     0.10030183
 h      3.01227225    -0.63960325    -0.06607024
 c     -2.55497347    -0.81599916    -0.31573209
 h     -2.41790717    -1.82952226    -0.78456025
 h     -3.20371400    -0.84978123     0.57462426
 h     -3.16838929    -0.09607489    -0.81548600
 h     -0.69196840     1.56426947     1.56211250
          17

 c      1.19356332    -0.36911730     0.09009670
 c     -0.10909595    -1.02140205     0.13435403
 c     -1.19559434    -0.24042016     0.06319286
 c     -1.09781006     1.25626092     0.50126670
 c     -0.00303657     1.70815869    -0.41821965
 c      1.30923160     1.03513331    -0.10479520
 h     -0.21941888    -2.19010363     0.04118399
 h     -1.93670292     1.90291167     0.23594489
 h     -0.11478737     2.21821584    -1.38931362
 h      2.22863698     1.50229988    -0.19433511
 o      2.25860156    -1.26945868     0.09968883
 h      2.97452170    -0.66030940    -0.06586813
 c     -2.55452027    -0.81439321    -0.31942989
 h     -2.45580765    -1.83608377    -0.82517338
 h     -3.20221388    -0.85918687     0.52895535
 h     -3.17820259    -0.03368551    -0.86510086
 h     -0.66539201     1.58555908     1.58928317
          17

 c      1.19072777    -0.35890042     0.09269924
 c     -0.11568994    -1.02460663     0.13887711
 c     -1.19551262    -0.23718959     0.07072475
 c     -1.08727246     1.24932604     0.51201349
 c      0.00010865     1.69584004    -0.42985743
 c      1.29968591     1.03337791    -0.10680851
 h     -0.23091467    -2.17889135     0.05217577
 h     -1.92659773     1.90296265     0.26748431
 h     -0.16106843     2.19929483    -1.39421316
 h      2.23348880     1.51580954    -0.19336146
 o      2.26794462    -1.26534451     0.09928309
 h      2.95024062    -0.68286662    -0.06660209
 c     -2.55357372    -0.81221799    -0.32445942
 h     -2.49694960    -1.82910470    -0.86187596
 h     -3.20330365    -0.87292323     0.49714020
 h     -3.17990055     0.01985548    -0.91746254
 h     -0.65185064     1.59254713     1.59861083
          17

 c      1.18903749    -0.34979190     0.09502388
 c     -0.12055504    -1.02902037     0.14287944
 c     -1.19780231    -0.23269483     0.07878263
 c     -1.07552161     1.24404421     0.52364162
 c      0.00397718     1.68175447    -0.44092006
 c      1.28806028     1.03008868    -0.10924306
 h     -0.23763792    -2.14943298     0.06624688
 h     -1.92348261     1.89777857     0.30173059
 h     -0.20798528     2.18033836    -1.39742004
 h      2.25031643     1.53594370    -0.19309376
 o      2.27469137    -1.26089032     0.09938369
 h      2.95787203    -0.69190452    -0.07282940
 c     -2.55235518    -0.80883360    -0.33192799
 h     -2.53869130    -1.80729426    -0.89333168
 h     -3.21185914    -0.89011478     0.48405970
 h     -3.16829067     0.05653835    -0.96478334
 h     -0.65089885     1.58427764     1.58957642
          17

 c      1.18855705    -0.34229186     0.09708963
 c     -0.12355567    -1.03385286     0.14642266
 c     -1.20236217    -0.22716546     0.08728839
 c     -1.06284710     1.24043041     0.53595419
 c      0.00807570     1.66608641    -0.45130468
 c      1.27562194     1.02593569    -0.11227119
 h     -0.23997841    -2.10958022     0.08261913
 h     -1.92643342     1.88722330     0.33793046
 h     -0.25384616     2.16109158    -1.39928707
 h      2.26809483     1.55674084    -0.19253821
 o      2.27850091    -1.25622158     0.10008227
 h      3.00026229    -0.68428351    -0.08569296
 c     -2.55123174    -0.80377367    -0.34203461
 h     -2.57816673    -1.77233308    -0.91957316
 h     -3.22781041    -0.90936272     0.48797471
 h     -3.14194785     0.07270151    -1.00204086
 h     -0.66052295     1.56110882     1.56502355
          17

 c      1.18934958    -0.33683497     0.09891549
 c     -0.12467407    -1.03779811     0.14959714
 c     -1.20888592    -0.22092378     0.09615502
 c     -1.04977962     1.23831773     0.54839207
 c      0.01187150     1.64910168    -0.46097465
 c      1.26352712     1.02154403    -0.11602517
 h     -0.23901117    -2.07251382     0.10023971
 h     -1.93386036     1.87129349     0.37522929
 h     -0.29687090     2.14108430    -1.39966193
 h      2.27742632     1.57294617    -0.19106016
 o      2.28031845    -1.25055687     0.10115834
 h      3.06010546    -0.67220335    -0.10126754
 c     -2.55077246    -0.79666390    -0.35420553
 h     -2.61267677    -1.72870712    -0.94207567
 h     -3.24647068    -0.92866493     0.50151846
 h     -3.10183216     0.06783205    -1.02632949
 h     -0.67668148     1.52511309     1.53228217
          17

 c      1.19144022    -0.33376160     0.10051800
 c     -0.12397102    -1.03932120     0.15249802
 c     -1.21691987    -0.21435127     0.10528147
 c     -1.03709780     1.23732027     0.55988374
 c      0.01480549     1.63112043    -0.46992009
 c      1.25263785     1.01735268    -0.12057963
 h     -0.23626253    -2.05381747     0.11813722
 h     -1.94385802     1.85035188     0.41270525
 h     -0.33531418     2.11983373    -1.39818593
 h      2.27270052     1.58123765    -0.18849052
 o      2.28133520    -1.24311048     0.10233236
 h      3.11672458    -0.66870674    -0.11463285
 c     -2.55146785    -0.78721962    -0.36746540
 h     -2.64003002    -1.68321184    -0.96357832
 h     -3.26190939    -0.94574373     0.51584327
 h     -3.05085163     0.04437218    -1.03680399
 h     -0.69280177     1.48043461     1.50476758
          17

 c      1.19478940    -0.33328311     0.10190624
 c     -0.12160123    -1.03744338     0.15518682
 c     -1.22593319    -0.20784626     0.11454265
 c     -1.02571335     1.23692016     0.56897655
 c      0.01632103     1.61248001    -0.47811334
 c      1.24351445     1.01357293    -0.12595292
 h     -0.23278278    -2.06279660     0.13591024
 h     -1.95455103     1.82531140     0.44946661
 h     -0.36767653     2.09708120    -1.39471048
 h      2.25213771     1.58035179    -0.18502664
 o      2.28235200    -1.23354632     0.10343477
 h      3.15637158    -0.68034429    -0.12260549
 c     -2.55345469    -0.77540713    -0.38069829
 h     -2.65869532    -1.64356054    -0.98731521
 h     -3.26968427    -0.95851515     0.52375634
 h     -2.99419215     0.00866183    -1.03551389
 h     -0.70074026     1.43232746     1.50035627
          17

 c      1.19928553    -0.33545155     0.10307366
 c     -0.11783969    -1.03243564     0.15769159
 c     -1.23537670    -0.20178908     0.12378043
 c     -1.01628807     1.23675023     0.57475419
 c      0.01591310     1.59350000    -0.48548563
 c      1.23641621     1.01017523    -0.13211423
 h     -0.22828363    -2.09474936     0.15370049
 h     -1.96439497     1.79770314     0.48475320
 h     -0.39293858     2.07296775    -1.38964854
 h      2.21757129     1.57106359    -0.18111998
 o      2.28376069    -1.22192165     0.10441504
 h      3.17258892    -0.70804531    -0.12388989
 c     -2.55640399    -0.76178543    -0.39271955
 h     -2.66763447    -1.61585039    -1.01545676
 h     -3.26770520    -0.96536419     0.52069809
 h     -2.93992232    -0.02737487    -1.02912535
 h     -0.69504743     1.38400078     1.53067834
          17

 c      1.20474542    -0.34014943     0.10399114
 c     -0.11301776    -1.02549449     0.16005097
 c     -1.24471666    -0.19651601     0.13280737
 c     -1.00887003     1.23673547     0.57789313
 c      0.01318704     1.57445320    -0.49192984
 c      1.23125415     1.00687579    -0.13899344
 h     -0.22160660    -2.13495318     0.17159189
 h     -1.97239044     1.76959631     0.51798850
 h     -0.41074030     2.04809856    -1.38414722
 h      2.17462464     1.55638501    -0.17739083
 o      2.28561025    -1.20858607     0.10532548
 h      3.16514895    -0.74873535    -0.11881253
 c     -2.55960124    -0.74771892    -0.40234205
 h     -2.66600149    -1.60201928    -1.04751713
 h     -3.25616389    -0.96527755     0.50475357
 h     -2.89836598    -0.04624561    -1.02975719
 h     -0.67715205     1.33510034     1.58883838
          17

 c      1.21091261    -0.34711204     0.10460690
 c     -0.10741580    -1.01790479     0.16233241
 c     -1.25345497    -0.19228558     0.14143043
 c     -1.00309446     1.23682665     0.58017156
 c      0.00790601     1.55555074    -0.49731384
 c      1.22753964     1.00314501    -0.14649778
 h     -0.21177928    -2.16846979     0.18930222
 h     -1.97810543     1.74336699     0.54879957
 h     -0.42143692     2.02347957    -1.38000582
 h      2.13281841     1.54174201    -0.17451868
 o      2.28755114    -1.19415622     0.10633451
 h      3.14092207    -0.79571875    -0.10952910
 c     -2.56232106    -0.73477036    -0.40887262
 h     -2.65316880    -1.59932573    -1.08019283
 h     -3.23743506    -0.95803218     0.47677343
 h     -2.87760845    -0.03254886    -1.04933480
 h     -0.65299775     1.28484756     1.65520867
          17

 c      1.21745146    -0.35597789     0.10485539
 c     -0.10120650    -1.01059820     0.16461628
 c     -1.26115195    -0.18924483     0.14947582
 c     -0.99860110     1.23680686     0.58324615
 c      0.00001211     1.53695088    -0.50150564
 c      1.22449042     0.99832143    -0.15454106
 h     -0.19846378    -2.18522001     0.20632141
 h     -1.98151608     1.72138987     0.57701375
 h     -0.42597002     2.00031334    -1.37929657
 h      2.10384507     1.53410457    -0.17304778
 o      2.28869784    -1.17950981     0.10775977
 h      3.11609185    -0.83873721    -0.10056001
 c     -2.56427511    -0.72339009    -0.41303978
 h     -2.62911824    -1.60218754    -1.10882891
 h     -3.21625589    -0.94449795     0.44088203
 h     -2.87743053     0.01351057    -1.08753770
 h     -0.62822411     1.23427493     1.71170178
          17

 c      1.22393832    -0.36634161     0.10467027
 c     -0.09445094    -1.00410792     0.16697993
 c     -1.26745502    -0.18741236     0.15679560
 c     -0.99519435     1.23634603     0.58818295
 c     -0.01038771     1.51878941    -0.50442357
 c      1.22146275     0.99192184    -0.16307588
 h     -0.18189749    -2.18042294     0.22211787
 h     -1.98277640     1.70574589     0.60262642
 h     -0.42555861     1.97966198    -1.38373189
 h      2.09615718     1.53883319    -0.17315883
 o      2.28784014    -1.16560733     0.11001648
 h      3.11298312    -0.86685941    -0.09797434
 c     -2.56543540    -0.71274954    -0.41688547
 h     -2.59475468    -1.60460540    -1.12913892
 h     -3.19977652    -0.92679136     0.40465560
 h     -2.89082445     0.07675293    -1.13150321
 h     -0.60643536     1.18565412     1.74722248
          17

 c      1.22985642    -0.37776761     0.10398627
 c     -0.08712206    -0.99862144     0.16949045
 c     -1.27211775    -0.18667457     0.16325961
 c     -0.99282561     1.23510571     0.59555129
 c     -0.02307747     1.50120661    -0.50610046
 c      1.21845905     0.98398833    -0.17209958
 h     -0.16274226    -2.15392994     0.23629898
 h     -1.98200207     1.69798927     0.62576534
 h     -0.42134338     1.96202110    -1.39396649
 h      2.10890315     1.55580725    -0.17460449
 o      2.28463598    -1.15302816     0.11332797
 h      3.14155496    -0.87612694    -0.10475898
 c     -2.56560889    -0.70176289    -0.42253535
 h     -2.55189879    -1.60182207    -1.13826332
 h     -3.19618635    -0.90777026     0.37731254
 h     -2.91025847     0.14049210    -1.16767589
 h     -0.58949493     1.14154351     1.75668567
          17

 c      1.23459936    -0.38978822     0.10271589
 c     -0.07909802    -0.99398185     0.17219697
 c     -1.27501605    -0.18675747     0.16873975
 c     -0.99155259     1.23280670     0.60560630
 c     -0.03781184     1.48434911    -0.50673986
 c      1.21607566     0.97506868    -0.18162881
 h     -0.14199124    -2.11016066     0.24882915
 h     -1.97911659     1.69901182     0.64669325
 h     -0.41420937     1.94693501    -1.40915654
 h      2.13262280     1.57944949    -0.17677438
 o      2.28044968    -1.14184370     0.11752813
 h      3.18653314    -0.87181683    -0.11755961
 c     -2.56455733    -0.68969513    -0.43126374
 h     -2.50304729    -1.59114544    -1.13524561
 h     -3.21078154    -0.88962578     0.36481907
 h     -2.93033115     0.19338605    -1.18784282
 h     -0.57801703     1.10434092     1.73930955
          17

 c      1.23736881    -0.40216634     0.10071839
 c     -0.06985504    -0.98961869     0.17512743
 c     -1.27627128    -0.18699512     0.17309736
 c     -0.99159700     1.22915208     0.61845659
 c     -0.05435816     1.46839255    -0.50685186
 c      1.21490311     0.96592948    -0.19171830
 h     -0.12085549    -2.05871742     0.26055677
 h     -1.97368901     1.70918957     0.66591505
 h     -0.40486987     1.93286189    -1.42684188
 h      2.15577972     1.60260865    -0.17835218
 o      2.27728039    -1.13206927     0.12235141
 h      3.22466750    -0.86096540    -0.13100425
 c     -2.56234705    -0.67620404    -0.44319179
 h     -2.45108499    -1.57232712    -1.12123083
 h     -3.24180009    -0.87260454     0.36541543
 h     -2.94757271     0.22921997    -1.18863721
 h     -0.57145994     1.07613246     1.69822170
          17

 c      1.24039274    -0.41116411     0.09786704
 c     -0.06292700    -0.98576929     0.17851699
 c     -1.27545939    -0.18924299     0.17681315
 c     -0.99234838     1.22520927     0.63063945
 c     -0.07228601     1.45443579    -0.50523789
 c      1.21555252     0.95600024    -0.20214329
 h     -0.10136496    -2.01460320     0.26567272
 h     -1.96640709     1.72749093     0.68565428
 h     -0.39431172     1.91851239    -1.44721380
 h      2.17053256     1.61962373    -0.18037948
 o      2.27604726    -1.12391569     0.12770204
 h      3.24249334    -0.84711504    -0.14179237
 c     -2.55975353    -0.66106985    -0.45660765
 h     -2.39752412    -1.54853707    -1.09886810
 h     -3.28444627    -0.85683107     0.36926765
 h     -2.95941635     0.24555686    -1.17036337
 h     -0.56518932     1.05128604     1.64612998
          17

 c      1.24306605    -0.41627847     0.09354484
 c     -0.05797518    -0.98106072     0.18217342
 c     -1.27277778    -0.19293997     0.17958015
 c     -0.99409241     1.22163829     0.64204000
 c     -0.09152773     1.44215680    -0.50225784
 c      1.21815844     0.94546849    -0.21282531
 h     -0.08491627    -1.99431400     0.26740363
 h     -1.95694472     1.75142465     0.70604804
 h     -0.38514965     1.89892642    -1.46834514
 h      2.17131279     1.62804304    -0.17903169
 o      2.27781520    -1.11774748     0.13356632
 h      3.23292197    -0.83267524    -0.14798844
 c     -2.55727529    -0.64427418    -0.47044601
 h     -2.34508788    -1.52368790    -1.07278523
 h     -3.32892382    -0.84092626     0.36774292
 h     -2.96511715     0.24266177    -1.13574317
 h     -0.55512223     1.03114198     1.59351229
          17

 c      1.24238430    -0.42094831     0.09074385
 c     -0.05173112    -0.97334044     0.18706439
 c     -1.27125208    -0.19770683     0.18232174
 c     -0.99927652     1.21722996     0.65241376
 c     -0.10776730     1.42951464    -0.49893161
 c      1.22105507     0.93796711    -0.22564615
 h     -0.06700692    -2.00586169     0.26488684
 h     -1.94237518     1.77898931     0.72428564
 h     -0.37198263     1.88530868    -1.47982745
 h      2.16390896     1.62850371    -0.18413752
 o      2.28194001    -1.11304293     0.13889214
 h      3.18856230    -0.81670805    -0.15004428
 c     -2.55490845    -0.62612886    -0.48348127
 h     -2.29785065    -1.50635315    -1.04964984
 h     -3.36796949    -0.82348217     0.35299199
 h     -2.96369893     0.22463950    -1.09050850
 h     -0.53875373     1.01905364     1.54934278
          17

 c      1.24140326    -0.42030381     0.08646878
 c     -0.04892062    -0.96456214     0.19182680
 c     -1.26673746    -0.20420533     0.18352442
 c     -1.00568624     1.21474727     0.66069560
 c     -0.12528087     1.41689242    -0.49409726
 c      1.22608925     0.92985064    -0.23798837
 h     -0.05330454    -2.04048985     0.26035687
 h     -1.92607565     1.80682835     0.74223469
 h     -0.36207239     1.86561084    -1.48768173
 h      2.13990388     1.61806727    -0.19086338
 o      2.28842810    -1.11064209     0.14466717
 h      3.12940262    -0.79746491    -0.14861944
 c     -2.55343385    -0.60737866    -0.49455954
 h     -2.25586391    -1.49381522    -1.03120835
 h     -3.39485912    -0.80524569     0.32361146
 h     -2.95907017     0.19978589    -1.04373887
 h     -0.50906678     1.01251305     1.52801348
          17

 c      1.24034558    -0.41471292     0.08072490
 c     -0.04935275    -0.95635735     0.19647947
 c     -1.25959711    -0.21178849     0.18323836
 c     -1.01319098     1.21430044     0.66678475
 c     -0.14374137     1.40420887    -0.48807156
 c      1.23247703     0.92110806    -0.24981247
 h     -0.04366728    -2.08197125     0.25320867
 h     -1.90924884     1.83375861     0.76054277
 h     -0.35697334     1.83926271    -1.49104591
 h      2.10364742     1.59967196    -0.19853023
 o      2.29588792    -1.11082764     0.15132826
 h      3.07687950    -0.76879317    -0.15062829
 c     -2.55227082    -0.58949269    -0.50267378
 h     -2.22148076    -1.48596200    -1.01921529
 h     -3.40719256    -0.78710177     0.28055558
 h     -2.95708467     0.18358680    -1.00816882
 h     -0.46496994     1.01113846     1.53307524
          17

 c      1.23948687    -0.40496024     0.07369976
 c     -0.05266780    -0.95017257     0.20098380
 c     -1.25030646    -0.21981508     0.18159359
 c     -1.02103838     1.21566825     0.67159703
 c     -0.16265662     1.39134601    -0.48112662
 c      1.23905478     0.91170883    -0.26115729
 h     -0.03802920    -2.11582719     0.24309122
 h     -1.89365307     1.85894462     0.77959560
 h     -0.35814114     1.80671124    -1.49003823
 h      2.06357829     1.57926298    -0.20677182
 o      2.30276862    -1.11384666     0.15933594
 h      3.05269374    -0.72279976    -0.16413609
 c     -2.55051954    -0.57414647    -0.50715268
 h     -2.19726856    -1.48058606    -1.01416860
 h     -3.40537179    -0.77045169     0.22752002
 h     -2.96437826     0.19259892    -0.99618260
 h     -0.41282529     1.01687730     1.55565615
          17

 c      1.23905976    -0.39217412     0.06572392
 c     -0.05831473    -0.94694198     0.20524337
 c     -1.23943822    -0.22766060     0.17877133
 c     -1.02821896     1.21851582     0.67637836
 c     -0.18147041     1.37816676    -0.47347723
 c      1.24441363     0.90160394    -0.27214255
 h     -0.03640059    -2.13300601     0.23007852
 h     -1.88116625     1.88174012     0.79949876
 h     -0.36689528     1.76909695    -1.48574526
 h      2.03114618     1.56546163    -0.21526486
 o      2.30883894    -1.11933948     0.16862106
 h      3.05677885    -0.66012430    -0.18932937
 c     -2.54757673    -0.56195288    -0.50831569
 h     -2.18538911    -1.47488876    -1.01605034
 h     -3.39299139    -0.75717292     0.17076925
 h     -2.98142791     0.23103110    -1.01119419
 h     -0.36247481     1.03201046     1.58275206
          17

 c      1.23922810    -0.37778779     0.05724212
 c     -0.06555987    -0.94711618     0.20913232
 c     -1.22765017    -0.23472705     0.17497291
 c     -1.03390951     1.22258778     0.68212804
 c     -0.19964843     1.36453921    -0.46530004
 c      1.24731398     0.89099401    -0.28295494
 h     -0.03880936    -2.12960953     0.21455188
 h     -1.87322310     1.90139675     0.82008294
 h     -0.38430479     1.72789329    -1.47990736
 h      2.01632410     1.56629549    -0.22380321
 o      2.31507201    -1.12615860     0.17849910
 h      3.06972407    -0.59343333    -0.21694727
 c     -2.54335578    -0.55200504    -0.50759408
 h     -2.18697287    -1.46671775    -1.02480306
 h     -3.37723906    -0.74945416     0.11874945
 h     -3.00021772     0.28656975    -1.04540390
 h     -0.32238752     1.05742867     1.60426435
          17

 c      1.24009193    -0.36348990     0.04879128
 c     -0.07353687    -0.95073545     0.21252103
 c     -1.21566127    -0.24045914     0.17038797
 c     -1.03763257     1.22776213     0.68948648
 c     -0.21674146     1.35036154    -0.45678219
 c      1.24726166     0.88078545    -0.29380685
 h     -0.04523540    -2.10620992     0.19706171
 h     -1.87047206     1.91686476     0.84090451
 h     -0.41104894     1.68452044    -1.47432919
 h      2.02109370     1.58349609    -0.23269846
 o      2.32226685    -1.13304307     0.18824712
 h      3.07485480    -0.53694327    -0.23732319
 c     -2.53782231    -0.54289203    -0.50673862
 h     -2.20187349    -1.45495029    -1.04043103
 h     -3.36770803    -0.74929557     0.08042313
 h     -3.01110703     0.34248908    -1.08741738
 h     -0.29795133     1.09244592     1.61453742
          17

 c      1.24168740    -0.35108671     0.04096128
 c     -0.08134189    -0.95741906     0.21529690
 c     -1.20419279    -0.24436702     0.16517592
 c     -1.03923487     1.23402608     0.69880087
 c     -0.23241971     1.33558251    -0.44817805
 c      1.24460887     0.87264690    -0.30490376
 h     -0.05552590    -2.06805798     0.17817266
 h     -1.87280040     1.92684239     0.86126526
 h     -0.44728543     1.64002195    -1.47015165
 h      2.03832742     1.61076470    -0.24287374
 o      2.33064959    -1.13903715     0.19738468
 h      3.06494143    -0.50012334    -0.24474408
 c     -2.53094691    -0.53355260    -0.50703115
 h     -2.22874780    -1.43941689    -1.06293747
 h     -3.37171391    -0.75746492     0.06161563
 h     -3.00795846     0.38670609    -1.12798242
 h     -0.29158105     1.13523270     1.61163762
          17

 c      1.24398996    -0.34224539     0.03431942
 c     -0.08814757    -0.96627511     0.21738620
 c     -1.19387674    -0.24605194     0.15946360
 c     -1.03883823     1.24143124     0.71015960
 c     -0.24649032     1.32020875    -0.43984423
 c      1.24005321     0.86840448    -0.31642680
 h     -0.06931305    -2.02602435     0.15821061
 h     -1.87962865     1.93004513     0.88028195
 h     -0.49254033     1.59489798    -1.46727353
 h      2.05759849     1.63854100    -0.25537121
 o      2.34005829    -1.14353329     0.20566253
 h      3.03967201    -0.48744732    -0.23714464
 c     -2.52314270    -0.52347588    -0.50894944
 h     -2.26534536    -1.42064033    -1.09216994
 h     -3.38867735    -0.77234095     0.06174039
 h     -2.98835567     0.41266711    -1.16086136
 h     -0.30290658     1.18323450     1.59680582
          17

 c      1.24692340    -0.33816849     0.02930737
 c     -0.09329766    -0.97590493     0.21877887
 c     -1.18516730    -0.24523525     0.15335364
 c     -1.03683147     1.25004608     0.72334358
 c     -0.25890776     1.30429360    -0.43222219
 c      1.23418530     0.86933568    -0.32848511
 h     -0.08605349    -1.99630533     0.13691212
 h     -1.89028334     1.92554081     0.89699872
 h     -0.54564022     1.54916995    -1.46426238
 h      2.07044305     1.65899765    -0.27090008
 o      2.35007681    -1.14626998     0.21303662
 h      3.00372185    -0.49873811    -0.21557699
 c     -2.51530627    -0.51261206    -0.51233986
 h     -2.30891792    -1.39939812    -1.12752808
 h     -3.41046968    -0.79005248     0.07487507
 h     -2.95244509     0.41788029    -1.18217398
 h     -0.32841798     1.23353071     1.57470556
          17

 c      1.25036716    -0.33933315     0.02614744
 c     -0.09634006    -0.98487991     0.21952199
 c     -1.17828964    -0.24177953     0.14693804
 c     -1.03389854     1.25990216     0.73772920
 c     -0.26977600     1.28791473    -0.42576448
 c      1.22736105     0.87578021    -0.34104788
 h     -0.10529272    -1.99461390     0.11343436
 h     -1.90429314     1.91300748     0.91050835
 h     -0.60473006     1.50264352    -1.45883881
 h      2.07193198     1.66780947    -0.28973219
 o      2.36000376    -1.14741842     0.21971373
 h      2.96715043    -0.52791731    -0.18483454
 c     -2.50836325    -0.50122030    -0.51681777
 h     -2.35658314    -1.37624800    -1.16762695
 h     -3.42714793    -0.80602621     0.09377331
 h     -2.90224316     0.40308492    -1.19002886
 h     -0.36079199     1.28332278     1.55412787
          17

 c      1.25417661    -0.34542704     0.02480245
 c     -0.09702507    -0.99269924     0.21962645
 c     -1.17323198    -0.23569672     0.14030916
 c     -1.03096738     1.27093276     0.75229792
 c     -0.27933200     1.27115311    -0.42083405
 c      1.21972489     0.88709041    -0.35391739
 h     -0.12678762    -2.02485066     0.08746100
 h     -1.92153495     1.89283191     0.92006172
 h     -0.66742962     1.45520541    -1.44868507
 h      2.06049512     1.66412842    -0.31177842
 o      2.36874471    -1.14771902     0.22623232
 h      2.94671442    -0.56086438    -0.15463059
 c     -2.50289018    -0.48980611    -0.52197743
 h     -2.40549506    -1.35133188    -1.21016646
 h     -3.43131281    -0.81634519     0.11255269
 h     -2.84157736     0.37258112    -1.18492653
 h     -0.38936908     1.33066730     1.54746408
          17

 c      1.25823003    -0.35551492     0.02500382
 c     -0.09533696    -1.00010098     0.21896706
 c     -1.16975371    -0.22715785     0.13356464
 c     -1.02886157     1.28294770     0.76603327
 c     -0.28790595     1.25408516    -0.41762252
 c      1.21121610     0.90182231    -0.36677090
 h     -0.15000039    -2.07541684     0.06045082
 h     -1.94219703     1.86604005     0.92515245
 h     -0.73110864     1.40704919    -1.43220687
 h      2.03774622     1.65038444    -0.33667999
 o      2.37504068    -1.14824058     0.23330030
 h      2.96162684    -0.57929207    -0.13688450
 c     -2.49899996    -0.47918178    -0.52732518
 h     -2.45287366    -1.32462110    -1.25220138
 h     -3.41921199    -0.81822009     0.12732044
 h     -2.77633161     0.33556814    -1.17102285
 h     -0.40440800     1.37490618     1.56579102
          17

 c      1.26247720    -0.36833448     0.02632728
 c     -0.09151287    -1.00823204     0.21733117
 c     -1.16739931    -0.21650556     0.12680706
 c     -1.02775248     1.29572654     0.77863932
 c     -0.29586829     1.23678693    -0.41611778
 c      1.20152455     0.91803695    -0.37924251
 h     -0.17369983    -2.12894281     0.03512133
 h     -1.96652241     1.83408293     0.92557938
 h     -0.79319359     1.35878675    -1.40901868
 h      2.00866030     1.63226184    -0.36390351
 o      2.37853867    -1.14927548     0.24108327
 h      3.01615277    -0.57839878    -0.13430721
 c     -2.49638702    -0.47052264    -0.53212358
 h     -2.49607489    -1.29636777    -1.29073595
 h     -3.39045666    -0.81000916     0.13605397
 h     -2.71418495     0.30718408    -1.15739516
 h     -0.40395414     1.41577323     1.61046229
          17

 c      1.26692322    -0.38257352     0.02828550
 c     -0.08598467    -1.01786956     0.21453288
 c     -1.16553626    -0.20424232     0.12014547
 c     -1.02712198     1.30914162     0.79071490
 c     -0.30357980     1.21934282    -0.41611625
 c      1.19009912     0.93362267    -0.39099090
 h     -0.19624719    -2.17156683     0.01410575
 h     -1.99433068     1.79853476     0.92147433
 h     -0.85145545     1.31144537    -1.38009605
 h      1.98126189     1.61809600    -0.39291840
 o      2.38028042    -1.14998402     0.24897611
 h      3.09209839    -0.57246902    -0.13683826
 c     -2.49451911    -0.46504438    -0.53555503
 h     -2.53278014    -1.26735949    -1.32334156
 h     -3.34781804    -0.79128529     0.13870137
 h     -2.66241524     0.30486288    -1.15568099
 h     -0.39479343     1.45212890     1.67131392
          17

 c      1.27155714    -0.39706029     0.03040867
 c     -0.07927468    -1.02925091     0.21046871
 c     -1.16342838    -0.19097651     0.11369544
 c     -1.02632854     1.32313673     0.80313503
 c     -0.31135987     1.20185219    -0.41726060
 c      1.17637766     0.94668295    -0.40172786
 h     -0.21603427    -2.19529395    -0.00071949
 h     -2.02451468     1.76084366     0.91328386
 h     -0.90423654     1.26637640    -1.34763810
 h      1.96400337     1.61623385    -0.42344047
 o      2.38160875    -1.14953024     0.25634606
 h      3.16680527    -0.57649590    -0.13367424
 c     -2.49288754    -0.46300723    -0.53752550
 h     -2.56122038    -1.23883994    -1.34853472
 h     -3.29750333    -0.76312390     0.13781297
 h     -2.62441664     0.33649120    -1.17076844
 h     -0.38619417     1.48228914     1.73424715
          17

 c      1.27630168    -0.41085720     0.03229243
 c     -0.07189668    -1.04218014     0.20512342
 c     -1.16033807    -0.17734849     0.10756146
 c     -1.02502916     1.33763731     0.81650557
 c     -0.31947349     1.18443453    -0.41909001
 c      1.16025475     0.95599238    -0.41123452
 h     -0.23174947    -2.19720005    -0.00832773
 h     -2.05485827     1.72228695     0.90173134
 h     -0.95051463     1.22516039    -1.31472447
 h      1.96043175     1.63036298    -0.45542723
 o      2.38345612    -1.14760219     0.26289266
 h      3.22482079    -0.59750530    -0.11919660
 c     -2.49096203    -0.46312181    -0.53918736
 h     -2.58034492    -1.21226245    -1.36585459
 h     -3.24929669    -0.72827822     0.13921266
 h     -2.59975130     0.39296607    -1.19495906
 h     -0.38504475     1.50499432     1.78788426
          17

 c      1.28100740    -0.42327649     0.03361396
 c     -0.06427756    -1.05612244     0.19856673
 c     -1.15562553    -0.16396684     0.10181004
 c     -1.02323036     1.35250084     0.83102926
 c     -0.32812923     1.16723197    -0.42109919
 c      1.14236333     0.96120292    -0.41939421
 h     -0.24256718    -2.17871004    -0.00852969
 h     -2.08235213     1.68412479     0.88780096
 h     -0.98984469     1.18949218    -1.28481051
 h      1.96595298     1.65695487    -0.48860136
 o      2.38632535    -1.14428063     0.26857953
 h      3.25816271    -0.63633188    -0.09201054
 c     -2.48806110    -0.46342158    -0.54217540
 h     -2.58990133    -1.18913261    -1.37576629
 h     -3.21458166    -0.69037288     0.15089385
 h     -2.58725492     0.45741306    -1.21579430
 h     -0.39491929     1.51976550     1.82530273
          17

 c      1.28547592    -0.43385412     0.03412890
 c     -0.05669428    -1.07020370     0.19095854
 c     -1.14880844    -0.15137668     0.09646335
 c     -1.02118353     1.36750216     0.84655110
 c     -0.33748078     1.15040837    -0.42280354
 c      1.12379323     0.96256485    -0.42620668
 h     -0.24842269    -2.14584175    -0.00205461
 h     -2.10389254     1.64778760     0.87271923
 h     -1.02221389     1.16104316    -1.26111687
 h      1.97105850     1.68805880    -0.52206759
 o      2.39035870    -1.13988209     0.27354141
 h      3.26492428    -0.68988498    -0.05353874
 c     -2.48371935    -0.46231711    -0.54749816
 h     -2.59040492    -1.17105719    -1.37955735
 h     -3.20059876    -0.65186843     0.17808446
 h     -2.58618588     0.51581814    -1.22441163
 h     -0.41661623     1.52684315     1.84364107
          17

 c      1.28949869    -0.44231366     0.03366259
 c     -0.04922620    -1.08315660     0.18255720
 c     -1.13959163    -0.14005116     0.09150851
 c     -1.01928390     1.38233302     0.86259679
 c     -0.34763134     1.13414627    -0.42380146
 c      1.10560872     0.96050465    -0.43175366
 h     -0.25040850    -2.10998199     0.00934999
 h     -2.11707082     1.61494267     0.85788384
 h     -1.04774966     1.14139453    -1.24608798
 h      1.96677027     1.71575395    -0.55450330
 o      2.39526061    -1.13491323     0.27806331
 h      3.25011970    -0.75167829    -0.00775492
 c     -2.47816056    -0.45888041    -0.55497493
 h     -2.58298604    -1.15979779    -1.37917780
 h     -3.20523855    -0.61297085     0.21762555
 h     -2.59581136     0.55949126    -1.21687061
 h     -0.44854330     1.52709998     1.84383223
          17

 c      1.29290392    -0.44853236     0.03210264
 c     -0.04175330    -1.09340768     0.17369333
 c     -1.12788710    -0.13039188     0.08691003
 c     -1.01802054     1.39661031     0.87835402
 c     -0.35864049     1.11864323    -0.42382415
 c      1.08859061     0.95540047    -0.43615119
 h     -0.25091015    -2.08699069     0.02323891
 h     -2.12080666     1.58741489     0.84473162
 h     -1.06640692     1.13198107    -1.24098878
 h      1.94739153     1.73440550    -0.58457348
 o      2.40005961    -1.13008512     0.28260391
 h      3.22910881    -0.81144703     0.03838222
 c     -2.47213512    -0.45263013    -0.56352258
 h     -2.56913018    -1.15698317    -1.37673715
 h     -3.21945302    -0.57321799     0.25931810
 h     -2.61501373     0.58390444    -1.19269221
 h     -0.48662043     1.52203012     1.83109733
          17

 c      1.29559857    -0.45249847     0.02939042
 c     -0.03407930    -1.09964005     0.16466178
 c     -1.11382690    -0.12272586     0.08261850
 c     -1.01794925     1.40989979     0.89264174
 c     -0.37052417     1.10411215    -0.42276518
 c      1.07318579     0.94753242    -0.43951808
 h     -0.25248359    -2.09075196     0.03775232
 h     -2.11574617     1.56702133     0.83456609
 h     -1.07777489     1.13401498    -1.24572473
 h      1.91083730     1.74102887    -0.61122884
 o      2.40308068    -1.12620380     0.28772641
 h      3.22790391    -0.85692312     0.07602793
 c     -2.46640085    -0.44336246    -0.57188060
 h     -2.55037621    -1.16336420    -1.37357618
 h     -3.23370076    -0.53320071     0.29236966
 h     -2.64220779     0.58765456    -1.15367121
 h     -0.52412184     1.51367908     1.81565617
          17

 c      1.29757712    -0.45425531     0.02550789
 c     -0.02616978    -1.10168719     0.15560191
 c     -1.09776623    -0.11729768     0.07857449
 c     -1.01957720     1.42177581     0.90406198
 c     -0.38323788     1.09078801    -0.42068792
 c      1.05951581     0.93708518    -0.44195779
 h     -0.25546291    -2.12280957     0.05300163
 h     -2.10445811     1.55539132     0.82837544
 h     -1.08110530     1.14833949    -1.25892083
 h      1.85832087     1.73520646    -0.63390786
 o      2.40316343    -1.12368762     0.29372309
 h      3.26419315    -0.88184647     0.10053820
 c     -2.46144304    -0.43122330    -0.57905413
 h     -2.52810969    -1.17798240    -1.36942720
 h     -3.24136420    -0.49468670     0.30946560
 h     -2.67550215     0.57252123    -1.10355315
 h     -0.55276383     1.50420215     1.81132444
          17

 c      1.29889380    -0.45386653     0.02046829
 c     -0.01823590    -1.10066550     0.14654241
 c     -1.08027663    -0.11426969     0.07470754
 c     -1.02304207     1.43192148     0.91160205
 c     -0.39664627     1.07893669    -0.41781203
 c      1.04738027     0.92413585    -0.44353974
 h     -0.25727280    -2.17080305     0.07042914
 h     -2.09136278     1.55380865     0.82668833
 h     -1.07555569     1.17520303    -1.27819249
 h      1.79422184     1.71926881    -0.65276060
 o      2.40117585    -1.12228030     0.30035891
 h      3.32388163    -0.89085330     0.11566783
 c     -2.45741889    -0.41687639    -0.58435110
 h     -2.50357165    -1.19790175    -1.36240909
 h     -3.23905717    -0.46010160     0.30747827
 h     -2.71317910     0.54457141    -1.04833756
 h     -0.56649935     1.49496176     1.82872336
          17

 c      1.29964805    -0.45144542     0.01432577
 c     -0.01055680    -1.09813485     0.13754069
 c     -1.06212676    -0.11372947     0.07093089
 c     -1.02780925     1.44018712     0.91537360
 c     -0.41049855     1.06885676    -0.41447858
 c      1.03627521     0.90862835    -0.44427582
 h     -0.25452411    -2.21814505     0.09102992
 h     -2.08201121     1.56307352     0.82954355
 h     -1.06050017     1.21404920    -1.30052195
 h      1.72598074     1.69865501    -0.66891493
 o      2.39887546    -1.12155624     0.30726535
 h      3.37908891    -0.89124019     0.12722762
 c     -2.45412546    -0.40158616    -0.58726023
 h     -2.47801650    -1.21881313    -1.34996347
 h     -3.22614744    -0.43215725     0.28711162
 h     -2.75459772     0.51530998    -0.99643776
 h     -0.56573892     1.48606964     1.86660676
          17

 c      1.29998807    -0.44722079     0.00719627
 c     -0.00330767    -1.09539946     0.12872993
 c     -1.04423924    -0.11569082     0.06714211
 c     -1.03289916     1.44653723     0.91650766
 c     -0.42442971     1.06087282    -0.41109630
 c      1.02550505     0.89042498    -0.44411926
 h     -0.24485673    -2.25196180     0.11472621
 h     -2.08123920     1.58336857     0.83665684
 h     -1.03579727     1.26339276    -1.32259638
 h      1.66301676     1.68142617    -0.68451443
 o      2.39746524    -1.12124165     0.31421472
 h      3.41057241    -0.88740605     0.13851973
 c     -2.45098016    -0.38697141    -0.58746296
 h     -2.45282183    -1.23621346    -1.33008091
 h     -3.20462892    -0.41366634     0.25278089
 h     -2.80074427     0.49978491    -0.95725251
 h     -0.55642244     1.47712538     1.91274482
          17

 c      1.30010472    -0.44159653    -0.00072447
 c      0.00348442    -1.09333214     0.12029136
 c     -1.02761653    -0.12008354     0.06322983
 c     -1.03749152     1.45099054     0.91634212
 c     -0.43799459     1.05531359    -0.40807518
 c      1.01447513     0.86958601    -0.44304195
 h     -0.22730906    -2.26490933     0.14070059
 h     -2.09064846     1.61408953     0.84769473
 h     -1.00192622     1.32087543    -1.34116870
 h      1.61353209     1.67518687    -0.70190445
 o      2.39742826    -1.12117603     0.32109167
 h      3.41009485    -0.88122319     0.15066028
 c     -2.44720184    -0.37420485    -0.58511602
 h     -2.42942114    -1.24662351    -1.30218798
 h     -3.17941073    -0.40731884     0.21272923
 h     -2.85228851     0.50816346    -0.93714326
 h     -0.54535844     1.46800424     1.95295706
          17

 c      1.30021391    -0.43519201    -0.00915038
 c      0.00991870    -1.09241425     0.11242093
 c     -1.01324066    -0.12674282     0.05907837
 c     -1.04128412     1.45362646     0.91588669
 c     -0.45072172     1.05245983    -0.40575375
 c      1.00304301     0.84682831    -0.44119342
 h     -0.20206858    -2.25449751     0.16783470
 h     -2.10729999     1.65366195     0.86236076
 h     -0.96005921     1.38356063    -1.35350475
 h      1.58050677     1.68190752    -0.72188203
 o      2.39870105    -1.12125405     0.32783653
 h      3.37773698    -0.87296930     0.16345867
 c     -2.44219051    -0.36325492    -0.58104985
 h     -2.40908094    -1.24846466    -1.26755817
 h     -3.15826164    -0.41526712     0.17836702
 h     -2.90574155     0.53741860    -0.93615436
 h     -0.53735797     1.45890561     1.97708052
          17

 c      1.30053653    -0.42884841    -0.01770727
 c      0.01618570    -1.09275644     0.10530465
 c     -1.00197244    -0.13540070     0.05456385
 c     -1.04443230     1.45460372     0.91573699
 c     -0.46216229     1.05247749    -0.40433822
 c      0.99155895     0.82369076    -0.43898798
 h     -0.17025430    -2.22265696     0.19504912
 h     -2.12498125     1.69954554     0.88022336
 h     -0.91210579     1.44834818    -1.35778792
 h      1.56113276     1.69598128    -0.74270977
 o      2.40069243    -1.12144196     0.33444026
 h      3.32185325    -0.86121977     0.17556417
 c     -2.43573552    -0.35318409    -0.57636088
 h     -2.39264961    -1.24246143    -1.22935398
 h     -3.14955506    -0.43861748     0.16095899
 h     -2.95365155     0.57508400    -0.94961669
 h     -0.53482370     1.45011481     1.97995812
          17

 c      1.30127309    -0.42357401    -0.02595702
 c      0.02253285    -1.09403815     0.09908971
 c     -0.99446953    -0.14567883     0.04954787
 c     -1.04730162     1.45414539     0.91613154
 c     -0.47192055     1.05537191    -0.40387550
 c      0.98055654     0.80215226    -0.43700107
 h     -0.13384613    -2.17626486     0.22168254
 h     -2.13694087     1.74857874     0.90054216
 h     -0.86067161     1.51233529    -1.35337230
 h      1.55025302     1.70817967    -0.76117931
 o      2.40215258    -1.12186866     0.34098115
 h      3.26154257    -0.84165374     0.18402102
 c     -2.42814507    -0.34297016    -0.57162129
 h     -2.38043587    -1.23155948    -1.19230078
 h     -3.15684978    -0.47684336     0.16542081
 h     -2.98863517     0.60848340    -0.97162604
 h     -0.53808766     1.44182594     1.96082204
          17

 c      1.30256049    -0.42040907    -0.03345112
 c      0.02922318    -1.09542389     0.09383970
 c     -0.99113513    -0.15708459     0.04387650
 c     -1.05028123     1.45249896     0.91696758
 c     -0.47967748     1.06096339    -0.40425235
 c      0.97047301     0.78410426    -0.43579117
 h     -0.09557187    -2.12800334     0.24803911
 h     -2.13808105     1.79752184     0.92227570
 h     -0.80886083     1.57315325    -1.34088828
 h      1.54357375     1.71056797    -0.77430160
 o      2.40137464    -1.12288349     0.34762828
 h      3.22400215    -0.80654139     0.18445336
 c     -2.42033967    -0.33199274    -0.56651246
 h     -2.37230970    -1.22011371    -1.16177318
 h     -3.17526102    -0.52702501     0.18695304
 h     -3.00576903     0.62891932    -0.99685699
 h     -0.54553020     1.43404266     1.92305693
          17

 c      1.30441798    -0.42022509    -0.03980804
 c      0.03645891    -1.09569385     0.08949733
 c     -0.99210312    -0.16902051     0.03739017
 c     -1.05372973     1.44989607     0.91775867
 c     -0.48521739     1.06888571    -0.40522325
 c      0.96157260     0.77099590    -0.43577153
 h     -0.05832522    -2.09481947     0.27582020
 h     -2.12594397     1.84358260     0.94422723
 h     -0.75992931     1.62927505    -1.32214965
 h      1.53875428     1.69872680    -0.78021577
 o      2.39758539    -1.12469153     0.35442987
 h      3.22299821    -0.75102927     0.17473885
 c     -2.41350607    -0.32019497    -0.56027408
 h     -2.36796959    -1.21205082    -1.14222475
 h     -3.19505820    -0.58391755     0.21534453
 h     -3.00274347     0.63180841    -1.02101491
 h     -0.55330233     1.42650479     1.87461158
          17

 c      1.30672141    -0.42352231    -0.04478643
 c      0.04426544    -1.09392852     0.08595451
 c     -0.99725251    -0.18081507     0.02994638
 c     -1.05797553     1.44652073     0.91763932
 c     -0.48844442     1.07862833    -0.40647230
 c      0.95398602     0.76362453    -0.43713496
 h     -0.02399143    -2.08999453     0.30725978
 h     -2.10091410     1.88483188     0.96522370
 h     -0.71693745     1.68007585    -1.29980878
 h      1.53540034     1.67208790    -0.77843062
 o      2.39199145    -1.12678914     0.36107868
 h      3.24225270    -0.68235335     0.15893197
 c     -2.40860320    -0.30809387    -0.55234382
 h     -2.36716426    -1.20869374    -1.13562623
 h     -3.20755958    -0.64137329     0.24117130
 h     -2.97952058     0.61609804    -1.04094986
 h     -0.55514972     1.41863873     1.82790862
          17

 c      1.30921802    -0.43031149    -0.04831993
 c      0.05243547    -1.09039496     0.08326480
 c     -1.00623065    -0.19177723     0.02144759
 c     -1.06320405     1.44247567     0.91565374
 c     -0.48938316     1.08961021    -0.40769644
 c      0.94775723     0.76201178    -0.43981060
 h      0.00712521    -2.11279307     0.34254095
 h     -2.06612116     1.92053811     0.98428245
 h     -0.68246108     1.72563514    -1.27684592
 h      1.53500545     1.63389143    -0.76989100
 o      2.38635713    -1.12830865     0.36713915
 h      3.25738645    -0.61420581     0.14359020
 c     -2.40614770    -0.29671278    -0.54258005
 h     -2.36969616    -1.20797341    -1.14099397
 h     -3.20762392    -0.69377606     0.25829488
 h     -2.93834015     0.58421434    -1.05497496
 h     -0.54386503     1.40964105     1.79647609
          17

 c      1.31154729    -0.44012599    -0.05050759
 c      0.06060556    -1.08643419     0.08172779
 c     -1.01846279    -0.20127335     0.01186256
 c     -1.06912314     1.43773642     0.91142672
 c     -0.48816570     1.10125864    -0.40869143
 c      0.94284064     0.76539315    -0.44346089
 h      0.03532041    -2.14958390     0.37869931
 h     -2.02709335     1.95142247     1.00077645
 h     -0.65837094     1.76637169    -1.25597372
 h      1.54107994     1.59112688    -0.75699491
 o      2.38184729    -1.12857818     0.37230418
 h      3.25381176    -0.55762499     0.13356993
 c     -2.40620915    -0.28745292    -0.53110454
 h     -2.37526563    -1.20578817    -1.15528708
 h     -3.19347128    -0.73667739     0.26366661
 h     -2.88412982     0.54267843    -1.06366838
 h     -0.51566722     1.39884568     1.78706915
          17

 c      1.31327028    -0.45215140    -0.05157171
 c      0.06833851    -1.08351446     0.08171443
 c     -1.03315246    -0.20879967     0.00123997
 c     -1.07473882     1.43212599     0.90558569
 c     -0.48500984     1.11307746    -0.40941226
 c      0.93908837     0.77240591    -0.44755178
 h      0.06050636    -2.18461041     0.41161082
 h     -1.99069354     1.97955263     1.01456339
 h     -0.64571435     1.80259788    -1.23907875
 h      1.55886560     1.55349001    -0.74319540
 o      2.37902375    -1.12723821     0.37642479
 h      3.22668864    -0.51903110     0.13149742
 c     -2.40846844    -0.28192417    -0.51804028
 h     -2.38334883    -1.19821459    -1.17483607
 h     -3.16601100    -0.76697647     0.25668436
 h     -2.82468942     0.50264722    -1.07095616
 h     -0.47403154     1.38618447     1.79462763
          17

 c      1.31391487    -0.46541042    -0.05180093
 c      0.07515042    -1.08263874     0.08349443
 c     -1.04929561    -0.21401644    -0.01028032
 c     -1.07872938     1.42539139     0.89932511
 c     -0.48019818     1.12469007    -0.40998545
 c      0.93637604     0.78155590    -0.45152962
 h      0.08216001    -2.20675051     0.43802019
 h     -1.96288739     2.00738752     1.02591201
 h     -0.64470253     1.83416088    -1.22689293
 h      1.59320752     1.52975282    -0.73158713
 o      2.37803893    -1.12420130     0.37947787
 h      3.17784836    -0.50075285     0.13824117
 c     -2.41238174    -0.28160592    -0.50345104
 h     -2.39320230    -1.18301763    -1.19643800
 h     -3.12866226    -0.78322118     0.23910305
 h     -2.76905035     0.47782322    -1.08370482
 h     -0.42760053     1.37220112     1.80736837
          17

 c      1.31302635    -0.47893042    -0.05149835
 c      0.08054091    -1.08427634     0.08718666
 c     -1.06572584    -0.21673705    -0.02246177
 c     -1.08009864     1.41737827     0.89375651
 c     -0.47406431     1.13584280    -0.41067625
 c      0.93491323     0.79180103    -0.45504030
 h      0.09956678    -2.21038393     0.45616696
 h     -1.94611273     2.03602694     1.03510040
 h     -0.65476336     1.86034223    -1.21902357
 h      1.64440024     1.52261378    -0.72294972
 o      2.37866763    -1.11967131     0.38156069
 h      3.11517832    -0.50053003     0.15291074
 c     -2.41748910    -0.28711643    -0.48777456
 h     -2.40397537    -1.16008129    -1.21789355
 h     -3.08785566    -0.78641029     0.21573939
 h     -2.72325865     0.47702745    -1.10678192
 h     -0.38516580     1.35765887     1.81464665
          17

 c      1.31021915    -0.49184340    -0.05094753
 c      0.08403952    -1.08845289     0.09276604
 c     -1.08120309    -0.21689493    -0.03498590
 c     -1.07848763     1.40816157     0.88965716
 c     -0.46697904     1.14637651    -0.41182726
 c      0.93540083     0.80274168    -0.45799123
 h      0.11196669    -2.19451966     0.46575379
 h     -1.93835062     2.06397174     1.04198807
 h     -0.67464495     1.88004794    -1.21430669
 h      1.70608232     1.52751312    -0.71540288
 o      2.38018331    -1.11427647     0.38292382
 h      3.05423862    -0.50918630     0.17221379
 c     -2.42351027    -0.29756322    -0.47243150
 h     -2.41490078    -1.13109562    -1.23811716
 h     -3.05379913    -0.78114193     0.19555310
 h     -2.68797116     0.49716998    -1.13665786
 h     -0.35293451     1.34319266     1.81012477
          17

 c      1.30524278    -0.50342404    -0.05039346
 c      0.08525054    -1.09479098     0.10006278
 c     -1.09454907    -0.21450223    -0.04749235
 c     -1.07406578     1.39801335     0.88746468
 c     -0.45932417     1.15618240    -0.41378895
 c      0.93874936     0.81430023    -0.46041686
 h      0.11863391    -2.16247506     0.46798283
 h     -1.93475158     2.08762943     1.04602335
 h     -0.70256959     1.89218019    -1.21130054
 h      1.76828966     1.53691757    -0.70616738
 o      2.38134283    -1.10914527     0.38396922
 h      3.01786039    -0.50933385     0.19038091
 c     -2.43007366    -0.31094563    -0.45960034
 h     -2.42551423    -1.09891869    -1.25697168
 h     -3.03949560    -0.77537458     0.19092887
 h     -2.66151614     0.52691347    -1.16316826
 h     -0.33412574     1.32916555     1.79161465
          17

 c      1.29806123    -0.51308179    -0.05003224
 c      0.08387343    -1.10246489     0.10873696
 c     -1.10478616    -0.20962760    -0.05962259
 c     -1.06728905     1.38726836     0.88727742
 c     -0.45145457     1.16516620    -0.41685734
 c      0.94566993     0.82637445    -0.46234471
 h      0.11897397    -2.12244700     0.46583726
 h     -1.93018735     2.10296134     1.04663496
 h     -0.73644718     1.89600690    -1.20873665
 h      1.82192652     1.54458872    -0.69318223
 o      2.38117194    -1.10525120     0.38500055
 h      3.02287890    -0.48596548     0.20309276
 c     -2.43686276    -0.32533907    -0.45107965
 h     -2.43580505    -1.06696888    -1.27497270
 h     -3.05448230    -0.77567870     0.21130030
 h     -2.64309437     0.55521717    -1.17657152
 h     -0.32913326     1.31561814     1.76044443
          17

 c      1.28890355    -0.52034127    -0.05000086
 c      0.07970277    -1.11016669     0.11826046
 c     -1.11123594    -0.20239584    -0.07104859
 c     -1.05875678     1.37621125     0.88880975
 c     -0.44366044     1.17322746    -0.42122867
 c      0.95646130     0.83872310    -0.46375714
 h      0.11265265    -2.08786674     0.46426220
 h     -1.92096545     2.10689107     1.04360310
 h     -0.77410865     1.89141723    -1.20583115
 h      1.86098209     1.54697547    -0.67552677
 o      2.38012991    -1.10224971     0.38589262
 h      3.06115300    -0.44521316     0.21269543
 c     -2.44423482    -0.33979282    -0.44724296
 h     -2.44621264    -1.03877790    -1.29297710
 h     -3.09634722    -0.78081552     0.25416315
 h     -2.63303234     0.57513164    -1.17107258
 h     -0.33533769     1.30221325     1.72139126
          17

 c      1.27823256    -0.52484547    -0.05036705
 c      0.07263286    -1.11636517     0.12800991
 c     -1.11358013    -0.19300008    -0.08149408
 c     -1.04918496     1.36502542     0.89134329
 c     -0.43614155     1.18025159    -0.42697592
 c      0.97098365     0.85097917    -0.46460015
 h      0.09962303    -2.07429120     0.46907646
 h     -1.90550083     2.09800449     1.03721804
 h     -0.81350864     1.87903200    -1.20243501
 h      1.88288335     1.54303447    -0.65323266
 o      2.37946925    -1.09899035     0.38633508
 h      3.10989455    -0.40619246     0.22423351
 c     -2.45311026    -0.35417379    -0.44719203
 h     -2.45747197    -1.01754561    -1.31180872
 h     -3.15231751    -0.78368558     0.30653394
 h     -2.63209217     0.58356905    -1.14467466
 h     -0.34661986     1.28815588     1.68294713
          17

 c      1.26665603    -0.52637190    -0.05112770
 c      0.06267525    -1.12008281     0.13755163
 c     -1.11188412    -0.18171421    -0.09075342
 c     -1.03934935     1.35377244     0.89379594
 c     -0.42899493     1.18611458    -0.43404833
 c      0.98869398     0.86267037    -0.46479463
 h      0.07995398    -2.09023445     0.48363912
 h     -1.88450509     2.07682360     1.02827830
 h     -0.85287351     1.86015978    -1.19902671
 h      1.88843779     1.53393821    -0.62704413
 o      2.38007403    -1.09461997     0.38614721
 h      3.15076184    -0.38322993     0.24038965
 c     -2.46422707    -0.36854282    -0.44967180
 h     -2.47038358    -1.00557822    -1.33176004
 h     -3.20850618    -0.77821111     0.35453832
 h     -2.64110584     0.58035554    -1.09826592
 h     -0.35379996     1.27220469     1.65648941
          17

 c      1.25483660    -0.52483972    -0.05221710
 c      0.04996074    -1.12153874     0.14688048
 c     -1.10656306    -0.16889911    -0.09869894
 c     -1.02977636     1.34235448     0.89510258
 c     -0.42221465     1.19069953    -0.44229393
 c      1.00866721     0.87321020    -0.46424391
 h      0.05382361    -2.12961014     0.50604526
 h     -1.86106435     2.04592902     1.01800898
 h     -0.89076829     1.83661215    -1.19656159
 h      1.88204422     1.52313109    -0.59824995
 o      2.38225662    -1.08877717     0.38528450
 h      3.17374677    -0.38261953     0.26142362
 c     -2.47777277    -0.38294501    -0.45359032
 h     -2.48561017    -1.00377187    -1.35213142
 h     -3.25492551    -0.76196054     0.38861874
 h     -2.66092058     0.56789788    -1.03514848
 h     -0.34827874     1.25308522     1.65202324
          17

 c      1.24341631    -0.52030921    -0.05351785
 c      0.03471958    -1.12172196     0.15626916
 c     -1.09829498    -0.15500128    -0.10527261
 c     -1.02024676     1.33046181     0.89481929
 c     -0.41570584     1.19391987    -0.45149953
 c      1.02962785     0.88188781    -0.46284906
 h      0.02185411    -2.17678144     0.53089790
 h     -1.84045194     2.00980248     1.00792774
 h     -0.92605083     1.81042080    -1.19620066
 h      1.87179090     1.51639515    -0.56845626
 o      2.38589997    -1.08145900     0.38377689
 h      3.17534424    -0.40472247     0.28624890
 c     -2.49344756    -0.39750823    -0.45808168
 h     -2.50358320    -1.01142061    -1.37113873
 h     -3.28571008    -0.73547138     0.40377089
 h     -2.69244524     0.55135777    -0.96083505
 h     -0.32822889     1.23039082     1.67145129
          17

 c      1.23295894    -0.51298466    -0.05486759
 c      0.01728784    -1.12154180     0.16595944
 c     -1.08791803    -0.14053074    -0.11046770
 c     -1.00977044     1.31762071     0.89330676
 c     -0.40931433     1.19574280    -0.46143663
 c      1.05012380     0.88795825    -0.46054954
 h     -0.01482746    -2.21663611     0.55295038
 h     -1.82893088     1.97378255     0.99961446
 h     -0.95772188     1.78352553    -1.19896029
 h      1.86787582     1.52079681    -0.53910868
 o      2.39050418    -1.07297459     0.38169894
 h      3.15806389    -0.44472721     0.31299344
 c     -2.51063620    -0.41249557    -0.46248236
 h     -2.52452706    -1.02646199    -1.38634520
 h     -3.29820809    -0.70129688     0.39867234
 h     -2.73658699     0.53826521    -0.88230964
 h     -0.30020523     1.20511546     1.70691636
          17

 c      1.22391874    -0.50321382    -0.05606432
 c     -0.00187464    -1.12145343     0.17602371
 c     -1.07634384    -0.12602306    -0.11431134
 c     -0.99727741     1.30343605     0.89128535
 c     -0.40286540     1.19620871    -0.47189786
 c      1.06897504     0.89094142    -0.45738080
 h     -0.05488573    -2.23917252     0.56877701
 h     -1.83098402     1.94175638     0.99433366
 h     -0.98475241     1.75749698    -1.20538216
 h      1.87777652     1.54124603    -0.51084083
 o      2.39506346    -1.06403080     0.37915626
 h      3.13257808    -0.49133294     0.33929014
 c     -2.52855208    -0.42809221    -0.46643411
 h     -2.54853427    -1.04606425    -1.39540995
 h     -3.29266627    -0.66360125     0.37549467
 h     -2.79368458     0.53578257    -0.80610759
 h     -0.27377030     1.17908305     1.74662004
          17

 c      1.21663377    -0.49147842    -0.05687372
 c     -0.02219705    -1.12147351     0.18636900
 c     -1.06449418    -0.11200203    -0.11685589
 c     -0.98230811     1.28785708     0.88939458
 c     -0.39619568     1.19543332    -0.48271503
 c      1.08574433     0.89098529    -0.45348897
 h     -0.09704972    -2.23957908     0.57681271
 h     -1.84628997     1.91390985     0.99265320
 h     -1.00599119     1.73340700    -1.21537000
 h      1.90100376     1.57636562    -0.48336162
 o      2.39796321    -1.05577552     0.37624690
 h      3.11962705    -0.52618033     0.36299398
 c     -2.54633793    -0.44396825    -0.47006859
 h     -2.57561252    -1.06737373    -1.39681480
 h     -3.27282200    -0.62803835     0.34068019
 h     -2.86222064     0.54584000    -0.73633669
 h     -0.25633671     1.15404458     1.78053335
          17

 c      1.21132825    -0.47836679    -0.05704443
 c     -0.04304372    -1.12127079     0.19677069
 c     -1.05324936    -0.09895431    -0.11818185
 c     -0.96516618     1.27120487     0.88804364
 c     -0.38916609     1.19358898    -0.49375299
 c      1.10067827     0.88887262    -0.44907329
 h     -0.14026242    -2.21746198     0.57707514
 h     -1.86936646     1.88689847     0.99439597
 h     -1.02023157     1.71189717    -1.22826592
 h      1.92982794     1.61856269    -0.45619162
 o      2.39769276    -1.04922632     0.37298792
 h      3.13919250    -0.53318303     0.38352475
 c     -2.56308129    -0.45909962    -0.47404672
 h     -2.60565960    -1.08820650    -1.39036346
 h     -3.24687562    -0.60131702     0.30605843
 h     -2.93794930     0.56316845    -0.67491839
 h     -0.25167875     1.13121400     1.80228745
          17

 c      1.20811270    -0.46453147    -0.05633004
 c     -0.06376643    -1.12019673     0.20688865
 c     -1.04339759    -0.08731348    -0.11840933
 c     -0.94664935     1.25397781     0.88739052
 c     -0.38165682     1.19087593    -0.50488307
 c      1.11421881     0.88565495    -0.44432991
 h     -0.18382160    -2.17678020     0.57112053
 h     -1.89233826     1.85626681     0.99894499
 h     -1.02642200     1.69336699    -1.24310300
 h      1.95491641     1.65834360    -0.42930690
 o      2.39441767    -1.04421506     0.36935415
 h      3.18611255    -0.51553691     0.40143058
 c     -2.57782061    -0.47214900    -0.47931861
 h     -2.63839511    -1.10751821    -1.37740731
 h     -3.22664102    -0.58989893     0.28789933
 h     -3.01491015     0.57906617    -0.62327639
 h     -0.26028119     1.11116897     1.80909995
          17

 c      1.20699587    -0.45065712    -0.05450246
 c     -0.08372496    -1.11726051     0.21626762
 c     -1.03558976    -0.07743892    -0.11771241
 c     -0.92773816     1.23665950     0.88732313
 c     -0.37355762     1.18749005    -0.51595385
 c      1.12665250     0.88232201    -0.43943965
 h     -0.22763483    -2.12646395     0.56222534
 h     -1.90808668     1.81867217     1.00557192
 h     -1.02390960     1.67817787    -1.25890868
 h      1.96943633     1.68800773    -0.40315715
 o      2.38962702    -1.03977468     0.36540822
 h      3.23575191    -0.48949883     0.41629451
 c     -2.58992703    -0.48199124    -0.48646058
 h     -2.67333845    -1.12558185    -1.36077208
 h     -3.22124235    -0.59802013     0.29962496
 h     -3.08736331     0.58596126    -0.58296640
 h     -0.27978647     1.09384542     1.80161727
          17

 c      1.20791122    -0.43742643    -0.05136080
 c     -0.10227709    -1.11117801     0.22436317
 c     -1.03031764    -0.06958782    -0.11632964
 c     -0.90943484     1.21964109     0.88741617
 c     -0.36476601     1.18359723    -0.52677171
 c      1.13803501     0.87965675    -0.43457120
 h     -0.27253491    -2.08021468     0.55527758
 h     -1.91195991     1.77276099     1.01361720
 h     -1.01260548     1.66677747    -1.27494924
 h      1.97003455     1.70292308    -0.37841782
 o      2.38461080    -1.03515583     0.36127269
 h      3.26775330    -0.46797201     0.42701267
 c     -2.59971351    -0.48797097    -0.49484822
 h     -2.70985355    -1.14374134    -1.34416654
 h     -3.22870997    -0.62634733     0.34095912
 h     -3.15088649     0.57898115    -0.55523648
 h     -0.30510856     1.07849591     1.78421025
          17

 c      1.21073590    -0.42546206    -0.04674897
 c     -0.11879821    -1.10077413     0.23068338
 c     -1.02792703    -0.06388376    -0.11456532
 c     -0.89268904     1.20321653     0.88691295
 c     -0.35519700     1.17932249    -0.53709699
 c      1.14822371     0.87817585    -0.42987949
 h     -0.32003879    -2.05220028     0.55528013
 h     -1.90233858     1.71916961     1.02256537
 h     -0.99302281     1.65972654    -1.29085030
 h      1.95654708     1.70161902    -0.35577162
 o      2.38005660    -1.03002477     0.35706466
 h      3.27207630    -0.45722726     0.43273864
 c     -2.60823131    -0.48993309    -0.50284794
 h     -2.74715316    -1.16351580    -1.33080765
 h     -3.23799022    -0.67223961     0.39835094
 h     -3.20251754     0.55575646    -0.54060862
 h     -0.32867787     1.06367447     1.76514668
          17

 c      1.21529172    -0.41525367    -0.04058062
 c     -0.13280864    -1.08578800     0.23506117
 c     -1.02865223    -0.06028875    -0.11278564
 c     -0.87824245     1.18757236     0.88488305
 c     -0.34480109     1.17475432    -0.54666039
 c      1.15689990     0.87806322    -0.42550112
 h     -0.37067369    -2.04794883     0.56425333
 h     -1.88087406     1.66031873     1.03211731
 h     -0.96617734     1.65763807    -1.30657679
 h      1.93181105     1.68589381    -0.33572876
 o      2.37619123    -1.02434596     0.35287706
 h      3.24660768    -0.45878389     0.43317941
 c     -2.61647996    -0.48821132    -0.50887943
 h     -2.78410289    -1.18529323    -1.32181607
 h     -3.23821882    -0.73103997     0.45579704
 h     -3.24072873     0.51629057    -0.53876843
 h     -0.34199442     1.04754216     1.75480788
          17

 c      1.22132869    -0.40710294    -0.03285985
 c     -0.14410959    -1.06725893     0.23778316
 c     -1.03264617    -0.05859835    -0.11141340
 c     -0.86630246     1.17272970     0.88069034
 c     -0.33358652     1.16996032    -0.55519944
 c      1.16355814     0.87908470    -0.42155592
 h     -0.42214373    -2.05986610     0.57971202
 h     -1.85270396     1.60020258     1.04233715
 h     -0.93337091     1.66103591    -1.32227327
 h      1.90185833     1.66125029    -0.31841514
 o      2.37284791    -1.01834050     0.34877238
 h      3.19611915    -0.47011736     0.42872600
 c     -2.62501038    -0.48362400    -0.51202173
 h     -2.81896207    -1.20758912    -1.31572188
 h     -3.22312008    -0.79739031     0.50153604
 h     -3.26577324     0.46344753    -0.54861884
 h     -0.33924474     1.02878944     1.76027476
          17

 c      1.22849754    -0.40110899    -0.02369032
 c     -0.15271848    -1.04691390     0.23938428
 c     -1.03999113    -0.05847442    -0.11091654
 c     -0.85629387     1.15850197     0.87446868
 c     -0.32164371     1.16500882    -0.56250331
 c      1.16752224     0.88056088    -0.41815622
 h     -0.47001805    -2.07402820     0.59694092
 h     -1.82608680     1.54389217     1.05384760
 h     -0.89590982     1.67016134    -1.33798604
 h      1.87578043     1.63693114    -0.30335542
 o      2.36935608    -1.01257581     0.34476598
 h      3.13416752    -0.48326490     0.42075589
 c     -2.63387325    -0.47745134    -0.51196086
 h     -2.84942525    -1.22755030    -1.30954658
 h     -3.19057663    -0.86599419     0.52866246
 h     -3.28055727     0.40390601    -0.56845400
 h     -0.32058102     1.00764420     1.77973744
          17

 c      1.23632205    -0.39719231    -0.01327158
 c     -0.15870756    -1.02638702     0.24038672
 c     -1.05068627    -0.05950210    -0.11178286
 c     -0.84713022     1.14460110     0.86702500
 c     -0.30916852     1.15999023    -0.56845068
 c      1.16813951     0.88157643    -0.41540180
 h     -0.50983490    -2.07855325     0.61183742
 h     -1.81010062     1.49629493     1.06778910
 h     -0.85486375     1.68480187    -1.35336626
 h      1.86347701     1.62356235    -0.28957106
 o      2.36447533    -1.00806576     0.34081769
 h      3.08442968    -0.48333668     0.41182013
 c     -2.64261858    -0.47134687    -0.50871121
 h     -2.87301297    -1.24221548    -1.30047302
 h     -3.14127126    -0.93191566     0.53389223
 h     -3.29155702     0.34866149    -0.59635410
 h     -0.29119667     0.98576182     1.80373158
          17

 c      1.24418270    -0.39513004    -0.00188569
 c     -0.16213998    -1.00688979     0.24118925
 c     -1.06461271    -0.06125035    -0.11448069
 c     -0.83792491     1.13086481     0.85935452
 c     -0.29647568     1.15503072    -0.57303096
 c      1.16523849     0.88151710    -0.41332352
 h     -0.53828576    -2.06652661     0.62195919
 h     -1.80996952     1.46032652     1.08510285
 h     -0.81098025     1.70422639    -1.36749868
 h      1.87024506     1.62722595    -0.27642694
 o      2.35717633    -1.00582840     0.33691741
 h      3.06869951    -0.45585494     0.40435929
 c     -2.65041697    -0.46701550    -0.50240084
 h     -2.88753658    -1.24962864    -1.28704847
 h     -3.07783889    -0.99081338     0.51673734
 h     -3.30783910     0.31060823    -0.63070546
 h     -0.25760513     0.96516170     1.82144756
          17

 c      1.25134046    -0.39457717     0.01012515
 c     -0.16309833    -0.98916545     0.24205001
 c     -1.08148210    -0.06332771    -0.11941363
 c     -0.82852033     1.11738932     0.85234248
 c     -0.28399215     1.15029466    -0.57634304
 c      1.15947554     0.88048994    -0.41181650
 h     -0.55342058    -2.03568187     0.62648594
 h     -1.82343804     1.43593965     1.10546609
 h     -0.76479570     1.72727694    -1.37897210
 h      1.89257776     1.64486469    -0.26462291
 o      2.34816577    -1.00577761     0.33324134
 h      3.08278618    -0.40474005     0.39820937
 c     -2.65652553    -0.46551301    -0.49325728
 h     -2.89142116    -1.24939038    -1.26969364
 h     -3.00457329    -1.03943381     0.47957798
 h     -3.33571521     0.29736806    -0.66995403
 h     -0.22507353     0.94739866     1.82507329
          17

 c      1.25701251    -0.39509555     0.02238994
 c     -0.16171582    -0.97349357     0.24308072
 c     -1.10078922    -0.06541486    -0.12687898
 c     -0.81941759     1.10445255     0.84667111
 c     -0.27223051     1.14597262    -0.57857158
 c      1.15209199     0.87908149    -0.41066589
 h     -0.55463699    -1.98777578     0.62608386
 h     -1.84236887     1.42105557     1.12711177
 h     -0.71686212     1.75261679    -1.38618524
 h      1.92087146     1.66724653    -0.25593140
 o      2.33936842    -1.00691879     0.33007783
 h      3.10403327    -0.34909699     0.39152558
 c     -2.66079086    -0.46664643    -0.48181857
 h     -2.88387726    -1.24266170    -1.25073099
 h     -2.92736846    -1.07664885     0.42854380
 h     -3.37289795     0.30528530    -0.71099282
 h     -0.19690964     0.93331747     1.81078865
          17

 c      1.26046277    -0.39621136     0.03454112
 c     -0.15815996    -0.95966978     0.24422488
 c     -1.12180025    -0.06726206    -0.13704010
 c     -0.81136979     1.09235855     0.84274474
 c     -0.26174923     1.14225855    -0.57994933
 c      1.14439477     0.87783425    -0.40963384
 h     -0.54288758    -1.92866807     0.62304006
 h     -1.85754088     1.41320449     1.14772984
 h     -0.66795547     1.77905136    -1.38775044
 h      1.94531569     1.68518325    -0.25210324
 o      2.33238769    -1.00842522     0.32765836
 h      3.11463126    -0.30546427     0.38310342
 c     -2.66350541    -0.46918461    -0.46910181
 h     -2.86496315    -1.23175353    -1.23405146
 h     -2.85338087    -1.10500271     0.37450841
 h     -3.41058488     0.32305650    -0.74853669
 h     -0.17446092     0.92307875     1.77848311
          17

 c      1.26107952    -0.39748743     0.04624234
 c     -0.15257194    -0.94698577     0.24522762
 c     -1.14359088    -0.06866026    -0.14991337
 c     -0.80510008     1.08134731     0.84061241
 c     -0.25310519     1.13932317    -0.58072071
 c      1.13744918     0.87700122    -0.40851397
 h     -0.52109083    -1.86878723     0.62159659
 h     -1.86202399     1.41047559     1.16541650
 h     -0.61918263     1.80581493    -1.38283695
 h      1.95909524     1.69267825    -0.25424162
 o      2.32813290    -1.00990733     0.32611919
 h      3.10657131    -0.28279742     0.37271256
 c     -2.66495823    -0.47150831    -0.45645919
 h     -2.83548987    -1.21939839    -1.22429182
 h     -2.78978806    -1.13149390     0.33217264
 h     -3.44004652     0.33943352    -0.77681371
 h     -0.15702220     0.91618969     1.73154412
          17

 c      1.25844981    -0.39858521     0.05720954
 c     -0.14503610    -0.93434953     0.24565312
 c     -1.16512455    -0.06941328    -0.16536337
 c     -0.80123775     1.07158056     0.83992929
 c     -0.24679913     1.13729369    -0.58111533
 c      1.13198699     0.87655827    -0.40714698
 h     -0.49400806    -1.82217819     0.62780115
 h     -1.85216878     1.41173769     1.17912112
 h     -0.57197168     1.83273290    -1.37135271
 h      1.95887491     1.68720182    -0.26276488
 o      2.32694542    -1.01127457     0.32551497
 h      3.07887229    -0.28409045     0.36072018
 c     -2.66534427    -0.47226872    -0.44507980
 h     -2.79674189    -1.20772479    -1.22534753
 h     -2.74166799    -1.16445061     0.31430121
 h     -3.45590861     0.34685504    -0.79134121
 h     -0.14152454     0.91149328     1.67679563
          17

 c      1.25243470    -0.39930216     0.06722271
 c     -0.13571975    -0.92079816     0.24506936
 c     -1.18534569    -0.06933031    -0.18310146
 c     -0.80030851     1.06314616     0.84002244
 c     -0.24322068     1.13624514    -0.58133682
 c      1.12837183     0.87627578    -0.40542969
 h     -0.46619436    -1.80096977     0.64741193
 h     -1.82756218     1.41662431     1.18876305
 h     -0.52796484     1.86023304    -1.35394275
 h      1.94455952     1.66928493    -0.27753975
 o      2.32864766    -1.01266614     0.32583027
 h      3.03622014    -0.30711786     0.34784127
 c     -2.66485314    -0.47109767    -0.43540243
 h     -2.75021934    -1.19722969    -1.23859108
 h     -2.71092433    -1.20622966     0.32346004
 h     -3.45619706     0.34164334    -0.78960577
 h     -0.12262111     0.90728793     1.62366961
          17

 c      1.24323704    -0.39957182     0.07612583
 c     -0.12514584    -0.90628195     0.24339894
 c     -1.20326183    -0.06823973    -0.20269395
 c     -0.80257053     1.05602818     0.84015326
 c     -0.24260282     1.13620937    -0.58156409
 c      1.12654722     0.87574933    -0.40333146
 h     -0.43868650    -1.80660386     0.68182093
 h     -1.79099670     1.42558567     1.19528999
 h     -0.48884330     1.88917062    -1.33179389
 h      1.91935271     1.64245649    -0.29796760
 o      2.33244690    -1.01455480     0.32699296
 h      2.99018856    -0.34272944     0.33495684
 c     -2.66360504    -0.46880229    -0.42713793
 h     -2.69770363    -1.18646215    -1.26193277
 h     -2.69736627    -1.25048070     0.35127587
 h     -3.44176058     0.32346079    -0.77110773
 h     -0.09461094     0.90188949     1.58119821
          17

 c      1.23144099    -0.39943263     0.08382007
 c     -0.11421759    -0.89182211     0.24106073
 c     -1.21800056    -0.06600715    -0.22358774
 c     -0.80765304     1.05003288     0.83991165
 c     -0.24499771     1.13719732    -0.58196179
 c      1.12598030     0.87439210    -0.40091046
 h     -0.40884686    -1.82831978     0.72641326
 h     -1.74856120     1.44007580     1.20076600
 h     -0.45613177     1.92047564    -1.30628515
 h      1.89008873     1.61347745    -0.32305749
 o      2.33686216    -1.01789725     0.32890810
 h      2.96046289    -0.37280512     0.32269401
 c     -2.66151986    -0.46682063    -0.41981218
 h     -2.64157639    -1.17282448    -1.29057917
 h     -2.69977754    -1.28754140     0.38571904
 h     -3.41630415     0.29522917    -0.73735162
 h     -0.05565551     0.89460852     1.55342917
          17

 c      1.21800102    -0.39896979     0.09025366
 c     -0.10394344    -0.87882066     0.23870686
 c     -1.22884882    -0.06254606    -0.24515147
 c     -0.81438187     1.04476420     0.83936673
 c     -0.25028263     1.13922985    -0.58268877
 c      1.12571211     0.87148830    -0.39830677
 h     -0.37372244    -1.85142430     0.77370250
 h     -1.70893913     1.46258050     1.20824330
 h     -0.43104157     1.95467379    -1.27857987
 h      1.86661711     1.59172468    -0.35169283
 o      2.34029281    -1.02369194     0.33151254
 h      2.96635038    -0.37806163     0.31078469
 c     -2.65822607    -0.46669331    -0.41305932
 h     -2.58497552    -1.15391076    -1.31892682
 h     -2.71610257    -1.30972243     0.41677566
 h     -3.38701371     0.26358928    -0.69190016
 h     -0.01060268     0.88624191     1.53778805
          17

 c      1.20415388    -0.39826780     0.09541182
 c     -0.09523041    -0.86844642     0.23692316
 c     -1.23528227    -0.05782035    -0.26671707
 c     -0.82123422     1.03976182     0.83885189
 c     -0.25819486     1.14236300    -0.58389924
 c      1.12469929     0.86649164    -0.39570281
 h     -0.33225882    -1.86443614     0.81690325
 h     -1.68043701     1.49572519     1.22077168
 h     -0.41439513     1.99147247    -1.24934654
 h      1.85812417     1.58570956    -0.38316707
 o      2.34239286    -1.03168493     0.33476030
 h      3.00599937    -0.35944268     0.29859336
 c     -2.65306707    -0.46983174    -0.40661380
 h     -2.53159197    -1.12847925    -1.34228679
 h     -2.74352568    -1.31283358     0.43787483
 h     -3.36445437     0.23869847    -0.63990562
 h      0.03137516     0.87843894     1.52848080
          17

 c      1.19124795    -0.39741912     0.09931038
 c     -0.08881672    -0.86145613     0.23611468
 c     -1.23698431    -0.05185207    -0.28761532
 c     -0.82712783     1.03477486     0.83878382
 c     -0.26837592     1.14668999    -0.58573243
 c      1.12239647     0.85952961    -0.39330157
 h     -0.28536399    -1.86088414     0.85129648
 h     -1.66629382     1.54002682     1.23939110
 h     -0.40663341     2.02962710    -1.21875936
 h      1.86700626     1.59720558    -0.41733158
 o      2.34403089    -1.04048660     0.33854891
 h      3.05817889    -0.33651944     0.28649844
 c     -2.64541820    -0.47719108    -0.40035747
 h     -2.48525909    -1.09681131    -1.35782049
 h     -2.77866222    -1.29603752     0.44564911
 h     -3.35885443     0.23058585    -0.58617713
 h      0.06143345     0.87273388     1.52051316
          17

 c      1.18054032    -0.39656549     0.10199397
 c     -0.08522103    -0.85819945     0.23649390
 c     -1.23385630    -0.04473704    -0.30720320
 c     -0.83181342     1.02995484     0.83963502
 c     -0.28040250     1.15231306    -0.58828911
 c      1.11898310     0.85156230    -0.39137343
 h     -0.23534578    -1.83876657     0.87435577
 h     -1.66278404     1.59205472     1.26185271
 h     -0.40787816     2.06718272    -1.18676632
 h      1.88699289     1.61936760    -0.45376255
 o      2.34602313    -1.04888615     0.34274402
 h      3.10319504    -0.32637068     0.27555135
 c     -2.63532086    -0.48865883    -0.39446924
 h     -2.44950469    -1.06070996    -1.36487605
 h     -2.81784741    -1.26177830     0.43983640
 h     -3.37253877     0.24185932    -0.53284277
 h      0.07383860     0.87004778     1.51120178
          17

 c      1.17302364    -0.39590880     0.10353058
 c     -0.08467003    -0.85861122     0.23807002
 c     -1.22602980    -0.03666306    -0.32488152
 c     -0.83565253     1.02577243     0.84182857
 c     -0.29380130     1.15929967    -0.59159913
 c      1.11497760     0.84393687    -0.39027975
 h     -0.18549181    -1.80009372     0.88583964
 h     -1.66256562     1.64537785     1.28376983
 h     -0.41800887     2.10198412    -1.15345736
 h      1.90820135     1.64167686    -0.49109178
 o      2.34871227    -1.05624111     0.34722813
 h      3.12996873    -0.33721067     0.26668057
 c     -2.62367161    -0.50282334    -0.38939611
 h     -2.42715740    -1.02330472    -1.36503224
 h     -2.85769926    -1.21607054     0.42375026
 h     -3.39722138     0.26516543    -0.48001502
 h      0.06671304     0.87058960     1.50009813
          17

 c      1.16931543    -0.39568357     0.10399948
 c     -0.08703826    -0.86215261     0.24060008
 c     -1.21388009    -0.02792188    -0.34010514
 c     -0.83925369     1.02278042     0.84555185
 c     -0.30805916     1.16764393    -0.59559563
 c      1.11080944     0.83787705    -0.39040773
 h     -0.13975611    -1.75114216     0.88833575
 h     -1.65911955     1.69321320     1.30081125
 h     -0.43671950     2.13223292    -1.11934142
 h      1.92242684     1.65531392    -0.52736179
 o      2.35207071    -1.06233816     0.35191607
 h      3.13446917    -0.37057324     0.26040766
 c     -2.61158000    -0.51753701    -0.38568327
 h     -2.42008300    -0.98861213    -1.36189263
 h     -2.89607171    -1.16845198     0.40478078
 h     -3.42061413     0.28955877    -0.42836338
 h      0.04214992     0.87384486     1.48874590
          17

 c      1.16962226    -0.39610967     0.10347440
 c     -0.09185858    -0.86776709     0.24352358
 c     -1.19801611    -0.01890833    -0.35239568
 c     -0.84331747     1.02144831     0.85063056
 c     -0.32263672     1.17724749    -0.60010736
 c      1.10668147     0.83424726    -0.39208325
 h     -0.10224030    -1.70281030     0.88800482
 h     -1.64876121     1.73031580     1.30998522
 h     -0.46355272     2.15690708    -1.08545087
 h      1.92492570     1.65510368    -0.56068258
 o      2.35576188    -1.06730088     0.35676395
 h      3.11865408    -0.42279512     0.25666804
 c     -2.59975122    -0.53065663    -0.38384445
 h     -2.42910364    -0.96078339    -1.36041410
 h     -2.93275897    -1.13010741     0.39314347
 h     -3.43304366     0.30675484    -0.37982836
 h      0.00631561     0.87854544     1.48070273
          17

 c      1.17377676    -0.39734280     0.10200795
 c     -0.09842929    -0.87403789     0.24601206
 c     -1.17923589    -0.01009833    -0.36136753
 c     -0.84858392     1.02209948     0.85652664
 c     -0.33698692     1.18792370    -0.60487196
 c      1.10259264     0.83348846    -0.39551238
 h     -0.07630009    -1.66894186     0.89398027
 h     -1.63078534     1.75367178     1.30991064
 h     -0.49792114     2.17594814    -1.05327742
 h      1.91428204     1.63947762    -0.58965887
 o      2.35903649    -1.07163898     0.36179502
 h      3.09200448    -0.48424503     0.25436918
 c     -2.58845389    -0.54065187    -0.38409693
 h     -2.45412404    -0.94309801    -1.36545095
 h     -2.96829649    -1.10924229     0.39682988
 h     -3.42916070     0.31263705    -0.33685973
 h     -0.03115244     0.88276123     1.48132895
          17

 c      1.18132079    -0.39943341     0.09962246
 c     -0.10594826    -0.87975616     0.24734409
 c     -1.15846570    -0.00200552    -0.36676448
 c     -0.85561599     1.02486248     0.86251453
 c     -0.35057912     1.19942367    -0.60956767
 c      1.09836540     0.83559020    -0.40074952
 h     -0.06386589    -1.66009237     0.91392968
 h     -1.60720684     1.76273682     1.30074679
 h     -0.53911939     2.19016476    -1.02457586
 h      1.89217919     1.61025932    -0.61367361
 o      2.36058853    -1.07631165     0.36714170
 h      3.07377178    -0.53838617     0.25071517
 c     -2.57785434    -0.54698356    -0.38609155
 h     -2.49435974    -0.93697298    -1.37955214
 h     -3.00089690    -1.10699453     0.41571956
 h     -3.40721141     0.30644330    -0.30166801
 h     -0.06012362     0.88441595     1.49608657
          17

 c      1.19159169    -0.40230147     0.09630812
 c     -0.11356944    -0.88459065     0.24745181
 c     -1.13670193     0.00487286    -0.36848683
 c     -0.86435851     1.02957636     0.86802994
 c     -0.36292982     1.21147884    -0.61385763
 c      1.09362427     0.84006527    -0.40767901
 h     -0.06581799    -1.67619059     0.94761488
 h     -1.58270421     1.75975274     1.28419838
 h     -0.58631282     2.20083286    -1.00107852
 h      1.86366015     1.57284086    -0.63321612
 o      2.35901857    -1.08231255     0.37300845
 h      3.08575800    -0.56857755     0.24185136
 c     -2.56818287    -0.54999195    -0.38915060
 h     -2.54833698    -0.94145050    -1.40107284
 h     -3.02557332    -1.11872434     0.44214852
 h     -3.36827302     0.28994140    -0.27578703
 h     -0.07540094     0.88229701     1.52688640
          17

 c      1.20378353    -0.40574062     0.09202882
 c     -0.12043808    -0.88905150     0.24695318
 c     -1.11495178     0.01010801    -0.36658961
 c     -0.87388893     1.03570838     0.87291010
 c     -0.37364029     1.22384622    -0.61743600
 c      1.08776717     0.84598062    -0.41601100
 h     -0.08249578    -1.70739771     0.98659531
 h     -1.56454346     1.75003953     1.26356632
 h     -0.63847318     2.20906821    -0.98418161
 h      1.83738281     1.53619588    -0.65019754
 o      2.35431676    -1.08962634     0.37942518
 h      3.12904694    -0.57489275     0.22688553
 c     -2.55957835    -0.55051952    -0.39278480
 h     -2.61351320    -0.95355916    -1.42432943
 h     -3.03667354    -1.13833766     0.46670516
 h     -3.31621030     0.26736645    -0.25975864
 h     -0.07981829     0.87681658     1.56959575
          17

 c      1.21700261    -0.40946750     0.08674014
 c     -0.12578471    -0.89387493     0.24665144
 c     -1.09416692     0.01338360    -0.36125648
 c     -0.88276274     1.04243496     0.87727357
 c     -0.38243773     1.23633638    -0.62006151
 c      1.08009779     0.85218514    -0.42533421
 h     -0.11338259    -1.74161471     1.02029814
 h     -1.56153560     1.74123532     1.24327251
 h     -0.69424560     2.21520193    -0.97469064
 h      1.82399713     1.51094642    -0.66764146
 o      2.34800194    -1.09731109     0.38615007
 h      3.18178152    -0.57273435     0.20944224
 c     -2.55189392    -0.54967745    -0.39688064
 h     -2.68601983    -0.96938913    -1.44202118
 h     -3.03023845    -1.16080007     0.48224491
 h     -3.25813247     0.24599181    -0.25281072
 h     -0.08115089     0.86971259     1.61608529
          17

 c      1.23033124    -0.41319826     0.08041632
 c     -0.12900076    -0.89960389     0.24715558
 c     -1.07517970     0.01452437    -0.35276936
 c     -0.88971445     1.04898664     0.88132767
 c     -0.38921045     1.24880570    -0.62157069
 c      1.07029220     0.85782906    -0.43529034
 h     -0.15686209    -1.76952045     1.04061418
 h     -1.58079858     1.73999061     1.22708404
 h     -0.75180749     2.21850377    -0.97272398
 h      1.83061618     1.50403230    -0.68789290
 o      2.34162786    -1.10454601     0.39290281
 h      3.22244651    -0.57578812     0.19383316
 c     -2.54465473    -0.54873723    -0.40157123
 h     -2.76101340    -0.98520373    -1.44801407
 h     -3.00464039    -1.18250383     0.48469498
 h     -3.20411623     0.23613696    -0.25268867
 h     -0.08698291     0.86313138     1.65829059
          17

 c      1.24288925    -0.41670599     0.07307005
 c     -0.12966101    -0.90649834     0.24879037
 c     -1.05865472     0.01350485    -0.34148500
 c     -0.89426199     1.05510250     0.88536461
 c     -0.39402096     1.26111355    -0.62187089
 c      1.05888579     0.86281585    -0.44577287
 h     -0.21042745    -1.78556833     1.04295316
 h     -1.62319326     1.74721156     1.21578502
 h     -0.80884663     2.21743007    -0.97780004
 h      1.85493879     1.51387691    -0.71041957
 o      2.33615982    -1.11093552     0.39949484
 h      3.23928317    -0.59083985     0.18286086
 c     -2.53729888    -0.54883244    -0.40703543
 h     -2.83341651    -0.99812159    -1.43891242
 h     -2.96036562    -1.20100683     0.47267058
 h     -3.16395207     0.24793853    -0.25626358
 h     -0.10206835     0.85892774     1.69055960
          17

 c      1.25388467    -0.41983765     0.06475736
 c     -0.12751984    -0.91455486     0.25161788
 c     -1.04506025     0.01044325    -0.32781648
 c     -0.89684479     1.06112755     0.88972083
 c     -0.39708527     1.27306780    -0.62091843
 c      1.04711422     0.86762732    -0.45689859
 h     -0.27101967    -1.78757771     1.02590322
 h     -1.68202111     1.75717112     1.20702876
 h     -0.86274195     2.21024465    -0.98904659
 h      1.88682045     1.53248991    -0.73213798
 o      2.33204775    -1.11638131     0.40582747
 h      3.22872964    -0.61961964     0.17777244
 c     -2.52964690    -0.55033387    -0.41332219
 h     -2.89862527    -1.00639927    -1.41445043
 h     -2.89974788    -1.21503391     0.44729937
 h     -3.14116616     0.28414883    -0.26114877
 h     -0.12792831     0.85835498     1.71019543
          17

 c      1.26265334    -0.42251162     0.05557677
 c     -0.12249558    -0.92350981     0.25545245
 c     -1.03466005     0.00558911    -0.31221546
 c     -0.89847378     1.06765159     0.89456898
 c     -0.39872373     1.28438885    -0.61869240
 c      1.03630465     0.87280613    -0.46880863
 h     -0.33538721    -1.77651139     0.99096412
 h     -1.74678429     1.76184049     1.19761563
 h     -0.91090630     2.19567791    -1.00543900
 h      1.91502877     1.55135764    -0.74968328
 o      2.32929622    -1.12098920     0.41188418
 h      3.19397449    -0.66017306     0.17831528
 c     -2.52202296    -0.55249968    -0.42031471
 h     -2.95307613    -1.00950657    -1.37735179
 h     -2.82682019    -1.22493814     0.41253927
 h     -3.13110220     0.33646152    -0.26662517
 h     -0.16311867     0.86195305     1.71747350
          17

 c      1.26869104    -0.42471515     0.04566883
 c     -0.11463665    -0.93281485     0.25985281
 c     -1.02752055    -0.00069167    -0.29515757
 c     -0.90032724     1.07515751     0.89973883
 c     -0.39930003     1.29470670    -0.61517384
 c      1.02747801     0.87866793    -0.48154188
 h     -0.40060869    -1.75671055     0.94260088
 h     -1.80761537     1.75507600     1.18535708
 h     -0.95116009     2.17335932    -1.02600236
 h      1.93149563     1.56464372    -0.76084656
 o      2.32735893    -1.12508626     0.41776615
 h      3.14634866    -0.70652064     0.18210542
 c     -2.51480926    -0.55389787    -0.42785647
 h     -2.99474948    -1.00812014    -1.33302652
 h     -2.74697423    -1.23328033     0.37543715
 h     -3.12595553     0.39104334    -0.27270748
 h     -0.20349124     0.86947882     1.71574174
          17

 c      1.27168416    -0.42649733     0.03521115
 c     -0.10406698    -0.94164787     0.26414890
 c     -1.02351948    -0.00793647    -0.27712908
 c     -0.90353585     1.08391273     0.90468934
 c     -0.39916402     1.30358983    -0.61033493
 c      1.02124965     0.88526574    -0.49501621
 h     -0.46482622    -1.73588139     0.88794160
 h     -1.85734110     1.73391175     1.16945141
 h     -0.98202932     2.14396127    -1.04996354
 h      1.93211836     1.56952455    -0.76479756
 o      2.32498032    -1.12926874     0.42376026
 h      3.10762517    -0.74794348     0.18353211
 c     -2.50808749    -0.55304726    -0.43579387
 h     -3.02355859    -1.00405391    -1.28901962
 h     -2.66595516    -1.24447730     0.34497714
 h     -3.11965649     0.43566953    -0.27905391
 h     -0.24266423     0.87990650     1.71131496
          17

 c      1.27154283    -0.42793523     0.02439670
 c     -0.09096621    -0.94909369     0.26760836
 c     -1.02236056    -0.01561090    -0.25861453
 c     -0.90902570     1.09397453     0.90865990
 c     -0.39860772     1.31059415    -0.60413909
 c      1.01783224     0.89242316    -0.50904433
 h     -0.52751840    -1.72328132     0.83492123
 h     -1.89188313     1.69823901     1.15017603
 h     -1.00290504     2.10907670    -1.07683867
 h      1.91645106     1.56577793    -0.76190660
 o      2.32064791    -1.13416190     0.43025544
 h      3.10273823    -0.77306635     0.17519799
 c     -2.50167499    -0.54888947    -0.44378818
 h     -3.04125556    -0.99997783    -1.25379801
 h     -2.58845281    -1.26224832     0.32834304
 h     -3.10906599     0.46248629    -0.28477981
 h     -0.27353810     0.89176795     1.71205169
          17

 c      1.26842534    -0.42908611     0.01340004
 c     -0.07570385    -0.95454827     0.26974903
 c     -1.02360263    -0.02315078    -0.24007196
 c     -0.91725884     1.10516543     0.91101267
 c     -0.39784349     1.31532074    -0.59655333
 c      1.01702487     0.89974383    -0.52334422
 h     -0.58791594    -1.72526429     0.78870066
 h     -1.91039582     1.65031124     1.12857821
 h     -1.01403967     2.07090033    -1.10643876
 h      1.88770997     1.55571626    -0.75364351
 o      2.31416162    -1.13972224     0.43727571
 h      3.13496075    -0.78130686     0.15553770
 c     -2.49530111    -0.54113977    -0.45114111
 h     -3.05033305    -0.99862770    -1.23454006
 h     -2.51772413    -1.28604395     0.32663650
 h     -3.09343995     0.46796112    -0.28869826
 h     -0.29131868     0.90406347     1.72374684
          17

 c      1.26273727    -0.42995752     0.00235514
 c     -0.05905738    -0.95803168     0.27052029
 c     -1.02670452    -0.03002363    -0.22189673
 c     -0.92795894     1.11702297     0.91157682
 c     -0.39700955     1.31746825    -0.58757199
 c      1.01818827     0.90658959    -0.53754091
 h     -0.64228560    -1.74168239     0.74956342
 h     -1.91577214     1.59449595     1.10634520
 h     -1.01633054     2.03176132    -1.13874771
 h      1.85316475     1.54449445    -0.74253708
 o      2.30691463    -1.14522859     0.44431539
 h      3.18159178    -0.78309583     0.13150281
 c     -2.48871701    -0.53036209    -0.45701505
 h     -3.05207119    -1.00152676    -1.23459963
 h     -2.45668250    -1.31068181     0.33484612
 h     -3.07393089     0.45241449    -0.28950376
 h     -0.29629533     0.91720743     1.74631472
          17

 c      1.25509922    -0.43051355    -0.00864136
 c     -0.04219465    -0.96004278     0.27013571
 c     -1.03107160    -0.03579325    -0.20438839
 c     -0.94008436     1.12883609     0.91064725
 c     -0.39620279     1.31687217    -0.57724861
 c      1.02030248     0.91210098    -0.55118893
 h     -0.68380995    -1.76737765     0.71484808
 h     -1.91535529     1.53702236     1.08576157
 h     -1.01092320     1.99360550    -1.17364921
 h      1.82375678     1.53993786    -0.73185804
 o      2.30032224    -1.15001181     0.45080618
 h      3.21899896    -0.78804930     0.11100552
 c     -2.48172787    -0.51775229    -0.46088339
 h     -3.04523194    -1.00801572    -1.25240017
 h     -2.40861162    -1.32967307     0.34585991
 h     -3.05363755     0.42007795    -0.28575145
 h     -0.29341596     0.93290054     1.77389860
          17

 c      1.24628758    -0.43069645    -0.01951647
 c     -0.02640011    -0.96118498     0.26881289
 c     -1.03609969    -0.04015436    -0.18774041
 c     -0.95213094     1.13982532     0.90868359
 c     -0.39552283     1.31352529    -0.56572917
 c      1.02230454     0.91542473    -0.56386333
 h     -0.70546252    -1.79631293     0.68199154
 h     -1.92040033     1.48497084     1.06944693
 h     -0.99879086     1.95758819    -1.21055998
 h      1.81048669     1.54998830    -0.72452958
 o      2.29512864    -1.15370067     0.45636651
 h      3.23380250    -0.80090634     0.09884133
 c     -2.47411945    -0.50489238    -0.46272641
 h     -3.02674129    -1.01546450    -1.28270982
 h     -2.37661170    -1.33821698     0.35382507
 h     -3.03803690     0.37951245    -0.27567777
 h     -0.28917776     0.95304036     1.79870655
          17

 c      1.23715909    -0.43045223    -0.03020592
 c     -0.01283028    -0.96194596     0.26667161
 c     -1.04121912    -0.04292966    -0.17205140
 c     -0.96272966     1.14942121     0.90609561
 c     -0.39509701     1.30757155    -0.55327706
 c      1.02371036     0.91618628    -0.57529400
 h     -0.70237554    -1.82400922     0.64974149
 h     -1.94163626     1.44392858     1.05951112
 h     -0.98052104     1.92395789    -1.24815108
 h      1.81741178     1.57730200    -0.72161209
 o      2.29151341    -1.15614386     0.46079064
 h      3.22140145    -0.82278980     0.09685563
 c     -2.46555990    -0.49350473    -0.46291533
 h     -2.99354212    -1.02037490    -1.31904943
 h     -2.36280281    -1.33413187     0.35515418
 h     -3.03477798     0.34270814    -0.25716322
 h     -0.28892464     0.97882074     1.81446465
          17

 c      1.22856752    -0.42975245    -0.04064127
 c     -0.00239299    -0.96264814     0.26374357
 c     -1.04593415    -0.04404914    -0.15734103
 c     -0.97137706     1.15748340     0.90323489
 c     -0.39506218     1.29927145    -0.54027390
 c      1.02489802     0.91475037    -0.58539291
 h     -0.67249487    -1.84801145     0.61802365
 h     -1.98165347     1.41571184     1.05641973
 h     -0.95643644     1.89228061    -1.28436287
 h      1.83846730     1.61630913    -0.72209064
 o      2.28921550    -1.15734967     0.46402755
 h      3.18419816    -0.85227515     0.10434016
 c     -2.45574796    -0.48495005    -0.46196820
 h     -2.94398604    -1.01946618    -1.35556783
 h     -2.36790145    -1.31775472     0.34838941
 h     -3.05078093     0.32003907    -0.22862698
 h     -0.29573017     1.01046819     1.81777376
          17

 c      1.22128189    -0.42860566    -0.05074118
 c      0.00432482    -0.96343595     0.25999481
 c     -1.04984999    -0.04353670    -0.14355797
 c     -0.97865316     1.16424946     0.90040141
 c     -0.39551543     1.28895282    -0.52718523
 c      1.02666356     0.91190316    -0.59414136
 h     -0.61648485    -1.86784046     0.58760890
 h     -2.03237787     1.39886024     1.05879089
 h     -0.92695863     1.86186507    -1.31677540
 h      1.86268812     1.65699140    -0.72426179
 o      2.28746871    -1.15749759     0.46622801
 h      3.13275083    -0.88531412     0.11736023
 c     -2.44484523    -0.47954753    -0.46028578
 h     -2.87827808    -1.01035276    -1.38796418
 h     -2.39114504    -1.29185668     0.33408646
 h     -3.08674769     0.31281204    -0.19117642
 h     -0.31023571     1.04735939     1.80826353
          17

 c      1.21591343    -0.42705536    -0.06041022
 c      0.00713091    -0.96423125     0.25532954
 c     -1.05269365    -0.04151746    -0.13057987
 c     -0.98569964     1.17010602     0.89775544
 c     -0.39646776     1.27696510    -0.51450139
 c      1.02967317     0.90839726    -0.60149477
 h     -0.53765585    -1.88524815     0.55997727
 h     -2.08109798     1.39104781     1.06437217
 h     -0.89296778     1.83217081    -1.34317187
 h      1.88057170     1.69019174    -0.72686826
 o      2.28485192    -1.15697021     0.46783237
 h      3.08824987    -0.91485536     0.12746625
 c     -2.43362718    -0.47648630    -0.45805150
 h     -2.79835243    -0.99187392    -1.41382058
 h     -2.43049480    -1.26174383     0.31500318
 h     -3.13532830     0.31287935    -0.14968429
 h     -0.33075468     1.08826053     1.78852276
          17

 c      1.21286343    -0.42516077    -0.06955002
 c      0.00625912    -0.96468569     0.24959269
 c     -1.05433592    -0.03824326    -0.11821120
 c     -0.99364706     1.17543599     0.89523054
 c     -0.39782399     1.26365103    -0.50267298
 c      1.03426231     0.90475026    -0.60736716
 h     -0.44167480    -1.90455644     0.53721501
 h     -2.11708681     1.39050821     1.07099071
 h     -0.85598731     1.80306926    -1.36208036
 h      1.88638981     1.70989128    -0.72931619
 o      2.27968069    -1.15621210     0.46944810
 h      3.07645946    -0.93329622     0.12382481
 c     -2.42306238    -0.47445097    -0.45536887
 h     -2.70754024    -0.96419490    -1.43271276
 h     -2.48317948    -1.23492358     0.29600171
 h     -3.18583305     0.31020964    -0.11090034
 h     -0.35347851     1.13163138     1.76394270
          17

 c      1.21230290    -0.42296685    -0.07807822
 c      0.00227157    -0.96426727     0.24261658
 c     -1.05480901    -0.03410861    -0.10618726
 c     -1.00335328     1.18056476     0.89256207
 c     -0.39938610     1.24933904    -0.49206395
 c      1.04044735     0.90122643    -0.61165128
 h     -0.33519308    -1.93166020     0.52149971
 h     -2.13409019     1.39617806     1.07690780
 h     -0.81815383     1.77494586    -1.37314093
 h      1.87801935     1.71335336    -0.73152699
 o      2.27157555    -1.15529300     0.47120673
 h      3.10307743    -0.93966028     0.10365606
 c     -2.41387109    -0.47223030    -0.45232967
 h     -2.61009967    -0.92871216    -1.44614813
 h     -2.54637866    -1.21924476     0.28242393
 h     -3.22916434     0.29845939    -0.08097117
 h     -0.37318684     1.17602521     1.74181861
          17

 c      1.21418685    -0.42048457    -0.08594048
 c     -0.00415542    -0.96263845     0.23434488
 c     -1.05430899    -0.02962660    -0.09419334
 c     -1.01524447     1.18573927     0.88948702
 c     -0.40087436     1.23435170    -0.48293043
 c      1.04796675     0.89785092    -0.61423603
 h     -0.22351943    -1.96999859     0.51386713
 h     -2.13041066     1.40750596     1.08086676
 h     -0.78201966     1.74866554    -1.37723212
 h      1.85650090     1.70094443    -0.73382217
 o      2.26194579    -1.15386650     0.47251709
 h      3.14615332    -0.94027343     0.07621592
 c     -2.40644191    -0.46911517    -0.44884314
 h     -2.51059841    -0.88767917    -1.45702235
 h     -2.61716579    -1.21927671     0.27655970
 h     -3.25944656     0.27572674    -0.06434512
 h     -0.38510462     1.22043931     1.72880799
          17

 c      1.21828657    -0.41770230    -0.09310310
 c     -0.01232066    -0.96012335     0.22495744
 c     -1.05317502    -0.02535587    -0.08189809
 c     -1.02910625     1.19113141     0.88602885
 c     -0.40196284     1.21902027    -0.47542643
 c      1.05628496     0.89439397    -0.61501054
 h     -0.10991813    -2.01571537     0.51304765
 h     -2.10878450     1.42441979     1.08215111
 h     -0.75024377     1.72541830    -1.37630629
 h      1.82610982     1.67639412    -0.73694584
 o      2.25239893    -1.15162693     0.47271800
 h      3.18118604    -0.94125046     0.05226751
 c     -2.40099940    -0.46509871    -0.44454532
 h     -2.41332110    -0.84350564    -1.46825261
 h     -2.69144245    -1.23380139     0.27524859
 h     -3.27383710     0.24346060    -0.06363273
 h     -0.38748816     1.26421722     1.72741731
          17

 c      1.22421923    -0.41461779    -0.09953481
 c     -0.02136080    -0.95766728     0.21484373
 c     -1.05184621    -0.02181674    -0.06898867
 c     -1.04395800     1.19686007     0.88258616
 c     -0.40232934     1.20369827    -0.46962839
 c      1.06457797     0.89033837    -0.61386124
 h      0.00224108    -2.05853622     0.51591364
 h     -2.07668430     1.44753669     1.08077324
 h     -0.72523844     1.70643696    -1.37289669
 h      1.79465537     1.64729286    -0.74217660
 o      2.24392178    -1.14847129     0.47143296
 h      3.19402905    -0.94568830     0.03826817
 c     -2.39770334    -0.46075072    -0.43909068
 h     -2.32206674    -0.79803414    -1.48099247
 h     -2.76345821    -1.25745171     0.27185249
 h     -3.27224678     0.20552862    -0.07962858
 h     -0.38274501     1.30647474     1.73462737
          17

 c      1.23147736    -0.41127258    -0.10519185
 c     -0.03018772    -0.95631420     0.20445344
 c     -1.05081016    -0.01943449    -0.05519496
 c     -1.05820241     1.20298113     0.87970306
 c     -0.40171069     1.18876831    -0.46557364
 c      1.07182148     0.88495654    -0.61068136
 h      0.10795876    -2.08785283     0.51915217
 h     -2.04610920     1.47847105     1.07764504
 h     -0.70882848     1.69261205    -1.36934995
 h      1.77255371     1.62434597    -0.75133002
 o      2.23695614    -1.14444341     0.46854334
 h      3.17972785    -0.95446794     0.03672091
 c     -2.39650987    -0.45692940    -0.43253564
 h     -2.24038987    -0.75234540    -1.49377560
 h     -2.82694690    -1.28427680     0.26015320
 h     -3.25769438     0.16793284    -0.11118640
 h     -0.37581439     1.34577277     1.74424976
          17

 c      1.23946897    -0.40778499    -0.11000707
 c     -0.03763496    -0.95681317     0.19418536
 c     -1.05055158    -0.01850884    -0.04030417
 c     -1.07012097     1.20947289     0.87780603
 c     -0.39994936     1.17463396    -0.46330687
 c      1.07716410     0.87770806    -0.60543686
 h      0.20140678    -2.09701733     0.52040624
 h     -2.03033218     1.51956654     1.07416718
 h     -0.70199257     1.68413967    -1.36704967
 h      1.76851640     1.61696029    -0.76615190
 o      2.23152802    -1.13968526     0.46413580
 h      3.14051029    -0.96701366     0.04699083
 c     -2.39695623    -0.45459055    -0.42542054
 h     -2.17176297    -0.70719464    -1.50342272
 h     -2.87664872    -1.30977511     0.23642263
 h     -3.23714367     0.13889378    -0.15511606
 h     -0.37158627     1.38041295     1.75038382
          17

 c      1.24756808    -0.40436394    -0.11389133
 c     -0.04265399    -0.95953187     0.18435668
 c     -1.05149301    -0.01920770    -0.02417222
 c     -1.07865313     1.21635300     0.87716652
 c     -0.39702065     1.16169119    -0.46290439
 c      1.08045730     0.86883762    -0.59829853
 h      0.27723561    -2.08398955     0.51848535
 h     -2.03638350     1.57199809     1.07080991
 h     -0.70476105     1.68034965    -1.36600203
 h      1.78333644     1.62644763    -0.78687891
 o      2.22718873    -1.13443342     0.45853247
 h      3.08672591    -0.98135917     0.06484350
 c     -2.39814695    -0.45467077    -0.41854922
 h     -2.11926942    -0.66356291    -1.50684155
 h     -2.90910369    -1.33111796     0.19946981
 h     -3.22116869     0.12815537    -0.20685164
 h     -0.37330611     1.40892473     1.74937673
          17

 c      1.25516945    -0.40129634    -0.11674743
 c     -0.04445094    -0.96448904     0.17520493
 c     -1.05392357    -0.02157573    -0.00673475
 c     -1.08390188     1.22386237     0.87796432
 c     -0.39303779     1.15027973    -0.46445253
 c      1.08229950     0.85946497    -0.58970967
 h      0.33132339    -2.05058168     0.51323228
 h     -2.05971066     1.63328958     1.06602420
 h     -0.71629462     1.67983953    -1.36502502
 h      1.80927003     1.64498098    -0.81139030
 o      2.22284416    -1.12903380     0.45237024
 h      3.03948303    -0.99394091     0.08123451
 c     -2.39919620    -0.45780368    -0.41264062
 h     -2.08501969    -0.62289128    -1.50241216
 h     -2.92284304    -1.34681638     0.15005465
 h     -3.21920015     0.14347487    -0.26253584
 h     -0.38208229     1.43040973     1.74030991
          17

 c      1.26174055    -0.39889718    -0.11850267
 c     -0.04257559    -0.97135843     0.16688304
 c     -1.05793506    -0.02554819     0.01198769
 c     -1.08679778     1.23242431     0.88020779
 c     -0.38824061     1.14063141    -0.46798314
 c      1.08351359     0.85102059    -0.58028229
 h      0.36122061    -2.00206595     0.50549412
 h     -2.08828483     1.69757346     1.05722643
 h     -0.73510269     1.68085128    -1.36239531
 h      1.83598872     1.66185196    -0.83617699
 o      2.21705640    -1.12387866     0.44647082
 h      3.02574007    -1.00070258     0.08452236
 c     -2.39995193    -0.46383245    -0.40811114
 h     -2.06967359    -0.58698276    -1.49056268
 h     -2.91849014    -1.35677650     0.09052608
 h     -3.23147013     0.18482886    -0.32065675
 h     -0.39687146     1.44474955     1.72494409
          17

 c      1.26685520    -0.39744197    -0.11914836
 c     -0.03699811    -0.97940493     0.15942730
 c     -1.06340358    -0.03096568     0.03188811
 c     -1.08844254     1.24239916     0.88359485
 c     -0.38297091     1.13283546    -0.47340551
 c      1.08471189     0.84472755    -0.57064133
 h      0.36678553    -1.94766639     0.49740041
 h     -2.11033858     1.75829305     1.04249938
 h     -0.75932629     1.68171743    -1.35658157
 h      1.85549976     1.66886174    -0.85782746
 o      2.20957625    -1.11918282     0.44117210
 h      3.05390885    -1.00083731     0.07131919
 c     -2.40105960    -0.47164678    -0.40520285
 h     -2.07224728    -0.55769154    -1.47380350
 h     -2.89904894    -1.36302116     0.02479589
 h     -3.24815058     0.24302447    -0.38043765
 h     -0.41458794     1.45272641     1.70756000
          17

 c      1.27020008    -0.39711937    -0.11875791
 c     -0.02816605    -0.98740018     0.15270519
 c     -1.07002988    -0.03759110     0.05276652
 c     -1.08976046     1.25391379     0.88750737
 c     -0.37763276     1.12683226    -0.48047133
 c      1.08618542     0.84140905    -0.56132549
 h      0.35105465    -1.90144112     0.49288813
 h     -2.11812678     1.81026305     1.02123136
 h     -0.78702050     1.68122113    -1.34678214
 h      1.86339793     1.66174787    -0.87381078
 o      2.20203187    -1.11493843     0.43605291
 h      3.10277927    -0.99751073     0.05089043
 c     -2.40322725    -0.47958650    -0.40416886
 h     -2.09016737    -0.53651417    -1.45650984
 h     -2.87010895    -1.37060770    -0.04179393
 h     -3.25756509     0.30516624    -0.43962944
 h     -0.43054669     1.45594463     1.69438243
          17

 c      1.27156389    -0.39802015    -0.11746764
 c     -0.01693130    -0.99373622     0.14641701
 c     -1.07741539    -0.04512442     0.07432063
 c     -1.09136128     1.26685560     0.89118938
 c     -0.37264151     1.12243679    -0.48877979
 c      1.08794229     0.84144825    -0.55273377
 h      0.32003958    -1.88101866     0.49762242
 h     -2.10819254     1.85031903     0.99390782
 h     -0.81639818     1.67879233    -1.33317638
 h      1.85855373     1.63985409    -0.88272229
 o      2.19633559    -1.11114630     0.43062003
 h      3.14643973    -0.99384219     0.03388186
 c     -2.40673635    -0.48595813    -0.40521293
 h     -2.11953852    -0.52423097    -1.44440202
 h     -2.83899916    -1.38717701    -0.10345093
 h     -3.25232122     0.36005203    -0.49467585
 h     -0.43988377     1.45632636     1.69180298
          17

 c      1.27083129    -0.40013500    -0.11544244
 c     -0.00418556    -0.99715773     0.14033540
 c     -1.08513989    -0.05321129     0.09614732
 c     -1.09337745     1.28095039     0.89405229
 c     -0.36837325     1.11938557    -0.49781210
 c      1.08974169     0.84475799    -0.54508517
 h      0.27909168    -1.89928319     0.51610273
 h     -2.08085586     1.87742888     0.96173391
 h     -0.84601187     1.67453238    -1.31691610
 h      1.84292496     1.60587847    -0.88447915
 o      2.19371648    -1.10789141     0.42466474
 h      3.16927636    -0.99129515     0.02618745
 c     -2.41155540    -0.48953657    -0.40833315
 h     -2.15573712    -0.52077721    -1.44327167
 h     -2.81208747    -1.41904357    -0.15595777
 h     -3.23002665     0.40003273    -0.54182694
 h     -0.44003173     1.45525382     1.70332582
          17

 c      1.26801751    -0.40333927    -0.11284975
 c      0.00949958    -0.99784166     0.13475085
 c     -1.09281472    -0.06145563     0.11776506
 c     -1.09531426     1.29580013     0.89590685
 c     -0.36512829     1.11739401    -0.50698287
 c      1.09107582     0.85074169    -0.53837832
 h      0.22876108    -1.95222878     0.54638236
 h     -2.04015005     1.89294581     0.92632074
 h     -0.87483674     1.66908239    -1.29989171
 h      1.82190280     1.56608849    -0.88069406
 o      2.19474193    -1.10529328     0.41819899
 h      3.16533726    -0.99013660     0.02960816
 c     -2.41762108    -0.49004711    -0.41333964
 h     -2.19431956    -0.52545083    -1.45672582
 h     -2.79191442    -1.46536461    -0.19814714
 h     -3.19202842     0.42098769    -0.57785563
 h     -0.43255546     1.45307292     1.72728351
          17

 c      1.26333857    -0.40739084    -0.10984096
 c      0.02359890    -0.99729598     0.13048749
 c     -1.10009993    -0.06945628     0.13865392
 c     -1.09609136     1.31081851     0.89692484
 c     -0.36311660     1.11620468    -0.51570300
 c      1.09115160     0.85832591    -0.53237515
 h      0.16768659    -2.02073600     0.57998055
 h     -1.99413730     1.90109782     0.88936610
 h     -0.90221213     1.66337002    -1.28430536
 h      1.80450562     1.53021017    -0.87496649
 o      2.19943148    -1.10346253     0.41136962
 h      3.13617525    -0.98984322     0.04296546
 c     -2.42484037    -0.48820464    -0.42009813
 h     -2.23178074    -0.53727084    -1.48405247
 h     -2.77749537    -1.51720104    -0.23103595
 h     -3.14243510     0.42215507    -0.60041393
 h     -0.42235068     1.44952510     1.75774148
          17

 c      1.25725422    -0.41197329    -0.10653356
 c      0.03722532    -0.99720264     0.12842396
 c     -1.10670408    -0.07685541     0.15829830
 c     -1.09431721     1.32517999     0.89742745
 c     -0.36246804     1.11561619    -0.52344707
 c      1.08906338     0.86623721    -0.52669648
 h      0.09735732    -2.08451608     0.60769740
 h     -1.95431732     1.90893205     0.85220915
 h     -0.92763035     1.65829630    -1.27213248
 h      1.80125082     1.50892510    -0.87199984
 o      2.20717837    -1.10249331     0.40446310
 h      3.09177876    -0.98900495     0.06188875
 c     -2.43287496    -0.48528686    -0.42868175
 h     -2.26567378    -0.55512836    -1.52022656
 h     -2.76699278    -1.56280971    -0.25597920
 h     -3.08793194     0.40657297    -0.60837501
 h     -0.41504346     1.44453031     1.78760408
          17

 c      1.25043785    -0.41676404    -0.10300121
 c      0.04918504    -0.99875781     0.12918381
 c     -1.11238803    -0.08336989     0.17621915
 c     -1.08880168     1.33800433     0.89770923
 c     -0.36326224     1.11549607    -0.52980740
 c      1.08431723     0.87358530    -0.52110119
 h      0.02209309    -2.12990619     0.62333939
 h     -1.93176035     1.92393700     0.81550571
 h     -0.95046381     1.65444928    -1.26464623
 h      1.81796446     1.50790457    -0.87456220
 o      2.21655807    -1.10249715     0.39797445
 h      3.05355302    -0.98478761     0.07779151
 c     -2.44099610    -0.48280776    -0.43923818
 h     -2.29432437    -0.57767204    -1.55821585
 h     -2.75942816    -1.59269782    -0.27380182
 h     -3.03811389     0.38222917    -0.60226238
 h     -0.41486737     1.43853613     1.81116992
          17

 c      1.24367132    -0.42147916    -0.09928431
 c      0.05823928    -1.00264211     0.13310820
 c     -1.11697130    -0.08879715     0.19199227
 c     -1.07922053     1.34879774     0.89790482
 c     -0.36555766     1.11577971    -0.53451740
 c      1.07728193     0.88026663    -0.51572363
 h     -0.05283674    -2.14993304     0.62391182
 h     -1.93017899     1.94911357     0.77978062
 h     -0.96979963     1.65194304    -1.26219127
 h      1.85052000     1.52364466    -0.88081812
 o      2.22565110    -1.10362108     0.39251255
 h      3.04951293    -0.97304083     0.07976265
 c     -2.44812462    -0.48240873    -0.45179701
 h     -2.31664777    -0.60316228    -1.59148560
 h     -2.75486670    -1.60142742    -0.28476313
 h     -3.00508473     0.36243581    -0.58429195
 h     -0.42375598     1.43241176     1.82524877
          17

 c      1.23769541    -0.42586882    -0.09541957
 c      0.06331781    -1.00912858     0.14030344
 c     -1.12033256    -0.09300678     0.20525731
 c     -1.06635492     1.35769599     0.89785919
 c     -0.36940155     1.11645725    -0.53743329
 c      1.06893386     0.88666799    -0.51094086
 h     -0.12240802    -2.14245944     0.60876393
 h     -1.94312681     1.98050621     0.74660111
 h     -0.98451768     1.65042189    -1.26428759
 h      1.88790095     1.54700342    -0.88586139
 o      2.23373279    -1.10587675     0.38822164
 h      3.08813756    -0.95168771     0.06431880
 c     -2.45319416    -0.48544376    -0.46627421
 h     -2.33211383    -0.62946825    -1.61530395
 h     -2.75409799    -1.58775325    -0.28866131
 h     -2.99963138     0.36095173    -0.55703270
 h     -0.44120368     1.42719418     1.82945739
          17

 c      1.23306834    -0.42972190    -0.09144790
 c      0.06367645    -1.01810234     0.15066128
 c     -1.12240928    -0.09592284     0.21572071
 c     -1.05160555     1.36519602     0.89710832
 c     -0.37481569     1.11754824    -0.53849125
 c      1.06027513     0.89313448    -0.50707804
 h     -0.18241995    -2.10924602     0.57906595
 h     -1.95932481     2.01060282     0.71862154
 h     -0.99357959     1.64922655    -1.26996570
 h      1.91907033     1.56926661    -0.88508251
 o      2.24204858    -1.10896892     0.38452547
 h      3.14651494    -0.92381161     0.03970399
 c     -2.45579499    -0.49200151    -0.48260004
 h     -2.34067745    -0.65427844    -1.62715787
 h     -2.75844233    -1.55476104    -0.28481228
 h     -3.02394637     0.38059001    -0.52154525
 h     -0.46448339     1.42388735     1.82624628
          17

 c      1.23007882    -0.43291473    -0.08738333
 c      0.05903443    -1.02895240     0.16383212
 c     -1.12320690    -0.09750806     0.22315481
 c     -1.03639662     1.37178477     0.89498945
 c     -0.38176241     1.11906851    -0.53766832
 c      1.05203598     0.89973883    -0.50427053
 h     -0.23013035    -2.05665000     0.53792387
 h     -1.96899306     2.03279126     0.69849517
 h     -0.99637097     1.64764443    -1.27814680
 h      1.93644615     1.58478225    -0.87572794
 o      2.25209099    -1.11248506     0.38074541
 h      3.19758523    -0.89442393     0.01583228
 c     -2.45635751    -0.50051968    -0.50062460
 h     -2.34263246    -0.67549964    -1.62698201
 h     -2.76982888    -1.51020958    -0.27188823
 h     -3.06947720     0.40930841    -0.47843705
 h     -0.48918980     1.42332396     1.82059314
          17

 c      1.22873513    -0.43543769    -0.08318811
 c      0.04968197    -1.04034424     0.17916724
 c     -1.12280518    -0.09777211     0.22739618
 c     -1.02186562     1.37780465     0.89081917
 c     -0.39011504     1.12100678    -0.53495320
 c      1.04465121     0.90627975    -0.50246483
 h     -0.26556617    -1.99805145     0.49094481
 h     -1.96626973     2.04309180     0.68803248
 h     -0.99296464     1.64509580    -1.28794738
 h      1.93622765     1.59098033    -0.85687683
 o      2.26461344    -1.11607158     0.37643902
 h      3.22563402    -0.86739584    -0.00134150
 c     -2.45559647    -0.50870927    -0.51989856
 h     -2.33845829    -0.69172871    -1.61744253
 h     -2.79084223    -1.46568258    -0.24782560
 h     -3.12352095     0.43081570    -0.43020983
 h     -0.51039366     1.42601860     1.81869250
          17

 c      1.22882540    -0.43737853    -0.07877130
 c      0.03654834    -1.05005227     0.19572271
 c     -1.12135527    -0.09678213     0.22835192
 c     -1.00871771     1.38346130     0.88416461
 c     -0.39963243     1.12331525    -0.53034609
 c      1.03828626     0.91233741    -0.50145495
 h     -0.29331228    -1.95610835     0.44622861
 h     -1.94921123     2.04015116     0.68792605
 h     -0.98418146     1.64124867    -1.29883898
 h      1.91801018     1.58790858    -0.82911430
 o      2.27971332    -1.11945966     0.37136941
 h      3.22501613    -0.84499399    -0.00937221
 c     -2.45409413    -0.51467419    -0.53959997
 h     -2.32871051    -0.70267337    -1.60410102
 h     -2.82373457    -1.43213482    -0.21059440
 h     -3.17524002     0.43386159    -0.38116997
 h     -0.52441029     1.43203232     1.82514486
          17

 c      1.23003836    -0.43885856    -0.07401303
 c      0.02096110    -1.05556792     0.21256210
 c     -1.11906926    -0.09467467     0.22600848
 c     -0.99713522     1.38884254     0.87511094
 c     -0.40995341     1.12592261    -0.52388136
 c      1.03282469     0.91729762    -0.50090638
 h     -0.32133301    -1.95634431     0.41106026
 h     -1.91953714     2.02503525     0.69773181
 h     -0.97144335     1.63601071    -1.31065065
 h      1.88485599     1.57819419    -0.79437717
 o      2.29700586    -1.12247138     0.36545634
 h      3.19751848    -0.82786281    -0.00845952
 c     -2.45239942    -0.51761949    -0.55848574
 h     -2.31396380    -0.70930867    -1.59477925
 h     -2.86783595    -1.41282457    -0.16068729
 h     -3.21718756     0.41372386    -0.33615244
 h     -0.53020247     1.44089341     1.83998548
          17

 c      1.23207843    -0.43996363    -0.06879771
 c      0.00381729    -1.05602008     0.22928537
 c     -1.11621806    -0.09165345     0.22043704
 c     -0.98678319     1.39389094     0.86430270
 c     -0.42061702     1.12876049    -0.51567015
 c      1.02782141     0.92034613    -0.50037407
 h     -0.35255467    -2.00539735     0.38613003
 h     -1.88287123     2.00136909     0.71592589
 h     -0.95646846     1.62941606    -1.32339647
 h      1.84379237     1.56741039    -0.75588507
 o      2.31560884    -1.12507389     0.35880755
 h      3.15276370    -0.81426603    -0.00182361
 c     -2.45119194    -0.51787879    -0.57500139
 h     -2.29493125    -0.71345633    -1.59707538
 h     -2.91790519    -1.40180161    -0.10325322
 h     -3.24492647     0.37061123    -0.29959702
 h     -0.52913545     1.45166026     1.85833672
          17

 c      1.23469454    -0.44072903    -0.06303165
 c     -0.01479304    -1.05291918     0.24593806
 c     -1.11313927    -0.08797264     0.21179258
 c     -0.97692055     1.39836525     0.85271316
 c     -0.43110586     1.13178354    -0.50594915
 c      1.02253036     0.92050630    -0.49935485
 h     -0.38067765    -2.08276886     0.36702082
 h     -1.84899053     1.97546295     0.74015559
 h     -0.94091930     1.62146066    -1.33697958
 h      1.80547701     1.56393011    -0.71765913
 o      2.33402360    -1.12749002     0.35180422
 h      3.11031920    -0.79841477     0.00306878
 c     -2.45110403    -0.51633043    -0.58781996
 h     -2.27290017    -0.71673738    -1.61416994
 h     -2.96613742    -1.39045558    -0.04648038
 h     -3.25667969     0.30828246    -0.27500552
 h     -0.52343016     1.46312190     1.87308864
          17

 c      1.23763227    -0.44118116    -0.05663897
 c     -0.03486534    -1.04839247     0.26248759
 c     -1.11023960    -0.08391385     0.20030570
 c     -0.96666156     1.40191972     0.84133744
 c     -0.44089940     1.13497234    -0.49511870
 c      1.01621925     0.91689378    -0.49742525
 h     -0.39823373    -2.16171286     0.35052842
 h     -1.83008802     1.95506774     0.76798427
 h     -0.92612598     1.61198224    -1.35091099
 h      1.78050550     1.57621537    -0.68304299
 o      2.35044131    -1.13019356     0.34502385
 h      3.09514022    -0.77068599    -0.00409870
 c     -2.45238589    -0.51394672    -0.59639872
 h     -2.25017909    -0.71965872    -1.64226358
 h     -3.00533753    -1.37335098     0.00190611
 h     -3.25364794     0.23365933    -0.26443381
 h     -0.51478249     1.47402397     1.87800273
          17

 c      1.24060773    -0.44136911    -0.04955752
 c     -0.05602894    -1.04395732     0.27870833
 c     -1.10798100    -0.07976651     0.18626843
 c     -0.95552555     1.40442403     0.83097276
 c     -0.44951920     1.13832594    -0.48375186
 c      1.00876621     0.90922667    -0.49440894
 h     -0.40177854    -2.22365061     0.33601418
 h     -1.83477580     1.94542423     0.79792861
 h     -0.91297824     1.60066004    -1.36420934
 h      1.77239717     1.60699549    -0.65289059
 o      2.36411404    -1.13337073     0.33865898
 h      3.11603703    -0.72642028    -0.02706920
 c     -2.45469561    -0.51172259    -0.60102918
 h     -2.22989406    -0.72172064    -1.67268755
 h     -3.03043401    -1.34937895     0.03663249
 h     -3.24116290     0.15723647    -0.26777058
 h     -0.50378771     1.48322501     1.86942470
          17

 c      1.24333737    -0.44137697    -0.04173452
 c     -0.07763013    -1.04047706     0.29429091
 c     -1.10684619    -0.07581421     0.17001453
 c     -0.94399671     1.40628298     0.82217185
 c     -0.45654838     1.14184273    -0.47256794
 c      1.00088188     0.89809797    -0.49037559
 h     -0.39127984    -2.25855850     0.32416248
 h     -1.86136989     1.94533699     0.82949833
 h     -0.90198975     1.58717079    -1.37556797
 h      1.77491077     1.65010732    -0.62571423
 o      2.37598817    -1.13642877     0.33216686
 h      3.15548320    -0.67383254    -0.05740859
 c     -2.45705118    -0.51071520    -0.60253911
 h     -2.21515517    -0.72221730    -1.69636175
 h     -3.03859342    -1.32069038     0.05516439
 h     -3.22996811     0.09324293    -0.28205071
 h     -0.48990820     1.48980191     1.84679500
          17

 c      1.24558039    -0.44132641    -0.03311970
 c     -0.09890991    -1.03838010     0.30892592
 c     -1.10728627    -0.07232263     0.15190112
 c     -0.93338867     1.40829222     0.81530766
 c     -0.46163251     1.14549543    -0.46236182
 c      0.99361546     0.88462094    -0.48547350
 h     -0.36857980    -2.26212912     0.31607627
 h     -1.89910028     1.94861800     0.86204764
 h     -0.89345406     1.57141117    -1.38372672
 h      1.77773497     1.69456770    -0.59966619
 o      2.38731096    -1.13852912     0.32486966
 h      3.19138370    -0.62540277    -0.08417721
 c     -2.45808438    -0.51186781    -0.60192804
 h     -2.20824719    -0.72086685    -1.70685279
 h     -3.02899834    -1.29145940     0.05740205
 h     -3.23431234     0.05685077    -0.30235943
 h     -0.47162964     1.49314989     1.81265758
          17

 c      1.24715514    -0.44137114    -0.02366350
 c     -0.11911741    -1.03776035     0.32233800
 c     -1.10965264    -0.06952908     0.13229886
 c     -0.92518054     1.41120570     0.81056967
 c     -0.46448566     1.14921264    -0.45389373
 c      0.98781773     0.86993063    -0.47981582
 h     -0.33658148    -2.23421768     0.31289952
 h     -1.93546875     1.94884408     0.89426969
 h     -0.88759851     1.55366778    -1.38790010
 h      1.77267312     1.73026051    -0.57378211
 o      2.39877312    -1.13908763     0.31637005
 h      3.21055161    -0.58976685    -0.10066835
 c     -2.45688676    -0.51541871    -0.59991578
 h     -2.21018057    -0.71803324    -1.70145308
 h     -3.00284957    -1.26701816     0.04544970
 h     -3.26259186     0.05640168    -0.32587888
 h     -0.44663270     1.49305396     1.77239678
          17

 c      1.24793479    -0.44168566    -0.01332287
 c     -0.13755861    -1.03831287     0.33429656
 c     -1.11412584    -0.06763745     0.11158822
 c     -0.92054579     1.41549261     0.80792806
 c     -0.46491188     1.15287177    -0.44776737
 c      0.98397152     0.85496030    -0.47346988
 h     -0.29904015    -2.17925528     0.31565420
 h     -1.96114855     1.94198292     0.92467414
 h     -0.88467321     1.53467668    -1.38810618
 h      1.75554251     1.75037942    -0.54799539
 o      2.41055298    -1.13782177     0.30654228
 h      3.20806134    -0.57091369    -0.10431959
 c     -2.45378515    -0.52043455    -0.59670478
 h     -2.22055292    -0.71468927    -1.68135128
 h     -2.96369587    -1.25344406     0.02365616
 h     -3.30828945     0.08736681    -0.35459872
 h     -0.41215048     1.48963450     1.73316049
          17

 c      1.24783753    -0.44245102    -0.00207149
 c     -0.15360973    -1.03911024     0.34462228
 c     -1.12066910    -0.06681891     0.09015514
 c     -0.92015740     1.42132603     0.80723900
 c     -0.46283668     1.15630398    -0.44433451
 c      0.98222648     0.84040812    -0.46647817
 h     -0.26054769    -2.10870905     0.32509795
 h     -1.97097728     1.92656488     0.95210290
 h     -0.88495904     1.51556647    -1.38529019
 h      1.72574833     1.75161126    -0.52279135
 o      2.42246209    -1.13470651     0.29546610
 h      3.18499855    -0.56889394    -0.09566564
 c     -2.44986988    -0.52520618    -0.59228621
 h     -2.23763840    -0.71226158    -1.65157532
 h     -2.91753772    -1.25737035    -0.00145977
 h     -3.35560182     0.13677398    -0.39163637
 h     -0.36605613     1.48310646     1.70120589
          17

 c      1.24681826    -0.44383902     0.01008829
 c     -0.16674318    -1.03833427     0.35319552
 c     -1.12902512    -0.06720392     0.06838374
 c     -0.92403387     1.42863620     0.80846356
 c     -0.45834065     1.15931177    -0.44365468
 c      0.98245276     0.82672744    -0.45887372
 h     -0.22609164    -2.04436849     0.34161394
 h     -1.96370090     1.90322345     0.97598566
 h     -0.88868714     1.49770022    -1.38117031
 h      1.68571531     1.73401184    -0.49894204
 o      2.43393962    -1.13001321     0.28343076
 h      3.14856084    -0.57921814    -0.07839375
 c     -2.44616833    -0.52803105    -0.58665975
 h     -2.25870443    -0.71243078    -1.62058317
 h     -2.87132707    -1.28467030    -0.02280348
 h     -3.39043556     0.19109730    -0.43740266
 h     -0.30882411     1.47353508     1.67852028
          17

 c      1.24486735    -0.44598923     0.02311189
 c     -0.17662547    -1.03360166     0.35994587
 c     -1.13875455    -0.06884716     0.04664654
 c     -0.93140384     1.43711923     0.81171949
 c     -0.45168846     1.16170270    -0.44551845
 c      0.98425493     0.81406539    -0.45068770
 h     -0.19949135    -2.01499991     0.36545935
 h     -1.94215744     1.87451103     0.99654256
 h     -0.89586226     1.48244059    -1.37776966
 h      1.64085081     1.70143333    -0.47734558
 o      2.44393205    -1.12443624     0.27099016
 h      3.11391569    -0.59088198    -0.06020316
 c     -2.44352975    -0.52787748    -0.57966634
 h     -2.28067876    -0.71679663    -1.59839579
 h     -2.82954958    -1.33646040    -0.03657133
 h     -3.40440431     0.23983495    -0.48958028
 h     -0.24491787     1.46093800     1.66186320
          17

 c      1.24201685    -0.44898350     0.03690024
 c     -0.18319497    -1.02381802     0.36483190
 c     -1.14929846    -0.07166419     0.02529092
 c     -0.94072600     1.44620487     0.81704624
 c     -0.44334621     1.16332871    -0.44952923
 c      0.98696350     0.80216992    -0.44195833
 h     -0.18191830    -2.03514419     0.39726401
 h     -1.91407904     1.84499097     1.01509841
 h     -0.90601131     1.47090635    -1.37673894
 h      1.59976397     1.66235312    -0.45889230
 o      2.45101886    -1.11904778     0.25888682
 h      3.10214522    -0.58720625    -0.05155330
 c     -2.44275284    -0.52477809    -0.57103307
 h     -2.30111194    -0.72628671    -1.59226909
 h     -2.79234084    -1.40552878    -0.04472636
 h     -3.39411617     0.27594597    -0.54443396
 h     -0.18185059     1.44567208     1.64552027
          17

 c      1.23834645    -0.45283090     0.05129609
 c     -0.18652324    -1.01061023     0.36793737
 c     -1.16003233    -0.07540781     0.00462868
 c     -0.94992539     1.45508649     0.82415154
 c     -0.43396622     1.16411616    -0.45521932
 c      0.98970511     0.79041642    -0.43274762
 h     -0.17325590    -2.08846357     0.43702739
 h     -1.89213291     1.82092054     1.03431046
 h     -0.91796870     1.46379233    -1.37875025
 h      1.57343543     1.62936698    -0.44428705
 o      2.45445009    -1.11450562     0.24754011
 h      3.12383746    -0.55864092    -0.05747866
 c     -2.44444464    -0.51965339    -0.56088527
 h     -2.31877205    -0.74053027    -1.60219847
 h     -2.75771954    -1.47875918    -0.05238357
 h     -3.35989595     0.29552185    -0.59777189
 h     -0.12764092     1.42861386     1.62481074
          17

 c      1.23397962    -0.45749052     0.06610012
 c     -0.18671574    -0.99668706     0.36955875
 c     -1.17029025    -0.07973249    -0.01506564
 c     -0.95696460     1.46292982     0.83241910
 c     -0.42432481     1.16406826    -0.46215555
 c      0.99172473     0.77823656    -0.42316183
 h     -0.17349484    -2.14657109     0.48286059
 h     -1.88981593     1.80830243     1.05746531
 h     -0.92986481     1.46133152    -1.38331961
 h      1.57128471     1.61404992    -0.43387099
 o      2.45502252    -1.11029711     0.23667623
 h      3.16535420    -0.51488151    -0.07174302
 c     -2.44882380    -0.51379583    -0.55000205
 h     -2.33331198    -0.75786343    -1.62116467
 h     -2.72452091    -1.54302815    -0.06378042
 h     -3.30528403     0.29766591    -0.64553383
 h     -0.08864422     1.41098374     1.59776476
          17

 c      1.22907541    -0.46290922     0.08109688
 c     -0.18398528    -0.98411232     0.37010584
 c     -1.17938666    -0.08428541    -0.03355534
 c     -0.96077057     1.46922589     0.84117643
 c     -0.41522012     1.16324078    -0.46999652
 c      0.99288433     0.76585370    -0.41335842
 h     -0.18227474    -2.18869286     0.53180985
 h     -1.91216813     1.80938937     1.08621790
 h     -0.93938317     1.46341226    -1.38915232
 h      1.59513716     1.61820766    -0.42758213
 o      2.45407147    -1.10550446     0.22584335
 h      3.20495137    -0.47253861    -0.08516654
 c     -2.45563670    -0.50853833    -0.53947010
 h     -2.34459599    -0.77611444    -1.63988740
 h     -2.69323977    -1.58875100    -0.08078670
 h     -3.23747207     0.28508753    -0.68440958
 h     -0.06840660     1.39401474     1.56523038
          17

 c      1.22382073    -0.46903054     0.09606945
 c     -0.17869101    -0.97407725     0.36998772
 c     -1.18665400    -0.08876385    -0.05064720
 c     -0.96172969     1.47394624     0.84991733
 c     -0.40736770     1.16171103    -0.47848769
 c      0.99375486     0.75440761    -0.40353366
 h     -0.19863958    -2.20394383     0.58097988
 h     -1.95082704     1.82135203     1.11884939
 h     -0.94421731     1.46978191    -1.39478503
 h      1.63801759     1.63221338    -0.42499840
 o      2.45252241    -1.09956693     0.21481439
 h      3.22785619    -0.44276241    -0.09217124
 c     -2.46409428    -0.50523509    -0.53020462
 h     -2.35241862    -0.79340544    -1.65101298
 h     -2.66560983    -1.61050076    -0.10324567
 h     -3.16826696     0.26550935    -0.71279742
 h     -0.06713674     1.37864068     1.53050096
          17

 c      1.21842103    -0.47576090     0.11079335
 c     -0.17131356    -0.96717289     0.36956985
 c     -1.19148985    -0.09292472    -0.06619464
 c     -0.96116015     1.47733018     0.85822035
 c     -0.40132404     1.15955052    -0.48741665
 c      0.99516012     0.74524652    -0.39389069
 h     -0.22121451    -2.18804163     0.62796201
 h     -1.99078365     1.83902952     1.15151573
 h     -0.94254482     1.48024168    -1.39918066
 h      1.68942796     1.64301825    -0.42541595
 o      2.45082228    -1.09233241     0.20357836
 h      3.22734013    -0.43027367    -0.09071945
 c     -2.47291274    -0.50530362    -0.52269028
 h     -2.35656776    -0.80846077    -1.65053011
 h     -2.64406447    -1.60670808    -0.12954414
 h     -3.11366278     0.25229780    -0.73182792
 h     -0.08136844     1.36523583     1.49899253
          17

 c      1.21308574    -0.48292906     0.12502285
 c     -0.16240756    -0.96358492     0.36916369
 c     -1.19339910    -0.09656572    -0.08009620
 c     -0.96057605     1.47964115     0.86557382
 c     -0.39744559     1.15680213    -0.49656552
 c      0.99776344     0.73932714    -0.38459889
 h     -0.24840981    -2.14108700     0.67098396
 h     -2.01906504     1.85790770     1.18048264
 h     -0.93336140     1.49479071    -1.40207837
 h      1.74018356     1.64090488    -0.42800844
 o      2.44906232    -1.08395341     0.19226512
 h      3.20275055    -0.43495017    -0.08115556
 c     -2.48079295    -0.50979134    -0.51705665
 h     -2.35695380    -0.82056529    -1.63755136
 h     -2.63140159    -1.57987755    -0.15676239
 h     -3.08811883     0.25944810    -0.74462205
 h     -0.10399291     1.35341778     1.47779196
          17

 c      1.20801233    -0.49027146     0.13848454
 c     -0.15254806    -0.96311799     0.36900326
 c     -1.19203512    -0.09950510    -0.09229290
 c     -0.96127793     1.48107661     0.87138711
 c     -0.39587443     1.15346687    -0.50568197
 c      1.00193730     0.73707535    -0.37576483
 h     -0.27863795    -2.06735957     0.70924278
 h     -2.02788233     1.87507749     1.20309663
 h     -0.91659917     1.51369775    -1.40405829
 h      1.78394248     1.62098098    -0.43200089
 o      2.44697949    -1.07488512     0.18112601
 h      3.15948751    -0.45178650    -0.06592796
 c     -2.48723820    -0.51829697    -0.51348390
 h     -2.35369111    -0.82946058    -1.61384105
 h     -2.63063572    -1.53786781    -0.18035018
 h     -3.09476849     0.28981334    -0.75239960
 h     -0.12587416     1.34211085     1.47426794
          17

 c      1.20337132    -0.49745106     0.15088305
 c     -0.14225915    -0.96506525     0.36917202
 c     -1.18724914    -0.10158319    -0.10276986
 c     -0.96399286     1.48172435     0.87523078
 c     -0.39654557     1.14950856    -0.51447995
 c      1.00776511     0.73844972    -0.36742293
 h     -0.31078751    -1.97685819     0.74381824
 h     -2.01443775     1.88914572     1.21780519
 h     -0.89301213     1.53747400    -1.40632565
 h      1.81717287     1.58248177    -0.43679276
 o      2.44382946    -1.06600031     0.17055950
 h      3.11105061    -0.46898687    -0.05002709
 c     -2.49262129    -0.52856196    -0.51241999
 h     -2.34711822    -0.83536184    -1.58360051
 h     -2.64499116    -1.49532448    -0.19373560
 h     -3.12438478     0.33169803    -0.75258711
 h     -0.14020541     1.33019716     1.49302452
          17

 c      1.19929473    -0.50409276     0.16191675
 c     -0.13190449    -0.96803888     0.36946945
 c     -1.17913141    -0.10268392    -0.11155588
 c     -0.96852586     1.48149150     0.87711027
 c     -0.39921583     1.14488525    -0.52267745
 c      1.01503868     0.74300986    -0.35954047
 h     -0.34524316    -1.88723307     0.77928437
 h     -1.98039823     1.90014141     1.22406927
 h     -0.86384553     1.56668691    -1.41019946
 h      1.83915098     1.52817534    -0.44205812
 o      2.43843179    -1.05858575     0.16107390
 h      3.07843744    -0.46803995    -0.04039828
 c     -2.49744388    -0.53756764    -0.51425843
 h     -2.33774581    -0.83913850    -1.55326926
 h     -2.67765702    -1.47088201    -0.18923142
 h     -3.16434968     0.36944959    -0.74201020
 h     -0.14707223     1.31752539     1.53267499
          17

 c      1.19587232    -0.50980651     0.17129829
 c     -0.12160484    -0.97022880     0.36937430
 c     -1.16801367    -0.10274831    -0.11871449
 c     -0.97379528     1.48006413     0.87744126
 c     -0.40350667     1.13961141    -0.53006375
 c      1.02320991     0.74995066    -0.35202692
 h     -0.38476133    -1.82075869     0.82418441
 h     -1.93196687     1.90976229     1.22255112
 h     -0.83038870     1.60157240    -1.41637200
 h      1.85250564     1.46430372    -0.44788160
 o      2.43010745    -1.05356540     0.15297726
 h      3.07552793    -0.43629321    -0.04098906
 c     -2.50201079    -0.54326313    -0.51885456
 h     -2.32619599    -0.84246182    -1.53064582
 h     -2.73003335    -1.47481246    -0.16216234
 h     -3.20465458     0.39185825    -0.71949475
 h     -0.15285665     1.30516490     1.58592417
          17

 c      1.19316908    -0.51419339     0.17877620
 c     -0.11147257    -0.97064782     0.36853245
 c     -1.15443945    -0.10176561    -0.12433280
 c     -0.97823664     1.47693347     0.87672209
 c     -0.40894491     1.13383217    -0.53656491
 c      1.03134416     0.75816247    -0.34474109
 h     -0.43181469    -1.78989996     0.88523942
 h     -1.88001945     1.92183853     1.21545844
 h     -0.79363671     1.64154553    -1.42424751
 h      1.86389638     1.40036020    -0.45494995
 o      2.41974766    -1.05048920     0.14608572
 h      3.09226930    -0.38325132    -0.04810301
 c     -2.50666918    -0.54562892    -0.52531608
 h     -2.31332132    -0.84746888    -1.52257052
 h     -2.79861873    -1.49814349    -0.11561223
 h     -3.23866850     0.39337717    -0.68594318
 h     -0.16521287     1.29459229     1.64310158
          17

 c      1.19125459    -0.51686753     0.18415694
 c     -0.10210446    -0.97008649     0.36748718
 c     -1.13912537    -0.09978149    -0.12851027
 c     -0.98027721     1.47148817     0.87527352
 c     -0.41498631     1.12786740    -0.54226150
 c      1.03824927     0.76644467    -0.33750765
 h     -0.48289993    -1.78626238     0.95844331
 h     -1.83828326     1.94211727     1.20623446
 h     -0.75428316     1.68489390    -1.43180870
 h      1.88293966     1.34709707    -0.46458817
 o      2.40892680    -1.04823161     0.14003499
 h      3.10840962    -0.32933631    -0.05537300
 c     -2.51186212    -0.54591597    -0.53246957
 h     -2.30059932    -0.85574300    -1.53159972
 h     -2.87514883    -1.52168770    -0.05877070
 h     -3.26247263     0.37283564    -0.64361306
 h     -0.18920328     1.28680278     1.69558081
          17

 c      1.19018620    -0.51751901     0.18733073
 c     -0.09445922    -0.97009340     0.36739785
 c     -1.12291376    -0.09693226    -0.13134636
 c     -0.97894207     1.46327454     0.87329795
 c     -0.42102541     1.12218639    -0.54734458
 c      1.04297428     0.77393813    -0.33018719
 h     -0.52966360    -1.79237021     1.03193274
 h     -1.81716018     1.97563077     1.19742441
 h     -0.71301912     1.72892395    -1.43618302
 h      1.91688603     1.31186695    -0.47809937
 o      2.39881242    -1.04598161     0.13458964
 h      3.11028775    -0.28976632    -0.05871269
 c     -2.51783718    -0.54546982    -0.53950111
 h     -2.29041701    -0.86733414    -1.55430061
 h     -2.95032144    -1.53023177    -0.00141616
 h     -3.27463483     0.33257734    -0.59553627
 h     -0.22632884     1.28193676     1.73732158
          17

 c      1.18994893    -0.51597702     0.18828633
 c     -0.08931950    -0.97178257     0.36927097
 c     -1.10671370    -0.09346090    -0.13293334
 c     -0.97442771     1.45238978     0.87109082
 c     -0.42640952     1.11732672    -0.55203601
 c      1.04541039     0.78046189    -0.32279030
 h     -0.56457121    -1.79522364     1.09476004
 h     -1.81658990     2.02213834     1.18790386
 h     -0.67087970     1.77052099    -1.43458800
 h      1.96393022     1.29488412    -0.49546854
 o      2.39004003    -1.04337855     0.12965584
 h      3.09250560    -0.27211503    -0.05652455
 c     -2.52444005    -0.54540936    -0.54607935
 h     -2.28571451    -0.88078872    -1.58310188
 h     -3.01640983    -1.51638530     0.04903218
 h     -3.27665793     0.27852384    -0.54509000
 h     -0.27495874     1.27927922     1.76525537
          17

 c      1.19040045    -0.51223996     0.18710611
 c     -0.08705079    -0.97562578     0.37368649
 c     -1.09143348    -0.08968741    -0.13335641
 c     -0.96796275     1.43955944     0.86897960
 c     -0.43046856     1.11379334    -0.55650806
 c      1.04625453     0.78634780    -0.31550640
 h     -0.58313298    -1.78837940     1.14008013
 h     -1.82708633     2.07505360     1.17342079
 h     -0.62939614     1.80686906    -1.42518718
 h      2.01376028     1.29116911    -0.51493590
 o      2.38284638    -1.04039674     0.12523209
 h      3.05565850    -0.27801164    -0.04889216
 c     -2.53109365    -0.54673561    -0.55213620
 h     -2.28920528    -0.89401867    -1.60981787
 h     -3.06779658    -1.47880093     0.08781805
 h     -3.27370001     0.22054470    -0.49546463
 h     -0.33097510     1.27741196     1.77947183
          17

 c      1.19124696    -0.50647798     0.18395144
 c     -0.08761838    -0.98161388     0.38084683
 c     -1.07791146    -0.08595500    -0.13269838
 c     -0.96110302     1.42577705     0.86701562
 c     -0.43256090     1.11196524    -0.56081855
 c      1.04642033     0.79203943    -0.30860973
 h     -0.58352412    -1.76988972     1.16466365
 h     -1.83736933     2.12539651     1.14985716
 h     -0.59050911     1.83609524    -1.40760814
 h      2.05442976     1.29510363    -0.53395977
 o      2.37709411    -1.03733750     0.12139521
 h      3.00588437    -0.30316609    -0.03734622
 c     -2.53691845    -0.55034300    -0.55769931
 h     -2.30277377    -0.90516101    -1.62811532
 h     -3.10076014    -1.42022778     0.11247002
 h     -3.27415072     0.17147860    -0.44895584
 h     -0.38839768     1.27442419     1.78347521
          17

 c      1.19205950    -0.49902226     0.17904935
 c     -0.09065679    -0.98937415     0.39063787
 c     -1.06685480    -0.08257524    -0.13104733
 c     -0.95522049     1.41195013     0.86482408
 c     -0.43212366     1.11201787    -0.56487384
 c      1.04661148     0.79788146    -0.30236379
 h     -0.56604916    -1.74091921     1.16827541
 h     -1.83935108     2.16557711     1.11514787
 h     -0.55634674     1.85772792    -1.38312992
 h      2.07722183     1.30271834    -0.55024098
 o      2.37216893    -1.03496727     0.11831981
 h      2.95644580    -0.33510910    -0.02516339
 c     -2.54109954    -0.55668144    -0.56282912
 h     -2.32721508    -0.91309225    -1.63447031
 h     -3.11344161    -1.34665103     0.12273737
 h     -3.28570395     0.14274590    -0.40681961
 h     -0.44031846     1.26821650     1.78394816
          17

 c      1.19234302    -0.49033297     0.17267806
 c     -0.09551391    -0.99817448     0.40259497
 c     -1.05879769    -0.07978706    -0.12850783
 c     -0.95128867     1.39874975     0.86177938
 c     -0.42871548     1.11387159    -0.56842468
 c      1.04721340     0.80409371    -0.29698135
 h     -0.53328624    -1.70582398     1.15413743
 h     -1.82887094     2.19063324     1.06927339
 h     -0.52897923     1.87292516    -1.35461031
 h      2.07768198     1.31185194    -0.56214015
 o      2.36699450    -1.03454605     0.11626658
 h      2.92733719    -0.35288498    -0.01712921
 c     -2.54337699    -0.56524281    -0.56753249
 h     -2.36217569    -0.91769638    -1.62844239
 h     -3.10637735    -1.26715887     0.12113835
 h     -3.30909914     0.13835187    -0.37061766
 h     -0.48063697     1.25700527     1.78872705
          17

 c      1.19165080    -0.48093941     0.16514805
 c     -0.10125524    -1.00683578     0.41576529
 c     -1.05408617    -0.07773190    -0.12521393
 c     -0.94975898     1.38655913     0.85742102
 c     -0.42204575     1.11718514    -0.57110527
 c      1.04829479     0.81079170    -0.29261354
 h     -0.49086999    -1.67346536     1.13062230
 h     -1.80498158     2.19818644     1.01368052
 h     -0.51019899     1.88435933    -1.32609557
 h      2.05523258     1.32185278    -0.56878204
 o      2.36079480    -1.03696827     0.11539340
 h      2.93289509    -0.34116149    -0.01642718
 c     -2.54402578    -0.57449065    -0.57174061
 h     -2.40623157    -0.91998067    -1.61283425
 h     -3.08360716    -1.19387592     0.11412495
 h     -3.33708763     0.15405571    -0.34342053
 h     -0.50626311     1.24000516     1.80262294
          17

 c      1.18969689    -0.47136978     0.15677859
 c     -0.10670853    -1.01368614     0.42860768
 c     -1.05288380    -0.07644636    -0.12133554
 c     -0.95052016     1.37543767     0.85178608
 c     -0.41199127     1.12142344    -0.57252154
 c      1.04960231     0.81798201    -0.28933792
 h     -0.44772298    -1.65824525     1.11257613
 h     -1.76950800     2.18841164     0.95084301
 h     -0.50133750     1.89550870    -1.30193524
 h      2.01300623     1.33356208    -0.57017694
 o      2.35409566    -1.04155461     0.11553468
 h      2.96557675    -0.30984639    -0.02103020
 c     -2.54329895    -0.58236034    -0.57546013
 h     -2.45716182    -0.92202209    -1.59360176
 h     -3.05329381    -1.14081525     0.11284024
 h     -3.36003428     0.18208182    -0.32874833
 h     -0.51811912     1.21790913     1.82406133
          17

 c      1.18641384    -0.46210895     0.14787357
 c     -0.11080068    -1.01701363     0.43944866
 c     -1.05518720    -0.07585804    -0.11707307
 c     -0.95299144     1.36508849     0.84533579
 c     -0.39861092     1.12600929    -0.57238248
 c      1.05055189     0.82551973    -0.28713744
 h     -0.41252148    -1.67550615     1.11620604
 h     -1.72722758     2.16451338     0.88396520
 h     -0.50309116     1.90921979    -1.28536612
 h      1.95818325     1.34963424    -0.56744608
 o      2.34806052    -1.04684396     0.11637946
 h      3.00627322    -0.28136644    -0.02650727
 c     -2.54123074    -0.58697473    -0.57873311
 h     -2.51247794    -0.92659145    -1.57866656
 h     -3.02485036    -1.11952932     0.12978149
 h     -3.37055779     0.21490247    -0.32886219
 h     -0.51992509     1.19272915     1.84622081
          17

 c      1.18194675    -0.45357312     0.13869919
 c     -0.11317389    -1.01628259     0.44774948
 c     -1.06084149    -0.07578307    -0.11264526
 c     -0.95626745     1.35484388     0.83862974
 c     -0.38217251     1.13050906    -0.57062437
 c      1.05028635     0.83306298    -0.28588646
 h     -0.38658771    -1.72793551     1.14446198
 h     -1.68626789     2.13343913     0.81653318
 h     -0.51531565     1.92607739    -1.27714044
 h      1.90185324     1.37481545    -0.56292968
 o      2.34349968    -1.05177525     0.11769912
 h      3.04018350    -0.27154955    -0.02966229
 c     -2.53809836    -0.58740326    -0.58116435
 h     -2.57000805    -0.93616505    -1.57464576
 h     -3.00194542    -1.13213323     0.16918728
 h     -3.36448306     0.24631253    -0.34414118
 h     -0.51612218     1.16715094     1.86116889
          17

 c      1.17660440    -0.44610866     0.12947803
 c     -0.11415637    -1.01256442     0.45444716
 c     -1.06954831    -0.07594469    -0.10826607
 c     -0.95930946     1.34376174     0.83211083
 c     -0.36319455     1.13473175    -0.56745307
 c      1.04796155     0.84015298    -0.28540496
 h     -0.36418374    -1.80073587     1.18325484
 h     -1.65722135     2.10533033     0.75149278
 h     -0.53679980     1.94379925    -1.27519647
 h      1.85615926     1.41485587    -0.55945170
 o      2.34072439    -1.05583640     0.11937377
 h      3.05949337    -0.28714024    -0.02897286
 c     -2.53464633    -0.58392999    -0.58185617
 h     -2.62785026    -0.95150874    -1.58258937
 h     -2.98034148    -1.16971923     0.22196391
 h     -3.34038109     0.27164041    -0.37324827
 h     -0.51049661     1.14386388     1.86306378
          17

 c      1.17079019    -0.44002200     0.12040245
 c     -0.11412669    -1.00740079     0.46073534
 c     -1.08086581    -0.07602880    -0.10410674
 c     -0.96134728     1.33102392     0.82603960
 c     -0.34248063     1.13868176    -0.56327677
 c      1.04333062     0.84654662    -0.28562353
 h     -0.33984774    -1.87464843     1.21584030
 h     -1.64894851     2.08925124     0.69070864
 h     -0.56519041     1.95825433    -1.27570783
 h      1.82785661     1.47258070    -0.55824799
 o      2.33966490    -1.05890901     0.12136276
 h      3.06180927    -0.32831155    -0.02413786
 c     -2.53164769    -0.57758393    -0.58014916
 h     -2.68355515    -0.97105047    -1.59685106
 h     -2.95407583    -1.21895842     0.27346833
 h     -3.29934887     0.28819315    -0.41345688
 h     -0.50558276     1.12507232     1.84940788
          17

 c      1.16494359    -0.43559166     0.11164415
 c     -0.11326464    -1.00194120     0.46729641
 c     -1.09421106    -0.07574919    -0.10026750
 c     -0.96238247     1.31651106     0.82038026
 c     -0.32111223     1.14244684    -0.55858512
 c      1.03712899     0.85255395    -0.28670094
 h     -0.31122275    -1.93563649     1.23173728
 h     -1.66277697     2.08670157     0.63598549
 h     -0.59725170     1.96522881    -1.27468226
 h      1.81408605     1.54380303    -0.55741232
 o      2.33989238    -1.06122498     0.12369803
 h      3.05004839    -0.38946990    -0.01598889
 c     -2.52951393    -0.56962461    -0.57601851
 h     -2.73373618    -0.99182632    -1.60870828
 h     -2.92015607    -1.26807447     0.31201604
 h     -3.24529066     0.29609773    -0.46097294
 h     -0.50236622     1.11215673     1.82134537
          17

 c      1.15949926    -0.43304443     0.10335246
 c     -0.11161806    -0.99685099     0.47431787
 c     -1.10887477    -0.07488671    -0.09676655
 c     -0.96323492     1.30087862     0.81467299
 c     -0.30038602     1.14611426    -0.55385209
 c      1.03073917     0.85889398    -0.28889489
 h     -0.27813863    -1.97565649     1.22644045
 h     -1.69195980     2.09081961     0.59046194
 h     -0.62940306     1.96182864    -1.26918948
 h      1.80629412     1.61871562    -0.55325449
 o      2.34049300    -1.06345336     0.12650650
 h      3.03462029    -0.45803157    -0.00686413
 c     -2.52818916    -0.56136266    -0.56985458
 h     -2.77468830    -1.01095507    -1.61070947
 h     -2.87879561    -1.30849058     0.33102857
 h     -3.18531274     0.29930937    -0.51139527
 h     -0.50006157     1.10547835     1.78372533
          17

 c      1.15486134    -0.43249366     0.09564161
 c     -0.10918351    -0.99244394     0.48167585
 c     -1.12405046    -0.07330183    -0.09354748
 c     -0.96507563     1.28505027     0.80812003
 c     -0.28169515     1.14972764    -0.54948087
 c      1.02559769     0.86623296    -0.29234896
 h     -0.24153260    -1.99099220     1.19928923
 h     -1.72700620     2.09228070     0.55797358
 h     -0.65836234     1.94715454    -1.25795234
 h      1.79663921     1.68694211    -0.54270249
 o      2.34000274    -1.06668990     0.13001894
 h      3.03468177    -0.51487507    -0.00075742
 c     -2.52721861    -0.55412505    -0.56215103
 h     -2.80320922    -1.02648993    -1.59865412
 h     -2.83230901    -1.33453242     0.32816772
 h     -3.12919994     0.30575009    -0.56055621
 h     -0.49613346     1.10442307     1.74467146
          17

 c      1.15137617    -0.43388024     0.08857908
 c     -0.10593669    -0.98875660     0.48903974
 c     -1.13887787    -0.07092794    -0.09049515
 c     -0.96898211     1.26977317     0.79989248
 c     -0.26636297     1.15325156    -0.54577323
 c      1.02286651     0.87490054    -0.29701471
 h     -0.20294371    -1.98138192     1.15233089
 h     -1.76013400     2.08412573     0.54148435
 h     -0.68176934     1.92251299    -1.24154094
 h      1.78070969     1.74081131    -0.52430612
 o      2.33715717    -1.07177189     0.13442768
 h      3.06668735    -0.54562688    -0.00105114
 c     -2.52602655    -0.54900740    -0.55333064
 h     -2.81705861    -1.03762544    -1.57175055
 h     -2.78428770    -1.34313725     0.30447009
 h     -3.08644185     0.32423561    -0.60553406
 h     -0.48708269     1.10786965     1.71356889
          17

 c      1.14929186    -0.43695097     0.08218188
 c     -0.10183518    -0.98549862     0.49587505
 c     -1.15249875    -0.06775836    -0.08745918
 c     -0.97566115     1.25545912     0.78956781
 c     -0.25544712     1.15652730    -0.54289965
 c      1.02331221     0.88485811    -0.30268950
 h     -0.16435506    -1.95065221     1.09038264
 h     -1.78656842     2.06292103     0.54230007
 h     -0.69872508     1.89141770    -1.22241713
 h      1.75743812     1.77611412    -0.49809735
 o      2.33227220    -1.07835265     0.13963967
 h      3.12312090    -0.55562137    -0.00659872
 c     -2.52431346    -0.54629183    -0.54376145
 h     -2.81513966    -1.04466766    -1.53233891
 h     -2.73918796    -1.33425277     0.26433857
 h     -3.06156929     0.35781860    -0.64468119
 h     -0.47050762     1.11505594     1.69682029
          17

 c      1.14874257    -0.44128475     0.07641872
 c     -0.09682437    -0.98187303     0.50137332
 c     -1.16412095    -0.06384073    -0.08428606
 c     -0.98525932     1.24219413     0.77747717
 c     -0.24956286     1.15924232    -0.54086625
 c      1.02723436     0.89575508    -0.30908285
 h     -0.12807617    -1.90894305     1.02190154
 h     -1.80447196     2.02835734     0.56000330
 h     -0.71013843     1.85934403    -1.20483121
 h      1.72850752     1.79204041    -0.46519748
 o      2.32677011    -1.08549514     0.14537170
 h      3.18024210    -0.56028440    -0.01324875
 c     -2.52214829    -0.54505990    -0.53392626
 h     -2.79762521    -1.04903513    -1.48582748
 h     -2.70213848    -1.31205928     0.21637512
 h     -3.05275135     0.40029459    -0.67641321
 h     -0.44743464     1.12610693     1.69392000
          17

 c      1.14977998    -0.44634655     0.07121615
 c     -0.09087657    -0.97640712     0.50443120
 c     -1.17308098    -0.05927949    -0.08085023
 c     -0.99734665     1.22983492     0.76463151
 c     -0.24880379     1.16096890    -0.53952593
 c      1.03439789     0.90696374    -0.31587050
 h     -0.09631290    -1.87489699     0.95926213
 h     -1.81489771     1.98289402     0.59264289
 h     -0.71853002     1.83283199    -1.19417845
 h      1.69811914     1.79137569    -0.42748976
 o      2.32184453    -1.09257187     0.15138908
 h      3.21895190    -0.57043048    -0.01764227
 c     -2.51966059    -0.54344397    -0.52452858
 h     -2.76600197    -1.05331305    -1.44061085
 h     -2.67867976    -1.28635531     0.17418477
 h     -3.05516906     0.44063017    -0.69875078
 h     -0.42243931     1.14150112     1.69814571
          17

 c      1.15242963    -0.45153531     0.06645876
 c     -0.08407241    -0.96739218     0.50399423
 c     -1.17889193    -0.05424476    -0.07707755
 c     -1.01106751     1.21811305     0.75230475
 c     -0.25283887     1.16132595    -0.53869149
 c      1.04401827     0.91757122    -0.32273342
 h     -0.07036075    -1.87069526     0.91477751
 h     -1.82206723     1.93169760     0.63708399
 h     -0.72682841     1.81749632    -1.19529675
 h      1.67295501     1.78096211    -0.38723804
 o      2.31812124    -1.09935850     0.15756416
 h      3.22975874    -0.59051118    -0.01810573
 c     -2.51682719    -0.53927775    -0.51633621
 h     -2.72268038    -1.06097558    -1.40682101
 h     -2.67391900    -1.27098196     0.15406410
 h     -3.06435420     0.46899200    -0.71011914
 h     -0.40136412     1.16114286     1.70102760
          17

 c      1.15673788    -0.45623060     0.06198696
 c     -0.07662129    -0.95442676     0.49981912
 c     -1.18126833    -0.04897288    -0.07295706
 c     -1.02533243     1.20672301     0.74165147
 c     -0.26115028     1.16021462    -0.53833246
 c      1.05489134     0.92644125    -0.32940557
 h     -0.05051231    -1.90393723     0.89182463
 h     -1.83323186     1.88212429     0.68970715
 h     -0.73642032     1.81549555    -1.21004292
 h      1.66133270     1.77107803    -0.34643597
 o      2.31576283    -1.10589545     0.16385959
 h      3.21083948    -0.62068661    -0.01433291
 c     -2.51362559    -0.53117998    -0.50968785
 h     -2.66994377    -1.07494508    -1.39249568
 h     -2.69059471    -1.27476852     0.16591442
 h     -3.07717901     0.47928795    -0.71007005
 h     -0.38899003     1.18402231     1.69604831
          17

 c      1.16277809    -0.45986064     0.05761013
 c     -0.06877369    -0.93914317     0.49260342
 c     -1.18012603    -0.04375919    -0.06853921
 c     -1.03910396     1.19550529     0.73350448
 c     -0.27322300     1.15793648    -0.53869234
 c      1.06576031     0.93255939    -0.33572736
 h     -0.03703074    -1.95881041     0.88333756
 h     -1.85637108     1.84135464     0.74742077
 h     -0.74611463     1.82445006    -1.23604511
 h      1.67009557     1.77138590    -0.30609373
 o      2.31448728    -1.11243569     0.17032805
 h      3.16760965    -0.65751825    -0.00738172
 c     -2.51028969    -0.51956551    -0.50419283
 h     -2.60914137    -1.09508883    -1.39852064
 h     -2.72704381    -1.29220306     0.20468673
 h     -3.09172929     0.46936448    -0.69943609
 h     -0.38790449     1.20844525     1.67997438
          17

 c      1.17060402    -0.46198021     0.05314399
 c     -0.06078045    -0.92378492     0.48324065
 c     -1.17557272    -0.03894637    -0.06392522
 c     -1.05186146     1.18473683     0.72833811
 c     -0.28854212     1.15507833    -0.54020999
 c      1.07580664     0.93560398    -0.34162883
 h     -0.03021730    -2.01241172     0.88043008
 h     -1.89518581     1.81230144     0.80802805
 h     -0.75313507     1.83893795    -1.26795501
 h      1.70001970     1.78429162    -0.26647405
 o      2.31341710    -1.11949887     0.17714654
 h      3.11513412    -0.69294826    -0.00030170
 c     -2.50721835    -0.50626175    -0.49925534
 h     -2.54144384    -1.11720138    -1.41759213
 h     -2.77764258    -1.30889660     0.25554743
 h     -3.10727913     0.44080897    -0.68017424
 h     -0.39817450     1.23244822     1.65292806
          17

 c      1.18018529    -0.46229971     0.04844251
 c     -0.05288918    -0.91002623     0.47238038
 c     -1.16789929    -0.03489934    -0.05926118
 c     -1.06390371     1.17521292     0.72634986
 c     -0.30650448     1.15229109    -0.54332956
 c      1.08482885     0.93610656    -0.34702498
 h     -0.02997097    -2.04830140     0.87736465
 h     -1.94584077     1.79176962     0.86920966
 h     -0.75494397     1.85303641    -1.29990700
 h      1.74466946     1.80311982    -0.22837013
 o      2.31104706    -1.12789319     0.18464205
 h      3.07887610    -0.71398050     0.00137516
 c     -2.50461636    -0.49341240    -0.49454897
 h     -2.46921857    -1.13511226    -1.43883307
 h     -2.83531430    -1.31259744     0.30424878
 h     -3.12468726     0.39898887    -0.65516268
 h     -0.41726675     1.25425376     1.61826199
          17

 c      1.19135320    -0.46065330     0.04340725
 c     -0.04531286    -0.89883856     0.46043143
 c     -1.15756344    -0.03195781    -0.05472856
 c     -1.07612660     1.16790907     0.72750156
 c     -0.32638843     1.15012765    -0.54834661
 c      1.09295704     0.93497936    -0.35176596
 h     -0.03580141    -2.05785876     0.87137721
 h     -1.99972126     1.77343419     0.92769753
 h     -0.75034193     1.86206152    -1.32731703
 h      1.79440565     1.81766015    -0.19364230
 o      2.30623482    -1.13824635     0.19310130
 h      3.07939933    -0.71048363    -0.00733135
 c     -2.50228884    -0.48289569    -0.48993520
 h     -2.39624115    -1.14353518    -1.45286395
 h     -2.89342141    -1.29693838     0.34122931
 h     -3.14679727     0.35274091    -0.62793026
 h     -0.44009043     1.27274791     1.58242872
          17

 c      1.20378594    -0.45695797     0.03798331
 c     -0.03819750    -0.89067063     0.44764893
 c     -1.14515438    -0.03037674    -0.05051879
 c     -1.08955382     1.16356877     0.73148902
 c     -0.34739586     1.14897048    -0.55532704
 c      1.10032446     0.93303217    -0.35568576
 h     -0.04700857    -2.03804089     0.86157214
 h     -2.04841964     1.75176610     0.97987349
 h     -0.73968090     1.86325109    -1.34764160
 h      1.84063887     1.81976969    -0.16455367
 o      2.29973993    -1.15021120     0.20237508
 h      3.10811310    -0.68815027    -0.02449191
 c     -2.49973707    -0.47610205    -0.48530425
 h     -2.32695978    -1.13945916    -1.45388299
 h     -2.94642292    -1.26048782     0.36129389
 h     -3.17760714     0.31219382    -0.60207950
 h     -0.45961929     1.28783096     1.55411615
          17

 c      1.21704868    -0.45122199     0.03216093
 c     -0.03160112    -0.88555245     0.43417013
 c     -1.13133601    -0.03027584    -0.04679745
 c     -1.10493848     1.16254261     0.73786209
 c     -0.36871300     1.14900324    -0.56407089
 c      1.10695090     0.93081085    -0.35866036
 h     -0.06280506    -1.99013482     0.84841255
 h     -2.08631970     1.72362986     1.02273439
 h     -0.72466786     1.85594229    -1.36060292
 h      1.87747620     1.80515459    -0.14304846
 o      2.29338491    -1.16283847     0.21199303
 h      3.14000801    -0.66233141    -0.04309090
 c     -2.49652142    -0.47364982    -0.48056512
 h     -2.26571692    -1.12236448    -1.43971820
 h     -2.98999907    -1.20536451     0.36261812
 h     -3.21903357     0.28424268    -0.58047711
 h     -0.46905004     1.30024924     1.54137205
          17

 c      1.23064921    -0.44358910     0.02598241
 c     -0.02548397    -0.88305057     0.41998788
 c     -1.11678301    -0.03161113    -0.04367530
 c     -1.12243292     1.16484830     0.74634459
 c     -0.38955783     1.15019419    -0.57409943
 c      1.11275055     0.92861525    -0.36063637
 h     -0.08242627    -1.92032440     0.83398190
 h     -2.11099636     1.68823026     1.05439701
 h     -0.70806421     1.84161937    -1.36827687
 h      1.90180356     1.77308688    -0.13042881
 o      2.28853555    -1.17534420     0.22153901
 h      3.15698711    -0.64525675    -0.05707195
 c     -2.49262773    -0.47516730    -0.47568385
 h     -2.21618059    -1.09413794    -1.41151156
 h     -3.02128343    -1.13657921     0.34638321
 h     -3.26737715     0.26926968    -0.56492404
 h     -0.46539518     1.31071583     1.54713194
          17

 c      1.24408128    -0.43437154     0.01954184
 c     -0.01970309    -0.88210152     0.40486845
 c     -1.10213150    -0.03416961    -0.04120105
 c     -1.14143342     1.17026563     0.75699088
 c     -0.40921937     1.15230117    -0.58467170
 c      1.11754188     0.92653617    -0.36164424
 h     -0.10540957    -1.84174006     0.82301029
 h     -2.12314445     1.64675316     1.07430947
 h     -0.69328614     1.82375650    -1.37497690
 h      1.91318192     1.72595717    -0.12721490
 o      2.28584736    -1.18724396     0.23075002
 h      3.15147264    -0.64352870    -0.06297400
 c     -2.48841609    -0.47945230    -0.47068366
 h     -2.18082416    -1.05907634    -1.37376482
 h     -3.03958333    -1.06194531     0.31719059
 h     -3.31405090     0.26306895    -0.55658852
 h     -0.45150372     1.31915206     1.56724018
          17

 c      1.25686034    -0.42405548     0.01297582
 c     -0.01399398    -0.88096634     0.38828461
 c     -1.08795859    -0.03758178    -0.03937829
 c     -1.16073028     1.17834261     0.76993572
 c     -0.42710579     1.15494312    -0.59487853
 c      1.12101303     0.92445859    -0.36181205
 h     -0.13217805    -1.77520359     0.82386650
 h     -2.12685206     1.60216410     1.08346647
 h     -0.68374960     1.80698547    -1.38637661
 h      1.91413970     1.66925690    -0.13298792
 o      2.28544482    -1.19826541     0.23949033
 h      3.12346828    -0.65944116    -0.05954189
 c     -2.48421775    -0.48482553    -0.46565099
 h     -2.16031671    -1.02386128    -1.33460987
 h     -3.04763159    -0.99201123     0.28392676
 h     -3.34979882     0.26110734    -0.55641680
 h     -0.43411563     1.32498011     1.59349328
          17

 c      1.26856524    -0.41327050     0.00644515
 c     -0.00801023    -0.87798245     0.36967240
 c     -1.07479198    -0.04135382    -0.03820331
 c     -1.17878697     1.18838765     0.78505248
 c     -0.44280679     1.15777629    -0.60386291
 c      1.12266225     0.92205718    -0.36137797
 h     -0.16400392    -1.74081811     0.84585010
 h     -2.12992347     1.55890679     1.08453957
 h     -0.68193698     1.79517202    -1.40728623
 h      1.91069993     1.61164684    -0.14625259
 o      2.28699019    -1.20833564     0.24775271
 h      3.07952536    -0.69132125    -0.04773136
 c     -2.48003124    -0.48945767    -0.46075630
 h     -2.15315875    -0.99686284    -1.30520902
 h     -3.05233697    -0.93887852     0.25957741
 h     -3.36781537     0.26070390    -0.56507006
 h     -0.42033989     1.32787678     1.61806907
          17

 c      1.27888577    -0.40272651     0.00011365
 c     -0.00158310    -0.87310794     0.34922211
 c     -1.06313383    -0.04492491    -0.03770574
 c     -1.19403675     1.19957775     0.80186503
 c     -0.45613666     1.16070140    -0.61110023
 c      1.12182145     0.91888796    -0.36066974
 h     -0.20032036    -1.74031565     0.89007622
 h     -2.14267334     1.52183646     1.08133334
 h     -0.68860323     1.78919680    -1.43881163
 h      1.91190021     1.56387936    -0.16470929
 o      2.28958857    -1.21767998     0.25571705
 h      3.03430941    -0.73224615    -0.03160225
 c     -2.47560580    -0.49187309    -0.45616687
 h     -2.15659804    -0.98579823    -1.29631504
 h     -3.06203014    -0.91235773     0.25670802
 h     -3.36444684     0.26098680    -0.58266160
 h     -0.41548782     1.32811327     1.63581337
          17

 c      1.28765769    -0.39314823    -0.00586158
 c      0.00507255    -0.86797742     0.32815940
 c     -1.05346487    -0.04775410    -0.03796314
 c     -1.20536245     1.21119384     0.81972016
 c     -0.46711050     1.16391390    -0.61651989
 c      1.11794732     0.91470363    -0.36000981
 h     -0.23653737    -1.75652572     0.94596156
 h     -2.17312712     1.49410240     1.07702228
 h     -0.70274276     1.78645553    -1.47729267
 h      1.92605848     1.53502832    -0.18642563
 o      2.29175629    -1.22688554     0.26379390
 h      3.01104747    -0.76942862    -0.01893068
 c     -2.47085751    -0.49162682    -0.45186038
 h     -2.16907717    -0.99401494    -1.31189945
 h     -3.07935795    -0.91482974     0.27877427
 h     -3.33880076     0.26218816    -0.60855914
 h     -0.42233931     1.32648088     1.64465160
          17

 c      1.29487597    -0.38522304    -0.01133117
 c      0.01156835    -0.86434698     0.30797485
 c     -1.04620891    -0.04940873    -0.03908171
 c     -1.21266343     1.22280414     0.83798449
 c     -0.47586253     1.16774490    -0.62036255
 c      1.11111905     0.90985441    -0.35960049
 h     -0.26671527    -1.77114998     0.99980759
 h     -2.22071838     1.47556762     1.07235091
 h     -0.72230272     1.78264413    -1.51614281
 h      1.95445251     1.52748982    -0.21120892
 o      2.29217534    -1.23645001     0.27236140
 h      3.02941909    -0.79182247    -0.01689784
 c     -2.46603663    -0.48948983    -0.44770185
 h     -2.19146304    -1.01861206    -1.34559014
 h     -3.09830092    -0.94052682     0.31741384
 h     -3.29248715     0.26528218    -0.64138979
 h     -0.44085640     1.32411098     1.64549635
          17

 c      1.30068147    -0.37954493    -0.01616343
 c      0.01756532    -0.86328927     0.28982080
 c     -1.04167331    -0.04960995    -0.04115871
 c     -1.21692433     1.23420047     0.85600877
 c     -0.48256660     1.17246275    -0.62293573
 c      1.10216065     0.90529275    -0.35954161
 h     -0.28641094    -1.77345738     1.04145442
 h     -2.27579995     1.46380120     1.06608305
 h     -0.74499906     1.77398463    -1.54868645
 h      1.98944344     1.53630576    -0.24025095
 o      2.29108369    -1.24597241     0.28122666
 h      3.08353787    -0.80329362    -0.02339774
 c     -2.46141018    -0.48691006    -0.44369480
 h     -2.22511737    -1.05271717    -1.38474609
 h     -3.10983915    -0.97989897     0.35962758
 h     -3.22973924     0.27218261    -0.67936267
 h     -0.46789928     1.32232908     1.64227326
          17

 c      1.30529815    -0.37655335    -0.02026171
 c      0.02280387    -0.86523141     0.27442610
 c     -1.03998478    -0.04823776    -0.04424437
 c     -1.21968731     1.24521343     0.87296384
 c     -0.48738987     1.17816841    -0.62444698
 c      1.09218185     0.90212208    -0.35994371
 h     -0.29314713    -1.75926438     1.06502524
 h     -2.32575652     1.45631086     1.05694366
 h     -0.76881912     1.75840887    -1.57001180
 h      2.01974496     1.55356712    -0.27445722
 o      2.28986798    -1.25453089     0.28979275
 h      3.14878352    -0.81663035    -0.02965684
 c     -2.45701349    -0.48539835    -0.43996527
 h     -2.26972080    -1.08915851    -1.41711812
 h     -3.10751707    -1.02354978     0.39453501
 h     -3.15719624     0.28595751    -0.72083309
 h     -0.49731200     1.32250811     1.64175045
          17

 c      1.30894378    -0.37648103    -0.02358018
 c      0.02707633    -0.87013497     0.26217388
 c     -1.04104378    -0.04532054    -0.04831527
 c     -1.22244288     1.25563102     0.88787496
 c     -0.49047208     1.18477716    -0.62494041
 c      1.08211775     0.90118140    -0.36096941
 h     -0.28599993    -1.72855771     1.06794344
 h     -2.36053042     1.45165388     1.04463347
 h     -0.79225398     1.73578866    -1.57767416
 h      2.03596656     1.57243040    -0.31360588
 o      2.28970782    -1.26149210     0.29759017
 h      3.20380506    -0.84055257    -0.02872239
 c     -2.45272757    -0.48616509    -0.43663217
 h     -2.32301778    -1.12246801    -1.43424332
 h     -3.08866260    -1.06374608     0.41522320
 h     -3.08228544     0.30991694    -0.76458396
 h     -0.52150818     1.32581842     1.65197479
          17

 c      1.31176417    -0.37932171    -0.02613444
 c      0.03023248    -0.87758138     0.25313853
 c     -1.04451675    -0.04102076    -0.05326423
 c     -1.22613453     1.26523013     0.89996581
 c     -0.49191367     1.19203761    -0.62428649
 c      1.07258027     0.90288668    -0.36279735
 h     -0.26539924    -1.68450497     1.05056627
 h     -2.37453328     1.44941384     1.02969256
 h     -0.81443639     1.70777580    -1.57187020
 h      2.03254108     1.58845412    -0.35655707
 o      2.29121011    -1.26662617     0.30439976
 h      3.23662792    -0.87780826    -0.01745557
 c     -2.44852453    -0.48985153    -0.43382665
 h     -2.38156400    -1.14924273    -1.43178754
 h     -3.05366552    -1.09472997     0.41841017
 h     -3.01045682     0.34498367    -0.80911971
 h     -0.53531681     1.33286265     1.67831902
          17

 c      1.31381078    -0.38483124    -0.02800256
 c      0.03223934    -0.88674553     0.24701953
 c     -1.04987407    -0.03561470    -0.05890553
 c     -1.23084061     1.27382256     0.90904127
 c     -0.49176371     1.19956387    -0.62218931
 c      1.06387793     0.90723023    -0.36557890
 h     -0.23342524    -1.63400498     1.01709269
 h     -2.36669966     1.44990623     1.01307695
 h     -0.83527790     1.67752924    -1.55544346
 h      2.00761010     1.59956789    -0.40172262
 o      2.29452460    -1.26997190     0.31018999
 h      3.24284205    -0.92727638     0.00444646
 c     -2.44457404    -0.49635007    -0.43181470
 h     -2.44143314    -1.16794773    -1.40899329
 h     -3.00529885    -1.11287697     0.40412365
 h     -2.94385972     0.38738765    -0.85149106
 h     -0.53959146     1.34344153     1.71941727
          17

 c      1.31506005    -0.39256581    -0.02931445
 c      0.03326958    -0.89629167     0.24297200
 c     -1.05646622    -0.02946504    -0.06498986
 c     -1.23584296     1.28125281     0.91547203
 c     -0.49001460     1.20688602    -0.61821951
 c      1.05604055     0.91382866    -0.36941350
 h     -0.19442473    -1.58930883     0.97768260
 h     -2.34043676     1.45402333     0.99587978
 h     -0.85553027     1.64926371    -1.53354518
 h      1.96275339     1.60595238    -0.44746366
 o      2.29939100    -1.27175577     0.31508021
 h      3.22468363    -0.98518210     0.03501567
 c     -2.44105871    -0.50486894    -0.43102836
 h     -2.49869404    -1.17882302    -1.36842873
 h     -2.94855838    -1.11713848     0.37604638
 h     -2.88294379     0.42965752    -0.88739217
 h     -0.54034021     1.35670414     1.76762646
          17

 c      1.31546851    -0.40193922    -0.03023456
 c      0.03370368    -0.90440166     0.23954561
 c     -1.06361335    -0.02299077    -0.07122203
 c     -1.23994883     1.28735985     0.91982893
 c     -0.48662837     1.21353790    -0.61191935
 c      1.04880254     0.92196720    -0.37433070
 h     -0.15479781    -1.56822560     0.94926619
 h     -2.30388505     1.46325179     0.97917909
 h     -0.87650693     1.62738646    -1.51237146
 h      1.90314898     1.61025469    -0.49247758
 o      2.30500206    -1.27237413     0.31935839
 h      3.19295801    -1.04526475     0.06969336
 c     -2.43790707    -0.51412842    -0.43198371
 h     -2.54983852    -1.18413859    -1.31625418
 h     -2.89082785    -1.10987206     0.34248756
 h     -2.82862935     0.46393964    -0.91261973
 h     -0.54455344     1.37151415     1.81343685
          17

 c      1.31504727    -0.41227912    -0.03094479
 c      0.03385406    -0.90950396     0.23538813
 c     -1.07068221    -0.01662835    -0.07728069
 c     -1.24178260     1.29194644     0.92258264
 c     -0.48161984     1.21917962    -0.60300794
 c      1.04158969     0.93064526    -0.38026489
 h     -0.11978970    -1.58620151     0.94731743
 h     -2.26943887     1.47970186     0.96384173
 h     -0.89918675     1.61523000    -1.49669104
 h      1.83770076     1.61789908    -0.53627702
 o      2.30982599    -1.27235299     0.32349631
 h      3.16969105    -1.09933275     0.10105113
 c     -2.43468829    -0.52249947    -0.43518815
 h     -2.59236469    -1.18861693    -1.26238631
 h     -2.84154259    -1.09735492     0.31688009
 h     -2.78296503     0.48448809    -0.92435210
 h     -0.55715361     1.38672788     1.84915203
          17

 c      1.31390677    -0.42286947    -0.03163244
 c      0.03362026    -0.91157890     0.23061342
 c     -1.07713341    -0.01078360    -0.08284263
 c     -1.24017216     1.29480633     0.92401348
 c     -0.47516792     1.22369501    -0.59158202
 c      1.03365541     0.93871032    -0.38703916
 h     -0.08965036    -1.64149387     0.96976280
 h     -2.24998651     1.50568750     0.95021443
 h     -0.92302987     1.61401838    -1.48738916
 h      1.77749884     1.63626575    -0.57950805
 o      2.31212658    -1.27213014     0.32796992
 h      3.18005651    -1.14082244     0.12166220
 c     -2.43079707    -0.52831153    -0.44094818
 h     -2.62534791    -1.19904877    -1.21897832
 h     -2.80968843    -1.08747849     0.31443292
 h     -2.74869897     0.48848056    -0.92160507
 h     -0.58013704     1.40131273     1.87024207
          17

 c      1.31221618    -0.43300581    -0.03247485
 c      0.03268575    -0.91205735     0.22663378
 c     -1.08253306    -0.00579262    -0.08759895
 c     -1.23478521     1.29584071     0.92421273
 c     -0.46765933     1.22718350    -0.57812798
 c      1.02449579     0.94522461    -0.39443075
 h     -0.06202844    -1.71634054     0.99898312
 h     -2.25126119     1.54236002     0.93794325
 h     -0.94557972     1.62287122    -1.48120470
 h      1.73108798     1.67097177    -0.62326951
 o      2.31166289    -1.27177961     0.33285123
 h      3.22603029    -1.16942244     0.13066468
 c     -2.42593376    -0.53067067    -0.44896811
 h     -2.64914966    -1.22154288    -1.19572111
 h     -2.79892611    -1.08311526     0.34256153
 h     -2.72872975     0.47614725    -0.90528877
 h     -0.61268487     1.41440887     1.87555581
          17

 c      1.31011943    -0.44206873    -0.03362021
 c      0.03086850    -0.91249406     0.22476155
 c     -1.08654924    -0.00190682    -0.09125947
 c     -1.22648583     1.29518284     0.92305215
 c     -0.45962156     1.22986151    -0.56332965
 c      1.01429221     0.94992566    -0.40233223
 h     -0.03584508    -1.79209197     1.01830581
 h     -2.26737380     1.58818711     0.92625672
 h     -0.96332704     1.63972160    -1.47286188
 h      1.69947919     1.72075327    -0.66724830
 o      2.30992139    -1.27118652     0.33784166
 h      3.28311243    -1.18826684     0.13322883
 c     -2.42042657    -0.53016891    -0.45825934
 h     -2.66384693    -1.25706019    -1.19434191
 h     -2.80551334    -1.07857130     0.39417118
 h     -2.72585179     0.45101722    -0.87824134
 h     -0.65142102     1.42543581     1.86746390
          17

 c      1.30769483    -0.44958259    -0.03517071
 c      0.02817500    -0.91393506     0.22566317
 c     -1.08896520     0.00071015    -0.09356433
 c     -1.21688386     1.29316310     0.92013422
 c     -0.45160913     1.23196290    -0.54784906
 c      1.00383902     0.95325356    -0.41082316
 h     -0.01157764    -1.85621353     1.01843141
 h     -2.28571626     1.63916731     0.91442440
 h     -0.97300850     1.66230235    -1.45754034
 h      1.67713807     1.77710094    -0.70885266
 o      2.30843861    -1.27030741     0.34266547
 h      3.32665475    -1.19934755     0.13413095
 c     -2.41496420    -0.52854397    -0.46767845
 h     -2.66821824    -1.30001136    -1.20839170
 h     -2.82214991    -1.06531985     0.45375640
 h     -2.74276909     0.42013312    -0.84510155
 h     -0.69082465     1.43426607     1.85200768
          17

 c      1.30495279    -0.45523145    -0.03717398
 c      0.02474574    -0.91694584     0.22948972
 c     -1.08970890     0.00198468    -0.09431345
 c     -1.20759634     1.29015346     0.91485102
 c     -0.44410923     1.23368215    -0.53220572
 c      0.99407770     0.95590122    -0.42005173
 h      0.00960128    -1.90170864     0.99589374
 h     -2.29462122     1.69051222     0.90190575
 h     -0.97248228     1.68872353    -1.43225513
 h      1.65735587     1.82928890    -0.74457069
 o      2.30806453    -1.26915648     0.34718287
 h      3.34307405    -1.20331260     0.13576150
 c     -2.41014168    -0.52776448    -0.47633412
 h     -2.66067096    -1.34176952    -1.22840663
 h     -2.84214119    -1.03814138     0.50677380
 h     -2.78192562     0.39282089    -0.81140934
 h     -0.72428598     1.44131118     1.83810808
          17

 c      1.30184865    -0.45884574    -0.03962113
 c      0.02081422    -0.92174446     0.23606439
 c     -1.08887449     0.00193051    -0.09339994
 c     -1.19976958     1.28647788     0.90667956
 c     -0.43747875     1.23514566    -0.51674373
 c      0.98577790     0.95842076    -0.43009477
 h      0.02632768    -1.92543021     0.95084981
 h     -2.28684127     1.73801673     0.88825856
 h     -0.96109836     1.71773440    -1.39628414
 h      1.63569080     1.86873791    -0.77160830
 o      2.30904593    -1.26774205     0.35134353
 h      3.32823555    -1.20028902     0.13874795
 c     -2.40633110    -0.52921131    -0.48367751
 h     -2.64051612    -1.37471704    -1.24636004
 h     -2.86067874    -0.99622511     0.54333838
 h     -2.84417205     0.37612343    -0.78149629
 h     -0.74627920     1.44717001     1.83433030
          17

 c      1.29830116    -0.46038004    -0.04244755
 c      0.01667919    -0.92824312     0.24496171
 c     -1.08671247     0.00063569    -0.09082470
 c     -1.19386526     1.28243633     0.89563840
 c     -0.43189908     1.23638819    -0.50163822
 c      0.97945830     0.96109512    -0.44090432
 h      0.03724466    -1.92752943     0.88613994
 h     -2.25966616     1.77862987     0.87304534
 h     -0.93980432     1.74889771    -1.35119464
 h      1.61048795     1.89035682    -0.78852759
 o      2.31112382    -1.26604651     0.35515986
 h      3.28580801    -1.19018685     0.14233589
 c     -2.40389423    -0.53314672    -0.48952450
 h     -2.60835342    -1.39404282    -1.25708697
 h     -2.87468243    -0.94198975     0.55814200
 h     -2.92608399     0.36920462    -0.75665470
 h     -0.75483134     1.45177494     1.84380452
          17

 c      1.29421198    -0.45989205    -0.04553481
 c      0.01267014    -0.93596072     0.25548965
 c     -1.08358807    -0.00175786    -0.08668508
 c     -1.18968404     1.27832624     0.88248787
 c     -0.42734752     1.23733180    -0.48691765
 c      0.97538831     0.96393851    -0.45230507
 h      0.04115141    -1.91246629     0.80747073
 h     -2.21427375     1.81070649     0.85581867
 h     -0.91108504     1.78275614    -1.30067373
 h      1.58243435     1.89246503    -0.79529211
 o      2.31344361    -1.26404588     0.35873576
 h      3.22875746    -1.17247893     0.14394473
 c     -2.40333741    -0.53882036    -0.49394371
 h     -2.56590129    -1.39801046    -1.25818129
 h     -2.88255264    -0.87991211     0.54972823
 h     -3.01893104     0.36392357    -0.73599648
 h     -0.75200336     1.45388078     1.86201892
          17

 c      1.28948367    -0.45751974    -0.04871709
 c      0.00909421    -0.94381751     0.26663549
 c     -1.07993234    -0.00507217    -0.08115152
 c     -1.18656515     1.27436198     0.86844066
 c     -0.42360523     1.23778963    -0.47251882
 c      0.97358049     0.96669677    -0.46399474
 h      0.03724682    -1.89148751     0.72403497
 h     -2.15547700     1.83438648     0.83616743
 h     -0.87855985     1.82080043    -1.24989956
 h      1.55428353     1.87675663    -0.79326082
 o      2.31445571    -1.26176842     0.36232347
 h      3.18116567    -1.14548750     0.13834981
 c     -2.40512366    -0.54505187    -0.49708336
 h     -2.51575218    -1.38789647    -1.24977548
 h     -2.88424441    -0.81582281     0.52035120
 h     -3.11152830     0.35124437    -0.71877543
 h     -0.74191463     1.45161511     1.88016525
          17

 c      1.28403182    -0.45345114    -0.05179773
 c      0.00617804    -0.95003088     0.27714766
 c     -1.07620606    -0.00909810    -0.07444524
 c     -1.18357598     1.27054580     0.85473549
 c     -0.42032861     1.23753754    -0.45841153
 c      0.97376718     0.96881249    -0.47553658
 h      0.02535773    -1.88406042     0.64759539
 h     -2.09175787     1.85217556     0.81376829
 h     -0.84599482     1.86478798    -1.20403289
 h      1.53090546     1.84869591    -0.78527671
 o      2.31258589    -1.25931538     0.36622667
 h      3.16802344    -1.10643328     0.11941210
 c     -2.40937854    -0.55062892    -0.49914718
 h     -2.46109048    -1.36804943    -1.23457644
 h     -2.88170911    -0.75650015     0.47666238
 h     -3.19390238     0.32577819    -0.70545432
 h     -0.72858048     1.44340788     1.88995339
          17

 c      1.27780548    -0.44789537    -0.05457518
 c      0.00404997    -0.95282696     0.28602084
 c     -1.07288064    -0.01358316    -0.06682093
 c     -1.17967123     1.26661385     0.84240252
 c     -0.41716955     1.23646986    -0.44477528
 c      0.97540914     0.96941745    -0.48637293
 h      0.00571273    -1.90988380     0.58698050
 h     -2.03442274     1.86911550     0.78841244
 h     -0.81596559     1.91518881    -1.16609320
 h      1.51916708     1.81762334    -0.77556492
 o      2.30791898    -1.25663683     0.37036777
 h      3.18884185    -1.05534892     0.08717109
 c     -2.41575909    -0.55441368    -0.50051073
 h     -2.40518065    -1.34568322    -1.21773855
 h     -2.87943924    -0.70916282     0.43065353
 h     -3.25900633     0.28635586    -0.69749803
 h     -0.71493204     1.42848373     1.88613462
          17

 c      1.27083185    -0.44107626    -0.05686733
 c      0.00274279    -0.95207940     0.29306396
 c     -1.07042554    -0.01822082    -0.05855512
 c     -1.17400325     1.26218759     0.83219321
 c     -0.41386242     1.23474635    -0.43210037
 c      0.97784434     0.96753322    -0.49592296
 h     -0.02132562    -1.96999382     0.54182397
 h     -1.99408488     1.89100273     0.76009635
 h     -0.78910866     1.96969851    -1.13573254
 h      1.52640048     1.79444636    -0.76869843
 o      2.30210810    -1.25334699     0.37418137
 h      3.21880691    -0.99795251     0.04959255
 c     -2.42354998    -0.55548029    -0.50178462
 h     -2.35064106    -1.32930012    -1.20553718
 h     -2.88400365    -0.68040940     0.39847543
 h     -3.30289482     0.23497561    -0.69686272
 h     -0.70261996     1.40691895     1.86703851
          17

 c      1.26324005    -0.43326169    -0.05851572
 c      0.00213041    -0.94950573     0.29861850
 c     -1.06928398    -0.02267205    -0.04992741
 c     -1.16639029     1.25713619     0.82453115
 c     -0.41021435     1.23278628    -0.42110319
 c      0.98064385     0.96260625    -0.50378826
 h     -0.05442735    -2.04449501     0.50624256
 h     -1.97505346     1.92018200     0.72939560
 h     -0.76463776     2.02337862    -1.11014025
 h      1.55649272     1.78550036    -0.76738006
 o      2.29666330    -1.24895202     0.37705911
 h      3.23537759    -0.94170324     0.01542382
 c     -2.43199755    -0.55345250    -0.50353268
 h     -2.29914271    -1.32514952    -1.20224213
 h     -2.90068592    -0.67471007     0.39344357
 h     -3.32452069     0.17579259    -0.70555585
 h     -0.69194748     1.37955569     1.83456942
          17

 c      1.25523606    -0.42479170    -0.05937416
 c      0.00191619    -0.94707310     0.30295718
 c     -1.06983539    -0.02661633    -0.04120326
 c     -1.15749481     1.25180704     0.81942856
 c     -0.40605779     1.23111045    -0.41252490
 c      0.98393865     0.95495505    -0.50990143
 h     -0.09099631    -2.11095605     0.47590487
 h     -1.97313321     1.95282999     0.69799642
 h     -0.74146706     2.07038369    -1.08610822
 h      1.60626786     1.78749885    -0.77088531
 o      2.29237080    -1.24305297     0.37858409
 h      3.22729337    -0.89242677    -0.00957847
 c     -2.44065809    -0.54882160    -0.50571706
 h     -2.25212808    -1.33390152    -1.20721051
 h     -2.92855581    -0.69330254     0.41624023
 h     -3.32586013     0.11461291    -0.72532942
 h     -0.68169434     1.34789939     1.79433154
          17

 c      1.24705976    -0.41608088    -0.05929620
 c      0.00171640    -0.94607734     0.30615428
 c     -1.07236091    -0.02978994    -0.03262879
 c     -1.14846247     1.24682276     0.81646006
 c     -0.40123670     1.23016670    -0.40695744
 c      0.98831057     0.94553249    -0.51443625
 h     -0.12803530    -2.15478797     0.44930728
 h     -1.97963339     1.98137945     0.66865919
 h     -0.71896786     2.10581162    -1.06155135
 h      1.66687251     1.79050550    -0.77624013
 o      2.28945810    -1.23538671     0.37852933
 h      3.19204359    -0.85370384    -0.02261153
 c     -2.44927196    -0.54291372    -0.50763351
 h     -2.21164568    -1.35094482    -1.21544149
 h     -2.96051888    -0.73394767     0.45476180
 h     -3.31252759     0.05876783    -0.75761791
 h     -0.66902715     1.31392043     1.75545019
          17

 c      1.23894422    -0.40760235    -0.05812917
 c      0.00112961    -0.94713796     0.30817177
 c     -1.07701647    -0.03199471    -0.02443415
 c     -1.14040946     1.24274304     0.81494299
 c     -0.39561749     1.23022123    -0.40475286
 c      0.99439112     0.93535384    -0.51761891
 h     -0.16282925    -2.16899669     0.42651729
 h     -1.98643058     1.99878895     0.64450082
 h     -0.69719317     2.12679261    -1.03602326
 h      1.72844548     1.78472463    -0.78046076
 o      2.28773610    -1.22584330     0.37684402
 h      3.13379655    -0.82670249    -0.02356558
 c     -2.45734545    -0.53750017    -0.50838596
 h     -2.18010869    -1.36971837    -1.22087718
 h     -2.98850062    -0.79156085     0.49344669
 h     -3.29384538     0.01657342    -0.80377532
 h     -0.65021075     1.27961911     1.72858927
          17

 c      1.23107915    -0.39986667    -0.05571437
 c     -0.00022626    -0.95038030     0.30892592
 c     -1.08381066    -0.03308811    -0.01683254
 c     -1.13403074     1.23991162     0.81437579
 c     -0.38909534     1.23130646    -0.40599197
 c      1.00258829     0.92519187    -0.51963118
 h     -0.19317619    -2.15190879     0.40824536
 h     -1.98820349     2.00076343     0.62825242
 h     -0.67686446     2.13296473    -1.01069384
 h      1.78324069     1.76401714    -0.78164349
 o      2.28656212    -1.21454131     0.37370676
 h      3.06416098    -0.80909534    -0.01581866
 c     -2.46420514    -0.53423038    -0.50723740
 h     -2.15944779    -1.38468930    -1.21905112
 h     -3.00702091    -0.85954518     0.51995203
 h     -3.27964785    -0.00510670    -0.86490445
 h     -0.62288319     1.24652249     1.72106543
          17

 c      1.22358510    -0.39339256    -0.05189688
 c     -0.00268189    -0.95550876     0.30831519
 c     -1.09258970    -0.03297139    -0.01000725
 c     -1.12935984     1.23842167     0.81484415
 c     -0.38159224     1.23319636    -0.41047817
 c      1.01301541     0.91553992    -0.52059885
 h     -0.21753730    -2.10630573     0.39548014
 h     -1.98270268     1.98612570     0.62182199
 h     -0.65932552     2.12669570    -0.98820602
 h      1.82645605     1.72614778    -0.77902971
 o      2.28473281    -1.20196031     0.36962408
 h      3.00399471    -0.79311260    -0.00770754
 c     -2.46961087    -0.53407811    -0.50383458
 h     -2.15053414    -1.39260344    -1.20790980
 h     -3.01357462    -0.93109501     0.52654327
 h     -3.27343131    -0.00494383    -0.93986137
 h     -0.58865187     1.21570062     1.73217464
          17

 c      1.21651107    -0.38866920    -0.04654697
 c     -0.00645917    -0.96172053     0.30622852
 c     -1.10304106    -0.03157903    -0.00409313
 c     -1.12580265     1.23808070     0.81693585
 c     -0.37305658     1.23541345    -0.41775250
 c      1.02549381     0.90663830    -0.52059966
 h     -0.23546880    -2.04053889     0.38945353
 h     -1.97064762     1.95670353     0.62609239
 h     -0.64645894     2.11302992    -0.97242735
 h      1.85624852     1.67219134    -0.77282544
 o      2.28082589    -1.18886178     0.36531388
 h      2.97789907    -0.76700528    -0.01052943
 c     -2.47408164    -0.53715146    -0.49838780
 h     -2.15299394    -1.39264842    -1.18770535
 h     -3.00790406    -1.00003269     0.50957904
 h     -3.26950959     0.01157650    -1.02283235
 h     -0.55290410     1.18828096     1.75420081
          17

 c      1.20986654    -0.38610140    -0.03959225
 c     -0.01158456    -0.96749968     0.30254161
 c     -1.11472545    -0.02887871     0.00082994
 c     -1.12237879     1.23840308     0.82129865
 c     -0.36348620     1.23732129    -0.42715879
 c      1.03954289     0.89846515    -0.51965986
 h     -0.24854983    -1.97118545     0.39182152
 h     -1.95585089     1.91728685     0.64083882
 h     -0.64039705     2.09873869    -0.96775451
 h      1.87396711     1.60625706    -0.76414090
 o      2.27451823    -1.17556261     0.36102973
 h      2.99303919    -0.72685361    -0.02761702
 c     -2.47844993    -0.54296363    -0.49155103
 h     -2.16517666    -1.38633881    -1.16083583
 h     -2.99149860    -1.06131655     0.46905390
 h     -3.25868164     0.03579866    -1.10446244
 h     -0.52195667     1.16561449     1.77771419
          17

 c      1.20365800    -0.38595110    -0.03105013
 c     -0.01782371    -0.97061090     0.29711120
 c     -1.12712845    -0.02488372     0.00472575
 c     -1.11794736     1.23867477     0.82832741
 c     -0.35298562     1.23835816    -0.43800142
 c      1.05434522     0.89070547    -0.51773736
 h     -0.26115351    -1.92351019     0.40497278
 h     -1.94516312     1.87526452     0.66480817
 h     -0.64278374     2.08978883    -0.97758799
 h      1.88477291     1.53548899    -0.75506894
 o      2.26706403    -1.16154360     0.35626843
 h      3.03132333    -0.68297892    -0.04957440
 c     -2.48331444    -0.55072601    -0.48412845
 h     -2.18413018    -1.37741762    -1.13183145
 h     -2.96761411    -1.11159124     0.40871691
 h     -3.23440897     0.05989659    -1.17536988
 h     -0.50062868     1.14896187     1.79549661
          17

 c      1.19790374    -0.38828219    -0.02104986
 c     -0.02489020    -0.96915079     0.28984374
 c     -1.13971736    -0.01967009     0.00758118
 c     -1.11144614     1.23814876     0.83806946
 c     -0.34184503     1.23833575    -0.44975185
 c      1.06877040     0.88278642    -0.51471881
 h     -0.27810141    -1.91958931     0.43152692
 h     -1.94676678     1.83879293     0.69622855
 h     -0.65370665     2.08807047    -1.00242470
 h      1.89771392     1.46939490    -0.74862089
 o      2.25997590    -1.14621335     0.35047385
 h      3.07041157    -0.64786086    -0.06548289
 c     -2.48882959    -0.55941767    -0.47695958
 h     -2.20573042    -1.37140771    -1.10706515
 h     -2.94170176    -1.15020506     0.33677517
 h     -3.19443466     0.07832951    -1.22837450
 h     -0.49134311     1.13914136     1.80370466
          17

 c      1.19263161    -0.39292669    -0.00983457
 c     -0.03296595    -0.96340792     0.28094924
 c     -1.15198983    -0.01338498     0.00939255
 c     -1.10231468     1.23638914     0.85019265
 c     -0.33057129     1.23754740    -0.46215307
 c      1.08164565     0.87411689    -0.51048931
 h     -0.29871393    -1.95678526     0.47147642
 h     -1.96558046     1.81303569     0.73378265
 h     -0.67112238     2.09029474    -1.03916651
 h      1.92288108     1.41697917    -0.74788459
 o      2.25427654    -1.12939010     0.34343416
 h      3.09593634    -0.62847802    -0.06931557
 c     -2.49467396    -0.56779803    -0.47102060
 h     -2.22535847    -1.37396540    -1.09335396
 h     -2.92174278    -1.18063098     0.26630994
 h     -3.13994394     0.08778940    -1.25903235
 h     -0.49395858     1.13631735     1.80187756
          17

 c      1.18784745    -0.39951359     0.00226858
 c     -0.04267415    -0.95558638     0.27107236
 c     -1.16349949    -0.00624122     0.01017107
 c     -1.09090801     1.23351592     0.86397945
 c     -0.31981033     1.23656508    -0.47514248
 c      1.09233421     0.86449804    -0.50509268
 h     -0.31699568    -2.01095385     0.52035080
 h     -1.99872406     1.79736625     0.77708901
 h     -0.69144481     2.09033850    -1.08244939
 h      1.96470273     1.38208349    -0.75416450
 o      2.25053359    -1.11127328     0.33523894
 h      3.10123796    -0.62666968    -0.05939402
 c     -2.50011728    -0.57465586    -0.46744538
 h     -2.23924140    -1.38788381    -1.09516849
 h     -2.91707202    -1.21040465     0.21278861
 h     -3.07459139     0.08703454    -1.26570700
 h     -0.50564740     1.13989868     1.79299496
          17

 c      1.18347837    -0.40754305     0.01489301
 c     -0.05451897    -0.94789201     0.26102743
 c     -1.17385770     0.00150869     0.00996104
 c     -1.07841755     1.23005556     0.87839999
 c     -0.31020546     1.23593985    -0.48869765
 c      1.10108888     0.85428429    -0.49883150
 h     -0.32764233    -2.05851471     0.57183981
 h     -2.03665199     1.78701595     0.82594426
 h     -0.71078598     2.08252986    -1.12670386
 h      2.01762254     1.36170520    -0.76577675
 o      2.24896029    -1.09234999     0.32619371
 h      3.08582638    -0.64040498    -0.03719695
 c     -2.50432804    -0.57947988    -0.46705087
 h     -2.24564305    -1.41090892    -1.11221841
 h     -2.93411716    -1.24591386     0.18641800
 h     -3.00410884     0.07726163    -1.25007817
 h     -0.52087502     1.14856812     1.78361064
          17

 c      1.17933601    -0.41645215     0.02766487
 c     -0.06862828    -0.94173799     0.25154249
 c     -1.18272492     0.00960841     0.00885237
 c     -1.06634204     1.22658681     0.89228212
 c     -0.30227458     1.23602127    -0.50272921
 c      1.10868210     0.84408975    -0.49216483
 h     -0.32842128    -2.08526436     0.62046892
 h     -2.06860364     1.77692088     0.87941616
 h     -0.72595564     2.06350256    -1.16754878
 h      2.07015895     1.34955309    -0.77914855
 o      2.24934277    -1.07337992     0.31680574
 h      3.05634768    -0.66368758    -0.00733083
 c     -2.50676864    -0.58311441    -0.46964182
 h     -2.24491034    -1.43684576    -1.13980083
 h     -2.97179520    -1.28483294     0.18533280
 h     -2.93642081     0.06316361    -1.21835753
 h     -0.53226472     1.16056038     1.78286074
          17

 c      1.17512445    -0.42566109     0.04021938
 c     -0.08478329    -0.93785687     0.24319319
 c     -1.18981016     0.01781696     0.00697430
 c     -1.05591387     1.22351506     0.90466855
 c     -0.29633819     1.23690257    -0.51703988
 c      1.11581305     0.83445227    -0.48553658
 h     -0.31949447    -2.08471077     0.66227117
 h     -2.08661878     1.76387669     0.93573048
 h     -0.73497710     2.03262762    -1.20239006
 h      2.11157299     1.34002992    -0.79072628
 o      2.25082516    -1.05542733     0.30780697
 h      3.02961621    -0.68565359     0.02190016
 c     -2.50718534    -0.58750813    -0.47400677
 h     -2.23862964    -1.45869936    -1.17137017
 h     -3.02267879    -1.31724194     0.19910656
 h     -2.88153861     0.05400694    -1.18230609
 h     -0.53330959     1.17422305     1.79852384
          17

 c      1.17048616    -0.43460255     0.05220517
 c     -0.10250364    -0.93651524     0.23641475
 c     -1.19488387     0.02591037     0.00447246
 c     -1.04769549     1.22102504     0.91529051
 c     -0.29248984     1.23842135    -0.53131158
 c      1.12282468     0.82571957    -0.47928862
 h     -0.30250979    -2.05542146     0.69468296
 h     -2.08666582     1.74678147     0.99263728
 h     -0.73733459     1.99188442    -1.23068021
 h      2.13494775     1.32962598    -0.79795230
 o      2.25204497    -1.03970542     0.30002112
 h      3.03009123    -0.69277496     0.04048770
 c     -2.50543481    -0.59474097    -0.47861940
 h     -2.22878101    -1.47098612    -1.20093284
 h     -3.07792638    -1.33320549     0.21684798
 h     -2.84942893     0.06186597    -1.15651043
 h     -0.52189636     1.18845180     1.83129023
          17

 c      1.16505934    -0.44273318     0.06327947
 c     -0.12112132    -0.93759509     0.23149961
 c     -1.19779696     0.03368401     0.00148065
 c     -1.04152486     1.21913412     0.92465835
 c     -0.29059603     1.24018024    -0.54509089
 c      1.12967342     0.81806773    -0.47364871
 h     -0.28018010    -2.00008397     0.71665866
 h     -2.06847984     1.72627600     1.04784775
 h     -0.73412215     1.94559848    -1.25410958
 h      2.13740731     1.31681609    -0.79942920
 o      2.25250901    -1.02691960     0.29385353
 h      3.06796332    -0.67929152     0.04484482
 c     -2.50168553    -0.60591413    -0.48265908
 h     -2.21724266    -1.47054433    -1.22420847
 h     -3.13021768    -1.32689429     0.23101789
 h     -2.84495395     0.09330027    -1.14871023
 h     -0.50097013     1.20248928     1.87339487
          17

 c      1.15853897    -0.44956178     0.07311611
 c     -0.13983835    -0.94052610     0.22853512
 c     -1.19850141     0.04096309    -0.00190167
 c     -1.03676780     1.21774511     0.93360532
 c     -0.29032787     1.24160085    -0.55779068
 c      1.13596748     0.81153402    -0.46873606
 h     -0.25619532    -1.92639740     0.72949416
 h     -2.03534518     1.70449031     1.09946323
 h     -0.72796010     1.89986361    -1.27653456
 h      2.11977363     1.30179801    -0.79490136
 o      2.25354335    -1.01691983     0.28908223
 h      3.12395914    -0.65254318     0.04105047
 c     -2.49662972    -0.62047882    -0.48653858
 h     -2.20552989    -1.45667358    -1.23896865
 h     -3.17427404    -1.29668849     0.23753188
 h     -2.86478127     0.14157394    -1.15303885
 h     -0.47563401     1.21548693     1.91354913
          17

 c      1.15077275    -0.45472612     0.08143852
 c     -0.15778348    -0.94411881     0.22726311
 c     -1.19706513     0.04761568    -0.00561754
 c     -1.03256023     1.21664686     0.94279625
 c     -0.29125110     1.24205632    -0.56877549
 c      1.14099266     0.80602064    -0.46455444
 h     -0.23507870    -1.84918557     0.73855772
 h     -1.99402288     1.68495638     1.14641503
 h     -0.72224309     1.86110338    -1.30294591
 h      2.08665529     1.28652283    -0.78535839
 o      2.25681262    -1.00930192     0.28536665
 h      3.17195976    -0.62258274     0.03641604
 c     -2.49120406    -0.63675598    -0.49117679
 h     -2.19460358    -1.43124097    -1.24523405
 h     -3.20669588    -1.24420612     0.23492526
 h     -2.90077758     0.19197073    -1.15747349
 h     -0.45025047     1.22642583     1.94218456
          17

 c      1.14185775    -0.45806458     0.08805051
 c     -0.17411674    -0.94657453     0.22697298
 c     -1.19367162     0.05356199    -0.00964676
 c     -1.02795102     1.21551633     0.95252064
 c     -0.29299053     1.24109087    -0.57758015
 c      1.14372810     0.80127572    -0.46097672
 h     -0.22137709    -1.79044327     0.75459122
 h     -1.95407189     1.67228599     1.18879670
 h     -0.71950747     1.83368386    -1.33693978
 h      2.04675612     1.27491464    -0.77321005
 o      2.26319009    -1.00376729     0.28251137
 h      3.19589626    -0.59565340     0.03498900
 c     -2.48620654    -0.65278789    -0.49714936
 h     -2.18465227    -1.39885766    -1.24562556
 h     -3.22603573    -1.17359275     0.22386773
 h     -2.94463459     0.23141515    -1.15309796
 h     -0.42735078     1.23427940     1.95347726
          17

 c      1.13217418    -0.45963423     0.09285005
 c     -0.18818797    -0.94634041     0.22687540
 c     -1.18861395     0.05878687    -0.01399518
 c     -1.02212591     1.21400990     0.96270840
 c     -0.29538592     1.23860233    -0.58414613
 c      1.14296819     0.79691804    -0.45776748
 h     -0.21803946    -1.76946269     0.78920030
 h     -1.92517093     1.67093943     1.22760835
 h     -0.71987144     1.81802472    -1.37794836
 h      2.01188780     1.27254423    -0.76202298
 o      2.27273418    -1.00010227     0.28042869
 h      3.18983707    -0.57436164     0.03812283
 c     -2.48213515    -0.66667744    -0.50452003
 h     -2.17493274    -1.36671649    -1.24550749
 h     -3.23325058    -1.09110139     0.20722854
 h     -2.98963804     0.25191239    -1.13612963
 h     -0.40759487     1.23815018     1.94535496
          17

 c      1.12233016    -0.45969080     0.09583765
 c     -0.19960253    -0.94356658     0.22707741
 c     -1.18228680     0.06335142    -0.01869072
 c     -1.01479163     1.21195451     0.97305859
 c     -0.29850138     1.23481978    -0.58883947
 c      1.13773820     0.79262533    -0.45471806
 h     -0.22566311    -1.78578547     0.84306611
 h     -1.91243496     1.68298455     1.26351267
 h     -0.72113563     1.81108078    -1.42097552
 h      1.99242926     1.28444040    -0.75498544
 o      2.28487226    -0.99815834     0.27909765
 h      3.15567884    -0.55838997     0.04529871
 c     -2.47914084    -0.67672269    -0.51307792
 h     -2.16409405    -1.34310270    -1.25178066
 h     -3.23211700    -1.00446693     0.19026211
 h     -3.03071224     0.24998842    -1.10658204
 h     -0.38986895     1.23734742     1.91917675
          17

 c      1.11304088    -0.45866395     0.09712496
 c     -0.20814296    -0.93992336     0.22870562
 c     -1.17515798     0.06737799    -0.02377732
 c     -1.00643329     1.20948146     0.98315002
 c     -0.30249773     1.23011692    -0.59222814
 c      1.12788166     0.78846666    -0.45185728
 h     -0.24338273    -1.82119056     0.90417881
 h     -1.91346829     1.70654392     1.29555562
 h     -0.72037148     1.80859755    -1.45912925
 h      1.99058028     1.31128004    -0.75252749
 o      2.29845060    -0.99793778     0.27858473
 h      3.10347819    -0.54370007     0.05401456
 c     -2.47701040    -0.68172699    -0.52268611
 h     -2.15145330    -1.33406359    -1.26939027
 h     -3.22855623    -0.92162292     0.17996133
 h     -3.06424103     0.22573356    -1.06701555
 h     -0.37120242     1.23145937     1.87967147
          17

 c      1.10499564    -0.45711428     0.09692533
 c     -0.21372624    -0.93711366     0.23296250
 c     -1.16771745     0.07100478    -0.02930212
 c     -0.99814000     1.20694485     0.99243491
 c     -0.30750450     1.22484398    -0.59484343
 c      1.11417258     0.78501828    -0.44949402
 h     -0.26954993    -1.85679664     0.95883017
 h     -1.92052752     1.73673333     1.32148364
 h     -0.71536932     1.80702141    -1.48638027
 h      1.99898829     1.34800782    -0.75186539
 o      2.31175337    -0.99974001     0.27908739
 h      3.05243068    -0.52075357     0.05930183
 c     -2.47527342    -0.68138142    -0.53343267
 h     -2.13851325    -1.34029513    -1.29755449
 h     -3.22776470    -0.84902765     0.18260739
 h     -3.08827901     0.18258341    -1.02207445
 h     -0.34672204     1.22041516     1.83468260
          17

 c      1.09875063    -0.45564895     0.09551552
 c     -0.21640525    -0.93619655     0.24059109
 c     -1.16042880     0.07433567    -0.03530542
 c     -0.99114544     1.20472865     1.00027695
 c     -0.31355941     1.21925541    -0.59706061
 c      1.09778972     0.78307573    -0.44802084
 h     -0.30206654    -1.88059487     0.99790927
 h     -1.92506072     1.76800638     1.33918001
 h     -0.70522420     1.80428706    -1.49898550
 h      2.00668127     1.38688820    -0.74920157
 o      2.32306102    -1.00403825     0.28083967
 h      3.02325693    -0.47702803     0.05544694
 c     -2.47345410    -0.67633510    -0.54533706
 h     -2.12883769    -1.35749020    -1.32992282
 h     -3.23047580    -0.79088481     0.20046728
 h     -3.10340735     0.12779549    -0.97851448
 h     -0.31059811     1.20444669     1.79332602
          17

 c      1.09467169    -0.45482299     0.09318535
 c     -0.21636326    -0.93763092     0.25187340
 c     -1.15369764     0.07739992    -0.04181365
 c     -0.98631487     1.20311784     1.00624523
 c     -0.32059645     1.21349616    -0.59906889
 c      1.07980310     0.78329816    -0.44772115
 h     -0.33868838    -1.88661605     1.01690229
 h     -1.92063383     1.79585631     1.34761548
 h     -0.69038447     1.79996224    -1.49590100
 h      2.00473127     1.42110858    -0.74176049
 o      2.33195720    -1.01065635     0.28374725
 h      3.01825737    -0.41058594     0.04199838
 c     -2.47115355    -0.66791654    -0.55796244
 h     -2.12625927    -1.37944793    -1.35836094
 h     -3.23229900    -0.74973668     0.23079833
 h     -3.11410804     0.07291807    -0.94505341
 h     -0.25922267     1.18398231     1.76166154
          17

 c      1.09294267    -0.45507002     0.09019920
 c     -0.21389041    -0.94142063     0.26673205
 c     -1.14785006     0.08013024    -0.04882973
 c     -0.98373414     1.20223655     1.01042184
 c     -0.32845203     1.20759880    -0.60086620
 c      1.06099846     0.78602748    -0.44870028
 h     -0.37723278    -1.87306690     1.01467334
 h     -1.90386267     1.81750144     1.34698780
 h     -0.67255025     1.79527837    -1.47887377
 h      1.98806115     1.44630155    -0.72834738
 o      2.33935554    -1.01839499     0.28729885
 h      3.02067834    -0.33619634     0.02526360
 c     -2.46790406    -0.65771965    -0.57044461
 h     -2.13331197    -1.40071005    -1.37622843
 h     -3.22677525    -0.72703592     0.26791035
 h     -3.12897644     0.03212346    -0.93087825
 h     -0.19517294     1.15976711     1.73898598
          17

 c      1.09359195    -0.45667442     0.08677839
 c     -0.20933109    -0.94716745     0.28476451
 c     -1.14311273     0.08236833    -0.05631671
 c     -0.98269926     1.20199936     1.01326825
 c     -0.33687978     1.20147784    -0.60226012
 c      1.04189400     0.79124103    -0.45088675
 h     -0.41580965    -1.84176202     0.99307830
 h     -1.87452401     1.83213734     1.33856891
 h     -0.65450134     1.79317050    -1.45237857
 h      1.95526239     1.46070675    -0.70915572
 o      2.34616659    -1.02587780     0.29095094
 h      3.01510466    -0.27181249     0.01216639
 c     -2.46335684    -0.64697497    -0.58191493
 h     -2.15069486    -1.41764468    -1.37960814
 h     -3.20850000    -0.72299868     0.30545931
 h     -3.15605681     0.01566906    -0.94179600
 h     -0.12726270     1.13317898     1.71950130
          17

 c      1.09649924    -0.45977116     0.08310043
 c     -0.20299882    -0.95401557     0.30519013
 c     -1.13960040     0.08388980    -0.06418221
 c     -0.98208000     1.20209204     1.01520738
 c     -0.34559254     1.19495223    -0.60291364
 c      1.02277975     0.79854880    -0.45404970
 h     -0.45337212    -1.79903351     0.95764379
 h     -1.83553711     1.84115927     1.32459818
 h     -0.63968511     1.79798608    -1.42293157
 h      1.90831215     1.46515475    -0.68551272
 o      2.35279543    -1.03212022     0.29433331
 h      2.99496009    -0.22947695     0.00694778
 c     -2.45786815    -0.63593589    -0.59192133
 h     -2.17738376    -1.42865326    -1.36740167
 h     -3.17439516    -0.73641825     0.33751939
 h     -3.19474564     0.02262110    -0.97634248
 h     -0.06627237     1.10617236     1.69717659
          17

 c      1.10139302    -0.46436679     0.07931059
 c     -0.19504532    -0.96055603     0.32677224
 c     -1.13732824     0.08444007    -0.07227649
 c     -0.98066934     1.20199072     1.01637944
 c     -0.35434599     1.18785426    -0.60251564
 c      1.00371656     0.80720263    -0.45782280
 h     -0.49087003    -1.75734844     0.91862001
 h     -1.79275479     1.84831999     1.30816889
 h     -0.63131108     1.81418704    -1.39695795
 h      1.85272756     1.46332257    -0.65972270
 o      2.35927342    -1.03656505     0.29723990
 h      2.96029940    -0.21479362     0.01132048
 c     -2.45249935    -0.62404810    -0.60042099
 h     -2.21098978    -1.43414528    -1.34114377
 h     -3.12387643    -0.76483336     0.35917252
 h     -3.23540647     0.04305271    -1.02674087
 h     -0.02101746     1.08083047     1.66859905
          17

 c      1.10786951    -0.47037061     0.07553485
 c     -0.18536421    -0.96498735     0.34796116
 c     -1.13624950     0.08377177    -0.08041122
 c     -0.97741177     1.20104479     1.01665352
 c     -0.36304698     1.18023796    -0.60105268
 c      0.98453681     0.81613734    -0.46174759
 h     -0.53221127    -1.73414007     0.88956073
 h     -1.75379324     1.85917805     1.29278315
 h     -0.63114078     1.84388442    -1.37751138
 h      1.79761938     1.46192326    -0.63481830
 o      2.36538810    -1.03904779     0.29960287
 h      2.91572664    -0.22754039     0.02491556
 c     -2.44834400    -0.61060770    -0.60748600
 h     -2.24820422    -1.43646332    -1.30473132
 h     -3.05878381    -0.80489348     0.36724503
 h     -3.26694662     0.06620119    -1.08341470
 h      0.00321144     1.05893989     1.63325553
          17

 c      1.11544546    -0.47761685     0.07188139
 c     -0.17384026    -0.96602905     0.36759025
 c     -1.13629550     0.08167918    -0.08838793
 c     -0.97168707     1.19869529     1.01576522
 c     -0.37180913     1.17253958    -0.59895354
 c      0.96499356     0.82414336    -0.46536295
 h     -0.58141255    -1.74184033     0.87952704
 h     -1.72502880     1.87886117     1.28126953
 h     -0.63887370     1.88487901    -1.36250581
 h      1.75389042     1.46945621    -0.61383694
 o      2.37067963    -1.03988600     0.30151470
 h      2.87038097    -0.26029465     0.04498159
 c     -2.44606243    -0.59511293    -0.61317245
 h     -2.28532588    -1.43946211    -1.26378127
 h     -2.98328922    -0.85280622     0.36118566
 h     -3.28182598     0.08467429    -1.13804190
 h      0.00503632     1.04169106     1.59301920
          17

 c      1.12362791    -0.48587171     0.06842986
 c     -0.16095260    -0.96397334     0.38555355
 c     -1.13739389     0.07801844    -0.09601842
 c     -0.96366118     1.19479036     1.01344325
 c     -0.38090512     1.16550261    -0.59692640
 c      0.94518632     0.83027376    -0.46833659
 h     -0.63567755    -1.77591715     0.88549387
 h     -1.70793578     1.90865079     1.27452329
 h     -0.65271903     1.93132575    -1.34651879
 h      1.72898503     1.49204189    -0.59857736
 o      2.37437098    -1.04006218     0.30327891
 h      2.83886321    -0.29561044     0.06565151
 c     -2.44580395    -0.57734845    -0.61762917
 h     -2.31887258    -1.44711586    -1.22423708
 h     -2.90359801    -0.90488772     0.34372242
 h     -3.27663569     0.09457137    -1.18431277
 h     -0.01251128     1.02941404     1.55190686
          17

 c      1.13197603    -0.49483663     0.06522399
 c     -0.14778013    -0.96021632     0.40237301
 c     -1.13945868     0.07271282    -0.10312914
 c     -0.95442079     1.18973050     1.00940580
 c     -0.39066214     1.15992522    -0.59565814
 c      0.92595586     0.83426723    -0.47054269
 h     -0.68535149    -1.82015734     0.89764077
 h     -1.69839380     1.94458031     1.27133079
 h     -0.67049023     1.97631890    -1.32414134
 h      1.72160717     1.52874483    -0.58886648
 o      2.37553867    -1.04101131     0.30532531
 h      2.83815775    -0.30960836     0.07937971
 c     -2.44729981    -0.55747275    -0.62123304
 h     -2.34607676    -1.46117986    -1.19056353
 h     -2.82709854    -0.95813006     0.32057779
 h     -3.25135967     0.09468169    -1.21787385
 h     -0.04110712     1.02127024     1.51620925
          17

 c      1.14014602    -0.50414239     0.06227028
 c     -0.13541015    -0.95610883     0.41845655
 c     -1.14236737     0.06576157    -0.10956229
 c     -0.94569410     1.18428380     1.00327858
 c     -0.40135969     1.15643393    -0.59561437
 c      0.90867125     0.83650078    -0.47200527
 h     -0.72071757    -1.85961664     0.90804960
 h     -1.68985141     1.97974212     1.26948685
 h     -0.69037621     2.01412489    -1.29206172
 h      1.72317074     1.57213660    -0.58325616
 o      2.37394454    -1.04327301     0.30778127
 h      2.87401334    -0.29372447     0.08383075
 c     -2.45000922    -0.53612222    -0.62448289
 h     -2.36503379    -1.47955701    -1.16480680
 h     -2.76081462    -1.01033665     0.29841101
 h     -3.20903273     0.08615556    -1.23652541
 h     -0.06729966     1.01512122     1.49421053
          17

 c      1.14788567    -0.51335286     0.05954124
 c     -0.12461087    -0.95252902     0.43390585
 c     -1.14594470     0.05725453    -0.11518187
 c     -0.93914782     1.17923626     0.99470375
 c     -0.41314120     1.15535882    -0.59697426
 c      0.89461506     0.83756711    -0.47279828
 h     -0.73557235    -1.88519112     0.91280499
 h     -1.67686821     2.00764373     1.26694484
 h     -0.71125520     2.04125893    -1.24956210
 h      1.72397891     1.61320294    -0.58016766
 o      2.37051797    -1.04578164     0.31029176
 h      2.93318469    -0.26609270     0.08473304
 c     -2.45321719    -0.51444545    -0.62760730
 h     -2.37460184    -1.49706493    -1.14716956
 h     -2.70992834    -1.05930756     0.28154784
 h     -3.15610379     0.07285478    -1.24111091
 h     -0.07733699     1.00835143     1.49370309
          17

 c      1.15496812    -0.52200412     0.05698535
 c     -0.11580911    -0.94993993     0.44859759
 c     -1.14996273     0.04737901    -0.11987643
 c     -0.93542013     1.17506598     0.98374999
 c     -0.42594326     1.15667210    -0.59963650
 c      0.88458741     0.83797247    -0.47300150
 h     -0.72715108    -1.89270353     0.91085603
 h     -1.65672711     2.02411071     1.26227942
 h     -0.73278791     2.05690172    -1.19832059
 h      1.71724410     1.64493005    -0.57841663
 o      2.36652199    -1.04726752     0.31247529
 h      2.99695789    -0.24894014     0.08854170
 c     -2.45601218    -0.49403806    -0.63021425
 h     -2.37432285    -1.50780274    -1.13716933
 h     -2.67743305    -1.10185818     0.27026295
 h     -3.10302913     0.06202282    -1.23690250
 h     -0.06706941     0.99990779     1.51678109
          17

 c      1.16113444    -0.52964908     0.05453909
 c     -0.10913043    -0.94848853     0.46226068
 c     -1.15415032     0.03641398    -0.12355310
 c     -0.93379324     1.17181975     0.97113632
 c     -0.43946144     1.15995816    -0.60325255
 c      0.87882856     0.83806113    -0.47269764
 h     -0.69542357    -1.88163572     0.90299367
 h     -1.62955947     2.02778107     1.25475455
 h     -0.75548319     2.06315130    -1.14206877
 h      1.69984831     1.66325450    -0.57724342
 o      2.36291667    -1.04710405     0.31416452
 h      3.05156391    -0.25467560     0.09851716
 c     -2.45732474    -0.47670809    -0.63134165
 h     -2.36438976    -1.50708204    -1.13435160
 h     -2.66473439    -1.13405976     0.26207302
 h     -3.06320126     0.06375931    -1.23367743
 h     -0.04568507     0.99128265     1.55724393
          17

 c      1.16609108    -0.53588044     0.05213878
 c     -0.10439942    -0.94800371     0.47449293
 c     -1.15820119     0.02471627    -0.12611918
 c     -0.93292370     1.16923440     0.95788146
 c     -0.45316994     1.16443270    -0.60728737
 c      0.87708392     0.83801923    -0.47197253
 h     -0.64303679    -1.85511515     0.89165013
 h     -1.59794618     2.02005306     1.24437522
 h     -0.78071189     2.06499501    -1.08604226
 h      1.67193460     1.66697576    -0.57623983
 o      2.36030054    -1.04521732     0.31536299
 h      3.08909428    -0.28702475     0.11533508
 c     -2.45639250    -0.46391311    -0.63007144
 h     -2.34554566    -1.49223509    -1.13852587
 h     -2.67220360    -1.15243858     0.25410718
 h     -3.04706734     0.08640412    -1.24063850
 h     -0.02732569     0.98497751     1.60464774
          17

 c      1.16955362    -0.54033857     0.04973120
 c     -0.10109564    -0.94787807     0.48472222
 c     -1.16178194     0.01269541    -0.12745857
 c     -0.93157838     1.16687693     0.94485641
 c     -0.46640511     1.16907802    -0.61113892
 c      0.87869346     0.83785598    -0.47090704
 h     -0.57595708    -1.82130356     0.88141840
 h     -1.56645699     2.00491885     1.23197632
 h     -0.81038502     2.06917624    -1.03583941
 h      1.63663625     1.65779323    -0.57533186
 o      2.35894871    -1.04189668     0.31618053
 h      3.10655681    -0.34383791     0.13802829
 c     -2.45343823    -0.45605674    -0.62637857
 h     -2.31892687    -1.46279407    -1.14985096
 h     -2.69934346    -1.15492861     0.24452506
 h     -3.05419225     0.12933910    -1.25770392
 h     -0.02271607     0.98283010     1.64941124
          17

 c      1.17132176    -0.54271626     0.04727903
 c     -0.09836071    -0.94694141     0.49216413
 c     -1.16455754     0.00077214    -0.12741843
 c     -0.92886805     1.16423220     0.93262383
 c     -0.47851850     1.17295314    -0.61431805
 c      0.88267157     0.83735064    -0.46956360
 h     -0.50371916    -1.79495824     0.87967828
 h     -1.54095493     1.98835296     1.21913197
 h     -0.84593801     2.08114821    -0.99563272
 h      1.60008311     1.64066057    -0.57483033
 o      2.35873388    -1.03774879     0.31681090
 h      3.10661287    -0.41762634     0.16423473
 c     -2.44957873    -0.45245957    -0.62115057
 h     -2.28593415    -1.42048359    -1.16887418
 h     -2.74481174    -1.14117472     0.23273322
 h     -3.07433845     0.18302660    -1.27540401
 h     -0.03707719     0.98553121     1.68477747
          17

 c      1.17136666    -0.54276008     0.04475552
 c     -0.09530360    -0.94377586     0.49597421
 c     -1.16623744    -0.01066942    -0.12581450
 c     -0.92430145     1.16085472     0.92148392
 c     -0.48905295     1.17555302    -0.61658901
 c      0.88781734     0.83603607    -0.46797878
 h     -0.43634384    -1.79390027     0.89505793
 h     -1.52715763     1.97647762     1.20756774
 h     -0.88692431     2.10145361    -0.96679914
 h      1.57093871     1.62370027    -0.57545552
 o      2.35890568    -1.03375419     0.31753387
 h      3.10060120    -0.49449323     0.19005484
 c     -2.44609012    -0.45197671    -0.61543541
 h     -2.24817036    -1.36903673    -1.19647635
 h     -2.80646653    -1.11245550     0.21897894
 h     -3.09579604     0.23627760    -1.28331970
 h     -0.07097927     0.99274023     1.70688699
          17

 c      1.16989170    -0.54026631     0.04212679
 c     -0.09162937    -0.93792693     0.49581201
 c     -1.16662599    -0.02131137    -0.12245569
 c     -0.91790279     1.15661992     0.91156537
 c     -0.49782147     1.17690734    -0.61794895
 c      0.89296331     0.83337773    -0.46618590
 h     -0.37745688    -1.82501391     0.93116346
 h     -1.52848491     1.97254621     1.19808932
 h     -0.93051801     2.12506153    -0.94828630
 h      1.55802400     1.61591204    -0.57808971
 o      2.35801376    -1.03116045     0.31867453
 h      3.10965746    -0.55580308     0.21065903
 c     -2.44395974    -0.45346224    -0.60998096
 h     -2.20745869    -1.31345551    -1.23357904
 h     -2.88143349    -1.07141977     0.20380389
 h     -3.11009963     0.28098642    -1.27509774
 h     -0.12118661     1.00325673     1.71477807
          17

 c      1.16730453    -0.53508792     0.03933849
 c     -0.08774187    -0.93067369     0.49225837
 c     -1.16566449    -0.03091242    -0.11718134
 c     -0.91032936     1.15189415     0.90283498
 c     -0.50483706     1.17734845    -0.61849183
 c      0.89738417     0.82921620    -0.46427903
 h     -0.32327545    -1.87529768     0.98190111
 h     -1.54455595     1.97490693     1.18984245
 h     -0.97253664     2.14438746    -0.93816774
 h      1.56572824     1.62194470    -0.58308066
 o      2.35487314    -1.03073161     0.32042364
 h      3.14999759    -0.59028249     0.22323467
 c     -2.44380530    -0.45598300    -0.60522250
 h     -2.16602791    -1.25840092    -1.28033686
 h     -2.96613259    -1.02158651     0.18747549
 h     -3.11235422     0.31279084    -1.24859981
 h     -0.18084123     1.01513087     1.71098941
          17

 c      1.16410500    -0.52717016     0.03632767
 c     -0.08412550    -0.92396712     0.48637879
 c     -1.16345177    -0.03932081    -0.10989539
 c     -0.90281416     1.14742370     0.89498208
 c     -0.51018746     1.17722039    -0.61829687
 c      0.90104922     0.82409406    -0.46246564
 h     -0.26961322    -1.92412163     1.03644772
 h     -1.57175126     1.97813098     1.18074755
 h     -1.00892433     2.15274913    -0.93483219
 h      1.59102972     1.63834043    -0.58963867
 o      2.35001596    -1.03208977     0.32270714
 h      3.21083474    -0.60462903     0.22916065
 c     -2.44589688    -0.45895445    -0.60140992
 h     -2.12686118    -1.20646029    -1.33498110
 h     -3.05619621    -0.96669137     0.16953425
 h     -3.10046409     0.33052835    -1.20480902
 h     -0.23960719     1.02585103     1.70249745
          17

 c      1.16079769    -0.51659799     0.03305488
 c     -0.08100497    -0.91929989     0.47914638
 c     -1.16023536    -0.04649147    -0.10058922
 c     -0.89684784     1.14402631     0.88737905
 c     -0.51394422     1.17672053    -0.61739003
 c      0.90441348     0.81903548    -0.46103796
 h     -0.21533432    -1.95608099     1.08559978
 h     -1.60517350     1.97606660     1.16865616
 h     -1.03668779     2.14610224    -0.93737081
 h      1.62587507     1.65620863    -0.59614852
 o      2.34491234    -1.03445078     0.32536030
 h      3.26698535    -0.61165329     0.23117429
 c     -2.45017896    -0.46217874    -0.59867473
 h     -2.09379179    -1.15780003    -1.39337622
 h     -3.14646084    -0.91025659     0.14878525
 h     -3.07476513     0.33605512    -1.14718589
 h     -0.28545773     1.03289913     1.70013642
          17

 c      1.15785904    -0.50361931     0.02952780
 c     -0.07837748    -0.91749347     0.47126470
 c     -1.15637750    -0.05249572    -0.08935251
 c     -0.89361108     1.14230621     0.87947533
 c     -0.51611538     1.17585338    -0.61574845
 c      0.90802007     0.81507664    -0.46029868
 h     -0.16147283    -1.96313718     1.12344966
 h     -1.64034183     1.96411733     1.15218950
 h     -1.05428031     2.12341847    -0.94558405
 h      1.66176953     1.66671844    -0.60101139
 o      2.34061983    -1.03729495     0.32826643
 h      3.29993567    -0.61934012     0.23104182
 c     -2.45628452    -0.46578729    -0.59698801
 h     -2.07094793    -1.11135737    -1.45000625
 h     -3.23136461    -0.85558980     0.12385384
 h     -3.03823218     0.33476793    -1.08157691
 h     -0.30969697     1.03483406     1.71332992
          17

 c      1.15571199    -0.48864076     0.02580695
 c     -0.07609296    -0.91884533     0.46319337
 c     -1.15229926    -0.05751864    -0.07636663
 c     -0.89346716     1.14250805     0.87146041
 c     -0.51661963     1.17442332    -0.61331242
 c      0.91227171     0.81299900    -0.46051131
 h     -0.10997465    -1.94266364     1.14682898
 h     -1.67402677     1.94003109     1.13098163
 h     -1.06178900     2.08661757    -0.95997798
 h      1.69237586     1.66412440    -0.60318591
 o      2.33754666    -1.04036732     0.33135432
 h      3.30136695    -0.63071061     0.22955239
 c     -2.46355279    -0.47018925    -0.59610194
 h     -2.06187162    -1.06615771    -1.49961333
 h     -3.30580187    -0.80595238     0.09391897
 h     -2.99673413     0.33636850    -1.01602187
 h     -0.31216311     1.03224099     1.74220138
          17

 c      1.15469582    -0.47220477     0.02199890
 c     -0.07389972    -0.92324020     0.45518270
 c     -1.14840852    -0.06184166    -0.06188141
 c     -0.89603164     1.14453802     0.86429555
 c     -0.51527743     1.17204422    -0.60997927
 c      0.91737831     0.81327148    -0.46187895
 h     -0.06305696    -1.89601326     1.15483843
 h     -1.70456675     1.90390181     1.10563840
 h     -1.06105601     2.04034084    -0.98184060
 h      1.71408378     1.64625775    -0.60232199
 o      2.33559002    -1.04356781     0.33457905
 h      3.27102204    -0.64559498     0.22684403
 c     -2.47116815    -0.47594569    -0.59563780
 h     -2.06888857    -1.02188630    -1.53836677
 h     -3.36600695    -0.76449454     0.05907440
 h     -2.95771625     0.35367815    -0.95904176
 h     -0.30007684     1.02742313     1.77710769
          17

 c      1.15504244    -0.45495693     0.01824279
 c     -0.07148303    -0.93014373     0.44724868
 c     -1.14503309    -0.06581121    -0.04618925
 c     -0.90062472     1.14806992     0.85905464
 c     -0.51183925     1.16820253    -0.60558867
 c      0.92335769     0.81604931    -0.46452873
 h     -0.02285722    -1.82856762     1.14924432
 h     -1.73209189     1.85800291     1.07765001
 h     -1.05545948     1.99114970    -1.01322166
 h      1.72599657     1.61428265    -0.59874705
 o      2.33415163    -1.04694144     0.33792903
 h      3.21667528    -0.66089913     0.22232815
 c     -2.47855841    -0.48326209    -0.59537792
 h     -2.09281271    -0.97894682    -1.56438359
 h     -3.41000222    -0.73390224     0.02020932
 h     -2.92584680     0.39603039    -0.91567836
 h     -0.28238110     1.02319842     1.80606078
          17

 c      1.15686010    -0.43760889     0.01469285
 c     -0.06852921    -0.93850376     0.43906278
 c     -1.14238649    -0.06980012    -0.02961213
 c     -0.90655332     1.15263670     0.85642485
 c     -0.50609278     1.16243856    -0.59996011
 c      0.93001793     0.82115560    -0.46849285
 h      0.00903792    -1.75100687     1.13596836
 h     -1.75869598     1.80648876     1.04922407
 h     -1.04877280     1.94542097    -1.05632900
 h      1.73015566     1.57264394    -0.59346363
 o      2.33201145    -1.05076151     0.34146519
 h      3.15648935    -0.66945898     0.21411776
 c     -2.48571288    -0.49134072    -0.59544194
 h     -2.13280688    -0.93842386    -1.57799243
 h     -3.43763210    -0.71601003    -0.02122375
 h     -2.89955344     0.46079555    -0.88494007
 h     -0.26613850     1.02202429     1.82033027
          17

 c      1.16012656    -0.42088528     0.01149226
 c     -0.06482903    -0.94670205     0.42981800
 c     -1.14057496    -0.07416974    -0.01250899
 c     -0.91319386     1.15772017     0.85661493
 c     -0.49805358     1.15462186    -0.59302714
 c      0.93692685     0.82806015    -0.47369381
 h      0.03237343    -1.68017506     1.12691421
 h     -1.78808460     1.75458811     1.02291816
 h     -1.04304232     1.90620972    -1.11191493
 h      1.73193597     1.52904675    -0.58812120
 o      2.32749795    -1.05553270     0.34535119
 h      3.11681585    -0.66031286     0.19866010
 c     -2.49291816    -0.49854725    -0.59603645
 h     -2.18634965    -0.90203209    -1.58200055
 h     -3.45054632    -0.71163282    -0.06319531
 h     -2.87407647     0.53483551    -0.86244343
 h     -0.25580995     1.02570244     1.81565192
          17

 c      1.16469654    -0.40545966     0.00874631
 c     -0.06034471    -0.95297732     0.41843530
 c     -1.13962906    -0.07923079     0.00471327
 c     -0.92010333     1.16288087     0.85944154
 c     -0.48810512     1.14510153    -0.58499759
 c      0.94345901     0.83595811    -0.47995572
 h      0.04859047    -1.63459158     1.13773789
 h     -1.82399309     1.70706474     1.00105237
 h     -1.03709238     1.87161972    -1.17749325
 h      1.73950986     1.49338703    -0.58477382
 o      2.31978909    -1.06147275     0.34969356
 h      3.11206790    -0.62738738     0.17344633
 c     -2.50030647    -0.50319073    -0.59714596
 h     -2.24945046    -0.87194007    -1.58175912
 h     -3.45226947    -0.72071467    -0.10287695
 h     -2.84631030     0.60356879    -0.84419002
 h     -0.25342265     1.03532440     1.79179262
          17

 c      1.17034707    -0.39189712     0.00651061
 c     -0.05508977    -0.95655392     0.40457605
 c     -1.13953732    -0.08520204     0.02159943
 c     -0.92723482     1.16789427     0.86440033
 c     -0.47693810     1.13455590    -0.57636260
 c      0.94908698     0.84406615    -0.48706175
 h      0.05915897    -1.62175171     1.17592029
 h     -1.86762976     1.66652992     0.98513862
 h     -1.02739776     1.83663017    -1.24731345
 h      1.76042663     1.47425158    -0.58521793
 o      2.30998289    -1.06789834     0.35425790
 h      3.12772889    -0.57955191     0.14160898
 c     -2.50770903    -0.50399245    -0.59852296
 h     -2.31733940    -0.85028134    -1.58422879
 h     -3.44796846    -0.74268314    -0.13661076
 h     -2.81599500     0.65634253    -0.82771381
 h     -0.25846037     1.05123285     1.75235671
          17

 c      1.17683882    -0.38062895     0.00480481
 c     -0.04897259    -0.95815044     0.38940961
 c     -1.14025772    -0.09218446     0.03767472
 c     -0.93510813     1.17277652     0.87065762
 c     -0.46536062     1.12370281    -0.56773587
 c      0.95385973     0.85201635    -0.49482769
 h      0.06371498    -1.63247471     1.23142329
 h     -1.91609613     1.63303235     0.97576935
 h     -1.01035419     1.79637029    -1.31428318
 h      1.79593625     1.47430653    -0.59020613
 o      2.29978728    -1.07374056     0.35860268
 h      3.14051211    -0.53234773     0.10971120
 c     -2.51475875    -0.50018740    -0.59991505
 h     -2.38557492    -0.83824992    -1.59522014
 h     -3.44316193    -0.77669757    -0.16053014
 h     -2.78477709     0.68692415    -0.81173879
 h     -0.26728662     1.07299067     1.70509709
          17

 c      1.18394096    -0.37194094     0.00362579
 c     -0.04190853    -0.95900805     0.37477635
 c     -1.14169515    -0.10016909     0.05250002
 c     -0.94473638     1.17766097     0.87705787
 c     -0.45414027     1.11310889    -0.55967723
 c      0.95854380     0.85992281    -0.50311697
 h      0.06140013    -1.65216935     1.28614537
 h     -1.96349404     1.60526527     0.97297018
 h     -0.98386703     1.74805098    -1.37206493
 h      1.83911251     1.48948591    -0.59933622
 o      2.29036161    -1.07819413     0.36235540
 h      3.13622495    -0.49751717     0.08328508
 c     -2.52113616    -0.49155159    -0.60130882
 h     -2.45079450    -0.83522479    -1.61590722
 h     -3.44118153    -0.82142095    -0.17189013
 h     -2.75526339     0.69265038    -0.79572423
 h     -0.27285615     1.09955228     1.66161154
          17

 c      1.19141857    -0.36595536     0.00294199
 c     -0.03395768    -0.96004978     0.36217035
 c     -1.14367103    -0.10906551     0.06571813
 c     -0.95722155     1.18262376     0.88240127
 c     -0.44391269     1.10313292    -0.55259569
 c      0.96420288     0.86805444    -0.51179130
 h      0.05241645    -1.67029558     1.32561544
 h     -2.00365608     1.58203309     0.97653518
 h     -0.94779718     1.69129137    -1.41630119
 h      1.87940875     1.51283291    -0.61167414
 o      2.28228445    -1.08082027     0.36528797
 h      3.11018198    -0.48137439     0.06566663
 c     -2.52682544    -0.47844928    -0.60293895
 h     -2.51047023    -0.83876281    -1.64192077
 h     -3.44097422    -0.87427903    -0.17030598
 h     -2.73055006     0.67419886    -0.77963946
 h     -0.26688477     1.12989781     1.63393359
          17

 c      1.19900716    -0.36262235     0.00268303
 c     -0.02532305    -0.96176785     0.35250569
 c     -1.14592071    -0.11872575     0.07706662
 c     -0.97307270     1.18757729     0.88605177
 c     -0.43511878     1.09392972    -0.54670937
 c      0.97171609     0.87653469    -0.52066650
 h      0.03798333    -1.68138915     1.34161486
 h     -2.03235735     1.56296637     0.98611670
 h     -0.90386878     1.62779132    -1.44517725
 h      1.90784029     1.53818351    -0.62633857
 o      2.27574009    -1.08149052     0.36731146
 h      3.06435562    -0.48578646     0.05814492
 c     -2.53212755    -0.46188093    -0.60505706
 h     -2.56232512    -0.84555190    -1.66609159
 h     -3.43760092    -0.93095831    -0.15780740
 h     -2.71410791     0.63656134    -0.76398126
 h     -0.24590277     1.16376519     1.62746907
          17

 c      1.20639028    -0.36173424     0.00274025
 c     -0.01630288    -0.96434528     0.34623201
 c     -1.14812476    -0.12895297     0.08636016
 c     -0.99175803     1.19231201     0.88825291
 c     -0.42796107     1.08546609    -0.54200728
 c      0.98156488     0.88525923    -0.52950177
 h      0.01985050    -1.68350467     1.33079676
 h     -2.04830504     1.54857279     1.00119982
 h     -0.85549387     1.56095053    -1.45982671
 h      1.91905794     1.56147631    -0.64271633
 o      2.27055712    -1.08040345     0.36849849
 h      3.00690444    -0.50800604     0.05965677
 c     -2.53739682    -0.44354326    -0.60770901
 h     -2.60424014    -0.85245921    -1.68188892
 h     -3.42510452    -0.98590847    -0.13776659
 h     -2.70988753     0.59123407    -0.74995614
 h     -0.21567496     1.20130278     1.63734789
          17

 c      1.21320504    -0.36295439     0.00297836
 c     -0.00724943    -0.96773968     0.34343344
 c     -1.14996567    -0.13948576     0.09346126
 c     -1.01200624     1.19661131     0.88969209
 c     -0.42239270     1.07754781    -0.53820270
 c      0.99380083     0.89392952    -0.53800832
 h     -0.00000855    -1.67725990     1.29356345
 h     -2.05326895     1.54001293     1.02113692
 h     -0.80750741     1.49545386    -1.46467638
 h      1.91143768     1.58077141    -0.66049468
 o      2.26609410    -1.07819952     0.36915947
 h      2.95391589    -0.53891698     0.06559707
 c     -2.54275750    -0.42580954    -0.61066839
 h     -2.63451957    -0.85708001    -1.68522210
 h     -3.39916015    -1.03355197    -0.11368454
 h     -2.72239552     0.55762245    -0.73948839
 h     -0.18746913     1.24198665     1.65344286
          17

 c      1.21909261    -0.36584368     0.00324839
 c      0.00146538    -0.97167764     0.34381626
 c     -1.15118732    -0.14997978     0.09825544
 c     -1.03238123     1.20030189     0.89094366
 c     -0.41816637     1.06988572    -0.53474588
 c      1.00805798     0.90209145    -0.54586254
 h     -0.01958491    -1.66602468     1.23424965
 h     -2.05163287     1.53880417     1.04525199
 h     -0.76552089     1.43650635    -1.46710923
 h      1.88682732     1.59615633    -0.67966089
 o      2.26124956    -1.07596839     0.36987310
 h      2.92879210    -0.56300310     0.06737040
 c     -2.54803850    -0.41108995    -0.61353865
 h     -2.65211337    -0.85792581    -1.67484759
 h     -3.35818488    -1.06944442    -0.08841222
 h     -2.75583886     0.55666678    -0.73422108
 h     -0.17157322     1.28433192     1.66678897
          17

 c      1.22378959    -0.36987994     0.00339552
 c      0.00948523    -0.97555781     0.34659553
 c     -1.15162365    -0.16001007     0.10064737
 c     -1.05162952     1.20325811     0.89228143
 c     -0.41496366     1.06222095    -0.53101165
 c      1.02356288     0.90914481    -0.55272045
 h     -0.03713112    -1.65718801     1.16243923
 h     -2.04920622     1.54640193     1.07290220
 h     -0.73456031     1.38842849    -1.47517468
 h      1.85047246     1.60992113    -0.70056695
 o      2.25532327    -1.07456996     0.37112175
 h      2.94782368    -0.56925079     0.05825454
 c     -2.55302502    -0.40026966    -0.61596492
 h     -2.65671348    -0.85457488    -1.65237889
 h     -3.30335736    -1.09107383    -0.06373828
 h     -2.81100392     0.59323130    -0.73342376
 h     -0.17433184     1.32632914     1.67187757
          17

 c      1.22720278    -0.37448209     0.00326537
 c      0.01651363    -0.97835436     0.35043947
 c     -1.15118432    -0.16910328     0.10058139
 c     -1.06888541     1.20543331     0.89373014
 c     -0.41256416     1.05446563    -0.52666085
 c      1.03919944     0.91435978    -0.55823476
 h     -0.05172032    -1.66340802     1.09353969
 h     -2.05104792     1.56353879     1.10329634
 h     -0.71737781     1.35311747    -1.49329398
 h      1.81051438     1.62660964    -0.72401534
 o      2.24919667    -1.07376013     0.37273313
 h      3.00087470    -0.56500366     0.04230352
 c     -2.55773203    -0.39213176    -0.61767693
 h     -2.64879025    -0.84786033    -1.62233659
 h     -3.23826702    -1.09826405    -0.04016809
 h     -2.88259853     0.65002921    -0.73383839
 h     -0.19798694     1.36588554     1.66644296
          17

 c      1.22941308    -0.37905673     0.00271831
 c      0.02233671    -0.97890801     0.35392879
 c     -1.14982704    -0.17677968     0.09806982
 c     -1.08385819     1.20690777     0.89515373
 c     -0.41093192     1.04674498    -0.52188992
 c      1.05374619     0.91700848    -0.56209135
 h     -0.06353480    -1.69932331     1.04331320
 h     -2.05908758     1.58946568     1.13502742
 h     -0.71372511     1.32970064    -1.51929524
 h      1.77574735     1.65172216    -0.75111824
 o      2.24458053    -1.07283193     0.37419931
 h      3.06322225    -0.56536425     0.02912357
 c     -2.56226269    -0.38472050    -0.61832570
 h     -2.62957307    -0.83992390    -1.59192311
 h     -3.16845934    -1.09326534    -0.01681032
 h     -2.96175606     0.70426003    -0.73216517
 h     -0.24102026     1.40115216     1.65102705
          17

 c      1.23064464    -0.38306049     0.00164789
 c      0.02671961    -0.97695715     0.35664689
 c     -1.14754515    -0.18258534     0.09320976
 c     -1.09691288     1.20788400     0.89627892
 c     -0.41016432     1.03931270    -0.51729368
 c      1.06628853     0.91669098    -0.56409456
 h     -0.07258884    -1.76949067     1.01511777
 h     -2.07142174     1.62164634     1.16570916
 h     -0.72120346     1.31572018    -1.54604811
 h      1.75143768     1.68812958    -0.78251792
 o      2.24278643    -1.07142871     0.37519509
 h      3.11516041    -0.57964186     0.02534462
 c     -2.56657660    -0.37643049    -0.61748865
 h     -2.60084259    -0.83377306    -1.56958145
 h     -3.10069253    -1.08052390     0.00852834
 h     -3.03999201     0.74011226    -0.72649232
 h     -0.29806897     1.43092087     1.62909311
          17

 c      1.23123089    -0.38606782     0.00000028
 c      0.02930899    -0.97372604     0.35940951
 c     -1.14436837    -0.18611697     0.08618404
 c     -1.10895633     1.20858978     0.89663719
 c     -0.41038643     1.03244235    -0.51352150
 c      1.07649168     0.91364394    -0.56426896
 h     -0.07734686    -1.86124689     0.99744352
 h     -2.08397661     1.65630912     1.19219507
 h     -0.73668733     1.30857149    -1.56557956
 h      1.73662452     1.73258874    -0.81727084
 o      2.24448177    -1.06956194     0.37563214
 h      3.14586630    -0.61051895     0.03348907
 c     -2.57051719    -0.36627114    -0.61491882
 h     -2.56456504    -0.83188191    -1.56150853
 h     -3.04155153    -1.06565266     0.03857020
 h     -3.11071962     0.74962137    -0.71612968
 h     -0.35970186     1.45517722     1.60745823
          17

 c      1.23156083    -0.38784031    -0.00220001
 c      0.02978246    -0.97099893     0.36318460
 c     -1.14036627    -0.18704983     0.07725054
 c     -1.12113804     1.20915626     0.89555922
 c     -0.41167237     1.02636800    -0.51104380
 c      1.08444081     0.90865686    -0.56286500
 h     -0.07593986    -1.95504119     0.97682471
 h     -2.09294009     1.68951533     1.21126423
 h     -0.75728361     1.30627009    -1.57196124
 h      1.72622982     1.77670127    -0.85272174
 o      2.24979136    -1.06743844     0.37557289
 h      3.15165267    -0.65642843     0.05315369
 c     -2.57396574    -0.35398359    -0.61076167
 h     -2.52283158    -0.83439062    -1.56779487
 h     -2.99562542    -1.05332366     0.07478167
 h     -3.16920265     0.73028878    -0.70112678
 h     -0.41357856     1.47542495     1.59571149
          17

 c      1.23202240    -0.38835437    -0.00483568
 c      0.02801500    -0.97016030     0.36842862
 c     -1.13565647    -0.18517553     0.06671812
 c     -1.13432255     1.20964107     0.89245309
 c     -0.41401069     1.02127408    -0.51007727
 c      1.09030097     0.90268669    -0.56025224
 h     -0.06762124    -2.03521351     0.94563390
 h     -2.09627246     1.71804909     1.22027951
 h     -0.78074517     1.30761928    -1.56227473
 h      1.71510524     1.81119316    -0.88555914
 o      2.25830232    -1.06538773     0.37519925
 h      3.13581332    -0.71257989     0.08142995
 c     -2.57688941    -0.34010386    -0.60543708
 h     -2.47825693    -0.83875123    -1.58219287
 h     -2.96440276    -1.04525521     0.11554325
 h     -3.21243001     0.68363415    -0.68199781
 h     -0.44915564     1.49361436     1.60231935
          17

 c      1.23295615    -0.38778676    -0.00769798
 c      0.02410975    -0.97198427     0.37512040
 c     -1.13041657    -0.18043227     0.05492214
 c     -1.14852083     1.21021335     0.88731307
 c     -0.41729010     1.01729834    -0.51058873
 c      1.09413125     0.89655766    -0.55680833
 h     -0.05286849    -2.09219011     0.90157256
 h     -2.09405261     1.73989705     1.21755620
 h     -0.80563850     1.31221974    -1.53670162
 h      1.70016259     1.82912352    -0.91291698
 o      2.26889311    -1.06388251     0.37485209
 h      3.11145809    -0.77072820     0.11231808
 c     -2.57921637    -0.32582537    -0.59931345
 h     -2.43413676    -0.84126657    -1.59593975
 h     -2.94673019    -1.04015717     0.15615348
 h     -3.23964428     0.61523460    -0.65965715
 h     -0.46407169     1.50955574     1.62835462
          17

 c      1.23462270    -0.38646020    -0.01050909
 c      0.01835499    -0.97673673     0.38293529
 c     -1.12488583    -0.17292132     0.04221330
 c     -1.16286533     1.21121256     0.88082385
 c     -0.42128887     1.01452992    -0.51230621
 c      1.09586077     0.89084861    -0.55285812
 h     -0.03300067    -2.12122778     0.84553241
 h     -2.08821811     1.75442329     1.20250975
 h     -0.83149435     1.32051658    -1.49848054
 h      1.68057981     1.82689014    -0.93291050
 o      2.27962366    -1.06351645     0.37504853
 h      3.10367182    -0.81987481     0.13664587
 c     -2.58061311    -0.31278870    -0.59253569
 h     -2.39401776    -0.83881904    -1.60165700
 h     -2.94012258    -1.03550875     0.19078860
 h     -3.25387362     0.53588754    -0.63542567
 h     -0.46471709     1.52005303     1.66617171
          17

 c      1.23717001    -0.38476165    -0.01296346
 c      0.01116125    -0.98425781     0.39134863
 c     -1.11934835    -0.16290832     0.02896289
 c     -1.17613561     1.21294627     0.87389076
 c     -0.42566568     1.01300263    -0.51473758
 c      1.09531005     0.88586573    -0.54864401
 h     -0.00988843    -2.12151769     0.78035332
 h     -2.08216731     1.76239444     1.17566878
 h     -0.85895969     1.33387844    -1.45370178
 h      1.65747594     1.80429998    -0.94486219
 o      2.28866757    -1.06466493     0.37620114
 h      3.13555758    -0.85227057     0.14687527
 c     -2.58027756    -0.30291879    -0.58506718
 h     -2.36111373    -0.82970346    -1.59506407
 h     -2.94178827    -1.02936861     0.21461797
 h     -3.26394793     0.46242386    -0.61089649
 h     -0.46045405     1.52118013     1.70493300
          17

 c      1.24060045    -0.38306621    -0.01476921
 c      0.00299931    -0.99393264     0.39967395
 c     -1.11410062    -0.15081771     0.01557364
 c     -1.18720292     1.21551262     0.86722381
 c     -0.42997573     1.01270469    -0.51726315
 c      1.09220029     0.88161607    -0.54429597
 h      0.01422893    -2.09669976     0.71043959
 h     -2.08022813     1.76580262     1.13848655
 h     -0.88965491     1.35446387    -1.41022976
 h      1.63377961     1.76470572    -0.94956449
 o      2.29618474    -1.06709466     0.37815813
 h      3.19952287    -0.87017669     0.14470738
 c     -2.57706089    -0.29800263    -0.57680531
 h     -2.33786226    -0.81384198    -1.57524014
 h     -2.94911252    -1.02125153     0.22492277
 h     -3.28326963     0.41385359    -0.58745404
 h     -0.45896798     1.51043984     1.73571280
          17

 c      1.24478148    -0.38170880    -0.01566197
 c     -0.00565486    -1.00454795     0.40708568
 c     -1.10941126    -0.13722445     0.00248282
 c     -1.19522404     1.21880834     0.86125398
 c     -0.43376216     1.01364172    -0.51936855
 c      1.08615638     0.87777072    -0.53979140
 h      0.03702593    -2.05686491     0.64167726
 h     -2.08660136     1.76722449     1.09284512
 h     -0.92516891     1.38443787    -1.37500057
 h      1.61433032     1.71528781    -0.94964936
 o      2.30374192    -1.07032181     0.38043921
 h      3.26674421    -0.88013172     0.13726960
 c     -2.57035666    -0.29869139    -0.56764380
 h     -2.32558140    -0.79288034    -1.54466505
 h     -2.95989534    -1.01225168     0.22135653
 h     -3.31978500     0.39976864    -0.56581100
 h     -0.46510295     1.48723514     1.75302273
          17

 c      1.24950163    -0.38099324    -0.01539813
 c     -0.01438813    -1.01416544     0.41269852
 c     -1.10549924    -0.12282866    -0.00985425
 c     -1.19977321     1.22265632     0.85620393
 c     -0.43672592     1.01595512    -0.52093230
 c      1.07675024     0.87371092    -0.53494661
 h      0.05671890    -2.02053294     0.58078856
 h     -2.10356958     1.76861662     1.04039996
 h     -0.96520816     1.42449376    -1.35064072
 h      1.60560562     1.66640881    -0.94958691
 o      2.31255895    -1.07400028     0.38266994
 h      3.31456613    -0.88636028     0.12993454
 c     -2.56093748    -0.30393463    -0.55740705
 h     -2.32421095    -0.77022754    -1.50945020
 h     -2.97258556    -1.00476333     0.20578782
 h     -3.36636689     0.41338132    -0.54636996
 h     -0.48113357     1.45254289     1.75463601
          17

 c      1.25452207    -0.38120145    -0.01375263
 c     -0.02291010    -1.02051699     0.41578739
 c     -1.10255153    -0.10839424    -0.02100469
 c     -1.20097287     1.22693281     0.85210885
 c     -0.43884789     1.01999748    -0.52229897
 c      1.06368734     0.86883084    -0.52954188
 h      0.07272076    -2.01060067     0.53310962
 h     -2.12977797     1.77016604     0.98231663
 h     -1.00646671     1.47278521    -1.33449352
 h      1.61374938     1.62803372    -0.95415077
 o      2.32312223    -1.07791881     0.38464041
 h      3.33225458    -0.89058275     0.12523922
 c     -2.55034446    -0.31181106    -0.54579013
 h     -2.33235070    -0.75064033    -1.47906638
 h     -2.98650975    -1.00201892     0.18193770
 h     -3.40770364     0.44046688    -0.52966717
 h     -0.50693036     1.40856795     1.74148407
          17

 c      1.25959705    -0.38259119    -0.01052860
 c     -0.03097279    -1.02239886     0.41604414
 c     -1.10075387    -0.09465529    -0.03060929
 c     -1.19952462     1.23159246     0.84871031
 c     -0.44034856     1.02626122    -0.52404245
 c      1.04716603     0.86304684    -0.52359934
 h      0.08478172    -2.03842164     0.49995339
 h     -2.16011462     1.77023238     0.91976018
 h     -1.04361221     1.52544029    -1.32116348
 h      1.64052800     1.60372082    -0.96509333
 o      2.33536604    -1.08193725     0.38625422
 h      3.31800123    -0.89305630     0.12372524
 c     -2.53988142    -0.32053902    -0.53251245
 h     -2.34795102    -0.73873259    -1.46386961
 h     -3.00188030    -1.00749815     0.15471198
 h     -3.43124356     0.46918441    -0.51612104
 h     -0.53964360     1.35849870     1.71818640
          17

 c      1.26446615    -0.38537878    -0.00557550
 c     -0.03820205    -1.02061989     0.41352663
 c     -1.10028797    -0.08222769    -0.03842125
 c     -1.19657321     1.23660478     0.84531741
 c     -0.44156111     1.03520910    -0.52666473
 c      1.02809752     0.85695388    -0.51752812
 h      0.09111111    -2.09276816     0.47941650
 h     -2.18757037     1.76648900     0.85462282
 h     -1.07133640     1.57808543    -1.30576273
 h      1.68084557     1.58857425    -0.97930110
 o      2.34873955    -1.08597960     0.38752487
 h      3.27789640    -0.89280715     0.12409055
 c     -2.53028828    -0.32895951    -0.51768439
 h     -2.36956634    -0.73644067    -1.46961367
 h     -3.01926933    -1.02398185     0.12894293
 h     -3.43018718     0.49219697    -0.50574124
 h     -0.57334455     1.30608117     1.69375294
          17

 c      1.26883771    -0.38970596     0.00118825
 c     -0.04415549    -1.01695153     0.40840785
 c     -1.10128331    -0.07155812    -0.04432118
 c     -1.19339808     1.24191946     0.84088168
 c     -0.44283634     1.04712311    -0.53043663
 c      1.00787900     0.85137163    -0.51191274
 h      0.08902560    -2.15201078     0.46922328
 h     -2.20571449     1.75725040     0.78972417
 h     -1.08578450     1.62710870    -1.28555264
 h      1.72531083     1.57418410    -0.99107105
 o      2.36207856    -1.09008361     0.38863690
 h      3.22806744    -0.88696452     0.12231043
 c     -2.52189958    -0.33669169    -0.50203700
 h     -2.39684548    -0.74156712    -1.49305060
 h     -3.03851383    -1.05221362     0.10775742
 h     -3.40229587     0.50556829    -0.49809818
 h     -0.60013478     1.25465859     1.68043073
          17

 c      1.27237627    -0.39559872     0.00975317
 c     -0.04848926    -1.01287969     0.40087530
 c     -1.10375771    -0.06290596    -0.04831392
 c     -1.19090186     1.24748295     0.83452585
 c     -0.44448700     1.06201895    -0.53537109
 c      0.98798417     0.84686016    -0.50721863
 h      0.07671945    -2.19856419     0.46766036
 h     -2.21049279     1.74223733     0.72841905
 h     -1.08510058     1.67031688    -1.26022057
 h      1.76466023     1.55400012    -0.99541510
 o      2.37361163    -1.09446355     0.39000067
 h      3.19481440    -0.86997140     0.11089545
 c     -2.51492744    -0.34401367    -0.48665750
 h     -2.42950845    -0.74936433    -1.52408875
 h     -3.05779772    -1.08995350     0.09169301
 h     -3.34868886     0.50782252    -0.49243478
 h     -0.61445169     1.20619846     1.68791259
          17

 c      1.27469905    -0.40293874     0.02000385
 c     -0.05101739    -1.00930842     0.39113425
 c     -1.10758484    -0.05634634    -0.05051278
 c     -1.18914095     1.25317048     0.82623514
 c     -0.44672957     1.07961084    -0.54124737
 c      0.96969873     0.84357827    -0.50367074
 h      0.05370646    -2.22218494     0.47335022
 h     -2.20112580     1.72277968     0.67395048
 h     -1.06960579     1.70731110    -1.23170821
 h      1.79218012     1.52502109    -0.98948914
 o      2.38201802    -1.09934676     0.39199351
 h      3.19820143    -0.83653965     0.08320220
 c     -2.50955122    -0.35160728    -0.47253578
 h     -2.46634475    -0.75528629    -1.55175104
 h     -3.07389699    -1.13242705     0.07938600
 h     -3.27369218     0.49999274    -0.48781845
 h     -0.61785483     1.16187731     1.71584045
          17

 c      1.27540363    -0.41147244     0.03172212
 c     -0.05170170    -1.00668483     0.37941604
 c     -1.11249780    -0.05179409    -0.05111246
 c     -1.18741915     1.25865947     0.81686631
 c     -0.44960922     1.09930586    -0.54763710
 c      0.95400106     0.84134837    -0.50126299
 h      0.02049773    -2.21836551     0.48505965
 h     -2.18037123     1.70169547     0.62884554
 h     -1.04191966     1.73982511    -1.20404091
 h      1.80427584     1.48737483    -0.97262078
 o      2.38793322    -1.10450352     0.39439425
 h      3.22827789    -0.78936258     0.04254291
 c     -2.50575171    -0.36039675    -0.46035306
 h     -2.50525650    -0.75642467    -1.56803530
 h     -3.08344450    -1.17391144     0.06906973
 h     -3.18553491     0.48672359    -0.48330697
 h     -0.61774102     1.12360940     1.75418828
          17

 c      1.27413819    -0.42086657     0.04461570
 c     -0.05063165    -1.00511209     0.36597741
 c     -1.11811773    -0.04904750    -0.05035904
 c     -1.18477809     1.26344485     0.80753445
 c     -0.45294590     1.12023416    -0.55394181
 c      0.94149036     0.83975006    -0.49979538
 h     -0.02172078    -2.18694137     0.50169167
 h     -2.15421053     1.68293425     0.59449959
 h     -1.00680575     1.77186302    -1.18297739
 h      1.80058952     1.44369225    -0.94606024
 o      2.39302530    -1.10930175     0.39653928
 h      3.25919974    -0.73804840    -0.00040639
 c     -2.50313427    -0.37151532    -0.45048540
 h     -2.54377366    -0.75161469    -1.56879579
 h     -3.08415041    -1.20928294     0.05967389
 h     -3.09666840     0.47761607    -0.47813800
 h     -0.62179933     1.09408313     1.79072121
          17

 c      1.27066747    -0.43078123     0.05835606
 c     -0.04800401    -1.00434844     0.35108860
 c     -1.12399372    -0.04783349    -0.04852422
 c     -1.18036364     1.26697230     0.79916146
 c     -0.45638155     1.14137025    -0.55951096
 c      0.93230533     0.83818322    -0.49889596
 h     -0.07130458    -2.13211311     0.52247262
 h     -2.13055784     1.67087784     0.57111547
 h     -0.97000540     1.80884254    -1.17475781
 h      1.78443033     1.39886499    -0.91291079
 o      2.39848609    -1.11315617     0.39786624
 h      3.27257368    -0.69162436    -0.03644883
 c     -2.50108110    -0.38608771    -0.44306615
 h     -2.57947979    -0.74112572    -1.55344673
 h     -3.07540304    -1.23499816     0.05127262
 h     -3.02089224     0.48536807    -0.47180699
 h     -0.63476485     1.07576678     1.81626973
          17

 c      1.26491656    -0.44091692     0.07260162
 c     -0.04410023    -1.00371529     0.33499763
 c     -1.12965213    -0.04784916    -0.04589269
 c     -1.17366422     1.26880203     0.79233483
 c     -0.45957693     1.16181558    -0.56388431
 c      0.92605934     0.83590593    -0.49803596
 h     -0.12650200    -2.06359610     0.54745065
 h     -2.11642711     1.66910926     0.55824180
 h     -0.93571021     1.85482143    -1.18340594
 h      1.76336079     1.35994247    -0.87805740
 o      2.40481514    -1.11568392     0.39806051
 h      3.26061798    -0.65586451    -0.06031869
 c     -2.49930130    -0.40442532    -0.43804547
 h     -2.61030897    -0.72642474    -1.52476770
 h     -3.05839210    -1.24975259     0.04521766
 h     -2.96626958     0.51650715    -0.46378463
 h     -0.65810310     1.07025267     1.82590010
          17

 c      1.25699698    -0.45103414     0.08700803
 c     -0.03923244    -1.00207959     0.31787341
 c     -1.13467262    -0.04877446    -0.04276210
 c     -1.16474133     1.26875829     0.78725901
 c     -0.46241091     1.18112214    -0.56703927
 c      0.92191711     0.83213204    -0.49660493
 h     -0.18621965    -1.99700669     0.57827272
 h     -2.11435613     1.67896692     0.55569911
 h     -0.90436400     1.90910907    -1.20797331
 h      1.74840441     1.33518700    -0.84736000
 o      2.41202530    -1.11668746     0.39701259
 h      3.22285799    -0.63350256    -0.07004208
 c     -2.49804037    -0.42531575    -0.43518956
 h     -2.63488273    -0.71003314    -1.48910023
 h     -3.03600708    -1.25498247     0.04414521
 h     -2.93188703     0.56297434    -0.45335105
 h     -0.69053006     1.07804525     1.81867772
          17

 c      1.24722748    -0.46094612     0.10123286
 c     -0.03371127    -0.99830983     0.29982460
 c     -1.13876742    -0.05026454    -0.03945067
 c     -1.15430816     1.26699357     0.78371387
 c     -0.46495207     1.19933965    -0.56938503
 c      0.91902093     0.82630033    -0.49412100
 h     -0.25059873    -1.94881676     0.61805987
 h     -2.12100902     1.69894688     0.56394275
 h     -0.87336192     1.96593576    -1.24266843
 h      1.74932197     1.33101480    -0.82527508
 o      2.41973386    -1.11616292     0.39481004
 h      3.16470484    -0.62407518    -0.06681929
 c     -2.49757395    -0.44658662    -0.43400953
 h     -2.65289577    -0.69524569    -1.45630396
 h     -3.01244629    -1.25478722     0.05169290
 h     -2.91315664     0.60821958    -0.44006560
 h     -0.72834338     1.09846769     1.79779206
          17

 c      1.23615184    -0.47048751     0.11494232
 c     -0.02802253    -0.99228965     0.28116664
 c     -1.14181616    -0.05194110    -0.03629138
 c     -1.14353154     1.26391746     0.78104320
 c     -0.46726381     1.21674772    -0.57150295
 c      0.91712722     0.81842910    -0.49047642
 h     -0.31918506    -1.92476933     0.66819860
 h     -2.12944191     1.72550224     0.58335326
 h     -0.83972066     2.01763717    -1.27983348
 h      1.76747154     1.34787945    -0.81211410
 o      2.42709616    -1.11440249     0.39181901
 h      3.09859755    -0.62229819    -0.05632386
 c     -2.49785725    -0.46617629    -0.43380749
 h     -2.66520747    -0.68543221    -1.43783867
 h     -2.99218401    -1.25459114     0.07157582
 h     -2.90653135     0.63789657    -0.42405603
 h     -0.76562386     1.12965185     1.77119704
          17

 c      1.22453670    -0.47947841     0.12782293
 c     -0.02310774    -0.98526335     0.26270030
 c     -1.14384074    -0.05340908    -0.03360189
 c     -1.13368344     1.26003849     0.77824843
 c     -0.46926728     1.23357776    -0.57389852
 c      0.91672145     0.80916663    -0.48592758
 h     -0.38774843    -1.91581766     0.72466332
 h     -2.13271045     1.75443776     0.61328218
 h     -0.80186071     2.05782002    -1.31274851
 h      1.79470694     1.37965638    -0.80429228
 o      2.43276491    -1.11213026     0.38878222
 h      3.04480587    -0.61599102    -0.05022348
 c     -2.49870524    -0.48275557    -0.43397714
 h     -2.67312339    -0.68293747    -1.44160218
 h     -2.97819706    -1.25839824     0.10580600
 h     -2.91000073     0.64357056    -0.40581254
 h     -0.79501922     1.16895539     1.75124869
          17

 c      1.21331445    -0.48770999     0.13959261
 c     -0.02024757    -0.97891078     0.24550770
 c     -1.14495155    -0.05429878    -0.03164945
 c     -1.12577141     1.25578487     0.77441106
 c     -0.47071724     1.24988429    -0.57689557
 c      0.91847146     0.79945616    -0.48084767
 h     -0.44923783    -1.90840404     0.77979172
 h     -2.12623666     1.78199394     0.65171768
 h     -0.75986937     2.08269728    -1.33687717
 h      1.81989886     1.41743327    -0.79727463
 o      2.43545649    -1.11021898     0.38652790
 h      3.02264278    -0.59080968    -0.06141916
 c     -2.50011471    -0.49592078    -0.43433371
 h     -2.67719939    -0.68836452    -1.46651435
 h     -2.97047734    -1.26628169     0.15282639
 h     -2.92233481     0.62196199    -0.38592789
 h     -0.81000934     1.21406544     1.75007431
          17

 c      1.20346233    -0.49495580     0.15000167
 c     -0.02066216    -0.97451657     0.23055529
 c     -1.14530947    -0.05430440    -0.03064291
 c     -1.12022835     1.25141255     0.76943672
 c     -0.47124169     1.26551684    -0.58061939
 c      0.92275384     0.79019846    -0.47553928
 h     -0.49728100    -1.89326255     0.82645070
 h     -2.10858887     1.80545476     0.69558854
 h     -0.71512411     2.09124916    -1.35014397
 h      1.83460947     1.45318910    -0.78768346
 o      2.43516183    -1.10868295     0.38508603
 h      3.03138682    -0.54656333    -0.08981310
 c     -2.50231594    -0.50604489    -0.43506904
 h     -2.67696498    -0.70095422    -1.50307282
 h     -2.96629227    -1.27461771     0.20730385
 h     -2.94274949     0.57391510    -0.36498323
 h     -0.80791112     1.26370101     1.77071960
          17

 c      1.19582467    -0.50101389     0.15883283
 c     -0.02520651    -0.97279607     0.21852297
 c     -1.14511925    -0.05319208    -0.03074914
 c     -1.11686687     1.24709288     0.76429752
 c     -0.47040060     1.28011506    -0.58498737
 c      0.92955279     0.78210627    -0.47018808
 h     -0.52787138    -1.86658218     0.85987407
 h     -2.08133274     1.82343258     0.74136019
 h     -0.66988079     2.08516791    -1.35302066
 h      1.83456570     1.48121113    -0.77370765
 o      2.43296951    -1.10660217     0.38367990
 h      3.05311976    -0.49853833    -0.12211545
 c     -2.50553708    -0.51397814    -0.43642870
 h     -2.67174396    -0.71944606    -1.53919713
 h     -2.96189729    -1.27878498     0.26200153
 h     -2.97119852     0.50441584    -0.34349402
 h     -0.79046627     1.31649672     1.80390330
          17

 c      1.19092201    -0.50575755     0.16590055
 c     -0.03421070    -0.97397162     0.20980840
 c     -1.14463641    -0.05078118    -0.03211528
 c     -1.11510036     1.24302231     0.76035914
 c     -0.46775346     1.29309556    -0.58967047
 c      0.93854737     0.77566837    -0.46487334
 h     -0.53942029    -1.82852862     0.87773929
 h     -2.04847008     1.83596838     0.78567356
 h     -0.62694014     2.06891235    -1.34871880
 h      1.81915476     1.49824463    -0.75481659
 o      2.42987952    -1.10311924     0.38159795
 h      3.07164189    -0.46152236    -0.14583471
 c     -2.50974083    -0.52086377    -0.43851965
 h     -2.66138122    -0.74258655    -1.56503515
 h     -2.95406806    -1.27566446     0.31007775
 h     -3.00916652     0.42327279    -0.32175523
 h     -0.76150073     1.36976619     1.83532597
          17

 c      1.18882889    -0.50916322     0.17104504
 c     -0.04741021    -0.97783160     0.20454935
 c     -1.14416991    -0.04691513    -0.03487901
 c     -1.11417432     1.23940549     0.75867478
 c     -0.46292704     1.30366376    -0.59407596
 c      0.94919683     0.77113119    -0.45958049
 h     -0.53262476    -1.78234567     0.88015813
 h     -2.01560276     1.84442936     0.82585911
 h     -0.58925645     2.04950168    -1.34316004
 h      1.79087545     1.50352134    -0.73149613
 o      2.42645072    -1.09782213     0.37850008
 h      3.07825754    -0.44355087    -0.15431908
 c     -2.51450328    -0.52800080    -0.44132461
 h     -2.64640699    -0.76930646    -1.57455082
 h     -2.94071579    -1.26465216     0.34650505
 h     -3.06029972     0.34447583    -0.29959350
 h     -0.72475160     1.41987259     1.85342735
          17

 c      1.18917823    -0.51130179     0.17412551
 c     -0.06394648    -0.98371910     0.20257848
 c     -1.14406403    -0.04144818    -0.03916196
 c     -1.11332453     1.23641209     0.75977731
 c     -0.45567996     1.31094294    -0.59746094
 c      0.96076418     0.76845906    -0.45420413
 h     -0.51080681    -1.73463491     0.87039886
 h     -1.98870032     1.85100215     0.86018796
 h     -0.55936037     2.03501518    -1.34368249
 h      1.75528730     1.49913550    -0.70517650
 o      2.42291285    -1.09067018     0.37434171
 h      3.07012061    -0.44698935    -0.14565409
 c     -2.51918038    -0.53639799    -0.44473962
 h     -2.62790321    -0.79886247    -1.56550761
 h     -2.92090686    -1.24763385     0.36865104
 h     -3.12869516     0.28091823    -0.27664266
 h     -0.68314096     1.46317722     1.85168364
          17

 c      1.19128120    -0.51229907     0.17502194
 c     -0.08244450    -0.99048062     0.20330390
 c     -1.14464726    -0.03426618    -0.04504995
 c     -1.11192488     1.23420013     0.76376646
 c     -0.44595634     1.31427924    -0.59924726
 c      0.97231686     0.76728702    -0.44855269
 h     -0.48052165    -1.69631402     0.85628362
 h     -1.97244600     1.85768097     0.88777583
 h     -0.53873887     2.03110523    -1.35560262
 h      1.72107847     1.49056165    -0.67819865
 o      2.41923503    -1.08193293     0.36931515
 h      3.04913393    -0.46945948    -0.12178177
 c     -2.52341865    -0.54609209    -0.44848551
 h     -2.60731072    -0.83106159    -1.53936934
 h     -2.89473108    -1.22850973     0.37647070
 h     -3.21356165     0.23613666    -0.25379654
 h     -0.63879354     1.49663618     1.82792466
          17

 c      1.19429945    -0.51229277     0.17364942
 c     -0.10124351    -0.99655976     0.20569090
 c     -1.14617174    -0.02532853    -0.05256614
 c     -1.10963207     1.23296776     0.77043675
 c     -0.43389662     1.31354813    -0.59936599
 c      0.98281610     0.76697503    -0.44239228
 h     -0.45084400    -1.68194590     0.85021338
 h     -1.96871132     1.86512770     0.90823046
 h     -0.52755824     2.03759861    -1.37850075
 h      1.69896381     1.48610364    -0.65341597
 o      2.41504849    -1.07224979     0.36389236
 h      3.02304384    -0.50285014    -0.08920225
 c     -2.52745940    -0.55610010    -0.45201924
 h     -2.58624332    -0.86653279    -1.50148248
 h     -2.86319813    -1.21250552     0.37253720
 h     -3.30633252     0.20358720    -0.23412525
 h     -0.59310673     1.51810348     1.78341510
          17

 c      1.19740894    -0.51139644     0.16997444
 c     -0.11892642    -1.00062639     0.20877350
 c     -1.14877932    -0.01469846    -0.06165217
 c     -1.10646129     1.23295003     0.77932763
 c     -0.41980871     1.30914235    -0.59827038
 c      0.99144458     0.76692594    -0.43556399
 h     -0.42888333    -1.70282537     0.86287999
 h     -1.97606707     1.87221663     0.92139599
 h     -0.52488286     2.04891768    -1.40629359
 h      1.69774428     1.49329609    -0.63297406
 o      2.40951320    -1.06271567     0.35888706
 h      3.00734513    -0.53195788    -0.05993628
 c     -2.53181608    -0.56508822    -0.45464115
 h     -2.56624872    -0.90692934    -1.46087842
 h     -2.82807627    -1.20538018     0.36181444
 h     -3.39510662     0.17427904    -0.22149154
 h     -0.54655159     1.52661924     1.72258821
          17

 c      1.19990630    -0.50967660     0.16402010
 c     -0.13483480    -1.00253297     0.21254163
 c     -1.15250281    -0.00253779    -0.07216733
 c     -1.10277088     1.23432612     0.78969621
 c     -0.40412867     1.30168458    -0.59662650
 c      0.99804868     0.76707305    -0.42811708
 h     -0.41471445    -1.75621316     0.89269371
 h     -1.99060585     1.87664455     0.92745120
 h     -0.52910507     2.05775710    -1.43095920
 h      1.71897514     1.51326172    -0.61686645
 o      2.40163880    -1.05453068     0.35516761
 h      3.02005025    -0.54017344    -0.04686028
 c     -2.53689794    -0.57190955    -0.45573275
 h     -2.54844864    -0.95462781    -1.42810124
 h     -2.79140584    -1.21237749     0.35065376
 h     -3.46994392     0.14195872    -0.21881546
 h     -0.49809492     1.52277964     1.65320748
          17

 c      1.20123431    -0.50715877     0.15586749
 c     -0.14887888    -1.00323730     0.21784906
 c     -1.15728023     0.01091619    -0.08389672
 c     -1.09918622     1.23710437     0.80053518
 c     -0.38738119     1.29178554    -0.59503460
 c      1.00318982     0.76798797    -0.42030419
 h     -0.40383997    -1.82648439     0.92697717
 h     -2.00739398     1.87609424     0.92717540
 h     -0.53832847     2.05818563    -1.44589595
 h      1.75613004     1.53942969    -0.60305615
 o      2.39149767    -1.04796117     0.35284115
 h      3.06250002    -0.52611786    -0.05063929
 c     -2.54295780    -0.57591244    -0.45503291
 h     -2.53327006    -1.01115656    -1.41012293
 h     -2.75462653    -1.23655338     0.34443998
 h     -3.52448303     0.10356122    -0.22750765
 h     -0.44466281     1.50886866     1.58584813
          17

 c      1.20096854    -0.50385545     0.14565696
 c     -0.16106834    -1.00381609     0.22550397
 c     -1.16296447     0.02535217    -0.09656798
 c     -1.09639322     1.24111850     0.81082157
 c     -0.37014334     1.27995622    -0.59392513
 c      1.00773418     0.77045063    -0.41244058
 h     -0.39260744    -1.89661824     0.95291635
 h     -2.02181827     1.86921530     0.92205706
 h     -0.55066410     2.04678639    -1.44722940
 h      1.79933972     1.56241648    -0.58903982
 o      2.38046556    -1.04228853     0.35124471
 h      3.11550372    -0.50428671    -0.05964988
 c     -2.55014312    -0.57722686    -0.45276977
 h     -2.52065339    -1.07485016    -1.40584251
 h     -2.71797754    -1.27687051     0.34476373
 h     -3.55560100     0.05833857    -0.24758725
 h     -0.38222544     1.48798699     1.53093160
          17

 c      1.19881016    -0.49980792     0.13359344
 c     -0.17136801    -1.00491386     0.23583728
 c     -1.16933744     0.04037366    -0.10986714
 c     -1.09470005     1.24614417     0.81995962
 c     -0.35300550     1.26659812    -0.59354872
 c      1.01247193     0.77503310    -0.40479232
 h     -0.37961343    -1.95449837     0.96283040
 h     -2.03061010     1.85617289     0.91413157
 h     -0.56446353     2.02276890    -1.43395117
 h      1.83991089     1.57478690    -0.57303293
 o      2.36996360    -1.03683310     0.34976864
 h      3.15891088    -0.48829989    -0.06328539
 c     -2.55842534    -0.57681254    -0.44946347
 h     -2.51053826    -1.14035884    -1.40757733
 h     -2.68096024    -1.32772517     0.34874550
 h     -3.56321410     0.00741190    -0.27788051
 h     -0.30996485     1.46224145     1.49373125
          17

 c      1.19459418    -0.49511149     0.11994379
 c     -0.17973615    -1.00672399     0.24875321
 c     -1.17613066     0.05549669    -0.12345156
 c     -1.09366304     1.25196298     0.82796284
 c     -0.33653026     1.25199513    -0.59396199
 c      1.01798173     0.78196542    -0.39754574
 h     -0.36492486    -1.99311374     0.95368923
 h     -2.03256257     1.83879610     0.90566459
 h     -0.57857834     1.98796026    -1.40789298
 h      1.87194549     1.57258166    -0.55421111
 o      2.36084716    -1.03130062     0.34812567
 h      3.18083739    -0.48499287    -0.05641968
 c     -2.56742502    -0.57613841    -0.44564161
 h     -2.50302392    -1.20081197    -1.40661283
 h     -2.64345989    -1.38083218     0.35136357
 h     -3.55099795    -0.04606880    -0.31615201
 h     -0.23403560     1.43197166     1.47242430
          17

 c      1.18829665    -0.48992120     0.10502977
 c     -0.18615576    -1.00909824     0.26385851
 c     -1.18304661     0.07016890    -0.13695364
 c     -1.09225156     1.25827404     0.83514793
 c     -0.32120304     1.23628846    -0.59499399
 c      1.02461743     0.79115517    -0.39081409
 h     -0.34934773    -2.00941123     0.92567156
 h     -2.02878586     1.82035317     0.89884184
 h     -0.59270508     1.94693620    -1.37381949
 h      1.89242369     1.55512505    -0.53255853
 o      2.35344143    -1.02566761     0.34625507
 h      3.17677849    -0.49606265    -0.03797735
 c     -2.57624262    -0.57679231    -0.44173736
 h     -2.49818931    -1.25024118    -1.39698138
 h     -2.60638761    -1.42795498     0.34831144
 h     -3.52788518    -0.09649281    -0.35932338
 h     -0.16543375     1.39705374     1.46171554
          17

 c      1.18003303    -0.48444876     0.08922344
 c     -0.19062858    -1.01159806     0.28052729
 c     -1.18977922     0.08380175    -0.14998293
 c     -1.08933781     1.26463103     0.84177295
 c     -0.30737904     1.21947191    -0.59625074
 c      1.03248916     0.80222555    -0.38464565
 h     -0.33412442    -2.00393708     0.88149600
 h     -2.02223354     1.80491581     0.89554276
 h     -0.60770711     1.90687204    -1.33917026
 h      1.90121936     1.52470067    -0.50871719
 o      2.34760732    -1.02009658     0.34424839
 h      3.14843180    -0.51938498    -0.00978772
 c     -2.58344649    -0.58021365    -0.43807310
 h     -2.49587377    -1.28476077    -1.37630323
 h     -2.57156084    -1.46271375     0.33740688
 h     -3.50856188    -0.13604300    -0.40416787
 h     -0.11470195     1.35822026     1.45705946
          17

 c      1.17005121    -0.47895079     0.07294301
 c     -0.19315348    -1.01344252     0.29790003
 c     -1.19602939     0.09580169    -0.16213782
 c     -1.08407413     1.27052459     0.84792440
 c     -0.29527286     1.20150325    -0.59725673
 c      1.04140232     0.81452739    -0.37902841
 h     -0.32091282    -1.98175811     0.82656822
 h     -2.01633732     1.79630576     0.89719125
 h     -0.62539556     1.87601703    -1.31229333
 h      1.90154844     1.48654254    -0.48388537
 o      2.34265256    -1.01497981     0.34236609
 h      3.10516057    -0.54838617     0.02315889
 c     -2.58755755    -0.58737462    -0.43480057
 h     -2.49552622    -1.30289295    -1.34546933
 h     -2.54122769    -1.48131408     0.31881677
 h     -3.50846085    -0.15747556    -0.44853443
 h     -0.08878147     1.31708812     1.45604303
          17

 c      1.15871435    -0.47371280     0.05664537
 c     -0.19370516    -1.01338882     0.31487347
 c     -1.20151726     0.10560102    -0.17302030
 c     -1.07611037     1.27552801     0.85354513
 c     -0.28505604     1.18258889    -0.59777403
 c      1.05079064     0.82715973    -0.37390323
 h     -0.31185789    -1.95421649     0.76928099
 h     -2.01305009     1.79688646     0.90466254
 h     -0.64706716     1.86014411    -1.29860886
 h      1.90049851     1.44874835    -0.45966857
 o      2.33717368    -1.01104566     0.34108635
 h      3.06678090    -0.57055348     0.05201431
 c     -2.58807924    -0.59830494    -0.43189419
 h     -2.49613556    -1.30573963    -1.30842461
 h     -2.51753734    -1.48287671     0.29500642
 h     -3.53227846    -0.15928185    -0.49161063
 h     -0.09033146     1.27560115     1.45814522
          17

 c      1.14647737    -0.46901372     0.04080198
 c     -0.19225280    -1.00978401     0.33022676
 c     -1.20600391     0.11269149    -0.18225674
 c     -1.06570628     1.27940712     0.85845631
 c     -0.27701113     1.16344450    -0.59806047
 c      1.05978954     0.83910628    -0.36919857
 h     -0.30942308    -1.93870888     0.71974905
 h     -2.01145079     1.80681546     0.91824280
 h     -0.67153906     1.85923779    -1.29737254
 h      1.90794916     1.42083520    -0.43767334
 o      2.32946060    -1.00915900     0.34093287
 h      3.05770293    -0.57104665     0.06701976
 c     -2.58589627    -0.61190949    -0.42929372
 h     -2.49628828    -1.29723117    -1.27224057
 h     -2.50208630    -1.46983640     0.27083865
 h     -3.56960337    -0.14721146    -0.53226629
 h     -0.11769477     1.23550571     1.46446207
          17

 c      1.13386034    -0.46507848     0.02585736
 c     -0.18887000    -1.00130216     0.34304932
 c     -1.20932263     0.11666245    -0.18952007
 c     -1.05372150     1.28214875     0.86232682
 c     -0.27154583     1.14521335    -0.59874542
 c      1.06763744     0.84958412    -0.36488659
 h     -0.31537915    -1.95034518     0.68501719
 h     -2.00804215     1.82426216     0.93760916
 h     -0.69504395     1.86813116    -1.30282924
 h      1.93167684     1.40983435    -0.41885269
 o      2.31910094    -1.00943852     0.34189949
 h      3.08222258    -0.54726404     0.06694636
 c     -2.58244338    -0.62633547    -0.42700690
 h     -2.49437368    -1.28399329    -1.24672473
 h     -2.49562607    -1.44825994     0.25359837
 h     -3.60461074    -0.12973679    -0.56823636
 h     -0.16460917     1.19788299     1.47791622
          17

 c      1.12143622    -0.46204802     0.01219150
 c     -0.18390079    -0.98812770     0.35315639
 c     -1.21139371     0.11723240    -0.19454490
 c     -1.04144609     1.28393050     0.86463157
 c     -0.26904032     1.12912363    -0.60046147
 c      1.07421748     0.85839719    -0.36101361
 h     -0.32913859    -1.98813836     0.66440842
 h     -1.99847347     1.84637638     0.96181907
 h     -0.71317705     1.88013766    -1.30823427
 h      1.97093851     1.41625800    -0.40317002
 o      2.30739144    -1.01104092     0.34339631
 h      3.11836166    -0.51245359     0.06009985
 c     -2.57888693    -0.63955671    -0.42516248
 h     -2.48895149    -1.27357221    -1.24188524
 h     -2.49806520    -1.42701364     0.25202146
 h     -3.62519390    -0.11379658    -0.59705077
 h     -0.22040198     1.16265613     1.50359823
          17

 c      1.10982301    -0.45997941     0.00010483
 c     -0.17797137    -0.97189393     0.36086186
 c     -1.21220971     0.11426176    -0.19713132
 c     -1.03018146     1.28505224     0.86475650
 c     -0.26969443     1.11620635    -0.60359131
 c      1.08007329     0.86587879    -0.35766883
 h     -0.34760779    -2.03555142     0.65231231
 h     -1.97940473     1.87036707     0.98934102
 h     -0.72268474     1.88989671    -1.30865945
 h      2.01631430     1.43473742    -0.39003181
 o      2.29573125    -1.01307945     0.34485816
 h      3.14318773    -0.48086716     0.05458537
 c     -2.57587517    -0.65012756    -0.42411921
 h     -2.47930097    -1.27049015    -1.26245358
 h     -2.50894471    -1.41409553     0.27296433
 h     -3.62492054    -0.10358750    -0.61690004
 h     -0.27308322     1.12845106     1.54757283
          17

 c      1.09965137    -0.45884937    -0.01018443
 c     -0.17181405    -0.95448058     0.36649755
 c     -1.21180735     0.10774907    -0.19714817
 c     -1.02057859     1.28578278     0.86242491
 c     -0.27345493     1.10716728    -0.60820797
 c      1.08587235     0.87251645    -0.35494063
 h     -0.36695456    -2.07427364     0.64375889
 h     -1.94964742     1.89427463     1.01817798
 h     -0.72213968     1.89438332    -1.30176213
 h      2.05600705     1.45828775    -0.37888883
 o      2.28489438    -1.01503787     0.34596719
 h      3.14417887    -0.46093528     0.05469317
 c     -2.57354896    -0.65785289    -0.42437865
 h     -2.46584426    -1.27352116    -1.30370037
 h     -2.52805304    -1.41128630     0.31647111
 h     -3.60200932    -0.10075586    -0.62692491
 h     -0.31614230     1.09375488     1.61211628
          17

 c      1.09150887    -0.45855155    -0.01853884
 c     -0.16610893    -0.93731625     0.37025179
 c     -1.21024560     0.09782420    -0.19454495
 c     -1.01231739     1.28616476     0.85813722
 c     -0.28000709     1.10233736    -0.61410436
 c      1.09197662     0.87867939    -0.35290282
 h     -0.38401689    -2.09202391     0.63614592
 h     -1.91041804     1.91734234     1.04612432
 h     -0.71199726     1.89307054    -1.28769948
 h      2.08097939     1.48134772    -0.36943697
 o      2.27514096    -1.01671250     0.34659458
 h      3.11746254    -0.45610188     0.06182314
 c     -2.57164054    -0.66367185    -0.42623012
 h     -2.44996066    -1.27779806    -1.35402662
 h     -2.55525355    -1.41311045     0.37429202
 h     -3.55856894    -0.10463721    -0.62731156
 h     -0.35220047     1.05888387     1.69078493
          17

 c      1.08588074    -0.45889955    -0.02489359
 c     -0.16140880    -0.92132994     0.37220741
 c     -1.20759418     0.08475234    -0.18936906
 c     -1.00457793     1.28599498     0.85297946
 c     -0.28880517     1.10163982    -0.62082321
 c      1.09834595     0.88454291    -0.35161596
 h     -0.39667543    -2.08284068     0.62866611
 h     -1.86485525     1.93999129     1.07111187
 h     -0.69453201     1.88804327    -1.26900250
 h      2.08639851     1.50056045    -0.36156132
 o      2.26634552    -1.01815118     0.34675191
 h      3.06585182    -0.46577133     0.07527721
 c     -2.56955972    -0.66892823    -0.42957084
 h     -2.43338439    -1.27872344    -1.40119098
 h     -2.58973275    -1.41165902     0.43421496
 h     -3.50088192    -0.11203664    -0.61944962
 h     -0.38794106     1.02613867     1.77065665
          17

 c      1.08308958    -0.45964757    -0.02924257
 c     -0.15809430    -0.90705435     0.37239020
 c     -1.20392575     0.06894401    -0.18177968
 c     -0.99664127     1.28498180     0.84804620
 c     -0.29913335     1.10457463    -0.62767831
 c      1.10459963     0.89009644    -0.35112607
 h     -0.40381542    -2.04568211     0.62164914
 h     -1.81707758     1.96344743     1.09147491
 h     -0.67366954     1.88408010    -1.25041847
 h      2.07142132     1.51468385    -0.35523878
 o      2.25794048    -1.01971564     0.34661014
 h      2.99986380    -0.48428928     0.09197420
 c     -2.56639132    -0.67487574    -0.43400046
 h     -2.41774622    -1.27378208    -1.43613084
 h     -2.62978458    -1.40114052     0.48521343
 h     -3.44010348    -0.11662837    -0.60607860
 h     -0.42792833     0.99819525     1.83893698
          17

 c      1.08324526    -0.46051645    -0.03162518
 c     -0.15632344    -0.89464998     0.37078344
 c     -1.19931624     0.05095734    -0.17205591
 c     -0.98811172     1.28290031     0.84411541
 c     -0.31021009     1.11029602    -0.63383402
 c      1.11008500     0.89515442    -0.35146243
 h     -0.40538082    -1.98409408     0.61636496
 h     -1.77106302     1.98906073     1.10597302
 h     -0.65427535     1.88785420    -1.23803282
 h      2.03891132     1.52456608    -0.35046447
 o      2.24878283    -1.02222295     0.34655272
 h      2.94002889    -0.49872903     0.10565094
 c     -2.56101414    -0.68253707    -0.43898219
 h     -2.40438762    -1.26252546    -1.45371623
 h     -2.67315252    -1.37915153     0.51969510
 h     -3.39080958    -0.10934145    -0.59087688
 h     -0.47309734     0.97694019     1.88671365
          17

 c      1.08621588    -0.46120869    -0.03212444
 c     -0.15596706    -0.88380668     0.36730923
 c     -1.19385664     0.03147856    -0.16059256
 c     -0.97891754     1.27969427     0.84162418
 c     -0.32135768     1.11788757    -0.63852336
 c      1.11391716     0.89935037    -0.35263543
 h     -0.40272352    -1.90741611     0.61529611
 h     -1.72966903     2.01747768     1.11357923
 h     -0.64051685     1.90506434    -1.23686182
 h      1.99535657     1.53337022    -0.34718761
 o      2.23755139    -1.02674552     0.34706403
 h      2.91087333    -0.49230596     0.10877003
 c     -2.55269557    -0.69242294    -0.44401959
 h     -2.39427367    -1.24618340    -1.45245885
 h     -2.71742996    -1.34621681     0.53367149
 h     -3.36381517    -0.08256188    -0.57688835
 h     -0.52174052     0.96320738     1.90937137
          17

 c      1.09164061    -0.46140520    -0.03087864
 c     -0.15655227    -0.87360470     0.36179097
 c     -1.18768204     0.01128541    -0.14788599
 c     -0.96926010     1.27553452     0.84071941
 c     -0.33217127     1.12675974    -0.64133242
 c      1.11505418     0.90215824    -0.35463913
 h     -0.39913144    -1.83254141     0.62275869
 h     -1.69419628     2.04803113     1.11327445
 h     -0.63407446     1.93632899    -1.24775906
 h      1.95015932     1.54650245    -0.34524878
 o      2.22422536    -1.03353037     0.34824293
 h      2.91767204    -0.46196258     0.10044739
 c     -2.54181806    -0.70402645    -0.44876305
 h     -2.38786704    -1.22755342    -1.43451919
 h     -2.76042011    -1.30514175     0.52649695
 h     -3.35741150    -0.03692550    -0.56505626
 h     -0.57055585     0.95682280     1.90611972
          17

 c      1.09899057    -0.46077172    -0.02809038
 c     -0.15730700    -0.86273780     0.35397535
 c     -1.18102186    -0.00878865    -0.13451838
 c     -0.95954611     1.27082940     0.84123812
 c     -0.34254140     1.13680551    -0.64228192
 c      1.11255250     0.90305107    -0.35745783
 h     -0.39940482    -1.78151074     0.64491212
 h     -1.66464820     2.07872264     1.10410233
 h     -0.63397848     1.97594720    -1.26669581
 h      1.91278729     1.56995168    -0.34434492
 o      2.21039455    -1.04163732     0.34968716
 h      2.94123221    -0.42426804     0.08834119
 c     -2.52965585    -0.71582423    -0.45289709
 h     -2.38498818    -1.21110086    -1.40620604
 h     -2.80060953    -1.26055748     0.50088356
 h     -3.35953806     0.01835637    -0.55508652
 h     -0.61516665     0.95654671     1.88006549
          17

 c      1.10764825    -0.45899299    -0.02402300
 c     -0.15746777    -0.85067833     0.34382802
 c     -1.17425571    -0.02787789    -0.12113813
 c     -0.95031862     1.26619271     0.84258820
 c     -0.35252911     1.14816309    -0.64162422
 c      1.10600943     0.90184463    -0.36106891
 h     -0.40645144    -1.76796152     0.68650045
 h     -1.64039882     2.10676330     1.08550296
 h     -0.63810201     2.01516599    -1.28732239
 h      1.88787947     1.60646389    -0.34410216
 o      2.19773295    -1.05006915     0.35100987
 h      2.96141050    -0.39711579     0.08027592
 c     -2.51747623    -0.72588585    -0.45601987
 h     -2.38480410    -1.20275316    -1.37800864
 h     -2.83779620    -1.21851282     0.46314140
 h     -3.35757619     0.07219768    -0.54706492
 h     -0.65025631     0.95980983     1.83916068
          17

 c      1.11697105    -0.45581052    -0.01898563
 c     -0.15662312    -0.83880051     0.33200540
 c     -1.16793955    -0.04511424    -0.10842447
 c     -0.94219058     1.26238848     0.84363192
 c     -0.36223690     1.16090622    -0.63960447
 c      1.09579916     0.89896351    -0.36543858
 h     -0.41753640    -1.78375899     0.74516757
 h     -1.62080344     2.12930182     1.05769560
 h     -0.64454117     2.04616461    -1.30389423
 h      1.87262588     1.65252399    -0.34423190
 o      2.18731986    -1.05831180     0.35205635
 h      2.96730692    -0.39066910     0.08055550
 c     -2.50602291    -0.73244979    -0.45782236
 h     -2.38619621    -1.20842430    -1.36187199
 h     -2.87359847    -1.18576849     0.42288460
 h     -3.34347068     0.11638900    -0.54177536
 h     -0.66977754     0.96247080     1.79712459
          17

 c      1.12632107    -0.45106077    -0.01329917
 c     -0.15455637    -0.82951344     0.31975041
 c     -1.16275923    -0.05968854    -0.09701873
 c     -0.93573538     1.26019203     0.84289302
 c     -0.37173899     1.17489493    -0.63636037
 c      1.08280250     0.89529679    -0.37052103
 h     -0.42664401    -1.80841565     0.81198242
 h     -1.60555504     2.14400931     1.02189882
 h     -0.65212593     2.06397861    -1.31265246
 h      1.85981498     1.69998468    -0.34462873
 o      2.17971774    -1.06624150     0.35284654
 h      2.95562019    -0.40842697     0.09061868
 c     -2.49549185    -0.73438209    -0.45848567
 h     -2.38856350    -1.23078737    -1.36451489
 h     -2.91100574    -1.16826968     0.39058626
 h     -3.31371435     0.14635646    -0.54031377
 h     -0.66800871     0.95964742     1.77089155
          17

 c      1.13509265    -0.44470211    -0.00725940
 c     -0.15097226    -0.82479999     0.30831892
 c     -1.15939092    -0.07093963    -0.08744003
 c     -0.93126173     1.26007405     0.83940772
 c     -0.38104908     1.18975379    -0.63192673
 c      1.06797057     0.89181720    -0.37626358
 h     -0.42888945    -1.82498336     0.87720688
 h     -1.59487777     2.14951175     0.98032007
 h     -0.66045404     2.06682084    -1.31208761
 h      1.84259911     1.74027006    -0.34533639
 o      2.17505430    -1.07400719     0.35351232
 h      2.92895091    -0.44873706     0.10977942
 c     -2.48581084    -0.73154172    -0.45871612
 h     -2.39220029    -1.26672044    -1.38232490
 h     -2.95207974    -1.16877551     0.37244817
 h     -3.26816670     0.16055282    -0.54378426
 h     -0.64217315     0.94887209     1.77084268
          17

 c      1.14276665    -0.43682370    -0.00111395
 c     -0.14555422    -0.82573596     0.29863898
 c     -1.15830430    -0.07843945    -0.08001272
 c     -0.92859655     1.26189391     0.83353791
 c     -0.39010653     1.20488753    -0.62626109
 c      1.05209098     0.88931477    -0.38261124
 h     -0.42171601    -1.82434630     0.93349620
 h     -1.58967396     2.14573970     0.93594895
 h     -0.66986078     2.05596390    -1.30294121
 h      1.81683145     1.76713370    -0.34647465
 o      2.17293055    -1.08204888     0.35429174
 h      2.89680407    -0.50422137     0.13510084
 c     -2.47700278    -0.72477590    -0.45917853
 h     -2.39760699    -1.30873647    -1.40461663
 h     -2.99517045    -1.18528646     0.36671148
 h     -3.20948813     0.16014903    -0.55319348
 h     -0.59499100     0.93325169     1.79163828
          17

 c      1.14898685    -0.42763840     0.00494602
 c     -0.13816696    -0.83256622     0.29125579
 c     -1.15958667    -0.08204735    -0.07482739
 c     -0.92716882     1.26501744     0.82655201
 c     -0.39877845     1.21949839    -0.61924807
 c      1.03573463     0.88830155    -0.38950649
 h     -0.40431165    -1.80339954     0.97618521
 h     -1.59152472     2.13407760     0.89220234
 h     -0.68144713     2.03563926    -1.28825837
 h      1.78131877     1.77746042    -0.34818561
 o      2.17224848    -1.09117612     0.35554471
 h      2.87781183    -0.56042698     0.16103240
 c     -2.46923014    -0.71557143    -0.46010583
 h     -2.40471648    -1.34867341    -1.42065887
 h     -3.03507470    -1.21209499     0.36606690
 h     -3.14340864     0.14953332    -0.56950409
 h     -0.53372492     0.91977772     1.81755382
          17

 c      1.15363576    -0.41745237     0.01077940
 c     -0.12897670    -0.84484713     0.28636965
 c     -1.16287116    -0.08192069    -0.07175143
 c     -0.92631855     1.26869604     0.81968386
 c     -0.40688094     1.23263793    -0.61070595
 c      1.01925077     0.88898318    -0.39688833
 h     -0.37703598    -1.76321778     1.00300392
 h     -1.60237275     2.11701101     0.85248563
 h     -0.69705603     2.01257288    -1.27319936
 h      1.73755397     1.77136982    -0.35058244
 o      2.17152567    -1.10227195     0.35762547
 h      2.89433916    -0.60075656     0.18149465
 c     -2.46252389    -0.70571966    -0.46140246
 h     -2.41278170    -1.38012249    -1.42341146
 h     -3.06591072    -1.24232310     0.36289642
 h     -3.07918246     0.13724881    -0.59387604
 h     -0.46677163     0.91513683     1.83390232
          17

 c      1.15685000    -0.40662500     0.01627944
 c     -0.11841271    -0.86153616     0.28385142
 c     -1.16740555    -0.07847547    -0.07048367
 c     -0.92554303     1.27232997     0.81375859
 c     -0.41424029     1.24337106    -0.60048093
 c      1.00275577     0.89122855    -0.40469443
 h     -0.34128690    -1.70864433     1.01442808
 h     -1.62378658     2.09714043     0.81979416
 h     -0.71883190     1.99421002    -1.26378586
 h      1.68966910     1.75245849    -0.35368071
 o      2.17031625    -1.11530148     0.36052610
 h      2.95009373    -0.62265790     0.19574927
 c     -2.45665737    -0.69703541    -0.46282771
 h     -2.42059001    -1.39914108    -1.40992511
 h     -3.08343682    -1.26974857     0.35218145
 h     -3.02832449     0.13517543    -0.62792649
 h     -0.40134596     0.92367351     1.83174676
          17

 c      1.15894655    -0.39555389     0.02136391
 c     -0.10700240    -0.88102674     0.28318160
 c     -1.17222951    -0.07231013    -0.07062849
 c     -0.92461676     1.27558807     0.80924839
 c     -0.42081541     1.25107771    -0.58867724
 c      0.98614013     0.89454006    -0.41286479
 h     -0.29971084    -1.64905108     1.01505320
 h     -1.65598027     2.07594686     0.79649074
 h     -0.74802055     1.98530327    -1.26407441
 h      1.64447588     1.72808933    -0.35731883
 o      2.16970418    -1.12921178     0.36388475
 h      3.02305219    -0.63936681     0.20840368
 c     -2.45146916    -0.69077067    -0.46412086
 h     -2.42664484    -1.40433804    -1.38080879
 h     -3.08574746    -1.28956548     0.33192830
 h     -2.99947696     0.15236868    -0.67309512
 h     -0.34282702     0.94734199     1.80745142
          17

 c      1.16031960    -0.38468295     0.02597436
 c     -0.09519080    -0.90121215     0.28335078
 c     -1.17638797    -0.06411722    -0.07176434
 c     -0.92363306     1.27843337     0.80637793
 c     -0.42682486     1.25569621    -0.57587373
 c      0.96916132     0.89813102    -0.42134327
 h     -0.25629816    -1.59889885     1.01533497
 h     -1.69712653     2.05313275     0.78426451
 h     -0.78359929     1.98515689    -1.27346405
 h      1.61062369     1.70848496    -0.36114426
 o      2.17089808    -1.14297757     0.36736888
 h      3.08856753    -0.66314158     0.22333226
 c     -2.44728811    -0.68686824    -0.46516162
 h     -2.42927836    -1.39705270    -1.34003265
 h     -3.07323381    -1.29874075     0.30290529
 h     -2.99274682     0.18667998    -0.72850357
 h     -0.29468082     0.98611821     1.76146592
          17

 c      1.16137406    -0.37449374     0.03007345
 c     -0.08331130    -0.91987493     0.28303494
 c     -1.17910726    -0.05460417    -0.07349266
 c     -0.92299906     1.28106392     0.80514508
 c     -0.43275197     1.25764689    -0.56307138
 c      0.95171762     0.90127435    -0.43006805
 h     -0.21530453    -1.57431921     1.02984258
 h     -1.74349060     2.02705167     0.78413684
 h     -0.82221265     1.98858712    -1.28708991
 h      1.59544645     1.70273927    -0.36483494
 o      2.17449215    -1.15598029     0.37078934
 h      3.13166477    -0.69928349     0.24192742
 c     -2.44475372    -0.68399647    -0.46601926
 h     -2.42677911    -1.38171776    -1.29515697
 h     -3.04858620    -1.29639575     0.26857783
 h     -3.00118550     0.22593978    -0.78987310
 h     -0.25813029     1.03824881     1.69795249
          17

 c      1.16250290    -0.36546098     0.03363678
 c     -0.07175493    -0.93562110     0.28148330
 c     -1.17988697    -0.04443202    -0.07546129
 c     -0.92342074     1.28380157     0.80526536
 c     -0.43921142     1.25753406    -0.55140571
 c      0.93422788     0.90380870    -0.43894455
 h     -0.17874111    -1.58300152     1.06680855
 h     -1.79035204     1.99581761     0.79642404
 h     -0.85958154     1.98941660    -1.29884694
 h      1.60032562     1.71294102    -0.36857777
 o      2.18053884    -1.16790438     0.37405413
 h      3.14621706    -0.74811696     0.26398151
 c     -2.44426078    -0.68026372    -0.46682319
 h     -2.41752751    -1.36582718    -1.25705807
 h     -3.01697662    -1.28429903     0.23524319
 h     -3.01680474     0.25697370    -0.85133879
 h     -0.23122195     1.10041879     1.62520412
          17

 c      1.16407271    -0.35799244     0.03664768
 c     -0.06103278    -0.94844659     0.27930796
 c     -1.17849830    -0.03418240    -0.07736515
 c     -0.92587957     1.28696023     0.80614985
 c     -0.44678985     1.25591208    -0.54188606
 c      0.91770631     0.90624125    -0.44783340
 h     -0.14568207    -1.61793885     1.11859200
 h     -1.83319241     1.95831729     0.82069853
 h     -0.89200543     1.98309358    -1.30401160
 h      1.61945954     1.73286956    -0.37328623
 o      2.18866928    -1.17865191     0.37713344
 h      3.13320159    -0.80672048     0.28836480
 c     -2.44570693    -0.67382094    -0.46779758
 h     -2.40011700    -1.35789484    -1.23705592
 h     -2.98585778    -1.26709515     0.21169446
 h     -3.03379743     0.27093792    -0.90758458
 h     -0.20780642     1.16835055     1.55561725
          17

 c      1.16639342    -0.35238740     0.03909692
 c     -0.05158295    -0.95906460     0.27785416
 c     -1.17492462    -0.02435578    -0.07893590
 c     -0.93142369     1.29068719     0.80714803
 c     -0.45592523     1.25319027    -0.53526687
 c      0.90338795     0.90930196    -0.45657888
 h     -0.11465255    -1.66521308     1.16883976
 h     -1.86872385     1.91475156     0.85581487
 h     -0.91716196     1.96753117    -1.30030705
 h      1.64376249     1.75305232    -0.38020880
 o      2.19802020    -1.18834708     0.38004983
 h      3.10190255    -0.86908628     0.31323652
 c     -2.44863744    -0.66343825    -0.46953867
 h     -2.37370169    -1.36246093    -1.24063243
 h     -2.96312471    -1.25098499     0.20695775
 h     -3.04872390     0.26371624    -0.95466940
 h     -0.17895240     1.23834724     1.50253370
          17

 c      1.16968572    -0.34881831     0.04097780
 c     -0.04364477    -0.96810586     0.27822677
 c     -1.16930003    -0.01538782    -0.07994006
 c     -0.94054673     1.29485870     0.80812366
 c     -0.46681868     1.24960627    -0.53199046
 c      0.89231624     0.91350902    -0.46504058
 h     -0.08517367    -1.71303641     1.20379749
 h     -1.89563615     1.86674722     0.90003339
 h     -0.93440574     1.94309589    -1.28810648
 h      1.66514182     1.76579488    -0.39042244
 o      2.20703015    -1.19736401     0.38286765
 h      3.07313878    -0.92581105     0.33623671
 c     -2.45258603    -0.64907639    -0.47295622
 h     -2.33879397    -1.37641877    -1.26318301
 h     -2.95321200    -1.23987075     0.22539847
 h     -3.05997100     0.23500140    -0.99016220
 h     -0.13959412     1.30872309     1.47302779
          17

 c      1.17405723    -0.34732175     0.04227527
 c     -0.03727842    -0.97590267     0.28100610
 c     -1.16187685    -0.00766864    -0.08018956
 c     -0.95263825     1.29920481     0.80972878
 c     -0.47937210     1.24521467    -0.53213131
 c      0.88515057     0.91903268    -0.47310084
 h     -0.05765382    -1.75396389     1.21560024
 h     -1.91493962     1.81712215     0.95128050
 h     -0.94494050     1.91250691    -1.27049843
 h      1.67826885     1.76688673    -0.40461541
 o      2.21371008    -1.20617278     0.38563932
 h      3.07510898    -0.96674100     0.35540491
 c     -2.45729061    -0.63190911    -0.47862947
 h     -2.29769611    -1.39175191    -1.29357895
 h     -2.95440652    -1.23198979     0.26286854
 h     -3.06759689     0.18785618    -1.01337083
 h     -0.09474143     1.37874065     1.46391245
          17

 c      1.17948306    -0.34779310     0.04295826
 c     -0.03241930    -0.98254189     0.28633739
 c     -1.15301793    -0.00154917    -0.07954999
 c     -0.96631454     1.30352097     0.81290317
 c     -0.49316442     1.23988833    -0.53534914
 c      0.88212490     0.92572576    -0.48065942
 h     -0.03296646    -1.78403095     1.20122011
 h     -1.92961933     1.76928784     1.00750587
 h     -0.95191102     1.88071139    -1.25327249
 h      1.68078316     1.75547210    -0.42308465
 o      2.21728118    -1.21485710     0.38832725
 h      3.11779817    -0.98893226     0.37053282
 c     -2.46252325    -0.61375525    -0.48637890
 h     -2.25383278    -1.40079967    -1.32072879
 h     -2.96095450    -1.22157616     0.30891011
 h     -3.07382028     0.12894994    -1.02599153
 h     -0.05592347     1.44657127     1.46667057
          17

 c      1.18580666    -0.35000320     0.04298583
 c     -0.02891756    -0.98792166     0.29403459
 c     -1.14318823     0.00267174    -0.07793841
 c     -0.98017055     1.30772141     0.81830676
 c     -0.50750176     1.23337892    -0.54094489
 c      0.88305314     0.93316998    -0.48763059
 h     -0.01218825    -1.80197652     1.16128036
 h     -1.94341272     1.72634462     1.06689999
 h     -0.95994536     1.85409696    -1.24409458
 h      1.67328557     1.73374303    -0.44581051
 o      2.21904750    -1.22301693     0.39085172
 h      3.17934640    -0.99824087     0.38242961
 c     -2.46775919    -0.59651453    -0.49538033
 h     -2.21074689    -1.39880945    -1.33690847
 h     -2.96707610    -1.20312946     0.35233112
 h     -3.08384850     0.06874553    -1.03292971
 h     -0.03359456     1.50928433     1.47364411
          17

 c      1.19278012    -0.35364818     0.04232935
 c     -0.02656336    -0.99174022     0.30360327
 c     -1.13292367     0.00476926    -0.07531255
 c     -0.99322966     1.31181460     0.82619094
 c     -0.52159441     1.22551041    -0.54811944
 c      0.88734120     0.94069140    -0.49394465
 h      0.00357125    -1.80941159     1.09984741
 h     -1.95902761     1.69019347     1.12771332
 h     -0.97340137     1.83810516    -1.24976931
 h      1.65959646     1.70693777    -0.47257828
 o      2.22072239    -1.23025044     0.39317254
 h      3.23224433    -1.00124083     0.39146948
 c     -2.47210944    -0.58180948    -0.50447856
 h     -2.17148993    -1.38405631    -1.33805307
 h     -2.96895189    -1.17371025     0.38469081
 h     -3.10544963     0.01966364    -1.04180656
 h     -0.03380750     1.56384441     1.47998205
          17

 c      1.20011645    -0.35839762     0.04099573
 c     -0.02511725    -0.99340831     0.31420262
 c     -1.12277360     0.00461214    -0.07165170
 c     -1.00507157     1.31587563     0.83651046
 c     -0.53481961     1.21645513    -0.55635338
 c      0.89403127     0.94738630    -0.49954501
 h      0.01337369    -1.81195985     1.02493803
 h     -1.97684693     1.66117381     1.18779449
 h     -0.99373989     1.83387022    -1.27224829
 h      1.64679298     1.68312910    -0.50318964
 o      2.22335262    -1.23634473     0.39527626
 h      3.25993559    -1.00173805     0.39762338
 c     -2.47474593    -0.57053946    -0.51266977
 h     -2.13835537    -1.35737536    -1.32318233
 h     -2.96483990    -1.13311463     0.40112570
 h     -3.14449956    -0.00953548    -1.05881510
 h     -0.05826057     1.60776883     1.48329472
          17

 c      1.20753282    -0.36392473     0.03904200
 c     -0.02435068    -0.99196955     0.32466762
 c     -1.11323662     0.00218288    -0.06693741
 c     -1.01579057     1.31998501     0.84901590
 c     -0.54685602     1.20681203    -0.56556211
 c      0.90199282     0.95228661    -0.50437436
 h      0.01671014    -1.82035854     0.94831078
 h     -1.99509069     1.63843539     1.24435630
 h     -1.01853636     1.83718360    -1.30717656
 h      1.64348925     1.67134916    -0.53776100
 o      2.22734428    -1.24122263     0.39715002
 h      3.25615253    -1.00137893     0.40078417
 c     -2.47553938    -0.56249895    -0.51959533
 h     -2.11267572    -1.32199649    -1.29413335
 h     -2.95474408    -1.08341141     0.40022687
 h     -3.19847148    -0.01890190    -1.08325905
 h     -0.10481798     1.63950021     1.48322400
          17

 c      1.21478073    -0.36992169     0.03657714
 c     -0.02407012    -0.98634899     0.33384539
 c     -1.10472281    -0.00239354    -0.06115434
 c     -1.02590109     1.32412915     0.86323652
 c     -0.55758378     1.19736340    -0.57586957
 c      0.91035767     0.95475526    -0.50837653
 h      0.01354516    -1.84779194     0.88160025
 h     -2.01118420     1.62066586     1.29428612
 h     -1.04330545     1.84118845    -1.34677272
 h      1.65515847     1.67702788    -0.57676346
 o      2.23261460    -1.24489700     0.39877203
 h      3.22241936    -1.00027712     0.40089245
 c     -2.47509151    -0.55658057    -0.52546186
 h     -2.09447653    -1.28380855    -1.25581901
 h     -2.94033633    -1.02855882     0.38404779
 h     -3.25675077    -0.01491269    -1.10841811
 h     -0.16734549     1.65887290     1.48161798
          17

 c      1.22166681    -0.37610815     0.03374745
 c     -0.02409689    -0.97622632     0.34124449
 c     -1.09755327    -0.00881512    -0.05431461
 c     -1.03626722     1.32809700     0.87839339
 c     -0.56692844     1.18877531    -0.58730170
 c      0.91892006     0.95484619    -0.51155553
 h      0.00389281    -1.89991900     0.82888593
 h     -2.02321018     1.60667801     1.33475386
 h     -1.06387373     1.83970225    -1.38361892
 h      1.67972740     1.69787267    -0.62030124
 o      2.23855090    -1.24748678     0.40011005
 h      3.16870930    -0.99670509     0.39796916
 c     -2.47418742    -0.55126579    -0.53057918
 h     -2.08202928    -1.25157647    -1.21643124
 h     -2.92515765    -0.97414308     0.35846530
 h     -3.30731402    -0.00453797    -1.12718966
 h     -0.23511646     1.66777342     1.48320458
          17

 c      1.22805550    -0.38223410     0.03071094
 c     -0.02426019    -0.96268220     0.34719624
 c     -1.09197678    -0.01659543    -0.04649115
 c     -1.04796897     1.33144439     0.89338076
 c     -0.57478391     1.18144980    -0.59964840
 c      0.92802207     0.95318109    -0.51403994
 h     -0.01230483    -1.96736868     0.78510240
 h     -2.03079286     1.59569869     1.36375562
 h     -1.07751981     1.82878690    -1.41257422
 h      1.70903969     1.72536068    -0.66726628
 o      2.24383887    -1.24929049     0.40112765
 h      3.11625438    -0.98592711     0.39206169
 c     -2.47337903    -0.54499824    -0.53520702
 h     -2.07210216    -1.23561186    -1.18593489
 h     -2.91459277    -0.92681786     0.33312987
 h     -3.34121498     0.00751509    -1.13525392
 h     -0.29352624     1.67038993     1.49566685
          17

 c      1.23384496    -0.38807349     0.02761110
 c     -0.02444474    -0.94757341     0.35225789
 c     -1.08818810    -0.02510677    -0.03784138
 c     -1.06183977     1.33366071     0.90705017
 c     -0.58099124     1.17550063    -0.61246587
 c      0.93809378     0.95050607    -0.51606464
 h     -0.03455776    -2.03284941     0.74327983
 h     -2.03538015     1.58745701     1.38043027
 h     -1.08316144     1.80696245    -1.43117415
 h      1.73417887     1.74990708    -0.71546100
 o      2.24674037    -1.25078836     0.40180517
 h      3.09338749    -0.96034586     0.38302606
 c     -2.47281999    -0.53667654    -0.53971362
 h     -2.06222040    -1.24328908    -1.17144552
 h     -2.91457056    -0.89273469     0.31896115
 h     -3.35332297     0.01886740    -1.13117714
 h     -0.32929963     1.67136304     1.52650218
          17

 c      1.23893355    -0.39340617     0.02455976
 c     -0.02461050    -0.93260656     0.35677573
 c     -1.08634204    -0.03365806    -0.02861138
 c     -1.07775414     1.33452390     0.91880589
 c     -0.58532837     1.17077317    -0.62511723
 c      0.94934738     0.94739184    -0.51790024
 h     -0.06160621    -2.08155193     0.69962781
 h     -2.04006090     1.58217910     1.38515671
 h     -1.08131523     1.77505232    -1.43963037
 h      1.74891145     1.76431385    -0.76235956
 o      2.24666267    -1.25222157     0.40214179
 h      3.11096563    -0.91654539     0.37064909
 c     -2.47229013    -0.52625022    -0.54451005
 h     -2.05373107    -1.27382154    -1.17254425
 h     -2.92843076    -0.87499628     0.32209709
 h     -3.34186503     0.02902902    -1.11575529
 h     -0.33910601     1.67181458     1.57637926
          17

 c      1.24321354    -0.39801086     0.02163556
 c     -0.02477032    -0.91900453     0.36086291
 c     -1.08655680    -0.04157072    -0.01911274
 c     -1.09453712     1.33420286     0.92882937
 c     -0.58749585     1.16687503    -0.63679615
 c      0.96171286     0.94415869    -0.51979318
 h     -0.09175430    -2.10457549     0.65356180
 h     -2.04888237     1.58049499     1.37938936
 h     -1.07411804     1.73606382    -1.44091221
 h      1.75035519     1.76458352    -0.80574325
 o      2.24501383    -1.25316211     0.40209878
 h      3.14872061    -0.86226718     0.35559392
 c     -2.47143444    -0.51479911    -0.54958128
 h     -2.05146236    -1.31852784    -1.18247707
 h     -2.95436498    -0.87218645     0.33919486
 h     -3.30831245     0.03929296    -1.09170768
 h     -0.33128643     1.66832443     1.63685242
          17

 c      1.24659088    -0.40168623     0.01889973
 c     -0.02496712    -0.90753325     0.36448851
 c     -1.08889558    -0.04823796    -0.00967598
 c     -1.11070909     1.33297378     0.93762824
 c     -0.58711688     1.16323235    -0.64655065
 c      0.97487116     0.94088814    -0.52192773
 h     -0.12320494    -2.09824378     0.60638945
 h     -2.06558694     1.58317935     1.36510836
 h     -1.06524048     1.69488886    -1.44064849
 h      1.73864005     1.74972986    -0.84410036
 o      2.24357140    -1.25293773     0.40159305
 h      3.18062101    -0.80937721     0.33936849
 c     -2.46989101    -0.50399791    -0.55428005
 h     -2.06034665    -1.36611600    -1.19342013
 h     -2.98671326    -0.87975452     0.36028907
 h     -3.25790743     0.05308388    -1.06381421
 h     -0.31827006     1.65649276     1.69615110
          17

 c      1.24899501    -0.40427525     0.01641210
 c     -0.02526707    -0.89855199     0.36753272
 c     -1.09333017    -0.05316995    -0.00059861
 c     -1.12516726     1.33101164     0.94561826
 c     -0.58380161     1.15922225    -0.65340023
 c      0.98828474     0.93742760    -0.52439281
 h     -0.15426305    -2.06323976     0.56044530
 h     -2.09196368     1.59071574     1.34395941
 h     -1.05909820     1.65714862    -1.44586592
 h      1.71666332     1.72167738    -0.87699153
 o      2.24342266    -1.25106661     0.40054154
 h      3.19134400    -0.76664773     0.32348345
 c     -2.46717978    -0.49559013    -0.55759576
 h     -2.08317732    -1.40694357    -1.19979999
 h     -3.01935941    -0.89250119     0.37521202
 h     -3.19999047     0.07641409    -1.03896120
 h     -0.31017118     1.63374844     1.74480958
          17

 c      1.25037538    -0.40568234     0.01424048
 c     -0.02575153    -0.89196624     0.36980649
 c     -1.09969827    -0.05602629     0.00789721
 c     -1.13742632     1.32839557     0.95304061
 c     -0.57731708     1.15440001    -0.65662453
 c      1.00120812     0.93337483    -0.52714113
 h     -0.18357325    -2.00495666     0.51873128
 h     -2.12658001     1.60287248     1.31661962
 h     -1.05885881     1.62687048    -1.46170300
 h      1.69009089     1.68542684    -0.90551490
 o      2.24501000    -1.24730562     0.39888155
 h      3.17550974    -0.73884760     0.30907030
 c     -2.46277959    -0.49106881    -0.55854421
 h     -2.12035919    -1.43440948    -1.19880527
 h     -3.04776612    -0.90598013     0.37705330
 h     -3.14562039     0.11681252    -1.02462325
 h     -0.31323996     1.59964083     1.77716587
          17

 c      1.25069499    -0.40588747     0.01246532
 c     -0.02647783    -0.88707805     0.37106413
 c     -1.10767495    -0.05662846     0.01569065
 c     -1.14756959     1.32516305     0.95997668
 c     -0.56777477     1.14868853    -0.65607698
 c      1.01273180     0.92810341    -0.52996113
 h     -0.21062553    -1.93517761     0.48474783
 h     -2.16489191     1.61859963     1.28295653
 h     -1.06426310     1.60446890    -1.48777003
 h      1.66696602     1.64879684    -0.93263484
 o      2.24830967    -1.24161414     0.39657676
 h      3.13490832    -0.72727322     0.29676933
 c     -2.45665622    -0.49122921    -0.55661294
 h     -2.17034142    -1.44502944    -1.18994009
 h     -3.06933905    -0.91682971     0.36258898
 h     -3.10085622     0.17833768    -1.02459789
 h     -0.33032835     1.55524730     1.79095255
          17

 c      1.24992902    -0.40496395     0.01118221
 c     -0.02740230    -0.88247612     0.37104192
 c     -1.11678718    -0.05494534     0.02276317
 c     -1.15608410     1.32131812     0.96630234
 c     -0.55563763     1.14233940    -0.65219166
 c      1.02196733     0.92096032    -0.53254186
 h     -0.23655784    -1.87344209     0.46214641
 h     -2.20076579     1.63633423     1.24279079
 h     -1.07156757     1.58724062    -1.51801548
 h      1.65562615     1.62024994    -0.96245641
 o      2.25283022    -1.23419214     0.39363372
 h      3.07857830    -0.72912078     0.28646275
 c     -2.44963147    -0.49568231    -0.55203861
 h     -2.22998659    -1.43851191    -1.17476315
 h     -3.08327873    -0.92278344     0.33191116
 h     -3.06227623     0.25579172    -1.03564464
 h     -0.36127116     1.50270690     1.78698269
          17

 c      1.24807824    -0.40308759     0.01049936
 c     -0.02837031    -0.87645683     0.36955246
 c     -1.12648298    -0.05106230     0.02917233
 c     -1.16371711     1.31680788     0.97159000
 c     -0.54153847     1.13572884    -0.64567117
 c      1.02840294     0.91167184    -0.53470227
 h     -0.26412119    -1.84229195     0.45384554
 h     -2.22835336     1.65447743     1.19656118
 h     -1.07569759     1.57170960    -1.54426921
 h      1.66058281     1.60434195    -0.99760128
 o      2.25746600    -1.22561071     0.39014258
 h      3.02512558    -0.73545134     0.27664629
 c     -2.44290209    -0.50297495    -0.54554492
 h     -2.29489505    -1.41817566    -1.15707066
 h     -3.09066969    -0.92274486     0.28832905
 h     -3.02200362     0.33654780    -1.05018665
 h     -0.40262516     1.44495935     1.76952508
          17

 c      1.24520743    -0.40051467     0.01052403
 c     -0.02937404    -0.86835771     0.36661459
 c     -1.13622169    -0.04515734     0.03501452
 c     -1.17140210     1.31151906     0.97502229
 c     -0.52610004     1.12920445    -0.63718471
 c      1.03214595     0.90062526    -0.53662528
 h     -0.29457431    -1.85177857     0.46078966
 h     -2.24343805     1.67179212     1.14552938
 h     -1.07234273     1.55539223    -1.55967861
 h      1.67966986     1.59857087    -1.03650541
 o      2.26061472    -1.21680838     0.38630227
 h      3.00073551    -0.73144288     0.26410339
 c     -2.43732936    -0.51114698    -0.53790287
 h     -2.35999409    -1.39121762    -1.14316257
 h     -3.09492975    -0.91699017     0.23854943
 h     -2.97461079     0.40756700    -1.06122895
 h     -0.44710634     1.38538236     1.74704459
          17

 c      1.24148900    -0.39753346     0.01134279
 c     -0.03083882    -0.85935881     0.36251020
 c     -1.14553439    -0.03749953     0.04039849
 c     -1.18012436     1.30533268     0.97545907
 c     -0.50985051     1.12304163    -0.62723868
 c      1.03374801     0.88866810    -0.53880237
 h     -0.32431811    -1.89006806     0.48139389
 h     -2.24417619     1.68767011     1.09162493
 h     -1.05888419     1.53729974    -1.56017825
 h      1.70601142     1.59570218    -1.07404358
 o      2.26138231    -1.20837105     0.38227076
 h      3.01985847    -0.70817204     0.24641387
 c     -2.43314496    -0.51819773    -0.52978917
 h     -2.42060204    -1.36727900    -1.14101791
 h     -3.10209610    -0.90727263     0.19235798
 h     -2.91888813     0.45952247    -1.06441279
 h     -0.48436490     1.32697103     1.73160723
          17

 c      1.23719882    -0.39442588     0.01300995
 c     -0.03340755    -0.85141227     0.35770246
 c     -1.15403668    -0.02845583     0.04543436
 c     -1.19047658     1.29819882     0.97189216
 c     -0.49319688     1.11744525    -0.61615405
 c      1.03384082     0.87668628    -0.54176786
 h     -0.34727253    -1.93591120     0.51232884
 h     -2.23153954     1.70234692     1.03712121
 h     -1.03459353     1.51784573    -1.54473724
 h      1.73219919     1.58846388    -1.10453893
 o      2.26069075    -1.19978481     0.37794430
 h      3.06753320    -0.67472215     0.22557102
 c     -2.43006634    -0.52259646    -0.52188392
 h     -2.47344219    -1.35378529    -1.15696308
 h     -3.11951726    -0.89613684     0.16026807
 h     -2.85668992     0.48735134    -1.05786782
 h     -0.50576585     1.27140851     1.73398846
          17

 c      1.23264668    -0.39145795     0.01554892
 c     -0.03756525    -0.84606853     0.35270402
 c     -1.16141328    -0.01847745     0.05023485
 c     -1.20205407     1.29009297     0.96414643
 c     -0.47640802     1.11254837    -0.60405942
 c      1.03292919     0.86535190    -0.54590493
 h     -0.35880591    -1.97231815     0.54980308
 h     -2.20954563     1.71712337     0.98423801
 h     -1.00068850     1.49874053    -1.51542654
 h      1.75275315     1.57211686    -1.12390483
 o      2.26010351    -1.19017947     0.37310450
 h      3.11815585    -0.64627694     0.20564464
 c     -2.42777998    -0.52385709    -0.51488302
 h     -2.51647757    -1.35084701    -1.19127235
 h     -3.15171281    -0.88495475     0.14863148
 h     -2.79166842     0.48976607    -1.04172222
 h     -0.51134221     1.21950112     1.75593887
          17

 c      1.22808787    -0.38887456     0.01895440
 c     -0.04350225    -0.84421741     0.34799668
 c     -1.16740232    -0.00807455     0.05491117
 c     -1.21349094     1.28088473     0.95300319
 c     -0.45959534     1.10839915    -0.59086901
 c      1.03135411     0.85505590    -0.55138151
 h     -0.35681108    -1.98952176     0.59036745
 h     -2.18474409     1.73439614     0.93474253
 h     -0.96042370     1.48299957    -1.47758778
 h      1.76466569     1.54482894    -1.13024567
 o      2.26068025    -1.17905948     0.36762084
 h      3.15395401    -0.63228579     0.18950209
 c     -2.42643738    -0.52262845    -0.50925806
 h     -2.54799960    -1.35189236    -1.23754149
 h     -3.19617064    -0.87233568     0.15600387
 h     -2.72863805     0.46919480    -1.01802005
 h     -0.50994395     1.17274923     1.78915947
          17

 c      1.22366357    -0.38689284     0.02319250
 c     -0.05112619    -0.84621765     0.34400205
 c     -1.17179976     0.00220207     0.05955830
 c     -1.22323517     1.27036954     0.93962225
 c     -0.44272455     1.10495902    -0.57629175
 c      1.02930462     0.84590223    -0.55813857
 h     -0.34122498    -1.98340011     0.63121207
 h     -2.16413957     1.75703048     0.88968421
 h     -0.91890094     1.47483463    -1.43957367
 h      1.76737084     1.50742166    -1.12387431
 o      2.26289804    -1.16632398     0.36147423
 h      3.16647899    -0.63600518     0.17837249
 c     -2.42658041    -0.52022699    -0.50505904
 h     -2.56652904    -1.34896940    -1.28648108
 h     -3.24438069    -0.85519848     0.17512380
 h     -2.67337729     0.43261452    -0.99112373
 h     -0.51220913     1.13354850     1.82233656
          17

 c      1.21937996    -0.38569557     0.02819678
 c     -0.06009632    -0.85200478     0.34106575
 c     -1.17448514     0.01177098     0.06421794
 c     -1.23026845     1.25848803     0.92506140
 c     -0.42572074     1.10215903    -0.55999823
 c      1.02680984     0.83770337    -0.56588019
 h     -0.31353217    -1.95419315     0.67037131
 h     -2.15178452     1.78676293     0.84949204
 h     -0.88179319     1.47882222    -1.41062490
 h      1.76288857     1.46325331    -1.10734622
 o      2.26680029    -1.15214647     0.35473334
 h      3.15432531    -0.65635581     0.17218039
 c     -2.42867859    -0.51821632    -0.50193388
 h     -2.57129895    -1.33656494    -1.32967000
 h     -3.28673942    -0.83106311     0.19770146
 h     -2.63233076     0.39272625    -0.96820254
 h     -0.52550584     1.10418182     1.84675055
          17

 c      1.21512303    -0.38543601     0.03386610
 c     -0.06985377    -0.86108400     0.33941921
 c     -1.17545663     0.02003230     0.06882791
 c     -1.23437247     1.24552949     0.91014488
 c     -0.40868551     1.10005166    -0.54200321
 c      1.02371371     0.82998748    -0.57407115
 h     -0.27659535    -1.90661051     0.70720035
 h     -2.14649194     1.82251454     0.81439700
 h     -0.85270712     1.49791503    -1.39619916
 h      1.75615134     1.41818059    -1.08549825
 o      2.27199038    -1.13694731     0.34755772
 h      3.12317867    -0.68830031     0.16944732
 c     -2.43287459    -0.51812365    -0.49928091
 h     -2.56249583    -1.31248560    -1.36114749
 h     -3.31603012    -0.79915443     0.21732019
 h     -2.61144749     0.36651031    -0.95830870
 h     -0.55310925     1.08614152     1.85755903
          17

 c      1.21069858    -0.38625131     0.04006466
 c     -0.07966020    -0.87243996     0.33909793
 c     -1.17486404     0.02639467     0.07318107
 c     -1.23597117     1.23214948     0.89548046
 c     -0.39205148     1.09895839    -0.52297575
 c      1.01970457     0.82209080    -0.58200689
 h     -0.23458156    -1.85099719     0.74336607
 h     -2.14302100     1.86030644     0.78470547
 h     -0.83117754     1.53145234    -1.39407745
 h      1.75456827     1.37975598    -1.06477652
 o      2.27745078    -1.12145087     0.34023882
 h      3.08859817    -0.72188947     0.16660779
 c     -2.43907448    -0.52075714    -0.49663256
 h     -2.54122445    -1.27753819    -1.37772547
 h     -3.32835772    -0.76038822     0.23011955
 h     -2.61387110     0.36659403    -0.96780671
 h     -0.59491957     1.07998277     1.85341857
          17

 c      1.20588839    -0.38827269     0.04662397
 c     -0.08869385    -0.88454308     0.33985034
 c     -1.17301946     0.03031884     0.07692482
 c     -1.23580922     1.21921247     0.88147094
 c     -0.37647522     1.09942963    -0.50407702
 c      1.01453608     0.81342126    -0.58903464
 h     -0.19234413    -1.80346972     0.78392949
 h     -2.13538270     1.89489365     0.76065978
 h     -0.81371440     1.57536036    -1.39600730
 h      1.76516467     1.35457911    -1.05091704
 o      2.28153601    -1.10663357     0.33321634
 h      3.07610855    -0.74314357     0.15778177
 c     -2.44710573    -0.52539561    -0.49409241
 h     -2.50939745    -1.23518333    -1.37915372
 h     -3.32308146    -0.71705100     0.23472526
 h     -2.63819074     0.39078986    -0.99479488
 h     -0.64802941     1.08535886     1.83633219
          17

 c      1.20050338    -0.39160485     0.05333884
 c     -0.09624728    -0.89586072     0.34124117
 c     -1.17036798     0.03137703     0.07962012
 c     -1.23472708     1.20759950     0.86825567
 c     -0.36260002     1.10204878    -0.48650203
 c      1.00841623     0.80380390    -0.59484906
 h     -0.15374710    -1.78022695     0.83604548
 h     -2.11938272     1.92158991     0.74214757
 h     -0.79648643     1.62425968    -1.39283910
 h      1.78963038     1.34460486    -1.04576552
 o      2.28311564    -1.09316004     0.32685871
 h      3.10330720    -0.74329003     0.13840759
 c     -2.45667645    -0.53010037    -0.49219676
 h     -2.46955623    -1.19130689    -1.36852063
 h     -3.30280360    -0.67242434     0.23224699
 h     -2.67942380     0.42516067    -1.03053447
 h     -0.70693185     1.10107561     1.81210279
          17

 c      1.19441592    -0.39628481     0.05996432
 c     -0.10189252    -0.90589837     0.34315763
 c     -1.16742064     0.02932136     0.08084166
 c     -1.23353832     1.19805263     0.85564074
 c     -0.35090954     1.10726411    -0.47116254
 c      1.00214343     0.79356876    -0.59956165
 h     -0.12033707    -1.78559690     0.90275952
 h     -2.09361786     1.93738095     0.72850865
 h     -0.77697046     1.67335303    -1.37803540
 h      1.82232008     1.34617735    -1.04661344
 o      2.28306320    -1.08082641     0.32112639
 h      3.15660912    -0.72787004     0.11070678
 c     -2.46724172    -0.53275288    -0.49143024
 h     -2.42446968    -1.15372133    -1.35238709
 h     -3.27351563    -0.63032386     0.22649450
 h     -2.73146214     0.45542340    -1.06571917
 h     -0.76402849     1.12528499     1.79055912
          17

 c      1.18757695    -0.40227527     0.06623494
 c     -0.10541285    -0.91548573     0.34617459
 c     -1.16466786     0.02413599     0.08027551
 c     -1.23284400     1.19103235     0.84324179
 c     -0.34167714     1.11530797    -0.45860127
 c      0.99675444     0.78328741    -0.60346794
 h     -0.09247862    -1.80867205     0.97837040
 h     -2.05966723     1.94150577     0.71844590
 h     -0.75426152     1.71930010    -1.34858141
 h      1.85395758     1.35296503    -1.04887724
 o      2.28319172    -1.06911972     0.31575265
 h      3.20807129    -0.70762853     0.08067819
 c     -2.47801468    -0.53169280    -0.49211258
 h     -2.37655415    -1.13057150    -1.33912394
 h     -3.24413761    -0.59451959     0.22390740
 h     -2.78867359     0.47235758    -1.09384815
 h     -0.81160000     1.15603013     1.78319970
          17

 c      1.18002241    -0.40949894     0.07189953
 c     -0.10668505    -0.92583463     0.35117577
 c     -1.16250505     0.01604836     0.07777949
 c     -1.23273607     1.18659690     0.83100649
 c     -0.33493469     1.12615903    -0.44901717
 c      0.99307590     0.77349038    -0.60680657
 h     -0.07080226    -1.83404119     1.05266817
 h     -2.02208032     1.93586685     0.71002414
 h     -0.72889522     1.76056081    -1.30481556
 h      1.87636879     1.35918377    -1.04878400
 o      2.28479880    -1.05775505     0.31054624
 h      3.23804564    -0.68948576     0.05302774
 c     -2.48818771    -0.52600406    -0.49464636
 h     -2.32779396    -1.12721727    -1.33440038
 h     -3.22400600    -0.56814167     0.23184259
 h     -2.84637470     0.47149499    -1.11134257
 h     -0.84525128     1.19180854     1.79659035
          17

 c      1.17187206    -0.41786860     0.07674374
 c     -0.10568786    -0.93776798     0.35885270
 c     -1.16119731     0.00550201     0.07339172
 c     -1.23266930     1.18439923     0.81966387
 c     -0.33044536     1.13951076    -0.44229989
 c      0.99150727     0.76455612    -0.60966997
 h     -0.05609415    -1.85045631     1.11682922
 h     -1.98804007     1.92514878     0.70085459
 h     -0.70268375     1.79772816    -1.25022685
 h      1.88460319     1.36094396    -1.04430802
 o      2.28847532    -1.04667263     0.30543895
 h      3.23782583    -0.67624203     0.03023622
 c     -2.49726818    -0.51563915    -0.49958228
 h     -2.28068170    -1.14354682    -1.33699996
 h     -3.21811553    -0.55339494     0.25443666
 h     -2.90082703     0.45169857    -1.11683360
 h     -0.86564528     1.23125982     1.82680764
          17

 c      1.16332336    -0.42730006     0.08059672
 c     -0.10253507    -0.95159358     0.36955012
 c     -1.16088426    -0.00689320     0.06730372
 c     -1.23175491     1.18383220     0.81044074
 c     -0.32770727     1.15474775    -0.43805482
 c      0.99199335     0.75670530    -0.61200748
 h     -0.04886033    -1.85211228     1.16535569
 h     -1.96591837     1.91581288     0.68856261
 h     -0.67854587     1.83392098    -1.19123511
 h      1.87717191     1.35641215    -1.03511297
 o      2.29426738    -1.03594399     0.30045836
 h      3.20686268    -0.66792673     0.01291019
 c     -2.50526624    -0.50129463    -0.50723404
 h     -2.23892058    -1.17456502    -1.34003342
 h     -3.22396320    -0.55160861     0.28905452
 h     -2.94930228     0.41449279    -1.11081168
 h     -0.87633270     1.27244270     1.86245821
          17

 c      1.15463830    -0.43772049     0.08333338
 c     -0.09747494    -0.96721100     0.38329201
 c     -1.16160521    -0.02042509     0.05982389
 c     -1.22927306     1.18429396     0.80440923
 c     -0.32602250     1.17098844    -0.43568760
 c      0.99406012     0.75000723    -0.61364767
 h     -0.04919769    -1.83739377     1.19587983
 h     -1.96208186     1.91309393     0.67149012
 h     -0.65996056     1.87456411    -1.13613144
 h      1.85591640     1.34579245    -1.02237379
 o      2.30169200    -1.02576543     0.29574650
 h      3.15245611    -0.66185283    -0.00055400
 c     -2.51249226    -0.48418562    -0.51734540
 h     -2.20672168    -1.21329290    -1.33579250
 h     -3.23385047    -0.56311554     0.32764629
 h     -2.99055872     0.36437625    -1.09588433
 h     -0.88081827     1.31294142     1.89190828
          17

 c      1.14612377    -0.44906845     0.08487379
 c     -0.09087568    -0.98418971     0.39979981
 c     -1.16332020    -0.03434921     0.05134000
 c     -1.22507165     1.18549096     0.80211903
 c     -0.32466791     1.18730313    -0.43463839
 c      0.99686459     0.74436084    -0.61431372
 h     -0.05680745    -1.80809980     1.20901486
 h     -1.97731997     1.91734022     0.64939185
 h     -0.64960721     1.92521295    -1.09217728
 h      1.82603919     1.33146615    -1.00871344
 o      2.30960140    -1.01654797     0.29164998
 h      3.09203689    -0.65124642    -0.01540353
 c     -2.51913497    -0.46593598    -0.52911099
 h     -2.18766022    -1.25309583    -1.31908736
 h     -3.23968851    -0.58698704     0.36119255
 h     -3.02591310     0.30973695    -1.07747701
 h     -0.88142422     1.35046644     1.90720898
          17

 c      1.13809088    -0.46128648     0.08518542
 c     -0.08319932    -1.00176820     0.41844050
 c     -1.16592630    -0.04794615     0.04229455
 c     -1.21961216     1.18749030     0.80355070
 c     -0.32311213     1.20310113    -0.43468500
 c      0.99927697     0.73948308    -0.61364893
 h     -0.07104328    -1.76966990     1.20902070
 h     -2.00633815     1.92356179     0.62367122
 h     -0.64760927     1.98745674    -1.06190618
 h      1.79583535     1.31797255    -0.99806037
 o      2.31633745    -1.00895172     0.28876163
 h      3.05116663    -0.62495713    -0.04112134
 c     -2.52497370    -0.44848247    -0.54134809
 h     -2.18406318    -1.28867954    -1.28798723
 h     -3.23579039    -0.62108900     0.38274189
 h     -3.06035542     0.26288646    -1.06404512
 h     -0.87930297     1.38326544     1.90460558
          17

 c      1.13080682    -0.47430069     0.08428194
 c     -0.07496388    -1.01881532     0.43812925
 c     -1.16926362    -0.06055688     0.03316565
 c     -1.21368514     1.19046232     0.80819227
 c     -0.32112689     1.21835621    -0.43599341
 c      1.00009870     0.73499379    -0.61130265
 h     -0.09107998    -1.73189359     1.20504702
 h     -2.04091587     1.92481521     0.59691757
 h     -0.65110824     2.05663508    -1.04237643
 h      1.77474515     1.31081524    -0.99477063
 o      2.32103106    -1.00338423     0.28748462
 h      3.04359047    -0.57587119    -0.08434711
 c     -2.52948079    -0.43366832    -0.55282205
 h     -2.19682806    -1.31646471    -1.24341764
 h     -3.21933375    -0.66245605     0.38821268
 h     -3.10115418     0.23609926    -1.06447697
 h     -0.87462682     1.41032902     1.88416408
          17

 c      1.12447362    -0.48801459     0.08222601
 c     -0.06667406    -1.03393898     0.45737630
 c     -1.17311623    -0.07160165     0.02445064
 c     -1.20811229     1.19440980     0.81511114
 c     -0.31871279     1.23342143    -0.43884714
 c      0.99847140     0.73067181    -0.60711259
 h     -0.11636245    -1.70792288     1.21075292
 h     -2.07335552     1.91561759     0.57212531
 h     -0.65580815     2.12426288    -1.02828528
 h      1.76895386     1.31334497    -1.00158042
 o      2.32467429    -0.99931231     0.28739880
 h      3.05447866    -0.51210990    -0.13870629
 c     -2.53240961    -0.42248355    -0.56279884
 h     -2.22534065    -1.33494720    -1.18869235
 h     -3.18998568    -0.70771747     0.37628956
 h     -3.15159557     0.23353451    -1.08204618
 h     -0.86658642     1.43159598     1.84975148
          17

 c      1.11925530    -0.50232166     0.07913284
 c     -0.05876622    -1.04604389     0.47485686
 c     -1.17722144    -0.08059374     0.01663793
 c     -1.20361423     1.19905993     0.82300271
 c     -0.31596865     1.24869035    -0.44338242
 c      0.99423119     0.72670372    -0.60127059
 h     -0.14687627    -1.70802804     1.23784256
 h     -2.09814493     1.89325847     0.55207709
 h     -0.65781151     2.18212936    -1.01519481
 h      1.77751762     1.32378761    -1.01763335
 o      2.32876789    -0.99575240     0.28766670
 h      3.06132656    -0.44908001    -0.19131668
 c     -2.53423958    -0.41473045    -0.57131319
 h     -2.26739664    -1.34519969    -1.12926304
 h     -3.14963456    -0.75348326     0.34841806
 h     -3.20621724     0.24835303    -1.11155798
 h     -0.85321108     1.44820962     1.80927128
          17

 c      1.11530240    -0.51710331     0.07515874
 c     -0.05168804    -1.05508150     0.49030975
 c     -1.18129929    -0.08715804     0.01016770
 c     -1.20077634     1.20388238     0.83032395
 c     -0.31300779     1.26440001    -0.44951437
 c      0.98781970     0.72360732    -0.59427613
 h     -0.18198600    -1.73097350     1.28571392
 h     -2.11234045     1.85775168     0.53898076
 h     -0.65448865     2.22462571    -1.00070567
 h      1.79356137     1.33607294    -1.03887220
 o      2.33419733    -0.99194626     0.28763289
 h      3.05120452    -0.39851064    -0.23240319
 c     -2.53580629    -0.40949557    -0.57882766
 h     -2.31929686    -1.35124547    -1.07242072
 h     -3.10241767    -0.79680439     0.30917504
 h     -3.25493087     0.26936867    -1.14398474
 h     -0.83138519     1.46253209     1.77382070
          17

 c      1.11273227    -0.53221673     0.07048268
 c     -0.04599661    -1.06193087     0.50452103
 c     -1.18509019    -0.09106029     0.00540154
 c     -1.19994981     1.20820193     0.83569684
 c     -0.30991285     1.28057595    -0.45697856
 c      0.97988889     0.72191375    -0.58672348
 h     -0.21903824    -1.76530258     1.34177420
 h     -2.11569010     1.81151355     0.53420129
 h     -0.64461239     2.24933722    -0.98436914
 h      1.80889485     1.34345072    -1.06033402
 o      2.34124934    -0.98746462     0.28692117
 h      3.02032534    -0.36672761    -0.25687452
 c     -2.53770740    -0.40567446    -0.58590187
 h     -2.37641745    -1.35940883    -1.02632987
 h     -3.05465866    -0.83582415     0.26662705
 h     -3.28920587     0.28743187    -1.17155618
 h     -0.79797631     1.47721794     1.75363433
          17

 c      1.11156926    -0.54749783     0.06530370
 c     -0.04224481    -1.06758305     0.51843793
 c     -1.18838844    -0.09223098     0.00260956
 c     -1.20100323     1.21138075     0.83851000
 c     -0.30670412     1.29702090    -0.46538285
 c      0.97101579     0.72193649    -0.57913142
 h     -0.25423413    -1.79854260     1.39182204
 h     -2.11099975     1.75918041     0.53796316
 h     -0.62829610     2.25712261    -0.96740004
 h      1.81724846     1.34107706    -1.07798865
 o      2.34981845    -0.98214590     0.28538152
 h      2.97084375    -0.35562005    -0.26348521
 c     -2.54008236    -0.40230983    -0.59315296
 h     -2.43433127    -1.37542906    -0.99798449
 h     -3.01388657    -0.87026789     0.23140126
 h     -3.30421009     0.29706247    -1.18923729
 h     -0.75249721     1.49324691     1.75161213
          17

 c      1.11168208    -0.56277740     0.05985349
 c     -0.04080268    -1.07267859     0.53263008
 c     -1.19106420    -0.09076307     0.00196956
 c     -1.20313184     1.21292676     0.83912467
 c     -0.30332280     1.31329637    -0.47422545
 c      0.96162330     0.72370938    -0.57188049
 h     -0.28423652    -1.82225234     1.42621648
 h     -2.10452062     1.70733967     0.54912504
 h     -0.60696878     2.25231821    -0.95256132
 h      1.81514850     1.32666914    -1.08939579
 o      2.35947042    -0.97611813     0.28310862
 h      2.91001027    -0.36228864    -0.25513863
 c     -2.54275322    -0.39898116    -0.60116217
 h     -2.48971492    -1.40029998    -0.99098446
 h     -2.98637506    -0.90073219     0.21310377
 h     -3.29852823     0.29605749    -1.19448614
 h     -0.69897756     1.50886214     1.76122045
          17

 c      1.11275597    -0.57789381     0.05440689
 c     -0.04178117    -1.07747583     0.54724392
 c     -1.19306987    -0.08688582     0.00357306
 c     -1.20504837     1.21247085     0.83840051
 c     -0.29964122     1.32871747    -0.48289839
 c      0.95199146     0.72700364    -0.56520368
 h     -0.30685248    -1.83220593     1.44026029
 h     -2.10513309     1.66347080     0.56547814
 h     -0.58327954     2.24278885    -0.94404874
 h      1.80180613     1.30030212    -1.09378286
 o      2.36938877    -0.96994717     0.28057218
 h      2.85114532    -0.37671076    -0.24092880
 c     -2.54549258    -0.39609047    -0.61014067
 h     -2.54023960    -1.42895861    -1.00488472
 h     -2.97445605    -0.92654621     0.21543616
 h     -3.27376263     0.28519556    -1.18708339
 h     -0.64444832     1.52082588     1.77175501
          17

 c      1.11432296    -0.59269063     0.04927239
 c     -0.04504175    -1.08193003     0.56208831
 c     -1.19443306    -0.08093444     0.00743168
 c     -1.20555519     1.20981413     0.83708549
 c     -0.29552536     1.34246946    -0.49074654
 c      0.94226446     0.73135262    -0.55918001
 h     -0.32111749    -1.82749070     1.43316908
 h     -2.12057099     1.63353627     0.58504779
 h     -0.56052587     2.23851997    -0.94674650
 h      1.77903769     1.26416552    -1.09210213
 o      2.37844054    -0.96471094     0.27868542
 h      2.81258902    -0.38070262    -0.23707381
 c     -2.54808422    -0.39475472    -0.61968015
 h     -2.58401659    -1.45326444    -1.03628683
 h     -2.97618026    -0.94459343     0.23457258
 h     -3.23479134     0.26856667    -1.16950624
 h     -0.59588454     1.52621289     1.77425755
          17

 c      1.11585254    -0.60699474     0.04475530
 c     -0.05023449    -1.08573197     0.57667457
 c     -1.19523856    -0.07332732     0.01348251
 c     -1.20417812     1.20507819     0.83551090
 c     -0.29096428     1.35396954    -0.49724964
 c      0.93242540     0.73607483    -0.55371801
 h     -0.32738557    -1.81023718     1.40772884
 h     -2.15180251     1.61939615     0.60765011
 h     -0.54127678     2.24732714    -0.96416479
 h      1.75139298     1.22239411    -1.08720708
 o      2.38584858    -0.96128701     0.27818603
 h      2.80684641    -0.35958793    -0.25674326
 c     -2.55012889    -0.39643385    -0.62884479
 h     -2.61937404    -1.46575893    -1.08043741
 h     -2.98745284    -0.95074915     0.26231522
 h     -3.19033648     0.25426100    -1.14750424
 h     -0.55833283     1.52317525     1.76369061
          17

 c      1.11686787    -0.62059381     0.04111570
 c     -0.05682468    -1.08827744     0.59018505
 c     -1.19560342    -0.06455203     0.02159501
 c     -1.20134655     1.19870962     0.83363084
 c     -0.28618903     1.36330118    -0.50225030
 c      0.92229397     0.74033484    -0.54856171
 h     -0.32766672    -1.78623895     1.37090273
 h     -2.19147017     1.61867064     0.63473727
 h     -0.52598281     2.26971621    -0.99589527
 h      1.72589519     1.18054391    -1.08378978
 o      2.39195363    -0.95919555     0.27861320
 h      2.82811022    -0.32092812    -0.29348401
 c     -2.55096871    -0.40254168    -0.63648183
 h     -2.64492241    -1.46162058    -1.13245752
 h     -3.00417557    -0.94198364     0.29017771
 h     -3.15192747     0.25378374    -1.12937008
 h     -0.53438926     1.51097877     1.73876836
          17

 c      1.11701882    -0.63324365     0.03855607
 c     -0.06410904    -1.08862432     0.60144640
 c     -1.19565146    -0.05515701     0.03157782
 c     -1.19801479     1.19128991     0.83121634
 c     -0.28164112     1.37122930    -0.50598991
 c      0.91167473     0.74329902    -0.54339451
 h     -0.32596812    -1.76572558     1.33441577
 h     -2.22845593     1.62702277     0.66766062
 h     -0.51315850     2.29858649    -1.03726486
 h      1.71014222     1.14408319    -1.08721150
 o      2.39760793    -0.95722685     0.27884807
 h      2.86150003    -0.28448587    -0.32981154
 c     -2.55009524    -0.41388436    -0.64172473
 h     -2.65967492    -1.43915845    -1.18806205
 h     -3.02315982    -0.91735274     0.31156778
 h     -3.12834136     0.27684100    -1.12152975
 h     -0.52412289     1.48993741     1.70146613
          17

 c      1.11610080    -0.64468993     0.03722336
 c     -0.07132338    -1.08567160     0.60916755
 c     -1.19549741    -0.04574134     0.04317284
 c     -1.19523884     1.18335789     0.82796373
 c     -0.27781770     1.37875716    -0.50890529
 c      0.90067986     0.74436082    -0.53807066
 h     -0.32749165    -1.76150337     1.31222514
 h     -2.25306072     1.64024831     0.70649454
 h     -0.50088250     2.32418426    -1.08170958
 h      1.70835025     1.11613549    -1.10079716
 o      2.40340158    -0.95453275     0.27808332
 h      2.89531528    -0.26454731    -0.35284619
 c     -2.54773089    -0.42994784    -0.64448534
 h     -2.66316650    -1.39986229    -1.24403261
 h     -3.04227491    -0.87807269     0.32235564
 h     -3.11864025     0.32290488    -1.12282984
 h     -0.52484825     1.46146407     1.65695223
          17

 c      1.11405851    -0.65467541     0.03720086
 c     -0.07794665    -1.07884005     0.61268485
 c     -1.19525531    -0.03694347     0.05603726
 c     -1.19400407     1.17534602     0.82349472
 c     -0.27513151     1.38671345    -0.51140881
 c      0.88994795     0.74327432    -0.53281220
 h     -0.33545573    -1.78114817     1.31195424
 h     -2.25922876     1.65512513     0.75001914
 h     -0.48792775     2.33865039    -1.12327741
 h      1.71828765     1.09636029    -1.12350811
 o      2.40956757    -0.95078075     0.27597062
 h      2.92278103    -0.26726616    -0.35681364
 c     -2.54465903    -0.44889885    -0.64529060
 h     -2.65559887    -1.34831660    -1.29870019
 h     -3.06045917    -0.82725827     0.32082402
 h     -3.11396355     0.38072484    -1.12588715
 h     -0.53084760     1.42807838     1.61359946
          17

 c      1.11098840    -0.66293109     0.03849048
 c     -0.08395276    -1.06870811     0.61254790
 c     -1.19505901    -0.02942511     0.06972160
 c     -1.19513094     1.16761743     0.81742393
 c     -0.27383294     1.39557787    -0.51377813
 c      0.88045384     0.74008060    -0.52814388
 h     -0.34833724    -1.81957057     1.32809488
 h     -2.24478989     1.66960459     0.79618173
 h     -0.47403748     2.33765066    -1.15780462
 h      1.73276436     1.08220033    -1.15064081
 o      2.41607355    -0.94601335     0.27250314
 h      2.94082578    -0.29288046    -0.34119958
 c     -2.54153321    -0.46838556    -0.64469895
 h     -2.63793301    -1.29156850    -1.35233768
 h     -3.07785580    -0.76953247     0.30758531
 h     -3.10529788     0.43663054    -1.12348182
 h     -0.53413831     1.39290008     1.58172845
          17

 c      1.10711628    -0.66918259     0.04101650
 c     -0.08962910    -1.05662817     0.61002182
 c     -1.19507623    -0.02385972     0.08367912
 c     -1.19899444     1.16057533     0.80965856
 c     -0.27396082     1.40544461    -0.51611662
 c      0.87308267     0.73496937    -0.52465453
 h     -0.36182502    -1.86337003     1.34774599
 h     -2.21130831     1.68295122     0.84255464
 h     -0.45980492     2.32038674    -1.18323274
 h      1.74383806     1.07085045    -1.17661685
 o      2.42263234    -0.94060061     0.26798306
 h      2.95005630    -0.33648237    -0.31022223
 c     -2.53854873    -0.48625458    -0.64307609
 h     -2.61172619    -1.23726837    -1.40672115
 h     -3.09597859    -0.71045011     0.28553814
 h     -3.08723816     0.48044773    -1.11169293
 h     -0.52787129     1.35823537     1.56946355
          17

 c      1.10276520    -0.67316830     0.04464355
 c     -0.09525770    -1.04393532     0.60628962
 c     -1.19551008    -0.02090562     0.09730770
 c     -1.20511663     1.15472723     0.80076947
 c     -0.27532298     1.41601338    -0.51832291
 c      0.86834212     0.72820950    -0.52281909
 h     -0.37219428    -1.89989764     1.35973796
 h     -2.16415201     1.69607395     0.88679476
 h     -0.44652233     2.28938541    -1.19981443
 h      1.74571090     1.06025720    -1.19708029
 o      2.42859074    -0.93530954     0.26310460
 h      2.95658024    -0.38690255    -0.27414800
 c     -2.53551115    -0.50095855    -0.64076890
 h     -2.57871541    -1.19077546    -1.46306516
 h     -3.11758866    -0.65565384     0.25940928
 h     -3.05768728     0.50649934    -1.08962574
 h     -0.51107140     1.32426188     1.57752800
          17

 c      1.09832149    -0.67465755     0.04919402
 c     -0.10099007    -1.03161432     0.60217091
 c     -1.19659277    -0.02114483     0.11002407
 c     -1.21213253     1.15054508     0.79190975
 c     -0.27751975     1.42659539    -0.52005242
 c      0.86629144     0.72013240    -0.52293506
 h     -0.37742933    -1.92097799     1.35763706
 h     -2.11228881     1.71187977     0.92723027
 h     -0.43606294     2.25041052    -1.21046142
 h      1.73558317     1.04926123    -1.20965066
 o      2.43284626    -0.93128801     0.25897013
 h      2.97348467    -0.42695860    -0.24952680
 c     -2.53202097    -0.51172668    -0.63829276
 h     -2.54057399    -1.15332440    -1.51945833
 h     -3.14583881    -0.60993224     0.23428078
 h     -3.01675354     0.51286761    -1.05844430
 h     -0.48929272     1.28964307     1.59892135
          17

 c      1.09418329    -0.67346531     0.05445996
 c     -0.10684996    -1.02030635     0.59815792
 c     -1.19857511    -0.02499447     0.12134954
 c     -1.21831921     1.14825978     0.78427267
 c     -0.28001554     1.43619268    -0.52071635
 c      0.86658547     0.71111095    -0.52510770
 h     -0.37695395    -1.92270918     1.33905662
 h     -2.06645428     1.73483079     0.96336146
 h     -0.43067496     2.21186247    -1.22078131
 h      1.71362302     1.03752391    -1.21406831
 o      2.43438607    -0.92943728     0.25650471
 h      3.01281876    -0.44344014    -0.24985644
 c     -2.52765171    -0.51847697    -0.63620949
 h     -2.49907571    -1.12303626    -1.57061281
 h     -3.18260270    -0.57665465     0.21327691
 h     -2.96612465     0.50091532    -1.02080699
 h     -0.47028704     1.25330172     1.62396872
          17

 c      1.09068632    -0.66947262     0.06022085
 c     -0.11274874    -1.01036024     0.59447700
 c     -1.20171175    -0.03262522     0.13097667
 c     -1.22231039     1.14789252     0.77869414
 c     -0.28225192     1.44375112    -0.51962919
 c      0.86855187     0.70151592    -0.52923730
 h     -0.37126142    -1.90478511     1.30472078
 h     -2.03481426     1.76859389     0.99551241
 h     -0.43246950     2.18237563    -1.23752626
 h      1.68287708     1.02554326    -1.21231049
 o      2.43340168    -0.92952500     0.25552585
 h      3.06866654    -0.44112515    -0.27085884
 c     -2.52207629    -0.52162540    -0.63480391
 h     -2.45622464    -1.09731614    -1.61022784
 h     -3.22693118    -0.55785135     0.19600083
 h     -2.90899187     0.47563950    -0.98073210
 h     -0.46005242     1.21528145     1.64475488
          17

 c      1.08805537    -0.66265421     0.06627525
 c     -0.11847075    -1.00181246     0.59108513
 c     -1.20623946    -0.04391471     0.13879696
 c     -1.22357044     1.14948702     0.77564175
 c     -0.28378086     1.44857926    -0.51636363
 c      0.87128053     0.69166633    -0.53501149
 h     -0.36184267    -1.87069460     1.25836009
 h     -2.01875376     1.81268996     1.02342173
 h     -0.44255540     2.16648762    -1.26466282
 h      1.64915457     1.01473381    -1.20869199
 o      2.43099538    -0.93068706     0.25516528
 h      3.12198660    -0.43459323    -0.29737672
 c     -2.51508358    -0.52200464    -0.63392301
 h     -2.41407252    -1.07439587    -1.63345138
 h     -3.27497180    -0.55453069     0.17914477
 h     -2.85020679     0.44665736    -0.94358047
 h     -0.46163659     1.17659873     1.65652943
          17

 c      1.08640862    -0.65309998     0.07247040
 c     -0.12364032    -0.99428501     0.58761008
 c     -1.21235129    -0.05844027     0.14489293
 c     -1.22234508     1.15318180     0.77531546
 c     -0.28435928     1.45061824    -0.51106217
 c      0.87375306     0.68181408    -0.54195178
 h     -0.35138313    -1.82890424     1.20735977
 h     -2.01337922     1.86178827     1.04538331
 h     -0.46035778     2.16193306    -1.29987068
 h      1.62016139     1.00727858    -1.20936149
 o      2.42810750    -0.93228724     0.25475374
 h      3.15715813    -0.43438087    -0.31762637
 c     -2.50653544    -0.52082099    -0.63308456
 h     -2.37441307    -1.05372509    -1.63805732
 h     -3.32132897    -0.56673656     0.15847358
 h     -2.79589595     0.42814324    -0.91550649
 h     -0.47537232     1.13884428     1.65758437
          17

 c      1.08579039    -0.64102451     0.07871573
 c     -0.12771988    -0.98691401     0.58333181
 c     -1.22017664    -0.07550564     0.14950371
 c     -1.21927688     1.15902431     0.77762885
 c     -0.28394556     1.45027467    -0.50434294
 c      0.87508257     0.67221103    -0.54959359
 h     -0.34382505    -1.79366838     1.16300092
 h     -2.01179345     1.90853996     1.05903879
 h     -0.48381809     2.16189143    -1.33568177
 h      1.60289771     1.00525110    -1.22023445
 o      2.42521139    -0.93403877     0.25398656
 h      3.16630602    -0.44498759    -0.32591420
 c     -2.49643568    -0.51926127    -0.63174887
 h     -2.33851838    -1.03591143    -1.62474908
 h     -3.36062894    -0.59343286     0.13046097
 h     -2.75147814     0.43384878    -0.90149804
 h     -0.49921181     1.10383255     1.64904280
          17

 c      1.08620873    -0.62676344     0.08498020
 c     -0.13013511    -0.97867892     0.57746410
 c     -1.22977303    -0.09420049     0.15297399
 c     -1.21511353     1.16681055     0.78213856
[truncated: 34,518 more chars]
