# Supplementary material for: Photochemical permutation of meta-substituted phenols
Source: Nat Commun. 2025 Aug 13;16:7502. doi: 10.1038/s41467-025-62549-5 (PMC12350626; doi:10.1038/s41467-025-62549-5)
Supplement: Supplementary file 3 — Source Data [file 41467_2025_62549_MOESM3_ESM.zip › Source data/NAMD_trajectories/trajectory050.xyz]

          17

 c      1.19468526    -0.44105292     0.05388205
 c     -0.11261290    -1.06209757     0.12335181
 c     -1.24826627    -0.33779276    -0.00079949
 c     -1.15273824     1.27844853    -0.06526696
 c      0.23332612     1.83128826    -0.02496034
 c      1.32124790     0.99609999     0.07044239
 h     -0.29106036    -2.20875747     0.17157084
 h     -1.40421470     1.73293530    -0.86359219
 h      0.35459840     2.94456192     0.06694674
 h      2.35359438     1.38902699    -0.01439881
 o      2.20541870    -1.14671948    -0.09760864
 h      2.92561551    -0.59022242    -0.20516112
 c     -2.62195197    -0.89557515     0.01016091
 h     -2.59227274    -1.93191868    -0.20124164
 h     -3.23419489    -0.33119663     0.66335553
 h     -3.01563206    -0.59347037    -0.98190432
 h     -1.66711250     1.47375542     0.92601437
          17

 c      1.19091977    -0.44415232     0.04840226
 c     -0.10675581    -1.05874014     0.12453012
 c     -1.25168520    -0.34095625    -0.00479215
 c     -1.14735782     1.28283191    -0.05846142
 c      0.23643374     1.83651463    -0.02598997
 c      1.32272627     0.99999813     0.06815635
 h     -0.30776544    -2.22427020     0.18347371
 h     -1.43440306     1.75095032    -0.86630137
 h      0.36230359     2.93544316     0.05824639
 h      2.34105228     1.39906951    -0.01849866
 o      2.20406257    -1.14940480    -0.09389465
 h      2.90268283    -0.59862349    -0.19645850
 c     -2.61893491    -0.89933756     0.00593531
 h     -2.60205598    -1.94538087    -0.20476782
 h     -3.25978038    -0.34863524     0.68388996
 h     -3.01239855    -0.61089688    -0.97036659
 h     -1.67768509     1.48817466     0.94102195
          17

 c      1.18435116    -0.44437257     0.04348941
 c     -0.10080012    -1.05785727     0.12547817
 c     -1.25598701    -0.34163338    -0.00918130
 c     -1.14054203     1.28423379    -0.04691202
 c      0.23942973     1.84152559    -0.02593828
 c      1.32442444     1.00286454     0.06543274
 h     -0.31401722    -2.21920115     0.19649853
 h     -1.49773762     1.78989617    -0.91088215
 h      0.36935070     2.92177984     0.04587443
 h      2.32785224     1.40974774    -0.02031618
 o      2.20302003    -1.15536909    -0.09018357
 h      2.91896964    -0.58596341    -0.19297905
 c     -2.61442505    -0.90224897     0.00058434
 h     -2.61521530    -1.97150595    -0.19754606
 h     -3.29098240    -0.36901873     0.71120649
 h     -3.01419168    -0.62104734    -0.96596652
 h     -1.68786045     1.51010698     0.94296877
          17

 c      1.17554684    -0.44183768     0.03906805
 c     -0.09524629    -1.05933478     0.12619440
 c     -1.26077765    -0.33988143    -0.01375130
 c     -1.13358640     1.28430562    -0.03344103
 c      0.24208407     1.84582701    -0.02493037
 c      1.32600604     1.00457940     0.06227559
 h     -0.30907413    -2.19394641     0.21040585
 h     -1.57888203     1.83128959    -0.96414918
 h      0.37611131     2.90922608     0.03017199
 h      2.31749373     1.42153742    -0.01995015
 o      2.20293094    -1.16380478    -0.08655836
 h      2.96089148    -0.56248414    -0.19263334
 c     -2.60909489    -0.90465949    -0.00525498
 h     -2.63038271    -2.00323414    -0.17939130
 h     -3.32091746    -0.39569606     0.73858917
 h     -3.02233653    -0.62326291    -0.97059354
 h     -1.69637791     1.53796405     0.93214444
          17

 c      1.16541954    -0.43686292     0.03503516
 c     -0.09054588    -1.06262406     0.12664908
 c     -1.26562800    -0.33579692    -0.01826776
 c     -1.12757874     1.28414824    -0.02009368
 c      0.24416585     1.84892722    -0.02311758
 c      1.32717148     1.00511446     0.05868657
 h     -0.29333139    -2.15346511     0.22511348
 h     -1.66370687     1.86277941    -1.00412164
 h      0.38296008     2.90341775     0.01161702
 h      2.31254679     1.43450601    -0.01751505
 o      2.20476887    -1.17341006    -0.08314894
 h      3.00603810    -0.54465607    -0.19221995
 c     -2.60368566    -0.90701918    -0.01124940
 h     -2.64591938    -2.03258271    -0.15089975
 h     -3.34389680    -0.43025539     0.76050464
 h     -3.03656443    -0.61833872    -0.98269658
 h     -1.70304822     1.57037115     0.91069904
          17

 c      1.15503673    -0.42992633     0.03128481
 c     -0.08701402    -1.06667394     0.12676425
 c     -1.27013540    -0.32950238    -0.02250111
 c     -1.12313022     1.28419664    -0.00795489
 c      0.24548841     1.85055130    -0.02064913
 c      1.32778585     1.00455396     0.05466327
 h     -0.26856929    -2.10816081     0.24098700
 h     -1.74284689     1.87932329    -1.02183712
 h      0.39000788     2.90749535    -0.00933245
 h      2.31362004     1.44794774    -0.01307927
 o      2.20894813    -1.18316562    -0.08000799
 h      3.03885150    -0.54317738    -0.18965058
 c     -2.59890292    -0.90971508    -0.01734886
 h     -2.66004630    -2.05303048    -0.11371595
 h     -3.35622530    -0.47239019     0.77338957
 h     -3.05510829    -0.60821327    -0.99800171
 h     -1.70867664     1.60629986     0.88219067
          17

 c      1.14544222    -0.42161655     0.02772285
 c     -0.08478489    -1.06994054     0.12639379
 c     -1.27397397    -0.32116448    -0.02623575
 c     -1.12050011     1.28452320     0.00237927
 c      0.24593823     1.85079195    -0.01767046
 c      1.32792031     1.00309861     0.05020643
 h     -0.23786376    -2.07377326     0.25916715
 h     -1.81054269     1.87970444    -1.01528763
 h      0.39687952     2.92036364    -0.03221666
 h      2.31918216     1.46034178    -0.00667634
 o      2.21532860    -1.19243016    -0.07711647
 h      3.05209196    -0.56214940    -0.18405841
 c     -2.59531207    -0.91298849    -0.02365344
 h     -2.67101347    -2.06069931    -0.07039118
 h     -3.35631072    -0.52025893     0.77576198
 h     -3.07544811    -0.59533608    -1.01139638
 h     -1.71482894     1.64509470     0.85110989
          17

 c      1.13754382    -0.41257070     0.02426981
 c     -0.08388807    -1.07085553     0.12535459
 c     -1.27692976    -0.31101707    -0.02927419
 c     -1.11977537     1.28506101     0.01055109
 c      0.24548192     1.85006319    -0.01434109
 c      1.32779071     1.00104017     0.04533308
 h     -0.20436032    -2.06595268     0.28131852
 h     -1.86313365     1.86430291    -0.98553180
 h      0.40275859     2.93724816    -0.05640151
 h      2.32635844     1.46973137     0.00161381
 o      2.22339624    -1.20088450    -0.07441022
 h      3.04505465    -0.60068030    -0.17547508
 c     -2.59323984    -0.91690863    -0.03031321
 h     -2.67725194    -2.05477358    -0.02406168
 h     -3.34467705    -0.57081800     0.76826823
 h     -3.09514160    -0.58212329    -1.01858644
 h     -1.72321141     1.68625784     0.82202984
          17

 c      1.13206760    -0.40342025     0.02085709
 c     -0.08439401    -1.06881943     0.12357204
 c     -1.27891803    -0.29936777    -0.03144002
 c     -1.12102680     1.28574332     0.01640137
 c      0.24415293     1.84889771    -0.01084710
 c      1.32764763     0.99871741     0.04008730
 h     -0.16947388    -2.08880477     0.30801548
 h     -1.89814006     1.83417512    -0.93505268
 h      0.40668852     2.95205339    -0.08099266
 h      2.33214234     1.47431321     0.01158934
 o      2.23228650    -1.20855549    -0.07178512
 h      3.02373312    -0.65298811    -0.16477323
 c     -2.59270070    -0.92136082    -0.03751552
 h     -2.67749607    -2.03763355     0.02192149
 h     -3.32407395    -0.62005667     0.75387608
 h     -3.11237531    -0.57066879    -1.01691844
 h     -1.73471672     1.72893651     0.79854243
          17

 c      1.12954608    -0.39475769     0.01742353
 c     -0.08638701    -1.06459423     0.12121165
 c     -1.27997660    -0.28658622    -0.03258034
 c     -1.12439335     1.28657719     0.01999880
 c      0.24203202     1.84774671    -0.00739657
 c      1.32767561     0.99646927     0.03454345
 h     -0.13319928    -2.13051736     0.33724211
 h     -1.91396229     1.79088457    -0.86740182
 h      0.40789479     2.95966599    -0.10494622
 h      2.33439599     1.47294448     0.02290960
 o      2.24066066    -1.21589927    -0.06908740
 h      3.00292179    -0.70731573    -0.15381148
 c     -2.59337095    -0.92604401    -0.04551608
 h     -2.67087108    -2.01472764     0.06440866
 h     -3.29944310    -0.66331559     0.73798114
 h     -3.12624003    -0.56262649    -1.00560905
 h     -1.74867822     1.77139493     0.78265720
          17

 c      1.13031514    -0.38711514     0.01391514
 c     -0.08980490    -1.05947845     0.11859813
 c     -1.28023224    -0.27308515    -0.03256779
 c     -1.13002691     1.28762175     0.02166328
 c      0.23922829     1.84686677    -0.00420397
 c      1.32792584     0.99459257     0.02880189
 h     -0.09603582    -2.17317155     0.36535710
 h     -1.91034921     1.73687387    -0.78774398
 h      0.40597623     2.95723028    -0.12727992
 h      2.33241080     1.46543827     0.03513263
 o      2.24680634    -1.22368901    -0.06613507
 h      3.00460448    -0.74785647    -0.14507704
 c     -2.59466028    -0.93050904    -0.05461047
 h     -2.65692268    -1.99367051     0.10088511
 h     -3.27704310    -0.69598367     0.72766034
 h     -3.13687603    -0.55911082    -0.98578784
 h     -1.76296329     1.81097935     0.77513174
          17

 c      1.13451344    -0.38093432     0.01028597
 c     -0.09440168    -1.05447225     0.11605353
 c     -1.27985294    -0.25929624    -0.03130261
 c     -1.13785220     1.28885140     0.02203730
 c      0.23585467     1.84627815    -0.00147159
 c      1.32828769     0.99330536     0.02297849
 h     -0.05957641    -2.20254731     0.38897839
 h     -1.89022550     1.67647606    -0.70447285
 h      0.40097416     2.94459101    -0.14727699
 h      2.32706967     1.45265211     0.04778416
 o      2.24970070    -1.23229407    -0.06283857
 h      3.04114316    -0.76634360    -0.13975199
 c     -2.59592382    -0.93428645    -0.06493582
 h     -2.63558407    -1.98192379     0.12969609
 h     -3.26207721    -0.71468311     0.72918875
 h     -3.14559017    -0.56052163    -0.96054411
 h     -1.77485246     1.84471084     0.77625833
          17

 c      1.14208349    -0.37653876     0.00649897
 c     -0.09981200    -1.05006536     0.11381880
 c     -1.27900432    -0.24564421    -0.02871664
 c     -1.14715006     1.28995461     0.02229570
 c      0.23199403     1.84575979     0.00062862
 c      1.32851129     0.99271959     0.01718927
 h     -0.02597786    -2.21061636     0.40582604
 h     -1.86353772     1.61751880    -0.63203192
 h      0.39337108     2.92431870    -0.16464246
 h      2.32065338     1.43637203     0.06043669
 o      2.25003980    -1.24112813    -0.05928671
 h      3.09901093    -0.77076900    -0.13632085
 c     -2.59671861    -0.93709863    -0.07615375
 h     -2.60717301    -1.98350099     0.14976927
 h     -3.25580294    -0.71841036     0.74456704
 h     -3.15489361    -0.56634257    -0.93482713
 h     -1.78199429     1.87001224     0.78620033
          17

 c      1.15278214    -0.37412988     0.00252585
 c     -0.10561303    -1.04632140     0.11203883
 c     -1.27782383    -0.23253148    -0.02478030
 c     -1.15626170     1.29027732     0.02428446
 c      0.22767599     1.84488022     0.00197121
 c      1.32828997     0.99283668     0.01153559
 h      0.00254985    -2.19463646     0.41477805
 h     -1.85036044     1.57163128    -0.59211099
 h      0.38402037     2.90135989    -0.17959347
 h      2.31621489     1.41895481     0.07277094
 o      2.24925077    -1.24933499    -0.05562295
 h      3.15432344    -0.77414142    -0.13249373
 c     -2.59687492    -0.93900949    -0.08734411
 h     -2.57254805    -1.99696337     0.16005230
 h     -3.25491768    -0.70872344     0.77018712
 h     -3.16815041    -0.57520360    -0.91466726
 h     -1.78284925     1.88500993     0.80456824
          17

 c      1.16620843    -0.37379203    -0.00165502
 c     -0.11137182    -1.04296359     0.11075724
 c     -1.27641427    -0.22033730    -0.01951270
 c     -1.16352624     1.28933902     0.02966788
 c      0.22290580     1.84309808     0.00248973
 c      1.32738483     0.99357579     0.00609863
 h      0.02404529    -2.15628190     0.41583616
 h     -1.87024606     1.54813533    -0.60285351
 h      0.37395080     2.88195248    -0.19281917
 h      2.31646892     1.40275563     0.08456570
 o      2.24838226    -1.25638452    -0.05194077
 h      3.19021375    -0.78468919    -0.12683788
 c     -2.59637828    -0.94033714    -0.09733998
 h     -2.53328356    -2.01655563     0.15937848
 h     -3.25394174    -0.68886522     0.79909324
 h     -3.18837934    -0.58557452    -0.90521041
 h     -1.77664775     1.88839133     0.82978550
          17

 c      1.18183952    -0.37548981    -0.00606131
 c     -0.11669607    -1.03937271     0.10989660
 c     -1.27485194    -0.20941143    -0.01299274
 c     -1.16933894     1.28756652     0.03820800
 c      0.21772659     1.83995494     0.00217228
 c      1.32574954     0.99481869     0.00094501
 h      0.03710431    -2.10181825     0.41031462
 h     -1.91833087     1.54520339    -0.65836374
 h      0.36402169     2.87148647    -0.20517287
 h      2.32252283     1.38953145     0.09559125
 o      2.24796034    -1.26208907    -0.04828065
 h      3.19900628    -0.80551825    -0.11880896
 c     -2.59530582    -0.94139262    -0.10524892
 h     -2.49157275    -2.03525420     0.14691982
 h     -3.24796709    -0.66264344     0.82423950
 h     -3.21635790    -0.59687648    -0.90818982
 h     -1.76329579     1.87929468     0.85905328
          17

 c      1.19906540    -0.37906231    -0.01070783
 c     -0.12129225    -1.03452043     0.10922748
 c     -1.27320308    -0.20004640    -0.00536913
 c     -1.17552549     1.28585627     0.04824628
 c      0.21222873     1.83529138     0.00102268
 c      1.32358984     0.99643347    -0.00386490
 h      0.04133513    -2.04298646     0.40121209
 h     -1.97230659     1.55451420    -0.73508052
 h      0.35457545     2.87200268    -0.21711263
 h      2.33318839     1.38014420     0.10548860
 o      2.24810696    -1.26650909    -0.04464704
 h      3.18029399    -0.83616710    -0.10846719
 c     -2.59385068    -0.94229092    -0.11073910
 h     -2.44987376    -2.04729577     0.12269143
 h     -3.23393004    -0.63370117     0.84034845
 h     -3.24948680    -0.60994601    -0.92091755
 h     -1.74350911     1.85756760     0.88906078
          17

 c      1.21721293    -0.38422984    -0.01560463
 c     -0.12499926    -1.02701273     0.10837326
 c     -1.27153224    -0.19245063     0.00314054
 c     -1.18335557     1.28483590     0.05834740
 c      0.20651002     1.82933315    -0.00097953
 c      1.32131256     0.99827024    -0.00827509
 h      0.03769726    -1.99655979     0.39320408
 h     -2.01511585     1.56946336    -0.81236297
 h      0.34535664     2.88114146    -0.22831236
 h      2.34540541     1.37472203     0.11375002
 o      2.24853782    -1.26993398    -0.04101369
 h      3.14097521    -0.87299207    -0.09638216
 c     -2.59227972    -0.94294650    -0.11397081
 h     -2.41053150    -2.04934174     0.08773746
 h     -3.21073463    -0.60520046     0.84441563
 h     -3.28267174    -0.62629321    -0.93788786
 h     -1.71905261     1.82423995     0.91707147
          17

 c      1.23556364    -0.39060993    -0.02075281
 c     -0.12772210    -1.01560832     0.10695852
 c     -1.26989786    -0.18673405     0.01226217
 c     -1.19317385     1.28474759     0.06764490
 c      0.20064697     1.82257159    -0.00387642
 c      1.31939444     1.00015213    -0.01223798
 h      0.02779079    -1.97834063     0.39094984
 h     -2.03910629     1.58634736    -0.87772317
 h      0.33577722     2.89350171    -0.23784286
 h      2.35546801     1.37307173     0.11982189
 o      2.24841995    -1.27292919    -0.03732188
 h      3.09755179    -0.90852311    -0.08365852
 c     -2.59081587    -0.94315930    -0.11538427
 h     -2.37548554    -2.04074239     0.04403512
 h     -3.17904737    -0.57968613     0.83574296
 h     -3.31036522    -0.64699704    -0.95337319
 h     -1.69280942     1.78183522     0.94198603
          17

 c      1.25337533    -0.39772984    -0.02614114
 c     -0.12926662    -1.00018658     0.10490099
 c     -1.26834673    -0.18289775     0.02167848
 c     -1.20477797     1.28556973     0.07555366
 c      0.19469305     1.81554460    -0.00769785
 c      1.31824145     1.00188266    -0.01571972
 h      0.01197165    -1.99185402     0.39569750
 h     -2.04205775     1.60316213    -0.92410943
 h      0.32528895     2.90315600    -0.24472422
 h      2.36027791     1.37503429     0.12325217
 o      2.24642891    -1.27629679    -0.03349735
 h      3.07524744    -0.93226761    -0.07166772
 c     -2.58954073    -0.94268862    -0.11555414
 h     -2.34604762    -2.02343212    -0.00574415
 h     -3.14117634    -0.55892709     0.81605140
 h     -3.32817858    -0.67211113    -0.96314236
 h     -1.66850514     1.73422776     0.96494656
          17

 c      1.26991274    -0.40502973    -0.03174667
 c     -0.12932366    -0.98202157     0.10250371
 c     -1.26690894    -0.18083895     0.03104166
 c     -1.21775858     1.28715746     0.08156763
 c      0.18869308     1.80866435    -0.01243092
 c      1.31808745     1.00326778    -0.01870399
 h     -0.01093263    -2.02508389     0.40424591
 h     -2.02413089     1.61870127    -0.94721816
 h      0.31361769     2.90560367    -0.24839207
 h      2.35814265     1.38065681     0.12379871
 o      2.24181016    -1.28064114    -0.02951512
 h      3.09113268    -0.93788462    -0.06100291
 c     -2.58834950    -0.94131318    -0.11514175
 h     -2.32274839    -2.00154344    -0.05855917
 h     -3.10104838    -0.54364376     0.78975871
 h     -3.33361626    -0.70059484    -0.96507183
 h     -1.64998294     1.68590194     0.98896417
          17

 c      1.28448719    -0.41187870    -0.03753878
 c     -0.12765833    -0.96291544     0.10020832
 c     -1.26559140    -0.18037640     0.03998975
 c     -1.23170408     1.28937460     0.08529230
 c      0.18269426     1.80213351    -0.01800626
 c      1.31894933     1.00413777    -0.02119434
 h     -0.04163751    -2.06044727     0.41189137
 h     -1.98664706     1.63214181    -0.94421816
 h      0.30083296     2.89869201    -0.24889984
 h      2.34908850     1.39022912     0.12147293
 o      2.23563359    -1.28590421    -0.02543252
 h      3.13396655    -0.93064650    -0.05091286
 c     -2.58693944    -0.93891323    -0.11486527
 h     -2.30534944    -1.98049934    -0.11137630
 h     -3.06400633    -0.53324123     0.76402225
 h     -3.32631578    -0.73045588    -0.95925008
 h     -1.64008731     1.64074797     1.01717014
          17

 c      1.29650529    -0.41763682    -0.04348217
 c     -0.12421965    -0.94439337     0.09836804
 c     -1.26438031    -0.18127645     0.04816789
 c     -1.24627952     1.29217024     0.08664335
 c      0.17674126     1.79592060    -0.02429733
 c      1.32064175     1.00435785    -0.02321461
 h     -0.07927940    -2.08395985     0.41507846
 h     -1.93207140     1.64300030    -0.91372857
 h      0.28733409     2.88288223    -0.24693280
 h      2.33479257     1.40425137     0.11653089
 o      2.22984956    -1.29174286    -0.02131360
 h      3.17852087    -0.92087113    -0.04046759
 c     -2.58483475    -0.93555946    -0.11537878
 h     -2.29314285    -1.96542281    -0.16148402
 h     -3.03590725    -0.52603702     0.74755255
 h     -3.30815833    -0.75894739    -0.94800891
 h     -1.63967777     1.60106319     1.05033894
          17

 c      1.30551975    -0.42175104    -0.04953513
 c     -0.11911117    -0.92749142     0.09719342
 c     -1.26326080    -0.18326452     0.05525122
 c     -1.26114176     1.29552797     0.08605675
 c      0.17086049     1.78976656    -0.03112553
 c      1.32284131     1.00383286    -0.02480681
 h     -0.12174789    -2.08747101     0.41195112
 h     -1.86495055     1.65154780    -0.85719268
 h      0.27380135     2.86118275    -0.24372131
 h      2.31813482     1.42333392     0.10940976
 o      2.22593606    -1.29796434    -0.01718241
 h      3.20617475    -0.91594171    -0.02930398
 c     -2.58148379    -0.93151786    -0.11699760
 h     -2.28546625    -1.95934562    -0.20658453
 h     -3.02121051    -0.52056935     0.74728355
 h     -3.28324497    -0.78284312    -0.93586713
 h     -1.64755728     1.56754418     1.08566798
          17

 c      1.31127500    -0.42384505    -0.05564334
 c     -0.11253075    -0.91281593     0.09677127
 c     -1.26224474    -0.18602357     0.06096255
 c     -1.27568057     1.29926772     0.08468067
 c      0.16504572     1.78323178    -0.03827095
 c      1.32518998     1.00251954    -0.02602510
 h     -0.16630159    -2.06781326     0.40201656
 h     -1.79395675     1.66013206    -0.78237967
 h      0.26110105     2.83864729    -0.24085919
 h      2.30231276     1.44795950     0.10060019
 o      2.22463531    -1.30452225    -0.01303480
 h      3.20832062    -0.91936498    -0.01749074
 c     -2.57642151    -0.92712765    -0.11942789
 h     -2.28209314    -1.96228258    -0.24469973
 h     -3.02100649    -0.51738824     0.76434363
 h     -3.25730251    -0.79888004    -0.92888375
 h     -1.66136881     1.54011651     1.11794150
          17

 c      1.31373722    -0.42378325    -0.06173255
 c     -0.10472939    -0.90059985     0.09708135
 c     -1.26138397    -0.18919000     0.06507904
 c     -1.28869981     1.30273564     0.08466463
 c      0.15925852     1.77581869    -0.04549579
 c      1.32741564     1.00045529    -0.02692675
 h     -0.21000654    -2.02603830     0.38585394
 h     -1.73456998     1.67597623    -0.70908238
 h      0.25010813     2.82102452    -0.23997921
 h      2.28965210     1.47806193     0.09048569
 o      2.22606335    -1.31141093    -0.00885805
 h      3.18414376    -0.93179236    -0.00529990
 c     -2.56942743    -0.92268567    -0.12186822
 h     -2.28322945    -1.97170844    -0.27414545
 h     -3.03283553    -0.51927890     0.79325119
 h     -3.23590948    -0.80437520    -0.93269345
 h     -1.67863804     1.51870449     1.14182086
          17

 c      1.31309835    -0.42169761    -0.06770443
 c     -0.09598404    -0.89067201     0.09799282
 c     -1.26075112    -0.19236489     0.06743557
 c     -1.29853406     1.30466652     0.08896356
 c      0.15344711     1.76717664    -0.05258129
 c      1.32941910     0.99779285    -0.02756565
 h     -0.25013444    -1.96768263     0.36510008
 h     -1.70717474     1.71270654    -0.66854114
 h      0.24145502     2.81246655    -0.24230616
 h      2.28065349     1.51256481     0.07923366
 o      2.22973247    -1.31864595    -0.00464655
 h      3.14022034    -0.95116702     0.00696390
 c     -2.56064370    -0.91843783    -0.12352487
 h     -2.28921968    -1.98385520    -0.29369024
 h     -3.05238066    -0.52952438     0.82519803
 h     -3.22184245    -0.79781851    -0.94947671
 h     -1.69734632     1.50348159     1.15366050
          17

 c      1.30975035    -0.41797130    -0.07343873
 c     -0.08655577    -0.88236786     0.09925014
 c     -1.26038986    -0.19516198     0.06794473
 c     -1.30440012     1.30422811     0.09893714
 c      0.14756973     1.75729725    -0.05936182
 c      1.33127219     0.99481369    -0.02799589
 h     -0.28477993    -1.90376720     0.34258894
 h     -1.72099926     1.77861418    -0.67602548
 h      0.23532689     2.81336412    -0.24828200
 h      2.27392614     1.54922377     0.06682604
 o      2.23444767    -1.32634728    -0.00041857
 h      3.09254512    -0.97176370     0.01918957
 c     -2.55060210    -0.91460125    -0.12405361
 h     -2.30021723    -1.99496259    -0.30276599
 h     -3.07523801    -0.55022574     0.85180552
 h     -3.21362329    -0.77913968    -0.97621543
 h     -1.71611430     1.49477613     1.15257027
          17

 c      1.30424620    -0.41316729    -0.07880310
 c     -0.07663379    -0.87454623     0.10048958
 c     -1.26027235    -0.19725755     0.06662178
 c     -1.30726269     1.30235686     0.11254954
 c      0.14158977     1.74654839    -0.06574095
 c      1.33313010     0.99189453    -0.02828131
 h     -0.31363661    -1.85063130     0.32217802
 h     -1.76377721     1.86138666    -0.70976551
 h      0.23146978     2.82009836    -0.25753207
 h      2.26705014     1.58498138     0.05320452
 o      2.23838493    -1.33480123     0.00376599
 h      3.06592119    -0.98402055     0.03175843
 c     -2.54008325    -0.91135504    -0.12357432
 h     -2.31596177    -2.00211371    -0.30159349
 h     -3.09777598    -0.58178304     0.86695416
 h     -3.20679906    -0.74955444    -1.00617688
 h     -1.73431856     1.49295277     1.14065788
          17

 c      1.29726148    -0.40791564    -0.08366810
 c     -0.06636184    -0.86603750     0.10135814
 c     -1.26030328    -0.19838418     0.06358046
 c     -1.30840200     1.30057847     0.12703375
 c      0.13545604     1.73552260    -0.07168375
 c      1.33511542     0.98944192    -0.02850140
 h     -0.33777675    -1.82464243     0.30743820
 h     -1.81848269     1.94180800    -0.74186989
 h      0.22936354     2.82694243    -0.26917957
 h      2.25775221     1.61667166     0.03842168
 o      2.24012337    -1.34414847     0.00782139
 h      3.07826611    -0.98053166     0.04535389
 c     -2.52989496    -0.90881748    -0.12242922
 h     -2.33568761    -2.00372974    -0.29120129
 h     -3.11736549    -0.62308273     0.86714352
 h     -3.19649259    -0.71114933    -1.03206245
 h     -1.75219773     1.49841621     1.12232972
          17

 c      1.28955924    -0.40280079    -0.08792111
 c     -0.05606121    -0.85652794     0.10170929
 c     -1.26034954    -0.19832041     0.05901617
 c     -1.30853356     1.29982315     0.14059578
 c      0.12911136     1.72483311    -0.07718753
 c      1.33723783     0.98781880    -0.02875030
 h     -0.35711304    -1.83165253     0.29945594
 h     -1.87389694     2.00732882    -0.75745409
 h      0.22839624     2.82847745    -0.28226679
 h      2.24479325     1.64173233     0.02270552
 o      2.23999478    -1.35386600     0.01171184
 h      3.11978356    -0.96506821     0.05982167
 c     -2.52071099    -0.90702796    -0.12099144
 h     -2.35813691    -1.99984293    -0.27338021
 h     -3.13247838    -0.67181608     0.85144614
 h     -3.17912604    -0.66644014    -1.04823914
 h     -1.77076997     1.51159763     1.10322571
          17

 c      1.28194185    -0.39829742    -0.09147469
 c     -0.04639957    -0.84689948     0.10165220
 c     -1.26026560    -0.19691078     0.05319408
 c     -1.30794218     1.30042982     0.15227820
 c      0.12251754     1.71497192    -0.08225474
 c      1.33936794     0.98727968    -0.02913037
 h     -0.36836868    -1.86282970     0.29636811
 h     -1.92380411     2.05203806    -0.75151462
 h      0.22799205     2.82117038    -0.29605970
 h      2.22838847     1.65871692     0.00643699
 o      2.23932923    -1.36306043     0.01546749
 h      3.16529082    -0.94810045     0.07396875
 c     -2.51298269    -0.90593737    -0.11961233
 h     -2.38164051    -1.99216754    -0.25059502
 h     -3.14290534    -0.72473322     0.82158334
 h     -3.15298224    -0.61803870    -1.05152296
 h     -1.79126271     1.53271521     1.08870660
          17

 c      1.27518514    -0.39475067    -0.09426816
 c     -0.03819897    -0.83853231     0.10139280
 c     -1.25991786    -0.19408996     0.04643794
 c     -1.30679069     1.30244223     0.16168428
 c      0.11567580     1.70624525    -0.08688143
 c      1.34124633     0.98792164    -0.02974123
 h     -0.36704542    -1.90277831     0.29531695
 h     -1.96462160     2.07367515    -0.72373801
 h      0.22770133     2.80400671    -0.31021490
 h      2.21026618     1.66756996    -0.00992794
 o      2.23913165    -1.37102110     0.01912600
 h      3.19542246    -0.93787945     0.08653958
 c     -2.50687206    -0.90541931    -0.11864582
 h     -2.40426511    -1.98383464    -0.22583008
 h     -3.15010686    -0.77789636     0.78212439
 h     -3.11821350    -0.56840211    -1.04124939
 h     -1.81403568     1.56127223     1.08197557
          17

 c      1.26996663    -0.39237459    -0.09626228
 c     -0.03214513    -0.83257612     0.10109721
 c     -1.25920989    -0.18989006     0.03911633
 c     -1.30533244     1.30582473     0.16885223
 c      0.10864134     1.69875299    -0.09105603
 c      1.34251531     0.98966160    -0.03066609
 h     -0.35022028    -1.93815757     0.29406309
 h     -1.99402442     2.07173560    -0.67586493
 h      0.22726808     2.77861444    -0.32488130
 h      2.19342526     1.66963646    -0.02596158
 o      2.23982480    -1.37733558     0.02270336
 h      3.20080451    -0.93849564     0.09671717
 c     -2.50220229    -0.90531821    -0.11845993
 h     -2.42404110    -1.97857758    -0.20233817
 h     -3.15741424    -0.82711119     0.74033671
 h     -3.07674918    -0.51955847    -1.01924817
 h     -1.83765930     1.59557509     1.08305694
          17

 c      1.26680248    -0.39126089    -0.09743084
 c     -0.02865287    -0.82972861     0.10086069
 c     -1.25809802    -0.18443115     0.03162768
 c     -1.30395836     1.31054122     0.17412282
 c      0.10152510     1.69239652    -0.09476128
 c      1.34278001     0.99225709    -0.03195914
 h     -0.31735360    -1.96039825     0.29129705
 h     -2.01044876     2.04676458    -0.61083900
 h      0.22667723     2.74905786    -0.34075927
 h      2.18151936     1.66730021    -0.04135968
 o      2.24138680    -1.38183451     0.02619155
 h      3.17987287    -0.95070595     0.10418058
 c     -2.49849318    -0.90553459    -0.11934680
 h     -2.43924248    -1.97935716    -0.18330297
 h     -3.16935682    -0.86862257     0.70475901
 h     -3.03216863    -0.47275263    -0.98981452
 h     -1.85899045     1.63272653     1.08965382
          17

 c      1.26599633    -0.39140135    -0.09775155
 c     -0.02783397    -0.83026656     0.10071530
 c     -1.25658521    -0.17790397     0.02438448
 c     -1.30308384     1.31649779     0.17800276
 c      0.09448269     1.68693219    -0.09798132
 c      1.34170885     0.99538098    -0.03363966
 h     -0.26994593    -1.96541136     0.28645583
 h     -2.01339183     2.00063847    -0.53307981
 h      0.22614487     2.72110296    -0.35905548
 h      2.17777210     1.66314939    -0.05598649
 o      2.24338960    -1.38457418     0.02955335
 h      3.13821261    -0.97213922     0.10919292
 c     -2.49516313    -0.90611536    -0.12131316
 h     -2.44863975    -1.98699493    -0.17148955
 h     -3.18948542    -0.89978132     0.68205149
 h     -2.98933719    -0.42814179    -0.95932245
 h     -1.87420945     1.66921182     1.09914576
          17

 c      1.26760730    -0.39271218    -0.09720182
 c     -0.02949656    -0.83407946     0.10063305
 c     -1.25470066    -0.17055513     0.01779559
 c     -1.30291524     1.32337162     0.18114852
 c      0.08769810     1.68210474    -0.10072561
 c      1.33915334     0.99872919    -0.03569662
 h     -0.21112114    -1.95320343     0.27960014
 h     -2.00487166     1.93791125    -0.44974954
 h      0.22597733     2.70054666    -0.38117312
 h      2.18364429     1.65886896    -0.06982620
 o      2.24488147    -1.38588875     0.03270473
 h      3.09038980    -0.99642080     0.11288670
 c     -2.49183945    -0.90727484    -0.12394514
 h     -2.45164185    -1.99969037    -0.16897007
 h     -3.21770902    -0.91918514     0.67385939
 h     -2.95343647    -0.38499864    -0.93480356
 h     -1.87994940     1.70169051     1.11010109
          17

 c      1.27145110    -0.39504661    -0.09576129
 c     -0.03317271    -0.84063539     0.10051754
 c     -1.25247998    -0.16268271     0.01224637
 c     -1.30310293     1.33036736     0.18452701
 c      0.08137243     1.67784172    -0.10307654
 c      1.33522207     1.00210020    -0.03810292
 h     -0.14532323    -1.92826915     0.27146684
 h     -1.99265587     1.86820826    -0.37290381
 h      0.22628039     2.69082683    -0.40807425
 h      2.19797623     1.65452605    -0.08286133
 o      2.24437260    -1.38640191     0.03550386
 h      3.06019567    -1.01304816     0.11744614
 c     -2.48854722    -0.90926647    -0.12661042
 h     -2.44828876    -2.01377212    -0.17695900
 h     -3.24977852    -0.92638242     0.67668796
 h     -2.92836277    -0.34287995    -0.92135746
 h     -1.87391461     1.72758482     1.12257488
          17

 c      1.27713984    -0.39818523    -0.09342085
 c     -0.03820612    -0.84893099     0.10019782
 c     -1.24995455    -0.15464648     0.00807674
 c     -1.30244206     1.33612371     0.18955325
 c      0.07572114     1.67438518    -0.10523800
 c      1.33024991     1.00539412    -0.04082979
 h     -0.07778206    -1.90022110     0.26357918
 h     -1.99358705     1.80731532    -0.32034854
 h      0.22669078     2.69134731    -0.43961686
 h      2.21727129     1.64880924    -0.09497351
 o      2.24067659    -1.38665958     0.03782570
 h      3.06736558    -1.01345427     0.12493324
 c     -2.48564507    -0.91215206    -0.12885948
 h     -2.43912694    -2.02510166    -0.19576237
 h     -3.27942337    -0.92167797     0.68464771
 h     -2.91542444    -0.30320864    -0.91995758
 h     -1.85495802     1.74529608     1.13742804
          17

 c      1.28414778    -0.40182020    -0.09019489
 c     -0.04391331    -0.85761803     0.09945518
 c     -1.24714896    -0.14688063     0.00555913
 c     -1.29950351     1.33940254     0.19753257
 c      0.07097642     1.67223588    -0.10753747
 c      1.32468232     1.00855068    -0.04385287
 h     -0.01337896    -1.88247111     0.25805640
 h     -2.02647436     1.76947985    -0.30784946
 h      0.22638901     2.69797172    -0.47440869
 h      2.23697021     1.63999702    -0.10594703
 o      2.23430343    -1.38652790     0.03971400
 h      3.10557306    -1.00083513     0.13488029
 c     -2.48361231    -0.91567337    -0.13061760
 h     -2.42504870    -2.03031596    -0.22484206
 h     -3.30082082    -0.90611480     0.69217518
 h     -2.91342679    -0.26960704    -0.92767841
 h     -1.82288410     1.75408823     1.15527054
          17

 c      1.29187543    -0.40556523    -0.08612846
 c     -0.04972360    -0.86554018     0.09811372
 c     -1.24408821    -0.13988016     0.00487623
 c     -1.29453846     1.34031089     0.20840010
 c      0.06739136     1.67195139    -0.11036459
 c      1.31895662     1.01148138    -0.04715163
 h      0.04443741    -1.88617850     0.25668267
 h     -2.08991965     1.75348573    -0.33345658
 h      0.22439259     2.70521677    -0.51030032
 h      2.25287931     1.62690127    -0.11554950
 o      2.22694531    -1.38544942     0.04134874
 h      3.15053150    -0.98603712     0.14479888
 c     -2.48284890    -0.91932002    -0.13209104
 h     -2.40716037    -2.02753829    -0.26296634
 h     -3.30988416    -0.88142536     0.69531232
 h     -2.91983507    -0.24652482    -0.93989547
 h     -1.77838104     1.75388131     1.17580495
          17

 c      1.29969243    -0.40899970    -0.08129395
 c     -0.05515890    -0.87241123     0.09614906
 c     -1.24081946    -0.13412674     0.00610404
 c     -1.28942916     1.33988695     0.22090503
 c      0.06520127     1.67394971    -0.11408411
 c      1.31342443     1.01403736    -0.05070623
 h      0.09313896    -1.91241867     0.25968132
 h     -2.16243572     1.74752433    -0.38000965
 h      0.21988803     2.70839599    -0.54510443
 h      2.26215551     1.60936579    -0.12362919
 o      2.22007702    -1.38304845     0.04289885
 h      3.18204490    -0.97764366     0.15249723
 c     -2.48356456    -0.92248010    -0.13360731
 h     -2.38668341    -2.01659180    -0.30840162
 h     -3.30462262    -0.84988934     0.69200825
 h     -2.93188546    -0.23757139    -0.95232115
 h     -1.72318695     1.74518108     1.19801345
          17

 c      1.30696060    -0.41172481    -0.07577909
 c     -0.05973610    -0.87882465     0.09369371
 c     -1.23741866    -0.13000780     0.00921337
 c     -1.28576987     1.33893231     0.23381857
 c      0.06454834     1.67840387    -0.11896856
 c      1.30830765     1.01601201    -0.05449318
 h      0.12985186    -1.95200151     0.26562320
 h     -2.22419982     1.74254393    -0.43067041
 h      0.21244060     2.70477988    -0.57715528
 h      2.26378863     1.58837206    -0.13018797
 o      2.21457822    -1.37925423     0.04447369
 h      3.18982482    -0.97972759     0.15681519
 c     -2.48574123    -0.92456639    -0.13553284
 h     -2.36487588    -1.99882346    -0.35910096
 h     -3.28523026    -0.81412124     0.68219126
 h     -2.94717456    -0.24461291    -0.96194940
 h     -1.66023518     1.72916150     1.22105715
          17

 c      1.31305721    -0.41340613    -0.06967481
 c     -0.06300399    -0.88562581     0.09094389
 c     -1.23396369    -0.12778992     0.01408658
 c     -1.28422580     1.33779669     0.24628706
 c      0.06543648     1.68521320    -0.12516384
 c      1.30367957     1.01716420    -0.05847864
 h      0.15162210    -1.99271342     0.27247409
 h     -2.26440652     1.73454643    -0.47420925
 h      0.20206951     2.69395104    -0.60567975
 h      2.25871760     1.56590756    -0.13542129
 o      2.21084003    -1.37421676     0.04613041
 h      3.17156674    -0.99295928     0.15746844
 c     -2.48912298    -0.92511406    -0.13826450
 h     -2.34297685    -1.97657998    -0.41283061
 h     -3.25419626    -0.77678313     0.66793290
 h     -2.96391607    -0.26754869    -0.96730586
 h     -1.59336785     1.70762850     1.24514442
          17

 c      1.31741010    -0.41380179    -0.06306691
 c     -0.06465403    -0.89343052     0.08808556
 c     -1.23049628    -0.12763139     0.02053293
 c     -1.28482899     1.33658064     0.25770978
 c      0.06773287     1.69401298    -0.13267746
 c      1.29947045     1.01725653    -0.06261345
 h      0.15647250    -2.02490828     0.27845473
 h     -2.27851010     1.72240494    -0.50362676
 h      0.18922975     2.67776805    -0.63104374
 h      2.24963246     1.54467186    -0.13971546
 o      2.20880055    -1.36825346     0.04787527
 h      3.13207831    -1.01519660     0.15497893
 c     -2.49321650    -0.92387399    -0.14224003
 h     -2.32218023    -1.95247434    -0.46717956
 h     -3.21630023    -0.74022155     0.65358140
 h     -2.98112181    -0.30433273    -0.96852982
 h     -1.52658229     1.68266459     1.27152367
          17

 c      1.31954369    -0.41278086    -0.05602972
 c     -0.06457710    -0.90251013     0.08527273
 c     -1.22700115    -0.12960259     0.02829756
 c     -1.28731877     1.33530931     0.26768404
 c      0.07119406     1.70421051    -0.14138038
 c      1.29551591     1.01610574    -0.06683566
 h      0.14385813    -2.04291751     0.28229932
 h     -2.26525990     1.70630830    -0.51438542
 h      0.17471969     2.66006111    -0.65484324
 h      2.24030678     1.52756554    -0.14358778
 o      2.20781047    -1.36185629     0.04964633
 h      3.08502831    -1.04105150     0.15088933
 c     -2.49733780    -0.92088188    -0.14789520
 h     -2.30361347    -1.92874137    -0.51949109
 h     -3.17791287    -0.70616128     0.64524764
 h     -2.99881539    -0.35105490    -0.96746337
 h     -1.46320938     1.65603626     1.30135423
          17

 c      1.31912698    -0.41033364    -0.04862076
 c     -0.06286254    -0.91282763     0.08262647
 c     -1.22341250    -0.13369719     0.03707021
 c     -1.29129554     1.33400920     0.27606348
 c      0.07550188     1.71507007    -0.15103100
 c      1.29165639     1.01364651    -0.07108288
 h      0.11460643    -2.04477792     0.28325620
 h     -2.22551852     1.68718162    -0.50365345
 h      0.15950080     2.64579801    -0.67964161
 h      2.23434043     1.51693253    -0.14756410
 o      2.20654177    -1.35568072     0.05130284
 h      3.05399445    -1.06182716     0.14787592
 c     -2.50076775    -0.91643129    -0.15550371
 h     -2.28825709    -1.90701380    -0.56688528
 h     -3.14500931    -0.67582427     0.64880463
 h     -3.01818378    -0.40226460    -0.96754816
 h     -1.40554443     1.62875010     1.33421498
          17

 c      1.31601142    -0.40656728    -0.04087828
 c     -0.05977623    -0.92406226     0.08022962
 c     -1.21964128    -0.13983096     0.04650085
 c     -1.29618703     1.33268513     0.28303235
 c      0.08030593     1.72587214    -0.16134329
 c      1.28785453     1.00999471    -0.07531065
 h      0.07075749    -2.03209941     0.28111233
 h     -2.16265533     1.66674365    -0.47067335
 h      0.14444639     2.63941290    -0.70809601
 h      2.23364900     1.51375263    -0.15203011
 o      2.20369360    -1.35027504     0.05270915
 h      3.06099344    -1.06985534     0.14838865
 c     -2.50299828    -0.91090856    -0.16495958
 h     -2.27678636    -1.88851744    -0.60651154
 h     -3.12053443    -0.65065386     0.66666571
 h     -3.04131533    -0.45189438    -0.97300667
 h     -1.35508202     1.60111065     1.36750865
          17

 c      1.31024237    -0.40168886    -0.03282318
 c     -0.05572924    -0.93558879     0.07811207
 c     -1.21561089    -0.14783437     0.05622178
 c     -1.30105579     1.33120912     0.28919359
 c      0.08526464     1.73610909    -0.17209441
 c      1.28425636     1.00547241    -0.07950588
 h      0.01536036    -2.01041956     0.27630883
 h     -2.08458421     1.64819653    -0.41862834
 h      0.13014426     2.64271232    -0.74161899
 h      2.23759542     1.51722533    -0.15713830
 o      2.19950070    -1.34561722     0.05390569
 h      3.10257013    -1.06610013     0.15195593
 c     -2.50390645    -0.90458104    -0.17575891
 h     -2.26944568    -1.87431575    -0.63594372
 h     -3.10342839    -0.63290576     0.69588469
 h     -3.07010552    -0.49482576    -0.98691194
 h     -1.31296020     1.57318083     1.39723964
          17

 c      1.30204506    -0.39601181    -0.02446523
 c     -0.05121548    -0.94648428     0.07624012
 c     -1.21128930    -0.15744073     0.06586914
 c     -1.30426976     1.32913439     0.29577516
 c      0.09006954     1.74559206    -0.18320359
 c      1.28114283     1.00057249    -0.08368973
 h     -0.04800488    -1.98921155     0.27000815
 h     -2.00759544     1.63780411    -0.35849149
 h      0.11691092     2.65380255    -0.77942095
 h      2.24345985     1.52507466    -0.16282045
 o      2.19549104    -1.34126810     0.05507249
 h      3.15379480    -1.05769387     0.15580920
 c     -2.50374284    -0.89751144    -0.18729286
 h     -2.26608004    -1.86532279    -0.65349914
 h     -3.09030940    -0.62520227     0.72961737
 h     -3.10463026    -0.52824197    -1.00901731
 h     -1.28016362     1.54522880     1.41944165
          17

 c      1.29179790    -0.38996485    -0.01580952
 c     -0.04671645    -0.95574648     0.07454698
 c     -1.20671262    -0.16827801     0.07509527
 c     -1.30335659     1.32554719     0.30475932
 c      0.09445653     1.75438144    -0.19471307
 c      1.27881123     0.99587415    -0.08790975
 h     -0.11602066    -1.97945093     0.26369366
 h     -1.95833259     1.64639484    -0.31175491
 h      0.10495023     2.66804269    -0.81879515
 h      2.24782775     1.53436391    -0.16888338
 o      2.19298549    -1.33683196     0.05636035
 h      3.19219679    -1.05036350     0.15760724
 c     -2.50299169    -0.88965305    -0.19914799
 h     -2.26631203    -1.86209336    -0.65835201
 h     -3.07779648    -0.62951273     0.76026364
 h     -3.14233676    -0.55165929    -1.03533739
 h     -1.25738934     1.51790814     1.43148250
          17

 c      1.28000171    -0.38406213    -0.00686326
 c     -0.04265553    -0.96282019     0.07302258
 c     -1.20199077    -0.17988416     0.08357766
 c     -1.29627990     1.31953271     0.31770312
 c      0.09821955     1.76261764    -0.20669617
 c      1.27746430     0.99194924    -0.09222817
 h     -0.18589243    -1.98761366     0.25808561
 h     -1.95915413     1.68407114    -0.29738239
 h      0.09446858     2.68014634    -0.85632440
 h      2.24796424     1.54234972    -0.17512089
 o      2.19260774    -1.33206561     0.05784401
 h      3.20571329    -1.04665733     0.15622038
 c     -2.50219090    -0.88100890    -0.21114541
 h     -2.26973900    -1.86459256    -0.65049350
 h     -3.06370936    -0.64652752     0.78171315
 h     -3.17889991    -0.56586477    -1.06004116
 h     -1.24471998     1.49220777     1.43317409
          17

 c      1.26724525    -0.37883442     0.00235847
 c     -0.03947308    -0.96801839     0.07178031
 c     -1.19728519    -0.19176386     0.09103414
 c     -1.28372583     1.31142461     0.33354752
 c      0.10122091     1.77038033    -0.21917008
 c      1.27714910     0.98928221    -0.09671056
 h     -0.25428560    -2.01085864     0.25233396
 h     -2.00150119     1.74596031    -0.30657772
 h      0.08568717     2.68591660    -0.88906293
 h      2.24264655     1.54707972    -0.18139965
 o      2.19440855    -1.32683617     0.05954185
 h      3.19093633    -1.04682300     0.15144819
 c     -2.50178435    -0.87172845    -0.22322312
 h     -2.27603711    -1.87207510    -0.63063977
 h     -3.04725641    -0.67559286     0.79019090
 h     -3.20980534    -0.57190234    -1.07781847
 h     -1.24137383     1.46932621     1.42763896
          17

 c      1.25416128    -0.37475751     0.01182870
 c     -0.03768362    -0.97228710     0.07100395
 c     -1.19278270    -0.20344009     0.09723634
 c     -1.26801734     1.30256144     0.34971124
 c      0.10337488     1.77761783    -0.23204856
 c      1.27773538     0.98820712    -0.10141483
 h     -0.31651214    -2.03965374     0.24465393
 h     -2.05856047     1.81537958    -0.31563323
 h      0.07877142     2.68310047    -0.91523284
 h      2.23247888     1.54771368    -0.18771130
 o      2.19795002    -1.32110981     0.06142974
 h      3.15198421    -1.04923741     0.14381793
 c     -2.50203991    -0.86211952    -0.23534241
 h     -2.28495185    -1.88310996    -0.60017270
 h     -3.02888612    -0.71489610     0.78442353
 h     -3.23151506    -0.57061734    -1.08521445
 h     -1.24586991     1.45056051     1.42103706
          17

 c      1.24137242    -0.37219685     0.02150535
 c     -0.03778141    -0.97663092     0.07084629
 c     -1.18868392    -0.21447377     0.10201495
 c     -1.25096838     1.29409103     0.36418771
 c      0.10463087     1.78412666    -0.24512553
 c      1.27892216     0.98886028    -0.10637993
 h     -0.36745900    -2.06419018     0.23355275
 h     -2.11009187     1.87805359    -0.30912046
 h      0.07372561     2.67163857    -0.93453603
 h      2.21985123     1.54461328    -0.19419624
 o      2.20221534    -1.31499798     0.06343965
 h      3.10215105    -1.04990691     0.13461697
 c     -2.50301420    -0.85261424    -0.24745962
 h     -2.29622837    -1.89575385    -0.56115161
 h     -3.01014603    -0.76171174     0.76570869
 h     -3.24204136    -0.56255818    -1.08101784
 h     -1.25646464     1.43709511     1.42071527
          17

 c      1.22943355    -0.37136825     0.03132842
 c     -0.04010337    -0.98177469     0.07138373
 c     -1.18520281    -0.22446742     0.10526118
 c     -1.23359322     1.28669670     0.37595198
 c      0.10497531     1.78955837    -0.25807527
 c      1.28027653     0.99116235    -0.11161720
 h     -0.40297841    -2.07804290     0.21837893
 h     -2.14556624     1.92560512    -0.28141763
 h      0.07032219     2.65363246    -0.94826969
 h      2.20855083     1.53918331    -0.20113725
 o      2.20554744    -1.30881524     0.06546601
 h      3.06515209    -1.04184216     0.12579597
 c     -2.50453461    -0.84371545    -0.25952012
 h     -2.30953302    -1.90787507    -0.51636624
 h     -2.99356167    -0.81272318     0.73794465
 h     -3.24125560    -0.54794368    -1.06631380
 h     -1.27144189     1.42956968     1.43190159
          17

 c      1.21877806    -0.37231159     0.04121894
 c     -0.04475555    -0.98809483     0.07262210
 c     -1.18257215    -0.23306308     0.10692729
 c     -1.21646307     1.28078329     0.38484921
 c      0.10443967     1.79345335    -0.27047330
 c      1.28131761     0.99485318    -0.11710832
 h     -0.42058883    -2.07874943     0.19924384
 h     -2.16015277     1.95366538    -0.23218988
 h      0.06809146     2.63302270    -0.95922038
 h      2.20281584     1.53334358    -0.20889891
 o      2.20637106    -1.30293291     0.06743480
 h      3.06401917    -1.01781524     0.11887114
 c     -2.50619788    -0.83593246    -0.27142264
 h     -2.32438724    -1.91758477    -0.46934107
 h     -2.98232675    -0.86446211     0.70721294
 h     -3.23114832    -0.52656165    -1.04450563
 h     -1.28897469     1.42764364     1.45460845
          17

 c      1.20968030    -0.37488823     0.05108084
 c     -0.05159662    -0.99562901     0.07451470
 c     -1.18104540    -0.23994153     0.10702752
 c     -1.19997602     1.27661690     0.39137260
 c      0.10309890     1.79532643    -0.28185835
 c      1.28165062     0.99958084    -0.12281232
 h     -0.41966653    -2.06752320     0.17679028
 h     -2.15196753     1.96015180    -0.16364510
 h      0.06638667     2.61467677    -0.97106106
 h      2.20581162     1.52864196    -0.21780101
 o      2.20476513    -1.29731387     0.06939914
 h      3.09647061    -0.97814205     0.11339228
 c     -2.50742581    -0.82972032    -0.28292735
 h     -2.34014942    -1.92365114    -0.42419392
 h     -2.97954974    -0.91375393     0.68028399
 h     -3.21585629    -0.49764029    -1.02108767
 h     -1.30672592     1.42996596     1.48365421
          17

 c      1.20224523    -0.37882447     0.06080620
 c     -0.06023707    -1.00406059     0.07697820
 c     -1.18088237    -0.24483161     0.10563923
 c     -1.18443995     1.27433357     0.39632826
 c      0.10105712     1.79481831    -0.29185248
 c      1.28110762     1.00500290    -0.12867908
 h     -0.40153770    -2.04927090     0.15199285
 h     -2.12121523     1.94467080    -0.07962316
 h      0.06452734     2.60268067    -0.98700849
 h      2.21811386     1.52540061    -0.22797039
 o      2.20227249    -1.29147365     0.07147905
 h      3.13789911    -0.93122635     0.10787019
 c     -2.50763573    -0.82543484    -0.29357215
 h     -2.35605918    -1.92575383    -0.38530217
 h     -2.98709727    -0.95785406     0.66208521
 h     -3.20078958    -0.45998303    -1.00247725
 h     -1.32173480     1.43459566     1.51184359
          17

 c      1.19642253    -0.38377488     0.07028080
 c     -0.07006186    -1.01268946     0.07991130
 c     -1.18231279    -0.24753513     0.10290190
 c     -1.16997961     1.27384835     0.40057922
 c      0.09842458     1.79186033    -0.30030228
 c      1.27980321     1.01083302    -0.13465902
 h     -0.36945871    -2.03274234     0.12593867
 h     -2.07095467     1.90906944     0.01422941
 h      0.06196539     2.59843746    -1.00816954
 h      2.23725754     1.52254080    -0.23927991
 o      2.20032917    -1.28493568     0.07375549
 h      3.16602300    -0.88590842     0.10142810
 c     -2.50652188    -0.82327421    -0.30276111
 h     -2.37132889    -1.92451060    -0.35682427
 h     -3.00470608    -0.99419271     0.65367362
 h     -3.19028284    -0.41287244    -0.99342918
 h     -1.33073015     1.43950144     1.53326519
          17

 c      1.19203517    -0.38936568     0.07939029
 c     -0.08033007    -1.02052871     0.08322501
 c     -1.18548873    -0.24796279     0.09900948
 c     -1.15626863     1.27467077     0.40498375
 c      0.09529962     1.78673050    -0.30733895
 c      1.27806022     1.01681707    -0.14070266
 h     -0.32791710    -2.02920250     0.09947627
 h     -2.00981208     1.85935129     0.10968466
 h      0.05837048     2.59999601    -1.03281431
 h      2.25873722     1.51823732    -0.25143405
 o      2.19972841    -1.27743204     0.07626058
 h      3.16920485    -0.84793824     0.09393454
 c     -2.50428628    -0.82317195    -0.31004306
 h     -2.38523958    -1.92129379    -0.34220371
 h     -3.03009225    -1.02022317     0.65242033
 h     -3.18491932    -0.35765316    -0.99437182
 h     -1.33054320     1.44287747     1.54487823
          17

 c      1.18881561    -0.39521243     0.08802714
 c     -0.09037558    -1.02673608     0.08687177
 c     -1.19044511    -0.24616502     0.09419400
 c     -1.14212960     1.27566683     0.41041626
 c      0.09176059     1.77994722    -0.31330197
 c      1.27626594     1.02268538    -0.14675466
 h     -0.28082173    -2.04731114     0.07288259
 h     -1.95637062     1.80852092     0.19560841
 h      0.05360055     2.60321482    -1.05724804
 h      2.27769674     1.51085506    -0.26413294
 o      2.20074145    -1.26888906     0.07899892
 h      3.14447283    -0.82005150     0.08564328
 c     -2.50159300    -0.82473255    -0.31529704
 h     -2.39721387    -1.91786171    -0.34380642
 h     -3.05987156    -1.03375282     0.65392393
 h     -3.18127503    -0.29850693    -1.00138637
 h     -1.31840216     1.44328933     1.54667430
          17

 c      1.18644056    -0.40093242     0.09609793
 c     -0.09976224    -1.03122179     0.09082513
 c     -1.19708067    -0.24234450     0.08870174
 c     -1.12560375     1.27519720     0.41757309
 c      0.08787432     1.77209148    -0.31859770
 c      1.27474828     1.02812597    -0.15274971
 h     -0.23008043    -2.08617752     0.04611840
 h     -1.93823611     1.77520739     0.26098053
 h      0.04761736     2.60370546    -1.07748936
 h      2.29031298     1.49957614    -0.27721214
 o      2.20321292    -1.25941494     0.08196280
 h      3.09597936    -0.80206365     0.07693352
 c     -2.49927374    -0.82732831    -0.31865979
 h     -2.40686190    -1.91582044    -0.36277359
 h     -3.09052171    -1.03346572     0.65385930
 h     -3.17442492    -0.24131059    -1.00892164
 h     -1.29214125     1.43975728     1.54111531
          17

 c      1.18455178    -0.40616407     0.10352846
 c     -0.10821452    -1.03471828     0.09501440
 c     -1.20515121    -0.23685441     0.08276764
 c     -1.10580060     1.27238691     0.42647947
 c      0.08372957     1.76366818    -0.32359506
 c      1.27370496     1.03278541    -0.15861411
 h     -0.17664473    -2.13487107     0.01961283
 h     -1.97024426     1.76898243     0.30194871
 h      0.04041094     2.59824782    -1.09057552
 h      2.29457305     1.48460674    -0.29071407
 o      2.20649145    -1.24936447     0.08514587
 h      3.03610237    -0.78975285     0.06807881
 c     -2.49805036    -0.83029642    -0.32036817
 h     -2.41400993    -1.91596544    -0.39904390
 h     -3.11897893    -1.01923598     0.64892119
 h     -3.16049808    -0.19168947    -1.01244739
 h     -1.25044482     1.43184852     1.53221118
          17

 c      1.18277072    -0.41058909     0.11026674
 c     -0.11547661    -1.03819365     0.09930443
 c     -1.21428012    -0.23017532     0.07659549
 c     -1.08455120     1.26800675     0.43652720
 c      0.07947695     1.75502950    -0.32857880
 c      1.27316951     1.03628623    -0.16427002
 h     -0.12228745    -2.17951007    -0.00548358
 h     -2.03478414     1.78004264     0.32263773
 h      0.03193811     2.58543193    -1.09519060
 h      2.29057209     1.46710868    -0.30491375
 o      2.20935610    -1.23943508     0.08856646
 h      2.98658267    -0.77329569     0.05886904
 c     -2.49840614    -0.83310690    -0.32068128
 h     -2.41872547    -1.91767593    -0.45142161
 h     -3.14295589    -0.99216865     0.63714616
 h     -3.13772811    -0.15369057    -1.00955626
 h     -1.19319156     1.41978195     1.52452793
          17

 c      1.18073477    -0.41393137     0.11628325
 c     -0.12130608    -1.04232995     0.10353234
 c     -1.22399376    -0.22285727     0.07035663
 c     -1.06454720     1.26322147     0.44705038
 c      0.07531840     1.74633663    -0.33372136
 c      1.27299372     1.03824866    -0.16963561
 h     -0.06981765    -2.20940572    -0.02773501
 h     -2.10323873     1.79386589     0.32897358
 h      0.02207739     2.56584958    -1.09187355
 h      2.28048765     1.44899760    -0.32032531
 o      2.21055302    -1.23045082     0.09228209
 h      2.96987339    -0.74083046     0.04838767
 c     -2.50055252    -0.83544935    -0.31988582
 h     -2.42133937    -1.91868093    -0.51758908
 h     -3.16118669    -0.95446917     0.61807061
 h     -3.10647298    -0.12923847    -1.00003742
 h     -1.12163190     1.40437909     1.52237705
          17

 c      1.17815435    -0.41593740     0.12156811
 c     -0.12553293    -1.04738087     0.10754404
 c     -1.23376512    -0.21546197     0.06420499
 c     -1.04763989     1.25870706     0.45757771
 c      0.07146627     1.73754739    -0.33905659
 c      1.27286451     1.03832032    -0.17462517
 h     -0.02240605    -2.21877992    -0.04588598
 h     -2.15576864     1.80172186     0.32614775
 h      0.01060600     2.54207023    -1.08303928
 h      2.26813257     1.43260453    -0.33767462
 o      2.21013319    -1.22255233     0.09632402
 h      2.98760268    -0.69156605     0.03609331
 c     -2.50441853    -0.83724453    -0.31832911
 h     -2.42244324    -1.91546264    -0.59409676
 h     -3.17371248    -0.90920986     0.59292988
 h     -3.06895685    -0.11792506    -0.98571410
 h     -1.03804546     1.38667708     1.52889213
          17

 c      1.17486420    -0.41637922     0.12612605
 c     -0.12808949    -1.05322077     0.11121262
 c     -1.24305652    -0.20852317     0.05829374
 c     -1.03478022     1.25473641     0.46792782
 c      0.06810239     1.72844056    -0.34447584
 c      1.27239264     1.03622274    -0.17916005
 h      0.01701342    -2.20637519    -0.05911417
 h     -2.18199346     1.80000362     0.31856503
 h     -0.00278718     2.51830415    -1.07270763
 h      2.25785349     1.42013516    -0.35777077
 o      2.20946105    -1.21502033     0.10062331
 h      3.01995787    -0.63854510     0.02305785
 c     -2.50964630    -0.83860768    -0.31642949
 h     -2.42284258    -1.90423748    -0.67648798
 h     -3.18213355    -0.85997934     0.56477946
 h     -3.02898795    -0.11687462    -0.97032722
 h     -0.94524951     1.36738669     1.54447142
          17

 c      1.17083475    -0.41509386     0.12997421
 c     -0.12900802    -1.05939585     0.11445234
 c     -1.25135765    -0.20252188     0.05278367
 c     -1.02630712     1.25139276     0.47825920
 c      0.06534367     1.71870380    -0.34978295
 c      1.27127468     1.03181300    -0.18319715
 h      0.04615488    -2.17507774    -0.06720030
 h     -2.17730176     1.78789611     0.30998920
 h     -0.01842558     2.49938428    -1.06556436
 h      2.25279395     1.41297442    -0.38122015
 o      2.20984471    -1.20707316     0.10506814
 h      3.04706453    -0.59558308     0.01108775
 c     -2.51563491    -0.83978226    -0.31463828
 h     -2.42345633    -1.88211507    -0.75969741
 h     -3.18952703    -0.81038782     0.53813770
 h     -2.99145773    -0.12089856    -0.95921659
 h     -0.84663590     1.34664757     1.56568882
          17

 c      1.16615278    -0.41202862     0.13314321
 c     -0.12842183    -1.06511663     0.11723980
 c     -1.25821724    -0.19787102     0.04784061
 c     -1.02208482     1.24864911     0.48895865
 c      0.06321329     1.70809664    -0.35482271
 c      1.26944495     1.02513659    -0.18676663
 h      0.06378657    -2.13217765    -0.07074430
 h     -2.14081307     1.76623995     0.30363418
 h     -0.03646049     2.48888307    -1.06519361
 h      2.25332985     1.41113631    -0.40805989
 o      2.21197798    -1.19825814     0.10957124
 h      3.05780241    -0.57070802     0.00164170
 c     -2.52170194    -0.84101488    -0.31336910
 h     -2.42516904    -1.84800079    -0.83869158
 h     -3.19960602    -0.76355040     0.51768271
 h     -2.96123228    -0.12362226    -0.95815592
 h     -0.74657248     1.32427950     1.58630724
          17

 c      1.16099866    -0.40726899     0.13567778
 c     -0.12657985    -1.06923899     0.11963816
 c     -1.26327218    -0.19490344     0.04362292
 c     -1.02151042     1.24634251     0.50042080
 c      0.06161982     1.69661505    -0.35961513
 c      1.26710576     1.01643741    -0.18999462
 h      0.07016136    -2.08969923    -0.07138552
 h     -2.07542525     1.73749096     0.30212694
 h     -0.05659829     2.48720040    -1.07231039
 h      2.25686954     1.41323770    -0.43754968
 o      2.21602756    -1.18841997     0.11408734
 h      3.04854214    -0.56656801    -0.00446626
 c     -2.52736129    -0.84232761    -0.31295204
 h     -2.42867444    -1.80304053    -0.90919816
 h     -3.21509556    -0.72187132     0.50615798
 h     -2.94145575    -0.12000470    -0.97098060
 h     -0.65037777     1.30022424     1.59983743
          17

 c      1.15562909    -0.40104759     0.13763458
 c     -0.12383204    -1.07041939     0.12178932
 c     -1.26627716    -0.19385591     0.04026390
 c     -1.02338820     1.24407352     0.51291440
 c      0.06035984     1.68452134    -0.36437448
 c      1.26461759     1.00611915    -0.19309296
 h      0.06699887    -2.06264674    -0.07161819
 h     -1.99006590     1.70671785     0.30705329
 h     -0.07793950     2.49123198    -1.08449629
 h      2.25920283     1.41703032    -0.46830206
 o      2.22173171    -1.17765570     0.11861978
 h      3.02173254    -0.58123133    -0.00718782
 c     -2.53254339    -0.84329485    -0.31363873
 h     -2.43436657    -1.75059705    -0.96836430
 h     -3.23629337    -0.68727423     0.50283788
 h     -2.93234079    -0.10885044    -0.99724901
 h     -0.56368373     1.27480562     1.60163129
          17

 c      1.15036868    -0.39373365     0.13907852
 c     -0.12052293    -1.06768473     0.12381625
 c     -1.26713426    -0.19484423     0.03785734
 c     -1.02563995     1.24102265     0.52663776
 c      0.05915590     1.67221239    -0.36939373
 c      1.26234127     0.99468681    -0.19632376
 h      0.05625483    -2.06238910    -0.07354112
 h     -1.90403470     1.68370574     0.31771573
 h     -0.09913631     2.49596525    -1.09769588
 h      2.25633041     1.42012674    -0.49866181
 o      2.22834960    -1.16637453     0.12324538
 h      2.98685156    -0.60740456    -0.00764007
 c     -2.53755442    -0.84306149    -0.31559893
 h     -2.44231803    -1.69579552    -1.01518951
 h     -3.26103263    -0.66148539     0.50393194
 h     -2.93162088    -0.09282402    -1.03222197
 h     -0.49161370     1.24873754     1.58964045
          17

 c      1.14560980    -0.38579855     0.14007818
 c     -0.11685937    -1.06115576     0.12567656
 c     -1.26590973    -0.19783538     0.03645328
 c     -1.02529668     1.23585880     0.54184035
 c      0.05772039     1.66005130    -0.37491057
 c      1.26051986     0.98269404    -0.19995858
 h      0.03846309    -2.08828810    -0.07705776
 h     -1.84792071     1.68396280     0.32998222
 h     -0.11877864     2.49656319    -1.10809180
 h      2.24576741     1.42057747    -0.52711686
 o      2.23456774    -1.15538535     0.12815380
 h      2.96203787    -0.63129045    -0.00871566
 c     -2.54283628    -0.84062150    -0.31888699
 h     -2.45233908    -1.64469104    -1.05054639
 h     -3.28594234    -0.64595696     0.50450641
 h     -2.93611152    -0.07609439    -1.06921158
 h     -0.43807587     1.22299056     1.56440652
          17

 c      1.14180879    -0.37775694     0.14070259
 c     -0.11295311    -1.05204145     0.12715626
 c     -1.26282364    -0.20264476     0.03606232
 c     -1.02021697     1.22750072     0.55852628
 c      0.05581933     1.64826788    -0.38104397
 c      1.25921756     0.97070225    -0.20424491
 h      0.01310558    -2.12793624    -0.07981221
 h     -1.84421929     1.71975328     0.34009648
 h     -0.13574602     2.48969566    -1.11324822
 h      2.22712632     1.41722434    -0.55262441
 o      2.23890274    -1.14562171     0.13360587
 h      2.96793255    -0.63735499    -0.01438260
 c     -2.54874791    -0.83512557    -0.32345340
 h     -2.46408466    -1.60313425    -1.07658631
 h     -3.30784950    -0.64156334     0.50036538
 h     -2.94295205    -0.06213484    -1.10202376
 h     -0.40496520     1.19853798     1.52916175
          17

 c      1.13945336    -0.37010018     0.14102057
 c     -0.10896976    -1.04190631     0.12801495
 c     -1.25821183    -0.20897364     0.03666219
 c     -1.01146030     1.21651403     0.57580532
 c      0.05330030     1.63692752    -0.38778017
 c      1.25829788     0.95924560    -0.20938002
 h     -0.01965425    -2.16583965    -0.07897420
 h     -1.88031763     1.78386145     0.35208403
 h     -0.14940893     2.47405789    -1.11252261
 h      2.20221984     1.40990058    -0.57484885
 o      2.24101044    -1.13725397     0.13968504
 h      3.00735037    -0.62288522    -0.02570013
 c     -2.55546277    -0.82607168    -0.32924171
 h     -2.47716996    -1.57550276    -1.09553033
 h     -3.32463159    -0.64838398     0.48909352
 h     -2.95007141    -0.05288837    -1.12616079
 h     -0.39113203     1.17603700     1.49037677
          17

 c      1.13899348    -0.36326062     0.14110337
 c     -0.10515885    -1.03208715     0.12809765
 c     -1.25248690    -0.21644745     0.03820639
 c     -1.00181618     1.20454846     0.59219749
 c      0.05007308     1.62592425    -0.39495132
 c      1.25743759     0.94879570    -0.21549019
 h     -0.05834907    -2.19007312    -0.07259293
 h     -1.92653473     1.85651080     0.37339664
 h     -0.15975630     2.45050862    -1.10713319
 h      2.17484276     1.39950213    -0.59429967
 o      2.24201100    -1.12955215     0.14618087
 h      3.06056843    -0.60027553    -0.03898123
 c     -2.56294591    -0.81338081    -0.33631375
 h     -2.49123517    -1.56369931    -1.10835601
 h     -3.33559399    -0.66567088     0.47042432
 h     -2.95621870    -0.04879085    -1.13907760
 h     -0.39161453     1.15564268     1.45815859
          17

 c      1.14076761    -0.35760861     0.14102525
 c     -0.10177717    -1.02352273     0.12735628
 c     -1.24610958    -0.22464091     0.04063411
 c     -0.99357850     1.19300141     0.60627998
 c      0.04609105     1.61498277    -0.40221617
 c      1.25619602     0.93972973    -0.22262527
 h     -0.10064344    -2.19392200    -0.05985116
 h     -1.96183927     1.92131646     0.40796017
 h     -0.16749043     2.42202918    -1.10005338
 h      2.15011446     1.38782178    -0.61226070
 o      2.24320282    -1.12178443     0.15282758
 h      3.10589942    -0.58245418    -0.04964326
 c     -2.57096198    -0.79738734    -0.34490109
 h     -2.50592424    -1.56686857    -1.11423850
 h     -3.34158324    -0.69198019     0.44625038
 h     -2.96092097    -0.04894461    -1.14017229
 h     -0.39824745     1.13701787     1.44499217
          17

 c      1.14495066    -0.35345067     0.14085799
 c     -0.09900931    -1.01676094     0.12583191
 c     -1.23956409    -0.23309942     0.04387527
 c     -0.98805238     1.18272908     0.61712042
 c      0.04134598     1.60369906    -0.40908723
 c      1.25414788     0.93232543    -0.23078475
 h     -0.14388377    -2.17545649    -0.04087205
 h     -1.97616234     1.96859735     0.45599431
 h     -0.17396945     2.39324802    -1.09555054
 h      2.13314262     1.37698976    -0.63035454
 o      2.24538722    -1.11361062     0.15946066
 h      3.13041424    -0.57634140    -0.05474735
 c     -2.57910204    -0.77876883    -0.35531770
 h     -2.52080939    -1.58191764    -1.11115256
 h     -3.34480472    -0.72545455     0.42028440
 h     -2.96453416    -0.05111764    -1.13089421
 h     -0.40342910     1.11963305     1.46058161
          17

 c      1.15152758    -0.35101617     0.14065989
 c     -0.09691913    -1.01195710     0.12363772
 c     -1.23333532    -0.24135550     0.04784934
 c     -0.98550121     1.17418602     0.62476343
 c      0.03584812     1.59166627    -0.41504347
 c      1.25105613     0.92678943    -0.23997485
 h     -0.18550496    -2.13728883    -0.01653358
 h     -1.96589895     1.99323216     0.51562052
 h     -0.18083500     2.36906072    -1.09798540
 h      2.12713511     1.36856138    -0.64973643
 o      2.24890512    -1.10501397     0.16602246
 h      3.12933718    -0.58381318    -0.05310386
 c     -2.58684890    -0.75845062    -0.36775233
 h     -2.53533650    -1.60445501    -1.09712723
 h     -3.34804848    -0.76418556     0.39708144
 h     -2.96838442    -0.05158719    -1.11496248
 h     -0.40557293     1.10336795     1.50461672
          17

 c      1.16028863    -0.35043532     0.14046271
 c     -0.09542321    -1.00881345     0.12094910
 c     -1.22788658    -0.24893775     0.05246362
 c     -0.98537809     1.16754349     0.63023158
 c      0.02957974     1.57867805    -0.41971766
 c      1.24699940     0.92328008    -0.25025726
 h     -0.22344534    -2.08710419     0.01165283
 h     -1.93107938     1.99293955     0.58382278
 h     -0.18933436     2.35240624    -1.10988748
 h      2.13194670     1.36277361    -0.67035519
 o      2.25372586    -1.09622208     0.17255041
 h      3.10461988    -0.60292392    -0.04508809
 c     -2.59370337    -0.73750780    -0.38203935
 h     -2.54884206    -1.62970310    -1.07135232
 h     -3.35321252    -0.80639784     0.38032073
 h     -2.97479644    -0.04523814    -1.09821497
 h     -0.40938890     1.08874026     1.56606982
          17

 c      1.17084541    -0.35171268     0.14025939
 c     -0.09427492    -1.00652756     0.11798528
 c     -1.22363833    -0.25537811     0.05761264
 c     -0.98682231     1.16273712     0.63490688
 c      0.02245317     1.56488166    -0.42304603
 c      1.24235828     0.92187598    -0.26173873
 h     -0.25670486    -2.03815383     0.04178819
 h     -1.87472259     1.96799681     0.65688017
 h     -0.19976013     2.34260006    -1.13045293
 h      2.14420487     1.35860243    -0.69091255
 o      2.25938163    -1.08772584     0.17920049
 h      3.06596297    -0.62756889    -0.03301536
 c     -2.59934552    -0.71702992    -0.39758978
 h     -2.56062709    -1.65321253    -1.03473482
 h     -3.35991531    -0.85016329     0.37114982
 h     -2.98653667    -0.02676298    -1.08714877
 h     -0.42064104     1.07640870     1.63030858
          17

 c      1.18266471    -0.35469695     0.13999563
 c     -0.09308703    -1.00398554     0.11495731
 c     -1.22094944    -0.26022934     0.06317766
 c     -0.98887352     1.15939432     0.63998523
 c      0.01431862     1.55073893    -0.42525208
 c      1.23766982     0.92250669    -0.27450446
 h     -0.28568039    -2.00690548     0.07222219
 h     -1.80394990     1.92247654     0.73077484
 h     -0.21151477     2.33580078    -1.15585767
 h      2.15890410     1.35454974    -0.70956954
 o      2.26483767    -1.08034019     0.18629127
 h      3.03286651    -0.64654142    -0.02183245
 c     -2.60375580    -0.69788187    -0.41362357
 h     -2.57004584    -1.67143898    -0.98993217
 h     -3.36549769    -0.89287829     0.36792756
 h     -3.00531183     0.00656363    -1.08583049
 h     -0.44235304     1.06663996     1.68527332
          17

 c      1.19511700    -0.35904994     0.13956708
 c     -0.09147677    -1.00044867     0.11200068
 c     -1.22009825    -0.26309945     0.06902768
 c     -0.99029201     1.15662179     0.64623672
 c      0.00501839     1.53683500    -0.42669049
 c      1.23345190     0.92491008    -0.28854868
 h     -0.31116367    -2.00484405     0.10231870
 h     -1.73248789     1.86694075     0.80224584
 h     -0.22370564     2.32714222    -1.18109997
 h      2.17123745     1.34948195    -0.72480518
 o      2.26886101    -1.07500562     0.19422427
 h      3.02879031    -0.64689072    -0.01779899
 c     -2.60722182    -0.68044847    -0.42952175
 h     -2.57657097    -1.68223514    -0.94103308
 h     -3.36648935    -0.93116763     0.36754358
 h     -3.03019767     0.05230258    -1.09337546
 h     -0.47428309     1.05912807     1.72333456
          17

 c      1.20752749    -0.36423979     0.13882452
 c     -0.08930312    -0.99626618     0.10918613
 c     -1.22125757    -0.26370004     0.07502165
 c     -0.98940402     1.15288066     0.65385230
 c     -0.00555314     1.52369364    -0.42768689
 c      1.23007165     0.92865442    -0.30374318
 h     -0.33221193    -2.02985783     0.13221735
 h     -1.68179635     1.82005812     0.87091096
 h     -0.23572225     2.31268634    -1.20182135
 h      2.17781333     1.34308515    -0.73596636
 o      2.27140497    -1.07205114     0.20311544
 h      3.05916951    -0.62595131    -0.02253406
 c     -2.61019425    -0.66460747    -0.44493513
 h     -2.57982508    -1.68515457    -0.89302461
 h     -3.36021408    -0.96138889     0.36705368
 h     -3.05775081     0.10343268    -1.10488721
 h     -0.51359476     1.05300528     1.74106845
          17

 c      1.21923294    -0.36959361     0.13758433
 c     -0.08672274    -0.99264231     0.10660550
 c     -1.22446205    -0.26190055     0.08100565
 c     -0.98482982     1.14671579     0.66248160
 c     -0.01740316     1.51167342    -0.42845279
 c      1.22768205     0.93319170    -0.31984090
 h     -0.34590648    -2.06872088     0.16168098
 h     -1.67203560     1.80023310     0.93946022
 h     -0.24753233     2.29036452    -1.21531702
 h      2.17721333     1.33595478    -0.74343684
 o      2.27400799    -1.07096730     0.21265288
 h      3.10466102    -0.59486374    -0.03070381
 c     -2.61307464    -0.64994486    -0.45965240
 h     -2.57959357    -1.68138844    -0.85113976
 h     -3.34560088    -0.98031390     0.36463989
 h     -3.08371509     0.15161823    -1.11469348
 h     -0.55548956     1.04690615     1.73885832
          17

 c      1.22964857    -0.37442085     0.13564918
 c     -0.08403118    -0.99080518     0.10439983
 c     -1.22957967    -0.25776342     0.08680067
 c     -0.97703418     1.13829410     0.67185241
 c     -0.03040462     1.50092101    -0.42906277
 c      1.22621030     0.93791792    -0.33650029
 h     -0.34929355    -2.10674879     0.18969815
 h     -1.70348329     1.80760403     1.00669872
 h     -0.25976933     2.26019260    -1.22091086
 h      2.17014367     1.32950120    -0.74856461
 o      2.27833885    -1.07112485     0.22246495
 h      3.14327140    -0.56637688    -0.03596675
 c     -2.61607668    -0.63599005    -0.47348569
 h     -2.57583722    -1.67322553    -0.82016799
 h     -3.32327236    -0.98564981     0.35987004
 h     -3.10458192     0.19004069    -1.11867513
 h     -0.59378092     1.03916061     1.72086992
          17

 c      1.23833194    -0.37813830     0.13283353
 c     -0.08152748    -0.99152776     0.10272503
 c     -1.23631652    -0.25152124     0.09219762
 c     -0.96812389     1.12919239     0.68202408
 c     -0.04429830     1.49135838    -0.42945031
 c      1.22538010     0.94222515    -0.35331833
 h     -0.34073624    -2.13344157     0.21492609
 h     -1.75820080     1.82624811     1.06439133
 h     -0.27372518     2.22420159    -1.22004446
 h      2.15922196     1.32575004    -0.75342676
 o      2.28538253    -1.07213217     0.23232897
 h      3.16230545    -0.54829074    -0.03446766
 c     -2.61919098    -0.62236826    -0.48626155
 h     -2.56872544    -1.66308738    -0.80383768
 h     -3.29529443    -0.97635227     0.35361580
 h     -3.11824422     0.21457744    -1.11492307
 h     -0.62165166     1.02816942     1.69530202
          17

 c      1.24502950    -0.38035730     0.12898700
 c     -0.07946088    -0.99507217     0.10172069
 c     -1.24424891    -0.24351283     0.09696650
 c     -0.96023975     1.12089502     0.69279648
 c     -0.05873926     1.48270108    -0.42940822
 c      1.22477892     0.94555401    -0.36987689
 h     -0.32005856    -2.14324907     0.23613659
 h     -1.81776139     1.84135239     1.10444427
 h     -0.29125201     2.18614076    -1.21613929
 h      2.14821553     1.32698611    -0.76039346
 o      2.29544814    -1.07377572     0.24215318
 h      3.15757906    -0.54383675    -0.02471782
 c     -2.62220208    -0.60889750    -0.49785138
 h     -2.55869685    -1.65245571    -0.80437134
 h     -3.26482214    -0.95278735     0.34785993
 h     -3.12412601     0.22405436    -1.10364854
 h     -0.63263304     1.01275355     1.67395756
          17

 c      1.24969336    -0.38091687     0.12400777
 c     -0.07800183    -1.00126103     0.10149161
 c     -1.25286512    -0.23412468     0.10086972
 c     -0.95484909     1.11428887     0.70365781
 c     -0.07336691     1.47453109    -0.42863981
 c      1.22399533     0.94744803    -0.38580785
 h     -0.28829845    -2.13494912     0.25246900
 h     -1.86993923     1.84469123     1.12290825
 h     -0.31448139     2.15062346    -1.21387734
 h      2.14057309     1.33515135    -0.77142819
 o      2.30827267    -1.07595709     0.25194095
 h      3.13158009    -0.55254346    -0.00713825
 c     -2.62471715    -0.59565713    -0.50817445
 h     -2.54653256    -1.64118282    -0.82226097
 h     -3.23563440    -0.91671314     0.34536526
 h     -3.12324375     0.22036649    -1.08706153
 h     -0.62205369     0.99241467     1.66860890
          17

 c      1.25246272    -0.37986442     0.11784070
 c     -0.07720315    -1.00951061     0.10208698
 c     -1.26161090    -0.22373982     0.10367123
 c     -0.95268203     1.10977979     0.71446910
 c     -0.08790476     1.46644071    -0.42690554
 c      1.22279249     0.94759629    -0.40086020
 h     -0.24754264    -2.11151790     0.26365286
 h     -1.90737404     1.83265750     1.11924555
 h     -0.34524985     2.12143802    -1.21749355
 h      2.13768244     1.35111760    -0.78728489
 o      2.32300766    -1.07875346     0.26180758
 h      3.09402653    -0.56956341     0.01565773
 c     -2.62620996    -0.58302056    -0.51714798
 h     -2.53338112    -1.62756341    -0.85627346
 h     -3.21143582    -0.87096640     0.34899100
 h     -3.11831647     0.20863082    -1.06932976
 h     -0.58909278     0.96781796     1.68361940
          17

 c      1.25360547    -0.37738390     0.11044439
 c     -0.07692789    -1.01880089     0.10346932
 c     -1.26993768    -0.21263857     0.10512420
 c     -0.95378624     1.10742143     0.72592746
 c     -0.10233077     1.45817041    -0.42422220
 c      1.22121827     0.94580781    -0.41492581
 h     -0.20080015    -2.08070193     0.27037016
 h     -1.92576416     1.80427809     1.09502294
 h     -0.38436285     2.09954491    -1.22856009
 h      2.13801869     1.37428260    -0.80698235
 o      2.33819158    -1.08256214     0.27202918
 h      3.06329335    -0.58419168     0.03826195
 c     -2.62611675    -0.57160115    -0.52461777
 h     -2.52066868    -1.60912276    -0.90370436
 h     -3.19488324    -0.81882436     0.36050711
 h     -3.11358999     0.19672933    -1.05617548
 h     -0.53790448     0.94126222     1.71225290
          17

 c      1.25329543    -0.37350467     0.10149385
 c     -0.07633151    -1.02766083     0.10546422
 c     -1.27741560    -0.20021109     0.10472071
 c     -0.95767236     1.10704432     0.73954784
 c     -0.11772070     1.44935546    -0.42105766
 c      1.21973545     0.94146750    -0.42792575
 h     -0.15166029    -2.05511996     0.27549496
 h     -1.92338398     1.76041203     1.05369570
 h     -0.43171675     2.08134492    -1.24520612
 h      2.13826917     1.40336251    -0.82679172
 o      2.35239529    -1.08811413     0.28302818
 h      3.06048482    -0.58308903     0.05410821
 c     -2.62402767    -0.56198069    -0.53048600
 h     -2.50999360    -1.58367870    -0.96104761
 h     -3.18631768    -0.76327171     0.37945314
 h     -3.11367531     0.19276556    -1.05332537
 h     -0.47595322     0.91653478     1.74254253
          17

 c      1.25250585    -0.36992391     0.09215614
 c     -0.07685719    -1.03525412     0.10797717
 c     -1.28372537    -0.18975715     0.10371865
 c     -0.96354876     1.10792091     0.75242881
 c     -0.13181507     1.44233592    -0.41753782
 c      1.21824826     0.93696051    -0.44041551
 h     -0.10251139    -2.04790380     0.27815845
 h     -1.90152892     1.70857503     1.00329621
 h     -0.48262109     2.06680299    -1.26144825
 h      2.13351165     1.43413759    -0.84708407
 o      2.36390974    -1.09486409     0.29467239
 h      3.09418344    -0.55951125     0.06044575
 c     -2.61986768    -0.55418663    -0.53382075
 h     -2.50085790    -1.55207452    -1.02226519
 h     -3.18864673    -0.70894412     0.40155711
 h     -3.12024970     0.20270674    -1.06320103
 h     -0.41100689     0.88988734     1.77103603
          17

 c      1.25206200    -0.36608221     0.08212784
 c     -0.07901907    -1.04070645     0.11090554
 c     -1.28820338    -0.18167853     0.10170732
 c     -0.97000090     1.10997986     0.76511785
 c     -0.14567352     1.43698449    -0.41371751
 c      1.21735937     0.93183752    -0.45237234
 h     -0.05513203    -2.06648136     0.27883920
 h     -1.86839116     1.65512559     0.94902316
 h     -0.53529801     2.05011112    -1.27386664
 h      2.12096333     1.46453930    -0.86411193
 o      2.37366399    -1.10188960     0.30658099
 h      3.14582889    -0.52632184     0.06309647
 c     -2.61414202    -0.54786822    -0.53468689
 h     -2.49432128    -1.51435147    -1.08349929
 h     -3.19955987    -0.65797741     0.42157949
 h     -3.13097810     0.22448311    -1.08358109
 h     -0.34886785     0.86397932     1.78863574
          17

 c      1.25207703    -0.36179694     0.07114075
 c     -0.08244669    -1.04415840     0.11427229
 c     -1.29049923    -0.17555999     0.09842876
 c     -0.97518274     1.11222761     0.77781184
 c     -0.16026248     1.43302624    -0.40980578
 c      1.21738110     0.92580732    -0.46383731
 h     -0.01096156    -2.10585394     0.27748970
 h     -1.84107562     1.61129771     0.89808127
 h     -0.58768584     2.02714430    -1.27934317
 h      2.09966023     1.49307080    -0.87512179
 o      2.38299302    -1.10822571     0.31835552
 h      3.19347472    -0.49916214     0.06860019
 c     -2.60757324    -0.54225704    -0.53359450
 h     -2.49142831    -1.47150056    -1.14149027
 h     -3.21578389    -0.61217584     0.43461162
 h     -3.14065024     0.25141328    -1.10861092
 h     -0.29430273     0.84198122     1.79060040
          17

 c      1.25232172    -0.35741305     0.05908893
 c     -0.08627855    -1.04647054     0.11813392
 c     -1.29043027    -0.17082355     0.09383887
 c     -0.97708586     1.11326636     0.79066759
 c     -0.17608112     1.43009442    -0.40612420
 c      1.21822825     0.91894012    -0.47485832
 h      0.02825330    -2.15239601     0.27374858
 h     -1.84112478     1.59028338     0.85667027
 h     -0.63775198     1.99601982    -1.27605080
 h      2.07064196     1.51880556    -0.87896012
 o      2.39265716    -1.11325052     0.32974142
 h      3.22418677    -0.48732160     0.08065559
 c     -2.60091151    -0.53648699    -0.53119411
 h     -2.49275640    -1.42528117    -1.19370733
 h     -3.23418886    -0.57315834     0.43681602
 h     -3.14409037     0.27658829    -1.13210026
 h     -0.25169869     0.82693757     1.77497073
          17

 c      1.25162259    -0.35944548     0.04885425
 c     -0.08735582    -1.04974524     0.12224042
 c     -1.28850665    -0.16540410     0.08952272
 c     -0.97641695     1.10804206     0.80480176
 c     -0.18748182     1.42934210    -0.40527924
 c      1.21424427     0.91665117    -0.48628109
 h      0.06944986    -2.19408234     0.27152293
 h     -1.87362500     1.60145280     0.82354460
 h     -0.67749069     1.96930300    -1.25938467
 h      2.03383156     1.53483473    -0.88898103
 o      2.40214717    -1.11552038     0.34030325
 h      3.23977516    -0.49434566     0.09932147
 c     -2.59419609    -0.53000841    -0.52857818
 h     -2.49748517    -1.37585807    -1.23816791
 h     -3.24897538    -0.54089338     0.42767556
 h     -3.13927435     0.29635789    -1.14800412
 h     -0.23240949     0.82547074     1.73818704
          17

 c      1.25274373    -0.36084351     0.03804717
 c     -0.08964095    -1.05244292     0.12666530
 c     -1.28279409    -0.16277920     0.08335202
 c     -0.97168355     1.10281403     0.81982485
 c     -0.20026613     1.42788717    -0.40433270
 c      1.21010799     0.91296524    -0.49679289
 h      0.10100779    -2.22044895     0.26174795
 h     -1.92794879     1.62911247     0.80099691
 h     -0.71450541     1.93631439    -1.23770384
 h      1.99539728     1.54895187    -0.89422821
 o      2.41167665    -1.11598664     0.35005015
 h      3.23126283    -0.52051246     0.12607960
 c     -2.58882324    -0.52219807    -0.52519532
 h     -2.50591388    -1.32767344    -1.27426654
 h     -3.26287512    -0.51872169     0.40330770
 h     -3.12193736     0.30816077    -1.15533247
 h     -0.23557193     0.83824937     1.68504801
          17

 c      1.25568110    -0.36179392     0.02682242
 c     -0.09262078    -1.05488159     0.13128564
 c     -1.27336078    -0.16275225     0.07545871
 c     -0.96511727     1.09878951     0.83496668
 c     -0.21429912     1.42523148    -0.40298253
 c      1.20532682     0.90781393    -0.50631054
 h      0.12097441    -2.22677640     0.24498251
 h     -1.98195760     1.66050237     0.79011316
 h     -0.75012917     1.89985227    -1.21545386
 h      1.96026380     1.56338400    -0.89624458
 o      2.42075231    -1.11490406     0.35905487
 h      3.20446712    -0.56070311     0.15866661
 c     -2.58484806    -0.51279118    -0.52143713
 h     -2.51751793    -1.28363590    -1.30181398
 h     -3.27616053    -0.50753209     0.36602462
 h     -3.09203914     0.31280221    -1.15328132
 h     -0.25698684     0.86308864     1.62500295
          17

 c      1.26036526    -0.36251746     0.01538073
 c     -0.09582673    -1.05709231     0.13593420
 c     -1.26040348    -0.16507172     0.06606795
 c     -0.95899640     1.09700149     0.84876983
 c     -0.22930339     1.42087659    -0.40088286
 c      1.19948194     0.90125395    -0.51479523
 h      0.12809651    -2.21235864     0.22232863
 h     -2.02009287     1.68628250     0.79210964
 h     -0.78645721     1.86314199    -1.19777500
 h      1.93240623     1.58006105    -0.89639816
 o      2.42830870    -1.11293930     0.36752401
 h      3.17456351    -0.60333593     0.19259101
 c     -2.58201928    -0.50180786    -0.51771321
 h     -2.53163833    -1.24613820    -1.32100952
 h     -3.29046784    -0.50755926     0.32056868
 h     -3.05114794     0.31340944    -1.14291122
 h     -0.28512943     0.89516494     1.57455309
          17

 c      1.26667529    -0.36325715     0.00396015
 c     -0.09884405    -1.05884150     0.14040828
 c     -1.24424551    -0.16945274     0.05548646
 c     -0.95561320     1.09823770     0.85921853
 c     -0.24497662     1.41441673    -0.39779573
 c      1.19236257     0.89355181    -0.52230692
 h      0.12195873    -2.18029729     0.19523930
 h     -2.03440976     1.70121528     0.80748585
 h     -0.82523242     1.82874328    -1.18872634
 h      1.91344206     1.59934934    -0.89512704
 o      2.43268964    -1.11115534     0.37577297
 h      3.16643551    -0.63073535     0.22162437
 c     -2.57979978    -0.48954670    -0.51441074
 h     -2.54748211    -1.21685892    -1.33228786
 h     -3.30868892    -0.51843407     0.27350490
 h     -3.00229123     0.31530336    -1.12715850
 h     -0.30069742     0.92762529     1.55670839
          17

 c      1.27444727    -0.36425984    -0.00717899
 c     -0.10133086    -1.05960060     0.14447805
 c     -1.22534084    -0.17560472     0.04407623
 c     -0.95640773     1.10282266     0.86498569
 c     -0.26110888     1.40562603    -0.39375750
 c      1.18399815     0.88521398    -0.52901341
 h      0.10322009    -2.13803186     0.16531227
 h     -2.02229909     1.70290037     0.83573663
 h     -0.86643584     1.79761320    -1.18944983
 h      1.90226723     1.61946700    -0.89175683
 o      2.43276142    -1.11025061     0.38395626
 h      3.19722187    -0.63144005     0.24224159
 c     -2.57750048    -0.47653865    -0.51177692
 h     -2.56412144    -1.19663568    -1.33628215
 h     -3.33389895    -0.53927725     0.23143997
 h     -2.94955442     0.32545425    -1.11051173
 h     -0.28939926     0.95604458     1.58694627
          17

 c      1.28346795    -0.36576113    -0.01777569
 c     -0.10301484    -1.05852733     0.14791405
 c     -1.20427722    -0.18322734     0.03221455
 c     -0.96060582     1.11040865     0.86700037
 c     -0.27762872     1.39447016    -0.38912877
 c      1.17457766     0.87690042    -0.53513786
 h      0.07375714    -2.09775587     0.13395993
 h     -1.98546420     1.69114298     0.87533346
 h     -0.90775637     1.76907125    -1.19772481
 h      1.89599451     1.63715753    -0.88501708
 o      2.42937401    -1.10969600     0.39184063
 h      3.25343533    -0.61405374     0.25736521
 c     -2.57458463    -0.46340067    -0.50981249
 h     -2.58051521    -1.18538364    -1.33384907
 h     -3.36706804    -0.56862917     0.19832735
 h     -2.89702786     0.35054012    -1.09759350
 h     -0.25924133     0.98196237     1.65521972
          17

 c      1.29347123    -0.36796220    -0.02758903
 c     -0.10362499    -1.05468053     0.15054260
 c     -1.18177531    -0.19196156     0.02026476
 c     -0.96604460     1.12030138     0.86750805
 c     -0.29454056     1.38103819    -0.38446835
 c      1.16433889     0.86926129    -0.54088001
 h      0.03612386    -2.07414908     0.10194586
 h     -1.93069439     1.66838850     0.92399968
 h     -0.94549247     1.74167806    -1.20929388
 h      1.89136839     1.64904865    -0.87377796
 o      2.42428664    -1.10851317     0.39910943
 h      3.30803991    -0.59473269     0.27150804
 c     -2.57097187    -0.45057926    -0.50835497
 h     -2.59556364    -1.18208223    -1.32606052
 h     -3.40516285    -0.60408999     0.17395419
 h     -2.84738514     0.39339538    -1.09061240
 h     -0.22976470     1.00848651     1.73687627
          17

 c      1.30413857    -0.37100382    -0.03641777
 c     -0.10273492    -1.04769649     0.15227120
 c     -1.15869563    -0.20131045     0.00855180
 c     -0.97042274     1.13162933     0.86838898
 c     -0.31183048     1.36546157    -0.38035174
 c      1.15349048     0.86279047    -0.54635793
 h     -0.00785745    -2.07674694     0.06939987
 h     -1.87200651     1.64101240     0.97951590
 h     -0.97603782     1.71417170    -1.21975319
 h      1.88583832     1.65281489    -0.85753738
 o      2.41878452    -1.10609342     0.40559207
 h      3.34222967    -0.58395850     0.28704520
 c     -2.56702670    -0.43814997    -0.50731866
 h     -2.60819670    -1.18489075    -1.31413582
 h     -3.44184691    -0.64213713     0.15524394
 h     -2.80144322     0.45038120    -1.08775752
 h     -0.21477722     1.03671513     1.81158732
          17

 c      1.31510074    -0.37493387    -0.04412088
 c     -0.09969983    -1.03847235     0.15302498
 c     -1.13603940    -0.21060179    -0.00266814
 c     -0.97146554     1.14329337     0.87068889
 c     -0.32940799     1.34787046    -0.37724714
 c      1.14217764     0.85774081    -0.55158363
 h     -0.05762280    -2.10209606     0.03688500
 h     -1.83094679     1.61954250     1.04119106
 h     -0.99695389     1.68592606    -1.22587017
 h      1.87810336     1.64780907    -0.83657742
 o      2.41354037    -1.10222502     0.41124094
 h      3.34748770    -0.58603280     0.30455929
 c     -2.56323649    -0.42588494    -0.50679361
 h     -2.61746458    -1.19141805    -1.29937778
 h     -3.47017618    -0.67861648     0.13885125
 h     -2.75924501     0.51278921    -1.08456105
 h     -0.21990541     1.06611340     1.86737633
          17

 c      1.32593839    -0.37968597    -0.05063221
 c     -0.09382655    -1.02890827     0.15268842
 c     -1.11489243    -0.21904171    -0.01323461
 c     -0.96753876     1.15439829     0.87482771
 c     -0.34708028     1.32837825    -0.37546742
 c      1.13047446     0.85409609    -0.55646574
 h     -0.11230543    -2.13644187     0.00624217
 h     -1.82655052     1.61298023     1.11003357
 h     -1.00744411     1.65702879    -1.22619341
 h      1.86830479     1.63526790    -0.81189855
 o      2.40879374    -1.09696425     0.41608145
 h      3.32270460    -0.60114724     0.32366881
 c     -2.55991601    -0.41349519    -0.50694495
 h     -2.62260057    -1.19909125    -1.28317590
 h     -3.48486794    -0.70957579     0.12278004
 h     -2.72123672     0.57084741    -1.07664802
 h     -0.24544293     1.09539059     1.89821210
          17

 c      1.33618388    -0.38508571    -0.05596269
 c     -0.08458966    -1.02100446     0.15114371
 c     -1.09628659    -0.22584543    -0.02308370
 c     -0.95899285     1.16503500     0.88118582
 c     -0.36453205     1.30707078    -0.37516512
 c      1.11839170     0.85159090    -0.56083283
 h     -0.16951310    -2.16522801    -0.02000688
 h     -1.85777341     1.61945937     1.18411166
 h     -1.00846571     1.62826029    -1.22125687
 h      1.85796845     1.61818135    -0.78501356
 o      2.40437680    -1.09060724     0.42019400
 h      3.27380638    -0.62584025     0.34335274
 c     -2.55711012    -0.40080252    -0.50790039
 h     -2.62306220    -1.20551575    -1.26705273
 h     -3.48320332    -0.73188587     0.10671333
 h     -2.68856239     0.61675765    -1.06137298
 h     -0.28834133     1.12293706     1.90202671
          17

 c      1.34532909    -0.39088377    -0.06019015
 c     -0.07176125    -1.01625338     0.14831901
 c     -1.08101978    -0.23037316    -0.03220844
 c     -0.94790540     1.17604256     0.89033429
 c     -0.38133281     1.28399418    -0.37631500
 c      1.10590490     0.84978542    -0.56447296
 h     -0.22569167    -2.17863365    -0.03962580
 h     -1.90611358     1.62891351     1.25574124
 h     -1.00265940     1.60106640    -1.21357230
 h      1.84957881     1.60071650    -0.75761415
 o      2.39953678    -1.08377216     0.42371485
 h      3.21663308    -0.65166937     0.36196104
 c     -2.55461763    -0.38778045    -0.50971226
 h     -2.61856800    -1.20873571    -1.25268176
 h     -3.46510601    -0.74356707     0.09180349
 h     -2.66278883     0.64584996    -1.03809311
 h     -0.34281482     1.14705726     1.88052947
          17

 c      1.35284594    -0.39679791    -0.06344331
 c     -0.05549349    -1.01546341     0.14418559
 c     -1.06950139    -0.23222253    -0.04060089
 c     -0.93662116     1.18814493     0.90239827
 c     -0.39699990     1.25915746    -0.37868330
 c      1.09301913     0.84820237    -0.56718446
 h     -0.27692791    -2.17221286    -0.05109203
 h     -1.95319657     1.63291651     1.31613305
 h     -0.99396593     1.57744865    -1.20725524
 h      1.84558160     1.58703580    -0.73114321
 o      2.39283530    -1.07744661     0.42682307
 h      3.17857889    -0.66450066     0.37746470
 c     -2.55203613    -0.37454113    -0.51236644
 h     -2.60914412    -1.20735927    -1.24182111
 h     -3.43302586    -0.74400462     0.08045194
 h     -2.64554660     0.65684670    -1.00794194
 h     -0.39979470     1.16614445     1.84115556
          17

 c      1.35821891    -0.40253764    -0.06589106
 c     -0.03635121    -1.01877248     0.13873512
 c     -1.06167869    -0.23126535    -0.04821488
 c     -0.92723149     1.20166544     0.91634925
 c     -0.41110958     1.23257494    -0.38187263
 c      1.07986160     0.84649159    -0.56882239
 h     -0.31953600    -2.14609075    -0.05365435
 h     -1.98785370     1.62768865     1.35925633
 h     -0.98660804     1.55958757    -1.20681851
 h      1.84698053     1.57977834    -0.70644368
 o      2.38315315    -1.07248283     0.42966239
 h      3.18268056    -0.65274530     0.38882489
 c     -2.54879919    -0.36134107    -0.51579810
 h     -2.59518442    -1.20056480    -1.23614465
 h     -3.39175796    -0.73413614     0.07616235
 h     -2.63827450     0.65214503    -0.97365441
 h     -0.44570877     1.17880197     1.80078573
          17

 c      1.36098491    -0.40781971    -0.06773297
 c     -0.01524269    -1.02571277     0.13197634
 c     -1.05707756    -0.22761793    -0.05497032
 c     -0.92159979     1.21662822     0.93000630
 c     -0.42342665     1.20435430    -0.38550971
 c      1.06673632     0.84453701    -0.56931609
 h     -0.35056184    -2.10455838    -0.04732654
 h     -2.00467522     1.61269156     1.38215500
 h     -0.98346043     1.54908454    -1.21504595
 h      1.85239161     1.57911238    -0.68372315
 o      2.37146593    -1.06870524     0.43227873
 h      3.21936560    -0.62172729     0.39708373
 c     -2.54423977    -0.34863314    -0.51988721
 h     -2.57750897    -1.18802827    -1.23699276
 h     -3.34778471    -0.71642484     0.08318693
 h     -2.64208983     0.63828139    -0.93947320
 h     -0.46363308     1.18387372     1.78552805
          17

 c      1.36078231    -0.41240267    -0.06917486
 c      0.00676364    -1.03528152     0.12395962
 c     -1.05494157    -0.22157445    -0.06079270
 c     -0.92075268     1.23286454     0.94169273
 c     -0.43397716     1.17479378    -0.38948370
 c      1.05408231     0.84243784    -0.56864801
 h     -0.36848610    -2.05629074    -0.03291019
 h     -2.00173776     1.58915046     1.38410747
 h     -0.98474363     1.54614413    -1.23115520
 h      1.85838756     1.58308345    -0.66285089
 o      2.35995809    -1.06534120     0.43471106
 h      3.26001460    -0.58652824     0.40369340
 c     -2.53773874    -0.33711406    -0.52441929
 h     -2.55738463    -1.16984749    -1.24512032
 h     -3.30747355    -0.69420187     0.10540457
 h     -2.65779240     0.62565559    -0.91069283
 h     -0.44302099     1.18066318     1.81295191
          17

 c      1.35740271    -0.41613357    -0.07039338
 c      0.02867432    -1.04604231     0.11480274
 c     -1.05441323    -0.21354247    -0.06565463
 c     -0.92401572     1.24996596     0.95215345
 c     -0.44299465     1.14442116    -0.39400852
 c      1.04235475     0.84040335    -0.56682134
 h     -0.37408220    -2.01431072    -0.01187664
 h     -1.97996603     1.55946377     1.36620725
 h     -0.98821176     1.54936882    -1.25097656
 h      1.86086470     1.58888287    -0.64370919
 o      2.35029994    -1.06183601     0.43703576
 h      3.28355027    -0.55837217     0.40935113
 c     -2.52896320    -0.32757928    -0.52904758
 h     -2.53645433    -1.14654112    -1.26055931
 h     -3.27429750    -0.67030522     0.14418309
 h     -2.68584689     0.62536521    -0.89208070
 h     -0.39071180     1.17015898     1.87062294
          17

 c      1.35083723    -0.41897518    -0.07150733
 c      0.04971272    -1.05640139     0.10467225
 c     -1.05469713    -0.20400104    -0.06958368
 c     -0.92951321     1.26722644     0.96319429
 c     -0.45077798     1.11396328    -0.39943581
 c      1.03190425     0.83864946    -0.56384355
 h     -0.37045226    -1.99356661     0.01424380
 h     -1.94438708     1.52728176     1.33183933
 h     -0.99060443     1.55636810    -1.26900370
 h      1.85643654     1.59408671    -0.62637267
 o      2.34336128    -1.05794199     0.43932694
 h      3.28035575    -0.54268815     0.41424493
 c     -2.51806945    -0.32044122    -0.53334780
 h     -2.51654211    -1.11909862    -1.28265726
 h     -3.24715831    -0.64602868     0.19646545
 h     -2.72579090     0.64252863    -0.88529199
 h     -0.32360043     1.15550304     1.93141413
          17

 c      1.34131645    -0.42100236    -0.07256359
 c      0.06918766    -1.06521210     0.09371489
 c     -1.05516412    -0.19350331    -0.07264067
 c     -0.93492377     1.28372998     0.97568915
 c     -0.45755348     1.08429754    -0.40603896
 c      1.02290403     0.83733556    -0.55972527
 h     -0.36060419    -2.00422328     0.04489109
 h     -1.90697567     1.49778380     1.28755894
 h     -0.98909308     1.56463587    -1.28051667
 h      1.84326993     1.59738686    -0.61111536
 o      2.33939849    -1.05359606     0.44162229
 h      3.24891243    -0.54082088     0.41837285
 c     -2.50570929    -0.31533510    -0.53694264
 h     -2.49938039    -1.08890585    -1.31020202
 h     -3.22171286    -0.62148145     0.25514320
 h     -2.77503378     0.67206726    -0.88772247
 h     -0.25672218     1.14044626     1.97558994
          17

 c      1.32933451    -0.42237227    -0.07353920
 c      0.08619752    -1.07238326     0.08204598
 c     -1.05539339    -0.18271204    -0.07488726
 c     -0.93763986     1.29850013     0.98938178
 c     -0.46338361     1.05641149    -0.41393601
 c      1.01532418     0.83653192    -0.55448524
 h     -0.34387926    -2.04465523     0.08059352
 h     -1.88785843     1.47712879     1.24253459
 h     -0.98204470     1.57219014    -1.28268887
 h      1.82140462     1.59888868    -0.59833277
 o      2.33810859    -1.04889699     0.44391218
 h      3.19480471    -0.55039786     0.42165538
 c     -2.49280778    -0.31137342    -0.53955891
 h     -2.48636626    -1.05741940    -1.34146736
 h     -3.19331584    -0.59673326     0.31160153
 h     -2.82865826     0.70278178    -0.89444825
 h     -0.20032909     1.12814020     1.99373487
          17

 c      1.31563226    -0.42328388    -0.07435510
 c      0.09963127    -1.07878725     0.06985049
 c     -1.05517044    -0.17241792    -0.07636015
 c     -0.93552808     1.31077841     1.00363167
 c     -0.46812095     1.03134625    -0.42311547
 c      1.00893968     0.83620416    -0.54815760
 h     -0.31616179    -2.10261222     0.12154403
 h     -1.90562075     1.46976242     1.20408281
 h     -0.96923781     1.57794785    -1.27486155
 h      1.79274197     1.60014143    -0.58844032
 o      2.33848589    -1.04422422     0.44614856
 h      3.13311316    -0.56364487     0.42389448
 c     -2.48027154    -0.30769049    -0.54103730
 h     -2.47842102    -1.02578082    -1.37417009
 h     -3.15905228    -0.57250584     0.35829693
 h     -2.88082342     0.72428492    -0.90083146
 h     -0.16086518     1.12083595     1.98297401
          17

 c      1.30111964    -0.42393920    -0.07489674
 c      0.10849002    -1.08560282     0.05744638
 c     -1.05445612    -0.16349406    -0.07706508
 c     -0.92851129     1.32030126     1.01806209
 c     -0.47141610     1.01009652    -0.43346633
 c      1.00337325     0.83622273    -0.54079979
 h     -0.27355592    -2.16293641     0.16654100
 h     -1.95786534     1.47551114     1.17305095
 h     -0.95183297     1.58198916    -1.25849194
 h      1.76068911     1.60387402    -0.58178076
 o      2.33874077    -1.04037340     0.44827092
 h      3.09006980    -0.56565387     0.42464000
 c     -2.46881045    -0.30372321    -0.54135240
 h     -2.47595450    -0.99468550    -1.40552374
 h     -3.11828635    -0.55022374     0.39012221
 h     -2.92626156     0.73028308    -0.90365392
 h     -0.14172423     1.11985417     1.94443725
          17

 c      1.28674559    -0.42451271    -0.07503938
 c      0.11214148    -1.09380976     0.04523690
 c     -1.05333577    -0.15677401    -0.07699112
 c     -0.91849157     1.32718510     1.03231514
 c     -0.47279430     0.99347527    -0.44476106
 c      0.99818600     0.83642206    -0.53249849
 h     -0.21477686    -2.21326011     0.21327373
 h     -2.02218980     1.49108154     1.14709273
 h     -0.93223152     1.58575077    -1.23699502
 h      1.72927378     1.61322196    -0.57855733
 o      2.33724113    -1.03811166     0.45022356
 h      3.08873050    -0.54208157     0.42335091
 c     -2.45888571    -0.29921961    -0.54062322
 h     -2.47889285    -0.96458232    -1.43254301
 h     -3.07247942    -0.53183886     0.40485072
 h     -2.96100463     0.71867070    -0.90112798
 h     -0.14297239     1.12547065     1.88286173
          17

 c      1.27335154    -0.42514340    -0.07467110
 c      0.11040251    -1.10401006     0.03363110
 c     -1.05195174    -0.15289503    -0.07614335
 c     -0.90783182     1.33168012     1.04551102
 c     -0.47178242     0.98197944    -0.45663062
 c      0.99301822     0.83671347    -0.52337329
 h     -0.14128563    -2.24560766     0.25905783
 h     -2.07569818     1.51318915     1.12532041
 h     -0.91373476     1.59196650    -1.21529065
 h      1.70173227     1.63034923    -0.57877385
 o      2.33429511    -1.03707732     0.45192962
 h      3.12131888    -0.49716961     0.42019873
 c     -2.45070247    -0.29416426    -0.53910204
 h     -2.48673571    -0.93602440    -1.45254906
 h     -3.02490703    -0.51969502     0.40331527
 h     -2.98265602     0.69084501    -0.89264795
 h     -0.15961395     1.13649000     1.80804444
          17

 c      1.26155427    -0.42597106    -0.07369976
 c      0.10354809    -1.11639464     0.02299016
 c     -1.05043420    -0.15216949    -0.07458503
 c     -0.89886361     1.33414540     1.05601715
 c     -0.46806016     0.97571996    -0.46860652
 c      0.98772915     0.83720248    -0.51357847
 h     -0.05661218    -2.25622081     0.30141719
 h     -2.10403965     1.53951418     1.10846303
 h     -0.89977618     1.60396368    -1.19862802
 h      1.67924432     1.65502669    -0.58215606
 o      2.33145662    -1.03610006     0.45329349
 h      3.16046604    -0.44865232     0.41604750
 c     -2.44419361    -0.28873193    -0.53714982
 h     -2.49863527    -0.90995587    -1.46370425
 h     -2.98040615    -0.51647007     0.38956629
 h     -2.99067847     0.65139034    -0.87868318
 h     -0.17829093     1.14945898     1.73730547
          17

 c      1.25167924    -0.42717097    -0.07205794
 c      0.09227626    -1.13073698     0.01359658
 c     -1.04885724    -0.15453744    -0.07246588
 c     -0.89398667     1.33505778     1.06168535
 c     -0.46160743     0.97448521    -0.48025476
 c      0.98244453     0.83821286    -0.50330156
 h      0.03433533    -2.24529201     0.33852793
 h     -2.10051316     1.56848892     1.09769875
 h     -0.89270759     1.62407184    -1.19064629
 h      1.66078350     1.68425453    -0.58807326
 o      2.32986683    -1.03425143     0.45423728
 h      3.18553361    -0.41074900     0.41169691
 c     -2.43900213    -0.28329710    -0.53517437
 h     -2.51349523    -0.88781414    -1.46543321
 h     -2.94486244    -0.52507789     0.37056728
 h     -2.98689804     0.60822967    -0.86085438
 h     -0.17698821     1.15883722     1.69395218
          17

 c      1.24375784    -0.42893845    -0.06971929
 c      0.07760706    -1.14640237     0.00562787
 c     -1.04723519    -0.15961466    -0.07002002
 c     -0.89454297     1.33468653     1.06121622
 c     -0.45279368     0.97790060    -0.49131690
 c      0.97748671     0.84017989    -0.49275479
 h      0.12596973    -2.21695182     0.36966332
 h     -2.06408691     1.59911867     1.09392944
 h     -0.89273101     1.65191496    -1.19175074
 h      1.64419880     1.71336077    -0.59555026
 o      2.32998581    -1.03105701     0.45470884
 h      3.18694908    -0.39059475     0.40765994
 c     -2.43453445    -0.27846832    -0.53346453
 h     -2.53008113    -0.87141756    -1.45865183
 h     -2.92389177    -0.54821167     0.35429906
 h     -2.97592801     0.57254283    -0.84193437
 h     -0.14041127     1.16123995     1.69199774
          17

 c      1.23758281    -0.43143068    -0.06671768
 c      0.06072096    -1.16241542    -0.00086544
 c     -1.04554819    -0.16679803    -0.06753252
 c     -0.89916695     1.33271076     1.05543623
 c     -0.44234499     0.98553992    -0.50172355
 c      0.97326060     0.84348653    -0.48215245
 h      0.21290991    -2.17900072     0.39558209
 h     -1.99934179     1.63123823     1.09750969
 h     -0.89785441     1.68414445    -1.19926084
 h      1.62759233     1.73772251    -0.60341234
 o      2.33180708    -1.02637965     0.45467860
 h      3.16289023    -0.39006790     0.40420711
 c     -2.43019830    -0.27503233    -0.53194025
 h     -2.54713996    -0.86263341    -1.44570453
 h     -2.92062400    -0.58715741     0.34581464
 h     -2.96433496     0.55670631    -0.82512516
 h     -0.07966046     1.15985927     1.72128934
          17

 c      1.23279498    -0.43471206    -0.06315240
 c      0.04278845    -1.17765624    -0.00594635
 c     -1.04377591    -0.17536887    -0.06528570
 c     -0.90474977     1.32848197     1.04610144
 c     -0.43119898     0.99692490    -0.51147433
 c      0.97015724     0.84833835    -0.47167776
 h      0.29090452    -2.14132865     0.41843959
 h     -1.91821221     1.66649616     1.10838640
 h     -0.90490738     1.71593786    -1.20914052
 h      1.61020205     1.75409999    -0.61050006
 o      2.33493844    -1.02038419     0.45414066
 h      3.11803969    -0.40634849     0.40134011
 c     -2.42582626    -0.27364559    -0.53009206
 h     -2.56351648    -0.86285213    -1.42986806
 h     -2.93397804    -0.64027273     0.34396455
 h     -2.95722747     0.56869055    -0.81212806
 h     -0.01898044     1.16023183     1.76122846
          17

 c      1.22896814    -0.43873459    -0.05917433
 c      0.02487370    -1.19119548    -0.00970274
 c     -1.04192522    -0.18457178    -0.06351444
 c     -0.90798096     1.32126743     1.03450247
 c     -0.42032731     1.01148549    -0.52052550
 c      0.96848244     0.85470538    -0.46145282
 h      0.35706134    -2.11250894     0.44070168
 h     -1.84121038     1.71001131     1.12668980
 h     -0.91076326     1.74288272    -1.21777053
 h      1.59271529     1.76130375    -0.61587094
 o      2.33848131    -1.01365043     0.45312574
 h      3.06550593    -0.43010820     0.39856478
 c     -2.42195385    -0.27442597    -0.52730382
 h     -2.57821541    -0.87237123    -1.41440005
 h     -2.95922406    -0.70266491     0.34260794
 h     -2.95442955     0.60626043    -0.80148761
 h      0.02381957     1.16556682     1.79646389
          17

 c      1.22567527    -0.44335000    -0.05496231
 c      0.00795816    -1.20257423    -0.01212423
 c     -1.04005045    -0.19367430    -0.06239106
 c     -0.90621015     1.31032999     1.02129124
 c     -0.41058326     1.02854908    -0.52875817
 c      0.96839895     0.86231477    -0.45152611
 h      0.40888702    -2.09663367     0.46352828
 h     -1.79022129     1.76981620     1.15325693
 h     -0.91313899     1.76212658    -1.22288018
 h      1.57723808     1.76036591    -0.61894889
 o      2.34091709    -1.00730116     0.45172462
 h      3.02865153    -0.44353022     0.39454406
 c     -2.41957441    -0.27697480    -0.52320636
 h     -2.59035145    -0.88992659    -1.40149319
 h     -2.99024655    -0.76765464     0.33491323
 h     -2.95122239     0.65810018    -0.78962502
 h      0.04027555     1.17645765     1.81854696
          17

 c      1.22253507    -0.44833707    -0.05070192
 c     -0.00702289    -1.21180090    -0.01306757
 c     -1.03826185    -0.20201739    -0.06203535
 c     -0.89881700     1.29557432     1.00687132
 c     -0.40258385     1.04735135    -0.53599765
 c      0.96988383     0.87068508    -0.44188417
 h      0.44341295    -2.09308631     0.48615235
 h     -1.76962757     1.84861279     1.18789981
 h     -0.91097312     1.77278493    -1.22380646
 h      1.56702046     1.75431434    -0.61959597
 o      2.34082653    -1.00248126     0.45006231
 h      3.02973983    -0.42877996     0.38762642
 c     -2.41962759    -0.28079230    -0.51775581
 h     -2.59904162    -0.91268265    -1.39177729
 h     -3.02151037    -0.82868805     0.31646241
 h     -2.94250221     0.71049922    -0.77330942
 h      0.02831220     1.19173758     1.82347486
          17

 c      1.21924510    -0.45342377    -0.04657309
 c     -0.01923788    -1.21911824    -0.01233618
 c     -1.03671890    -0.20905563    -0.06252653
 c     -0.88735730     1.27810605     0.99178066
 c     -0.39664049     1.06705298    -0.54202793
 c      0.97273393     0.87921177    -0.43248235
 h      0.45756100    -2.09878881     0.50665607
 h     -1.76286290     1.93667099     1.22655500
 h     -0.90459087     1.77596897    -1.22150155
 h      1.56581581     1.74735433    -0.61803237
 o      2.33851436    -0.99903900     0.44817141
 h      3.06420510    -0.38922176     0.37800729
 c     -2.42269618    -0.28555585    -0.51114695
 h     -2.60339427    -0.93678713    -1.38467802
 h     -3.04897631    -0.88053085     0.28599585
 h     -2.92539957     0.75231453    -0.75088735
 h     -0.00984736     1.20909235     1.81026946
          17

 c      1.21560565    -0.45832651    -0.04273109
 c     -0.02805807    -1.22477825    -0.00977574
 c     -1.03561602    -0.21437452    -0.06390197
 c     -0.87392325     1.25956695     0.97652027
 c     -0.39275321     1.08676410    -0.54658733
 c      0.97664788     0.88732070    -0.42328375
 h      0.44913240    -2.11039104     0.52307546
 h     -1.75160265     2.01913587     1.26288510
 h     -0.89569978     1.77459531    -1.21842222
 h      1.57674318     1.74327330    -0.61453716
 o      2.33558365    -0.99580461     0.44598928
 h      3.10719922    -0.34490915     0.36768251
 c     -2.42894725    -0.29112997    -0.50370539
 h     -2.60264541    -0.95821740    -1.37927558
 h     -3.07033644    -0.91974479     0.24499188
 h     -2.89957565     0.77638039    -0.72219833
 h     -0.06803071     1.22546538     1.78121768
          17

 c      1.21152296    -0.46280050    -0.03928459
 c     -0.03312125    -1.22892266    -0.00532229
 c     -1.03515764    -0.21769655    -0.06615110
 c     -0.86035441     1.24135892     0.96111286
 c     -0.39066581     1.10559657    -0.54938576
 c      0.98135992     0.89464296    -0.41429933
 h      0.41744316    -2.12531897     0.53404126
 h     -1.72604519     2.08451288     1.29138186
 h     -0.88703627     1.77279719    -1.21808807
 h      1.60092820     1.74356290    -0.60901423
 o      2.33334931    -0.99185348     0.44347142
 h      3.13849345    -0.31214505     0.35839178
 c     -2.43815774    -0.29747459    -0.49581155
 h     -2.59634278    -0.97352358    -1.37507478
 h     -3.08508186    -0.94491641     0.19712433
 h     -2.86672985     0.77939199    -0.68816752
 h     -0.13503593     1.23748166     1.74368511
          17

 c      1.20700179    -0.46667063    -0.03628332
 c     -0.03435592    -1.23153758     0.00098399
 c     -1.03552344    -0.21888807    -0.06921373
 c     -0.84840462     1.22443999     0.94483663
 c     -0.38998526     1.12277557    -0.55019140
 c      0.98673870     0.90109301    -0.40560666
 h      0.36348126    -2.14209917     0.53900514
 h     -1.68355934     2.12622703     1.30829166
 h     -0.88140916     1.77462275    -1.22394120
 h      1.63673992     1.74656413    -0.60073763
 o      2.33247993    -0.98678037     0.44061682
 h      3.14803032    -0.29882888     0.35103110
 c     -2.44973792    -0.30458072    -0.48786516
 h     -2.58447390    -0.98026409    -1.37238990
 h     -3.09464957    -0.95695164     0.14790238
 h     -2.83020788     0.76188307    -0.65053851
 h     -0.19384077     1.24213600     1.71223994
          17

 c      1.20213243    -0.46983962    -0.03371669
 c     -0.03197547    -1.23244779     0.00900011
 c     -1.03683096    -0.21796303    -0.07298733
 c     -0.83960368     1.20936793     0.92656137
 c     -0.39033998     1.13778882    -0.54899086
 c      0.99278268     0.90678574    -0.39732650
 h      0.28974992    -2.16037978     0.53824224
 h     -1.62556927     2.14141444     1.31131653
 h     -0.88029488     1.78225378    -1.23760487
 h      1.68025954     1.74842347    -0.58854558
 o      2.33317224    -0.98054545     0.43745137
 h      3.13313678    -0.30678122     0.34584279
 c     -2.46275290    -0.31248264    -0.48027134
 h     -2.56751500    -0.97713959    -1.37232537
 h     -3.10254487    -0.95936723     0.10427255
 h     -2.79479773     0.72879095    -0.61173160
 h     -0.22626312     1.23749676     1.70522183
          17

 c      1.19708133    -0.47227922    -0.03152008
 c     -0.02644709    -1.23136066     0.01849995
 c     -1.03910621    -0.21507463    -0.07734280
 c     -0.83432852     1.19643719     0.90609775
 c     -0.39148369     1.15047187    -0.54612532
 c      0.99953692     0.91186957    -0.38957445
 h      0.19985347    -2.18061239     0.53261076
 h     -1.55583544     2.12986201     1.29924787
 h     -0.88293830     1.79493583    -1.25766350
 h      1.72660389     1.74499342    -0.57131373
 o      2.33523043    -0.97340571     0.43402402
 h      3.09728987    -0.33278984     0.34246221
 c     -2.47600978    -0.32135456    -0.47341016
 h     -2.54642743    -0.96391714    -1.37644422
 h     -3.11388006    -0.95795889     0.07364197
 h     -2.76641296     0.69011657    -0.57462389
 h     -0.22570059     1.22231953     1.72967606
          17

 c      1.19208709    -0.47401262    -0.02958564
 c     -0.01843330    -1.22799246     0.02922720
 c     -1.04227200    -0.21047235    -0.08213625
 c     -0.83146593     1.18574655     0.88496983
 c     -0.39326857     1.16094282    -0.54227365
 c      1.00700099     0.91639739    -0.38242337
 h      0.09788631    -2.20305726     0.52293530
 h     -1.47999667     2.09394298     1.27212568
 h     -0.88681081     1.80963030    -1.28012559
 h      1.77123210     1.73333143    -0.54835070
 o      2.33794895    -0.96601051     0.43042740
 h      3.05200456    -0.36707288     0.33960231
 c     -2.48831673    -0.33159923    -0.46755719
 h     -2.52262771    -0.94123825    -1.38624747
 h     -3.13349343    -0.95889553     0.06182699
 h     -2.75112753     0.65969792    -0.54196152
 h     -0.20167615     1.19542305     1.77243775
          17

 c      1.18746046    -0.47508346    -0.02777983
 c     -0.00874199    -1.22226105     0.04097006
 c     -1.04615937    -0.20442555    -0.08721164
 c     -0.82934865     1.17698521     0.86518775
 c     -0.39553691     1.16943985    -0.53828617
 c      1.01506727     0.92027873    -0.37589156
 h     -0.01195856    -2.22621958     0.50921026
 h     -1.40616180     2.04007442     1.23222622
 h     -0.88895452     1.82274242    -1.30014806
 h      1.81079255     1.71235474    -0.51956399
 o      2.33996028    -0.95953500     0.42683379
 h      3.01930297    -0.39124007     0.33455706
 c     -2.49891174    -0.34365634    -0.46278359
 h     -2.49793095    -0.91039080    -1.40263419
 h     -3.16288226    -0.96552250     0.07050263
 h     -2.75324724     0.64926489    -0.51542704
 h     -0.16821154     1.15667281     1.81349709
          17

 c      1.18357617    -0.47550390    -0.02597268
 c      0.00166712    -1.21441665     0.05359299
 c     -1.05053833    -0.19716060    -0.09240840
 c     -0.82633231     1.16910286     0.84801653
 c     -0.39803742     1.17618077    -0.53500012
 c      1.02348881     0.92328956    -0.36995047
 h     -0.12509288    -2.24597308     0.49038703
 h     -1.34636908     1.98188796     1.18575644
 h     -0.88712967     1.83155051    -1.31366421
 h      1.84355751     1.68291954    -0.48544092
 o      2.33984222    -0.95520776     0.42345221
 h      3.02227681    -0.38610187     0.32409238
 c     -2.50776272    -0.35748098    -0.45893377
 h     -2.47444717    -0.87306933    -1.42547839
 h     -3.19851326    -0.97667909     0.09622048
 h     -2.77339654     0.66012172    -0.49517143
 h     -0.13548299     1.10759654     1.83836751
          17

 c      1.18084014    -0.47520917    -0.02406962
 c      0.01166901    -1.20497652     0.06698378
 c     -1.05515526    -0.18884784    -0.09757813
 c     -0.82080422     1.16023228     0.83378296
 c     -0.40040694     1.18129586    -0.53311731
 c      1.03187387     0.92510726    -0.36454452
 h     -0.23606814    -2.25662528     0.46514271
 h     -1.31667129     1.94155876     1.14332937
 h     -0.88034349     1.83484112    -1.31827676
 h      1.86958218     1.64761714    -0.44690960
 o      2.33780943    -0.95295709     0.42031621
 h      3.05860350    -0.35357490     0.30809057
 c     -2.51541690    -0.37235044    -0.45573069
 h     -2.45442561    -0.83111226    -1.45335088
 h     -3.23349663    -0.98840486     0.13211620
 h     -2.80853183     0.68227998    -0.48038266
 h     -0.10951244     1.05094531     1.83944531
          17

 c      1.17963507    -0.47407092    -0.02202226
 c      0.02005034    -1.19452240     0.08097462
 c     -1.05976357    -0.17963445    -0.10260589
 c     -0.81168817     1.14875684     0.82252521
 c     -0.40219054     1.18481334    -0.53313897
 c      1.03972390     0.92535989    -0.35961757
 h     -0.33879945    -2.25310642     0.43291478
 h     -1.32945120     1.93778604     1.11425587
 h     -0.86894658     1.83304822    -1.31360849
 h      1.89055702     1.61031832    -0.40511125
 o      2.33551994    -0.95158422     0.41726583
 h      3.10367179    -0.31395412     0.28986173
 c     -2.52257667    -0.38727217    -0.45293931
 h     -2.44006377    -0.78631940    -1.48348651
 h     -3.26076852    -0.99682576     0.17067541
 h     -2.85377087     0.70218036    -0.47003648
 h     -0.09377162     0.99008633     1.81380092
          17

 c      1.18025609    -0.47197027    -0.01981381
 c      0.02567300    -1.18351385     0.09530490
 c     -1.06414471    -0.16969007    -0.10743379
 c     -0.79948894     1.13516266     0.81481944
 c     -0.40287866     1.18666366    -0.53531888
 c      1.04652603     0.92370403    -0.35513948
 h     -0.42743689    -2.23263617     0.39441494
 h     -1.38014702     1.96434172     1.09783757
 h     -0.85454748     1.82823691    -1.30140537
 h      1.90914195     1.57534829    -0.36113876
 o      2.33441171    -0.95009404     0.41415260
 h      3.13664813    -0.28440541     0.27264551
 c     -2.52978967    -0.40137802    -0.45046815
 h     -2.43329639    -0.74049577    -1.51220200
 h     -3.27518322    -0.99975651     0.20564577
 h     -2.90411649     0.70924863    -0.46314473
 h     -0.08990175     0.92850622     1.76188330
          17

 c      1.18284688    -0.46887922    -0.01743401
 c      0.02764543    -1.17218315     0.10963044
 c     -1.06812817    -0.15921702    -0.11207463
 c     -0.78599927     1.12146054     0.81134860
 c     -0.40197462     1.18669035    -0.53960511
 c      1.05188938     0.91993545    -0.35111913
 h     -0.49730363    -2.19536870     0.35154975
 h     -1.45065324     1.99733660     1.08728407
 h     -0.83978609     1.82393956    -1.28536063
 h      1.92764716     1.54632907    -0.31587594
 o      2.33525259    -0.94801942     0.41090415
 h      3.14729610    -0.27349100     0.25836137
 c     -2.53734879    -0.41402120    -0.44836629
 h     -2.43558138    -0.69563121    -1.53572482
 h     -3.27413396    -0.99697878     0.23280322
 h     -2.95526661     0.69766069    -0.45874534
 h     -0.09728608     0.86931204     1.68793688
          17

 c      1.18735240    -0.46491778    -0.01485626
 c      0.02545430    -1.16048988     0.12355099
 c     -1.07161062    -0.14841948    -0.11660779
 c     -0.77320588     1.10940695     0.81197486
 c     -0.39908387     1.18468995    -0.54564648
 c      1.05567854     0.91408947    -0.34759046
 h     -0.54561091    -2.14448293     0.30709256
 h     -1.52330620     2.01707959     1.07793848
 h     -0.82776142     1.82451227    -1.27025297
 h      1.94654141     1.52514675    -0.27009754
 o      2.33830295    -0.94526497     0.40750462
 h      3.13318932    -0.28351279     0.24781693
 c     -2.54529410    -0.42473674    -0.44677036
 h     -2.44772839    -0.65400884    -1.55109096
 h     -3.25750053    -0.99006564     0.25016200
 h     -3.00389206     0.66586091    -0.45588574
 h     -0.11148797     0.81424525     1.60180043
          17

 c      1.19350565    -0.46037131    -0.01202665
 c      0.01905067    -1.14809561     0.13663649
 c     -1.07456633    -0.13747311    -0.12116622
 c     -0.76301889     1.10018925     0.81548326
 c     -0.39401041     1.18052803    -0.55295079
 c      1.05806314     0.90646068    -0.34457853
 h     -0.57210521    -2.08630134     0.26431883
 h     -1.58600462     2.01347344     1.06851731
 h     -0.82091481     1.83362194    -1.26007937
 h      1.96385474     1.51169640    -0.22476724
 o      2.34339709    -0.94203265     0.40399227
 h      3.09831173    -0.31165239     0.24074040
 c     -2.55342287    -0.43320949    -0.44586321
 h     -2.46980291    -0.61815495    -1.55681840
 h     -3.22750082    -0.98226354     0.25812488
 h     -3.04785814     0.61598422    -0.45362356
 h     -0.12220876     0.76183670     1.52043687
          17

 c      1.20085254    -0.45566974    -0.00886921
 c      0.00888589    -1.13435891     0.14845177
 c     -1.07704625    -0.12651583    -0.12591874
 c     -0.75721826     1.09472329     0.82009847
 c     -0.38683462     1.17430650    -0.56113260
 c      1.05944139     0.89753277    -0.34207338
 h     -0.57968127    -2.03047331     0.22658035
 h     -1.63130778     1.98294733     1.05959012
 h     -0.81973538     1.85227852    -1.25593725
 h      1.97600317     1.50453094    -0.18124453
 o      2.34983009    -0.93891646     0.40050254
 h      3.05484479    -0.34847503     0.23515730
 c     -2.56128420    -0.43929136    -0.44585711
 h     -2.50111190    -0.59067249    -1.55329079
 h     -3.18845230    -0.97843413     0.25962478
 h     -3.08663622     0.55376112    -0.45101691
 h     -0.11512864     0.70693838     1.46398065
          17

 c      1.20881726    -0.45132474    -0.00530787
 c     -0.00415737    -1.11842410     0.15859372
 c     -1.07916758    -0.11565840    -0.13104895
 c     -0.75661423     1.09338252     0.82482040
 c     -0.37790332     1.16644425    -0.57004085
 c      1.06029494     0.88787171    -0.34003550
 h     -0.57429168    -1.98931143     0.19670694
 h     -1.65516175     1.92583568     1.05242185
 h     -0.82233649     1.87796380    -1.25549183
 h      1.97933394     1.50184013    -0.14120161
 o      2.35622470    -0.93703209     0.39733738
 h      3.02535675    -0.37601004     0.22641961
 c     -2.56820115    -0.44306318    -0.44695652
 h     -2.54027307    -0.57402213    -1.54287660
 h     -3.14594472    -0.98460615     0.25971973
 h     -3.12188430     0.48850689    -0.44708504
 h     -0.08370255     0.64676781     1.44202586
          17

 c      1.21679575    -0.44782779    -0.00129879
 c     -0.01904392    -1.09955129     0.16674529
 c     -1.08108945    -0.10498934    -0.13672675
 c     -0.76034702     1.09543352     0.83005287
 c     -0.36771441     1.15757955    -0.57965797
 c      1.06105123     0.87803499    -0.33842739
 h     -0.56262701    -1.97433362     0.17640050
 h     -1.65681810     1.84563867     1.04853590
 h     -0.82537998     1.90579510    -1.25460524
 h      1.97139732     1.50219374    -0.10633526
 o      2.36117488    -0.93753079     0.39487263
 h      3.03276338    -0.37587670     0.20889313
 c     -2.57341680    -0.44489131    -0.44922942
 h     -2.58538785    -0.57026459    -1.52967273
 h     -3.10485212    -1.00638814     0.26367253
 h     -3.15761324     0.43193124    -0.44072517
 h     -0.03815468     0.58845906     1.44692854
          17

 c      1.22425099    -0.44553345     0.00314358
 c     -0.03503382    -1.07768837     0.17271369
 c     -1.08298936    -0.09456680    -0.14309036
 c     -0.76663263     1.09934764     0.83653268
 c     -0.35678792     1.14839342    -0.58990466
 c      1.06199755     0.86850430    -0.33724586
 h     -0.54766486    -1.98969960     0.16622942
 h     -1.64033153     1.74977164     1.04994669
 h     -0.82549846     1.93060937    -1.24949031
 h      1.95157650     1.50492111    -0.07803864
 o      2.36489609    -0.94027734     0.39313746
 h      3.07423834    -0.35075384     0.18281826
 c     -2.57642375    -0.44534897    -0.45241866
 h     -2.63431900    -0.58074422    -1.51854489
 h     -3.06687330    -1.04619987     0.27362324
 h     -3.19857918     0.39419704    -0.43065788
 h      0.00468623     0.54421221     1.46574453
          17

 c      1.23077069    -0.44459996     0.00795098
 c     -0.05185296    -1.05379925     0.17642647
 c     -1.08505413    -0.08441068    -0.15025295
 c     -0.77338140     1.10330038     0.84444558
 c     -0.34559743     1.13948172    -0.60053244
 c      1.06325941     0.85963179    -0.33653556
 h     -0.52689056    -2.02825934     0.16629836
 h     -1.61794703     1.65114183     1.06002275
 h     -0.82026237     1.94849936    -1.23794751
 h      1.92124755     1.51026316    -0.05713863
 o      2.36893777    -0.94408819     0.39178625
 h      3.12544260    -0.32055001     0.15464397
 c     -2.57731785    -0.44493943    -0.45593111
 h     -2.68493912    -0.60571974    -1.51323786
 h     -3.02999264    -1.10130480     0.28669197
 h     -3.24651651     0.37843913    -0.41564178
 h      0.03234292     0.52319601     1.48936270
          17

 c      1.23607381    -0.44500646     0.01302595
 c     -0.06936127    -1.02950462     0.17793575
 c     -1.08748450    -0.07450569    -0.15832292
 c     -0.77813583     1.10538537     0.85334125
 c     -0.33455215     1.13129764    -0.61112809
 c      1.06482696     0.85160372    -0.33638207
 h     -0.49598873    -2.07561063     0.17657523
 h     -1.61223872     1.56736676     1.08430426
 h     -0.80855399     1.95750449    -1.21967762
 h      1.88360628     1.51938556    -0.04374773
 o      2.37455525    -0.94801908     0.39049717
 h      3.16586305    -0.30143288     0.13038558
 c     -2.57683080    -0.44390860    -0.45913174
 h     -2.73511727    -0.64400400    -1.51427363
 h     -2.99063981    -1.16477018     0.29684003
 h     -3.29768508     0.37925824    -0.39504200
 h      0.03840769     0.52955338     1.51283426
          17

 c      1.23998969    -0.44660511     0.01826383
 c     -0.08719614    -1.00646403     0.17743404
 c     -1.09049460    -0.06481437    -0.16741683
 c     -0.77894140     1.10438551     0.86253866
 c     -0.32398313     1.12412056    -0.62118014
 c      1.06660380     0.84444529    -0.33689012
 h     -0.45287821    -2.11722049     0.19666286
 h     -1.64436892     1.51108400     1.12799088
 h     -0.79063203     1.95787645    -1.19617265
 h      1.84309227     1.53416520    -0.03729705
 o      2.38229841    -0.95163922     0.38909939
 h      3.18512500    -0.30104069     0.11338255
 c     -2.57597590    -0.44238553    -0.46165441
 h     -2.78247654    -0.69278905    -1.51837446
 h     -2.94611275    -1.22831473     0.29829623
 h     -3.34488602     0.38708993    -0.36923551
 h      0.02129072     0.56323965     1.53377034
          17

 c      1.24243847    -0.44918166     0.02356994
 c     -0.10470939    -0.98602516     0.17523924
 c     -1.09429420    -0.05528816    -0.17764465
 c     -0.77638022     1.10070551     0.87181673
 c     -0.31411244     1.11802416    -0.63015799
 c      1.06848020     0.83809200    -0.33814546
 h     -0.39859242    -2.14234426     0.22565988
 h     -1.70971992     1.47883219     1.18880379
 h     -0.76808172     1.95221649    -1.17044897
 h      1.80430580     1.55652448    -0.03685593
 o      2.39218319    -0.95486011     0.38753731
 h      3.18028496    -0.32100798     0.10477667
 c     -2.57565772    -0.44058345    -0.46345078
 h     -2.82435991    -0.74790723    -1.52016620
 h     -2.89550028    -1.28464944     0.28757541
 h     -3.38115307     0.39313331    -0.33943156
 h     -0.01605359     0.62055840     1.55190499
          17

 c      1.24342508    -0.45250249     0.02886972
 c     -0.12107761    -0.96913065     0.17175552
 c     -1.09905956    -0.04586797    -0.18906549
 c     -0.77319754     1.09570256     0.88130539
 c     -0.30504037     1.11287690    -0.63755923
 c      1.07042615     0.83251416    -0.34016301
 h     -0.33641629    -2.14476759     0.26227290
 h     -1.78339915     1.45923558     1.25690638
 h     -0.74358819     1.94530037    -1.14658216
 h      1.77060766     1.58725085    -0.04171207
 o      2.40378399    -0.95785417     0.38585842
 h      3.15448458    -0.35821542     0.10368308
 c     -2.57647773    -0.43882961    -0.46465195
 h     -2.85821080    -0.80452267    -1.51470316
 h     -2.83950801    -1.32855698     0.26384194
 h     -3.40179602     0.39139015    -0.30719617
 h     -0.06517425     0.69406328     1.57030062
          17

 c      1.24304227    -0.45633510     0.03410331
 c     -0.13543955    -0.95630049     0.16742519
 c     -1.10489548    -0.03650039    -0.20164690
 c     -0.77234045     1.09066875     0.89068699
 c     -0.29679015     1.10843269    -0.64295724
 c      1.07255599     0.82782379    -0.34285694
 h     -0.27090280    -2.12255129     0.30504647
 h     -1.84409810     1.44435512     1.32219112
 h     -0.72024882     1.94299717    -1.12879207
 h      1.74319041     1.62488273    -0.05184742
 o      2.41613950    -0.96113686     0.38427275
 h      3.11863126    -0.40353697     0.10628751
 c     -2.57868730    -0.43748430    -0.46543447
 h     -2.88208447    -0.85791328    -1.49914587
 h     -2.77998959    -1.35723205     0.22861072
 h     -3.40485337     0.37877185    -0.27403880
 h     -0.11171414     0.77324739     1.59719616
          17

 c      1.24147264    -0.46044166     0.03920324
 c     -0.14701373    -0.94759314     0.16267237
 c     -1.11179751    -0.02718381    -0.21525590
 c     -0.77600339     1.08642571     0.89915523
 c     -0.28940773     1.10453576    -0.64610172
 c      1.07510458     0.82427861    -0.34607015
 h     -0.20719117    -2.07803234     0.35268825
 h     -1.88088653     1.43070204     1.37753243
 h     -0.70030943     1.94990149    -1.12000021
 h      1.72133244     1.66560849    -0.06787384
 o      2.42762849    -0.96568848     0.38324750
 h      3.09365877    -0.44008266     0.10447467
 c     -2.58218767    -0.43685427    -0.46596842
 h     -2.89501716    -0.90407140    -1.47333438
 h     -2.71950647    -1.37048505     0.18544394
 h     -3.39111023     0.35483732    -0.24109564
 h     -0.14013410     0.84856004     1.64360169
          17

 c      1.23898171    -0.46455568     0.04406516
 c     -0.15519830    -0.94254000     0.15783452
 c     -1.11963083    -0.01801690    -0.22968025
 c     -0.78492816     1.08306523     0.90648052
 c     -0.28305600     1.10134270    -0.64702493
 c      1.07832179     0.82217993    -0.34964324
 h     -0.15040491    -2.01829852     0.40459245
 h     -1.89024078     1.41720036     1.41838364
 h     -0.68400054     1.96676157    -1.12057385
 h      1.70353141     1.70438750    -0.09048269
 o      2.43655835    -0.97253979     0.38334253
 h      3.10165562    -0.45014548     0.08867280
 c     -2.58652989    -0.43714182    -0.46642695
 h     -2.89722441    -0.94011792    -1.43977826
 h     -2.66089566    -1.37100887     0.13974169
 h     -3.36430508     0.32183157    -0.20877794
 h     -0.14502131     0.91695764     1.71191162
          17

 c      1.23589865    -0.46836541     0.04853069
 c     -0.15965184    -0.94013592     0.15308637
 c     -1.12813388    -0.00920326    -0.24465745
 c     -0.79835578     1.08022402     0.91365759
 c     -0.27801222     1.09936225    -0.64603239
 c      1.08235678     0.82174595    -0.35346833
 h     -0.10487525    -1.95529576     0.46160262
 h     -1.87300189     1.40388762     1.44198112
 h     -0.66957661     1.98998564    -1.12834698
 h      1.68859875     1.73647487    -0.11989695
 o      2.44277967    -0.98156459     0.38454365
 h      3.14077367    -0.43474767     0.05866557
 c     -2.59092647    -0.43843690    -0.46700835
 h     -2.89018638    -0.96463623    -1.40344211
 h     -2.60674066    -1.36441556     0.09833646
 h     -3.33143167     0.28492732    -0.17630868
 h     -0.13449269     0.98019916     1.78944115
          17

 c      1.23259158    -0.47154177     0.05240134
 c     -0.16032518    -0.93907515     0.14840856
 c     -1.13694003    -0.00099958    -0.25988175
 c     -0.81494048     1.07759152     0.92200243
 c     -0.27457044     1.09926681    -0.64356219
 c      1.08719676     0.82302989    -0.35749972
 h     -0.07339036    -1.90326530     0.52636562
 h     -1.83325015     1.39153774     1.44722838
 h     -0.65454165     2.01373065    -1.13990388
 h      1.67624453     1.75856124    -0.15564859
 o      2.44755233    -0.99159470     0.38621168
 h      3.18750988    -0.41175808     0.02438216
 c     -2.59435176    -0.44074420    -0.46791065
 h     -2.87657624    -0.97790849    -1.37126853
 h     -2.55881256    -1.35821244     0.06837900
 h     -3.30216364     0.25174217    -0.14141507
 h     -0.12020582     1.03909004     1.85879862
          17

 c      1.22944552    -0.47379399     0.05547263
 c     -0.15739571    -0.93836871     0.14373359
 c     -1.14561278     0.00635915    -0.27500294
 c     -0.83326424     1.07496040     0.93221061
 c     -0.27293923     1.10165220    -0.64002872
 c      1.09266253     0.82589152    -0.36173823
 h     -0.05727074    -1.87179085     0.60163227
 h     -1.77920660     1.38199776     1.43549548
 h     -0.63691064     2.03254741    -1.15199060
 h      1.66722026     1.76933630    -0.19665982
 o      2.45196291    -1.00160942     0.38773414
 h      3.22161824    -0.39663684    -0.00465667
 c     -2.59584708    -0.44399294    -0.46919465
 h     -2.85988047    -0.98178603    -1.35105514
 h     -2.51787225    -1.35904104     0.05530300
 h     -3.28579255     0.22954006    -0.10112246
 h     -0.11019436     1.09236349     1.90757313
          17

 c      1.22683810    -0.47491664     0.05757192
 c     -0.15113647    -0.93790772     0.13925985
 c     -1.15368304     0.01271621    -0.28962934
 c     -0.85164671     1.07203301     0.94408488
 c     -0.27319079     1.10688706    -0.63573307
 c      1.09842742     0.83000713    -0.36621130
 h     -0.05728072    -1.85943243     0.68642870
 h     -1.72585226     1.37921200     1.41230578
 h     -0.61582026     2.04298202    -1.16232626
 h      1.66323482     1.76963463    -0.24147290
 o      2.45648248    -1.01104881     0.38875214
 h      3.23300406    -0.39723298    -0.02309051
 c     -2.59497184    -0.44800394    -0.47057853
 h     -2.84357909    -0.97875462    -1.34927299
 h     -2.48418131    -1.36928291     0.06070387
 h     -3.28614375     0.22049924    -0.05435514
 h     -0.10845683     1.13790288     1.92954566
          17

 c      1.22512305    -0.47481205     0.05859096
 c     -0.14188820    -0.93826901     0.13556531
 c     -1.16067557     0.01800620    -0.30333684
 c     -0.86792632     1.06826583     0.95661800
 c     -0.27524860     1.11505193    -0.63083669
 c      1.10404939     0.83491087    -0.37095397
 h     -0.07367118    -1.85614054     0.77451938
 h     -1.69617109     1.39024462     1.38815976
 h     -0.59162032     2.04414692    -1.16989113
 h      1.66670069     1.76218634    -0.28855029
 o      2.46113598    -1.01968004     0.38910908
 h      3.21903246    -0.41586827    -0.02895564
 c     -2.59199643    -0.45256838    -0.47144694
 h     -2.83010107    -0.97027002    -1.36820573
 h     -2.45826602    -1.38600858     0.08174679
 h     -3.29946529     0.21995979    -0.00415771
 h     -0.11637726     1.17363280     1.92293872
          17

 c      1.22462278    -0.47349001     0.05850239
 c     -0.13013396    -0.94007922     0.13336784
 c     -1.16612698     0.02223084    -0.31569135
 c     -0.88025530     1.06307849     0.96860286
 c     -0.27888977     1.12592410    -0.62536850
 c      1.10903382     0.84008012    -0.37599264
 h     -0.10531301    -1.85086508     0.85716802
 h     -1.71115211     1.42262670     1.37292750
 h     -0.56574067     2.03779849    -1.17499806
 h      1.68019503     1.75076574    -0.33659518
 o      2.46560696    -1.02752453     0.38882230
 h      3.18292531    -0.45051165    -0.02323795
 c     -2.58762760    -0.45765693    -0.47120480
 h     -2.82023091    -0.95566560    -1.40427587
 h     -2.44106189    -1.40325731     0.11259253
 h     -3.31794454     0.22018017     0.04344474
 h     -0.13349996     1.19787615     1.88918397
          17

 c      1.22561844    -0.47105361     0.05735752
 c     -0.11651982    -0.94365347     0.13326040
 c     -1.16960554     0.02542522    -0.32628493
 c     -0.88893206     1.05657739     0.97955753
 c     -0.28376411     1.13899678    -0.61924602
 c      1.11294114     0.84507466    -0.38133766
 h     -0.14949690    -1.83601044     0.92641635
 h     -1.76868313     1.47563371     1.36518703
 h     -0.54042980     2.02810088    -1.17925916
 h      1.70552365     1.73863362    -0.38476117
 o      2.46916250    -1.03492948     0.38814928
 h      3.13505125    -0.49366897    -0.01091187
 c     -2.58262326    -0.46345302    -0.46958737
 h     -2.81342233    -0.93288071    -1.44931144
 h     -2.43343777    -1.41521098     0.14657390
 h     -3.33420364     0.21475112     0.08234705
 h     -0.15713823     1.20965183     1.83310513
          17

 c      1.22832816    -0.46767823     0.05527131
 c     -0.10179636    -0.94896294     0.13561056
 c     -1.17074147     0.02764401    -0.33475982
 c     -0.89638930     1.04964194     0.98933956
 c     -0.28944990     1.15356353    -0.61231530
 c      1.11551052     0.84968257    -0.38698978
 h     -0.20247030    -1.80800727     0.97657111
 h     -1.84528286     1.53848411     1.35541115
 h     -0.51829359     2.02074891    -1.18524597
 h      1.74261076     1.72685093    -0.43256838
 o      2.47052179    -1.04269477     0.38770220
 h      3.09515382    -0.53045424    -0.00272391
 c     -2.57758196    -0.47017407    -0.46666518
 h     -2.80860393    -0.90019329    -1.49375881
 h     -2.43570651    -1.41810332     0.17781775
 h     -3.34326565     0.20023332     0.10815844
 h     -0.18085105     1.20932768     1.76445376
          17

 c      1.23287636    -0.46358298     0.05239704
 c     -0.08673703    -0.95570225     0.14055425
 c     -1.16926164     0.02895909    -0.34081261
 c     -0.90551142     1.04310035     0.99710490
 c     -0.29554342     1.16890218    -0.60443987
 c      1.11673001     0.85396446    -0.39296185
 h     -0.26007568    -1.76660264     1.00454486
 h     -1.91762792     1.59909261     1.33705510
 h     -0.50160527     2.02103970    -1.19546997
 h      1.78890674     1.71372217    -0.47953666
 o      2.46828978    -1.05176197     0.38824455
 h      3.08568420    -0.54378221    -0.01184284
 c     -2.57287884    -0.47790545    -0.46271240
 h     -2.80481420    -0.85736035    -1.52941600
 h     -2.44741542    -1.41081726     0.20204776
 h     -3.34275025     0.17601812     0.11866277
 h     -0.19274661     1.19939017     1.69902330
          17

 c      1.23926689    -0.45900565     0.04889744
 c     -0.07205641    -0.96333755     0.14798698
 c     -1.16501497     0.02944654    -0.34419565
 c     -0.91864902     1.03736285     1.00152843
 c     -0.30173545     1.18450854    -0.59564255
 c      1.11680024     0.85815288    -0.39929943
 h     -0.31829502    -1.71430642     1.01006346
 h     -1.97123449     1.64907083     1.30870417
 h     -0.49164353     2.03139722    -1.21079202
 h      1.83985515     1.69591667    -0.52487026
 o      2.46240255    -1.06206887     0.38979885
 h      3.10903337    -0.53289805    -0.03950171
 c     -2.56865052    -0.48654313    -0.45812516
 h     -2.80147669    -0.80579832    -1.55072944
 h     -2.46735206    -1.39492855     0.21691551
 h     -3.33272570     0.14393244     0.11383229
 h     -0.17835657     1.18374183     1.65394710
          17

 c      1.24736891    -0.45418945     0.04492636
 c     -0.05832829    -0.97111538     0.15751944
 c     -1.15798014     0.02916357    -0.34472802
 c     -0.93666143     1.03271936     1.00210377
 c     -0.30783135     1.20021769    -0.58619793
 c      1.11603348     0.86248693    -0.40607604
 h     -0.37385251    -1.65631416     0.99616508
 h     -1.99891854     1.68359694     1.27172573
 h     -0.48851270     2.05015607    -1.22939934
 h      1.89012553     1.67029752    -0.56745894
 o      2.45424639    -1.07246060     0.39149378
 h      3.14549093    -0.51489240    -0.07249733
 c     -2.56477598    -0.49581503    -0.45341441
 h     -2.79845713    -0.74827513    -1.55518406
 h     -2.49367440    -1.37465005     0.22219506
 h     -3.31579878     0.10813512     0.09591780
 h     -0.13347048     1.16444094     1.63490394
          17

 c      1.25690547    -0.44938545     0.04062824
 c     -0.04588418    -0.97807138     0.16842679
 c     -1.14825943     0.02814043    -0.34230182
 c     -0.95844642     1.02953557     0.99961628
 c     -0.31371354     1.21611012    -0.57657062
 c      1.11475619     0.86709348    -0.41336761
 h     -0.42508872    -1.60050027     0.96978497
 h     -1.99828044     1.70034990     1.22851722
 h     -0.49152154     2.07275889    -1.24740583
 h      1.93487405     1.63523497    -0.60614462
 o      2.44520317    -1.08187428     0.39247907
 h      3.17600656    -0.50572246    -0.09780034
 c     -2.56085155    -0.50534330    -0.44920346
 h     -2.79604170    -0.68847856    -1.54347445
 h     -2.52417957    -1.35654566     0.21981238
 h     -3.29728061     0.07510660     0.06955109
 h     -0.07225018     1.14053605     1.63226159
          17

 c      1.26745529    -0.44484071     0.03613930
 c     -0.03473854    -0.98312293     0.17970174
 c     -1.13606202     0.02639607    -0.33687851
 c     -0.98200914     1.02802301     0.99512468
 c     -0.31929462     1.23230985    -0.56724497
 c      1.11324170     0.87194350    -0.42122124
 h     -0.47278493    -1.55650113     0.94120323
 h     -1.97060482     1.69909647     1.18192161
 h     -0.49971660     2.09412593    -1.26050331
 h      1.97060663     1.59108089    -0.64003282
 o      2.43612463    -1.08974616     0.39228403
 h      3.19038275    -0.51364526    -0.10831327
 c     -2.55622813    -0.51472247    -0.44610563
 h     -2.79490526    -0.63053102    -1.51972790
 h     -2.55676165    -1.34837150     0.21323733
 h     -3.28447981     0.05288310     0.04117278
 h     -0.01565308     1.11110936     1.63323103
          17

 c      1.27847988    -0.44076510     0.03158268
 c     -0.02467796    -0.98533049     0.19036251
 c     -1.12168424     0.02396490    -0.32848185
 c     -1.00540158     1.02802830     0.98923146
 c     -0.32448851     1.24882964    -0.55858443
 c      1.11166771     0.87685879    -0.42962984
 h     -0.51934321    -1.53290494     0.92051308
 h     -1.92151978     1.68237634     1.13527387
 h     -0.51223554     2.11041585    -1.26537274
 h      1.99566404     1.54010367    -0.66874199
 o      2.42745386    -1.09589420     0.39074233
 h      3.18531884    -0.54113542    -0.10167032
 c     -2.55024315    -0.52357444    -0.44438800
 h     -2.79606629    -0.57837165    -1.49145700
 h     -2.58990121    -1.35644727     0.20570594
 h     -3.28370862     0.04839601     0.01686903
 h      0.02038002     1.07688318     1.62991208
          17

 c      1.28936797    -0.43729400     0.02705934
 c     -0.01558826    -0.98425775     0.19994032
 c     -1.10549440     0.02091744    -0.31719450
 c     -1.02668233     1.02888561     0.98205544
 c     -0.32919589     1.26550537    -0.55077341
 c      1.11009018     0.88154180    -0.43851770
 h     -0.56528798    -1.53327218     0.91195920
 h     -1.86346308     1.65759539     1.09261171
 h     -0.52846559     2.11975761    -1.26037925
 h      2.01046701     1.48617675    -0.69257405
 o      2.41931945    -1.10042580     0.38792566
 h      3.16288122    -0.58645513    -0.07913817
 c     -2.54263051    -0.53155777    -0.44363005
 h     -2.80069394    -0.53502056    -1.46824780
 h     -2.62273056    -1.38245798     0.19792488
 h     -3.29575493     0.06356619    -0.00059310
 h      0.02691638     1.03970166     1.61916738
          17

 c      1.29948390    -0.43447293     0.02264276
 c     -0.00771381    -0.98009385     0.20864577
 c     -1.08792822     0.01736344    -0.30315616
 c     -1.04358621     1.02926686     0.97340903
 c     -0.33329285     1.28198497    -0.54381174
 c      1.10843368     0.88562309    -0.44774088
 h     -0.60645277    -1.55475985     0.91199789
 h     -1.81797768     1.63943843     1.05847460
 h     -0.54811938     2.12238929    -1.24577564
 h      2.01750520     1.43427598    -0.71257927
 o      2.41145065    -1.10376399     0.38418022
 h      3.13169488    -0.64328857    -0.04615517
 c     -2.53373563    -0.53839370    -0.44290305
 h     -2.80950681    -0.50209148    -1.45825739
 h     -2.65451147    -1.42233449     0.18740746
 h     -3.31457865     0.09392945    -0.01238394
 h      0.00039344     1.00182080     1.60079192
          17

 c      1.30821651    -0.43226664     0.01837866
 c     -0.00150952    -0.97341203     0.21701885
 c     -1.06949746     0.01343707    -0.28657233
 c     -1.05402265     1.02757888     0.96302023
 c     -0.33661735     1.29774179    -0.53753221
 c      1.10651967     0.88873385    -0.45710763
 h     -0.63572241    -1.59084366     0.91342165
 h     -1.80902081     1.64569030     1.03645275
 h     -0.57129743     2.12055735    -1.22366579
 h      2.02079787     1.38968554    -0.73041046
 o      2.40297831    -1.10671292     0.38020847
 h      3.10976684    -0.69971593    -0.01358199
 c     -2.52431424    -0.54391287    -0.44146573
 h     -2.82181887    -0.48004256    -1.46395587
 h     -2.68413405    -1.46836518     0.17022271
 h     -3.33112852     0.13147772    -0.02130111
 h     -0.05823189     0.96544835     1.57666916
          17

 c      1.31503302    -0.43057654     0.01428244
 c      0.00268157    -0.96488455     0.22553999
 c     -1.05079386     0.00927603    -0.26773672
 c     -1.05799067     1.02346692     0.95069665
 c     -0.33896315     1.31212272    -0.53163727
 c      1.10415873     0.89060181    -0.46642368
 h     -0.64667421    -1.63460172     0.90992182
 h     -1.84156695     1.68009387     1.02706621
 h     -0.59850150     2.11809037    -1.19766146
 h      2.02451107     1.35689456    -0.74785901
 o      2.39266751    -1.11021205     0.37686910
 h      3.12036635    -0.74215406     0.00556178
 c     -2.51519831    -0.54804245    -0.43922182
 h     -2.83511654    -0.46884830    -1.48110339
 h     -2.71013229    -1.51241718     0.14325038
 h     -3.33766026     0.16829122    -0.02961253
 h     -0.14227379     0.93227383     1.55140540
          17

 c      1.31951941    -0.42925215     0.01033198
 c      0.00479612    -0.95515194     0.23449198
 c     -1.03248304     0.00500853    -0.24705209
 c     -1.05825600     1.01838347     0.93613451
 c     -0.34010939     1.32446081    -0.52576959
 c      1.10129467     0.89113830    -0.47554854
 h     -0.63546457    -1.68026178     0.89772216
 h     -1.89649782     1.72660356     1.02794421
 h     -0.63045194     2.11927413    -1.17192454
 h      2.03101538     1.33851569    -0.76616295
 o      2.38036108    -1.11452935     0.37438818
 h      3.16895289    -0.76823751     0.00870606
 c     -2.50706401    -0.55076632    -0.43659517
 h     -2.84580504    -0.46824738    -1.50198427
 h     -2.73099948    -1.54803697     0.10529183
 h     -3.32945347     0.19832221    -0.03845049
 h     -0.23645928     0.90270842     1.53457581
          17

 c      1.32138300    -0.42810965     0.00647211
 c      0.00506884    -0.94479503     0.24397199
 c     -1.01528555     0.00075101    -0.22503192
 c     -1.05856170     1.01423355     0.91859973
 c     -0.33989289     1.33425489    -0.51963172
 c      1.09811209     0.89046620    -0.48443379
 h     -0.60101608    -1.72357363     0.87545893
 h     -1.95176846     1.76650928     1.03571971
 h     -0.66751491     2.12692242    -1.14954055
 h      2.03959622     1.33480073    -0.78549564
 o      2.36760430    -1.11918714     0.37220178
 h      3.23339506    -0.78784416     0.00611996
 c     -2.50031423    -0.55210948    -0.43419523
 h     -2.85041369    -0.47752828    -1.51934709
 h     -2.74550288    -1.57124024     0.05714471
 h     -3.30481211     0.21776016    -0.04797010
 h     -0.31708890     0.87500560     1.54246453
          17

 c      1.32044992    -0.42697047     0.00263751
 c      0.00400733    -0.93432658     0.25392563
 c     -0.99994373    -0.00339926    -0.20228737
 c     -1.06148349     1.01243784     0.89754873
 c     -0.33828445     1.34133323    -0.51311717
 c      1.09500821     0.88887479    -0.49312098
 h     -0.54469902    -1.76195122     0.84375650
 h     -1.99380970     1.78838951     1.04698783
 h     -0.70886148     2.14060824    -1.13110875
 h      2.04689412     1.34401305    -0.80503196
 o      2.35611649    -1.12377842     0.36976562
 h      3.28817000    -0.80963633     0.00771538
 c     -2.49502818    -0.55213993    -0.43260876
 h     -2.84638764    -0.49533312    -1.52847125
 h     -2.75292871    -1.58071691     0.00128837
 h     -3.26478272     0.22508020    -0.05752259
 h     -0.36639687     0.84652689     1.58991002
          17

 c      1.31668659    -0.42569388    -0.00122382
 c      0.00235248    -0.92416047     0.26417104
 c     -0.98718549    -0.00738431    -0.17950766
 c     -1.06693543     1.01358721     0.87424640
 c     -0.33541084     1.34586825    -0.50635236
 c      1.09244736     0.88673888    -0.50169977
 h     -0.47002052    -1.79476933     0.80493943
 h     -2.01659904     1.78738971     1.05845524
 h     -0.75205207     2.15662928    -1.11482922
 h      2.04861551     1.36328940    -0.82348093
 o      2.34691779    -1.12819470     0.36685020
 h      3.31789793    -0.83693533     0.01803219
 c     -2.49092823    -0.55098558    -0.43234141
 h     -2.83237956    -0.51964306    -1.52766107
 h     -2.75326624    -1.57793624    -0.05846868
 h     -3.21318995     0.22136738    -0.06561567
 h     -0.39150020     0.81855823     1.67142353
          17

 c      1.31023271    -0.42418776    -0.00513646
 c      0.00100334    -0.91456543     0.27443155
 c     -0.97768546    -0.01119679    -0.15741008
 c     -1.07345911     1.01763101     0.85147224
 c     -0.33151170     1.34822688    -0.49960531
 c      1.09080873     0.88444430    -0.51025384
 h     -0.38216092    -1.82367243     0.76269787
 h     -2.01873658     1.76273878     1.06708503
 h     -0.79353266     2.16980818    -1.09799482
 h      2.04121925     1.38947258    -0.83965595
 o      2.34036844    -1.13248666     0.36343320
 h      3.31639130    -0.86963835     0.03776856
 c     -2.48735080    -0.54886928    -0.43381408
 h     -2.80829551    -0.54786804    -1.51818722
 h     -2.74731762    -1.56717272    -0.11736573
 h     -3.15687773     0.21091816    -0.06971478
 h     -0.41189699     0.79624581     1.76431229
          17

 c      1.30142706    -0.42240297    -0.00909428
 c      0.00087094    -0.90567040     0.28440186
 c     -0.97201360    -0.01487157    -0.13665735
 c     -1.07993632     1.02432131     0.83178201
 c     -0.32687250     1.34878449    -0.49314348
 c      1.09029782     0.88233589    -0.51882358
 h     -0.28695068    -1.85216199     0.72128171
 h     -2.00207851     1.71661785     1.07044306
 h     -0.82964188     2.17557109    -1.07852923
 h      2.02289984     1.41969670    -0.85283004
 o      2.33628217    -1.13676811     0.35961116
 h      3.28472018    -0.90565144     0.06513607
 c     -2.48329558    -0.54613034    -0.43733120
 h     -2.77524112    -0.57701293    -1.50413565
 h     -2.73662368    -1.55501934    -0.17024826
 h     -3.10528352     0.20124706    -0.06625880
 h     -0.44017942     0.78392715     1.84788662
          17

 c      1.29081821    -0.42031824    -0.01306671
 c      0.00267632    -0.89760929     0.29385314
 c     -0.97057574    -0.01846932    -0.11777969
 c     -1.08564466     1.03326474     0.81682891
 c     -0.32177279     1.34780634    -0.48714016
 c      1.09091378     0.88068601    -0.52738729
 h     -0.18943728    -1.88353269     0.68410986
 h     -1.97236331     1.65452607     1.06728489
 h     -0.85747541     2.17116913    -1.05575427
 h      1.99394817     1.45176472    -0.86288812
 o      2.33384016    -1.14121093     0.35560450
 h      3.23268722    -0.94102466     0.09582488
 c     -2.47769792    -0.54312601    -0.44296056
 h     -2.73531720    -0.60397872    -1.49194470
 h     -2.72303636    -1.54868505    -0.21241704
 h     -3.06787134     0.20053276    -0.05177448
 h     -0.48039158     0.78365614     1.90985110
          17

 c      1.27915100    -0.41791660    -0.01701466
 c      0.00680720    -0.89073993     0.30271463
 c     -0.97355612    -0.02205960    -0.10112557
 c     -1.08970434     1.04372590     0.80740594
 c     -0.31646176     1.34539984    -0.48163881
 c      1.09244997     0.87967347    -0.53585432
 h     -0.09319896    -1.91789225     0.65265187
 h     -1.94149131     1.58648779     1.05847860
 h     -0.87540064     2.15608460    -1.03053483
 h      1.95672447     1.48439829    -0.87035669
 o      2.33134673    -1.14608993     0.35181352
 h      3.18310132    -0.96947520     0.12226203
 c     -2.46991758    -0.53997819    -0.45035605
 h     -2.69112096    -0.62599048    -1.48895022
 h     -2.70797834    -1.55301506    -0.24058530
 h     -3.04957614     0.21201668    -0.02558742
 h     -0.53196860     0.79591677     1.94424666
          17

 c      1.26731313    -0.41515260    -0.02091596
 c      0.01330413    -0.88568012     0.31103852
 c     -0.98087013    -0.02571629    -0.08684744
 c     -1.09073442     1.05457205     0.80360009
 c     -0.31114749     1.34150427    -0.47655037
 c      1.09452731     0.87937200    -0.54407203
 h     -0.00098682    -1.95128116     0.62669094
 h     -1.92897240     1.52684232     1.04757302
 h     -0.88333340     2.13204157    -1.00517063
 h      1.91528159     1.51733910    -0.87632229
 o      2.32650703    -1.15173716     0.34873047
 h      3.16816012    -0.98363322     0.13530921
 c     -2.46003323    -0.53649585    -0.45878172
 h     -2.64498724    -0.64094056    -1.50051361
 h     -2.69186617    -1.56788939    -0.25351358
 h     -3.04857351     0.23073461     0.00813676
 h     -0.59222145     0.82034854     1.94898407
          17

 c      1.25623769    -0.41191940    -0.02479207
 c      0.02190428    -0.88308412     0.31888357
 c     -0.99213677    -0.02952961    -0.07492076
 c     -1.08745595     1.06481347     0.80511607
 c     -0.30598193     1.33590325    -0.47167482
 c      1.09667466     0.87976477    -0.55185287
 h      0.08440993    -1.97793073     0.60554282
 h     -1.95421497     1.48789678     1.03827036
 h     -0.88284150     2.10279036    -0.98316426
 h      1.87450103     1.55112497    -0.88216995
 o      2.31842181    -1.15820717     0.34645480
 h      3.19891867    -0.98107144     0.13235107
 c     -2.44863679    -0.53249036    -0.46749972
 h     -2.59844443    -0.64743905    -1.52696851
 h     -2.67419678    -1.58826692    -0.25204745
 h     -3.05907089     0.24722322     0.04194411
 h     -0.65710405     0.85598152     1.92497406
          17

 c      1.24680578    -0.40805745    -0.02870790
 c      0.03208480    -0.88339231     0.32623502
 c     -1.00668513    -0.03360324    -0.06517086
 c     -1.08032762     1.07447251     0.81168523
 c     -0.30105453     1.32827606    -0.46675218
 c      1.09845835     0.88080415    -0.55902342
 h      0.16007484    -1.99313739     0.58895252
 h     -2.01771989     1.47022300     1.02893418
 h     -0.87688274     2.07346001    -0.96871427
 h      1.83875902     1.58635402    -0.88911020
 o      2.30863995    -1.16512727     0.34452290
 h      3.24925370    -0.96695505     0.12013279
 c     -2.43644523    -0.52804632    -0.47613510
 h     -2.55237414    -0.64474583    -1.56308826
 h     -2.65415537    -1.60681528    -0.23865491
 h     -3.07513589     0.25311872     0.06838980
 h     -0.72096594     0.90106741     1.87725384
          17

 c      1.23978358    -0.40341546    -0.03273796
 c      0.04313222    -0.88671924     0.33299762
 c     -1.02360315    -0.03800095    -0.05727617
 c     -1.07177146     1.08437805     0.82262926
 c     -0.29645445     1.31831946    -0.46153444
 c      1.09961613     0.88249794    -0.56547372
 h      0.22338341    -1.99478888     0.57729635
 h     -2.09910715     1.46544410     1.01374114
 h     -0.86882248     2.04911035    -0.96569905
 h      1.81063057     1.62263533    -0.89766349
 o      2.29906111    -1.17205918     0.34243448
 h      3.28886056    -0.94784285     0.10615401
 c     -2.42407278    -0.52348133    -0.48467913
 h     -2.50757142    -0.63284154    -1.60070888
 h     -2.63118245    -1.61684545    -0.21674184
 h     -3.09237448     0.24356937     0.08199806
 h     -0.77590687     0.95269677     1.81873239
          17

 c      1.23576259    -0.39791794    -0.03692781
 c      0.05425559    -0.89284388     0.33901988
 c     -1.04180999    -0.04267850    -0.05076460
 c     -1.06461152     1.09530138     0.83584086
 c     -0.29240262     1.30593259    -0.45588033
 c      1.10010823     0.88496051    -0.57117803
 h      0.27239017    -1.98373415     0.57147735
 h     -2.17568450     1.46608361     0.98895957
 h     -0.86076791     2.03263390    -0.97620130
 h      1.79043112     1.65797917    -0.90745401
 o      2.29079628    -1.17867972     0.33988077
 h      3.30087662    -0.92831815     0.09479391
 c     -2.41197562    -0.51918702    -0.49329977
 h     -2.46506374    -0.61251799    -1.63204345
 h     -2.60523036    -1.61403377    -0.19000018
 h     -3.10810732     0.21722887     0.07972402
 h     -0.81166249     1.00681524     1.77526223
          17

 c      1.23509922    -0.39160103    -0.04127025
 c      0.06470013    -0.90122273     0.34410802
 c     -1.06012866    -0.04748253    -0.04505629
 c     -1.06098257     1.10755767     0.84815705
 c     -0.28933213     1.29135052    -0.44985177
 c      1.10006592     0.88837318    -0.57617355
 h      0.30609982    -1.96375101     0.57280175
 h     -2.23235531     1.46834014     0.95457199
 h     -0.85234644     2.02330323    -0.99938093
 h      1.77682104     1.68919938    -0.91745259
 o      2.28429759    -1.18475974     0.33669525
 h      3.27960025    -0.91114012     0.08801772
 c     -2.40045821    -0.51552324    -0.50220255
 h     -2.42606015    -0.58531675    -1.65166751
 h     -2.57679614    -1.59704156    -0.16191544
 h     -3.12130573     0.17571994     0.06089162
 h     -0.81877929     1.06031414     1.77973471
          17

 c      1.23786730    -0.38463071    -0.04569181
 c      0.07383080    -0.91101066     0.34802816
 c     -1.07736604    -0.05220527    -0.03955155
 c     -1.06172309     1.12092883     0.85829932
 c     -0.28779793     1.27510301    -0.44374655
 c      1.09968476     0.89289086    -0.58051476
 h      0.32466791    -1.94127798     0.58289364
 h     -2.26105453     1.47083085     0.91273491
 h     -0.84115886     2.01733576    -1.03168722
 h      1.76787218     1.71301224    -0.92647320
 o      2.27955522    -1.19014624     0.33280959
 h      3.22732163    -0.89753823     0.08610044
 c     -2.38966676    -0.51277775    -0.51159402
 h     -2.39175478    -0.55336931    -1.65720789
 h     -2.54685166    -1.56765824    -0.13540471
 h     -3.13278745     0.12325691     0.02713113
 h     -0.79661394     1.11389008     1.84001491
          17

 c      1.24384496    -0.37729905    -0.05005288
 c      0.08117358    -0.92114768     0.35051841
 c     -1.09239745    -0.05662694    -0.03371005
 c     -1.06642270     1.13506274     0.86802892
 c     -0.28830619     1.25783487    -0.43800009
 c      1.09913910     0.89855033    -0.58422836
 h      0.32938457    -1.92435045     0.60351605
 h     -2.25845820     1.47343602     0.86647692
 h     -0.82446689     2.00991168    -1.06825814
 h      1.76193343     1.72709299    -0.93359566
 o      2.27605777    -1.19481241     0.32827462
 h      3.15499841    -0.88651305     0.08734438
 c     -2.37955941    -0.51114671    -0.52167886
 h     -2.36309946    -0.51921667    -1.64952983
 h     -2.51673263    -1.53076352    -0.11250465
 h     -3.14556872     0.06628164    -0.01771570
 h     -0.75494803     1.16903766     1.92745688
          17

 c      1.25253468    -0.36999648    -0.05416472
 c      0.08644953    -0.93059842     0.35133983
 c     -1.10424867    -0.06051070    -0.02707860
 c     -1.07417609     1.14978068     0.87936787
 c     -0.29119835     1.24013618    -0.43301746
 c      1.09853501     0.90521557    -0.58728346
 h      0.32212622    -1.91989653     0.63604501
 h     -2.22509959     1.47688918     0.81921546
 h     -0.80063969     1.99699538    -1.10441115
 h      1.75810111     1.73070030    -0.93841047
 o      2.27260580    -1.19898687     0.32333382
 h      3.08535181    -0.87296540     0.08700426
 c     -2.36991779    -0.51069465    -0.53260061
 h     -2.34056254    -0.48559622    -1.63287068
 h     -2.48797099    -1.49386678    -0.09414850
 h     -3.16462422     0.01244259    -0.06824953
 h     -0.70550166     1.22483741     2.01009955
          17

 c      1.26321331    -0.36315057    -0.05782500
 c      0.08960602    -0.93870428     0.35038141
 c     -1.11216921    -0.06360090    -0.01930733
 c     -1.08388244     1.16494669     0.89319429
 c     -0.29660243     1.22245914    -0.42906101
 c      1.09788701     0.91256306    -0.58957871
 h      0.30437663    -1.92993340     0.68043986
 h     -2.16629842     1.48297075     0.77445290
 h     -0.76974797     1.97621795    -1.13659080
 h      1.75639318     1.72487985    -0.94111491
 o      2.26759405    -1.20318152     0.31839480
 h      3.04855711    -0.84761206     0.07791920
 c     -2.36051715    -0.51129937    -0.54427206
 h     -2.32391891    -0.45512430    -1.61471116
 h     -2.46204851    -1.46561203    -0.08031352
 h     -3.19477370    -0.03168148    -0.11931077
 h     -0.65714670     1.27920407     2.06927053
          17

 c      1.27501764    -0.35714952    -0.06085875
 c      0.09078890    -0.94537677     0.34776431
 c     -1.11568865    -0.06564511    -0.01016793
 c     -1.09404019     1.18029037     0.90955675
 c     -0.30441450     1.20510256    -0.42621674
 c      1.09710883     0.92010488    -0.59094649
 h      0.27678688    -1.94979442     0.73427444
 h     -2.09454896     1.49524122     0.73496126
 h     -0.73356303     1.94708849    -1.16281582
 h      1.75770639     1.71230913    -0.94248788
 o      2.26064448    -1.20760153     0.31358823
 h      3.05623272    -0.80680584     0.05774054
 c     -2.35143781    -0.51267724    -0.55621148
 h     -2.31219792    -0.42989049    -1.60445121
 h     -2.44013113    -1.45300891    -0.07086447
 h     -3.23685949    -0.06316598    -0.16816663
 h     -0.61594937     1.33016735     2.09668662
          17

 c      1.28706041    -0.35229644    -0.06314216
 c      0.09023990    -0.95093195     0.34384654
 c     -1.11465235    -0.06643186     0.00043691
 c     -1.10256690     1.19530163     0.92822730
 c     -0.31429558     1.18822495    -0.42440648
 c      1.09603391     0.92725437    -0.59117633
 h      0.23982147    -1.97058905     0.79289383
 h     -2.03095060     1.51983880     0.70115359
 h     -0.69530055     1.91093988    -1.18286379
 h      1.76348884     1.69670861    -0.94369583
 o      2.25337476    -1.21161484     0.30848239
 h      3.08853793    -0.76110243     0.03353686
 c     -2.34319915    -0.51456727    -0.56767924
 h     -2.30391901    -0.41124583    -1.60993543
 h     -2.42292082    -1.45863573    -0.06676546
 h     -3.28576667    -0.08317117    -0.21486087
 h     -0.58606738     1.37618592     2.08973287
          17

 c      1.29851894    -0.34880990    -0.06460187
 c      0.08820686    -0.95576470     0.33912280
 c     -1.10923714    -0.06582856     0.01247605
 c     -1.10738835     1.20934266     0.94895331
 c     -0.32569538     1.17187099    -0.42342433
 c      1.09448460     0.93343756    -0.59006047
 h      0.19457314    -1.98342849     0.85071015
 h     -1.99806746     1.56400222     0.67053660
 h     -0.65918890     1.87072168    -1.19828043
 h      1.77500705     1.68174737    -0.94586731
 o      2.24765857    -1.21441763     0.30257641
 h      3.12092698    -0.72440157     0.01382060
 c     -2.33650884    -0.51690740    -0.57813207
 h     -2.29750789    -0.40007109    -1.63310300
 h     -2.41068325    -1.47996205    -0.07049943
 h     -3.33280040    -0.09494238    -0.26050327
 h     -0.57003388     1.41614799     2.04934330
          17

 c      1.30866480    -0.34684124    -0.06520393
 c      0.08491415    -0.96013858     0.33410939
 c     -1.09993710    -0.06380939     0.02580217
 c     -1.10803063     1.22216617     0.97106889
 c     -0.33792459     1.15602751    -0.42299080
 c      1.09237215     0.93822177    -0.58745479
 h      0.14295112    -1.98209647     0.90257582
 h     -2.00165686     1.62966954     0.64222578
 h     -0.62979466     1.83044181    -1.21203544
 h      1.79234017     1.66975018    -0.94952257
 o      2.24465726    -1.21555072     0.29560744
 h      3.13920292    -0.70541797     0.00349677
 c     -2.33190787    -0.51981987    -0.58752882
 h     -2.29156746    -0.39713630    -1.66872973
 h     -2.40335632    -1.51114916    -0.08517160
 h     -3.36956769    -0.10173495    -0.30570266
 h     -0.56806547     1.44953226     1.98039304
          17

 c      1.31686656    -0.34649113    -0.06494279
 c      0.08057151    -0.96412924     0.32927238
 c     -1.08751407    -0.06046331     0.04017838
 c     -1.10613675     1.23417078     0.99289306
 c     -0.35027296     1.14073165    -0.42283841
 c      1.08976309     0.94139566    -0.58332341
 h      0.08742405    -1.96375802     0.94461406
 h     -2.02628593     1.70944275     0.62127918
 h     -0.61113769     1.79403424    -1.22749956
 h      1.81370317     1.66096812    -0.95419724
 o      2.24491187    -1.21488749     0.28751717
 h      3.13807938    -0.70768205     0.00427560
 c     -2.32959904    -0.52349660    -0.59621487
 h     -2.28490922    -0.40297415    -1.70766254
 h     -2.40063815    -1.54553824    -0.11319264
 h     -3.39021163    -0.10589775    -0.35013497
 h     -0.57606561     1.47723396     1.89449011
          17

 c      1.32259636    -0.34782283    -0.06383300
 c      0.07539393    -0.96763590     0.32498919
 c     -1.07292452    -0.05598345     0.05532016
 c     -1.10428796     1.24576372     1.01170388
 c     -0.36211755     1.12620275    -0.42284117
 c      1.08685545     0.94295286    -0.57773817
 h      0.03068296    -1.92880728     0.97464207
 h     -2.05248037     1.79204990     0.61464222
 h     -0.60586510     1.76390355    -1.24680597
 h      1.83570505     1.65394053    -0.95856562
 o      2.24850604    -1.21254872     0.27838829
 h      3.11857605    -0.73076658     0.01560941
 c     -2.32944107    -0.52811728    -0.60464352
 h     -2.27652501    -0.41749917    -1.74107110
 h     -2.40204742    -1.57737206    -0.15546954
 h     -3.39203145    -0.10871229    -0.39272724
 h     -0.58228108     1.50350860     1.81417604
          17

 c      1.32545329    -0.35086870    -0.06190464
 c      0.06961819    -0.97039678     0.32151381
 c     -1.05723551    -0.05065302     0.07093052
 c     -1.10511638     1.25680476     1.02437293
 c     -0.37296896     1.11290885    -0.42312994
 c      1.08388109     0.94300554    -0.57084101
 h     -0.02467915    -1.88067871     0.99251319
 h     -2.06750929     1.86805685     0.62659165
 h     -0.61485143     1.74003193    -1.26954231
 h      1.85440896     1.64657870    -0.96096383
 o      2.25502587    -1.20890947     0.26844044
 h      3.08845128    -0.77006167     0.03471332
 c     -2.33099312    -0.53381924    -0.61320751
 h     -2.26558481    -0.43983546    -1.76281398
 h     -2.40699045    -1.60263186    -0.21119994
 h     -3.37557850    -0.11038990    -0.43192052
 h     -0.56709706     1.53702613     1.77012060
          17

 c      1.32520536    -0.35563410    -0.05920107
 c      0.06351776    -0.97199883     0.31893633
 c     -1.04153883    -0.04483067     0.08670906
 c     -1.10997954     1.26716380     1.02957371
 c     -0.38245945     1.10150573    -0.42409820
 c      1.08099689     0.94169604    -0.56279937
 h     -0.07652276    -1.82573618     1.00049846
 h     -2.06552358     1.93114255     0.65808188
 h     -0.63733350     1.72035297    -1.29285118
 h      1.86649487     1.63718153    -0.95995512
 o      2.26334793    -1.20467547     0.25806417
 h      3.06516031    -0.81544677     0.05601104
 c     -2.33354850    -0.54069661    -0.62219487
 h     -2.25142803    -0.46837710    -1.77007245
 h     -2.41484886    -1.61941414    -0.27797851
 h     -3.34482142    -0.10996778    -0.46587153
 h     -0.51885943     1.58342555     1.77606000
          17

 c      1.32184589    -0.36208898    -0.05578214
 c      0.05740677    -0.97192290     0.31716647
 c     -1.02687057    -0.03891173     0.10234974
 c     -1.11777356     1.27758702     1.02911450
 c     -0.39032537     1.09268973    -0.42626729
 c      1.07821885     0.93913804    -0.55377440
 h     -0.12355287    -1.77275644     1.00337439
 h     -2.04541996     1.97763703     0.70752413
 h     -0.67137076     1.70200905    -1.31278450
 h      1.87003949     1.62500371    -0.95469987
 o      2.27170822    -1.20077926     0.24775382
 h      3.07433423    -0.85291752     0.07222948
 c     -2.33616811    -0.54880539    -0.63177446
 h     -2.23350824    -0.50091636    -1.76334975
 h     -2.42509510    -1.62814100    -0.35203913
 h     -3.30715899    -0.10516452    -0.49266426
 h     -0.45028425     1.63577666     1.81229916
          17

 c      1.31562184    -0.37013630    -0.05173535
 c      0.05161040    -0.96969838     0.31601678
 c     -1.01414544    -0.03324377     0.11755449
 c     -1.12638735     1.28901900     1.02557252
 c     -0.39641931     1.08705023    -0.43009020
 c      1.07540775     0.93538419    -0.54390267
 h     -0.16545130    -1.73110482     1.00732490
 h     -2.00967588     2.00635616     0.77152619
 h     -0.71436592     1.68255759    -1.32581489
 h      1.86486275     1.61044572    -0.94511497
 o      2.27906950    -1.19770784     0.23775204
 h      3.12817945    -0.87547325     0.08012852
 c     -2.33780078    -0.55814082    -0.64194620
 h     -2.21127571    -0.53476832    -1.74641602
 h     -2.43743057    -1.63158160    -0.42863445
 h     -3.27220261    -0.09265183    -0.51067001
 h     -0.38230646     1.68257096     1.85236035
          17

 c      1.30699141    -0.37958293    -0.04718211
 c      0.04637968    -0.96518281     0.31543604
 c     -1.00411226    -0.02803934     0.13204548
 c     -1.13396510     1.30179816     1.02073035
 c     -0.40073247     1.08496223    -0.43581002
 c      1.07228874     0.93041895    -0.53328887
 h     -0.20223456    -1.70734266     1.01703584
 h     -1.96452419     2.01934874     0.84534301
 h     -0.76350297     1.66064478    -1.32981209
 h      1.85255657     1.59501752    -0.93189046
 o      2.28637177    -1.19513836     0.22788675
 h      3.20645018    -0.88914161     0.08312875
 c     -2.33759841    -0.56854860    -0.65246247
 h     -2.18403276    -0.56694534    -1.72605771
 h     -2.45189913    -1.63434251    -0.50262482
 h     -3.24810569    -0.06952536    -0.51914640
 h     -0.32883747     1.71616153     1.88039769
          17

 c      1.29655579    -0.39015319    -0.04226789
 c      0.04178357    -0.95877966     0.31574902
 c     -0.99733003    -0.02333428     0.14556807
 c     -1.13887650     1.31552225     1.01564775
 c     -0.40340147     1.08652621    -0.44339763
 c      1.06849929     0.92417688    -0.52201209
 h     -0.23306647    -1.70237466     1.03266132
 h     -1.92064144     2.02311956     0.92352184
 h     -0.81609143     1.63621319    -1.32446489
 h      1.83619609     1.58108713    -0.91635862
 o      2.29512715    -1.19264575     0.21794988
 h      3.27944694    -0.90156375     0.08518661
 c     -2.33530620    -0.57961558    -0.66281170
 h     -2.15089311    -0.59445275    -1.71084052
 h     -2.46887229    -1.64138842    -0.56925274
 h     -3.23688450    -0.03583479    -0.51888870
 h     -0.29644385     1.73295371     1.88944968
          17

 c      1.28502018    -0.40153240    -0.03714578
 c      0.03767763    -0.95135009     0.31763275
 c     -0.99416115    -0.01900739     0.15789143
 c     -1.13958784     1.32924410     1.01089137
 c     -0.40468831     1.09155696    -0.45254644
 c      1.06367185     0.91659233    -0.51015358
 h     -0.25589769    -1.71198422     1.04986322
 h     -1.89189216     2.02811431     1.00144458
 h     -0.86984679     1.61042548    -1.31132245
 h      1.81957821     1.57128467    -0.90011872
 o      2.30617490    -1.19006403     0.20787325
 h      3.32793450    -0.91585824     0.08786305
 c     -2.33131389    -0.59073038    -0.67240232
 h     -2.11111757    -0.61467494    -1.70806446
 h     -2.48879453    -1.65575827    -0.62484345
 h     -3.23353539     0.00419907    -0.51236447
 h     -0.28726992     1.73167925     1.87725553
          17

 c      1.27316279    -0.41340997    -0.03196218
 c      0.03378276    -0.94389677     0.32184980
 c     -0.99477154    -0.01485034     0.16881228
 c     -1.13510918     1.34207364     1.00659400
 c     -0.40493361     1.09962096    -0.46272177
 c      1.05754836     0.90768296    -0.49784721
 h     -0.26838147    -1.72991902     1.06272095
 h     -1.88880357     2.04286323     1.07693493
 h     -0.92308478     1.58536931    -1.29348931
 h      1.80597981     1.56752362    -0.88440803
 o      2.31964639    -1.18739468     0.19767589
 h      3.34367219    -0.93186834     0.09111454
 c     -2.32626568    -0.60135171    -0.68091668
 h     -2.06494478    -0.62572484    -1.71988916
 h     -2.51173014    -1.67681445    -0.66709992
 h     -3.23007777     0.04393855    -0.50301950
 h     -0.30057432     1.71241026     1.84423962
          17

 c      1.26178867    -0.42550838    -0.02684622
 c      0.02978787    -0.93728896     0.32900189
 c     -0.99913654    -0.01065215     0.17815950
 c     -1.12572045     1.35388194     1.00258343
 c     -0.40450974     1.11011924    -0.47326234
 c      1.05009003     0.89763246    -0.48532706
 h     -0.26895698    -1.75055430     1.06643946
 h     -1.91043750     2.06602515     1.14902797
 h     -0.97470053     1.56349902    -1.27486340
 h      1.79691192     1.56999306    -0.86947328
 o      2.33514039    -1.18471549     0.18741490
 h      3.32667323    -0.94761499     0.09410014
 c     -2.32065255    -0.61119974    -0.68850783
 h     -2.01432241    -0.62671437    -1.74198845
 h     -2.53701425    -1.70047497    -0.69498931
 h     -3.21985327     0.07707910    -0.49428679
 h     -0.33258682     1.67649689     1.79350844
          17

 c      1.25166449    -0.43759882    -0.02190273
 c      0.02541764    -0.93212556     0.33941917
 c     -1.00705774    -0.00626023     0.18580105
 c     -1.11302154     1.36511256     0.99844829
 c     -0.40381304     1.12239650    -0.48350702
 c      1.04151236     0.88681010    -0.47292921
 h     -0.25735126    -1.77008606     1.05850060
 h     -1.94581893     2.08794900     1.21521907
 h     -1.02375239     1.54692052    -1.25899536
 h      1.79170727     1.57682752    -0.85439803
 o      2.35169523    -1.18217883     0.17717782
 h      3.28582161    -0.95943697     0.09536250
 c     -2.31467321    -0.62021234    -0.69563915
 h     -1.96270262    -0.61793466    -1.76624113
 h     -2.56327505    -1.72114003    -0.70849356
 h     -3.19926675     0.09923727    -0.48894216
 h     -0.37459551     1.62735279     1.73286235
          17

 c      1.24343829    -0.44950135    -0.01720814
 c      0.02047770    -0.92868460     0.35313368
 c     -1.01819085    -0.00161022     0.19165275
 c     -1.09951822     1.37598120     0.99317859
 c     -0.40328983     1.13583922    -0.49289942
 c      1.03221588     0.87570033    -0.46103458
 h     -0.23463344    -1.78688232     1.03884593
 h     -1.98224695     2.09904339     1.27170885
 h     -1.06878529     1.53683799    -1.24806799
 h      1.78824580     1.58478668    -0.83756086
 o      2.36756565    -1.18008236     0.16710025
 h      3.24274878    -0.96109277     0.09263296
 c     -2.30828266    -0.62840837    -0.70278947
 h     -1.91406442    -0.60080854    -1.78462157
 h     -2.58875631    -1.73376960    -0.70838257
 h     -3.16783030     0.10838439    -0.48888550
 h     -0.40940222     1.57146246     1.67866284
          17

 c      1.23755510    -0.46105369    -0.01281518
 c      0.01488562    -0.92690301     0.36987826
 c     -1.03207625     0.00325514     0.19567894
 c     -1.08814096     1.38628061     0.98504819
 c     -0.40344245     1.14992974    -0.50102883
 c      1.02266397     0.86478402    -0.44998833
 h     -0.20310197    -1.80166912     1.00975774
 h     -2.00998743     2.09391722     1.31515312
 h     -1.10746879     1.53340488    -1.24259170
 h      1.78417919     1.59045591    -0.81734814
 o      2.38039767    -1.17890057     0.15736127
 h      3.22965869    -0.94372997     0.08304441
 c     -2.30126627    -0.63581027    -0.71027760
 h     -1.87196019    -0.57759818    -1.79151606
 h     -2.61171351    -1.73517138    -0.69601820
 h     -3.12785808     0.10492603    -0.49510678
 h     -0.41211238     1.51654664     1.65545510
          17

 c      1.23417821    -0.47206073    -0.00876166
 c      0.00868017    -0.92638608     0.38911077
 c     -1.04817162     0.00817175     0.19788422
 c     -1.08049799     1.39599110     0.97324049
 c     -0.40477327     1.16424653    -0.50761792
 c      1.01326952     0.85444058    -0.44004086
 h     -0.16600859    -1.81756634     0.97549970
 h     -2.02293514     2.07111747     1.34338890
 h     -1.13692822     1.53599894    -1.24192383
 h      1.77789600     1.59126754    -0.79270396
 o      2.38906024    -1.17892438     0.14805530
 h      3.26111649    -0.90225789     0.06531947
 c     -2.29327664    -0.64244200    -0.71822615
 h     -1.83894983    -0.55104403    -1.78440032
 h     -2.63073714    -1.72453759    -0.67316692
 h     -3.08428781     0.09184211    -0.50767200
 h     -0.37014675     1.46479759     1.67625339
          17

 c      1.23317428    -0.48227446    -0.00507336
 c      0.00199459    -0.92650610     0.41010644
 c     -1.06588249     0.01287300     0.19831868
 c     -1.07538470     1.40533574     0.95937949
 c     -0.40769419     1.17843493    -0.51247879
 c      1.00432675     0.84489423    -0.43132367
 h     -0.12698453    -1.83931678     0.94127781
 h     -2.01840087     2.03204621     1.35544413
 h     -1.15454160     1.54367045    -1.24510537
 h      1.76900489     1.58607652    -0.76337757
 o      2.39498209    -1.17979393     0.13907131
 h      3.31317126    -0.84295543     0.04170162
 c     -2.28386678    -0.64834666    -0.72657030
 h     -1.81625634    -0.52404110    -1.76389536
 h     -2.64498971    -1.70355253    -0.64180474
 h     -3.04434445     0.07466726    -0.52575991
 h     -0.30127186     1.41341351     1.72445945
          17

 c      1.23418245    -0.49143121    -0.00175455
 c     -0.00499108    -0.92665781     0.43213526
 c     -1.08459296     0.01705683     0.19709990
 c     -1.07063446     1.41414697     0.94568774
 c     -0.41244965     1.19217992    -0.51545155
 c      0.99599037     0.83619661    -0.42385234
 h     -0.08924618    -1.87085867     0.91133565
 h     -1.99711830     1.98041032     1.35169989
 h     -1.15869078     1.55553244    -1.25147759
 h      1.75845744     1.57534990    -0.72993427
 o      2.40013986    -1.18085906     0.13022645
 h      3.35462549    -0.77716357     0.01566793
 c     -2.27260725    -0.65354578    -0.73503313
 h     -1.80341824    -0.49931884    -1.73386879
 h     -2.65435301    -1.67616119    -0.60389581
 h     -3.01620668     0.06044892    -0.54799157
 h     -0.23173589     1.36233091     1.77507802
          17

 c      1.23670162    -0.49930287     0.00122264
 c     -0.01208276    -0.92658082     0.45462720
 c     -1.10369827     0.02045150     0.19440827
 c     -1.06458827     1.42183646     0.93342635
 c     -0.41907519     1.20518698    -0.51636671
 c      0.98828201     0.82824412    -0.41754661
 h     -0.05514197    -1.91206649     0.88730516
 h     -1.96394583     1.92228448     1.33446168
 h     -1.14916036     1.57098109    -1.26095175
 h      1.74840875     1.56105557    -0.69360880
 o      2.40570714    -1.18159335     0.12138449
 h      3.36771080    -0.71407624    -0.01010018
 c     -2.25935539    -0.65789774    -0.74305311
 h     -1.79796744    -0.47907483    -1.70159514
 h     -2.65938940    -1.64775970    -0.56118462
 h     -3.00600136     0.05486151    -0.57323952
 h     -0.17819279     1.31422636     1.81230634
          17

 c      1.24015588    -0.50573432     0.00392240
 c     -0.01906367    -0.92646915     0.47717913
 c     -1.12262785     0.02284912     0.19045341
 c     -1.05594255     1.42758651     0.92290097
 c     -0.42739512     1.21717088    -0.51504798
 c      0.98112418     0.82083332    -0.41226408
 h     -0.02640199    -1.95775906     0.86845094
 h     -1.92905082     1.86621774     1.30865811
 h     -1.12713265     1.58973788    -1.27399787
 h      1.74173836     1.54618212    -0.65600383
 o      2.41214768    -1.18164078     0.11246365
 h      3.34621854    -0.65969795    -0.03389352
 c     -2.24454549    -0.66098402    -0.74976412
 h     -1.79558245    -0.46465441    -1.67717140
 h     -2.66095671    -1.62357039    -0.51516534
 h     -3.01448095     0.05884530    -0.60140195
 h     -0.14835455     1.27216199     1.82888236
          17

 c      1.24393717    -0.51066996     0.00644528
 c     -0.02568266    -0.92676626     0.49943158
 c     -1.14085010     0.02411234     0.18544094
 c     -1.04347759     1.43054531     0.91385991
 c     -0.43705471     1.22785552    -0.51135201
 c      0.97441538     0.81375636    -0.40784450
 h     -0.00454314    -2.00018031     0.85338803
 h     -1.90713710     1.82196356     1.28141070
 h     -1.09480202     1.61174438    -1.29135960
 h      1.74110781     1.53378602    -0.61866291
 o      2.41946723    -1.18078286     0.10342655
 h      3.29139453    -0.61727916    -0.05482207
 c     -2.22916199    -0.66223708    -0.75422177
 h     -1.79151468    -0.45671134    -1.67068288
 h     -2.65951814    -1.60667428    -0.46738695
 h     -3.03662319     0.06824118    -0.63319556
 h     -0.14501418     1.23871869     1.82217401
          17

 c      1.24743333    -0.51417002     0.00892537
 c     -0.03168094    -0.92788360     0.52097207
 c     -1.15786178     0.02416478     0.17955599
 c     -1.02649826     1.43020079     0.90599856
 c     -0.44757936     1.23698958    -0.50524673
 c      0.96813578     0.80691307    -0.40414901
 h      0.00909646    -2.03228737     0.84140167
 h     -1.91022510     1.79642490     1.25853411
 h     -1.05467652     1.63689629    -1.31344606
 h      1.74773131     1.52577120    -0.58267910
 o      2.42726853    -1.17898056     0.09429301
 h      3.21113453    -0.58661578    -0.07303079
 c     -2.21432061    -0.66119691    -0.75588618
 h     -1.78324730    -0.45620607    -1.68698557
 h     -2.65463663    -1.59701669    -0.41989317
 h     -3.06458755     0.07678768    -0.66919068
 h     -0.16809762     1.21583433     1.79215495
          17

 c      1.25004530    -0.51641414     0.01152518
 c     -0.03683901    -0.93004181     0.54132348
 c     -1.17317670     0.02298335     0.17296808
 c     -1.00573791     1.42674855     0.89936149
 c     -0.45844278     1.24437504    -0.49691166
 c      0.96242284     0.80037915    -0.40107220
 h      0.01353740    -2.04957459     0.83274226
 h     -1.93697508     1.78959964     1.24007023
 h     -1.00883080     1.66467217    -1.33951825
 h      1.76055869     1.52209401    -0.54859608
 o      2.43466437    -1.17653671     0.08518674
 h      3.12156699    -0.56145795    -0.09048441
 c     -2.20086650    -0.65763539    -0.75496678
 h     -1.77206109    -0.46521750    -1.72222337
 h     -2.64514041    -1.59212504    -0.37529509
 h     -3.09090931     0.07911785    -0.70916947
 h     -0.21461172     1.20455384     1.74145239
          17

 c      1.25120241    -0.51768431     0.01442546
 c     -0.04101486    -0.93322301     0.55997942
 c     -1.18632378     0.02060684     0.16585173
 c     -0.98346880     1.42100528     0.89403636
 c     -0.46911702     1.24989376    -0.48680000
 c      0.95755280     0.79438116    -0.39852197
 h      0.00829183    -2.05056843     0.82841385
 h     -1.97331308     1.79614992     1.22150548
 h     -0.95856935     1.69386803    -1.36713654
 h      1.77654830     1.52099445    -0.51664411
 o      2.44036161    -1.17423390     0.07637599
 h      3.04593166    -0.52743082    -0.11165305
 c     -2.18931714    -0.65158604    -0.75226931
 h     -1.76158018    -0.48616642    -1.76617383
 h     -2.62977812    -1.58871557    -0.33634539
 h     -3.11005756     0.07197569    -0.75210803
 h     -0.27651444     1.20420650     1.67774574
          17

 c      1.25040459    -0.51832033     0.01780637
 c     -0.04416292    -0.93715776     0.57644509
 c     -1.19685045     0.01715096     0.15840914
 c     -0.96291399     1.41412091     0.88926697
 c     -0.47907889     1.25351398    -0.47560820
 c      0.95383468     0.78919963    -0.39639079
 h     -0.00660405    -2.03688223     0.82993053
 h     -2.00330247     1.81002506     1.19862860
 h     -0.90475700     1.72266052    -1.39238774
 h      1.79185522     1.52002244    -0.48704818
 o      2.44350157    -1.17277053     0.06811217
 h      3.00110193    -0.47135889    -0.14091344
 c     -2.17999638    -0.64335294    -0.74878470
 h     -1.75519271    -0.52036152    -1.80752798
 h     -2.60783612    -1.58403305    -0.30535890
 h     -3.11879901     0.05427916    -0.79644711
 h     -0.33649881     1.21069114     1.61905305
          17

 c      1.24731419    -0.51866350     0.02182139
 c     -0.04633109    -0.94131850     0.59026344
 c     -1.20433241     0.01281279     0.15087886
 c     -0.94772047     1.40742314     0.88302335
 c     -0.48777961     1.25526748    -0.46417415
 c      0.95148506     0.78507018    -0.39454374
 h     -0.03063463    -2.01324784     0.83917931
 h     -2.01596365     1.82677376     1.16963954
 h     -0.84848085     1.74900019    -1.41088410
 h      1.80311813     1.51709167    -0.46017354
 o      2.44453032    -1.17160265     0.06027850
 h      2.98292832    -0.40015220    -0.17682562
 c     -2.17310611    -0.63347732    -0.74541045
 h     -1.75471442    -0.56739405    -1.83734881
 h     -2.57947130    -1.57654944    -0.28378068
 h     -3.11624829     0.02690980    -0.84040772
 h     -0.36717396     1.21565824     1.59644342
          17

 c      1.24183032    -0.51901579     0.02657007
 c     -0.04763833    -0.94496298     0.60102574
 c     -1.20839549     0.00784406     0.14351693
 c     -0.94015544     1.40184274     0.87396106
 c     -0.49461437     1.25520214    -0.45338095
 c      0.95055621     0.78212010    -0.39282615
 h     -0.06295518    -1.98708674     0.85828978
 h     -2.00625491     1.84376214     1.13468640
 h     -0.79147606     1.77113453    -1.41902909
 h      1.80829192     1.51111168    -0.43649992
 o      2.44442878    -1.16935932     0.05248776
 h      2.97747859    -0.33447816    -0.21347855
 c     -2.16869312    -0.62267560    -0.74285267
 h     -1.76030640    -0.62538596    -1.85007485
 h     -2.54579993    -1.56618908    -0.27195958
 h     -3.10404596    -0.00741457    -0.88231115
 h     -0.35146025     1.21335409     1.63161456
          17

 c      1.23407556    -0.51962223     0.03207937
 c     -0.04824182    -0.94731470     0.60840083
 c     -1.20875685     0.00251704     0.13655285
 c     -0.93921827     1.39726537     0.86416594
 c     -0.49892616     1.25333422    -0.44408310
 c      0.95092705     0.78034256    -0.39107645
 h     -0.10261638    -1.96651376     0.88927154
 h     -1.97434762     1.85998671     1.09509993
 h     -0.73609302     1.78804703    -1.41497711
 h      1.80697902     1.50220794    -0.41652713
 o      2.44383436    -1.16497148     0.04442052
 h      2.97480731    -0.29083138    -0.24572008
 c     -2.16657651    -0.61177240    -0.74158997
 h     -1.77080963    -0.69151359    -1.84345260
 h     -2.50883325    -1.55428340    -0.26907750
 h     -3.08661101    -0.04425166    -0.92093887
 h     -0.30571226     1.20887754     1.70550300
          17

 c      1.22433620    -0.52066513     0.03829789
 c     -0.04831817    -0.94791328     0.61222632
 c     -1.20526953    -0.00286334     0.13014886
 c     -0.94264223     1.39318143     0.85685076
 c     -0.50006307     1.24962971    -0.43696934
 c      0.95232217     0.77959711    -0.38913109
 h     -0.14857602    -1.95625899     0.93313170
 h     -1.92516861     1.87619346     1.05322464
 h     -0.68500199     1.79975533    -1.39905973
 h      1.80044358     1.49169680    -0.40069328
 o      2.44298918    -1.15793495     0.03592204
 h      2.97023766    -0.27729526    -0.27066983
 c     -2.16632595    -0.60161721    -0.74182425
 h     -1.78403389    -0.76252461    -1.81835617
 h     -2.47129673    -1.54328756    -0.27322018
 h     -3.07089436    -0.07791401    -0.95587772
 h     -0.25600326     1.20980108     1.78464403
          17

 c      1.21301894    -0.52225730     0.04509618
 c     -0.04809555    -0.94691479     0.61263288
 c     -1.19795876    -0.00794443     0.12437080
 c     -0.94848211     1.38911171     0.85392943
 c     -0.49746578     1.24400577    -0.43239911
 c      0.95434742     0.77963344    -0.38682739
 h     -0.19917979    -1.95420257     0.98867729
 h     -1.86876102     1.89555906     1.01244738
 h     -0.64087221     1.80747222    -1.37381981
 h      1.79137062     1.48185544    -0.38932195
 o      2.44188397    -1.14819903     0.02698169
 h      2.96252459    -0.29527825    -0.28741661
 c     -2.16739303    -0.59295421    -0.74343884
 h     -1.79694879    -0.83523672    -1.77871800
 h     -2.43632801    -1.53616103    -0.28162493
 h     -3.06457876    -0.10282852    -0.98751997
 h     -0.21828663     1.21969709     1.84787886
          17

 c      1.20064057    -0.52443125     0.05227228
 c     -0.04790122    -0.94500675     0.61008740
 c     -1.18704301    -0.01234565     0.11917786
 c     -0.95501171     1.38446927     0.85600932
 c     -0.49074721     1.23634090    -0.43031715
 c      0.95655658     0.78014186    -0.38401333
 h     -0.25161550    -1.95253624     1.05210302
 h     -1.81958235     1.92415241     0.97659899
 h     -0.60609826     1.81359003    -1.34371279
 h      1.78326461     1.47538973    -0.38260327
 o      2.44029952    -1.13613277     0.01773666
 h      2.95335363    -0.34002834    -0.29710257
 c     -2.16941227    -0.58626048    -0.74603439
 h     -1.80595046    -0.90706052    -1.73124232
 h     -2.40708024    -1.53537404    -0.29114032
 h     -3.07243032    -0.11564858    -1.01633761
 h     -0.19979304     1.23909111     1.88567953
          17

 c      1.18783182    -0.52713501     0.05956427
 c     -0.04813885    -0.94302612     0.60529940
 c     -1.17293441    -0.01570323     0.11443359
 c     -0.96083917     1.37864906     0.86298992
 c     -0.47974254     1.22650711    -0.43031214
 c      0.95855786     0.78083951    -0.38056434
 h     -0.30218329    -1.94238971     1.11799904
 h     -1.79070147     1.96853285     0.94829524
 h     -0.58255041     1.82131244    -1.31421924
 h      1.77936441     1.47451728    -0.38060098
 o      2.43771795    -1.12263665     0.00853797
 h      2.94864897    -0.39883769    -0.30397498
 c     -2.17244250    -0.58167511    -0.74907664
 h     -1.80746251    -0.97635299    -1.68416650
 h     -2.38631633    -1.54179337    -0.29882710
 h     -3.09320769    -0.11664322    -1.04187762
 h     -0.20325571     1.26699352     1.89464292
          17

 c      1.17533560    -0.53023232     0.06666731
 c     -0.04921039    -0.94165761     0.59907387
 c     -1.15621975    -0.01771951     0.10993381
 c     -0.96555783     1.37154432     0.87448225
 c     -0.46452891     1.21445532    -0.43182094
 c      0.96013487     0.78157076    -0.37640327
 h     -0.34715137    -1.91741887     1.18085198
 h     -1.78433442     2.02933099     0.92756850
 h     -0.57134610     1.83364044    -1.29009825
 h      1.78134422     1.47990998    -0.38327392
 o      2.43321813    -1.10918699     0.00001731
 h      2.96011226    -0.45037954    -0.31642069
 c     -2.17685184    -0.57913625    -0.75210232
 h     -1.79900141    -1.04206055    -1.64462883
 h     -2.37610037    -1.55401856    -0.30250186
 h     -3.12035063    -0.10899043    -1.06266108
 h     -0.22883976     1.30155040     1.87476251
          17

 c      1.16396306    -0.53350887     0.07325634
 c     -0.05144099    -0.94133456     0.59219566
 c     -1.13762753    -0.01819209     0.10544926
 c     -0.96986456     1.36380772     0.88981050
 c     -0.44543206     1.20035382    -0.43438613
 c      0.96131701     0.78236435    -0.37151648
 h     -0.38347306    -1.87488410     1.23609770
 h     -1.79096963     2.09819538     0.91282766
 h     -0.57263337     1.85181668    -1.27327521
 h      1.78857774     1.49015295    -0.39046756
 o      2.42588420    -1.09712410    -0.00716894
 h      2.99905719    -0.47612322    -0.34291836
 c     -2.18294690    -0.57862858    -0.75487879
 h     -1.78029527    -1.10253334    -1.61591621
 h     -2.37763889    -1.56863081    -0.30100887
 h     -3.14558349    -0.09681920    -1.07707106
 h     -0.27406751     1.34024013     1.82945907
          17

 c      1.15447816    -0.53669571     0.07902103
 c     -0.05502512    -0.94223834     0.58534925
 c     -1.11798768    -0.01701373     0.10077603
 c     -0.97499991     1.35639492     0.90770027
 c     -0.42303391     1.18469394    -0.43780825
 c      0.96236801     0.78339742    -0.36595901
 h     -0.40916801    -1.81543228     1.28069961
 h     -1.79852261     2.16304265     0.90261339
 h     -0.58538260     1.87420774    -1.26189148
 h      1.79853806     1.50219424    -0.40185947
 o      2.41591694    -1.08642470    -0.01299958
 h      3.05975834    -0.47982551    -0.38174152
 c     -2.19070662    -0.58031003    -0.75740083
 h     -1.75358030    -1.15471896    -1.59696521
 h     -2.39124261    -1.58120796    -0.29417478
 h     -3.16205639    -0.08366301    -1.08419870
 h     -0.33184416     1.38013175     1.76821322
          17

 c      1.14745868    -0.53951538     0.08370982
 c     -0.05997608    -0.94430435     0.57903958
 c     -1.09818498    -0.01415765     0.09577980
 c     -0.98256510     1.35000126     0.92587588
 c     -0.39816969     1.16826030    -0.44211115
 c      0.96373230     0.78488587    -0.35984657
 h     -0.42355848    -1.74272349     1.31364248
 h     -1.79878785     2.21385260     0.89607228
 h     -0.60730455     1.89670328    -1.25149396
 h      1.80800121     1.51248163    -0.41692084
 o      2.40455646    -1.07622273    -0.01801726
 h      3.12156479    -0.47894085    -0.42238608
 c     -2.19975818    -0.58443451    -0.75973624
 h     -1.72277989    -1.19481414    -1.58431466
 h     -2.41637351    -1.58751761    -0.28255478
 h     -3.16572981    -0.07177364    -1.08417035
 h     -0.38669478     1.41891382     1.71141093
          17

 c      1.14321986    -0.54172554     0.08715941
 c     -0.06607698    -0.94721498     0.57349923
 c     -1.07910673    -0.00966919     0.09041906
 c     -0.99450128     1.34475711     0.94118152
 c     -0.37188968     1.15198181    -0.44741226
 c      0.96597457     0.78697233    -0.35333809
 h     -0.42752126    -1.66319921     1.33660794
 h     -1.78824139     2.24446047     0.89264556
 h     -0.63509519     1.91436215    -1.23733790
 h      1.81426464     1.51807698    -0.43495063
 o      2.39299178    -1.06597026    -0.02270538
 h      3.16628788    -0.48579465    -0.45563352
 c     -2.20947987    -0.59120029    -0.76187921
 h     -1.69228864    -1.21963884    -1.57436187
 h     -2.45177139    -1.58443188    -0.26708077
 h     -3.15563716    -0.06191305    -1.07815495
 h     -0.41464300     1.45706241     1.68993394
          17

 c      1.14180726    -0.54313496     0.08929830
 c     -0.07286562    -0.95041758     0.56861231
 c     -1.06158941    -0.00367818     0.08473307
 c     -1.01165030     1.34037465     0.95175198
 c     -0.34537681     1.13676186    -0.45383313
 c      0.96971310     0.78966274    -0.34661416
 h     -0.42364193    -1.58559008     1.35461898
 h     -1.76709446     2.25236863     0.89168451
 h     -0.66499074     1.92307911    -1.21614580
 h      1.81593229     1.51734684    -0.45517017
 o      2.38198221    -1.05559749    -0.02729612
 h      3.18388131    -0.50488247    -0.47660451
 c     -2.21910812    -0.60065640    -0.76370407
 h     -1.66607576    -1.22758567    -1.56456693
 h     -2.49565194    -1.57046183    -0.24869174
 h     -3.13373891    -0.05326773    -1.06827038
 h     -0.40154203     1.49688363     1.72076929
          17

 c      1.14302785    -0.54359757     0.09013555
 c     -0.07970573    -0.95325316     0.56395739
 c     -1.04636530     0.00359391     0.07881813
 c     -1.03225596     1.33675887     0.95895918
 c     -0.31984007     1.12335131    -0.46145262
 c      0.97553635     0.79281655    -0.33985271
 h     -0.41570579    -1.51921027     1.37546563
 h     -1.73861471     2.23865234     0.89225865
 h     -0.69340497     1.92059910    -1.18680840
 h      1.81329178     1.51025166    -0.47685949
 o      2.37192816    -1.04533054    -0.03182104
 h      3.17104232    -0.53577982    -0.48393144
 c     -2.22783024    -0.61267433    -0.76498940
 h     -1.64718117    -1.21896076    -1.55380512
 h     -2.54595552    -1.54596486    -0.22802936
 h     -3.10445803    -0.04346723    -1.05739507
 h     -0.36163553     1.53574269     1.78459706
          17

 c      1.14650202    -0.54299928     0.08974277
 c     -0.08597772    -0.95523371     0.55910654
 c     -1.03401121     0.01186768     0.07283310
 c     -1.05360563     1.33381571     0.96511708
 c     -0.29640289     1.11226931    -0.47024523
 c      0.98390280     0.79617352    -0.33320523
 h     -0.40696455    -1.47065054     1.40619457
 h     -1.70895611     2.20860890     0.89321229
 h     -0.71750150     1.90699046    -1.15043782
 h      1.80839668     1.49835228    -0.49950533
 o      2.36290078    -1.03560576    -0.03612928
 h      3.13060452    -0.57454562    -0.47947265
 c     -2.23491819    -0.62692327    -0.76546058
 h     -1.63734170    -1.19605173    -1.54244951
 h     -2.60061296    -1.51303494    -0.20528623
 h     -3.07346009    -0.02905240    -1.04872408
 h     -0.31809937     1.56745984     1.85235734
          17

 c      1.15171866    -0.54125128     0.08823828
 c     -0.09128837    -0.95628185     0.55407194
 c     -1.02491416     0.02084504     0.06700864
 c     -1.07344296     1.33088926     0.97166156
 c     -0.27596739     1.10374654    -0.48003274
 c      0.99503938     0.79941026    -0.32678647
 h     -0.39816005    -1.44098398     1.44784649
 h     -1.68732128     2.17279525     0.89318334
 h     -0.73570655     1.88487479    -1.11023702
 h      1.80480889     1.48452678    -0.52291748
 o      2.35449646    -1.02711672    -0.03979788
 h      3.07379575    -0.61299913    -0.46976112
 c     -2.23994657    -0.64280585    -0.76482886
 h     -1.63659439    -1.16310609    -1.53248863
 h     -2.65774247    -1.47496598    -0.18030912
 h     -3.04537302    -0.00685549    -1.04494129
 h     -0.28605759     1.58762729     1.90611207
          17

 c      1.15807258    -0.53828895     0.08577911
 c     -0.09549436    -0.95665908     0.54942082
 c     -1.01926011     0.03022187     0.06163201
 c     -1.09005534     1.32681065     0.97924090
 c     -0.25906756     1.09769197    -0.49046789
 c      1.00888304     0.80223075    -0.32068828
 h     -0.38760261    -1.42659116     1.49409788
 h     -1.68470365     2.14569240     0.89060479
 h     -0.74814883     1.85945045    -1.07124785
 h      1.80676418     1.47222705    -0.54720346
 o      2.34565673    -1.02089059    -0.04199359
 h      3.02316033    -0.63760591    -0.46822497
 c     -2.24300816    -0.65939614    -0.76280975
 h     -1.64301281    -1.12605683    -1.52756781
 h     -2.71563677    -1.43526515    -0.15304173
 h     -3.02146517     0.02398763    -1.04729528
 h     -0.27288929     1.59431684     1.93772887
          17

 c      1.16487478    -0.53406289     0.08255847
 c     -0.09856307    -0.95668248     0.54592675
 c     -1.01704388     0.03967554     0.05701083
 c     -1.10244372     1.32065049     0.98806496
 c     -0.24578371     1.09372915    -0.50106868
 c      1.02511470     0.80448684    -0.31501952
 h     -0.37307943    -1.42242754     1.53542383
 h     -1.70859293     2.13795689     0.88426633
 h     -0.75672998     1.83789156    -1.03964087
 h      1.81767036     1.46422981    -0.57246842
 o      2.33529794    -1.01795893    -0.04177847
 h      3.00291727    -0.63503317    -0.49035360
 c     -2.24470726    -0.67551706    -0.75912796
 h     -1.65317448    -1.09155601    -1.53232853
 h     -2.77247750    -1.39657080    -0.12417736
 h     -2.99936696     0.06095806    -1.05526145
 h     -0.28163845     1.58706152     1.94421694
          17

 c      1.17136562    -0.52852570     0.07879883
 c     -0.10046889    -0.95652926     0.54419528
 c     -1.01809661     0.04885225     0.05342985
 c     -1.11071740     1.31257144     0.99799986
 c     -0.23581219     1.09136533    -0.51133857
 c      1.04327163     0.80628479    -0.30995546
 h     -0.35328003    -1.42432116     1.56365920
 h     -1.75665765     2.14712032     0.87452526
 h     -0.76418484     1.82738749    -1.02109344
 h      1.83853079     1.46137802    -0.59829491
 o      2.32409485    -1.01843241    -0.03924220
 h      3.01096921    -0.60723280    -0.53568965
 c     -2.24583605    -0.69000823    -0.75359894
 h     -1.66396681    -1.06517384    -1.55029238
 h     -2.82603551    -1.36015318    -0.09552213
 h     -2.97516620     0.09913811    -1.06705061
 h     -0.31270905     1.56619490     1.92545643
          17

 c      1.17680616    -0.52166129     0.07473800
 c     -0.10116786    -0.95619026     0.54451368
 c     -1.02212505     0.05738273     0.05111733
 c     -1.11596412     1.30359555     1.00853195
 c     -0.22871102     1.09027383    -0.52094162
 c      1.06285175     0.80799814    -0.30576021
 h     -0.32807782    -1.42963485     1.57395833
 h     -1.81823294     2.16025398     0.86359053
 h     -0.77194448     1.83195934    -1.01856552
 h      1.86744820     1.46223564    -0.62340623
 o      2.31414853    -1.02160737    -0.03551339
 h      3.02318596    -0.56945469    -0.58749539
 c     -2.24695558    -0.70200033    -0.74631745
 h     -1.67488476    -1.04976141    -1.58096471
 h     -2.87377518    -1.32625267    -0.06965470
 h     -2.94576104     0.13324943    -1.08044387
 h     -0.36377678     1.53287612     1.88422647
          17

 c      1.18062798    -0.51355615     0.07061594
 c     -0.10059626    -0.95548524     0.54683924
 c     -1.02874798     0.06492307     0.05022890
 c     -1.11979181     1.29465985     1.01865093
 c     -0.22414543     1.09048994    -0.52979677
 c      1.08333910     0.81016237    -0.30275687
 h     -0.29832221    -1.43727355     1.56509071
 h     -1.88139340     2.16426102     0.85438636
 h     -0.77842124     1.85030894    -1.03108968
 h      1.90061126     1.46395514    -0.64586525
 o      2.30712616    -1.02684529    -0.03163546
 h      3.02084358    -0.53522838    -0.63042698
 c     -2.24821622    -0.71099006    -0.73774989
 h     -1.68843863    -1.04542046    -1.61890193
 h     -2.91337459    -1.29476873    -0.04911168
 h     -2.90994520     0.15919593    -1.09342695
 h     -0.42786771     1.48976192     1.82850093
          17

 c      1.18253803    -0.50445263     0.06666650
 c     -0.09867134    -0.95407852     0.55081053
 c     -1.03751973     0.07118887     0.05084358
 c     -1.12427894     1.28608892     1.02654200
 c     -0.22192317     1.09233489    -0.53799907
 c      1.10417127     0.81332218    -0.30126233
 h     -0.26559955    -1.44769846     1.53940182
 h     -1.93705981     2.15099000     0.84951909
 h     -0.77969758     1.87688366    -1.05472968
 h      1.93390837     1.46363824    -0.66366563
 o      2.30379611    -1.03375750    -0.02821522
 h      2.99641374    -0.51244485    -0.65604320
 c     -2.24947211    -0.71675187    -0.72858465
 h     -1.70819200    -1.05080091    -1.65594490
 h     -2.94327866    -1.26575741    -0.03565966
 h     -2.86843336     0.17473986    -1.10454375
 h     -0.48959005     1.44198301     1.77604334
          17

 c      1.18253666    -0.49475153     0.06311306
 c     -0.09529549    -0.95148680     0.55575499
 c     -1.04794375     0.07596134     0.05296059
 c     -1.13196621     1.27766941     1.02954402
 c     -0.22186794     1.09617823    -0.54566560
 c      1.12471225     0.81790837    -0.30152738
 h     -0.23201277    -1.46308180     1.50276303
 h     -1.97954055     2.11714560     0.85086620
 h     -0.77177895     1.90489554    -1.08461046
 h      1.96416179     1.45934804    -0.67530842
 o      2.30423048    -1.04207998    -0.02552161
 h      2.94985112    -0.50485874    -0.66124972
 c     -2.25046104    -0.71924926    -0.71949930
 h     -1.73665021    -1.06427734    -1.68429939
 h     -2.96303784    -1.23962368    -0.02990536
 h     -2.82352127     0.17971625    -1.11310208
 h     -0.52455237     1.39643517     1.75555627
          17

 c      1.18086668    -0.48496565     0.06016640
 c     -0.09038205    -0.94711412     0.56076387
 c     -1.05948414     0.07906626     0.05648226
 c     -1.14436174     1.26922021     1.02596554
 c     -0.22371323     1.10225606    -0.55284332
 c      1.14425717     0.82416233    -0.30370048
 h     -0.19982757    -1.48723589     1.46374521
 h     -2.00634863     2.06321323     0.85934714
 h     -0.75226822     1.92870450    -1.11643061
 h      1.98973124     1.45055632    -0.68015113
 o      2.30796528    -1.05163302    -0.02353895
 h      2.88649537    -0.51272720    -0.64752666
 c     -2.25089824    -0.71860676    -0.71101576
 h     -1.77440824    -1.08446478    -1.69835705
 h     -2.97342784    -1.21711822    -0.03118495
 h     -2.77872313     0.17610390    -1.11932304
 h     -0.51733345     1.35644212     1.78596994
          17

 c      1.17793085    -0.47564230     0.05802154
 c     -0.08390929    -0.94039187     0.56495889
 c     -1.07158382     0.08035574     0.06120257
 c     -1.16013092     1.26082566     1.01730668
 c     -0.22707916     1.11060662    -0.55948764
 c      1.16205837     0.83209693    -0.30781024
 h     -0.17088097    -1.52436399     1.43061208
 h     -2.01869348     1.99318576     0.87472204
 h     -0.72087291     1.94483679    -1.14712580
 h      2.01069665     1.43819839    -0.67853929
 o      2.31403515    -1.06243496    -0.02187387
 h      2.81751892    -0.53134842    -0.62250525
 c     -2.25050822    -0.71510310    -0.70344354
 h     -1.82020677    -1.11036790    -1.69527762
 h     -2.97637855    -1.19921838    -0.03765654
 h     -2.73836622     0.16791283    -1.12440924
 h     -0.48261081     1.31953011     1.85066818
          17

 c      1.17422404    -0.46726469     0.05683925
 c     -0.07597726    -0.93106215     0.56791835
 c     -1.08368909     0.07972527     0.06683100
 c     -1.17663768     1.25225907     1.00635017
 c     -0.23150724     1.12107270    -0.56544945
 c      1.17736330     0.84148489    -0.31375626
 h     -0.14604193    -1.57607021     1.40654754
 h     -2.02263621     1.91494270     0.89567528
 h     -0.67926272     1.95221378    -1.17508966
 h      2.02875218     1.42446453    -0.67173876
 o      2.32101582    -1.07489729    -0.01960693
 h      2.76035106    -0.54861353    -0.60233461
 c     -2.24906842    -0.70912543    -0.69685636
 h     -1.87125691    -1.14146719    -1.67508292
 h     -2.97467046    -1.18689131    -0.04661895
 h     -2.70695063     0.16050815    -1.13035932
 h     -0.44567194     1.28364363     1.91963350
          17

 c      1.17030128    -0.46016142     0.05671184
 c     -0.06681422    -0.91941704     0.56987765
 c     -1.09527533     0.07713570     0.07302080
 c     -1.19151259     1.24280383     0.99509191
 c     -0.23650223     1.13331943    -0.57046782
 c      1.18946063     0.85189761    -0.32131809
 h     -0.12525196    -1.63873929     1.38756883
 h     -2.03004253     1.84014048     0.92027762
 h     -0.63069751     1.95210867    -1.20028747
 h      2.04669385     1.41229791    -0.66163640
 o      2.32749607    -1.08961402    -0.01562725
 h      2.73200605    -0.54925192    -0.60618544
 c     -2.24650411    -0.70104654    -0.69109724
 h     -1.92362662    -1.17784857    -1.64061547
 h     -2.97131311    -1.18070262    -0.05508764
 h     -2.68814136     0.15894234    -1.13928554
 h     -0.42281254     1.24899317     1.97297512
          17

 c      1.16678752    -0.45445755     0.05762187
 c     -0.05673428    -0.90622116     0.57145257
 c     -1.10586667     0.07261187     0.07938062
 c     -1.20291810     1.23165435     0.98461474
 c     -0.24156969     1.14686428    -0.57418555
 c      1.19775558     0.86280809    -0.33019516
 h     -0.10805273    -1.70446309     1.36595893
 h     -2.05557365     1.78077884     0.94702325
 h     -0.57948553     1.94784180    -1.22423757
 h      2.06727149     1.40451663    -0.65016376
 o      2.33302074    -1.10629852    -0.00986138
 h      2.73440626    -0.53259615    -0.63637600
 c     -2.24300164    -0.69106516    -0.68584312
 h     -1.97280539    -1.22026943    -1.59710500
 h     -2.96868586    -1.18032721    -0.06052204
 h     -2.68362692     0.16565660    -1.15231130
 h     -0.42126680     1.21660987     2.00127230
          17

 c      1.16437070    -0.45009944     0.05943496
 c     -0.04608605    -0.89241425     0.57322676
 c     -1.11504602     0.06622659     0.08549156
 c     -1.21012269     1.21862955     0.97541866
 c     -0.24626360     1.16115279    -0.57621027
 c      1.20189715     0.87372407    -0.34007460
 h     -0.09399957    -1.76440608     1.33504496
 h     -2.10608546     1.74163218     0.97569443
 h     -0.53016644     1.94386001    -1.24949861
 h      2.09159387     1.40276111    -0.63862567
 o      2.33800487    -1.12363092    -0.00343130
 h      2.75562714    -0.51527137    -0.67561724
 c     -2.23904077    -0.67916019    -0.68075215
 h     -2.01458108    -1.26976268    -1.55068785
 h     -2.96782138    -1.18419635    -0.06139992
 h     -2.69252045     0.17913690    -1.16878115
 h     -0.44306827     1.18752008     2.00096082
          17

 c      1.16372722    -0.44692374     0.06194024
 c     -0.03521292    -0.87887177     0.57554610
 c     -1.12246178     0.05809582     0.09094236
 c     -1.21396759     1.20443936     0.96772293
 c     -0.25024992     1.17570405    -0.57623682
 c      1.20189135     0.88427883    -0.35068374
 h     -0.08278346    -1.81141874     1.29135066
 h     -2.17295610     1.71726485     1.00629955
 h     -0.48652514     1.94396442    -1.27832839
 h      2.11802464     1.40688697    -0.62738695
 o      2.34286231    -1.14037510     0.00256360
 h      2.78380579    -0.51315549    -0.70644787
 c     -2.23528760    -0.66527906    -0.67566496
 h     -2.04600989    -1.32633459    -1.50580060
 h     -2.96827065    -1.18955958    -0.05733990
 h     -2.71177347     0.19478015    -1.18650518
 h     -0.48712193     1.16258730     1.97188036
          17

 c      1.16542433    -0.44471869     0.06489982
 c     -0.02442301    -0.86629432     0.57849587
 c     -1.12783344     0.04839929     0.09538023
 c     -1.21619741     1.19010697     0.96156923
 c     -0.25335250     1.19026686    -0.57418979
 c      1.19808641     0.89424018    -0.36178678
 h     -0.07422567    -1.84108652     1.23457361
 h     -2.23964271     1.69859208     1.03756371
 h     -0.45094259     1.94942834    -1.31095216
 h      2.14251579     1.41528348    -0.61618584
 o      2.34774587    -1.15581400     0.00752826
 h      2.81164080    -0.53421344    -0.71911658
 c     -2.23242366    -0.64963363    -0.67072933
 h     -2.06585457    -1.38731292    -1.46320234
 h     -2.96860677    -1.19301319    -0.04878862
 h     -2.73726276     0.20714295    -1.20275793
 h     -0.54940096     1.14254576     1.91732423
          17

 c      1.16985216    -0.44326261     0.06808294
 c     -0.01395741    -0.85515500     0.58193157
 c     -1.13095347     0.03740962     0.09855559
 c     -1.21869058     1.17642978     0.95654435
 c     -0.25554055     1.20485381    -0.57027428
 c      1.19103826     0.90346196    -0.37314898
 h     -0.06827086    -1.85207607     1.16697873
 h     -2.29219240     1.67892125     1.06719052
 h     -0.42450307     1.95854195    -1.34480465
 h      2.16012852     1.42581310    -0.60475723
 o      2.35262221    -1.16965082     0.01128319
 h      2.83547344    -0.58002111    -0.71031769
 c     -2.23101756    -0.63282446    -0.66631145
 h     -2.07426389    -1.44711461    -1.42065856
 h     -2.96719394    -1.19123901    -0.03655511
 h     -2.76486469     0.21187154    -1.21522691
 h     -0.62139432     1.12791261     1.84667884
          17

 c      1.17719762    -0.44234110     0.07128157
 c     -0.00395882    -0.84564110     0.58550613
 c     -1.13168584     0.02550531     0.10033875
 c     -1.22342041     1.16389542     0.95126020
 c     -0.25687937     1.21962025    -0.56487855
 c      1.18136047     0.91182847    -0.38451191
 h     -0.06501619    -1.84656361     1.09292837
 h     -2.32247022     1.65496961     1.09274866
 h     -0.40755431     1.96795723    -1.37548192
 h      2.16662545     1.43667736    -0.59327127
 o      2.35730772    -1.18191569     0.01398608
 h      2.85472857    -0.64729320    -0.68197477
 c     -2.23145317    -0.61571703    -0.66277317
 h     -2.07222095    -1.49894027    -1.37538313
 h     -2.96283473    -1.18164304    -0.02142370
 h     -2.79118058     0.20663930    -1.22256606
 h     -0.68727037     1.11861604     1.78041182
          17

 c      1.18744782    -0.44175467     0.07431606
 c      0.00555493    -0.83758280     0.58870151
 c     -1.12997045     0.01314951     0.10070689
 c     -1.23243708     1.15276498     0.94332414
 c     -0.25748627     1.23470589    -0.55842135
 c      1.16961947     0.91922340    -0.39559528
 h     -0.06478035    -1.83082729     1.01845620
 h     -2.32744378     1.62597800     1.11209383
 h     -0.40013435     1.97450364    -1.39847674
 h      2.15947254     1.44689224    -0.58246590
 o      2.36139261    -1.19297523     0.01618869
 h      2.87297917    -0.72779425    -0.64210873
 c     -2.23388232    -0.59923845    -0.66030403
 h     -2.06119641    -1.53683771    -1.32586149
 h     -2.95513920    -1.16273984    -0.00389326
 h     -2.81397247     0.19137309    -1.22467192
 h     -0.72485916     1.11380544     1.75001380
          17

 c      1.20041944    -0.44131835     0.07702990
 c      0.01469764    -0.83044920     0.59091058
 c     -1.12583809     0.00083664     0.09970126
 c     -1.24656526     1.14304375     0.93144303
 c     -0.25749961     1.25014078    -0.55125545
 c      1.15627255     0.92551999    -0.40611413
 h     -0.06815914    -1.81509786     0.95036882
 h     -2.30852076     1.59307712     1.12345725
 h     -0.40211757     1.97630261    -1.41050294
 h      2.13826540     1.45645049    -0.57358716
 o      2.36411396    -1.20352462     0.01891226
 h      2.89981068    -0.80855224    -0.60597718
 c     -2.23819057    -0.58423742    -0.65886472
 h     -2.04299884    -1.55694503    -1.27235923
 h     -2.94464787    -1.13428846     0.01598994
 h     -2.83244845     0.16817489    -1.22284044
 h     -0.72193855     1.11310513     1.77341874
          17

 c      1.21579887    -0.44085372     0.07927698
 c      0.02368288    -0.82358631     0.59161150
 c     -1.11942956    -0.01094420     0.09738297
 c     -1.26413691     1.13443655     0.91749019
 c     -0.25706817     1.26581898    -0.54362479
 c      1.14163774     0.93057588    -0.41579598
 h     -0.07587900    -1.81061952     0.89437591
 h     -2.27205055     1.55932485     1.12576558
 h     -0.41324506     1.97312387    -1.41012708
 h      2.10483232     1.46634461    -0.56824508
 o      2.36457005    -1.21423744     0.02326057
 h      2.94749173    -0.87756404    -0.58992368
 c     -2.24399228    -0.57141037    -0.65819434
 h     -2.01966388    -1.55801136    -1.21673165
 h     -2.93275592    -1.09721777     0.03869237
 h     -2.84739242     0.14103001    -1.21978887
 h     -0.69087965     1.11734749     1.83055648
          17

 c      1.23316033    -0.44018214     0.08091805
 c      0.03274330    -0.81673975     0.59056565
 c     -1.11100350    -0.02168525     0.09382848
 c     -1.28228965     1.12644380     0.90416376
 c     -0.25636919     1.28150411    -0.53562115
 c      1.12590640     0.93422857    -0.42439371
 h     -0.08820273    -1.82339129     0.85300558
 h     -2.23053999     1.53018501     1.11951337
 h     -0.43317926     1.96635025    -1.39794555
 h      2.06304679     1.47848630    -0.56822223
 o      2.36267085    -1.22514478     0.02936740
 h      3.01635737    -0.93378614    -0.59483307
 c     -2.25069372    -0.56122986    -0.65784826
 h     -1.99327163    -1.54169368    -1.16210757
 h     -2.92143338    -1.05334749     0.06506335
 h     -2.86089110     0.11505978    -1.21930012
 h     -0.65186200     1.12670569     1.88989700
          17

 c      1.25196173    -0.43913611     0.08184064
 c      0.04204451    -0.81040876     0.58784635
 c     -1.10092402    -0.03084337     0.08913748
 c     -1.29817574     1.11838442     0.89294558
 c     -0.25562406     1.29684490    -0.52715951
 c      1.10921492     0.93631523    -0.43170597
 h     -0.10420862    -1.84988773     0.82538114
 h     -2.20249944     1.51353523     1.10743055
 h     -0.46159712     1.95875977    -1.37649968
 h      2.01810421     1.49536440    -0.57525205
 o      2.35945482    -1.23582282     0.03632899
 h      3.09023917    -0.98408349    -0.60535908
 c     -2.25766347    -0.55383001    -0.65727661
 h     -1.96564316    -1.51284948    -1.11260180
 h     -2.91270803    -1.00490897     0.09590901
 h     -2.87528983     0.09503650    -1.22516616
 h     -0.61855624     1.14028529     1.93161819
          17

 c      1.27155600    -0.43758442     0.08198565
 c      0.05167219    -0.80557971     0.58367410
 c     -1.08962326    -0.03788423     0.08343088
 c     -1.30958818     1.10961792     0.88430579
 c     -0.25508722     1.31141393    -0.51801477
 c      1.09177731     0.93674265    -0.43761031
 h     -0.12180448    -1.88011356     0.80905499
 h     -2.20516206     1.51670633     1.09295262
 h     -0.49824864     1.95401124    -1.34975690
 h      1.97495504     1.51918946    -0.59075186
 o      2.35614883    -1.24600893     0.04324487
 h      3.15131382    -1.03316739    -0.60665414
 c     -2.26448089    -0.54889291    -0.65594631
 h     -1.93798301    -1.47947026    -1.07289333
 h     -2.90799575    -0.95399762     0.13128212
 h     -2.89151301     0.08351541    -1.23956526
 h     -0.59811833     1.15683566     1.94690638
          17

 c      1.29123067    -0.43545206     0.08135849
 c      0.06167866    -0.80319607     0.57825732
 c     -1.07754645    -0.04236403     0.07684084
 c     -1.31595137     1.10009703     0.87849437
 c     -0.25503521     1.32479272    -0.50793727
 c      1.07403965     0.93559472    -0.44210051
 h     -0.13847466    -1.90379740     0.80167376
 h     -2.24032892     1.54017377     1.07640352
 h     -0.54280810     1.95561733    -1.32185004
 h      1.93629859     1.55060062    -0.61549050
 o      2.35359980    -1.25569233     0.04963999
 h      3.18866841    -1.08186855    -0.59108700
 c     -2.27109728    -0.54570035    -0.65346376
 h     -1.91082166    -1.45124429    -1.04733147
 h     -2.90758342    -0.90224454     0.16979541
 h     -2.90793433     0.07986784    -1.26191143
 h     -0.59391471     1.17511795     1.93291179
          17

 c      1.31026076    -0.43272715     0.08002264
 c      0.07211468    -0.80385458     0.57173351
 c     -1.06510594    -0.04399139     0.06950026
 c     -1.31837487     1.09051827     0.87581700
 c     -0.25579186     1.33669133    -0.49681551
 c      1.05674405     0.93320721    -0.44531077
 h     -0.15197720    -1.91392738     0.80151911
 h     -2.29248161     1.57598456     1.05463182
 h     -0.59435398     1.96552303    -1.29524521
 h      1.90152807     1.58769884    -0.64927700
 o      2.35224963    -1.26498818     0.05538297
 h      3.19821457    -1.12891836    -0.55686694
 c     -2.27772944    -0.54347204    -0.64966217
 h     -1.88482272    -1.43599344    -1.03842039
 h     -2.91061657    -0.85090536     0.20848877
 h     -2.92092975     0.08109641    -1.28918381
 h     -0.60699274     1.19401543     1.89017899
          17

 c      1.32796491    -0.42946118     0.07808446
 c      0.08302619    -0.80773736     0.56416622
 c     -1.05266176    -0.04264468     0.06154087
 c     -1.31848612     1.08179379     0.87631193
 c     -0.25777093     1.34702926    -0.48478019
 c      1.04081620     0.93013301    -0.44750829
 h     -0.16067881    -1.90748221     0.80749578
 h     -2.34255364     1.61371356     1.02480289
 h     -0.65069454     1.98313498    -1.26952950
 h      1.86762709     1.62630531    -0.69087527
 o      2.35215522    -1.27405267     0.06060429
 h      3.18196011    -1.17211934    -0.50665712
 c     -2.28455201    -0.54178727    -0.64464343
 h     -1.86220064    -1.43581631    -1.04544681
 h     -2.91561410    -0.80118358     0.24348580
 h     -2.92654818     0.08360569    -1.31733555
 h     -0.63612051     1.21270528     1.82260252
          17

 c      1.34375616    -0.42576702     0.07567560
 c      0.09444074    -0.81461935     0.55554916
 c     -1.04051887    -0.03836498     0.05310056
 c     -1.31778058     1.07458426     0.87937108
 c     -0.26146247     1.35590290    -0.47215660
 c      1.02714377     0.92701356    -0.44905094
 h     -0.16370800    -1.88527085     0.81909685
 h     -2.37708825     1.64519677     0.98634714
 h     -0.70820932     2.00566744    -1.24198664
 h      1.83119420     1.66130982    -0.73825357
 o      2.35286242    -1.28304623     0.06573444
 h      3.14970086    -1.20877293    -0.44811275
 c     -2.29148431    -0.54069382    -0.63873783
 h     -1.84705792    -1.44673789    -1.06454907
 h     -2.92115791    -0.75444482     0.27105929
 h     -2.92190797     0.08456733    -1.34263882
 h     -0.67620902     1.23118112     1.73965673
          17

 c      1.35718097    -0.42180748     0.07293168
 c      0.10636269    -0.82387124     0.54580343
 c     -1.02892630    -0.03134652     0.04433544
 c     -1.31783521     1.06911210     0.88341027
 c     -0.26733226     1.36346508    -0.45931405
 c      1.01638048     0.92444551    -0.45032783
 h     -0.16112292    -1.85185845     0.83652315
 h     -2.38892469     1.66533867     0.94054264
 h     -0.76252512     2.02950293    -1.20942744
 h      1.79005332     1.68811897    -0.78903493
 o      2.35320097    -1.29211181     0.07158395
 h      3.12213409    -1.23599673    -0.39508071
 c     -2.29821478    -0.54047353    -0.63238517
 h     -1.84393496    -1.46202848    -1.09023311
 h     -2.92640427    -0.71220637     0.28854532
 h     -2.90578015     0.08248117    -1.36245491
 h     -0.71505280     1.25152096     1.66042781
          17

 c      1.36793356    -0.41775502     0.06996398
 c      0.11876967    -0.83448459     0.53477393
 c     -1.01807293    -0.02193818     0.03542376
 c     -1.32052466     1.06510234     0.88594502
 c     -0.27569007     1.36981001    -0.44654000
 c      1.00884027     0.92289478    -0.45170338
 h     -0.15406531    -1.81530481     0.86091344
 h     -2.37559567     1.67152264     0.88965036
 h     -0.80955350     2.05153180    -1.16979710
 h      1.74391002     1.70358485    -0.84095289
 o      2.35163429    -1.30133758     0.07907021
 h      3.12548730    -1.25162033    -0.36315395
 c     -2.30432232    -0.54138780    -0.62601928
 h     -1.85611262    -1.47557332    -1.11700335
 h     -2.93131561    -0.67598668     0.29485939
 h     -2.87862300     0.07725676    -1.37557241
 h     -0.73247584     1.27929475     1.61354545
          17

 c      1.37585020    -0.41373450     0.06682939
 c      0.13157901    -0.84523640     0.52226015
 c     -1.00808504    -0.01065868     0.02654237
 c     -1.32689843     1.06214182     0.88531423
 c     -0.28658655     1.37491629    -0.43399585
 c      1.00446896     0.92265876    -0.45347540
 h     -0.14452526    -1.78541173     0.89427922
 h     -2.33862180     1.66332604     0.83621971
 h     -0.84630445     2.06991756    -1.12288584
 h      1.69434742     1.70643241    -0.89223034
 o      2.34789612    -1.31070838     0.08827642
 h      3.16596996    -1.25549111    -0.35460732
 c     -2.30936098    -0.54357511    -0.62000811
 h     -1.88484940    -1.48341623    -1.14031150
 h     -2.93669417    -0.64711254     0.29066308
 h     -2.84238801     0.07013668    -1.38233638
 h     -0.71462844     1.31995397     1.61780528
          17

 c      1.38091532    -0.40980111     0.06351840
 c      0.14455484    -0.85509737     0.50813884
 c     -0.99903187     0.00180521     0.01783928
 c     -1.33554790     1.06040546     0.88260751
 c     -0.29976882     1.37864340    -0.42171571
 c      1.00287789     0.92385003    -0.45584439
 h     -0.13421404    -1.76933556     0.93830529
 h     -2.28419614     1.64307804     0.78253627
 h     -0.87134007     2.08441765    -1.07039984
 h      1.64453814     1.69739924    -0.94191639
 o      2.34352401    -1.32011594     0.09830775
 h      3.22133911    -1.24938084    -0.35606485
 c     -2.31290724    -0.54704461    -0.61462941
 h     -1.92936809    -1.48407137    -1.15697326
 h     -2.94407498    -0.62652043     0.27822361
 h     -2.80017735     0.06352417    -1.38458986
 h     -0.67291301     1.36986410     1.66015139
          17

 c      1.38329403    -0.40597073     0.05996383
 c      0.15720478    -0.86367094     0.49256901
 c     -0.99094310     0.01465661     0.00944797
 c     -1.34365883     1.06027454     0.88007768
 c     -0.31470426     1.38075593    -0.40961188
 c      1.00343300     0.92639041    -0.45888698
 h     -0.12307024    -1.76700931     0.99200200
 h     -2.22466762     1.61714792     0.73004857
 h     -0.88495664     2.09646469    -1.01570575
 h      1.59876101     1.67911287    -0.99013615
 o      2.34018089    -1.32939846     0.10827481
 h      3.26695801    -1.23573455    -0.35416999
 c     -2.31461690    -0.55166681    -0.61004657
 h     -1.98709229    -1.47853105    -1.16543722
 h     -2.95543302    -0.61456088     0.26090515
 h     -2.75566984     0.06056985    -1.38522925
 h     -0.62987973     1.41920839     1.71464306
          17

 c      1.38333612    -0.40226293     0.05606459
 c      0.16881005    -0.87119686     0.47608438
 c     -0.98383594     0.02705364     0.00151873
 c     -1.34850234     1.06156668     0.87941209
 c     -0.33063718     1.38096984    -0.39751916
 c      1.00538084     0.93004144    -0.46255266
 h     -0.10915347    -1.77155284     1.05050409
 h     -2.17861982     1.59647596     0.67846059
 h     -0.88907088     2.10899713    -0.96329219
 h      1.56161946     1.65553326    -1.03805466
 o      2.33880699    -1.33835108     0.11768089
 h      3.28880299    -1.21694324    -0.34183196
 c     -2.31431387    -0.55712207    -0.60628892
 h     -2.05399677    -1.47027335    -1.16605787
 h     -2.97258817    -0.61083451     0.24221116
 h     -2.71229352     0.06431172    -1.38716242
 h     -0.60129084     1.46016044     1.76337392
          17

 c      1.38153386    -0.39872318     0.05171223
 c      0.17859997    -0.87814344     0.45943905
 c     -0.97773815     0.03814756    -0.00577804
 c     -1.34817448     1.06377999     0.88164478
 c     -0.34668105     1.37904088    -0.38529513
 c      1.00800246     0.93449438    -0.46671564
 h     -0.09013356    -1.77426577     1.10668135
 h     -2.16344724     1.59196074     0.62587842
 h     -0.88653249     2.12567575    -0.91779513
 h      1.53688894     1.63072453    -1.08721309
 o      2.33970476    -1.34673338     0.12632789
 h      3.28207244    -1.19509764    -0.31679796
 c     -2.31207665    -0.56284779    -0.60326272
 h     -2.12522676    -1.46492757    -1.16115881
 h     -2.99635923    -0.61412779     0.22460472
 h     -2.67241292     0.07646569    -1.39189755
 h     -0.59477930     1.48847249     1.79744635
          17

 c      1.37844791    -0.39543171     0.04681499
 c      0.18592079    -0.88485819     0.44337152
 c     -0.97270443     0.04711424    -0.01225894
 c     -1.34253134     1.06700255     0.88716014
 c     -0.36196468     1.37491883    -0.37295159
 c      1.01076234     0.93949400    -0.47128518
 h     -0.06462571    -1.76868878     1.15368293
 h     -2.18108726     1.60478838     0.57278862
 h     -0.87977680     2.14922118    -0.88262855
 h      1.52632204     1.60730468    -1.13821003
 o      2.34267973    -1.35429621     0.13422563
 h      3.24915602    -1.17170906    -0.28024518
 c     -2.30824273    -0.56810624    -0.60082301
 h     -2.19610609    -1.46872449    -1.15427134
 h     -3.02584444    -0.62250307     0.20873971
 h     -2.63701970     0.09650199    -1.39866562
 h     -0.61293080     1.50225735     1.81322614
          17

 c      1.37462252    -0.39250011     0.04131466
 c      0.19032211    -0.89145133     0.42845690
 c     -0.96883236     0.05321567    -0.01771869
 c     -1.33306663     1.07201935     0.89559909
 c     -0.37578810     1.36890764    -0.36074163
 c      1.01338956     0.94490750    -0.47630567
 h     -0.03258408    -1.75181194     1.18649746
 h     -2.21717966     1.62562810     0.52498797
 h     -0.86954746     2.17948561    -0.85885468
 h      1.52912330     1.58562493    -1.18952420
 o      2.34700130    -1.36084774     0.14159852
 h      3.20056539    -1.14692422    -0.23689721
 c     -2.30331295    -0.57225446    -0.59891365
 h     -2.26306185    -1.48540023    -1.14824050
 h     -3.05835732    -0.63354457     0.19365864
 h     -2.60610844     0.12170264    -1.40484611
 h     -0.65509325     1.50115461     1.81036177
          17

 c      1.37050629    -0.39005689     0.03519233
 c      0.19158589    -0.89779911     0.41504607
 c     -0.96626428     0.05587512    -0.02190965
 c     -1.32168332     1.07948716     0.90609455
 c     -0.38767935     1.36168941    -0.34912475
 c      1.01585291     0.95067847    -0.48195633
 h      0.00483955    -1.72384936     1.20256099
 h     -2.25488024     1.64388413     0.48993744
 h     -0.85488368     2.21285044    -0.84517260
 h      1.54249518     1.56438961    -1.23755914
 o      2.35129023    -1.36637153     0.14892285
 h      3.15707337    -1.11798182    -0.19559118
 c     -2.29784967    -0.57504548    -0.59768195
 h     -2.32358722    -1.51348794    -1.14343895
 h     -3.09012116    -0.64470082     0.17774172
 h     -2.57933879     0.14813870    -1.40732188
 h     -0.71755199     1.48648116     1.79200360
          17

 c      1.36639556    -0.38821841     0.02845886
 c      0.18972741    -0.90356070     0.40322900
 c     -0.96516145     0.05473011    -0.02454097
 c     -1.31011092     1.08940309     0.91733870
 c     -0.39733410     1.35415443    -0.33862446
 c      1.01826644     0.95672034    -0.48845394
 h      0.04554611    -1.68791353     1.20213546
 h     -2.28270905     1.65286440     0.47297489
 h     -0.83435627     2.24361478    -0.83901708
 h      1.56280509     1.54204580    -1.27788230
 o      2.35392093    -1.37105877     0.15673810
 h      3.14367510    -1.07912712    -0.16617299
 c     -2.29242356    -0.57666371    -0.59743032
 h     -2.37542499    -1.54687560    -1.13797431
 h     -3.11729223    -0.65362859     0.15968463
 h     -2.55651449     0.17187688    -1.40376442
 h     -0.79234226     1.46235212     1.76726106
          17

 c      1.36242519    -0.38706027     0.02113487
 c      0.18496842    -0.90818455     0.39279662
 c     -0.96566087     0.04965131    -0.02531122
 c     -1.30001135     1.10103350     0.92731108
 c     -0.40453360     1.34715439    -0.32967090
 c      1.02079086     0.96284075    -0.49594123
 h      0.08678243    -1.64990289     1.18877575
 h     -2.29460121     1.64962790     0.47661598
 h     -0.80734086     2.26616505    -0.83783467
 h      1.58663296     1.51784719    -1.30666255
 o      2.35446354    -1.37489442     0.16505893
 h      3.16682537    -1.02855454    -0.14999849
 c     -2.28755480    -0.57750757    -0.59844942
 h     -2.41617650    -1.57803414    -1.12946602
 h     -3.13684637    -0.65844999     0.13907172
 h     -2.53775898     0.18988361    -1.39333846
 h     -0.86604684     1.43705227     1.75502266
          17

 c      1.35861178    -0.38661032     0.01323490
 c      0.17767812    -0.91095297     0.38324263
 c     -0.96783731     0.04073223    -0.02397082
 c     -1.29278978     1.11325117     0.93352684
 c     -0.40910274     1.34131437    -0.32250747
 c      1.02356364     0.96872587    -0.50441825
 h      0.12562934    -1.61809602     1.16941168
 h     -2.28840756     1.63377879     0.50094892
 h     -0.77455181     2.27655976    -0.83986212
 h      1.61139847     1.49223775    -1.32160994
 o      2.35410518    -1.37729429     0.17328883
 h      3.20742410    -0.97419394    -0.13846372
 c     -2.28363232    -0.57797962    -0.60089348
 h     -2.44362754    -1.60083683    -1.11646297
 h     -3.14714350    -0.65788756     0.11656557
 h     -2.52349786     0.20053820    -1.37690838
 h     -0.92382575     1.42081257     1.78106682
          17

 c      1.35490614    -0.38686140     0.00476794
 c      0.16829243    -0.91116398     0.37392291
 c     -0.97168844     0.02826336    -0.02039261
 c     -1.28861758     1.12543335     0.93505217
 c     -0.41088960     1.33694001    -0.31719037
 c      1.02665077     0.97396668    -0.51371921
 h      0.15973408    -1.60127769     1.15261251
 h     -2.26553648     1.60695281     0.54371553
 h     -0.73796426     2.27326931    -0.84442935
 h      1.63565058     1.46678478    -1.32236417
 o      2.35419946    -1.37752953     0.18084655
 h      3.24340134    -0.92671833    -0.12298249
 c     -2.28084813    -0.57840061    -0.60474807
 h     -2.45621763    -1.61173776    -1.09886034
 h     -3.14820822    -0.65130080     0.09389321
 h     -2.51437314     0.20387540    -1.35698096
 h     -0.96170358     1.41619045     1.85506965
          17

 c      1.35122884    -0.38777885    -0.00425478
 c      0.15725214    -0.90848826     0.36444526
 c     -0.97715295     0.01273156    -0.01460390
 c     -1.28621002     1.13767612     0.93383669
 c     -0.40977608     1.33399188    -0.31363255
 c      1.03002195     0.97809408    -0.52351119
 h      0.18778404    -1.60481784     1.14410163
 h     -2.23213595     1.57315324     0.60004826
 h     -0.70048559     2.25737843    -0.85204047
 h      1.65920281     1.44396463    -1.31053816
 o      2.35550098    -1.37510406     0.18742913
 h      3.26176794    -0.89339649    -0.09925293
 c     -2.27917033    -0.57898783    -0.60984126
 h     -2.45332588    -1.60998410    -1.07779162
 h     -3.14175365    -0.63866224     0.07367879
 h     -2.51111795     0.20157971    -1.33743113
 h     -0.98806070     1.41528680     1.95576289
          17

 c      1.34748861    -0.38930565    -0.01381101
 c      0.14502716    -0.90326617     0.35501302
 c     -0.98414853    -0.00515884    -0.00676014
 c     -1.28370696     1.14983642     0.93272127
 c     -0.40572027     1.33211528    -0.31161948
 c      1.03355373     0.98061667    -0.53332020
 h      0.20906108    -1.62733589     1.14271568
 h     -2.20115507     1.53936481     0.66249373
 h     -0.66554715     2.23241294    -0.86433901
 h      1.68310801     1.42684378    -1.28941126
 o      2.35822619    -1.36979208     0.19294759
 h      3.25775758    -0.87747123    -0.06630482
 c     -2.27836720    -0.57981388    -0.61586550
 h     -2.43539917    -1.59768479    -1.05544284
 h     -3.13086043    -0.62049494     0.05904520
 h     -2.51436001     0.19656640    -1.32287131
 h     -1.01081419     1.41015442     2.05424696
          17

 c      1.34359145    -0.39137380    -0.02386106
 c      0.13217329    -0.89641280     0.34630788
 c     -0.99260299    -0.02450179     0.00289085
 c     -1.27911358     1.16121510     0.93377419
 c     -0.39880387     1.33074147    -0.31082333
 c      1.03707276     0.98107383    -0.54260561
 h      0.22269798    -1.66178369     1.14172877
 h     -2.19145406     1.51447130     0.72268269
 h     -0.63659633     2.20354736    -0.88379335
 h      1.70926280     1.41855643    -1.26308766
 o      2.36217623    -1.36161124     0.19745279
 h      3.23297752    -0.87857973    -0.02535370
 c     -2.27810136    -0.58071585    -0.62241529
 h     -2.40396359    -1.57992923    -1.03487803
 h     -3.11913030    -0.59778860     0.05284858
 h     -2.52431321     0.19192180    -1.31750911
 h     -1.03290978     1.39741649     2.13154359
          17

 c      1.33944992    -0.39391685    -0.03434561
 c      0.11931972    -0.88905103     0.33907362
 c     -1.00245831    -0.04426227     0.01403502
 c     -1.27113391     1.17114057     0.93795044
 c     -0.38925936     1.32927428    -0.31088187
 c      1.04045117     0.97911395    -0.55089122
 h      0.22767939    -1.69954699     1.13366437
 h     -2.21634641     1.50402244     0.77551510
 h     -0.61645836     2.17584677    -0.91276241
 h      1.73938521     1.42149109    -1.23505080
 o      2.36669407    -1.35086259     0.20111375
 h      3.19611884    -0.89210464     0.02053518
 c     -2.27809405    -0.58121791    -0.62904850
 h     -2.36141054    -1.56434740    -1.01964834
 h     -3.10938563    -0.57195039     0.05658792
 h     -2.54040559     0.18940813    -1.32373969
 h     -1.05414881     1.37677348     2.17843462
          17

 c      1.33500078    -0.39687639    -0.04518703
 c      0.10709935    -0.88222066     0.33383399
 c     -1.01364862    -0.06336862     0.02632114
 c     -1.26029544     1.17953461     0.94528087
 c     -0.37747378     1.32731271    -0.31154175
 c      1.04372780     0.97458092    -0.55790109
 h      0.22329470    -1.73351774     1.11349606
 h     -2.26904422     1.50559912     0.82106229
 h     -0.60670337     2.15195673    -0.95194092
 h      1.77359774     1.43637448    -1.20670723
 o      2.37051481    -1.33821986     0.20420394
 h      3.16531224    -0.90777041     0.06666940
 c     -2.27829296    -0.58064108    -0.63537969
 h     -2.31045998    -1.55883004    -1.01277913
 h     -3.10256553    -0.54483499     0.06947636
 h     -2.56105510     0.18846549    -1.34126837
 h     -1.07289876     1.34929167     2.19159673
          17

 c      1.33022985    -0.40019610    -0.05629364
 c      0.09606803    -0.87674662     0.33082374
 c     -1.02606615    -0.08078541     0.03939584
 c     -1.24837390     1.18666408     0.95537128
 c     -0.36398102     1.32476863    -0.31276483
 c      1.04716802     0.96756268    -0.56359960
 h      0.20944140    -1.75919865     1.07935017
 h     -2.32894441     1.51267034     0.86087457
 h     -0.60732364     2.13085314    -0.99913098
 h      1.80960559     1.46177727    -1.17701746
 o      2.37199676    -1.32460048     0.20698025
 h      3.16448117    -0.91181036     0.10866460
 c     -2.27891313    -0.57849151    -0.64120071
 h     -2.25368749    -1.56717984    -1.01519494
 h     -3.09767569    -0.51874791     0.08840020
 h     -2.58383279     0.18656496    -1.36740751
 h     -1.08690295     1.31664936     2.17143243
          17

 c      1.32518295    -0.40381103    -0.06756060
 c      0.08663133    -0.87317667     0.33000440
 c     -1.03952627    -0.09557084     0.05293465
 c     -1.23702820     1.19268315     0.96759683
 c     -0.34943665     1.32178831    -0.31469709
 c      1.05119350     0.95836764    -0.56810464
 h      0.18670839    -1.77491968     1.03219104
 h     -2.37749279     1.52014294     0.89537358
 h     -0.61691312     2.10884830    -1.04952263
 h      1.84328740     1.49443824    -1.14357520
 o      2.37046648    -1.31045193     0.20945085
 h      3.20224483    -0.89853205     0.14615154
 c     -2.28028554    -0.57482419    -0.64654903
 h     -2.19379146    -1.58609594    -1.02487052
 h     -3.09282528    -0.49624929     0.10891159
 h     -2.60597623     0.18056661    -1.39824808
 h     -1.09355376     1.28095865     2.12220504
          17

 c      1.31995077    -0.40764387    -0.07886545
 c      0.07898934    -0.87172421     0.33108219
 c     -1.05374029    -0.10693026     0.06665592
 c     -1.22733497     1.19753403     0.98084913
 c     -0.33456745     1.31856804    -0.31753233
 c      1.05623352     0.94744706    -0.57155874
 h      0.15635261    -1.78206226     0.97546649
 h     -2.40367939     1.52552135     0.92420655
 h     -0.63321517     2.08182788    -1.09728545
 h      1.87021695     1.53017435    -1.10414171
 o      2.36704122    -1.29539378     0.21144723
 h      3.25928850    -0.87613977     0.18163261
 c     -2.28264287    -0.57018635    -0.65163282
 h     -2.13417805    -1.60720428    -1.03785807
 h     -3.08648152    -0.47977430     0.12656908
 h     -2.62496097     0.16801982    -1.42988252
 h     -1.08977611     1.24471732     2.05460218
          17

 c      1.31464528    -0.41162582    -0.09005763
 c      0.07312010    -0.87221674     0.33352714
 c     -1.06830861    -0.11425866     0.08032099
 c     -1.21994604     1.20104595     0.99312603
 c     -0.32010371     1.31521774    -0.32138707
 c      1.06259203     0.93531272    -0.57404512
 h      0.12017388    -1.78539724     0.91476494
 h     -2.40262059     1.52810142     0.94701451
 h     -0.65372167     2.04695011    -1.13722684
 h      1.88703714     1.56483297    -1.05762571
 o      2.36329166    -1.27893685     0.21289614
 h      3.30980648    -0.85513636     0.21613328
 c     -2.28601356    -0.56528340    -0.65668271
 h     -2.07881402    -1.62179635    -1.05015366
 h     -3.07821719    -0.47127979     0.13792541
 h     -2.63890304     0.14785136    -1.45922263
 h     -1.07152300     1.21040183     1.98995484
          17

 c      1.30938828    -0.41572240    -0.10095297
 c      0.06880647    -0.87412044     0.33664903
 c     -1.08273986    -0.11716074     0.09372121
 c     -1.21528969     1.20309634     1.00165547
 c     -0.30671044     1.31171426    -0.32625016
 c      1.07037224     0.92247560    -0.57556160
 h      0.08019965    -1.79272153     0.85688610
 h     -2.37360250     1.52828472     0.96375564
 h     -0.67614049     2.00326544    -1.16580877
 h      1.89219581     1.59499314    -1.00433308
 o      2.36024788    -1.26091445     0.21383955
 h      3.33725295    -0.84119295     0.24887340
 c     -2.29022887    -0.56073702    -0.66185233
 h     -2.03148991    -1.62392212    -1.05884377
 h     -3.06890562    -0.47206195     0.14100913
 h     -2.64676585     0.12053675    -1.48443173
 h     -1.03338412     1.17924731     1.95882834
          17

 c      1.30430929    -0.41994548    -0.11133713
 c      0.06569825    -0.87677755     0.33979193
 c     -1.09649733    -0.11545490     0.10665471
 c     -1.21338088     1.20367664     1.00481959
 c     -0.29492485     1.30790801    -0.33199269
 c      1.07944561     0.90940495    -0.57602849
 h      0.03822803    -1.81214136     0.80764269
 h     -2.31973646     1.52746234     0.97470110
 h     -0.69872793     1.95168023    -1.18162995
 h      1.88618821     1.61843876    -0.94580428
 o      2.35837258    -1.24143700     0.21435990
 h      3.33464552    -0.83569475     0.27846824
 c     -2.29496664    -0.55701250    -0.66718647
 h     -1.99516392    -1.61115960    -1.06237177
 h     -3.06058153    -0.48272392     0.13544675
 h     -2.64842931     0.08800040    -1.50511421
 h     -0.97126837     1.15065002     1.97876982
          17

 c      1.29954380    -0.42434957    -0.12097814
 c      0.06336182    -0.87985695     0.34257737
 c     -1.10905916    -0.10916505     0.11891192
 c     -1.21313674     1.20264114     1.00403252
 c     -0.28511297     1.30354329    -0.33837777
 c      1.08945181     0.89649515    -0.57531198
 h     -0.00428403    -1.84694165     0.76921198
 h     -2.24960306     1.52853266     0.98034764
 h     -0.72056348     1.89471714    -1.18564622
 h      1.87153875     1.63450093    -0.88448968
 o      2.35768818    -1.22080296     0.21453351
 h      3.30241990    -0.83705804     0.30368671
 c     -2.29980688    -0.55440516    -0.67261554
 h     -1.97153366    -1.58445433    -1.06046846
 h     -3.05609398    -0.50323694     0.12231697
 h     -2.64464735     0.05335385    -1.52230850
 h     -0.88890660     1.12469325     2.03236717
          17

 c      1.29522377    -0.42902129    -0.12964365
 c      0.06128413    -0.88362163     0.34496051
 c     -1.11997179    -0.09849990     0.13028418
 c     -1.21222900     1.19952467     1.00189346
 c     -0.27745588     1.29828063    -0.34503578
 c      1.09983286     0.88403659    -0.57325717
 h     -0.04570195    -1.89262198     0.73973538
 h     -2.17970132     1.53692665     0.98145956
 h     -0.74178717     1.83620176    -1.18117169
 h      1.85254793     1.64423311    -0.82332121
 o      2.35773578    -1.19949406     0.21439040
 h      3.24899063    -0.84072206     0.32409933
 c     -2.30431795    -0.55299550    -0.67794636
 h     -1.96066991    -1.54802286    -1.05412341
 h     -3.05852804    -0.53305478     0.10368641
 h     -2.63685448     0.02042501    -1.53817115
 h     -0.79707964     1.10323498     2.08872013
          17

 c      1.29145227    -0.43406605    -0.13711569
 c      0.05889366    -0.88869261     0.34704532
 c     -1.12888495    -0.08384818     0.14056927
 c     -1.20784191     1.19369337     1.00017708
 c     -0.27195517     1.29174154    -0.35147228
 c      1.10991079     0.87221342    -0.56973183
 h     -0.08388534    -1.93981085     0.71568626
 h     -2.13233818     1.56070748     0.97915740
 h     -0.76364053     1.78069449    -1.17341016
 h      1.83460802     1.65016574    -0.76515934
 o      2.35739032    -1.17824132     0.21385083
 h      3.19371412    -0.83807941     0.34111479
 c     -2.30818770    -0.55256076    -0.68285365
 h     -1.96064667    -1.50944348    -1.04565416
 h     -3.07035374    -0.57121871     0.08177152
 h     -2.62677555    -0.00700229    -1.55518035
 h     -0.70676724     1.08808452     2.12681864
          17

 c      1.28825855    -0.43958200    -0.14320589
 c      0.05564025    -0.89562889     0.34889427
 c     -1.13556729    -0.06580300     0.14955384
 c     -1.19819805     1.18484336     0.99972407
 c     -0.26847602     1.28359859    -0.35718145
 c      1.11901241     0.86116184    -0.56467395
 h     -0.11659602    -1.97931941     0.69418153
 h     -2.12091464     1.60591265     0.97493467
 h     -0.78793231     1.73245043    -1.16805701
 h      1.82290233     1.65530445    -0.71219752
 o      2.35503002    -1.15798835     0.21269199
 h      3.16449343    -0.81727848     0.35863199
 c     -2.31135780    -0.55253114    -0.68691065
 h     -1.96749247    -1.47911258    -1.03857447
 h     -3.09245005    -0.61635219     0.05794069
 h     -2.61589675    -0.02613041    -1.57492065
 h     -0.62595788     1.08011094     2.13699137
          17

 c      1.28554183    -0.44561636    -0.14777543
 c      0.05108170    -0.90469822     0.35046500
 c     -1.13990600    -0.04519090     0.15698224
 c     -1.18378449     1.17366557     1.00086987
 c     -0.26686214     1.27369084    -0.36184438
 c      1.12661056     0.85108334    -0.55812020
 h     -0.14208472    -2.00495361     0.67374335
 h     -2.13545073     1.66901111     0.97063289
 h     -0.81571282     1.69416461    -1.16902292
 h      1.82078798     1.66149680    -0.66560070
 o      2.35001238    -1.13936389     0.21077299
 h      3.17492894    -0.77209780     0.37970531
 c     -2.31404070    -0.55217446    -0.68971443
 h     -1.97623419    -1.46736879    -1.03660680
 h     -3.12347140    -0.66652578     0.03213215
 h     -2.60504148    -0.03586944    -1.59703193
 h     -0.55970432     1.07934809     2.11629230
          17

 c      1.28303945    -0.45213271    -0.15074923
 c      0.04493798    -0.91583554     0.35162539
 c     -1.14189750    -0.02306443     0.16253628
 c     -1.16634052     1.16168692     1.00373315
 c     -0.26707097     1.26209148    -0.36547852
 c      1.13240982     0.84232798    -0.55019161
 h     -0.15942720    -2.01413429     0.65417066
 h     -2.15374582     1.73862259     0.96814152
 h     -0.84590294     1.66632029    -1.17663515
 h      1.82879075     1.66818333    -0.62562469
 o      2.34381368    -1.12218741     0.20835717
 h      3.20655333    -0.71009198     0.40158438
 c     -2.31654043    -0.55107170    -0.69109871
 h     -1.98325282    -1.47891568    -1.04165334
 h     -3.16001893    -0.71914541     0.00314118
 h     -2.59430882    -0.03691836    -1.61908508
 h     -0.51083416     1.08527224     2.06559028
          17

 c      1.28035280    -0.45902077    -0.15210920
 c      0.03711910    -0.92865746     0.35217960
 c     -1.14163256    -0.00064197     0.16584529
 c     -1.14740062     1.15056203     1.00828499
 c     -0.26920044     1.24907330    -0.36841110
 c      1.13632633     0.83535338    -0.54104534
 h     -0.16867262    -2.00788750     0.63629274
 h     -2.15831431     1.80333453     0.96897473
 h     -0.87519887     1.64768669    -1.18790791
 h      1.84492019     1.67260841    -0.59207665
 o      2.33850241    -1.10598835     0.20590637
 h      3.23255319    -0.64392778     0.41882685
 c     -2.31904060    -0.54948061    -0.69126315
 h     -1.98796993    -1.50914695    -1.05241275
 h     -3.19756647    -0.77107366    -0.03046243
 h     -2.58335612    -0.03121176    -1.63748559
 h     -0.48002134     1.09698362     1.98904006
          17

 c      1.27700915    -0.46612264    -0.15187805
 c      0.02773102    -0.94246126     0.35187974
 c     -1.13927954     0.02078997     0.16652944
 c     -1.12808029     1.14170318     1.01419123
 c     -0.27338731     1.23501270    -0.37111439
 c      1.13839475     0.83057971    -0.53083051
 h     -0.17093691    -1.99101322     0.62185203
 h     -2.14005254     1.85521171     0.97414873
 h     -0.89937827     1.63644352    -1.19851812
 h      1.86590465     1.67124952    -0.56469776
 o      2.33549981    -1.09049133     0.20378974
 h      3.23656279    -0.58293875     0.42760893
 c     -2.32157864    -0.54814234    -0.69066259
 h     -1.99189888    -1.54714542    -1.06542652
 h     -3.23161708    -0.81901615    -0.06944985
 h     -2.57177342    -0.02113423    -1.64874740
 h     -0.46445909     1.11328132     1.89564863
          17

 c      1.27253121    -0.47325384    -0.15010530
 c      0.01705837    -0.95623071     0.35043361
 c     -1.13507382     0.03999147     0.16427303
 c     -1.10954428     1.13618758     1.02047896
 c     -0.27967913     1.22031147    -0.37404743
 c      1.13867449     0.82824497    -0.51966884
 h     -0.16838898    -1.97213766     0.61343108
 h     -2.09581518     1.88964917     0.98427508
 h     -0.91482754     1.63107907    -1.20475082
 h      1.88842943     1.66132047    -0.54328734
 o      2.33553284    -1.07563166     0.20222734
 h      3.21260926    -0.53225509     0.42633083
 c     -2.32412443    -0.54781807    -0.68978963
 h     -1.99664451    -1.58165970    -1.07719604
 h     -3.25863047    -0.85997995    -0.11345902
 h     -2.55935334    -0.00886259    -1.65049737
 h     -0.45465206     1.13280763     1.80239747
          17

 c      1.26650792    -0.48022327    -0.14685632
 c      0.00550700    -0.96877731     0.34754279
 c     -1.12931580     0.05587215     0.15890856
 c     -1.09339540     1.13467380     1.02541709
 c     -0.28795453     1.20536312    -0.37757689
 c      1.13719205     0.82832684    -0.50765471
 h     -0.16383121    -1.96217733     0.61407139
 h     -2.02639882     1.90474203     0.99963413
 h     -0.91945372     1.63080038    -1.20452543
 h      1.90991601     1.64164895    -0.52766761
 o      2.33878015    -1.06148391     0.20130012
 h      3.16211202    -0.49348114     0.41522203
 c     -2.32660712    -0.54901872    -0.68903939
 h     -2.00290396    -1.60455899    -1.08537447
 h     -3.27661289    -0.89163845    -0.16090095
 h     -2.54621736     0.00405577    -1.64201768
 h     -0.43181125     1.15459818     1.73469934
          17

 c      1.25865427    -0.48685916    -0.14220280
 c     -0.00650626    -0.97916374     0.34301091
 c     -1.12237234     0.06755159     0.15047048
 c     -1.08088600     1.13728454     1.02764018
 c     -0.29788882     1.19054625    -0.38195827
 c      1.13391367     0.83053502    -0.49486480
 h     -0.15964280    -1.96952992     0.62612758
 h     -1.93645974     1.90162909     1.02011159
 h     -0.91299654     1.63565806    -1.19769945
 h      1.92889047     1.61293340    -0.51763569
 o      2.34486053    -1.04829237     0.20093438
 h      3.09356352    -0.46390746     0.39642259
 c     -2.32888979    -0.55195978    -0.68867406
 h     -2.01041407    -1.61146728    -1.08896007
 h     -3.28544719    -0.91257345    -0.20907899
 h     -2.53283661     0.01692828    -1.62440709
 h     -0.37741232     1.17855817     1.71253546
          17

 c      1.24885043    -0.49302783    -0.13622395
 c     -0.01866765    -0.98721937     0.33689098
 c     -1.11467624     0.07438734     0.13920339
 c     -1.07090524     1.14356252     1.02788767
 c     -0.30896155     1.17622557    -0.38731527
 c      1.12874653     0.83434679    -0.48137483
 h     -0.15676063    -1.99421753     0.64959472
 h     -1.83640537     1.88655469     1.04516761
 h     -0.89699265     1.64652454    -1.18601432
 h      1.94510082     1.57758862    -0.51292349
 o      2.35273655    -1.03662818     0.20087423
 h      3.02389367    -0.43395887     0.37441019
 c     -2.33074720    -0.55659239    -0.68882678
 h     -2.01815169    -1.60144450    -1.08818163
 h     -3.28702471    -0.92240529    -0.25442074
 h     -2.51996877     0.02998686    -1.60043213
 h     -0.29532994     1.20389573     1.72948060
          17

 c      1.23714755    -0.49864122    -0.12901082
 c     -0.03077129    -0.99358246     0.32952826
 c     -1.10672345     0.07602139     0.12556248
 c     -1.06014851     1.15225990     1.02803582
 c     -0.32050774     1.16275065    -0.39362093
 c      1.12156187     0.83908147    -0.46727251
 h     -0.15487580    -2.02753794     0.68154912
 h     -1.74476709     1.87431128     1.07437876
 h     -0.87442163     1.66497170    -1.17268722
 h      1.95934788     1.53922164    -0.51317945
 o      2.36096548    -1.02739398     0.20075611
 h      2.97474065    -0.38742217     0.35494539
 c     -2.33188255    -0.56261127    -0.68951117
 h     -2.02444516    -1.57683668    -1.08446119
 h     -3.28508302    -0.92178894    -0.29284797
 h     -2.50852297     0.04425324    -1.57401393
 h     -0.20738326     1.22803082     1.76309723
          17

 c      1.22376258    -0.50364582    -0.12066034
 c     -0.04264595    -0.99921585     0.32143823
 c     -1.09905692     0.07240234     0.11017797
 c     -1.04517238     1.16132088     1.02924767
 c     -0.33182236     1.15046683    -0.40074226
 c      1.11224205     0.84401275    -0.45266553
 h     -0.15347897    -2.05779886     0.71741813
 h     -1.68467183     1.88692865     1.10856764
 h     -0.84887961     1.69281441    -1.16140608
 h      1.97288685     1.50174350    -0.51796010
 o      2.36880105    -1.02097164     0.20040730
 h      2.95540772    -0.31564155     0.34049166
 c     -2.33201023    -0.56942306    -0.69062977
 h     -2.02698706    -1.54346045    -1.08050187
 h     -3.28442407    -0.91216788    -0.32038232
 h     -2.49936850     0.06107522    -1.54926580
 h     -0.13229873     1.24824810     1.79567706
          17

 c      1.20908324    -0.50801254    -0.11125427
 c     -0.05410202    -1.00495925     0.31314681
 c     -1.09221903     0.06373479     0.09374798
 c     -1.02436741     1.16940392     1.03182291
 c     -0.34229504     1.13975597    -0.40857945
 c      1.10075354     0.84849809    -0.43769002
 h     -0.15249807    -2.07554835     0.75266919
 h     -1.66634108     1.93562519     1.14905854
 h     -0.82331857     1.73108369    -1.15467856
 h      1.98640314     1.46830952    -0.52671615
 o      2.37675013    -1.01635759     0.19997300
 h      2.95418579    -0.23187053     0.32826469
 c     -2.33100689    -0.57613873    -0.69199325
 h     -2.02296821    -1.51042681    -1.08025425
 h     -3.28923091    -0.89522747    -0.33399608
 h     -2.49314274     0.08132922    -1.52926546
 h     -0.07992416     1.26265391     1.81786069
          17

 c      1.19365761    -0.51173775    -0.10084859
 c     -0.06492576    -1.01136634     0.30509894
 c     -1.08668142     0.05041965     0.07692363
 c     -0.99865155     1.17728898     1.03586278
 c     -0.35153215     1.13108155    -0.41718597
 c      1.08723586     0.85206787    -0.42251925
 h     -0.15233467    -2.07542283     0.78375552
 h     -1.67650675     2.00542604     1.19402970
 h     -0.79904957     1.77873273    -1.15238198
 h      1.99904489     1.44059326    -0.53871705
 o      2.38549269    -1.01203953     0.19962367
 h      2.95545899    -0.15755197     0.31491239
 c     -2.32904453    -0.58173911    -0.69337882
 h     -2.00982125    -1.48799545    -1.08812770
 h     -3.30092713    -0.87230426    -0.33246389
 h     -2.49012886     0.10464569    -1.51514895
 h     -0.05382359     1.27004930     1.82557668
          17

 c      1.17813459    -0.51484589    -0.08948207
 c     -0.07489354    -1.01869417     0.29762944
 c     -1.08278554     0.03305403     0.06024885
 c     -0.96985444     1.18646108     1.04144289
 c     -0.35939850     1.12495926    -0.42673954
 c      1.07203699     0.85444154    -0.40736575
 h     -0.15369660    -2.05613518     0.80847473
 h     -1.69525034     2.07267377     1.23885585
 h     -0.77583873     1.83216527    -1.15181352
 h      2.00825734     1.41882514    -0.55295541
 o      2.39522220    -1.00692056     0.19940371
 h      2.95049740    -0.10763250     0.29902574
 c     -2.32654153    -0.58549462    -0.69466886
 h     -1.98694259    -1.48253169    -1.10691453
 h     -3.31705145    -0.84425188    -0.31672894
 h     -2.49026970     0.12921750    -1.50610813
 h     -0.05364847     1.26977943     1.81791309
          17

 c      1.16318619    -0.51738097    -0.07719314
 c     -0.08378646    -1.02690680     0.29094501
 c     -1.08070716     0.01244086     0.04413012
 c     -0.93959144     1.19773982     1.04835706
 c     -0.36596810     1.12182550    -0.43738519
 c      1.05565819     0.85548611    -0.39247253
 h     -0.15746255    -2.02027874     0.82625038
 h     -1.70894764     2.12149525     1.27927264
 h     -0.75290130     1.88616349    -1.14925451
 h      2.01060617     1.40241833    -0.56814088
 o      2.40573281    -1.00043023     0.19927087
 h      2.93665840    -0.08882614     0.28065407
 c     -2.32393302    -0.58733611    -0.69599142
 h     -1.95730564    -1.49219659    -1.13568505
 h     -3.33223828    -0.81186133    -0.28951288
 h     -2.49328824     0.15234534    -1.50019283
 h     -0.07543256     1.26174782     1.79692199
          17

 c      1.14944448    -0.51939365    -0.06403337
 c     -0.09139936    -1.03565493     0.28508689
 c     -1.08045005    -0.01044205     0.02881630
 c     -0.90937681     1.21123907     1.05590572
 c     -0.37144487     1.12188415    -0.44908682
 c      1.03865223     0.85515970    -0.37809251
 h     -0.16461287    -1.97443387     0.83860372
 h     -1.71039271     2.14453803     1.31249738
 h     -0.72983215     1.93550039    -1.14167978
 h      2.00300749     1.39067244    -0.58282950
 o      2.41657838    -0.99244360     0.19914701
 h      2.91534084    -0.10096335     0.26059542
 c     -2.32151220    -0.58773301    -0.69767786
 h     -1.92684224    -1.50871804    -1.17015166
 h     -3.34050643    -0.77633197    -0.25444442
 h     -2.49882581     0.17129908    -1.49528833
 h     -0.10999828     1.24641629     1.76909071
          17

 c      1.13746364    -0.52093256    -0.05007417
 c     -0.09754802    -1.04428384     0.27989220
 c     -1.08186929    -0.03451220     0.01439505
 c     -0.88100498     1.22669524     1.06275150
 c     -0.37609699     1.12502234    -0.46156955
 c      1.02153225     0.85347023    -0.36446168
 h     -0.17619044    -1.92895953     0.84957196
 h     -1.69623049     2.13971746     1.33698722
 h     -0.70697184     1.97626513    -1.12767953
 h      1.98371548     1.38321740    -0.59563051
 o      2.42709854    -0.98333337     0.19894210
 h      2.89181859    -0.13619836     0.24004320
 c     -2.31945019    -0.58727081    -0.70007063
 h     -1.90201463    -1.52292196    -1.20506112
 h     -3.33723392    -0.73940767    -0.21520938
 h     -2.50654491     0.18404244    -1.48981381
 h     -0.14088424     1.22443202     1.74751198
          17

 c      1.12771407    -0.52203229    -0.03541043
 c     -0.10208757    -1.05201369     0.27504863
 c     -1.08471302    -0.05866956     0.00080664
 c     -0.85638063     1.24374254     1.06715593
 c     -0.38020789     1.13081316    -0.47434411
 c      1.00470948     0.85044999    -0.35177403
 h     -0.19318470    -1.89578936     0.86496580
 h     -1.66565047     2.10832603     1.35209607
 h     -0.68536893     2.00658374    -1.10766630
 h      1.95284764     1.38019545    -0.60541636
 o      2.43633966    -0.97416357     0.19857332
 h      2.87654491    -0.17600223     0.22027551
 c     -2.31785757    -0.58639298    -0.70338139
 h     -1.88793724    -1.52831962    -1.23608077
 h     -3.32013659    -0.70324176    -0.17497075
 h     -2.51619805     0.18967122    -1.48307343
 h     -0.14755499     1.19545396     1.74976185
          17

 c      1.12060267    -0.52269041    -0.02016098
 c     -0.10495991    -1.05838960     0.27035986
 c     -1.08866525    -0.08187925    -0.01212870
 c     -0.83618372     1.26194003     1.06818656
 c     -0.38403873     1.13856757    -0.48677879
 c      0.98845252     0.84614126    -0.34016583
 h     -0.21612483    -1.88304404     0.88907722
 h     -1.62075857     2.05506549     1.35813179
 h     -0.66661027     2.02691754    -1.08375249
 h      1.91250046     1.38231286    -0.61150381
 o      2.44312547    -0.96657372     0.19801306
 h      2.88405160    -0.19322688     0.20190217
 c     -2.31680456    -0.58536828    -0.70765980
 h     -1.88778338    -1.52186530    -1.26041993
 h     -3.28949476    -0.67016625    -0.13601792
 h     -2.52769002     0.18859458    -1.47535110
 h     -0.12084363     1.15786871     1.78397631
          17

 c      1.11649192    -0.52284124    -0.00446907
 c     -0.10626490    -1.06368333     0.26607130
 c     -1.09337230    -0.10323267    -0.02466307
 c     -0.81885883     1.28032783     1.06657302
 c     -0.38781202     1.14740807    -0.49817377
 c      0.97287677     0.84059293    -0.32971324
 h     -0.24438376    -1.89011295     0.92061684
 h     -1.56862176     1.98972786     1.35719299
 h     -0.65260331     2.04003119    -1.05942539
 h      1.86645796     1.39078003    -0.61374522
 o      2.44680719    -0.96141446     0.19733716
 h      2.92125618    -0.17409739     0.18415840
 c     -2.31632037    -0.58432630    -0.71281533
 h     -1.90281212    -1.50365865    -1.27686902
 h     -3.24799860    -0.64245579    -0.09954599
 h     -2.54113298     0.18249780    -1.46780457
 h     -0.07299919     1.11219994     1.83797296
          17

 c      1.11567176    -0.52236466     0.01150029
 c     -0.10627752    -1.06872996     0.26283588
 c     -1.09844736    -0.12198907    -0.03705890
 c     -0.80159376     1.29709480     1.06346946
 c     -0.39172180     1.15637029    -0.50782488
 c      0.95800038     0.83387882    -0.32044551
 h     -0.27591438    -1.90919001     0.95287149
 h     -1.52416109     1.92913354     1.35475195
 h     -0.64524890     2.05036390    -1.03886748
 h      1.81939741     1.40699984    -0.61241002
 o      2.44795775    -0.95764400     0.19664558
 h      2.97678347    -0.13576930     0.16619811
 c     -2.31641138    -0.58325668    -0.71864228
 h     -1.93243341    -1.47675977    -1.28586601
 h     -3.20030651    -0.62210170    -0.06556685
 h     -2.55686514     0.17405087    -1.46213515
 h     -0.02336269     1.06274310     1.89192062
          17

 c      1.11829075    -0.52114019     0.02757172
 c     -0.10536663    -1.07439321     0.26134691
 c     -1.10346241    -0.13760999    -0.04954612
 c     -0.78160367     1.31008332     1.05933424
 c     -0.39596214     1.16455498    -0.51512126
 c      0.94387601     0.82615045    -0.31237849
 h     -0.30788283    -1.93106921     0.97784982
 h     -1.50814136     1.89358889     1.35947155
 h     -0.64594119     2.06239625    -1.02578711
 h      1.77556751     1.43187955    -0.60778578
 o      2.44762887    -0.95374601     0.19598205
 h      3.03284915    -0.10341393     0.14829574
 c     -2.31712239    -0.58195405    -0.72482770
 h     -1.97422259    -1.44728438    -1.28975227
 h     -3.15218649    -0.61060001    -0.03309937
 h     -2.57538150     0.16629646    -1.45999615
 h      0.01462976     1.01488322     1.93147616
          17

 c      1.12429678    -0.51910295     0.04357483
 c     -0.10388630    -1.08120898     0.26205220
 c     -1.10794581    -0.14978467    -0.06231115
 c     -0.75765739     1.31825841     1.05439805
 c     -0.40075471     1.17131184    -0.51967909
 c      0.93072335     0.81771098    -0.30556074
 h     -0.33753859    -1.94897492     0.98957619
 h     -1.53030414     1.89164410     1.37635948
 h     -0.65501541     2.07832118    -1.02206548
 h      1.73738136     1.46493672    -0.59967114
 o      2.44662308    -0.94884438     0.19536652
 h      3.07672786    -0.09213958     0.13123255
 c     -2.31861937    -0.57996972    -0.73095230
 h     -2.02423644    -1.42409253    -1.29283007
 h     -3.10919558    -0.60878525    -0.00083709
 h     -2.59713947     0.16178536    -1.46224007
 h      0.03450046     0.97296213     1.94921256
          17

 c      1.13341397    -0.51626915     0.05935519
 c     -0.10210352    -1.08930434     0.26507881
 c     -1.11140454    -0.15843104    -0.07550169
 c     -0.73100676     1.32242676     1.04939985
 c     -0.40635545     1.17634506    -0.52141585
 c      0.91896401     0.80905738    -0.30009143
 h     -0.36273841    -1.95943478     0.98504112
 h     -1.57594038     1.91218636     1.40049565
 h     -0.67149491     2.09658599    -1.02707959
 h      1.70485888     1.50376470    -0.58717085
 o      2.44542246    -0.94267693     0.19482875
 h      3.10178545    -0.10728307     0.11569338
 c     -2.32120768    -0.57672641    -0.73655467
 h     -2.07819967    -1.41654451    -1.30015958
 h     -3.07526886    -0.61674010     0.03180117
 h     -2.62229396     0.16179708    -1.46834133
 h      0.03437281     0.93975917     1.94231854
          17

 c      1.14515134    -0.51273200     0.07477790
 c     -0.10016050    -1.09843058     0.27025833
 c     -1.11337418    -0.16366573    -0.08922998
 c     -0.70389048     1.32398360     1.04515735
 c     -0.41302779     1.17964650    -0.52049220
 c      0.90912672     0.80084218    -0.29608338
 h     -0.38218909    -1.96206384     0.96409152
 h     -1.62175894     1.93917414     1.42325341
 h     -0.69339280     2.11264225    -1.03825434
 h      1.67636232     1.54438646    -0.56903617
 o      2.44426005    -0.93540109     0.19442084
 h      3.10628178    -0.14750246     0.10201596
 c     -2.32523332    -0.57190129    -0.74133555
 h     -2.13330890    -1.42958609    -1.31443828
 h     -3.05194274    -0.63376972     0.06384570
 h     -2.65051692     0.16607963    -1.47637142
 h      0.01540930     0.91650180     1.91122457
          17

 c      1.15883521    -0.50863573     0.08972483
 c     -0.09805681    -1.10800196     0.27715765
 c     -1.11347912    -0.16576289    -0.10357205
 c     -0.67820377     1.32403771     1.04196255
 c     -0.42098427     1.18131918    -0.51718159
 c      0.90169738     0.79376485    -0.29360310
 h     -0.39565625    -1.95945895     0.92926153
 h     -1.65124221     1.96217383     1.43874290
 h     -0.71836962     2.12113621    -1.05229969
 h      1.64994514     1.58233104    -0.54427626
 o      2.44308637    -0.92756492     0.19423601
 h      3.09387395    -0.20525059     0.08986100
 c     -2.33098968    -0.56578469    -0.74534198
 h     -2.18876261    -1.45982543    -1.33341549
 h     -3.03858544    -0.65843589     0.09279067
 h     -2.68102019     0.17321649    -1.48355757
 h     -0.01825942     0.90247375     1.85995385
          17

 c      1.17365457    -0.50414041     0.10408984
 c     -0.09564259    -1.11712447     0.28510385
 c     -1.11148833    -0.16511788    -0.11856386
 c     -0.65548802     1.32352284     1.03936039
 c     -0.43032364     1.18142839    -0.51176555
 c      0.89700168     0.78845292    -0.29262929
 h     -0.40420339    -1.95728440     0.88560401
 h     -1.65582323     1.97616885     1.44431989
 h     -0.74433219     2.11783156    -1.06626359
 h      1.62440427     1.61378547    -0.51261241
 o      2.44140277    -0.92021869     0.19445331
 h      3.07625959    -0.26501791     0.07748151
 c     -2.33872502    -0.55916762    -0.74885826
 h     -2.24431052    -1.49755104    -1.35131776
 h     -3.03326652    -0.68868708     0.11540354
 h     -2.71276119     0.18133114    -1.48709052
 h     -0.05828584     0.89368926     1.79804516
          17

 c      1.18871361    -0.49937815     0.11777057
 c     -0.09264756    -1.12468722     0.29326544
 c     -1.10735681    -0.16222543    -0.13419927
 c     -0.63726334     1.32353591     1.03610225
 c     -0.44098792     1.17993986    -0.50448959
 c      0.89514865     0.78537272    -0.29304105
 h     -0.41015320    -1.96365034     0.83980196
 h     -1.63206009     1.97930559     1.43938115
 h     -0.76978845     2.10056144    -1.07810753
 h      1.59974094     1.63640962    -0.47460723
 o      2.43823220    -0.91484322     0.19537997
 h      3.07369280    -0.30458527     0.06105154
 c     -2.34863507    -0.55292945    -0.75213653
 h     -2.29896644    -1.53218808    -1.36247120
 h     -3.03367772    -0.72209237     0.12876983
 h     -2.74472159     0.18876526    -1.48481319
 h     -0.09096697     0.88104797     1.74239826
          17

 c      1.20307735    -0.49440134     0.13065400
 c     -0.08880162    -1.12965284     0.30086869
 c     -1.10124157    -0.15767552    -0.15042956
 c     -0.62483704     1.32529456     1.03065797
 c     -0.45274051     1.17672337    -0.49556890
 c      0.89602173     0.78477633    -0.29463254
 h     -0.41607497    -1.98615903     0.79765859
 h     -1.57999562     1.97178684     1.42459964
 h     -0.79401944     2.06948075    -1.08697061
 h      1.57720632     1.64977607    -0.43153698
 o      2.43304451    -0.91238984     0.19730933
 h      3.10051533    -0.31055538     0.03695414
 c     -2.36079091    -0.54776294    -0.75525629
 h     -2.35098725    -1.55582823    -1.36342504
 h     -3.03779778    -0.75612151     0.13111632
 h     -2.77616468     0.19454840    -1.47563147
 h     -0.10129987     0.85204350     1.71242077
          17

 c      1.21581711    -0.48915218     0.14260091
 c     -0.08403478    -1.13152910     0.30746997
 c     -1.09349108    -0.15216145    -0.16716190
 c     -0.61822580     1.32920865     1.02266573
 c     -0.46516104     1.17158937    -0.48522030
 c      0.89930794     0.78668102    -0.29714864
 h     -0.42276465    -2.02677976     0.76094988
 h     -1.50350798     1.95619699     1.40196107
 h     -0.81715708     2.02697998    -1.09329884
 h      1.55910665     1.65548321    -0.38511104
 o      2.42696759    -0.91231181     0.20020264
 h      3.14596499    -0.29390483     0.00684125
 c     -2.37507486    -0.54410555    -0.75813603
 h     -2.39835271    -1.56406300    -1.35324051
 h     -3.04427219    -0.78840764     0.12228752
 h     -2.80680769     0.19861736    -1.45964023
 h     -0.08568142     0.80174692     1.71350344
          17

 c      1.22609175    -0.48349567     0.15344658
 c     -0.07856989    -1.13060563     0.31299554
 c     -1.08461327    -0.14648480    -0.18425113
 c     -0.61561949     1.33411794     1.01334839
 c     -0.47766242     1.16435044    -0.47368645
 c      0.90456247     0.79089552    -0.30032474
 h     -0.42818329    -2.07933871     0.72710090
 h     -1.41256446     1.93931150     1.37581458
 h     -0.84015004     1.97730826    -1.09880654
 h      1.54834624     1.65681851    -0.33710595
 o      2.42186826    -0.91352495     0.20377538
 h      3.18783052    -0.27434846    -0.02382658
 c     -2.39116297    -0.54213972    -0.76059634
 h     -2.43914766    -1.55582087    -1.33318698
 h     -3.05259959    -0.81697643     0.10396589
 h     -2.83686658     0.20180562    -1.43800769
 h     -0.05615455     0.74020535     1.73131462
          17

 c      1.23325547    -0.47730382     0.16302441
 c     -0.07279489    -1.12766397     0.31750461
 c     -1.07522706    -0.14155243    -0.20149115
 c     -0.61419021     1.33786218     1.00393545
 c     -0.48954908     1.15492330    -0.46125375
 c      0.91129716     0.79711855    -0.30390954
 h     -0.42878560    -2.13295488     0.69219902
 h     -1.32589887     1.93492933     1.35467750
 h     -0.86448106     1.92567008    -1.10602559
 h      1.54760025     1.65774820    -0.28902455
 o      2.41910043    -0.91534399     0.20777109
 h      3.21072988    -0.26471764    -0.05027279
 c     -2.40854846    -0.54176558    -0.76241341
 h     -2.47180244    -1.53335736    -1.30656866
 h     -3.06318369    -0.84044449     0.07968427
 h     -2.86693886     0.20559673    -1.41263925
 h     -0.02791475     0.68263937     1.74817897
          17

 c      1.23695077    -0.47053434     0.17119425
 c     -0.06708447    -1.12352593     0.32098104
 c     -1.06600209    -0.13836876    -0.21861990
 c     -0.61113762     1.33816206     0.99482800
 c     -0.50012395     1.14346937    -0.44831736
 c      0.91908880     0.80509249    -0.30766504
 h     -0.42148950    -2.17723231     0.65363051
 h     -1.26644953     1.96242801     1.35024057
 h     -0.89149636     1.87668371    -1.11720292
 h      1.55820103     1.66130627    -0.24198502
 o      2.41928652    -0.91747959     0.21203659
 h      3.20819591    -0.27035465    -0.06968725
 c     -2.42660023    -0.54253108    -0.76333978
 h     -2.49530085    -1.50260403    -1.27875735
 h     -3.07720115    -0.85815096     0.05449811
 h     -2.89770437     0.21162375    -1.38565490
 h     -0.01111243     0.64018786     1.75332660
          17

 c      1.23715473    -0.46326731     0.17785891
 c     -0.06171942    -1.11881271     0.32328922
 c     -1.05759135    -0.13800125    -0.23534010
 c     -0.60540803     1.33412012     0.98647206
 c     -0.50881655     1.13049927    -0.43549274
 c      0.92767398     0.81472537    -0.31134836
 h     -0.40458506    -2.20498450     0.61067250
 h     -1.24096459     2.03028038     1.36736242
 h     -0.92151989     1.83282921    -1.13284043
 h      1.57927745     1.66821643    -0.19695656
 o      2.42241740    -0.91986829     0.21651667
 h      3.18040570    -0.29147661    -0.08115050
 c     -2.44466152    -0.54359916    -0.76309522
 h     -2.50936242    -1.47313636    -1.25697453
 h     -3.09612059    -0.87012669     0.03405625
 h     -2.92950324     0.22101038    -1.35882028
 h     -0.01065923     0.61848927     1.74240549
          17

 c      1.23416571    -0.45569383     0.18296752
 c     -0.05687964    -1.11389483     0.32421303
 c     -1.05056623    -0.14148356    -0.25134740
 c     -0.59821787     1.32721734     0.98011225
 c     -0.51527658     1.11683915    -0.42364752
 c      0.93696654     0.82608845    -0.31468883
 h     -0.37777341    -2.21278976     0.56406953
 h     -1.23240890     2.12301495     1.39719917
 h     -0.95336628     1.79405234    -1.15096567
 h      1.60782343     1.67681720    -0.15511595
 o      2.42787865    -0.92265418     0.22128405
 h      3.13389193    -0.32347646    -0.08608186
 c     -2.46219058    -0.54394259    -0.76138586
 h     -2.51442383    -1.45584635    -1.24881435
 h     -3.12078163    -0.87681845     0.02302062
 h     -2.96197357     0.23384790    -1.33318070
 h     -0.02764473     0.61866295     1.71529668
          17

 c      1.22853743    -0.44806703     0.18651319
 c     -0.05265459    -1.10889267     0.32350323
 c     -1.04536115    -0.14965885    -0.26635694
 c     -0.59119977     1.31986648     0.97689260
 c     -0.51939427     1.10344660    -0.41374408
 c      0.94698030     0.83929949    -0.31738191
 h     -0.34198894    -2.20100757     0.51554237
 h     -1.22157749     2.21760944     1.42742579
 h     -0.98468657     1.75881645    -1.16788204
 h      1.63971632     1.68429498    -0.11794730
 o      2.43438976    -0.92631891     0.22663241
 h      3.08332009    -0.35517789    -0.08968812
 c     -2.47889858    -0.54288614    -0.75804075
 h     -2.51133176    -1.45704460    -1.25890405
 h     -3.15038519    -0.87868783     0.02345344
 h     -2.99396482     0.24913856    -1.30906946
 h     -0.05982449     0.63756712     1.67566305
          17

 c      1.22098135    -0.44063015     0.18852633
 c     -0.04905436    -1.10365605     0.32091031
 c     -1.04223034    -0.16302411    -0.28012940
 c     -0.58553975     1.31428278     0.97697603
 c     -0.52126110     1.09116735    -0.40658919
 c      0.95771701     0.85438891    -0.31911119
 h     -0.29927333    -2.17409921     0.46744328
 h     -1.19822096     2.29783177     1.45007289
 h     -1.01282879     1.72558211    -1.17974646
 h      1.67098172     1.68817597    -0.08700566
 o      2.44017323    -0.93169389     0.23311650
 h      3.05003389    -0.36923966    -0.10155540
 c     -2.49477162    -0.54059545    -0.75317929
 h     -2.50124150    -1.47334702    -1.28592197
 h     -3.18216344    -0.87600573     0.03424854
 h     -3.02377180     0.26521744    -1.28639219
 h     -0.10082280     0.66648348     1.63238800
          17

 c      1.21227410    -0.43353941     0.18905938
 c     -0.04603015    -1.09773913     0.31621133
 c     -1.04122994    -0.18163485    -0.29249364
 c     -0.58224277     1.31257149     0.97937126
 c     -0.52111300     1.08054566    -0.40264465
 c      0.96907774     0.87121913    -0.31958488
 h     -0.25259069    -2.14108142     0.42241378
 h     -1.15879424     2.35485498     1.46138802
 h     -1.03562697     1.69375191    -1.18388827
 h      1.69869601     1.68727226    -0.06355245
 o      2.44400137    -0.93920879     0.24113156
 h      3.04669920    -0.35483434    -0.12888160
 c     -2.50993463    -0.53790543    -0.74716900
 h     -2.48600585    -1.49405762    -1.32352362
 h     -3.21210135    -0.86899372     0.05201354
 h     -3.04952851     0.28033255    -1.26493877
 h     -0.13938263     0.68953751     1.60114507
          17

 c      1.20320377    -0.42681876     0.18816508
 c     -0.04352685    -1.09049885     0.30924671
 c     -1.04223407    -0.20509735    -0.30336260
 c     -0.58208437     1.31660994     0.98251666
 c     -0.51927436     1.07173823    -0.40196281
 c      0.98081989     0.88946308    -0.31857006
 h     -0.20520314    -2.11459973     0.38284596
 h     -1.10315895     2.38459789     1.46001293
 h     -1.05187823     1.66396501    -1.17948470
 h      1.72143667     1.68203120    -0.04825823
 o      2.44615351    -0.94800973     0.25028316
 h      3.06284024    -0.32214447    -0.16637490
 c     -2.52448876    -0.53574759    -0.74042552
 h     -2.46828608    -1.50796055    -1.36398650
 h     -3.23619148    -0.85811793     0.07264447
 h     -3.06958033     0.29310655    -1.24459099
 h     -0.16346446     0.68831665     1.59962620
          17

 c      1.19454948    -0.42036118     0.18588010
 c     -0.04156654    -1.08151110     0.29996694
 c     -1.04498907    -0.23262963    -0.31274087
 c     -0.58481782     1.32686513     0.98577775
 c     -0.51609319     1.06452913    -0.40422522
 c      0.99256063     0.90861685    -0.31591680
 h     -0.15944295    -2.10624948     0.35023480
 h     -1.03312904     2.38639918     1.44595343
 h     -1.06157094     1.63802243    -1.16775312
 h      1.73941872     1.67450393    -0.04106293
 o      2.44747154    -0.95672120     0.25975296
 h      3.07987275    -0.29025760    -0.20203334
 c     -2.53842658    -0.53479910    -0.73328707
 h     -2.45111879    -1.50741583    -1.40086482
 h     -3.25147199    -0.84428804     0.09262875
 h     -3.08274495     0.30281930    -1.22542196
 h     -0.17139814     0.65790450     1.63183242
          17

 c      1.18705347    -0.41395852     0.18223068
 c     -0.04028591    -1.07118647     0.28845525
 c     -1.04918819    -0.26316103    -0.32072277
 c     -0.58904136     1.34186035     0.98990792
 c     -0.51188462     1.05843376    -0.40881204
 c      1.00380313     0.92804295    -0.31156509
 h     -0.11585075    -2.11923159     0.32497869
 h     -0.95225599     2.36354701     1.42064814
 h     -1.06590530     1.61860388    -1.15176084
 h      1.75438455     1.66804212    -0.04121319
 o      2.44842556    -0.96434907     0.26889572
 h      3.08586574    -0.27263896    -0.22664781
 c     -2.55161197    -0.53542791    -0.72600122
 h     -2.43743919    -1.48897673    -1.42982549
 h     -3.25655078    -0.82889917     0.10973734
 h     -3.08844233     0.30953126    -1.20770565
 h     -0.17372311     0.61276228     1.68313388
          17

 c      1.18137191    -0.40735153     0.17725791
 c     -0.03982647    -1.06090706     0.27490305
 c     -1.05453938    -0.29545119    -0.32747998
 c     -0.59310844     1.35919724     0.99563303
 c     -0.50691478     1.05286467    -0.41489123
 c      1.01398501     0.94705440    -0.30552288
 h     -0.07395228    -2.14612842     0.30685950
 h     -0.86618360     2.32594182     1.38816373
 h     -1.06696860     1.60871391    -1.13571650
 h      1.76908259     1.66660916    -0.04752284
 o      2.44907340    -0.97037184     0.27734715
 h      3.07622039    -0.27555845    -0.23553886
 c     -2.56379258    -0.53773711    -0.71874944
 h     -2.42979869    -1.45279925    -1.44868744
 h     -3.25173475    -0.81376923     0.12327213
 h     -3.08670200     0.31406560    -1.19184187
 h     -0.18173028     0.57134060     1.73569260
          17

 c      1.17802091    -0.40029322     0.17104541
 c     -0.04017322    -1.05244619     0.25957623
 c     -1.06081134    -0.32821115    -0.33324183
 c     -0.59559833     1.37599982     1.00270944
 c     -0.50144164     1.04731392    -0.42158671
 c      1.02257798     0.96503818    -0.29782130
 h     -0.03364888    -2.17479608     0.29550462
 h     -0.78257941     2.29450262     1.35693723
 h     -1.06685360     1.61071229    -1.12359192
 h      1.78611596     1.67358047    -0.05887415
 o      2.44920617    -0.97462145     0.28497057
 h      3.05140289    -0.29991154    -0.22772080
 c     -2.57463569    -0.54158724    -0.71165384
 h     -2.43018138    -1.40221345    -1.45751145
 h     -3.23892316    -0.80100788     0.13405685
 h     -3.07805891     0.31783926    -1.17818958
 h     -0.20170317     0.54588710     1.77793617
          17

 c      1.17732859    -0.39260490     0.16373412
 c     -0.04109544    -1.04733665     0.24279204
 c     -1.06784279    -0.36021507    -0.33827039
 c     -0.59551147     1.38908216     1.01011517
 c     -0.49579438     1.04150066    -0.42819882
 c      1.02922947     0.98158167    -0.28846975
 h      0.00438164    -2.19486579     0.29047193
 h     -0.70805719     2.29942242     1.33847437
 h     -1.06643391     1.62513584    -1.11748051
 h      1.80641862     1.69035649    -0.07473885
 o      2.44837899    -0.97726457     0.29186377
 h      3.01648621    -0.34145024    -0.20602155
 c     -2.58379177    -0.54657662    -0.70473652
 h     -2.43980466    -1.34368949    -1.45904074
 h     -3.22126633    -0.79280163     0.14416424
 h     -3.06336974     0.32254351    -1.16683111
 h     -0.23573124     0.54223516     1.80427296
          17

 c      1.17940873    -0.38420290     0.15551646
 c     -0.04218275    -1.04659368     0.22489096
 c     -1.07552082    -0.39038941    -0.34283573
 c     -0.59263180     1.39686433     1.01710855
 c     -0.49041277     1.03542492    -0.43434867
 c      1.03386032     0.99652758    -0.27744706
 h      0.03902943    -2.20029279     0.29122600
 h     -0.64266820     2.35612470     1.33770628
 h     -1.06466159     1.65002645    -1.11676302
 h      1.82832189     1.71563244    -0.09529704
 o      2.44582209    -0.97890610     0.29846069
 h      2.98259910    -0.38912003    -0.17867370
 c     -2.59098092    -0.55203208    -0.69783394
 h     -2.45894553    -1.28665294    -1.45920568
 h     -3.20249080    -0.79108598     0.15621505
 h     -3.04360693     0.32971972    -1.15733242
 h     -0.28328421     0.56153347     1.81307918
          17

 c      1.18416415    -0.37509615     0.14661553
 c     -0.04292367    -1.05066458     0.20620115
 c     -1.08374080    -0.41787719    -0.34719387
 c     -0.58728289     1.40104999     1.02379657
 c     -0.48579486     1.02931364    -0.43993404
 c      1.03663367     1.00992140    -0.26473746
 h      0.06916427    -2.18946491     0.29717290
 h     -0.58242437     2.44511280     1.34717406
 h     -1.05908465     1.68137641    -1.11878402
 h      1.84803362     1.74593029    -0.12100665
 o      2.44042333    -0.98059819     0.30557133
 h      2.96722762    -0.42500728    -0.15986249
 c     -2.59606284    -0.55713220    -0.69056421
 h     -2.48709684    -1.24179942    -1.46636555
 h     -3.18591522    -0.79713387     0.17221594
 h     -3.01970996     0.34034468    -1.14861459
 h     -0.34197144     0.60081976     1.80606208
          17

 c      1.19132798    -0.36537539     0.13726070
 c     -0.04281344    -1.05942447     0.18699990
 c     -1.09235654    -0.44207547    -0.35156442
 c     -0.57975077     1.40468405     1.03016654
 c     -0.48239714     1.02351118    -0.44495441
 c      1.03781230     1.02191087    -0.25037159
 h      0.09396718    -2.16497211     0.30777469
 h     -0.52583881     2.53569599     1.35699589
 h     -1.04711998     1.71438379    -1.12038837
 h      1.86113074     1.77696728    -0.15201174
 o      2.43135168    -0.98313609     0.31383305
 h      2.98426268    -0.43570245    -0.16087215
 c     -2.59903547    -0.56126254    -0.68254580
 h     -2.52369710    -1.21679223    -1.48734224
 h     -3.17353768    -0.81119529     0.19240740
 h     -2.99255733     0.35456209    -1.13903998
 h     -0.40789003     0.65238163     1.78928455
          17

 c      1.20051359    -0.35520514     0.12766794
 c     -0.04147049    -1.07216669     0.16746945
 c     -1.10113177    -0.46264472    -0.35611242
 c     -0.57022360     1.41044200     1.03536808
 c     -0.48055147     1.01836407    -0.44936610
 c      1.03761344     1.03266070    -0.23444147
 h      0.11325356    -2.13368193     0.32279146
 h     -0.47367963     2.60710698     1.36145851
 h     -1.02711887     1.74469936    -1.11918553
 h      1.86397982     1.80494149    -0.18783339
 o      2.41908162    -0.98605898     0.32282479
 h      3.02771928    -0.42830286    -0.17590848
 c     -2.60000391    -0.56439040    -0.67381310
 h     -2.56862588    -1.21183518    -1.52175533
 h     -3.16569240    -0.83236783     0.21487085
 h     -2.96303675     0.37162227    -1.12669907
 h     -0.47644217     0.70296978     1.77468904
          17

 c      1.21124835    -0.34481788     0.11803476
 c     -0.03872535    -1.08765449     0.14765523
 c     -1.10970527    -0.47948889    -0.36093790
 c     -0.55875605     1.42033310     1.03799226
 c     -0.48042459     1.01412841    -0.45303355
 c      1.03613820     1.04229851    -0.21709182
 h      0.12774155    -2.10635698     0.34263502
 h     -0.42711498     2.64909249     1.35826465
 h     -0.99883187     1.76923394    -1.11415289
 h      1.85453239     1.82728166    -0.22742159
 o      2.40494637    -0.98828042     0.33152582
 h      3.07880828    -0.42030101    -0.18940605
 c     -2.59921314    -0.56701722    -0.66490615
 h     -2.62139142    -1.22033798    -1.56132184
 h     -3.16139504    -0.85877805     0.23617677
 h     -2.93216046     0.39004340    -1.10978806
 h     -0.54455500     0.73687409     1.77769855
          17

 c      1.22299065    -0.33450017     0.10854178
 c     -0.03462625    -1.10440347     0.12746893
 c     -1.11759101    -0.49270605    -0.36607644
 c     -0.54518223     1.43512263     1.03722535
 c     -0.48201380     1.01091419    -0.45574580
 c      1.03336314     1.05088352    -0.19850285
 h      0.13887425    -2.09478786     0.36842786
 h     -0.38704340     2.65786877     1.34676855
 h     -0.96342353     1.78655921    -1.10578563
 h      1.83258120     1.84295081    -0.26940114
 o      2.39013155    -0.98907147     0.33917972
 h      3.12193026    -0.42381076    -0.18983321
 c     -2.59707295    -0.56978672    -0.65651069
 h     -2.68015783    -1.23373905    -1.59518289
 h     -3.15903007    -0.88800143     0.25258918
 h     -2.90116310     0.40797213    -1.08694429
 h     -0.61244678     0.74697516     1.80577029
          17

 c      1.23514353    -0.32456733     0.09935223
 c     -0.02932548    -1.12126976     0.10680780
 c     -1.12422203    -0.50252099    -0.37151177
 c     -0.52939061     1.45392022     1.03367507
 c     -0.48516620     1.00866744    -0.45724494
 c      1.02915317     1.05839574    -0.17886857
 h      0.14779351    -2.10549300     0.40091362
 h     -0.35394326     2.63395785     1.32715319
 h     -0.92324987     1.79704012    -1.09602181
 h      1.79968854     1.85249335    -0.31237600
 o      2.37544052    -0.98817584     0.34543309
 h      3.14842051    -0.44371722    -0.17191890
 c     -2.59408916    -0.57320255    -0.64914062
 h     -2.74191142    -1.24506595    -1.61473780
 h     -3.15699453    -0.91755743     0.26118852
 h     -2.87154004     0.42365967    -1.05745734
 h     -0.68053763     0.74177118     1.84967296
          17

 c      1.24707066    -0.31533712     0.09060885
 c     -0.02293961    -1.13791594     0.08574879
 c     -1.12901786    -0.50922295    -0.37719299
 c     -0.51161632     1.47492860     1.02857244
 c     -0.48962111     1.00718855    -0.45724166
 c      1.02328644     1.06475012    -0.15836837
 h      0.15426525    -2.13489101     0.43849384
 h     -0.32764218     2.58247706     1.30052117
 h     -0.88144866     1.80267285    -1.08795606
 h      1.75884345     1.85784625    -0.35521754
 o      2.36137824    -0.98566083     0.35021807
 h      3.15514087    -0.48010983    -0.13475958
 c     -2.59075861    -0.57756532    -0.64307091
 h     -2.80319137    -1.24983582    -1.61514180
 h     -3.15411565    -0.94533250     0.26057899
 h     -2.84500053     0.43588604    -1.02132352
 h     -0.74610382     0.73601472     1.89266287
          17

 c      1.25811774    -0.30711178     0.08243170
 c     -0.01553757    -1.15461441     0.06460062
 c     -1.13144666    -0.51312644    -0.38304893
 c     -0.49237293     1.49602182     1.02272222
 c     -0.49507841     1.00619658    -0.45544909
 c      1.01550807     1.06984474    -0.13714522
 h      0.15701707    -2.17215239     0.47678058
 h     -0.30665667     2.51610625     1.26971676
 h     -0.84128728     1.80638540    -1.08517852
 h      1.71375467     1.86176387    -0.39722650
 o      2.34816723    -0.98184303     0.35369122
 h      3.14403193    -0.52950721    -0.08080643
 c     -2.58748828    -0.58299538    -0.63838713
 h     -2.86068133    -1.24580513    -1.59507034
 h     -3.14985247    -0.96987541     0.25119549
 h     -2.82334297     0.44419131    -0.97916221
 h     -0.80461864     0.74074777     1.92175835
          17

 c      1.26764388    -0.30016349     0.07491561
 c     -0.00721810    -1.17170280     0.04376221
 c     -1.13107393    -0.51455482    -0.38900004
 c     -0.47236765     1.51448989     1.01619578
 c     -0.50128076     1.00544600    -0.45166865
 c      1.00561891     1.07364105    -0.11530928
 h      0.15492387    -2.20595335     0.51031513
 h     -0.28703633     2.45980380     1.24046319
 h     -0.80535839     1.81065603    -1.09064336
 h      1.66778597     1.86676072    -0.43798652
 o      2.33561327    -0.97730154     0.35625094
 h      3.12393433    -0.58463148    -0.01610389
 c     -2.58453869    -0.58944270    -0.63502455
 h     -2.91163769    -1.23271096    -1.55638033
 h     -3.14435012    -0.99057263     0.23533916
 h     -2.80827897     0.44885997    -0.93203790
 h     -0.85184895     0.76165011     1.93006660
          17

 c      1.27506689    -0.29471694     0.06812365
 c      0.00184696    -1.18926699     0.02357161
 c     -1.12760249    -0.51383543    -0.39497225
 c     -0.45242973     1.52720717     1.00855529
 c     -0.50807518     1.00484781    -0.44590621
 c      0.99356422     1.07624361    -0.09297434
 h      0.14764849    -2.22842128     0.53437782
 h     -0.26250161     2.44762534     1.22041390
 h     -0.77501899     1.81596942    -1.10541198
 h      1.62294534     1.87390576    -0.47684903
 o      2.32293069    -0.97287210     0.35852716
 h      3.11294551    -0.63445851     0.04991123
 c     -2.58197499    -0.59665712    -0.63275076
 h     -2.95438935    -1.21236080    -1.50423231
 h     -3.13835483    -1.00769605     0.21696730
 h     -2.80123302     0.45066782    -0.88123755
 h     -0.88458368     0.80046572     1.91520606
          17

 c      1.27990729    -0.29093191     0.06207970
 c      0.01141648    -1.20709544     0.00423661
 c     -1.12089937    -0.51129938    -0.40091149
 c     -0.43302646     1.53297230     0.99956325
 c     -0.51541970     1.00449582    -0.43844938
 c      0.97946435     1.07791790    -0.07030091
 h      0.13563173    -2.23580775     0.54581465
 h     -0.23004219     2.49447195     1.21237905
 h     -0.75047750     1.82026097    -1.12808633
 h      1.57960378     1.88226739    -0.51239471
 o      2.30913910    -0.96935270     0.36108029
 h      3.13176172    -0.66886958     0.10922236
 c     -2.57962498    -0.60414177    -0.63109564
 h     -2.98906611    -1.18895647    -1.44746726
 h     -3.13291735    -1.02226424     0.20110556
 h     -2.80314708     0.45047117    -0.82807019
 h     -0.90086431     0.85589526     1.87811182
          17

 c      1.28179933    -0.28888847     0.05677130
 c      0.02119846    -1.22471927    -0.01418710
 c     -1.11101002    -0.50727525    -0.40678993
 c     -0.41381686     1.53416036     0.98951834
 c     -0.52333875     1.00457896    -0.42984288
 c      0.96356269     1.07902577    -0.04750205
 h      0.11988937    -2.22811760     0.54330552
 h     -0.19463306     2.57675776     1.21044152
 h     -0.73139198     1.81986422    -1.15539096
 h      1.53710526     1.88945156    -0.54238202
 o      2.29445990    -0.96696805     0.36392105
 h      3.18151998    -0.68716947     0.16284015
 c     -2.57708326    -0.61117028    -0.62930439
 h     -3.01821686    -1.16893681    -1.39812493
 h     -3.12880831    -1.03564379     0.19269607
 h     -2.81431775     0.44878196    -0.77374796
 h     -0.90057642     0.92351663     1.82326280
          17

 c      1.28047852    -0.28860218     0.05217311
 c      0.03087914    -1.24143301    -0.03181336
 c     -1.09815443    -0.50206973    -0.41259551
 c     -0.39402310     1.53429573     0.97850150
 c     -0.53186884     1.00526461    -0.42077656
 c      0.94613610     1.07992768    -0.02480212
 h      0.10182489    -2.20894263     0.52759352
 h     -0.16329793     2.66157074     1.20718300
 h     -0.71743707     1.81114108    -1.18343662
 h      1.49471654     1.89278724    -0.56427601
 o      2.28054014    -0.96548517     0.36673756
 h      3.24027231    -0.69599141     0.21699632
 c     -2.57386383    -0.61699770    -0.62649313
 h     -3.04597578    -1.15893168    -1.36813847
 h     -3.12579637    -1.04897813     0.19505206
 h     -2.83430265     0.44554250    -0.71938065
 h     -0.88683904     0.99517869     1.76026988
          17

 c      1.27579550    -0.29006893     0.04827822
 c      0.04016583    -1.25628824    -0.04894771
 c     -1.08270688    -0.49594437    -0.41831667
 c     -0.37269072     1.53625191     0.96584136
 c     -0.54102456     1.00661302    -0.41196445
 c      0.92744352     1.08089153    -0.00239355
 h      0.08303160    -2.18559233     0.50179277
 h     -0.14033410     2.72796540     1.19821136
 h     -0.70853922     1.79173462    -1.20886480
 h      1.45232452     1.89037846    -0.57597935
 o      2.26901701    -0.96470778     0.36938674
 h      3.28526633    -0.70079579     0.27499881
 c     -2.56975188    -0.62126229    -0.62207134
 h     -3.07465250    -1.16162892    -1.36319389
 h     -3.12225126    -1.06275110     0.20866095
 h     -2.86192066     0.44020001    -0.66604451
 h     -0.86776226     1.05876275     1.70554408
          17

 c      1.26774909    -0.29330713     0.04511809
 c      0.04883725    -1.26814287    -0.06607104
 c     -1.06517224    -0.48909865    -0.42393312
 c     -0.34883983     1.54202565     0.95048439
 c     -0.55079059     1.00853600    -0.40405902
 c      0.90773447     1.08202844     0.01957541
 h      0.06498212    -2.16856543     0.47122957
 h     -0.12743857     2.76617069     1.18159095
 h     -0.70485411     1.76112921    -1.22956601
 h      1.41074570     1.88168653    -0.57644354
 o      2.26081786    -0.96456227     0.37191497
 h      3.30336269    -0.70389097     0.33664432
 c     -2.56505320    -0.62420176    -0.61602303
 h     -3.10172237    -1.17354111    -1.37942920
 h     -3.11546322    -1.07678391     0.23115213
 h     -2.89535602     0.43196359    -0.61484551
 h     -0.85493470     1.10161022     1.67863692
          17

 c      1.25650857    -0.29837273     0.04276945
 c      0.05679136    -1.27593110    -0.08368217
 c     -1.04617287    -0.48166167    -0.42941710
 c     -0.32224114     1.55238935     0.93233321
 c     -0.56112913     1.01079131    -0.39759282
 c      0.88729990     1.08325465     0.04097503
 h      0.04864824    -2.16848838     0.44160767
 h     -0.12474770     2.77294349     1.15661663
 h     -0.70664990     1.72073702    -1.24508225
 h      1.37178613     1.86771958    -0.56607227
 o      2.25621572    -0.96500825     0.37443011
 h      3.28975054    -0.70559416     0.40014794
 c     -2.56039347    -0.62640878    -0.60869442
 h     -3.12137210    -1.18777258    -1.40713477
 h     -3.10250653    -1.09061190     0.25841646
 h     -2.93235272     0.42007430    -0.56692022
 h     -0.85382664     1.11949284     1.68798115
          17

 c      1.24241986    -0.30534768     0.04135425
 c      0.06405448    -1.27918294    -0.10198819
 c     -1.02644060    -0.47369016    -0.43473915
 c     -0.29400032     1.56682117     0.91302223
 c     -0.57198701     1.01300702    -0.39291571
 c      0.86653144     1.08427751     0.06164480
 h      0.03444800    -2.19021398     0.41535924
 h     -0.13142016     2.74926170     1.12329458
 h     -0.71419653     1.67371990    -1.25679367
 h      1.33815083     1.85093404    -0.54687061
 o      2.25494440    -0.96599908     0.37702131
 h      3.24608086    -0.70493335     0.46342573
 c     -2.55632914    -0.62846851    -0.60045114
 h     -3.12813722    -1.19802483    -1.43637569
 h     -3.08109435    -1.10392758     0.28608066
 h     -2.97046371     0.40405374    -0.52336667
 h     -0.85696590     1.11999005     1.72235514
          17

 c      1.22599884    -0.31431058     0.04103529
 c      0.07072787    -1.27835652    -0.12073534
 c     -1.00679953    -0.46517529    -0.43987026
 c     -0.26587649     1.58418212     0.89481988
 c     -0.58328796     1.01474493    -0.39013011
 c      0.84595717     1.08462123     0.08134038
 h      0.02273378    -2.22915185     0.38962158
 h     -0.14580322     2.70072457     1.08251586
 h     -0.72768820     1.62451942    -1.26774973
 h      1.31315196     1.83475975    -0.52218206
 o      2.25616585    -0.96752118     0.37969771
 h      3.18125805    -0.69934200     0.52516512
 c     -2.55313872    -0.63079715    -0.59154938
 h     -3.11877393    -1.20033283    -1.45973184
 h     -3.05005818    -1.11686203     0.31060953
 h     -3.00731433     0.38392562    -0.48513347
 h     -0.85231972     1.11411469     1.76319903
          17

 c      1.20790601    -0.32529073     0.04200587
 c      0.07692268    -1.27457486    -0.13941743
 c     -0.98813113    -0.45606286    -0.44477915
 c     -0.23957130     1.60296596     0.87949741
 c     -0.59491525     1.01560778    -0.38909923
 c      0.82625827     1.08371603     0.09967267
 h      0.01416192    -2.27451465     0.35863044
 h     -0.16540775     2.64079936     1.03667556
 h     -0.74715023     1.57792408    -1.28178554
 h      1.30005651     1.82253392    -0.49581973
 o      2.25837177    -0.96969771     0.38229086
 h      3.11360047    -0.68353907     0.58657664
 c     -2.55079486    -0.63363437    -0.58215783
 h     -3.09240236    -1.19309824    -1.47271573
 h     -3.00945562    -1.13008794     0.32986008
 h     -3.04086042     0.36035992    -0.45289694
 h     -0.83176660     1.10997763     1.79652767
          17

 c      1.18889822    -0.33820531     0.04447245
 c      0.08271201    -1.26911852    -0.15759479
 c     -0.97131744    -0.44628928    -0.44942916
 c     -0.21655772     1.62093122     0.86807637
 c     -0.60670935     1.01536754    -0.38958034
 c      0.80827622     1.08105011     0.11604762
 h      0.00951439    -2.31525848     0.31735648
 h     -0.18731127     2.59535656     0.99007330
 h     -0.77225913     1.53776231    -1.30175770
 h      1.30105922     1.81595999    -0.47070598
 o      2.25973101    -0.97282489     0.38438608
 h      3.06630971    -0.64964560     0.65279995
 c     -2.54899974    -0.63706730    -0.57239131
 h     -3.05019258    -1.17676533    -1.47363439
 h     -2.96045656    -1.14481281     0.34323395
 h     -3.06961591     0.33469045    -0.42694426
 h     -0.79211559     1.11235331     1.81472980
          17

 c      1.16976461    -0.35280637     0.04862693
 c      0.08808166    -1.26312359    -0.17504589
 c     -0.95717337    -0.43582512    -0.45377899
 c     -0.19795219     1.63544019     0.86108099
 c     -0.61848815     1.01404490    -0.39141811
 c      0.79297895     1.07631774     0.12966731
 h      0.00937752    -2.34339947     0.26311702
 h     -0.20985395     2.59722559     0.94707962
 h     -0.80213708     1.50589283    -1.32767674
 h      1.31632846     1.81395396    -0.44780212
 o      2.25945551    -0.97700265     0.38564984
 h      3.04696664    -0.59369650     0.72809043
 c     -2.54722699    -0.64103242    -0.56229100
 h     -2.99517415    -1.15370268    -1.46374738
 h     -2.90509540    -1.16268322     0.35153912
 h     -3.09278657     0.30875953    -0.40709551
 h     -0.73365761     1.12374990     1.81488259
          17

 c      1.15128861    -0.36868342     0.05462171
 c      0.09288612    -1.25748317    -0.19177351
 c     -0.94638175    -0.42471595    -0.45778736
 c     -0.18439401     1.64590523     0.85893856
 c     -0.63006808     1.01188465    -0.39463440
 c      0.78135490     1.06946507     0.13963607
 h      0.01397729    -2.35472826     0.19552979
 h     -0.23338317     2.65630518     0.90801588
 h     -0.83530942     1.48224090    -1.35627929
 h      1.34384378     1.81288759    -0.42619572
 o      2.25842270    -0.98168568     0.38636246
 h      3.03822595    -0.52293211     0.80756314
 c     -2.54477490    -0.64530293    -0.55174204
 h     -2.93210116    -1.12824663    -1.44777381
 h     -2.84590042    -1.18555093     0.35653141
 h     -3.11027062     0.28460109    -0.39269927
 h     -0.65930163     1.14482067     1.79781636
          17

 c      1.13423642    -0.38532789     0.06255614
 c      0.09684758    -1.25279850    -0.20796563
 c     -0.93944988    -0.41310699    -0.46141104
 c     -0.17615135     1.65486789     0.86171593
 c     -0.64124851     1.00927758    -0.39932264
 c      0.77420251     1.06065252     0.14516360
 h      0.02313245    -2.34878692     0.11601988
 h     -0.25706757     2.74619875     0.87055199
 h     -0.86995368     1.46570998    -1.38248263
 h      1.38017798     1.80810710    -0.40419588
 o      2.25779968    -0.98601620     0.38718236
 h      3.01934886    -0.45017960     0.88089349
 c     -2.54086951    -0.64951680    -0.54039573
 h     -2.86685850    -1.10636680    -1.43389677
 h     -2.78544119    -1.21502919     0.36009099
 h     -3.12251701     0.26401242    -0.38272145
 h     -0.57468295     1.17391839     1.76892557
          17

 c      1.11932077    -0.40220699     0.07246512
 c      0.09959568    -1.24929851    -0.22395549
 c     -0.93668867    -0.40125456    -0.46459227
 c     -0.17297484     1.66538466     0.86839364
 c     -0.65176833     1.00669765    -0.40545886
 c      0.77187087     1.05022863     0.14579303
 h      0.03623314    -2.32911647     0.02736269
 h     -0.27831985     2.83483077     0.83426484
 h     -0.90429970     1.45513532    -1.40142653
 h      1.42163349     1.79559723    -0.38047555
 o      2.25818603    -0.98928322     0.38868561
 h      2.97943171    -0.38624699     0.93955285
 c     -2.53485058    -0.65332739    -0.52777632
 h     -2.80483703    -1.09401823    -1.43132550
 h     -2.72595949    -1.25188372     0.36324484
 h     -3.13028123     0.24812128    -0.37591672
 h     -0.48856163     1.20603506     1.74049546
          17

 c      1.10712478    -0.41882468     0.08429878
 c      0.10073479    -1.24674812    -0.24016536
 c     -0.93821010    -0.38952395    -0.46724858
 c     -0.17398407     1.67949627     0.87674842
 c     -0.66128332     1.00464762    -0.41279896
 c      0.77413375     1.03869500     0.14152290
 h      0.05225652    -2.30365492    -0.06686419
 h     -0.29484017     2.90239090     0.80061010
 h     -0.93694962     1.44981034    -1.40984835
 h      1.46514709     1.77297079    -0.35465877
 o      2.25969624    -0.99102247     0.39125129
 h      2.91604060    -0.33823025     0.97862266
 c     -2.52636753    -0.65666410    -0.51368163
 h     -2.74890259    -1.09416599    -1.44466320
 h     -2.66925975    -1.29552923     0.36557152
 h     -3.13435734     0.23708633    -0.37103068
 h     -0.41144324     1.23247441     1.73236249
          17

 c      1.09801027    -0.43477413     0.09789527
 c      0.09991875    -1.24448094    -0.25699861
 c     -0.94394370    -0.37836228    -0.46927655
 c     -0.17816302     1.69803747     0.88440622
 c     -0.66937997     1.00360245    -0.42089446
 c      0.78027031     1.02661410     0.13277299
 h      0.06994459    -2.28384308    -0.16327891
 h     -0.30526314     2.93968086     0.77147791
 h     -0.96703277     1.44965167    -1.40663296
 h      1.50879315     1.73977316    -0.32740714
 o      2.26216671    -0.99099031     0.39508570
 h      2.83206393    -0.30990029     0.99645616
 c     -2.51539927    -0.65986480    -0.49850977
 h     -2.69912599    -1.10508979    -1.46991180
 h     -2.61684007    -1.34395165     0.36538171
 h     -3.13536702     0.23001922    -0.36696278
 h     -0.35020398     1.24572750     1.76195378
          17

 c      1.09203976    -0.44978057     0.11295258
 c      0.09690927    -1.24176810    -0.27469935
 c     -0.95366400    -0.36823832    -0.47056908
 c     -0.18486711     1.72038453     0.89059025
 c     -0.67561067     1.00395265    -0.42916781
 c      0.78925070     1.01449521     0.12026307
 h      0.08818171    -2.28008247    -0.25995700
 h     -0.30896322     2.94394109     0.74842938
 h     -0.99425534     1.45519633    -1.39285633
 h      1.55197211     1.69739426    -0.30024864
 o      2.26524218    -0.98918472     0.40020821
 h      2.73454680    -0.30131265     0.99499785
 c     -2.50209698    -0.66350318    -0.48306454
 h     -2.65452127    -1.12206154    -1.49734808
 h     -2.57006031    -1.39413085     0.36049367
 h     -3.13366028     0.22514000    -0.36284426
 h     -0.30426340     1.24825616     1.82633228
          17

 c      1.08893165    -0.46372382     0.12900571
 c      0.09162071    -1.23842921    -0.29331454
 c     -0.96700529    -0.35956500    -0.47103578
 c     -0.19358544     1.74485982     0.89604877
 c     -0.67953253     1.00595947    -0.43697987
 c      0.79991315     1.00272500     0.10488541
 h      0.10618801    -2.29464121    -0.35648771
 h     -0.30592490     2.91713603     0.73243372
 h     -1.01888809     1.46751569    -1.37146910
 h      1.59532499     1.64871489    -0.27524538
 o      2.26837406    -0.98597257     0.40634622
 h      2.63490399    -0.30668989     0.98156634
 c     -2.48666904    -0.66811909    -0.46813338
 h     -2.61443548    -1.14016164    -1.51735066
 h     -2.53018745    -1.44276406     0.34911290
 h     -3.12936371     0.22013673    -0.35802900
 h     -0.27021418     1.25058985     1.90490835
          17

 c      1.08805940    -0.47663226     0.14542204
 c      0.08416735    -1.23502074    -0.31281804
 c     -0.98344818    -0.35262990    -0.47061739
 c     -0.20366549     1.76947970     0.90165587
 c     -0.68074945     1.00973271    -0.44368975
 c      0.81112119     0.99156221     0.08757782
 h      0.12316584    -2.31968040    -0.45220927
 h     -0.29683541     2.86689648     0.72357401
 h     -1.04162647     1.48796437    -1.34649642
 h      1.64023721     1.59740954    -0.25451172
 o      2.27087092    -0.98225745     0.41280871
 h      2.54818065    -0.31173100     0.97087823
 c     -2.46938335    -0.67407940    -0.45427900
 h     -2.57876216    -1.15575738    -1.52357083
 h     -2.49830900    -1.48700282     0.33045494
 h     -3.12255323     0.21264393    -0.35203438
 h     -0.24612034     1.26216882     1.97727946
          17

 c      1.08852262    -0.48863787     0.16144112
 c      0.07486569    -1.23235894    -0.33320628
 c     -1.00228150    -0.34755409    -0.46929044
 c     -0.21437063     1.79199397     0.90791488
 c     -0.67896902     1.01524955    -0.44874589
 c      0.82191991     0.98118139     0.06920038
 h      0.13794929    -2.34316317    -0.54499039
 h     -0.28322845     2.80973856     0.72024380
 h     -1.06319770     1.51761612    -1.32168553
 h      1.68780056     1.54691134    -0.23966360
 o      2.27222720    -0.97920184     0.41874519
 h      2.48749190    -0.29820334     0.98061445
 c     -2.45061802    -0.68156343    -0.44183632
 h     -2.54772497    -1.16675130    -1.51337788
 h     -2.47519709    -1.52501098     0.30501756
 h     -3.11347573     0.20070847    -0.34447970
 h     -0.23138967     1.28805703     2.03050541
          17

 c      1.08932032    -0.49989369     0.17627578
 c      0.06416631    -1.23102011    -0.35446368
 c     -1.02256055    -0.34427781    -0.46706498
 c     -0.22501060     1.80966508     0.91515821
 c     -0.67407284     1.02241800    -0.45179466
 c      0.83166245     0.97173019     0.05045353
 h      0.14913462    -2.35515730    -0.63180425
 h     -0.26712992     2.77297080     0.71814589
 h     -1.08375357     1.55644040    -1.29899165
 h      1.73753964     1.49945403    -0.23143890
 o      2.27255064    -0.97708339     0.42409379
 h      2.45613801    -0.26251443     1.01554464
 c     -2.43090921    -0.69059173    -0.43095612
 h     -2.52172866    -1.17246469    -1.48748200
 h     -2.46119529    -1.55629061     0.27458225
 h     -3.10273393     0.18313782    -0.33504819
 h     -0.22586113     1.32982209     2.05796289
          17

 c      1.08955266    -0.51049596     0.18922562
 c      0.05257111    -1.23119004    -0.37650289
 c     -1.04308974    -0.34256441    -0.46398146
 c     -0.23509890     1.82017560     0.92357243
 c     -0.66617003     1.03113955    -0.45273093
 c      0.84005793     0.96334051     0.03186605
 h      0.15539100    -2.35012693    -0.70978345
 h     -0.24957061     2.78296897     0.71184617
 h     -1.10239727     1.60268915    -1.27786444
 h      1.78677619     1.45581914    -0.22972017
 o      2.27235076    -0.97500406     0.42979365
 h      2.44954502    -0.22060034     1.06324944
 c     -2.41097791    -0.70105327    -0.42161032
 h     -2.50132615    -1.17360213    -1.44975864
 h     -2.45616667    -1.58177548     0.24202344
 h     -3.09138743     0.15968592    -0.32347441
 h     -0.22937477     1.38651989     2.05747467
          17

 c      1.08852330    -0.52045633     0.19972627
 c      0.04057742    -1.23271090    -0.39914144
 c     -1.06245339    -0.34202097    -0.46011084
 c     -0.24440278     1.82384116     0.93269537
 c     -0.65559416     1.04131934    -0.45164009
 c      0.84711188     0.95608566     0.01384543
 h      0.15568617    -2.32683145    -0.77690297
 h     -0.22987903     2.83867651     0.70066664
 h     -1.11725939     1.65303246    -1.25592536
 h      1.83122831     1.41589245    -0.23389778
 o      2.27208646    -0.97200282     0.43685426
 h      2.46185899    -0.19005534     1.10863722
 c     -2.39172323    -0.71272900    -0.41355170
 h     -2.48723402    -1.17231733    -1.40730867
 h     -2.45950935    -1.60362335     0.21090770
 h     -3.08094654     0.13106670    -0.30954709
 h     -0.24161073     1.45480971     2.03121608
          17

 c      1.08575387    -0.52971841     0.20734587
 c      0.02864196    -1.23513766    -0.42209513
 c     -1.07911154    -0.34214195    -0.45555516
 c     -0.25273021     1.82346093     0.94114517
 c     -0.64283776     1.05284157    -0.44867387
 c      0.85298554     0.94994752    -0.00325475
 h      0.14944477    -2.28792361    -0.83242073
 h     -0.20786819     2.91320290     0.68957087
 h     -1.12609360     1.70340063    -1.23044796
 h      1.86639279     1.37946024    -0.24326637
 o      2.27205027    -0.96760116     0.44588174
 h      2.48802825    -0.18101867     1.14179198
 c     -2.37417184    -0.72534349    -0.40628948
 h     -2.48031852    -1.17204688    -1.36998473
 h     -2.47021290    -1.62457697     0.18482237
 h     -3.07323854     0.09879357    -0.29311683
 h     -0.26203098     1.52868686     1.98764924
          17

 c      1.08098725    -0.53818640     0.21178168
 c      0.01715590    -1.23774632    -0.44495977
 c     -1.09157226    -0.34237343    -0.45044814
 c     -0.25980973     1.82200134     0.94682825
 c     -0.62846433     1.06554728    -0.44394943
 c      0.85785786     0.94482241    -0.01909487
 h      0.13670643    -2.23995774    -0.87734660
 h     -0.18472572     2.98042021     0.68346254
 h     -1.12697481     1.74997913    -1.19962510
 h      1.88881434     1.34672173    -0.25724551
 o      2.27238695    -0.96173365     0.45710658
 h      2.52378537    -0.19694925     1.15786530
 c     -2.35938704    -0.73868977    -0.39920814
 h     -2.48139814    -1.17646641    -1.34797906
 h     -2.48689581    -1.64692191     0.16651062
 h     -3.07012403     0.06484078    -0.27410923
 h     -0.29004811     1.59980143     1.94440427
          17

 c      1.07420087    -0.54574212     0.21287001
 c      0.00643384    -1.23954447    -0.46718778
 c     -1.09862503    -0.34218794    -0.44495413
 c     -0.26530895     1.82149811     0.94734620
 c     -0.61303802     1.07921801    -0.43751803
 c      0.86184659     0.94054024    -0.03334653
 h      0.11822449    -2.19333304    -0.91486438
 h     -0.16201769     3.02518050     0.68461804
 h     -1.11879424     1.78993700    -1.16320579
 h      1.89684865     1.31844023    -0.27545178
 o      2.27309923    -0.95463866     0.47045005
 h      2.56559873    -0.23625524     1.15612412
 c     -2.34836248    -0.75280558    -0.39189369
 h     -2.49068380    -1.18738976    -1.34712020
 h     -2.50778983    -1.67148540     0.15717196
 h     -3.07307246     0.03115293    -0.25255729
 h     -0.32561871     1.65995931     1.92612623
          17

 c      1.06562282    -0.55224305     0.21060207
 c     -0.00326723    -1.23943503    -0.48813157
 c     -1.09958565    -0.34115450    -0.43925590
 c     -0.26888893     1.82287986     0.94144439
 c     -0.59707721     1.09355598    -0.42939183
 c      0.86498148     0.93687907    -0.04571409
 h      0.09525037    -2.16048448    -0.94991406
 h     -0.14101635     3.04089511     0.69314999
 h     -1.10152943     1.82184895    -1.12265896
 h      1.89101472     1.29587823    -0.29772364
 o      2.27400571    -0.94686391     0.48549163
 h      2.61126132    -0.29223851     1.14041736
 c     -2.34190798    -0.76802662    -0.38441987
 h     -2.50713201    -1.20324100    -1.36532943
 h     -2.53074017    -1.69733528     0.15634992
 h     -3.08268531    -0.00088762    -0.22866601
 h     -0.36927361     1.70567260     1.94737633
          17

 c      1.05574055    -0.55751000     0.20513646
 c     -0.01168934    -1.23668145    -0.50726018
 c     -1.09447422    -0.33898598    -0.43352770
 c     -0.27039999     1.82623748     0.93036623
 c     -0.58102704     1.10815971    -0.41958915
 c      0.86720073     0.93358061    -0.05595518
 h      0.06880939    -2.15059203    -0.98672306
 h     -0.12253139     3.02620463     0.70782673
 h     -1.07636210     1.84591832    -1.08108915
 h      1.87405785     1.28064114    -0.32414707
 o      2.27463782    -0.93932784     0.50137212
 h      2.66152076    -0.35218588     1.12065631
 c     -2.34050693    -0.78477903    -0.37726184
 h     -2.52849092    -1.21998397    -1.39428905
 h     -2.55334254    -1.72237070     0.16244477
 h     -3.09836201    -0.03082576    -0.20288720
 h     -0.41998385     1.73846862     1.99629934
          17

 c      1.04527816    -0.56132223     0.19679284
 c     -0.01852997    -1.23143003    -0.52446429
 c     -1.08404370    -0.33554904    -0.42790535
 c     -0.26996898     1.83130843     0.91668116
 c     -0.56525205     1.12251635    -0.40816344
 c      0.86836959     0.93038008    -0.06388014
 h      0.03909251    -2.16357974    -1.02530107
 h     -0.10682976     2.98376295     0.72656778
 h     -1.04561481     1.86397479    -1.04293588
 h      1.85055882     1.27444012    -0.35504741
 o      2.27419163    -0.93316797     0.51689628
 h      2.72120153    -0.39980382     1.11131756
 c     -2.34419620    -0.80328713    -0.37097939
 h     -2.55211051    -1.23339559    -1.42420559
 h     -2.57322783    -1.74434187     0.17347230
 h     -3.11834580    -0.05911455    -0.17593710
 h     -0.47413278     1.76041078     2.04808881
          17

 c      1.03511288    -0.56343656     0.18600926
 c     -0.02349440    -1.22467622    -0.54009689
 c     -1.06963089    -0.33083855    -0.42247090
 c     -0.26786467     1.83752030     0.90268354
 c     -0.55006444     1.13604018    -0.39523425
 c      0.86836429     0.92705785    -0.06934893
 h      0.00590477    -2.19042303    -1.06102156
 h     -0.09333396     2.92136577     0.74657829
 h     -1.01233880     1.87899708    -1.01331593
 h      1.82572664     1.27868644    -0.39082749
 o      2.27194021    -0.92905894     0.53125037
 h      2.79366394    -0.42600971     1.12053933
 c     -2.35256481    -0.82344065    -0.36600709
 h     -2.57572583    -1.24051317    -1.44712630
 h     -2.58837626    -1.76170993     0.18767498
 h     -3.14018984    -0.08672459    -0.14871294
 h     -0.52734886     1.77239032     2.08347149
          17

 c      1.02614941    -0.56363199     0.17327217
 c     -0.02638702    -1.21770100    -0.55469786
 c     -1.05289054    -0.32493331    -0.41725773
 c     -0.26443677     1.84367825     0.89005481
 c     -0.53579655     1.14817985    -0.38105426
 c      0.86723430     0.92350784    -0.07229475
 h     -0.03044677    -2.21936425    -1.08783267
 h     -0.07990981     2.85494378     0.76429982
 h     -0.97941224     1.89387482    -0.99684125
 h      1.80336205     1.29386660    -0.43148317
 o      2.26791349    -0.92674627     0.54463223
 h      2.87126919    -0.43621653     1.14080181
 c     -2.36487385    -0.84483723    -0.36260586
 h     -2.59779457    -1.23994882    -1.45793499
 h     -2.59734149    -1.77409999     0.20384801
 h     -3.16142026    -0.11462286    -0.12213327
 h     -0.57595456     1.77476828     2.09227053
          17

 c      1.01922546    -0.56176276     0.15905890
 c     -0.02714310    -1.21158915    -0.56873222
 c     -1.03551737    -0.31795577    -0.41226976
 c     -0.26016068     1.84782242     0.88002329
 c     -0.52288568     1.15856684    -0.36610290
 c      0.86534634     0.91979573    -0.07277134
 h     -0.06889035    -2.24095383    -1.10112932
 h     -0.06216113     2.80971505     0.77579161
 h     -0.94843169     1.90968435    -0.99611840
 h      1.78408690     1.31893048    -0.47589591
 o      2.26267921    -0.92563583     0.55767523
 h      2.93940693    -0.44081117     1.15844543
 c     -2.38021368    -0.86689214    -0.36086808
 h     -2.61753638    -1.23175170    -1.45436113
 h     -2.59933939    -1.78236969     0.22141855
 h     -3.18011250    -0.14336039    -0.09695975
 h     -0.61722651     1.76790795     2.07069695
          17

 c      1.01506614    -0.55779425     0.14380904
 c     -0.02581762    -1.20703764    -0.58248500
 c     -1.01902684    -0.31005701    -0.40750656
 c     -0.25551550     1.84819001     0.87338043
 c     -0.51189622     1.16709872    -0.35114111
 c      0.86336498     0.91616299    -0.07097833
 h     -0.10784011    -2.24961612    -1.09864247
 h     -0.03505961     2.80879576     0.77844802
 h     -0.91920302     1.92466160    -1.01076109
 h      1.76538923     1.35119125    -0.52147425
 o      2.25672251    -0.92533760     0.57078621
 h      2.98618360    -0.44646049     1.16413476
 c     -2.39762690    -0.88894184    -0.36069831
 h     -2.63491826    -1.21726398    -1.43704396
 h     -2.59419878    -1.78833776     0.24031918
 h     -3.19522806    -0.17286691    -0.07364922
 h     -0.64933057     1.75227081     2.01918233
          17

 c      1.01425148    -0.55181955     0.12790848
 c     -0.02256728    -1.20430524    -0.59603767
 c     -1.00461943    -0.30142901    -0.40298882
 c     -0.25052789     1.84513594     0.87031190
 c     -0.50343207     1.17387607    -0.33716139
 c      0.86205794     0.91296959    -0.06722651
 h     -0.14554023    -2.24361053    -1.08031317
 h      0.00178187     2.85061241     0.77301051
 h     -0.89031169     1.93485742    -1.03765771
 h      1.74347298     1.38695094    -0.56458492
 o      2.25024519    -0.92570662     0.58405701
 h      3.00535689    -0.45549926     1.15409368
 c     -2.41617480    -0.91032435    -0.36174546
 h     -2.65069947    -1.19905211    -1.40998072
 h     -2.58220691    -1.79420788     0.26065361
 h     -3.20670215    -0.20243685    -0.05225729
 h     -0.67156711     1.72831009     1.94220121
          17

 c      1.01718764    -0.54406541     0.11167998
 c     -0.01762332    -1.20317941    -0.60925791
 c     -0.99312907    -0.29232593    -0.39877545
 c     -0.24459194     1.84093930     0.87026494
 c     -0.49798231     1.17906597    -0.32522912
 c      0.86206059     0.91062429    -0.06186434
 h     -0.18041130    -2.22497021    -1.04805245
 h      0.04289370     2.91106683     0.76280036
 h     -0.86022439     1.93591556    -1.07222738
 h      1.71531374     1.42246169    -0.60147587
 o      2.24317947    -0.92676745     0.59734689
 h      2.99597300    -0.46717476     1.12867477
 c     -2.43496078    -0.93044642    -0.36332037
 h     -2.66648455    -1.18073979    -1.38098310
 h     -2.56392634    -1.80180810     0.28219179
 h     -3.21531566    -0.23087441    -0.03241408
 h     -0.68537151     1.69626308     1.85006590
          17

 c      1.02408757    -0.53488516     0.09538104
 c     -0.01124141    -1.20294734    -0.62179852
 c     -0.98503800    -0.28307216    -0.39496834
 c     -0.23671770     1.83789013     0.87183363
 c     -0.49579317     1.18280618    -0.31629103
 c      0.86371941     0.90953582    -0.05521119
 h     -0.21147648    -2.19975553    -1.00554059
 h      0.08175409     2.96619096     0.75159673
 h     -0.82808568     1.92462814    -1.10978875
 h      1.67977757     1.45471631    -0.62912352
 o      2.23516054    -0.92870837     0.61030621
 h      2.96275260    -0.47777940     1.09192412
 c     -2.45315223    -0.94885371    -0.36443091
 h     -2.68450159    -1.16637690    -1.36074074
 h     -2.54009204    -1.81195972     0.30390775
 h     -3.22238981    -0.25677558    -0.01340324
 h     -0.69622301     1.65548870     1.76150146
          17

 c      1.03496221    -0.52472868     0.07920866
 c     -0.00364067    -1.20245328    -0.63315022
 c     -0.98053161    -0.27404839    -0.39170439
 c     -0.22573999     1.83754499     0.87302781
 c     -0.49682362     1.18516815    -0.31104377
 c      0.86704469     0.91007360    -0.04751750
 h     -0.23879341    -2.17776251    -0.95763608
 h      0.11364718     3.00138518     0.74265892
 h     -0.79397156     1.89966132    -1.14654120
 h      1.63784744     1.48191835    -0.64579215
 o      2.22542478    -0.93195715     0.62234474
 h      2.91778690    -0.47952507     1.05209112
 c     -2.47005306    -0.96530355    -0.36412211
 h     -2.70667372    -1.15913134    -1.35856063
 h     -2.51163426    -1.82433302     0.32389225
 h     -3.22935928    -0.27891359     0.00563184
 h     -0.71403836     1.60355795     1.70088598
          17

 c      1.04961448    -0.51408490     0.06330812
 c      0.00500566    -1.20040269    -0.64280041
 c     -0.97956883    -0.26566324    -0.38913692
 c     -0.21097913     1.84065528     0.87269913
 c     -0.50078003     1.18615398    -0.30987675
 c      0.87174787     0.91252286    -0.03894864
 h     -0.26331018    -2.16968984    -0.90880405
 h      0.13581462     3.00990151     0.73846852
 h     -0.75879242     1.86165937    -1.18015944
 h      1.59241372     1.50373374    -0.65138563
 o      2.21289401    -0.93719480     0.63272837
 h      2.87951910    -0.46046447     1.02021589
 c     -2.48521977    -0.97978710    -0.36202005
 h     -2.73320829    -1.16002998    -1.37612600
 h     -2.47974132    -1.83783484     0.33976666
 h     -3.23731902    -0.29664804     0.02538567
 h     -0.74545144     1.53854904     1.68158766
          17

 c      1.06762820    -0.50341170     0.04777784
 c      0.01445723    -1.19594688    -0.65044333
 c     -0.98194810    -0.25832545    -0.38741486
 c     -0.19305842     1.84685929     0.87162328
 c     -0.50719010     1.18571958    -0.31281884
 c      0.87732308     0.91703789    -0.02957924
 h     -0.28541856    -2.18106588    -0.86111419
 h      0.14714036     2.99050722     0.74063364
 h     -0.72405222     1.81307409    -1.21013124
 h      1.54787856     1.52141065    -0.64763935
 o      2.19700390    -0.94489273     0.64109486
 h      2.86016149    -0.41200585     1.00222234
 c     -2.49850114    -0.99243507    -0.35850880
 h     -2.76215514    -1.16802966    -1.40586309
 h     -2.44584914    -1.85119408     0.34932570
 h     -3.24667226    -0.31022457     0.04610348
 h     -0.78377088     1.46511360     1.69302921
          17

 c      1.08836695    -0.49308216     0.03266848
 c      0.02426769    -1.18909678    -0.65603095
 c     -0.98735740    -0.25242549    -0.38666794
 c     -0.17338577     1.85480797     0.87122341
 c     -0.51547333     1.18381921    -0.31948180
 c      0.88314202     0.92361764    -0.01939685
 h     -0.30324486    -2.20795313    -0.81405988
 h      0.14815771     2.94700936     0.74988150
 h     -0.69154871     1.75783283    -1.23784583
 h      1.50950355     1.53764424    -0.63796116
 o      2.17859933    -0.95456923     0.64788102
 h      2.85184316    -0.34080027     0.99239382
 c     -2.50994103    -1.00337031    -0.35433982
 h     -2.79052899    -1.18118246    -1.43606882
 h     -2.41153680    -1.86341781     0.35104807
 h     -3.25702100    -0.32080587     0.06746681
 h     -0.81515772     1.39343730     1.71528422
          17

 c      1.11100452    -0.48336080     0.01798332
 c      0.03383426    -1.18049504    -0.65961493
 c     -0.99541042    -0.24831965    -0.38699674
 c     -0.15331936     1.86256929     0.87231789
 c     -0.52499983     1.18045006    -0.32911086
 c      0.88857666     0.93213348    -0.00835319
 h     -0.31302931    -2.23988102    -0.76656163
 h      0.14153941     2.88987549     0.76597430
 h     -0.66301038     1.70070937    -1.26622366
 h      1.48227980     1.55582945    -0.62656888
 o      2.15921132    -0.96506589     0.65381540
 h      2.83773463    -0.26431155     0.98138801
 c     -2.51964858    -1.01263065    -0.35019334
 h     -2.81563505    -1.19757233    -1.45655657
 h     -2.37836926    -1.87404438     0.34435035
 h     -3.26735720    -0.33017506     0.08872531
 h     -0.82903034     1.33299001     1.73413468
          17

 c      1.13457070    -0.47439968     0.00368105
 c      0.04258523    -1.17089241    -0.66120821
 c     -1.00567486    -0.24631112    -0.38846707
 c     -0.13403746     1.86767133     0.87510416
 c     -0.53515153     1.17569955    -0.34078784
 c      0.89315242     0.94242782     0.00351403
 h     -0.31107124    -2.26605240    -0.71852839
 h      0.13270192     2.83873332     0.78756691
 h     -0.63971183     1.64628716    -1.29852696
 h      1.46939063     1.57854269    -0.61686007
 o      2.14007118    -0.97531548     0.65940392
 h      2.80701169    -0.19858902     0.96419465
 c     -2.52771808    -1.02017784    -0.34651367
 h     -2.83565803    -1.21563236    -1.46096909
 h     -2.34773277    -1.88323534     0.32963373
 h     -3.27645696    -0.34023891     0.10899334
 h     -0.82011100     1.29000511     1.74248196
          17

 c      1.15799164    -0.46624076    -0.01032328
 c      0.05010777    -1.16084561    -0.66076996
 c     -1.01769436    -0.24662933    -0.39111011
 c     -0.11654781     1.86739762     0.87945147
 c     -0.54538054     1.16978714    -0.35371151
 c      0.89667091     0.95442596     0.01595291
 h     -0.29505172    -2.27889264    -0.67093252
 h      0.12857447     2.81923032     0.81276015
 h     -0.62224752     1.59782963    -1.33646036
 h      1.47103530     1.60599344    -0.60983422
 o      2.12195690    -0.98460884     0.66490763
 h      2.75676214    -0.15407826     0.94035586
 c     -2.53419038    -1.02594168    -0.34351318
 h     -2.84975040    -1.23417316    -1.44693208
 h     -2.32070424    -1.89173118     0.30818188
 h     -3.28329438    -0.35254235     0.12756356
 h     -0.78687743     1.26774944     1.73770536
          17

 c      1.18012935    -0.45882674    -0.02415573
 c      0.05617755    -1.15066118    -0.65824434
 c     -1.03100371    -0.24941023    -0.39492875
 c     -0.10132268     1.86036274     0.88497698
 c     -0.55524477     1.16305178    -0.36740182
 c      0.89922491     0.96814608     0.02847140
 h     -0.26431568    -2.27474666    -0.62528671
 h      0.13235009     2.84462000     0.84084654
 h     -0.61062944     1.55678447    -1.37872106
 h      1.48455131     1.63577960    -0.60386148
 o      2.10531912    -0.99257601     0.67044183
 h      2.68959359    -0.13594817     0.91230978
 c     -2.53902751    -1.02986160    -0.34118931
 h     -2.85804598    -1.25240666    -1.41583438
 h     -2.29797882    -1.90066609     0.28192948
 h     -3.28734052    -0.36793808     0.14413643
 h     -0.73047317     1.26688516     1.72012336
          17

 c      1.19983591    -0.45202919    -0.03797137
 c      0.06074465    -1.14041544    -0.65359844
 c     -1.04513984    -0.25468375    -0.39990576
 c     -0.08800628     1.84788585     0.89103997
 c     -0.56441348     1.15587266    -0.38169690
 c      0.90110938     0.98359525     0.04043058
 h     -0.21973065    -2.25368726    -0.58315749
 h      0.14029009     2.90041075     0.87250569
 h     -0.60460357     1.52325902    -1.42127523
 h      1.50570847     1.66417807    -0.59593810
 o      2.09033837    -0.99917543     0.67602091
 h      2.61227045    -0.14414427     0.88452101
 c     -2.54208611    -1.03191211    -0.33929797
 h     -2.86178308    -1.27008474    -1.37291117
 h     -2.27987383    -1.91124342     0.25312934
 h     -3.28870761    -0.38644725     0.15893444
 h     -0.65492511     1.28496483     1.69331410
          17

 c      1.21603538    -0.44568383    -0.05192274
 c      0.06391095    -1.12995571    -0.64685484
 c     -1.05965501    -0.26236764    -0.40600610
 c     -0.07572012     1.83279724     0.89670123
 c     -0.57265210     1.14858382    -0.39657410
 c      0.90270134     1.00066215     0.05116838
 h     -0.16350721    -2.21954556    -0.54579361
 h      0.14667448     2.96003047     0.90767969
 h     -0.60390499     1.49691868    -1.45905124
 h      1.53016145     1.68778187    -0.58324124
 o      2.07688594    -1.00478489     0.68154530
 h      2.53568543    -0.17174122     0.86333410
 c     -2.54309687    -1.03211083    -0.33731967
 h     -2.86344819    -1.28772458    -1.32726440
 h     -2.26641255    -1.92433515     0.22398911
 h     -3.28813085    -0.40730160     0.17269098
 h     -0.56852129     1.31489781     1.66637560
          17

 c      1.22784354    -0.43961133    -0.06610198
 c      0.06589500    -1.11888675    -0.63812315
 c     -1.07412907    -0.27227401    -0.41317234
 c     -0.06334552     1.81797887     0.90047512
 c     -0.57980839     1.14143031    -0.41195825
 c      0.90437216     1.01906950     0.06008174
 h     -0.09891645    -2.18007917    -0.51379279
 h      0.14805079     3.00334630     0.94496787
 h     -0.60832867     1.47763545    -1.48771096
 h      1.55439503     1.70450397    -0.56410578
 o      2.06447614    -1.01033261     0.68677138
 h      2.47461490    -0.20273290     0.85677625
 c     -2.54169316    -1.03052654    -0.33454477
 h     -2.86649616    -1.30660170    -1.29039288
 h     -2.25744590    -1.94013820     0.19636587
 h     -3.28678553    -0.42915299     0.18650409
 h     -0.48482607     1.34341782     1.65694457
          17

 c      1.23472400    -0.43359804    -0.08044762
 c      0.06695907    -1.10664981    -0.62762241
 c     -1.08817695    -0.28412270    -0.42131658
 c     -0.04996010     1.80572222     0.90065170
 c     -0.58580579     1.13456518    -0.42762547
 c      0.90644037     1.03836417     0.06665737
 h     -0.02962747    -2.14608336    -0.48691814
 h      0.14335307     3.01979689     0.98223518
 h     -0.61768762     1.46572608    -1.50470595
 h      1.57620035     1.71392087    -0.53842535
 o      2.05245152    -1.01702793     0.69135898
 h      2.44345029    -0.21647582     0.87273832
 c     -2.53755085    -1.02733431    -0.33041375
 h     -2.87401952    -1.32786687    -1.27167970
 h     -2.25274714    -1.95803080     0.17158483
 h     -3.28593375    -0.45042629     0.20154167
 h     -0.41779485     1.35530758     1.68665015
          17

 c      1.23663064    -0.42735238    -0.09463300
 c      0.06730171    -1.09285422    -0.61566078
 c     -1.10144968    -0.29755399    -0.43031275
 c     -0.03579381     1.79678588     0.89712860
 c     -0.59063585     1.12806837    -0.44321005
 c      0.90914515     1.05792193     0.07047115
 h      0.04130392    -2.12753549    -0.46444953
 h      0.13297181     3.00578182     1.01703533
 h     -0.63175661     1.46194003    -1.50969131
 h      1.59492683     1.71728746    -0.50773646
 o      2.04055232    -1.02520617     0.69509584
 h      2.44604735    -0.20644985     0.91420055
 c     -2.53060656    -1.02291623    -0.32494657
 h     -2.88676317    -1.35085190    -1.27282827
 h     -2.25205038    -1.97667008     0.15038328
 h     -3.28642947    -0.46975306     0.21862254
 h     -0.36967710     1.34714739     1.75937694
          17

 c      1.23400924    -0.42049923    -0.10803787
 c      0.06701710    -1.07778529    -0.60255705
 c     -1.11363428    -0.31213222    -0.43999677
 c     -0.02211564     1.79036918     0.89210297
 c     -0.59433893     1.12196964    -0.45824803
 c      0.91261740     1.07698179     0.07119800
 h      0.11177195    -2.12758062    -0.44613571
 h      0.11809153     2.96266566     1.04694297
 h     -0.65029657     1.46737103    -1.50452306
 h      1.61159971     1.71736794    -0.47502599
 o      2.02914891    -1.03378422     0.69808587
 h      2.47228942    -0.18905807     0.97590196
 c     -2.52116666    -1.01786753    -0.31876391
 h     -2.90253142    -1.37241506    -1.28724987
 h     -2.25503054    -1.99427661     0.13296498
 h     -3.28821881    -0.48633993     0.23779787
 h     -0.33162299     1.32944114     1.85292245
          17

 c      1.22763178    -0.41263666    -0.11986735
 c      0.06618991    -1.06256187    -0.58858198
 c     -1.12445529    -0.32734680    -0.45018175
 c     -0.01012616     1.78523898     0.88807911
 c     -0.59697337     1.11626496    -0.47220969
 c      0.91684937     1.09473389     0.06863981
 h      0.17960647    -2.14040845    -0.43269257
 h      0.10035410     2.89666797     1.07010689
 h     -0.67318489     1.48334196    -1.49280057
 h      1.62870321     1.71795093    -0.44415103
 o      2.01874234    -1.04139829     0.70059917
 h      2.50774338    -0.18523832     1.04783732
 c     -2.50981796    -1.01284202    -0.31265874
 h     -2.91769802    -1.38834099    -1.30510783
 h     -2.26123424    -2.00903308     0.11916030
 h     -3.29011199    -0.50007333     0.25816698
 h     -0.29590499     1.31283435     1.94144516
          17

 c      1.21841351    -0.40340363    -0.12931189
 c      0.06497982    -1.04870186    -0.57398926
 c     -1.13366877    -0.34262759    -0.46068149
 c     -0.00059151     1.78000772     0.88659966
 c     -0.59859028     1.11093553    -0.48456710
 c      0.92171055     1.11046045     0.06271466
 h      0.24172412    -2.15583049    -0.42513138
 h      0.08174314     2.82068171     1.08611466
 h     -0.70051947     1.51111708    -1.47870419
 h      1.64927172     1.72282806    -0.41881756
 o      2.00961212    -1.04720648     0.70286119
 h      2.54102345    -0.20742959     1.12013121
 c     -2.49727237    -1.00839017    -0.30722639
 h     -2.92896517    -1.39508968    -1.31809374
 h     -2.27000486    -2.01950825     0.10864988
 h     -3.29004503    -0.51128613     0.27809655
 h     -0.25936763     1.30248979     2.00875063
          17

 c      1.20729797    -0.39252020    -0.13565557
 c      0.06359286    -1.03759299    -0.55906173
 c     -1.14104705    -0.35737558    -0.47132899
 c      0.00606838     1.77282296     0.88821121
 c     -0.59923135     1.10599181    -0.49493386
 c      0.92704246     1.12369675     0.05339514
 h      0.29459133    -2.16486860    -0.42389311
 h      0.06435115     2.75607010     1.09694077
 h     -0.73254158     1.55127837    -1.46510509
 h      1.67522831     1.73434597    -0.40135692
 o      2.00180681    -1.05089502     0.70499187
 h      2.56489798    -0.25947455     1.18500716
 c     -2.48425064    -1.00489739    -0.30277728
 h     -2.93417104    -1.39055718    -1.32113662
 h     -2.28044882    -2.02500216     0.10117190
 h     -3.28573299    -0.52034473     0.29574645
 h     -0.22156511     1.29970422     2.04716925
          17

 c      1.19519278    -0.37980266    -0.13832822
 c      0.06221717    -1.03024032    -0.54411084
 c     -1.14636272    -0.37100088    -0.48198429
 c      0.00972883     1.76166534     0.89280079
 c     -0.59895715     1.10153704    -0.50320681
 c      0.93277578     1.13432972     0.04065405
 h      0.33511538    -2.16216087    -0.42859547
 h      0.04960454     2.72730952     1.10631254
 h     -0.76929870     1.60286798    -1.45182634
 h      1.70588224     1.75231956    -0.39201385
 o      1.99520262    -1.05252905     0.70700616
 h      2.57566903    -0.33914398     1.23719440
 c     -2.47140108    -1.00258731    -0.29939742
 h     -2.93244046    -1.37409773    -1.31234117
 h     -2.29146827    -2.02573095     0.09664817
 h     -3.27537346    -0.52729920     0.30963471
 h     -0.18321340     1.30381058     2.05407209
          17

 c      1.18292433    -0.36517644    -0.13692700
 c      0.06099609    -1.02721376    -0.52944679
 c     -1.14938087    -0.38296115    -0.49253347
 c      0.01056382     1.74585611     0.90011388
 c     -0.59788441     1.09780205    -0.50957972
 c      0.93895347     1.14256326     0.02447667
 h      0.36117476    -2.14612354    -0.43818722
 h      0.03742128     2.74372022     1.11549610
 h     -0.81023189     1.66288646    -1.43550323
 h      1.73788932     1.77419380    -0.38932842
 o      1.98950106    -1.05248319     0.70877872
 h      2.57322761    -0.43935880     1.27457197
 c     -2.45922891    -1.00153687    -0.29701131
 h     -2.92421557    -1.34637581    -1.29267689
 h     -2.30186071    -2.02281971     0.09520672
 h     -3.25814377    -0.53170746     0.31905264
 h     -0.14558852     1.31293868     2.03013466
          17

 c      1.17119832    -0.34870560    -0.13122523
 c      0.06002719    -1.02862842    -0.51534736
 c     -1.14986715    -0.39279584    -0.50287970
 c      0.00897257     1.72690140     0.90992932
 c     -0.59619168     1.09511244    -0.51439848
 c      0.94562135     1.14879565     0.00493712
 h      0.37190685    -2.11874306    -0.45116940
 h      0.02679030     2.78982912     1.12080673
 h     -0.85403604     1.72669653    -1.41127587
 h      1.76669679     1.79629381    -0.39122906
 o      1.98414929    -1.05142521     0.70993428
 h      2.56225943    -0.54845726     1.29988177
 c     -2.44802556    -1.00168814    -0.29539626
 h     -2.91139705    -1.30927598    -1.26596494
 h     -2.31046890    -2.01807256     0.09709175
 h     -3.23440888    -0.53261917     0.32427267
 h     -0.11043878     1.32392023     1.97980484
          17

 c      1.16056475    -0.33063715    -0.12117525
 c      0.05935159    -1.03408662    -0.50203645
 c     -1.14761040    -0.40015571    -0.51292898
 c      0.00548659     1.70720933     0.92143738
 c     -0.59408360     1.09381175    -0.51797158
 c      0.95268238     1.15350578    -0.01772082
 h      0.36803037    -2.08579732    -0.46580014
 h      0.01688482     2.84143881     1.11778630
 h     -0.89888479     1.78909441    -1.37490590
 h      1.78823221     1.81517769    -0.39596112
 o      1.97828251    -1.05020372     0.70974170
 h      2.55316757    -0.65187900     1.32242003
 c     -2.43781337    -1.00287123    -0.29416548
 h     -2.89749710    -1.26576055    -1.23893290
 h     -2.31635726    -2.01352333     0.10246671
 h     -3.20564311    -0.52868350     0.32654718
 h     -0.08006740     1.33145305     1.91421884
          17

 c      1.15138816    -0.31143963    -0.10691680
 c      0.05892585    -1.04261832    -0.48966828
 c     -1.14245307    -0.40482552    -0.52257940
 c      0.00071580     1.68898311     0.93257789
 c     -0.59174667     1.09418477    -0.52045249
 c      0.95983362     1.15717403    -0.04305905
 h      0.35215345    -2.05717194    -0.48034713
 h      0.00722899     2.88023713     1.10468561
 h     -0.94281533     1.84537105    -1.32406527
 h      1.79995430     1.82847896    -0.40249328
 o      1.97102381    -1.04944161     0.70737859
 h      2.55752242    -0.73852920     1.35402172
 c     -2.42836029    -1.00486207    -0.29280389
 h     -2.88729770    -1.21932468    -1.22031665
 h     -2.31897616    -2.01085283     0.11115914
 h     -3.17404801    -0.51839557     0.32785712
 h     -0.05715048     1.32669165     1.85548750
          17

 c      1.14383300    -0.29180807    -0.08878758
 c      0.05863046    -1.05278825    -0.47831145
 c     -1.13432858    -0.40673150    -0.53171931
 c     -0.00478946     1.67400534     0.94038135
 c     -0.58932237     1.09640282    -0.52181555
 c      0.96660373     1.16022297    -0.07048835
 h      0.32845174    -2.04550385    -0.49343578
 h     -0.00248588     2.89574383     1.08234131
 h     -0.98408602     1.89202071    -1.25871338
 h      1.80127339     1.83528643    -0.41058082
 o      1.96222322    -1.04912169     0.70273909
 h      2.57671120    -0.80740892     1.39657205
 c     -2.41933733    -1.00747169    -0.29087599
 h     -2.88526412    -1.17286352    -1.21762102
 h     -2.31825874    -2.01089433     0.12246486
 h     -3.14187136    -0.50052137     0.33036012
 h     -0.04357212     1.29812231     1.83334127
          17

 c      1.13788496    -0.27261599    -0.06730701
 c      0.05840286    -1.06320085    -0.46794635
 c     -1.12330789    -0.40592297    -0.54023334
 c     -0.01072667     1.66306142     0.94325820
 c     -0.58689718     1.10048558    -0.52189618
 c      0.97242848     1.16296724    -0.09935063
 h      0.30091620    -2.06065753    -0.50425206
 h     -0.01247301     2.88322777     1.05300114
 h     -1.02148538     1.92717051    -1.18098681
 h      1.79364427     1.83629614    -0.42071415
 o      1.95257430    -1.04886386     0.69663920
 h      2.60024786    -0.86337178     1.43885757
 c     -2.41058346    -1.01058413    -0.28835554
 h     -2.89303066    -1.12774082    -1.23236182
 h     -2.31460042    -2.01346521     0.13514654
 h     -3.11058422    -0.47467465     0.33561342
 h     -0.03880635     1.24077512     1.86020878
          17

 c      1.13340418    -0.25481644    -0.04312584
 c      0.05840905    -1.07321929    -0.45850700
 c     -1.10963629    -0.40253975    -0.54801261
 c     -0.01700017     1.65535479     0.94247748
 c     -0.58449302     1.10626928    -0.52044744
 c      0.97670263     1.16557703    -0.12898461
 h      0.27119077    -2.10215408    -0.51217517
 h     -0.02286526     2.84255892     1.01953676
 h     -1.05463462     1.95088438    -1.09485952
 h      1.78042892     1.83380002    -0.43398816
 o      1.94293300    -1.04839940     0.69009109
 h      2.61636514    -0.90971559     1.46781705
 c     -2.40224674    -1.01405767    -0.28571702
 h     -2.90833036    -1.08424103    -1.25847562
 h     -2.30872620    -2.01757531     0.14765319
 h     -3.08031475    -0.44184130     0.34391541
 h     -0.04062921     1.16441858     1.91523110
          17

 c      1.13017230    -0.23931819    -0.01697424
 c      0.05899842    -1.08310085    -0.44993631
 c     -1.09372772    -0.39679248    -0.55496295
 c     -0.02354175     1.64920700     0.94006199
 c     -0.58205353     1.11339151    -0.51718266
 c      0.97882058     1.16807548    -0.15875379
 h      0.23879558    -2.15851558    -0.51624689
 h     -0.03375200     2.77874337     0.98520387
 h     -1.08422188     1.96526790    -1.00556622
 h      1.76631533     1.83130550    -0.45181160
 o      1.93391747    -1.04764847     0.68383546
 h      2.61808400    -0.94704442     1.47562325
 c     -2.39466007    -1.01758594    -0.28363917
 h     -2.92665002    -1.04277952    -1.28603193
 h     -2.30151119    -2.02184048     0.15843563
 h     -3.04993117    -0.40451033     0.35420396
 h     -0.04700304     1.08461110     1.96947044
          17

 c      1.12791323    -0.22687617     0.01036959
 c      0.06049277    -1.09341202    -0.44218703
 c     -1.07611434    -0.38895822    -0.56100707
 c     -0.03024832     1.64265975     0.93720794
 c     -0.57945175     1.12132103    -0.51183742
 c      0.97827756     1.17039514    -0.18807802
 h      0.20319114    -2.21474249    -0.51530793
 h     -0.04526013     2.70406840     0.95352183
 h     -1.11195396     1.97406058    -0.91873652
 h      1.75594474     1.83244145    -0.47539509
 o      1.92588252    -1.04664285     0.67829670
 h      2.60346857    -0.97462575     1.46017949
 c     -2.38811987    -1.02067591    -0.28267710
 h     -2.94358327    -1.00439928    -1.30594160
 h     -2.29382452    -2.02491349     0.16621354
 h     -3.01776176    -0.36621719     0.36460975
 h     -0.05649931     1.01334203     2.00459476
          17

 c      1.12629317    -0.21801597     0.03808762
 c      0.06305740    -1.10449273    -0.43519282
 c     -1.05737591    -0.37937963    -0.56608340
 c     -0.03698091     1.63342532     0.93437535
 c     -0.57655200     1.12946598    -0.50426203
 c      0.97483578     1.17248898    -0.21648137
 h      0.16488622    -2.25883712    -0.50846681
 h     -0.05767799     2.63986969     0.92779398
 h     -1.13992832     1.98136420    -0.83930323
 h      1.75194553     1.83927182    -0.50508678
 o      1.91894328    -1.04547791     0.67360247
 h      2.57524377    -0.99132901     1.42471947
 c     -2.38275285    -1.02273487    -0.28315466
 h     -2.95604896    -0.97050782    -1.31218222
 h     -2.28642498    -2.02579887     0.17012769
 h     -2.98245330    -0.33071866     0.37327559
 h     -0.06810929     0.95787299     2.01227030
          17

 c      1.12491991    -0.21299719     0.06532007
 c      0.06668692    -1.11629621    -0.42885816
 c     -1.03807747    -0.36845799    -0.57014777
 c     -0.04357425     1.61929455     0.93171148
 c     -0.57332302     1.13733449    -0.49449911
 c      0.96864345     1.17441614    -0.24361768
 h      0.12530971    -2.28376374    -0.49531789
 h     -0.07149667     2.61043244     0.91035854
 h     -1.16946230     1.98979659    -0.77065196
 h      1.75359179     1.85107487    -0.53994096
 o      1.91292062    -1.04429951     0.66952194
 h      2.54169280    -0.99599771     1.37873427
 c     -2.37848453    -1.02318092    -0.28519495
 h     -2.96254437    -0.94246620    -1.30208667
 h     -2.27989915    -2.02401821     0.16978896
 h     -2.94352914    -0.30118525     0.37901239
 h     -0.08108557     0.92206328     1.98995279
          17

 c      1.12334898    -0.21180416     0.09116489
 c      0.07123138    -1.12841946    -0.42306589
 c     -1.01872794    -0.35664009    -0.57317985
 c     -0.04988459     1.59970135     0.92922825
 c     -0.56993479     1.14464684    -0.48279476
 c      0.96019453     1.17631239    -0.26924426
 h      0.08635659    -2.28718996    -0.47591549
 h     -0.08695252     2.62378117     0.90267075
 h     -1.20010740     1.99926312    -0.71452981
 h      1.75729842     1.86470689    -0.57790380
 o      1.90728639    -1.04331291     0.66541838
 h      2.51754716    -0.98749123     1.33866572
 c     -2.37504998    -1.02153295    -0.28875565
 h     -2.96315816    -0.92127102    -1.27617614
 h     -2.27462877    -2.01962847     0.16524897
 h     -2.90155291    -0.27964387     0.38164605
 h     -0.09484672     0.90705582     1.93874809
          17

 c      1.12109572    -0.21415246     0.11469143
 c      0.07642780    -1.14014895    -0.41769169
 c     -0.99976350    -0.34440203    -0.57519021
 c     -0.05584216     1.57647836     0.92670908
 c     -0.56675768     1.15132125    -0.46954497
 c      0.95015667     1.17828418    -0.29316079
 h      0.04998300    -2.27114005    -0.45067177
 h     -0.10337542     2.66306159     0.90601868
 h     -1.22969860     2.00736756    -0.67161234
 h      1.75847915     1.87619706    -0.61647321
 o      1.90150564    -1.04279763     0.66066018
 h      2.51856593    -0.96468652     1.32131934
 c     -2.37199981    -1.01747801    -0.29361710
 h     -2.95974877    -0.90729085    -1.23826610
 h     -2.27077807    -2.01311873     0.15691190
 h     -2.85802565    -0.26669022     0.38212274
 h     -0.10896472     0.91078356     1.86366750
          17

 c      1.11765754    -0.21952213     0.13497976
 c      0.08194596    -1.15047497    -0.41262183
 c     -0.98155622    -0.33222812    -0.57622299
 c     -0.06140071     1.55253342     0.92349730
 c     -0.56426943     1.15737277    -0.45523097
 c      0.93918943     1.18033044    -0.31515601
 h      0.01780725    -2.24211519    -0.42021957
 h     -0.11949504     2.70389490     0.92106704
 h     -1.25533571     2.01098548    -0.64210029
 h      1.75330444     1.88228392    -0.65335647
 o      1.89595436    -1.04304530     0.65561849
 h      2.54682454    -0.92754557     1.32783963
 c     -2.36869113    -1.01091654    -0.29933988
 h     -2.95628790    -0.90002316    -1.19574862
 h     -2.26829507    -2.00523930     0.14541126
 h     -2.81513663    -0.26143905     0.38244012
 h     -0.12335396     0.92600583     1.77625234
          17

 c      1.11257790    -0.22725733     0.15120037
 c      0.08746467    -1.15813834    -0.40777248
 c     -0.96444555    -0.32057928    -0.57635413
 c     -0.06642594     1.53088686     0.91819000
 c     -0.56294618     1.16280948    -0.44038905
 c      0.92783057     1.18232158    -0.33498777
 h     -0.00934575    -2.21092918    -0.38516758
 h     -0.13415358     2.72870595     0.94733230
 h     -1.27449873     2.00774858    -0.62599580
 h      1.73965962     1.88123676    -0.68687492
 o      1.89202624    -1.04420946     0.65169474
 h      2.58819713    -0.87878966     1.34258908
 c     -2.36431547    -1.00196465    -0.30528307
 h     -2.95876376    -0.89802566    -1.15896738
 h     -2.26691991    -1.99682035     0.13147690
 h     -2.77540758    -0.26176172     0.38536357
 h     -0.13880423     0.93714184     1.69853373
          17

 c      1.10555481    -0.23672028     0.16271433
 c      0.09275005    -1.16187906    -0.40310786
 c     -0.94877908    -0.30985218    -0.57568532
 c     -0.07063805     1.51437479     0.90893915
 c     -0.56319081     1.16756393    -0.42562125
 c      0.91644739     1.18400891    -0.35239186
 h     -0.03170687    -2.19020714    -0.34577497
 h     -0.14657577     2.72828151     0.98335992
 h     -1.28578897     1.99683302    -0.62316775
 h      1.71748312     1.87310436    -0.71617983
 o      1.89112661    -1.04625759     0.65022389
 h      2.62682136    -0.82312861     1.34950582
 c     -2.35808652    -0.99087526    -0.31083517
 h     -2.97328193    -0.89935122    -1.13780501
 h     -2.26619967    -1.98862478     0.11581513
 h     -2.74123461    -0.26491416     0.39381633
 h     -0.15734538     0.92216791     1.65953111
          17

 c      1.09654679    -0.24741748     0.16914379
 c      0.09765282    -1.16099866    -0.39863272
 c     -0.93494264    -0.30034310    -0.57433468
 c     -0.07379000     1.50424294     0.89559342
 c     -0.56530410     1.17145498    -0.41162848
 c      0.90522773     1.18504272    -0.36710332
 h     -0.05001911    -2.18811282    -0.30199375
 h     -0.15633326     2.69961780     1.02701856
 h     -1.28926701     1.97916330    -0.63339105
 h      1.68879338     1.85967856    -0.74140325
 o      1.89410178    -1.04899782     0.65194849
 h      2.65281069    -0.76540398     1.33966892
 c     -2.34962358    -0.97789348    -0.31582696
 h     -3.00198529    -0.90239026    -1.13583206
 h     -2.26552861    -1.98121467     0.09899558
 h     -2.71438479    -0.26852736     0.40992843
 h     -0.18012698     0.87164399     1.67018775
          17

 c      1.08583714    -0.25904767     0.17039853
 c      0.10201451    -1.15586342    -0.39432792
 c     -0.92336701    -0.29223138    -0.57242529
 c     -0.07591230     1.49919285     0.88084375
 c     -0.56947710     1.17418375    -0.39920099
 c      0.89419316     1.18500153    -0.37886349
 h     -0.06430584    -2.20261333    -0.25433147
 h     -0.16329843     2.64471844     1.07584206
 h     -1.28646022     1.95723125    -0.65639995
 h      1.65741280     1.84422400    -0.76370299
 o      1.90121668    -1.05209619     0.65706899
 h      2.66193463    -0.70965902     1.31025947
 c     -2.33920575    -0.96316808    -0.32065754
 h     -3.04047595    -0.90614849    -1.14782613
 h     -2.26423372    -1.97476444     0.08132353
 h     -2.69558773    -0.27157686     0.43403691
 h     -0.20450936     0.80141606     1.70948079
          17

 c      1.07404018    -0.27147422     0.16667382
 c      0.10561078    -1.14774521    -0.39009670
 c     -0.91450903    -0.28558498    -0.57007363
 c     -0.07712262     1.49701537     0.86781419
 c     -0.57579097     1.17539046    -0.38911932
 c      0.88324707     1.18345457    -0.38741566
 h     -0.07347724    -2.22336712    -0.20466569
 h     -0.16771445     2.57087506     1.12777042
 h     -1.27995998     1.93450463    -0.69188460
 h      1.62810791     1.83075459    -0.78499301
 o      1.91223445    -1.05512125     0.66536620
 h      2.65441630    -0.65864471     1.26280344
 c     -2.32757989    -0.94678976    -0.32589341
 h     -3.08025281    -0.90969502    -1.16408989
 h     -2.26167923    -1.96886557     0.06274405
 h     -2.68439593    -0.27471438     0.46421678
 h     -0.22634567     0.73274771     1.75086134
          17

 c      1.06205586    -0.28463701     0.15842219
 c      0.10817650    -1.13822081    -0.38580755
 c     -0.90881279    -0.28037863    -0.56738116
 c     -0.07742198     1.49561277     0.85843766
 c     -0.58423991     1.17477602    -0.38204017
 c      0.87229885     1.18007423    -0.39254450
 h     -0.07618407    -2.23868390    -0.15591183
 h     -0.17037299     2.49178646     1.18247066
 h     -1.27249639     1.91435931    -0.73930873
 h      1.60490551     1.82262195    -0.80714934
 o      1.92644601    -1.05766003     0.67625722
 h      2.63516449    -0.61286816     1.20274080
 c     -2.31558597    -0.92887968    -0.33184634
 h     -3.11299004    -0.91177009    -1.17599138
 h     -2.25733693    -1.96252050     0.04287947
 h     -2.67940508    -0.27969191     0.49674216
 h     -0.24264216     0.67864939     1.77839256
          17

 c      1.05098572    -0.29844152     0.14630269
 c      0.10942561    -1.12875188    -0.38138111
 c     -0.90666089    -0.27651500    -0.56443244
 c     -0.07672233     1.49299868     0.85339521
 c     -0.59478547     1.17224763    -0.37843787
 c      0.86142249     1.17476348    -0.39415987
 h     -0.07167373    -2.24022660    -0.11109288
 h     -0.17266290     2.42631379     1.24258261
 h     -1.26567939     1.89874098    -0.79742501
 h      1.58919756     1.82089223    -0.83090217
 o      1.94268006    -1.05950012     0.68883838
 h      2.61476166    -0.56890117     1.13933733
 c     -2.30393721    -0.90965079    -0.33848804
 h     -3.13281331    -0.91088354    -1.17824557
 h     -2.25080671    -1.95442597     0.02121104
 h     -2.67871359    -0.28833244     0.52720837
 h     -0.25176049     0.64474150     1.78499099
          17

 c      1.04202922    -0.31266962     0.13111156
 c      0.10903509    -1.12054212    -0.37684445
 c     -0.90832062    -0.27385001    -0.56129856
 c     -0.07497851     1.48775964     0.85258516
 c     -0.60738979     1.16799961    -0.37861301
 c      0.85091667     1.16769277    -0.39235446
 h     -0.06008813    -2.22419682    -0.07265441
 h     -0.17588428     2.38974019     1.31191082
 h     -1.25922100     1.88735651    -0.86369280
 h      1.57908993     1.82374844    -0.85518861
 o      1.95950532    -1.06072056     0.70208681
 h      2.60750254    -0.51905749     1.08309478
 c     -2.29316278    -0.88942306    -0.34556371
 h     -3.13670456    -0.90554916    -1.16888399
 h     -2.24181940    -1.94343119    -0.00269157
 h     -2.68040279    -0.30171888     0.55168225
 h     -0.25293555     0.63240356     1.76836644
          17

 c      1.03637380    -0.32694822     0.11369835
 c      0.10664128    -1.11447079    -0.37233937
 c     -0.91389155    -0.27221684    -0.55804158
 c     -0.07232573     1.47990418     0.85584841
 c     -0.62197086     1.16246550    -0.38271600
 c      0.84119849     1.15920084    -0.38737734
 h     -0.04248150    -2.19124431    -0.04206596
 h     -0.17995863     2.38228528     1.38920765
 h     -1.25133127     1.87806595    -0.93418019
 h      1.57062675     1.82751352    -0.87755658
 o      1.97589244    -1.06134915     0.71532023
 h      2.62186166    -0.45765333     1.03897958
 c     -2.28360556    -0.86860339    -0.35270828
 h     -3.12441219    -0.89445665    -1.14877644
 h     -2.23024971    -1.92897301    -0.02899642
 h     -2.68289161    -0.31986145     0.56748587
 h     -0.24600000     0.64036465     1.72904300
          17

 c      1.03507636    -0.34079363     0.09487940
 c      0.10189630    -1.11097654    -0.36810135
 c     -0.92326167    -0.27144033    -0.55471461
 c     -0.06906365     1.47069100     0.86317994
 c     -0.63829915     1.15618548    -0.39072497
 c      0.83262485     1.14964972    -0.37955021
 h     -0.02079144    -2.14657555    -0.01943712
 h     -0.18336981     2.39140088     1.46605776
 h     -1.23992395     1.86813768    -1.00422789
 h      1.55974590     1.82835728    -0.89520964
 o      1.99175370    -1.06083144     0.72839921
 h      2.65236206    -0.38981662     1.00353613
 c     -2.27541017    -0.84765275    -0.35949474
 h     -3.09861390    -0.87658948    -1.12150078
 h     -2.21615150    -1.91134599    -0.05754464
 h     -2.68515178    -0.34171553     0.57361009
 h     -0.23146088     0.66462204     1.67044289
          17

 c      1.03892209    -0.35372178     0.07535984
 c      0.09458621    -1.10990817    -0.36442815
 c     -0.93608254    -0.27133616    -0.55135748
 c     -0.06548139     1.46181324     0.87412284
 c     -0.65592191     1.14967628    -0.40240109
 c      0.82536766     1.13933465    -0.36918878
 h      0.00227866    -2.10029122    -0.00304735
 h     -0.18442468     2.40348478     1.53239356
 h     -1.22367622     1.85543673    -1.06945648
 h      1.54364802     1.82354183    -0.90592368
 o      2.00751101    -1.05824172     0.74133666
 h      2.68647307    -0.32808461     0.97121829
 c     -2.26849240    -0.82706057    -0.36542937
 h     -3.06534325    -0.85131320    -1.09351640
 h     -2.19981882    -1.89173401    -0.08790889
 h     -2.68683046    -0.36536466     0.57089315
 h     -0.21098475     0.69644164     1.60094178
          17

 c      1.04827980    -0.36537694     0.05567964
 c      0.08473918    -1.11051143    -0.36163365
 c     -0.95176299    -0.27170064    -0.54799397
 c     -0.06169364     1.45523980     0.88718243
 c     -0.67417003     1.14334133    -0.41728145
 c      0.81938123     1.12845930    -0.35656167
 h      0.02372429    -2.06634923     0.01073537
 h     -0.18202366     2.40951976     1.58105714
 h     -1.20248920     1.83907630    -1.12660589
 h      1.52133956     1.81196605    -0.90855869
 o      2.02349243    -1.05283277     0.75400221
 h      2.71422745    -0.28337810     0.93917821
 c     -2.26256102    -0.80733903    -0.36996752
 h     -3.03380606    -0.81837234    -1.07382897
 h     -2.18187693    -1.87198427    -0.11955114
 h     -2.68830946    -0.38829372     0.56201275
 h     -0.18810561     0.71867682     1.53696762
          17

 c      1.06301257    -0.37562116     0.03620414
 c      0.07265511    -1.11182740    -0.35991470
 c     -0.96947958    -0.27229441    -0.54463644
 c     -0.05764656     1.45316189     0.90008739
 c     -0.69223288     1.13742127    -0.43471963
 c      0.81443628     1.11714114    -0.34188388
 h      0.04113330    -2.05736808     0.02589587
 h     -0.17568963     2.40484683     1.60851144
 h     -1.17747734     1.81961552    -1.17405710
 h      1.49369831     1.79429763    -0.90330508
 o      2.03977926    -1.04423208     0.76613102
 h      2.73074470    -0.26155937     0.90722159
 c     -2.25735409    -0.78903994    -0.37267929
 h     -3.01369780    -0.77769733    -1.07149742
 h     -2.16338456    -1.85415904    -0.15202114
 h     -2.69065949    -0.40777569     0.55114354
 h     -0.16768209     0.70686800     1.50041765
          17

 c      1.08248824    -0.38455306     0.01715801
 c      0.05888398    -1.11342008    -0.35912183
 c     -0.98820745    -0.27282536    -0.54130021
 c     -0.05341454     1.45641274     0.91149444
 c     -0.70925459     1.13197948    -0.45394555
 c      0.81018636     1.10542015    -0.32533227
 h      0.05324054    -2.07640640     0.04348712
 h     -0.16542401     2.38820335     1.61421501
 h     -1.15071115     1.79900261    -1.21209091
 h      1.46330432     1.77290809    -0.89178217
 o      2.05624099    -1.03242729     0.77740000
 h      2.73571030    -0.26341280     0.87666067
 c     -2.25313137    -0.77275657    -0.37358724
 h     -3.00958281    -0.72925922    -1.09053597
 h     -2.14589043    -1.84000669    -0.18509443
 h     -2.69537841    -0.42141061     0.54301866
 h     -0.15228162     0.64933255     1.50048400
          17

 c      1.10567931    -0.39246389    -0.00131939
 c      0.04420845    -1.11564197    -0.35870971
 c     -1.00678438    -0.27295831    -0.53801695
 c     -0.04932883     1.46300481     0.92192305
 c     -0.72441614     1.12692902    -0.47411375
 c      0.80623830     1.09327469    -0.30706027
 h      0.05942842    -2.11475530     0.06027377
 h     -0.15167611     2.36184771     1.60048112
 h     -1.12479884     1.78028343    -1.24280903
 h      1.43397443     1.75152948    -0.87683873
 o      2.07253141    -1.01776859     0.78747787
 h      2.73334011    -0.28445065     0.84953539
 c     -2.25097242    -0.75904615    -0.37330869
 h     -3.01752030    -0.67351922    -1.12662625
 h     -2.13137765    -1.83052289    -0.21876783
 h     -2.70380619    -0.42774908     0.54134721
 h     -0.14057901     0.56469769     1.52336496
          17

 c      1.13131691    -0.39975273    -0.01911582
 c      0.02957395    -1.11914507    -0.35800275
 c     -1.02402705    -0.27236860    -0.53483146
 c     -0.04565534     1.46979717     0.93206212
 c     -0.73699858     1.12210452    -0.49435885
 c      0.80222929     1.08067618    -0.28722067
 h      0.05911855    -2.15879935     0.07127645
 h     -0.13542085     2.33244487     1.57309472
 h     -1.10230815     1.76693874    -1.26947246
 h      1.40976621     1.73433294    -0.86176080
 o      2.08801523    -1.00102574     0.79606238
 h      2.73331357    -0.31394747     0.82800140
 c     -2.25244487    -0.74830893    -0.37269427
 h     -3.02862027    -0.61205246    -1.17004030
 h     -2.12208439    -1.82574117    -0.25312359
 h     -2.71638576    -0.42672831     0.54724480
 h     -0.13095633     0.48123474     1.55126479
          17

 c      1.15806581    -0.40682306    -0.03610189
 c      0.01594022    -1.12437695    -0.35646443
 c     -1.03889799    -0.27082949    -0.53178082
 c     -0.04245378     1.47401623     0.94171930
 c     -0.74644582     1.11736901    -0.51391389
 c      0.79794038     1.06769575    -0.26605267
 h      0.05180396    -2.19695312     0.07260214
 h     -0.11814356     2.31164144     1.54165502
 h     -1.08508109     1.76177416    -1.29513321
 h      1.39348075     1.72437037    -0.84887548
 o      2.10178608    -0.98331611     0.80293292
 h      2.75015945    -0.33613164     0.81346008
 c     -2.25900568    -0.74072172    -0.37237973
 h     -3.03471479    -0.54742192    -1.21093339
 h     -2.12025096    -1.82481973    -0.28815510
 h     -2.73230891    -0.41963011     0.55881067
 h     -0.12309189     0.41820283     1.57409112
          17

 c      1.18468299    -0.41399257    -0.05211217
 c      0.00413009    -1.13143975    -0.35378975
 c     -1.05068206    -0.26830764    -0.52886679
 c     -0.03967605     1.47355852     0.95018605
 c     -0.75240878     1.11272029    -0.53225289
 c      0.79339817     1.05459677    -0.24399736
 h      0.03727524    -2.22202233     0.06235421
 h     -0.10134909     2.31315283     1.51696379
 h     -1.07371237     1.76573076    -1.32103582
 h      1.38545717     1.72216375    -0.83826737
 o      2.11316986    -0.96552325     0.80799949
 h      2.79495481    -0.33951749     0.80579140
 c     -2.27158880    -0.73622173    -0.37267688
 h     -3.03092861    -0.48256983    -1.24212975
 h     -2.12785730    -1.82638119    -0.32366061
 h     -2.74988949    -0.40858910     0.57219605
 h     -0.11740913     0.38527795     1.58785106
          17

 c      1.21011316    -0.42144578    -0.06695347
 c     -0.00526536    -1.14012767    -0.34989453
 c     -1.05910425    -0.26502729    -0.52603668
 c     -0.03731106     1.46748445     0.95710467
 c     -0.75474087     1.10832894    -0.54915176
 c      0.78887584     1.04181420    -0.22172782
 h      0.01572618    -2.23108937     0.04046548
 h     -0.08564532     2.34350010     1.50408182
 h     -1.06753252     1.77740552    -1.34586847
 h      1.38366904     1.72562071    -0.82769607
 o      2.12249927    -0.94759318     0.81127691
 h      2.86289919    -0.32808426     0.80384538
 c     -2.29042658    -0.73450589    -0.37370008
 h     -3.01570483    -0.42031558    -1.25951195
 h     -2.14640206    -1.82895153    -0.35924709
 h     -2.76734310    -0.39598373     0.58326670
 h     -0.11457135     0.38615070     1.59157895
          17

 c      1.23350555    -0.42923552    -0.08042786
 c     -0.01191036    -1.14995818    -0.34488303
 c     -1.06433609    -0.26146542    -0.52318281
 c     -0.03543128     1.45647629     0.96291067
 c     -0.75344701     1.10447524    -0.56461479
 c      0.78479182     1.02982744    -0.20005828
 h     -0.01224018    -2.22521090     0.00842074
 h     -0.07059909     2.39479342     1.49840516
 h     -1.06509637     1.79369506    -1.36646859
 h      1.38500618     1.73132276    -0.81379567
 o      2.13089655    -0.92891112     0.81283171
 h      2.93682970    -0.31513037     0.80636552
 c     -2.31504407    -0.73505949    -0.37549169
 h     -2.99020055    -0.36301387    -1.26171386
 h     -2.17675973    -1.83133537    -0.39441778
 h     -2.78344085    -0.38397392     0.58887484
 h     -0.11533972     0.42039642     1.58602090
          17

 c      1.25418648    -0.43731544    -0.09235189
 c     -0.01569166    -1.16015184    -0.33901735
 c     -1.06688822    -0.25827210    -0.52016055
 c     -0.03411185     1.44236226     0.96830279
 c     -0.74862016     1.10143226    -0.57872640
 c      0.78158167     1.01903258    -0.17980358
 h     -0.04568964    -2.20961384    -0.03090711
 h     -0.05567634     2.45067926     1.49114123
 h     -1.06480286     1.81105380    -1.37931692
 h      1.38666186     1.73606106    -0.79351316
 o      2.13944648    -0.90906019     0.81277435
 h      3.00043724    -0.31100002     0.81208222
 c     -2.34438210    -0.73724025    -0.37805424
 h     -2.95783604    -0.31217119    -1.24999131
 h     -2.21913177    -1.83283719    -0.42868885
 h     -2.79781941    -0.37422336     0.58748441
 h     -0.12067350     0.48304511     1.57398156
          17

 c      1.27162858    -0.44557824    -0.10256868
 c     -0.01664859    -1.16962919    -0.33267011
 c     -1.06744218    -0.25614248    -0.51681839
 c     -0.03333891     1.42748907     0.97347577
 c     -0.74039918     1.09935953    -0.59152562
 c      0.77960027     1.00967214    -0.16165691
 h     -0.08359023    -2.19373057    -0.07360525
 h     -0.04083129     2.49629237     1.47566757
 h     -1.06533630     1.82658866    -1.38178981
 h      1.38694663     1.73780389    -0.76499820
 o      2.14885143    -0.88800721     0.81125641
 h      3.04372839    -0.31997011     0.81963634
 c     -2.37699565    -0.74041230    -0.38131633
 h     -2.92393322    -0.26791350    -1.22831991
 h     -2.27308503    -1.83330780    -0.46169164
 h     -2.81100671    -0.36774171     0.57935376
 h     -0.13209918     0.56186585     1.56231749
          17

 c      1.28543522    -0.45388105    -0.11095435
 c     -0.01489429    -1.17721196    -0.32622062
 c     -1.06669296    -0.25568681    -0.51303263
 c     -0.03293784     1.41464405     0.97768836
 c     -0.72895120     1.09824169    -0.60293834
 c      0.77906115     1.00180654    -0.14610625
 h     -0.12514012    -2.18899356    -0.11579464
 h     -0.02640926     2.52217067     1.44896631
 h     -1.06587924     1.83867596    -1.37280513
 h      1.38560015     1.73608560    -0.72790995
 o      2.15943382    -0.86600508     0.80845509
 h      3.06284056    -0.34169756     0.82762283
 c     -2.41127751    -0.74408423    -0.38510167
 h     -2.89505654    -0.22851652    -1.20323584
 h     -2.33765358    -1.83303005    -0.49323691
 h     -2.82427577    -0.36480192     0.56647311
 h     -0.15244361     0.63426703     1.56492738
          17

 c      1.29534186    -0.46205673    -0.11742411
 c     -0.01058858    -1.18216797    -0.31990468
 c     -1.06525109    -0.25732599    -0.50873896
 c     -0.03256645     1.40649244     0.97954464
 c     -0.71447223     1.09786682    -0.61276982
 c      0.78000708     0.99529927    -0.13338561
 h     -0.16958365    -2.20269839    -0.15529514
 h     -0.01290624     2.52416256     1.41067484
 h     -1.06619591     1.84718165    -1.35298051
 h      1.38385516     1.73209487    -0.68343009
 o      2.17114118    -0.84351280     0.80455377
 h      3.05974393    -0.37237906     0.83468339
 c     -2.44569984    -0.74796863    -0.38919338
 h     -2.87759144    -0.19065757    -1.18244075
 h     -2.41147451    -1.83247622    -0.52332910
 h     -2.83935710    -0.36497468     0.55223246
 h     -0.18594478     0.67411027     1.60010769
          17

 c      1.30122866    -0.46991423    -0.12192704
 c     -0.00401213    -1.18472100    -0.31376583
 c     -1.06360571    -0.26124223    -0.50395077
 c     -0.03206878     1.40352735     0.97866140
 c     -0.69719262     1.09784344    -0.62074156
 c      0.78232545     0.98982163    -0.12349594
 h     -0.21508608    -2.23218942    -0.19214619
 h     -0.00079172     2.50297310     1.36220928
 h     -1.06663305     1.85339267    -1.32446516
 h      1.38431802     1.72851700    -0.63405984
 o      2.18344500    -0.82118086     0.79971416
 h      3.04361096    -0.40484549     0.83970583
 c     -2.47906042    -0.75187937    -0.39352344
 h     -2.87565289    -0.15116829    -1.17166367
 h     -2.49290902    -1.83199153    -0.55211111
 h     -2.85800786    -0.36736462     0.54063806
 h     -0.23427374     0.67654974     1.67206316
          17

 c      1.30312984    -0.47723799    -0.12442698
 c      0.00437366    -1.18587540    -0.30777864
 c     -1.06212576    -0.26739164    -0.49875515
 c     -0.03187104     1.40365605     0.97648388
 c     -0.67738132     1.09765755    -0.62654771
 c      0.78581134     0.98491798    -0.11629216
 h     -0.25805151    -2.26684722    -0.22712131
 h      0.00958829     2.46450576     1.30661217
 h     -1.06800968     1.85962484    -1.29040638
 h      1.39044838     1.72888246    -0.58301426
 o      2.19524308    -0.79982676     0.79404302
 h      3.03220840    -0.42885494     0.84214889
 c     -2.51063420    -0.75552229    -0.39832118
 h     -2.88974232    -0.10958676    -1.17168157
 h     -2.58010091    -1.83146666    -0.57974645
 h     -2.88146236    -0.37108825     0.53501236
 h     -0.29214131     0.66235833     1.76179298
          17

 c      1.30123188    -0.48378823    -0.12489001
 c      0.01397887    -1.18679206    -0.30197405
 c     -1.06106783    -0.27556599    -0.49329030
 c     -0.03265798     1.40422910     0.97459721
 c     -0.65535931     1.09678038    -0.62991984
 c      0.79026778     0.98015823    -0.11159106
 h     -0.29403513    -2.29515733    -0.26028433
 h      0.01811939     2.42096009     1.24881066
 h     -1.07126479     1.86834252    -1.25398435
 h      1.40536448     1.73611432    -0.53310002
 o      2.20525943    -0.78019923     0.78759463
 h      3.04561391    -0.43488399     0.84199551
 c     -2.54015044    -0.75841045    -0.40399979
 h     -2.91732098    -0.06890510    -1.17847929
 h     -2.67095864    -1.83008615    -0.60628868
 h     -2.90992800    -0.37582885     0.53660056
 h     -0.35133289     0.65234544     1.84663443
          17

 c      1.29585414    -0.48930220    -0.12329415
 c      0.02416982    -1.18837886    -0.29645659
 c     -1.06058092    -0.28546396    -0.48772020
 c     -0.03498615     1.40289001     0.97372572
 c     -0.63154533     1.09480631    -0.63071059
 c      0.79563122     0.97532045    -0.10925210
 h     -0.31906291    -2.30922099    -0.29083143
 h      0.02508987     2.39068806     1.19505543
 h     -1.07683347     1.88090602    -1.21731742
 h      1.43024250     1.75065876    -0.48562352
 o      2.21322499    -0.76251608     0.78046062
 h      3.08778888    -0.42163864     0.83858824
 c     -2.56765954    -0.75999029    -0.41088131
 h     -2.95448842    -0.03377640    -1.18616627
 h     -2.76308941    -1.82631852    -0.63159972
 h     -2.94240337    -0.38208992     0.54397402
 h     -0.40533741     0.65730045     1.91227365
          17

 c      1.28742592    -0.49350478    -0.11964296
 c      0.03432171    -1.19119679    -0.29136599
 c     -1.06071400    -0.29674097    -0.48221674
 c     -0.03920909     1.39795682     0.97405176
 c     -0.60651271     1.09155426    -0.62895236
 c      0.80204770     0.97047567    -0.10917988
 h     -0.33032808    -2.30562907    -0.31752872
 h      0.03104969     2.39081228     1.15020032
 h     -1.08403825     1.89659557    -1.18087586
 h      1.46344749     1.76960492    -0.44028181
 o      2.22020891    -0.74645429     0.77281954
 h      3.14154916    -0.39631715     0.83003239
 c     -2.59339344    -0.75981503    -0.41904229
 h     -2.99730064    -0.00828393    -1.18965602
 h     -2.85377651    -1.81825789    -0.65536037
 h     -2.97695867    -0.39092885     0.55370985
 h     -0.44994856     0.68095924     1.95161225
          17

 c      1.27647681    -0.49613201    -0.11395568
 c      0.04386249    -1.19547510    -0.28683765
 c     -1.06143363    -0.30903300    -0.47695085
 c     -0.04544515     1.38935205     0.97571747
 c     -0.58100261     1.08706575    -0.62483911
 c      0.80982355     0.96590221    -0.11124084
 h     -0.32643633    -2.28513112    -0.33911610
 h      0.03592251     2.42305510     1.11485145
 h     -1.09099629     1.91269940    -1.14386023
 h      1.50121102     1.78772322    -0.39613474
 o      2.22749416    -0.73162750     0.76484317
 h      3.18625743    -0.36695421     0.81449758
 c     -2.61765475    -0.75763522    -0.42833971
 h     -3.04236579     0.00527650    -1.18582469
 h     -2.94008905    -1.80422541    -0.67717806
 h     -3.01129066    -0.40339198     0.56182945
 h     -0.48264751     0.72324352     1.96181172
          17

 c      1.26362545    -0.49695452    -0.10624853
 c      0.05232782    -1.20109580    -0.28297328
 c     -1.06264993    -0.32197281    -0.47208711
 c     -0.05354989     1.37864898     0.97880089
 c     -0.55586619     1.08151629    -0.61864199
 c      0.81928779     0.96192024    -0.11517003
 h     -0.30762569    -2.25264011    -0.35460838
 h      0.03851558     2.47184362     1.08682474
 h     -1.09517586     1.92561811    -1.10519231
 h      1.53920522     1.79951569    -0.35266775
 o      2.23586161    -0.71782054     0.75662305
 h      3.20892590    -0.33858400     0.79111612
 c     -2.64072651    -0.75340960    -0.43849794
 h     -3.08706564     0.00677923    -1.17370943
 h     -3.01912270    -1.78337273    -0.69674474
 h     -3.04324857    -0.42004668     0.56510453
 h     -0.50232315     0.78153851     1.94307636
          17

 c      1.24955450    -0.49579451    -0.09652365
 c      0.05942509    -1.20752665    -0.27981554
 c     -1.06424628    -0.33521067    -0.46777901
 c     -0.06314052     1.36792184     0.98296474
 c     -0.53196420     1.07511119    -0.61061755
 c      0.83066199     0.95876488    -0.12053935
 h     -0.27608890    -2.21777439    -0.36358544
 h      0.03735370     2.51796159     1.06429230
 h     -1.09422200     1.93218845    -1.06438199
 h      1.57386609     1.80085791    -0.31020872
 o      2.24555440    -0.70498044     0.74816712
 h      3.20466137    -0.31333259     0.75991971
 c     -2.66279301    -0.74728559    -0.44916868
 h     -3.12973158    -0.00162338    -1.15445425
 h     -3.08830403    -1.75610175    -0.71398800
 h     -3.07117742    -0.44078251     0.56182098
 h     -0.50974834     0.85055491     1.89946684
          17

 c      1.23497313    -0.49253951    -0.08477148
 c      0.06506160    -1.21381368    -0.27732894
 c     -1.06610659    -0.34843850    -0.46416631
 c     -0.07353597     1.35905497     0.98713562
 c     -0.51006801     1.06800896    -0.60095096
 c      0.84398568     0.95652186    -0.12679446
 h     -0.23590136    -2.19464532    -0.36640726
 h      0.03149764     2.54792160     1.04655288
 h     -1.08664444     1.93061279    -1.02192787
 h      1.60308596     1.78980594    -0.26980198
 o      2.25635769    -0.69319238     0.73942323
 h      3.17543774    -0.29080183     0.72151748
 c     -2.68387098    -0.73957596    -0.45995721
 h     -3.16987698    -0.01547498    -1.13121152
 h     -3.14568169    -1.72423282    -0.72918216
 h     -3.09409236    -0.46483217     0.55207323
 h     -0.50920222     0.92116645     1.84195454
          17

 c      1.22057847    -0.48715029    -0.07098232
 c      0.06923245    -1.21891626    -0.27542091
 c     -1.06813499    -0.36141010    -0.46137311
 c     -0.08359409     1.35375586     0.98924772
 c     -0.49078170     1.06027774    -0.58973690
 c      0.85908631     0.95510062    -0.13333217
 h     -0.19142926    -2.19766931    -0.36395577
 h      0.02071659     2.55493084     1.03349165
 h     -1.07224256     1.92092763    -0.97935804
 h      1.62653619     1.76688221    -0.23289495
 o      2.26758830    -0.68271506     0.73031796
 h      3.13043879    -0.26752859     0.67664468
 c     -2.70376971    -0.73071657    -0.47045288
 h     -3.20832001    -0.02836540    -1.10873572
 h     -3.19014042    -1.69090965    -0.74300962
 h     -3.11173660    -0.49092221     0.53775220
 h     -0.51087289     0.97943953     1.79241265
          17

 c      1.20701182    -0.47966388    -0.05516654
 c      0.07178624    -1.22250019    -0.27402199
 c     -1.07026333    -0.37394704    -0.45950434
 c     -0.09189926     1.35336272     0.98675886
 c     -0.47449164     1.05187714    -0.57699352
 c      0.87557829     0.95422783    -0.13959728
 h     -0.14443915    -2.23213060    -0.35667645
 h      0.00541451     2.53745612     1.02506681
 h     -1.05229215     1.90514160    -0.93910324
 h      1.64586899     1.73512554    -0.20102953
 o      2.27811545    -0.67403699     0.72082497
 h      3.08608594    -0.23612895     0.62535866
 c     -2.72212782    -0.72116102    -0.48031272
 h     -3.24670964    -0.03328115    -1.09213956
 h     -3.22146369    -1.66019086    -0.75655131
 h     -3.12453020    -0.51750757     0.52224222
 h     -0.52902080     1.01054434     1.77882322
          17

 c      1.19479713    -0.47020530    -0.03738032
 c      0.07239670    -1.22539954    -0.27312862
 c     -1.07244653    -0.38593223    -0.45863758
 c     -0.09795922     1.35791042     0.97891112
 c     -0.46135334     1.04267085    -0.56270762
 c      0.89289219     0.95347468    -0.14517629
 h     -0.09365380    -2.28868742    -0.34407257
 h     -0.01341146     2.49869106     1.02106525
 h     -1.02944188     1.88701540    -0.90426729
 h      1.66470252     1.69980251    -0.17556525
 o      2.28684759    -0.66772685     0.71101773
 h      3.05885136    -0.18771823     0.56655392
 c     -2.73857051    -0.71120424    -0.48939747
 h     -3.28607114    -0.02514422    -1.08472811
 h     -3.24016796    -1.63625177    -0.77116085
 h     -3.13336294    -0.54307432     0.50968403
 h     -0.56819021     1.01050978     1.80966232
          17

 c      1.18427610    -0.45902080    -0.01774699
 c      0.07083510    -1.22902308    -0.27273052
 c     -1.07465280    -0.39730498    -0.45881094
 c     -0.10281462     1.36581960     0.96764314
 c     -0.45133587     1.03249419    -0.54688732
 c      0.91034493     0.95236576    -0.14983136
 h     -0.03775919    -2.35017030    -0.32555761
 h     -0.03421149     2.44751892     1.02120021
 h     -1.00710619     1.87119545    -0.87819778
 h      1.68785551     1.66730479    -0.15743709
 o      2.29372290    -0.66387344     0.70093826
 h      3.04999232    -0.12083181     0.50029576
 c     -2.75292114    -0.70085334    -0.49784335
 h     -3.32516370    -0.00312144    -1.08623707
 h     -3.24708919    -1.62225080    -0.78817931
 h     -3.13919453    -0.56645590     0.50371209
 h     -0.61602841     0.98887858     1.86320870
          17

 c      1.17558782    -0.44651624     0.00354227
 c      0.06716223    -1.23451825    -0.27273351
 c     -1.07685954    -0.40805714    -0.46001466
 c     -0.10781112     1.37470883     0.95530252
 c     -0.44433410     1.02129076    -0.52960897
 c      0.92728880     0.95059118    -0.15345602
 h      0.02258329    -2.40118842    -0.30130102
 h     -0.05506454     2.40004093     1.02555054
 h     -0.98823174     1.86148710    -0.86375920
 h      1.71930637     1.64295414    -0.14705653
 o      2.29974564    -0.66182055     0.69039287
 h      3.04491205    -0.04563501     0.43097900
 c     -2.76529409    -0.68990286    -0.50594629
 h     -3.36036869     0.02938371    -1.09319612
 h     -3.24288404    -1.61921146    -0.80853119
 h     -3.14257852    -0.58703752     0.50598913
 h     -0.65736696     0.95730043     1.91353268
          17

 c      1.16870125    -0.43326541     0.02624355
 c      0.06170927    -1.24244495    -0.27294835
 c     -1.07905489    -0.41822221    -0.46219364
 c     -0.11379813     1.38205690     0.94333080
 c     -0.44030116     1.00926218    -0.51107572
 c      0.94331704     0.94821423    -0.15601476
 h      0.08500217    -2.43193778    -0.27225419
 h     -0.07415846     2.37738612     1.03497429
 h     -0.97392840     1.85885136    -0.86249366
 h      1.75959686     1.62868857    -0.14445089
 o      2.30595600    -0.66067645     0.67904590
 h      3.02907491     0.02415885     0.36555600
 c     -2.77600085    -0.67816142    -0.51394785
 h     -3.38726682     0.06687085    -1.10098432
 h     -3.22778898    -1.62549176    -0.83238329
 h     -3.14341233    -0.60472880     0.51536354
 h     -0.68293481     0.92378357     1.94506335
          17

 c      1.16346412    -0.41997254     0.05007126
 c      0.05497479    -1.25280975    -0.27311319
 c     -1.08123844    -0.42786100    -0.46525823
 c     -0.12112256     1.38624462     0.93245863
 c     -0.43929872     0.99690446    -0.49166447
 c      0.95834548     0.94569076    -0.15751018
 h      0.14630393    -2.43805054    -0.23983301
 h     -0.09053419     2.39319765     1.05045894
 h     -0.96303483     1.86062971    -0.87413862
 h      1.80492269     1.62260692    -0.14945541
 o      2.31292733    -0.65975189     0.66661525
 h      2.99571565     0.07819859     0.31026140
 c     -2.78537118    -0.66562461    -0.52191904
 h     -3.40230945     0.10397857    -1.10568702
 h     -3.20185285    -1.63719975    -0.85907795
 h     -3.14111975    -0.61973767     0.52829439
 h     -0.68859559     0.89305969     1.95088980
          17

 c      1.15964634    -0.40739183     0.07470415
 c      0.04751087    -1.26516949    -0.27292506
 c     -1.08341531    -0.43705164    -0.46909400
 c     -0.12980136     1.38760773     0.92320622
 c     -0.44142288     0.98487571    -0.47192228
 c      0.97247372     0.94366938    -0.15798324
 h      0.20316192    -2.41983425    -0.20561933
 h     -0.10425418     2.44029358     1.07114347
 h     -0.95301319     1.86175650    -0.89680832
 h      1.84891104     1.62078175    -0.16171204
 o      2.32083001    -0.65864653     0.65295034
 h      2.94480142     0.11081373     0.26933509
 c     -2.79359732    -0.65250463    -0.52978350
 h     -3.40362883     0.13672323    -1.10493008
 h     -3.16547001    -1.64932713    -0.88738092
 h     -3.13511019    -0.63232724     0.54023403
 h     -0.67318677     0.86775992     1.92905289
          17

 c      1.15696513    -0.39622995     0.09979129
 c      0.03982039    -1.27868533    -0.27207678
 c     -1.08558820    -0.44587851    -0.47356292
 c     -0.13966363     1.38778412     0.91605569
 c     -0.44668066     0.97379736    -0.45251431
 c      0.98576687     0.94275304    -0.15751304
 h      0.25270453    -2.38217888    -0.17108329
 h     -0.11578432     2.49794849     1.09395294
 h     -0.94132266     1.85690924    -0.92764548
 h      1.88529195     1.61946398    -0.18057731
 o      2.32956127    -0.65724171     0.63805169
 h      2.88104801     0.12089800     0.24469807
 c     -2.80064563    -0.63917402    -0.53739125
 h     -3.39119978     0.16299030    -1.09804014
 h     -3.11983569    -1.65702581    -0.91589145
 h     -3.12518197    -0.64269319     0.54709301
 h     -0.63747738     0.84901829     1.88089643
          17

 c      1.15509292    -0.38705423     0.12495725
 c      0.03225869    -1.29213305    -0.27030445
 c     -1.08774962    -0.45441825    -0.47849884
 c     -0.15037164     1.38842907     0.91122836
 c     -0.45491199     0.96411384    -0.43414742
 c      0.99811866     0.94335201    -0.15619782
 h      0.29324694    -2.33496505    -0.13720589
 h     -0.12562960     2.54731815     1.11546077
 h     -0.92632739     1.84214405    -0.96354536
 h      1.90962765     1.61626708    -0.20512317
 o      2.33879063    -0.65575668     0.62210746
 h      2.81329818     0.11283907     0.23533076
 c     -2.80623240    -0.62610098    -0.54457183
 h     -3.36676884     0.18276642    -1.08599539
 h     -3.06710252    -1.65658531    -0.94343291
 h     -3.11170318    -0.65096971     0.54622141
 h     -0.58427192     0.83617544     1.81155388
          17

 c      1.15367440    -0.38022403     0.14980607
 c      0.02495852    -1.30398658    -0.26743758
 c     -1.08987834    -0.46272208    -0.48370497
 c     -0.16134833     1.39088270     0.90834024
 c     -0.46578248     0.95604068    -0.41749052
 c      1.00922078     0.94562198    -0.15412458
 h      0.32503106    -2.29254138    -0.10402994
 h     -0.13434923     2.57684108     1.13323492
 h     -0.90758110     1.81561340    -1.00174121
 h      1.91992328     1.61042747    -0.23425802
 o      2.34795803    -0.65488360     0.60555630
 h      2.75443323     0.09866429     0.23618324
 c     -2.80984963    -0.61380303    -0.55115984
 h     -3.33367250     0.19828176    -1.07130944
 h     -3.01025808    -1.64601803    -0.96934408
 h     -3.09560977    -0.65730421     0.53689056
 h     -0.51927744     0.82512284     1.73226397
          17

 c      1.15238431    -0.37585009     0.17392470
 c      0.01786313    -1.31279238    -0.26340439
 c     -1.09194265    -0.47079692    -0.48895598
 c     -0.17175926     1.39646788     0.90616226
 c     -0.47882708     0.94957272    -0.40310041
 c      1.01858699     0.94944971    -0.15133998
 h      0.34992911    -2.26963876    -0.07069386
 h     -0.14257674     2.58111489     1.14607174
 h     -0.88574694     1.77767215    -1.04024507
 h      1.91667867     1.60271857    -0.26693659
 o      2.35638712    -0.65576281     0.58904901
 h      2.71900069     0.09746485     0.23868875
 c     -2.81083919    -0.60279005    -0.55702378
 h     -3.29633738     0.21375789    -1.05764649
 h     -2.95283474    -1.62534226    -0.99367242
 h     -3.07831337    -0.66195020     0.52044589
 h     -0.45136990     0.80572969     1.66258983
          17

 c      1.15103105    -0.37379073     0.19688329
 c      0.01095485    -1.31784353    -0.25812794
 c     -1.09391045    -0.47858961    -0.49400624
 c     -0.18085307     1.40643859     0.90312478
 c     -0.49351689     0.94451778    -0.39136714
 c      1.02559126     0.95447699    -0.14783123
 h      0.36902573    -2.27351297    -0.03672368
 h     -0.15094584     2.55943309     1.15385431
 h     -0.86236789     1.73067782    -1.07817589
 h      1.90268781     1.59529713    -0.30244880
 o      2.36371368    -0.65922214     0.57304626
 h      2.71543281     0.12287312     0.23713471
 c     -2.80852917    -0.59343679    -0.56213122
 h     -3.25915883     0.23409751    -1.04879902
 h     -2.89853581    -1.59663781    -1.01728174
 h     -3.06156477    -0.66534356     0.50017776
 h     -0.38874378     0.76390065     1.62444127
          17

 c      1.14963676    -0.37369491     0.21824229
 c      0.00448013    -1.31952769    -0.25139714
 c     -1.09575864    -0.48598522    -0.49860210
 c     -0.18854251     1.42070378     0.89892452
 c     -0.50932084     0.94053840    -0.38248746
 c      1.02953542     0.96017519    -0.14352229
 h      0.38026338    -2.29962603    -0.00359334
 h     -0.15993111     2.51611162     1.15758824
 h     -0.83953176     1.67853061    -1.11589484
 h      1.88242810     1.59127716    -0.34069485
 o      2.37022875    -0.66479980     0.55740253
 h      2.73974546     0.16719617     0.23529065
 c     -2.80241054    -0.58578221    -0.56663422
 h     -3.22495256     0.26233866    -1.04705947
 h     -2.85083889    -1.56378877    -1.04182965
 h     -3.04725471    -0.66812275     0.48071621
 h     -0.33229842     0.69655175     1.62297242
          17

 c      1.14841006    -0.37509106     0.23757589
 c     -0.00113378    -1.31889571    -0.24290123
 c     -1.09747542    -0.49282475    -0.50249302
 c     -0.19516976     1.43694389     0.89477480
 c     -0.52574359     0.93722049    -0.37645520
 c      1.02978813     0.96598065    -0.13828205
 h      0.37956229    -2.33633787     0.02565681
 h     -0.16967652     2.46258798     1.15996291
 h     -0.81938517     1.62581831    -1.15469572
 h      1.86065653     1.59365724    -0.38216816
 o      2.37652606    -0.67127820     0.54170758
 h      2.78099348     0.21015318     0.24090351
 c     -2.79225893    -0.57941535    -0.57087505
 h     -3.19406642     0.29745064    -1.05202184
 h     -2.81265059    -1.53166376    -1.06948014
 h     -3.03709876    -0.67104157     0.46667110
 h     -0.27862247     0.62002854     1.64260421
          17

 c      1.14764030    -0.37748947     0.25450445
 c     -0.00551748    -1.31702930    -0.23237198
 c     -1.09905480    -0.49893588    -0.50543891
 c     -0.20090527     1.45174840     0.89167724
 c     -0.54234891     0.93418490    -0.37310218
 c      1.02597184     0.97147606    -0.13196773
 h      0.36355703    -2.37197819     0.04807535
 h     -0.17995181     2.41904413     1.16621189
 h     -0.80355588     1.57659225    -1.19584301
 h      1.84031441     1.60373297    -0.42736780
 o      2.38306715    -0.67768700     0.52572656
 h      2.82874769     0.23538884     0.25859057
 c     -2.77812295    -0.57364523    -0.57524249
 h     -3.16499049     0.33466704    -1.06095561
 h     -2.78611196    -1.50458758    -1.10219765
 h     -3.03221715    -0.67476811     0.46067820
 h     -0.22704956     0.55474281     1.66598534
          17

 c      1.14760061    -0.38045236     0.26871493
 c     -0.00848509    -1.31473637    -0.21967020
 c     -1.10048748    -0.50416398    -0.50721726
 c     -0.20571059     1.46206319     0.88974320
 c     -0.55878003     0.93119013    -0.37222827
 c      1.01808718     0.97652010    -0.12451467
 h      0.33091476    -2.39817149     0.06182520
 h     -0.19043991     2.40847083     1.18313462
 h     -0.79274809     1.53329459    -1.23926882
 h      1.82103423     1.61999754    -0.47584920
 o      2.39009023    -0.68354824     0.50944622
 h      2.87533912     0.23467137     0.28909771
 c     -2.76023044    -0.56787409    -0.57999749
 h     -3.13573672     0.36798742    -1.07031827
 h     -2.77256878    -1.48457968    -1.14072974
 h     -3.03277516    -0.67966641     0.46192778
 h     -0.17966452     0.51382205     1.68316750
          17

 c      1.14850033    -0.38362376     0.27995795
 c     -0.01004045    -1.31250075    -0.20479836
 c     -1.10174772    -0.50839395    -0.50763188
 c     -0.20946413     1.46675530     0.88887969
 c     -0.57476509     0.92815035    -0.37373062
 c      1.00646887     0.98122070    -0.11600340
 h      0.28230705    -2.41027118     0.06637808
 h     -0.20126079     2.43828103     1.21359610
 h     -0.78677352     1.49654435    -1.28286621
 h      1.79964084     1.63855821    -0.52570021
 o      2.39764893    -0.68878269     0.49299178
 h      2.91583909     0.20640026     0.33069457
 c     -2.73891124    -0.56187517    -0.58523528
 h     -3.10481248     0.39255768    -1.07708093
 h     -2.77255083    -1.47047983    -1.18385715
 h     -3.03791753    -0.68570267     0.46639590
 h     -0.13927450     0.50317071     1.68995377
          17

 c      1.15047638    -0.38673803     0.28803658
 c     -0.01034255    -1.31049216    -0.18788691
 c     -1.10277580    -0.51155803    -0.50652075
 c     -0.21205383     1.46710442     0.88941460
 c     -0.59009470     0.92507844    -0.37760754
 c      0.99161443     0.98578903    -0.10664776
 h      0.22002322    -2.40715943     0.06242715
 h     -0.21288333     2.49215482     1.25252243
 h     -0.78495157     1.46583735    -1.32302152
 h      1.77213782     1.65474591    -0.57391795
 o      2.40561534    -0.69365277     0.47656220
 h      2.94826419     0.15461662     0.38027531
 c     -2.71456831    -0.55582129    -0.59096511
 h     -3.07154032     0.40582283    -1.07933881
 h     -2.78562238    -1.45865562    -1.22852626
 h     -3.04605037    -0.69252178     0.46861727
 h     -0.10848300     0.52404534     1.68526417
          17

 c      1.15360198    -0.38962257     0.29280624
 c     -0.00966365    -1.30855484    -0.16918063
 c     -1.10345912    -0.51362993    -0.50376010
 c     -0.21345716     1.46526838     0.89179273
 c     -0.60458486     0.92202838    -0.38384039
 c      0.97401860     0.99039996    -0.09672571
 h      0.14759738    -2.39136987     0.05179712
 h     -0.22553387     2.54687029     1.29138872
 h     -0.78655255     1.44048462    -1.35593077
 h      1.73551619     1.66465820    -0.61728297
 o      2.41361406    -0.69878726     0.46037285
 h      2.97464449     0.08937354     0.43427825
 c     -2.68767475    -0.55015324    -0.59718266
 h     -3.03604758     0.40780818    -1.07645202
 h     -2.81022456    -1.44468361    -1.27078233
 h     -3.05527864    -0.69961704     0.46365595
 h     -0.08940580     0.57435223     1.67016334
          17

 c      1.15789244    -0.39219545     0.29419061
 c     -0.00833430    -1.30619635    -0.14902146
 c     -1.10361745    -0.51461107    -0.49926745
 c     -0.21378008     1.46316019     0.89604988
 c     -0.61804919     0.91906562    -0.39226727
 c      0.95408544     0.99511760    -0.08650840
 h      0.06930271    -2.36930388     0.03727748
 h     -0.23905515     2.58605142     1.32325988
 h     -0.79108014     1.42022180    -1.37880138
 h      1.68860820     1.66598228    -0.65315108
 o      2.42096699    -0.70514603     0.44456431
 h      3.00191892     0.02619984     0.49011188
 c     -2.65876837    -0.54543491    -0.60388544
 h     -2.99918005     0.40106523    -1.06901127
 h     -2.84372344    -1.42487940    -1.30686879
 h     -3.06379650    -0.70650194     0.44833588
 h     -0.08332697     0.64798209     1.64857677
          17

 c      1.16329179    -0.39445025     0.29220740
 c     -0.00666414    -1.30269215    -0.12780420
 c     -1.10299812    -0.51451436    -0.49300678
 c     -0.21328284     1.46252336     0.90149816
 c     -0.63028935     0.91625057    -0.40251688
 c      0.93209827     0.99987373    -0.07620992
 h     -0.01069933    -2.35019728     0.02209498
 h     -0.25307562     2.60152108     1.34381891
 h     -0.79839587     1.40542935    -1.39053510
 h      1.63224260     1.65825592    -0.67999502
 o      2.42692572    -0.71360679     0.42910906
 h      3.03852205    -0.02044755     0.54764380
 c     -2.62843481    -0.54224983    -0.61106487
 h     -2.96237494     0.39037494    -1.05867517
 h     -2.88270643    -1.39714935    -1.33402475
 h     -3.07017646    -0.71284581     0.42171563
 h     -0.09001858     0.73241384     1.62966381
          17

 c      1.16964823    -0.39642752     0.28698648
 c     -0.00487340    -1.29744320    -0.10589569
 c     -1.10128648    -0.51334824    -0.48499502
 c     -0.21238192     1.46524073     0.90658338
 c     -0.64110046     0.91362178    -0.41400470
 c      0.90821797     1.00446997    -0.06595052
 h     -0.08916043    -2.34219452     0.00895008
 h     -0.26715864     2.59104193     1.35074452
 h     -0.80873936     1.39711961    -1.39195911
 h      1.56912441     1.64290468    -0.69779616
 o      2.43129777    -0.72425552     0.41391369
 h      3.08492099    -0.04843973     0.60763143
 c     -2.59728971    -0.54110127    -0.61872126
 h     -2.92736395     0.38186061    -1.04771158
 h     -2.92342657    -1.36126333    -1.35092252
 h     -3.07359690    -0.71857141     0.38514208
 h     -0.10725587     0.80730766     1.63018929
          17

 c      1.17671398    -0.39818805     0.27875917
 c     -0.00311885    -1.29044177    -0.08357190
 c     -1.09813165    -0.51110574    -0.47530526
 c     -0.21149312     1.47274963     0.90950811
 c     -0.65029128     0.91118266    -0.42599081
 c      0.88251522     1.00858760    -0.05573321
 h     -0.16344066    -2.34706954    -0.00067084
 h     -0.28090976     2.55718501     1.34324265
 h     -0.82265984     1.39676847    -1.38568175
 h      1.50357530     1.62315177    -0.70831318
 o      2.43463148    -0.73639233     0.39906174
 h      3.13089383    -0.06783075     0.66793341
 c     -2.56597386    -0.54226292    -0.62691659
 h     -2.89557261     0.38112816    -1.03809930
 h     -2.96229163    -1.31879919    -1.35787045
 h     -3.07402315    -0.72390460     0.34207015
 h     -0.13241985     0.85274935     1.66825384
          17

 c      1.18417664    -0.39980790     0.26782576
 c     -0.00158062    -1.28235215    -0.06103499
 c     -1.09318807    -0.50776446    -0.46406385
 c     -0.21077647     1.48448401     0.90999577
[truncated: 34,518 more chars]
