# Supplementary material for: Photochemical permutation of meta-substituted phenols
Source: Nat Commun. 2025 Aug 13;16:7502. doi: 10.1038/s41467-025-62549-5 (PMC12350626; doi:10.1038/s41467-025-62549-5)
Supplement: Supplementary file 3 — Source Data [file 41467_2025_62549_MOESM3_ESM.zip › Source data/NAMD_trajectories/trajectory051.xyz]

          17

 c      1.18982736    -0.39697578    -0.02074993
 c     -0.05150109    -0.96870552    -0.00636613
 c     -1.17292951    -0.24534652     0.05803867
 c     -1.16414343     1.25732629    -0.12417262
 c      0.20643986     1.76607576     0.05582833
 c      1.26594913     1.02336163     0.05116731
 h     -0.01727049    -2.01523905     0.14657447
 h     -1.57236729     1.63045419    -1.03439261
 h      0.11714797     2.84806316     0.24969061
 h      2.22131327     1.48520528     0.07834549
 o      2.14979478    -1.24281212    -0.05027842
 h      3.09727120    -0.96643585     0.11482535
 c     -2.58102667    -0.89054704     0.00646335
 h     -2.72737257    -2.02553502     0.21543018
 h     -3.13243472    -0.64977762     1.02044444
 h     -2.98588783    -0.76972667    -0.89045271
 h     -1.62865951     1.77727023     0.65678493
          17

 c      1.18777065    -0.40036425    -0.02638082
 c     -0.04575678    -0.96444192    -0.00459362
 c     -1.17757732    -0.24976759     0.05418654
 c     -1.15929838     1.26302688    -0.12033139
 c      0.20769175     1.77225042     0.05402964
 c      1.26864445     1.02672908     0.04885551
 h     -0.04039345    -2.04528725     0.15658453
 h     -1.58761512     1.63529301    -1.01592698
 h      0.12966024     2.84190510     0.24357774
 h      2.21613589     1.49736950     0.07275808
 o      2.14919017    -1.24452870    -0.04672751
 h      3.05413139    -0.98067852     0.12318043
 c     -2.57791231    -0.89579631     0.00629055
 h     -2.72804633    -2.02680567     0.20461709
 h     -3.15157284    -0.66517451     1.02497650
 h     -2.99338720    -0.78256665    -0.89591488
 h     -1.64801487     1.79064125     0.68418187
          17

 c      1.18645179    -0.40177766    -0.03173815
 c     -0.04026883    -0.96213678    -0.00220304
 c     -1.18558633    -0.25373634     0.04957898
 c     -1.15384610     1.26795601    -0.11584536
 c      0.20555873     1.78032279     0.05226649
 c      1.27422962     1.02786229     0.04629420
 h     -0.06627529    -2.07625000     0.16186997
 h     -1.61088963     1.64257764    -1.01164725
 h      0.15087458     2.83807482     0.24001835
 h      2.22350091     1.51396924     0.06709435
 o      2.14973381    -1.24753971    -0.04326972
 h      3.01442499    -0.98873131     0.13168016
 c     -2.57309540    -0.90255001     0.01140542
 h     -2.71507308    -2.01869440     0.19002313
 h     -3.16808141    -0.67440646     1.00923874
 h     -3.02373707    -0.78035165    -0.93436300
 h     -1.68022426     1.80501509     0.71661665
          17

 c      1.18617561    -0.40118317    -0.03683620
 c     -0.03569508    -0.96259240     0.00087887
 c     -1.19653466    -0.25703487     0.04426731
 c     -1.14860327     1.27248583    -0.11024950
 c      0.20043605     1.78969808     0.05049468
 c      1.28250103     1.02704216     0.04346487
 h     -0.09288551    -2.09839974     0.16155002
 h     -1.64013200     1.65131662    -1.01770206
 h      0.17991537     2.84071228     0.23910685
 h      2.24068326     1.53296698     0.06166547
 o      2.15013448    -1.25214128    -0.04014635
 h      2.99838926    -0.98481668     0.14422729
 c     -2.56757570    -0.91032560     0.01969334
 h     -2.68874855    -2.00485871     0.17233549
 h     -3.18136325    -0.67683821     0.97489120
 h     -3.06592772    -0.76659716    -0.98389382
 h     -1.71828822     1.81514090     0.74547969
          17

 c      1.18720547    -0.39867236    -0.04168020
 c     -0.03271989    -0.96611761     0.00463790
 c     -1.20980579    -0.25948949     0.03830634
 c     -1.14449199     1.27694416    -0.10352489
 c      0.19303436     1.79976422     0.04871445
 c      1.29318753     1.02484005     0.04035400
 h     -0.11804483    -2.10625371     0.15549890
 h     -1.67154798     1.65943988    -1.02736245
 h      0.21549741     2.85218619     0.24047602
 h      2.26248389     1.55104352     0.05675660
 o      2.14990875    -1.25837143    -0.03745954
 h      3.01295728    -0.96694799     0.16244597
 c     -2.56221962    -0.91844372     0.02899036
 h     -2.65017632    -1.99130778     0.15224610
 h     -3.19239636    -0.67148978     0.92630847
 h     -3.10872988    -0.74552267    -1.02459725
 h     -1.75635834     1.81760818     0.76456755
          17

 c      1.18969725    -0.39443244    -0.04626140
 c     -0.03194569    -0.97252123     0.00898077
 c     -1.22464723    -0.26098565     0.03177058
 c     -1.14236746     1.28151770    -0.09588543
 c      0.18430092     1.81008626     0.04698526
 c      1.30585650     1.02194574     0.03694947
 h     -0.13982327    -2.09865447     0.14428587
 h     -1.70112697     1.66498153    -1.03425529
 h      0.25585553     2.87154621     0.24320281
 h      2.28354186     1.56479465     0.05258085
 o      2.14987772    -1.26584009    -0.03502458
 h      3.04408862    -0.93992379     0.18334408
 c     -2.55739399    -0.92618509     0.03765512
 h     -2.60125110    -1.98527654     0.13056320
 h     -3.20405346    -0.65735820     0.87051352
 h     -3.14458292    -0.72089212    -1.04548752
 h     -1.79025164     1.81093772     0.77055406
          17

 c      1.19367897    -0.38875964    -0.05055464
 c     -0.03379106    -0.98113656     0.01374733
 c     -1.24023644    -0.26145822     0.02476178
 c     -1.14290214     1.28624181    -0.08760420
 c      0.17529973     1.82047419     0.04541679
 c      1.31990597     1.01900761     0.03324008
 h     -0.15686147    -2.07870417     0.12903365
 h     -1.72571469     1.66669952    -1.03412577
 h      0.29860219     2.89466103     0.24596770
 h      2.29996485     1.57167747     0.04923730
 o      2.15119812    -1.27396323    -0.03254648
 h      3.07199910    -0.91136892     0.20216095
 c     -2.55306829    -0.93305106     0.04449012
 h     -2.54433485    -1.99212944     0.10812533
 h     -3.22074317    -0.63367066     0.81607624
 h     -3.16911625    -0.69578527    -1.04242571
 h     -1.81738159     1.79515768     0.76255947
          17

 c      1.19905634    -0.38206816    -0.05452140
 c     -0.03842502    -0.99084295     0.01872334
 c     -1.25574178    -0.26088102     0.01740967
 c     -1.14651203     1.29102475    -0.07896025
 c      0.16707915     1.83089030     0.04413561
 c      1.33461682     1.01652907     0.02921753
 h     -0.16864509    -2.05385563     0.11126333
 h     -1.74337428     1.66416140    -1.02515965
 h      0.34079361     2.91604444     0.24741743
 h      2.31001871     1.57049722     0.04671567
 o      2.15457103    -1.28220978    -0.02980597
 h      3.08361293    -0.88751227     0.21537053
 c     -2.54909319    -0.93900792     0.04875932
 h     -2.48220704    -2.01174337     0.08575028
 h     -3.24633636    -0.60055423     0.77020102
 h     -3.18005334    -0.67266290    -1.01540184
 h     -1.83671816     1.77151043     0.74186009
          17

 c      1.20563495    -0.37486371    -0.05811503
 c     -0.04576174    -1.00016523     0.02366668
 c     -1.27037548    -0.25926951     0.00987132
 c     -1.15328924     1.29566672    -0.07026313
 c      0.16054670     1.84130123     0.04324829
 c      1.34920805     1.01481932     0.02487898
 h     -0.17560932    -2.03516591     0.09260425
 h     -1.75336603     1.65763910    -1.00772936
 h      0.37932278     2.93094755     0.24652536
 h      2.31426844     1.56158438     0.04493057
 o      2.16015676    -1.29016767    -0.02669760
 h      3.07403067    -0.87209753     0.22131462
 c     -2.54548205    -0.94440979     0.05032437
 h     -2.41845188    -2.03808223     0.06438074
 h     -3.28092061    -0.56021371     0.73558266
 h     -3.17670567    -0.65342851    -0.96720820
 h     -1.84902993     1.74242046     0.71200885
          17

 c      1.21315337    -0.36769061    -0.06128665
 c     -0.05553041    -1.00762289     0.02835522
 c     -1.28344248    -0.25668935     0.00233064
 c     -1.16292861     1.29986159    -0.06189876
 c      0.15637261     1.85157228     0.04281884
 c      1.36287824     1.01398480     0.02022890
 h     -0.17873417    -2.03368896     0.07429375
 h     -1.75606385     1.64802309    -0.98412071
 h      0.41144495     2.93665707     0.24278788
 h      2.31542543     1.54676111     0.04376442
 o      2.16767097    -1.29755872    -0.02322216
 h      3.04522926    -0.86629688     0.22008435
 c     -2.54246501    -0.94966498     0.04962417
 h     -2.35748320    -2.06266484     0.04512572
 h     -3.31971017    -0.51731568     0.71047000
 h     -3.16018706    -0.63931683    -0.90336820
 h     -1.85737618     1.71159559     0.67918815
          17

 c      1.22131332    -0.36107724    -0.06399111
 c     -0.06739265    -1.01233180     0.03262787
 c     -1.29438642    -0.25325566    -0.00500490
 c     -1.17469489     1.30320987    -0.05432620
 c      0.15493761     1.86141768     0.04286092
 c      1.37485623     1.01396313     0.01528013
 h     -0.17862676    -2.05392396     0.05680229
 h     -1.75292889     1.63679527    -0.95835145
 h      0.43521798     2.93298170     0.23626194
 h      2.31777557     1.52900037     0.04310675
 o      2.17640552    -1.30428754    -0.01949578
 h      3.00595564    -0.86815073     0.21364664
 c     -2.54022277    -0.95505228     0.04750835
 h     -2.30389133    -2.07832594     0.02905640
 h     -3.35560397    -0.47763175     0.69173296
 h     -3.13432516    -0.63040420    -0.83306265
 h     -1.86728583     1.68384451     0.65205453
          17

 c      1.22979670    -0.35549396    -0.06619118
 c     -0.08100094    -1.01435791     0.03637121
 c     -1.30282650    -0.24911911    -0.01191549
 c     -1.18756028     1.30530812    -0.04792785
 c      0.15632631     1.87038434     0.04333780
 c      1.38450010     1.01460606     0.01005598
 h     -0.17510445    -2.09010725     0.04011058
 h     -1.74644094     1.62596847    -0.93584012
 h      0.44978762     2.92231019     0.22751819
 h      2.32584109     1.51158963     0.04286794
 o      2.18522362    -1.31051042    -0.01576281
 h      2.97196929    -0.87172604     0.20601900
 c     -2.53855188    -0.96078428     0.04515525
 h     -2.26168143    -2.08095242     0.01699697
 h     -3.38236949    -0.44624312     0.67728738
 h     -3.10685914    -0.62468715    -0.77033236
 h     -1.88525165     1.66391924     0.63969002
          17

 c      1.23828045    -0.35132258    -0.06785653
 c     -0.09594867    -1.01440933     0.03947460
 c     -1.30857863    -0.24444453    -0.01818890
 c     -1.20060270     1.30593920    -0.04271882
 c      0.16036081     1.87786317     0.04416705
 c      1.39144591     1.01579354     0.00459471
 h     -0.16788553    -2.13014987     0.02431743
 h     -1.73969270     1.61781253    -0.92243204
 h      0.45548671     2.90936605     0.21753593
 h      2.34232096     1.49690857     0.04294061
 o      2.19284808    -1.31655347    -0.01232055
 h      2.96150406    -0.86871850     0.20202916
 c     -2.53681955    -0.96707009     0.04393827
 h     -2.23374270    -2.06979584     0.00945180
 h     -3.39602293    -0.42669137     0.66647754
 h     -3.08884757    -0.61774531    -0.73264075
 h     -1.91475239     1.65432189     0.64724432
          17

 c      1.24646379    -0.34883061    -0.06895783
 c     -0.11171301    -1.01328940     0.04181517
 c     -1.31165967    -0.23938793    -0.02364452
 c     -1.21340837     1.30522262    -0.03823227
 c      0.16666889     1.88315848     0.04523613
 c      1.39571854     1.01751279    -0.00104582
 h     -0.15735344    -2.16223526     0.00984149
 h     -1.73538176     1.61422254    -0.92243653
 h      0.45363326     2.90033349     0.20748701
 h      2.36641322     1.48553778     0.04312249
 o      2.19869318    -1.32247649    -0.00928512
 h      2.98195114    -0.85566960     0.20353728
 c     -2.53448309    -0.97386508     0.04478799
 h     -2.22145085    -2.04754405     0.00662240
 h     -3.39477576    -0.42100180     0.65942466
 h     -3.08877527    -0.60563229    -0.73240535
 h     -1.95294909     1.65394000     0.67267857
          17

 c      1.25409503    -0.34815641    -0.06946204
 c     -0.12765551    -1.01160024     0.04327254
 c     -1.31227962    -0.23407998    -0.02815328
 c     -1.22607078     1.30356671    -0.03385002
 c      0.17478063     1.88565890     0.04643613
 c      1.39769400     1.01983794    -0.00678922
 h     -0.14466346    -2.17831230    -0.00275143
 h     -1.73456943     1.61592649    -0.93638101
 h      0.44590039     2.90087497     0.19835923
 h      2.39395137     1.47644195     0.04307606
 o      2.20330697    -1.32777660    -0.00647464
 h      3.02267879    -0.83880130     0.20755182
 c     -2.53178337    -0.98041976     0.04741496
 h     -2.22432807    -2.02055515     0.00841337
 h     -3.37864802    -0.42992157     0.65641932
 h     -3.10498271    -0.58986064    -0.76693620
 h     -1.99231957     1.65921022     0.70849642
          17

 c      1.26097353    -0.34930924    -0.06933499
 c     -0.14305456    -1.00968398     0.04374741
 c     -1.31082440    -0.22862536    -0.03164556
 c     -1.23888064     1.30150158    -0.02922408
 c      0.18422969     1.88508205     0.04770316
 c      1.39792952     1.02283311    -0.01254968
 h     -0.13147775    -2.17467174    -0.01295632
 h     -1.73628767     1.62214697    -0.96033204
 h      0.43347184     2.91337227     0.19054581
 h      2.41925802     1.46798673     0.04237466
 o      2.20766116    -1.33177483    -0.00361854
 h      3.06628960    -0.82781556     0.20958861
 c     -2.52956864    -0.98538136     0.05060228
 h     -2.24000543    -1.99849568     0.01439298
 h     -3.34941891    -0.45288508     0.65787991
 h     -3.12789912    -0.57663939    -0.82178376
 h     -2.02498292     1.66628683     0.74608551
          17

 c      1.26693375    -0.35217587    -0.06854780
 c     -0.15714899    -1.00762813     0.04317396
 c     -1.30781898    -0.22311361    -0.03410480
 c     -1.25205117     1.29953472    -0.02436839
 c      0.19460408     1.88163019     0.04903620
 c      1.39698497     1.02645989    -0.01824420
 h     -0.11965075    -2.15170327    -0.02046453
 h     -1.73841914     1.63104511    -0.98759721
 h      0.41667953     2.93526263     0.18372141
 h      2.43722335     1.45891225     0.04059442
 o      2.21246761    -1.33402133    -0.00054082
 h      3.09962819    -0.82937067     0.20664728
 c     -2.52853688    -0.98748317     0.05306689
 h     -2.26501811    -1.99172524     0.02385120
 h     -3.31105747    -0.48759115     0.66494919
 h     -3.14804000    -0.57174627    -0.88175500
 h     -2.04529428     1.67224147     0.77849634
          17

 c      1.27182920    -0.35653619    -0.06708155
 c     -0.16919159    -1.00524089     0.04152792
 c     -1.30386634    -0.21762757    -0.03555237
 c     -1.26559352     1.29806550    -0.01950564
 c      0.20551757     1.87590898     0.05047552
 c      1.39531419     1.03054025    -0.02380183
 h     -0.11092313    -2.11394460    -0.02526778
 h     -1.73892563     1.64052150    -1.01129131
 h      0.39549455     2.96011186     0.17715029
 h      2.44459515     1.44881469     0.03739127
 o      2.21804512    -1.33436820     0.00281793
 h      3.11605834    -0.84588505     0.19760431
 c     -2.52879487    -0.98624799     0.05377148
 h     -2.29647301    -2.00578338     0.03603883
 h     -3.27018217    -0.52957998     0.68035956
 h     -3.15946535    -0.57821826    -0.93589934
 h     -2.05028290     1.67527445     0.80116917
          17

 c      1.27553032    -0.36208834    -0.06492915
 c     -0.17851286    -1.00200483     0.03883315
 c     -1.29957494    -0.21224314    -0.03603103
 c     -1.27929641     1.29734668    -0.01491798
 c      0.21655301     1.86868548     0.05206439
 c      1.39322068     1.03476387    -0.02916797
 h     -0.10660688    -2.07036550    -0.02775006
 h     -1.73654958     1.64882962    -1.02607630
 h      0.37028719     2.98047843     0.17014668
 h      2.44050335     1.43823466     0.03254211
 o      2.22436050    -1.33292518     0.00642645
 h      3.11484133    -0.87618436     0.18281442
 c     -2.52990565    -0.98229206     0.05186666
 h     -2.33303256    -2.03702337     0.05027674
 h     -3.23524508    -0.57280460     0.70852787
 h     -3.15937486    -0.59676796    -0.97718160
 h     -2.03936806     1.67461957     0.81188578
          17

 c      1.27793639    -0.36848301    -0.06209722
 c     -0.18457776    -0.99711927     0.03516246
 c     -1.29549437    -0.20702264    -0.03559119
 c     -1.29273838     1.29746619    -0.01089552
 c      0.22723730     1.86066961     0.05382226
 c      1.39084284     1.03871746    -0.03430491
 h     -0.10734690    -2.03362051    -0.02867709
 h     -1.73096498     1.65487865    -1.02883712
 h      0.34217479     2.99039472     0.16235948
 h      2.42658609     1.42856532     0.02595995
 o      2.23100925    -1.33003507     0.01017776
 h      3.10133265    -0.91577734     0.16387289
 c     -2.53137935    -0.97688331     0.04679298
 h     -2.37395019    -2.07478098     0.06573505
 h     -3.21289328    -0.61209783     0.75311385
 h     -3.14707224    -0.62665005    -1.00116773
 h     -2.01421487     1.67053585     0.81082782
          17

 c      1.27899673    -0.37535923    -0.05861005
 c     -0.18699794    -0.98982859     0.03061931
 c     -1.29207621    -0.20200764    -0.03428209
 c     -1.30528911     1.29832826    -0.00775735
 c      0.23705368     1.85239453     0.05573506
 c      1.38815712     1.04192355    -0.03918958
 h     -0.11325108    -2.01598863    -0.02890713
 h     -1.72271395     1.65836502    -1.01885156
 h      0.31291353     2.98660523     0.15383279
 h      2.40682970     1.42185723     0.01768843
 o      2.23714576    -1.32625834     0.01390116
 h      3.08790676    -0.95695582     0.14342173
 c     -2.53322271    -0.97117494     0.03862205
 h     -2.41769651    -2.10748719     0.08128647
 h     -3.20339251    -0.64583302     0.81241461
 h     -3.12343180    -0.66613188    -1.00544198
 h     -1.97889224     1.66447917     0.80101107
          17

 c      1.27873161    -0.38236935    -0.05451460
 c     -0.18549799    -0.98002090     0.02530159
 c     -1.28966286    -0.19721977    -0.03214759
 c     -1.31611031     1.29963446    -0.00588145
 c      0.24547227     1.84416459     0.05775502
 c      1.38502170     1.04389170    -0.04380860
 h     -0.12443926    -2.02215098    -0.02887806
 h     -1.71315505     1.65986685    -0.99791718
 h      0.28459531     2.96896719     0.14495061
 h      2.38684431     1.42044831     0.00786106
 o      2.24163590    -1.32224491     0.01742012
 h      3.09139970    -0.99075307     0.12423450
 c     -2.53592226    -0.96590578     0.02818779
 h     -2.46171188    -2.12674083     0.09569220
 h     -3.20088776    -0.67531975     0.87798048
 h     -3.09098029    -0.71254598    -0.99004351
 h     -1.93997642     1.65930744     0.78880168
          17

 c      1.27723669    -0.38918711    -0.04988388
 c     -0.17992479    -0.96851170     0.01928901
 c     -1.28848482    -0.19267804    -0.02922779
 c     -1.32423599     1.30090999    -0.00563338
 c      0.25198676     1.83602807     0.05980407
 c      1.38129565     1.04419333    -0.04814993
 h     -0.14118262    -2.04562101    -0.02842644
 h     -1.70445561     1.66092920    -0.97049688
 h      0.25931552     2.94052893     0.13634533
 h      2.37216594     1.42629808    -0.00338992
 o      2.24381681    -1.31839850     0.02067562
 h      3.12113427    -1.01234046     0.10727537
 c     -2.53991805    -0.96155139     0.01683850
 h     -2.50289354    -2.12832754     0.10792035
 h     -3.19830361    -0.70205443     0.93874961
 h     -3.05454336    -0.76210553    -0.95896559
 h     -1.90558702     1.65896917     0.78326870
          17

 c      1.27466872    -0.39550940    -0.04481555
 c     -0.17034877    -0.95660603     0.01267098
 c     -1.28864712    -0.18843330    -0.02557156
 c     -1.32883451     1.30165372    -0.00707350
 c      0.25615146     1.82777012     0.06177988
 c      1.37701703     1.04255241    -0.05219488
 h     -0.16321958    -2.07358128    -0.02718082
 h     -1.69948257     1.66400884    -0.94344244
 h      0.23886425     2.90736265     0.12879089
 h      2.36586970     1.44010659    -0.01603035
 o      2.24419689    -1.31469210     0.02375980
 h      3.16809825    -1.02404365     0.09118689
 c     -2.54515998    -0.95845836     0.00624943
 h     -2.53808993    -2.11198802     0.11739706
 h     -3.19090884    -0.72633964     0.98547956
 h     -3.02217548    -0.80981987    -0.92247802
 h     -1.88229593     1.66686288     0.79249950
          17

 c      1.27122948    -0.40107408    -0.03942069
 c     -0.15714553    -0.94548216     0.00556865
 c     -1.29011359    -0.18459183    -0.02125986
 c     -1.32955363     1.30159813    -0.00961616
 c      0.25761371     1.81897332     0.06356731
 c      1.37251436     1.03891435    -0.05591848
 h     -0.18924484    -2.09392674    -0.02498726
 h     -1.70126810     1.67193787    -0.92434982
 h      0.22449832     2.87759283     0.12306447
 h      2.36701294     1.46070749    -0.03013353
 o      2.24392765    -1.31094215     0.02678585
 h      3.21352151    -1.03084292     0.07434619
 c     -2.55103408    -0.95678731    -0.00164349
 h     -2.56440903    -2.08121787     0.12414477
 h     -3.17688522    -0.74744165     1.01233406
 h     -3.00495984    -0.85020800    -0.89779567
 h     -1.87141110     1.68335116     0.81795850
          17

 c      1.26716308    -0.40568944    -0.03380480
 c     -0.14098202    -0.93590675    -0.00187414
 c     -1.29270982    -0.18130521    -0.01642498
 c     -1.32661221     1.30086544    -0.01220558
 c      0.25613004     1.80921193     0.06505763
 c      1.36833153     1.03344491    -0.05930025
 h     -0.21707423    -2.09866252    -0.02204124
 h     -1.71181151     1.68663115    -0.91811438
 h      0.21690985     2.85889009     0.11977638
 h      2.37131715     1.48527165    -0.04577385
 o      2.24396422    -1.30706118     0.02980400
 h      3.24215945    -1.03605046     0.05615517
 c     -2.55677108    -0.95630709    -0.00525609
 h     -2.57943229    -2.04331042     0.12878707
 h     -3.15670478    -0.76404101     1.01682193
 h     -3.01256093    -0.87931387    -0.90143313
 h     -1.86890699     1.70516802     0.85309637
          17

 c      1.26275960    -0.40925744    -0.02805397
 c     -0.12273565    -0.92822104    -0.00951221
 c     -1.29614543    -0.17872774    -0.01124909
 c     -1.32059487     1.29989727    -0.01398535
 c      0.25156302     1.79834487     0.06616921
 c      1.36502003     1.02646681    -0.06233483
 h     -0.24410404    -2.08435088    -0.01882358
 h     -1.73078628     1.70767627    -0.92381636
 h      0.21642152     2.85487687     0.11921202
 h      2.37343889     1.51020682    -0.06290279
 o      2.24480234    -1.30307686     0.03281273
 h      3.24633132    -1.04076150     0.03682620
 c     -2.56214085    -0.95628613    -0.00458385
 h     -2.58143458    -2.00897765     0.13232427
 h     -3.13262902    -0.77447120     0.99969391
 h     -3.04547436    -0.89626228    -0.93414504
 h     -1.86902072     1.72755589     0.88807255
          17

 c      1.25835262    -0.41177872    -0.02223771
 c     -0.10339480    -0.92239663    -0.01721113
 c     -1.30005268    -0.17696432    -0.00594415
 c     -1.31221260     1.29926505    -0.01466458
 c      0.24388542     1.78668553     0.06685635
 c      1.36294947     1.01838349    -0.06503264
 h     -0.26777490    -2.05185179    -0.01595386
 h     -1.75543198     1.73225643    -0.93532789
 h      0.22313892     2.86306101     0.12127039
 h      2.36905188     1.53213455    -0.08129334
 o      2.24649784    -1.29909024     0.03578952
 h      3.22551296    -1.04441897     0.01689186
 c     -2.56749588    -0.95578663    -0.00128680
 h     -2.56957986    -1.98991216     0.13560436
 h     -3.10865881    -0.77680781     0.96535699
 h     -3.09458337    -0.90226235    -0.97997376
 h     -1.86715178     1.74647880     0.91460081
          17

 c      1.25431000    -0.41334322    -0.01642071
 c     -0.08396192    -0.91806469    -0.02484833
 c     -1.30403195    -0.17603156    -0.00072886
 c     -1.30214479     1.29947607    -0.01435327
 c      0.23321954     1.77487000     0.06710155
 c      1.36220706     1.00962458    -0.06741258
 h     -0.28604933    -2.00634737    -0.01403171
 h     -1.78180229     1.75655638    -0.94502862
 h      0.23679187     2.87640688     0.12553966
 h      2.35592291     1.54855174    -0.10056324
 o      2.24865839    -1.29526570     0.03871824
 h      3.18643126    -1.04496518    -0.00321121
 c     -2.57312331    -0.95425900     0.00249915
 h     -2.54401398    -1.99322734     0.13866348
 h     -3.09077364    -0.76894241     0.92258426
 h     -3.14862640    -0.89914047    -1.02075905
 h     -1.86059649     1.75943745     0.92765260
          17

 c      1.25101890    -0.41410211    -0.01067070
 c     -0.06536358    -0.91452514    -0.03231345
 c     -1.30769196    -0.17584777     0.00418923
 c     -1.29096805     1.30084984    -0.01328676
 c      0.21988756     1.76356616     0.06690148
 c      1.36257051     1.00060365    -0.06949305
 h     -0.29795746    -1.95745800    -0.01350861
 h     -1.80613374     1.77722579    -0.94695647
 h      0.25647684     2.88689641     0.13144825
 h      2.33423722     1.55820182    -0.12025792
 o      2.25039226    -1.29185713     0.04162281
 h      3.14395248    -1.03854221    -0.02365834
 c     -2.57885730    -0.95199867     0.00490351
 h     -2.50614209    -2.01634806     0.14054242
 h     -3.08659564    -0.74878367     0.88402934
 h     -3.19889906    -0.88881817    -1.04453836
 h     -1.84828803     1.76541608     0.92529035
          17

 c      1.24886041    -0.41422158    -0.00505781
 c     -0.04839076    -0.91084470    -0.03951128
 c     -1.31068144    -0.17625767     0.00862538
 c     -1.27915005     1.30347626    -0.01170167
 c      0.20443348     1.75326469     0.06625741
 c      1.36352726     0.99167424    -0.07128456
 h     -0.30393729    -1.91810428    -0.01461597
 h     -1.82555948     1.79205309    -0.93792009
 h      0.28062395     2.88825906     0.13840484
 h      2.30656774     1.56129244    -0.13997184
 o      2.25052216    -1.28919740     0.04459722
 h      3.11790173    -1.01994815    -0.04570319
 c     -2.58422528    -0.94995550     0.00465703
 h     -2.45910710    -2.04849674     0.13999834
 h     -3.10270420    -0.71506737     0.86146863
 h     -3.23969887    -0.87313070    -1.04563271
 h     -1.83051182     1.76468096     0.90824633
          17

 c      1.24817559    -0.41382798     0.00035214
 c     -0.03373144    -0.90621026    -0.04635939
 c     -1.31271199    -0.17708122     0.01242491
 c     -1.26706179     1.30721309    -0.00984628
 c      0.18760587     1.74421286     0.06517192
 c      1.36433667     0.98309100    -0.07278458
 h     -0.30520480    -1.90014401    -0.01742950
 h     -1.83830742     1.80004921    -0.91738830
 h      0.30720141     2.87711248     0.14589984
 h      2.27753924     1.55954485    -0.15947929
 o      2.24847964    -1.28749940     0.04775024
 h      3.11916577    -0.98622043    -0.07080434
 c     -2.58893821    -0.94902379     0.00156072
 h     -2.40758322    -2.07715170     0.13633813
 h     -3.13963503    -0.66917155     0.85750881
 h     -3.26762968    -0.85375267    -1.02282671
 h     -1.80888680     1.75873032     0.87986618
          17

 c      1.24923129    -0.41297869     0.00550667
 c     -0.02209826    -0.90046363    -0.05277397
 c     -1.31357092    -0.17816231     0.01546757
 c     -1.25497518     1.31168826    -0.00803658
 c      0.17030928     1.73642773     0.06364884
 c      1.36415770     0.97500581    -0.07397749
 h     -0.30196139    -1.90772770    -0.02210901
 h     -1.84374154     1.80135151    -0.88710870
 h      0.33403293     2.85319169     0.15358581
 h      2.25287790     1.55582383    -0.17881240
 o      2.24503514    -1.28659600     0.05105641
 h      3.13819166    -0.94099783    -0.09828407
 c     -2.59313921    -0.94953363    -0.00347541
 h     -2.35679267    -2.09287422     0.12957665
 h     -3.19016646    -0.61616111     0.86389461
 h     -3.28126958    -0.83216945    -0.97828712
 h     -1.78652950     1.75036631     0.84631955
          17

 c      1.25218135    -0.41168817     0.01037389
 c     -0.01426520    -0.89427944    -0.05866044
 c     -1.31312751    -0.17939691     0.01766660
 c     -1.24305761     1.31631675    -0.00666244
 c      0.15353231     1.72972886     0.06169286
 c      1.36225859     0.96753110    -0.07484729
 h     -0.29239382    -1.93479600    -0.02905706
 h     -1.84244825     1.79715059    -0.85081755
 h      0.35916063     2.81927939     0.16135436
 h      2.23755754     1.55305057    -0.19817072
 o      2.24158761    -1.28605734     0.05434624
 h      3.15597767    -0.89245453    -0.12522503
 c     -2.59707142    -0.95128960    -0.00906645
 h     -2.31158122    -2.09067062     0.12018900
 h     -3.24377260    -0.56299355     0.86938487
 h     -3.28155013    -0.80954976    -0.91757144
 h     -1.76797110     1.74354409     0.81633310
          17

 c      1.25700807    -0.40998444     0.01494461
 c     -0.01088069    -0.88873724    -0.06392448
 c     -1.31133483    -0.18073420     0.01896164
 c     -1.23143154     1.32039118    -0.00603963
 c      0.13826069     1.72377715     0.05930784
 c      1.35824909     0.96084772    -0.07540728
 h     -0.27399434    -1.96976803    -0.03876055
 h     -1.83635774     1.78962710    -0.81394560
 h      0.38120787     2.78090839     0.16940184
 h      2.23359216     1.55267714    -0.21760548
 o      2.23923736    -1.28547649     0.05742919
 h      3.15842775    -0.84838225    -0.14848678
 c     -2.60063614    -0.95384572    -0.01380945
 h     -2.27589106    -2.06971268     0.10891278
 h     -3.29138680    -0.51594928     0.86633164
 h     -3.27281897    -0.78635118    -0.85046486
 h     -1.75800648     1.74235244     0.79912102
          17

 c      1.26346433    -0.40794712     0.01922914
 c     -0.01223916    -0.88479467    -0.06848701
 c     -1.30822905    -0.18215847     0.01931078
 c     -1.22034905     1.32327882    -0.00611372
 c      0.12539230     1.71814886     0.05649762
 c      1.35219473     0.95525902    -0.07572942
 h     -0.24540111    -2.00158582    -0.05154515
 h     -1.82865584     1.78171816    -0.78293499
 h      0.39959947     2.74545228     0.17823721
 h      2.23903571     1.55385239    -0.23668409
 o      2.23856780    -1.28458546     0.06016600
 h      3.13963440    -0.81410207    -0.16590394
 c     -2.60322924    -0.95668463    -0.01633276
 h     -2.25239408    -2.03304529     0.09670052
 h     -3.32695939    -0.47951921     0.85175034
 h     -3.26372149    -0.76168239    -0.79132215
 h     -1.75916674     1.74896766     0.80019447
          17

 c      1.27105128    -0.40570764     0.02325265
 c     -0.01818340    -0.88305084    -0.07228937
 c     -1.30392531    -0.18366431     0.01868949
 c     -1.21035895     1.32461491    -0.00632135
 c      0.11568093     1.71248559     0.05327685
 c      1.34453292     0.95112275    -0.07594506
 h     -0.20709602    -2.02261276    -0.06748864
 h     -1.82303047     1.77642784    -0.76373281
 h      0.41437062     2.72012046     0.18853216
 h      2.24911043     1.55407864    -0.25446528
 o      2.23971880    -1.28327003     0.06248851
 h      3.10067963    -0.79213841    -0.17663064
 c     -2.60401379    -0.95920049    -0.01548268
 h     -2.24200544    -1.98784670     0.08476013
 h     -3.34715251    -0.45643881     0.82604327
 h     -3.26495345    -0.73328505    -0.75557016
 h     -1.76975370     1.76218034     0.81824059
          17

 c      1.27904914    -0.40341895     0.02705260
 c     -0.02813136    -0.88373360    -0.07529437
 c     -1.29861235    -0.18523928     0.01709764
 c     -1.20227690     1.32434449    -0.00589194
 c      0.10971942     1.70669398     0.04969517
 c      1.33588225     0.94871939    -0.07621552
 h     -0.16122112    -2.02910306    -0.08647260
 h     -1.82210408     1.77566085    -0.75964738
 h      0.42546721     2.70920887     0.20075964
 h      2.25841969     1.55068145    -0.26980439
 o      2.24242182    -1.28159919     0.06442147
 h      3.04909208    -0.78173709    -0.18149262
 c     -2.60268152    -0.96045794    -0.01096403
 h     -2.24334594    -1.94579965     0.07454395
 h     -3.35078064    -0.44798849     0.79172013
 h     -3.28153379    -0.69974857    -0.75080066
 h     -1.78486282     1.77828039     0.84663756
          17

 c      1.28659513    -0.40122191     0.03067924
 c     -0.04116667    -0.88674810    -0.07748875
 c     -1.29255723    -0.18686405     0.01456591
 c     -1.19699347     1.32265238    -0.00429836
 c      0.10792328     1.70105884     0.04585948
 c      1.32687519     0.94816175    -0.07669561
 h     -0.11109956    -2.02102363    -0.10829232
 h     -1.82597137     1.77926113    -0.76989803
 h      0.43206830     2.71231588     0.21479520
 h      2.26272249     1.54196155    -0.28172788
 o      2.24597855    -1.27989021     0.06612077
 h      2.99911705    -0.77784996    -0.18356675
 c     -2.59990003    -0.95908519    -0.00367845
 h     -2.25303098    -1.92145985     0.06740746
 h     -3.33868996    -0.45403996     0.75273823
 h     -3.30744443    -0.66327508    -0.77174844
 h     -1.79910914     1.79313982     0.87748700
          17

 c      1.29280732    -0.39921643     0.03419632
 c     -0.05617038    -0.89171611    -0.07888335
 c     -1.28611239    -0.18852929     0.01115594
 c     -1.19524447     1.31987663    -0.00141703
 c      0.11045524     1.69615326     0.04193121
 c      1.31805911     0.94936640    -0.07750788
 h     -0.06066194    -2.00192145    -0.13280941
 h     -1.83224978     1.78514651    -0.79021362
 h      0.43269973     2.72504129     0.22982660
 h      2.25981419     1.52767038    -0.28969534
 o      2.24940353    -1.27868165     0.06786447
 h      2.96914388    -0.77163396    -0.18795671
 c     -2.59659515    -0.95394819     0.00486989
 h     -2.26804647    -1.92568072     0.06385953
 h     -3.31433134    -0.47258933     0.71463013
 h     -3.33117945    -0.62854602    -0.80672886
 h     -1.80836745     1.80346923     0.90423753
          17

 c      1.29693046    -0.39745288     0.03767802
 c     -0.07197162    -0.89802311    -0.07950754
 c     -1.27970217    -0.19024699     0.00695944
 c     -1.19741467     1.31642737     0.00259627
 c      0.11712286     1.69262194     0.03809758
 c      1.30983695     0.95206879    -0.07872842
 h     -0.01375938    -1.97854244    -0.16014308
 h     -1.83751911     1.79036626    -0.81491707
 h      0.42603639     2.74138321     0.24464332
 h      2.24983187     1.50904057    -0.29374200
 o      2.25205258    -1.27834491     0.06985776
 h      2.97114552    -0.75673603    -0.19854590
 c     -2.59297978    -0.94518039     0.01318520
 h     -2.28866198    -1.95721473     0.06316064
 h     -3.28484967    -0.49893689     0.68530166
 h     -3.34324776    -0.59967439    -0.84531140
 h     -1.81012619     1.80703521     0.92233652
          17

 c      1.29846287    -0.39595080     0.04120341
 c     -0.08749539    -0.90494310    -0.07940132
 c     -1.27377822    -0.19204636     0.00209961
 c     -1.20344355     1.31271734     0.00746756
 c      0.12733597     1.69099973     0.03453893
 c      1.30243278     0.95585863    -0.08038040
 h      0.02653723    -1.95934748    -0.19081650
 h     -1.83875892     1.79214783    -0.83879519
 h      0.41163224     2.75596062     0.25804147
 h      2.23527061     1.48858674    -0.29452342
 o      2.25424495    -1.27859774     0.07197635
 h      3.00016955    -0.73704170    -0.21377406
 c     -2.58844399    -0.93426119     0.01989023
 h     -2.31758276    -2.00309827     0.06393184
 h     -3.26114905    -0.52575684     0.67510241
 h     -3.33827881    -0.57898466    -0.88036096
 h     -1.80333686     1.80253442     0.92913013
          17

 c      1.29720626    -0.39473978     0.04485343
 c     -0.10185282    -0.91188823    -0.07862035
 c     -1.26875518    -0.19396030    -0.00326971
 c     -1.21284753     1.30909879     0.01286873
 c      0.14016069     1.69163067     0.03140709
 c      1.29590286     0.96022933    -0.08243713
 h      0.05821488    -1.95138350    -0.22562599
 h     -1.83403712     1.78846206    -0.85797370
 h      0.39017701     2.76523460     0.26911001
 h      2.22061114     1.46966314    -0.29322015
 o      2.25685848    -1.27873350     0.07387005
 h      3.04054133    -0.72287064    -0.22824541
 c     -2.58228848    -0.92300491     0.02390817
 h     -2.35655476    -2.04750087     0.06494487
 h     -3.25349641    -0.54622033     0.69296658
 h     -3.31416834    -0.56730580    -0.90720627
 h     -1.78836512     1.78959959     0.92389654
          17

 c      1.29323134    -0.39389793     0.04870630
 c     -0.11434347    -0.91867190    -0.07726670
 c     -1.26494494    -0.19601240    -0.00897212
 c     -1.22480004     1.30578877     0.01838903
 c      0.15444238     1.69465574     0.02881355
 c      1.29022014     0.96465746    -0.08484150
 h      0.07990877    -1.95686060    -0.26506476
 h     -1.82263687     1.77822615    -0.87010061
 h      0.36337246     2.76795487     0.27736795
 h      2.21117702     1.45564122    -0.29122075
 o      2.26059528    -1.27814553     0.07523590
 h      3.07785305    -0.72250264    -0.23712997
 c     -2.57464972    -0.91256837     0.02501764
 h     -2.40483613    -2.07831431     0.06534411
 h     -3.26316140    -0.55889168     0.73870921
 h     -3.27111163    -0.56447123    -0.92281029
 h     -1.76721664     1.76908598     0.90833565
          17

 c      1.28680845    -0.39356482     0.05282454
 c     -0.12441845    -0.92554711    -0.07552126
 c     -1.26250890    -0.19821419    -0.01481826
 c     -1.23820963     1.30278578     0.02346575
 c      0.16895097     1.70002269     0.02682208
 c      1.28543188     0.96870965    -0.08754303
 h      0.09035103    -1.97237253    -0.30865477
 h     -1.80503728     1.76139557    -0.87436703
 h      0.33362011     2.76522113     0.28282916
 h      2.21108093     1.44874612    -0.28960114
 o      2.26574354    -1.27650228     0.07592036
 h      3.10327382    -0.73943528    -0.23785203
 c     -2.56661244    -0.90333378     0.02400573
 h     -2.45969426    -2.08860667     0.06458453
 h     -3.28098787    -0.56752142     0.80123896
 h     -3.21130052    -0.56949590    -0.92576536
 h     -1.74392378     1.74355037     0.88743039
          17

 c      1.27834305    -0.39392452     0.05723824
 c     -0.13168651    -0.93297744    -0.07363599
 c     -1.26143501    -0.20057942    -0.02060976
 c     -1.25179528     1.29981670     0.02735988
 c      0.18252197     1.70749910     0.02544502
 c      1.28180199     0.97213683    -0.09053158
 h      0.08843403    -1.99137201    -0.35480178
 h     -1.78292805     1.73905620    -0.87165367
 h      0.30361320     2.76024112     0.28601974
 h      2.22117753     1.44910292    -0.28867203
 o      2.27220983    -1.27372396     0.07591297
 h      3.11345193    -0.77294998    -0.23000491
 c     -2.55942291    -0.89537200     0.02211336
 h     -2.51735843    -2.07602548     0.06240276
 h     -3.29540769    -0.57616645     0.86598257
 h     -3.13920762    -0.58039836    -0.91710992
 h     -1.72458811     1.71748242     0.86991795
          17

 c      1.26833135    -0.39516809     0.06193357
 c     -0.13595661    -0.94136575    -0.07188852
 c     -1.26153519    -0.20314684    -0.02614116
 c     -1.26424532     1.29641016     0.02934801
 c      0.19418053     1.71670545     0.02464790
 c      1.27980192     0.97489368    -0.09383582
 h      0.07369045    -2.00733089    -0.40122424
 h     -1.75921960     1.71348687    -0.86478950
 h      0.27588108     2.75758298     0.28787346
 h      2.23864679     1.45474324    -0.28796082
 o      2.27953533    -1.26996103     0.07533907
 h      3.11050199    -0.81867480    -0.21522595
 c     -2.55386069    -0.88871257     0.02062278
 h     -2.57373150    -2.04235176     0.05883535
 h     -3.29843945    -0.58660391     0.92120408
 h     -3.06207703    -0.59381256    -0.90176950
 h     -1.71598042     1.69625378     0.86633054
          17

 c      1.25733431    -0.39745078     0.06685043
 c     -0.13726247    -0.95090945    -0.07053547
 c     -1.26246533    -0.20599455    -0.03120571
 c     -1.27452627     1.29216165     0.02923766
 c      0.20323119     1.72719612     0.02436938
 c      1.27993256     0.97708123    -0.09748522
 h      0.04660054    -2.01560761    -0.44553501
 h     -1.73783730     1.68801260    -0.85854887
 h      0.25239734     2.76171420     0.28940820
 h      2.25856244     1.46257641    -0.28662716
 o      2.28684100    -1.26559805     0.07447171
 h      3.10303507    -0.86871437    -0.19737580
 c     -2.55012313    -0.88330426     0.02083364
 h     -2.62493320    -1.99375373     0.05422909
 h     -3.28644293    -0.59857087     0.95936470
 h     -2.98966988    -0.60481584    -0.88959771
 h     -1.72214852     1.68316212     0.88296841
          17

 c      1.24595683    -0.40085554     0.07188713
 c     -0.13584895    -0.96157476    -0.06978269
 c     -1.26377429    -0.20923118    -0.03560682
 c     -1.28214773     1.28699690     0.02775752
 c      0.20928962     1.73857932     0.02455507
 c      1.28251341     0.97887041    -0.10146788
 h      0.00859262    -2.01405688    -0.48571510
 h     -1.72297429     1.66634471    -0.85861103
 h      0.23442235     2.77515244     0.29123817
 h      2.27602877     1.46953556    -0.28393211
 o      2.29286993    -1.26118266     0.07370242
 h      3.10569202    -0.91295975    -0.18207673
 c     -2.54804309    -0.87881911     0.02392904
 h     -2.66794023    -1.94128585     0.04915547
 h     -3.25906099    -0.61054282     0.97650562
 h     -2.93173129    -0.60795402    -0.89293677
 h     -1.74174634     1.67704825     0.91632268
          17

 c      1.23481637    -0.40536280     0.07690894
 c     -0.13213287    -0.97312056    -0.06976672
 c     -1.26497895    -0.21296307    -0.03917473
 c     -1.28711595     1.28116164     0.02614593
 c      0.21225061     1.75060411     0.02518581
 c      1.28755691     0.98044566    -0.10570880
 h     -0.03812586    -2.00307662    -0.52047305
 h     -1.71769058     1.65127774    -0.86893985
 h      0.22261838     2.79727054     0.29321024
 h      2.28762454     1.47331343    -0.27948964
 o      2.29653573    -1.25713868     0.07335107
 h      3.13085667    -0.94389037    -0.17372079
 c     -2.54744163    -0.87447417     0.03035647
 h     -2.70127409    -1.89991291     0.04408675
 h     -3.21845870    -0.62017079     0.97190507
 h     -2.89347014    -0.59998885    -0.91832922
 h     -1.76950722     1.67372898     0.95539559
          17

 c      1.22449698    -0.41083536     0.08175895
 c     -0.12664912    -0.98513255    -0.07053877
 c     -1.26564166    -0.21725823    -0.04178625
 c     -1.28972080     1.27506697     0.02533348
 c      0.21222767     1.76314444     0.02627641
 c      1.29473627     0.98196538    -0.11006851
 h     -0.09082468    -1.98544125    -0.54951727
 h     -1.72259146     1.64342456    -0.88896777
 h      0.21724328     2.82464567     0.29445473
 h      2.29202977     1.47268142    -0.27331729
 o      2.29779200    -1.25347352     0.07341765
 h      3.17542419    -0.96142348    -0.17158971
 c     -2.54824312    -0.86930373     0.03929317
 h     -2.72497443    -1.88333062     0.03890379
 h     -3.16934155    -0.62437736     0.94868671
 h     -2.87384046    -0.58188873    -0.95999905
 h     -1.79965969     1.66908658     0.98860503
          17

 c      1.21550904    -0.41703507     0.08626832
 c     -0.11998644    -0.99707262    -0.07205730
 c     -1.26541694    -0.22212701    -0.04337535
 c     -1.29036660     1.26917146     0.02558931
 c      0.20950060     1.77610189     0.02784675
 c      1.30340731     0.98352871    -0.11435296
 h     -0.14659067    -1.96580925    -0.57364038
 h     -1.73578199     1.64115881    -0.91343974
 h      0.21822825     2.85261255     0.29380205
 h      2.29021074     1.46760309    -0.26580606
 o      2.29752656    -1.24994542     0.07366172
 h      3.22282173    -0.97020248    -0.17118336
 c     -2.55025172    -0.86300198     0.04893126
 h     -2.73922988    -1.89558143     0.03287018
 h     -3.11963803    -0.61924788     0.91530868
 h     -2.86873636    -0.55740558    -1.00458238
 h     -1.82777404     1.66054900     1.00779668
          17

 c      1.20827386    -0.42366473     0.09026457
 c     -0.11272071    -1.00837910    -0.07421276
 c     -1.26406120    -0.22752414    -0.04392354
 c     -1.28945339     1.26388730     0.02670481
 c      0.20447503     1.78931125     0.02988969
 c      1.31266476     0.98515023    -0.11833052
 h     -0.20270129    -1.94953034    -0.59437511
 h     -1.75406922     1.64175812    -0.93518919
 h      0.22515449     2.87690159     0.29025702
 h      2.28532453     1.45922449    -0.25765756
 o      2.29669562    -1.24638068     0.07386246
 h      3.25666418    -0.97427010    -0.16838812
 c     -2.55295330    -0.85637552     0.05703467
 h     -2.74334420    -1.92824468     0.02548461
 h     -3.08072532    -0.59999256     0.88644112
 h     -2.87423780    -0.53052784    -1.03958634
 h     -1.85100290     1.64709612     1.00874926
          17

 c      1.20311914    -0.43041184     0.09358109
 c     -0.10536859    -1.01862264    -0.07689849
 c     -1.26142569    -0.23336630    -0.04343793
 c     -1.28730091     1.25950853     0.02828418
 c      0.19764319     1.80249796     0.03235365
 c      1.32144874     0.98676037    -0.12175749
 h     -0.25678431    -1.94074487    -0.61308658
 h     -1.77421998     1.64259587    -0.94809387
 h      0.23724841     2.89467973     0.28330457
 h      2.28211242     1.44961902    -0.24975456
 o      2.29588794    -1.24275330     0.07391668
 h      3.26741352    -0.97551781    -0.16105762
 c     -2.55567649    -0.85078707     0.06155457
 h     -2.73662772    -1.96692520     0.01723915
 h     -3.06393115    -0.56212012     0.87816871
 h     -2.88750110    -0.50431884    -1.05691924
 h     -1.86787841     1.62891316     0.99056682
          17

 c      1.20026948    -0.43698048     0.09606841
 c     -0.09838092    -1.02763600    -0.08008980
 c     -1.25744658    -0.23955310    -0.04193398
 c     -1.28410757     1.25617366     0.02988531
 c      0.18954105     1.81528022     0.03514091
 c      1.32872766     0.98825144    -0.12441175
 h     -0.30657161    -1.94075798    -0.62995760
 h     -1.79359635     1.64172837    -0.94848485
 h      0.25345466     2.90498086     0.27301289
 h      2.28538999     1.44108467    -0.24292431
 o      2.29529447    -1.23914830     0.07382384
 h      3.25265604    -0.97408704    -0.14880121
 c     -2.55823426    -0.84720311     0.06170403
 h     -2.71950574    -1.99864795     0.00942968
 h     -3.07222198    -0.50532371     0.89497927
 h     -2.90655591    -0.48086867    -1.05272351
 h     -1.87828648     1.60719996     0.95533278
          17

 c      1.19983070    -0.44311117     0.09760484
 c     -0.09215335    -1.03551347    -0.08386022
 c     -1.25214555    -0.24598236    -0.03943013
 c     -1.27991288     1.25384760     0.03102112
 c      0.18070669     1.82719390     0.03811649
 c      1.33373473     0.98956177    -0.12612655
 h     -0.34957201    -1.94794992    -0.64373841
 h     -1.81032321     1.63802429    -0.93535540
 h      0.27257263     2.90871583     0.25998551
 h      2.29779213     1.43508196    -0.23765322
 o      2.29471687    -1.23574047     0.07366818
 h      3.21686205    -0.96860179    -0.13272491
 c     -2.56117513    -0.84567726     0.05833960
 h     -2.69360567    -2.01489965     0.00350458
 h     -3.09744009    -0.43633654     0.92481968
 h     -2.93006828    -0.46150269    -1.02645654
 h     -1.88376887     1.58417641     0.90827014
          17

 c      1.20176765    -0.44859042     0.09810280
 c     -0.08700972    -1.04248731    -0.08832150
 c     -1.24564427    -0.25255284    -0.03595431
 c     -1.27455446     1.25231432     0.03113350
 c      0.17164740     1.83773263     0.04112383
 c      1.33613743     0.99073878    -0.12680710
 h     -0.38315017    -1.95916251    -0.65245308
 h     -1.82333524     1.63115022    -0.91020541
 h      0.29341062     2.90833560     0.24520444
 h      2.31810367     1.43148559    -0.23393868
 o      2.29351705    -1.23281442     0.07361957
 h      3.17219691    -0.95581653    -0.11546347
 c     -2.56515482    -0.84562003     0.05294015
 h     -2.66139197    -2.01184214     0.00062602
 h     -3.12800326    -0.36548388     0.95123769
 h     -2.95734702    -0.44681506    -0.98041447
 h     -1.88794231     1.56308215     0.85791420
          17

 c      1.20588153    -0.45323869     0.09751030
 c     -0.08316351    -1.04878768    -0.09354501
 c     -1.23817228    -0.25915403    -0.03156107
 c     -1.26767941     1.25121070     0.02968197
 c      0.16281848     1.84641250     0.04400541
 c      1.33601713     0.99191453    -0.12642149
 h     -0.40497618    -1.97132262    -0.65437045
 h     -1.83249548     1.62156339    -0.87691340
 h      0.31488939     2.90708605     0.22978986
 h      2.34164866     1.42882797    -0.23139195
 o      2.29071253    -1.23077905     0.07390518
 h      3.13717828    -0.93049756    -0.10072892
 c     -2.57040788    -0.84625375     0.04681883
 h     -2.62585571    -1.98998769     0.00154347
 h     -3.15514843    -0.30194551     0.96327890
 h     -2.98860185    -0.43639467    -0.91994682
 h     -1.89616038     1.54768480     0.81497418
          17

 c      1.21179087    -0.45687908     0.09580867
 c     -0.08068544    -1.05455895    -0.09951552
 c     -1.23006220    -0.26564889    -0.02635206
 c     -1.25893086     1.25014519     0.02644994
 c      0.15461827     1.85286488     0.04662436
 c      1.33369205     0.99321732    -0.12497741
 h     -0.41347958    -1.98245854    -0.64862578
 h     -1.83877773     1.61050311    -0.84149991
 h      0.33601808     2.90786276     0.21472163
 h      2.36238376     1.42527546    -0.22948185
 o      2.28566327    -1.23001051     0.07466459
 h      3.12609719    -0.88819484    -0.09098991
 c     -2.57667079    -0.84679112     0.04109755
 h     -2.59024648    -1.95427481     0.00660713
 h     -3.17375241    -0.25216929     0.95643126
 h     -3.02535693    -0.42835991    -0.85387505
 h     -1.91304651     1.54086450     0.78851768
          17

 c      1.21893445    -0.45930868     0.09300724
 c     -0.07949202    -1.05983057    -0.10612202
 c     -1.22173346    -0.27185954    -0.02048861
 c     -1.24827692     1.24886063     0.02187426
 c      0.14739711     1.85692774     0.04888029
 c      1.32953232     0.99469210    -0.12250142
 h     -0.40811459    -1.99211065    -0.63542033
 h     -1.84421168     1.59979256    -0.81123186
 h      0.35573789     2.91204868     0.20062196
 h      2.37502916     1.41951650    -0.22773437
 o      2.27896825    -1.23050211     0.07578737
 h      3.13493840    -0.83102820    -0.08485105
 c     -2.58330889    -0.84641691     0.03680566
 h     -2.55767811    -1.91423203     0.01584288
 h     -3.18131410    -0.22010836     0.93069155
 h     -3.07050780    -0.41933630    -0.79362963
 h     -1.93859898     1.54294606     0.78121213
          17

 c      1.22661788    -0.46030763     0.08913541
 c     -0.07934895    -1.06451531    -0.11316973
 c     -1.21366130    -0.27756444    -0.01418868
 c     -1.23615420     1.24730029     0.01692443
 c      0.14146465     1.85867981     0.05071388
 c      1.32385270     0.99626821    -0.11902700
 h     -0.38943926    -2.00140098    -0.61595439
 h     -1.85112147     1.59123723    -0.79262815
 h      0.37277405     2.91899316     0.18770534
 h      2.37629934     1.41117341    -0.22583425
 o      2.27210799    -1.23183312     0.07701378
 h      3.14662374    -0.76800565    -0.07859542
 c     -2.58957632    -0.84424354     0.03466290
 h     -2.53061423    -1.88264740     0.02910835
 h     -3.17718407    -0.20757392     0.88915778
 h     -3.12679321    -0.40604547    -0.74937915
 h     -1.96722476     1.55162902     0.78876794
          17

 c      1.23408670    -0.45968081     0.08423641
 c     -0.07989374    -1.06842501    -0.12040545
 c     -1.20632911    -0.28251717    -0.00770918
 c     -1.22331003     1.24555531     0.01254936
 c      0.13708224     1.85838931     0.05210055
 c      1.31687185     0.99776649    -0.11458993
 h     -0.35900968    -2.01280207    -0.59216526
 h     -1.86059558     1.58571653    -0.78896183
 h      0.38567901     2.92646944     0.17589639
 h      2.36536370     1.40086287    -0.22366596
 o      2.26642765    -1.23349911     0.07813325
 h      3.14634914    -0.70926086    -0.06929114
 c     -2.59495624    -0.83948728     0.03465320
 h     -2.51066325    -1.87061257     0.04625364
 h     -3.16248183    -0.21406586     0.83763528
 h     -3.19345996    -0.38826503    -0.72484522
 h     -1.99111650     1.56362292     0.80396458
          17

 c      1.24059876    -0.45730671     0.07836485
 c     -0.08068861    -1.07132295    -0.12756062
 c     -1.20017832    -0.28648768    -0.00132267
 c     -1.21060414     1.24379499     0.00926700
 c      0.13444360     1.85641011     0.05303826
 c      1.30870034     0.99892816    -0.10922869
 h     -0.31903490    -2.02937797    -0.56621558
 h     -1.87132289     1.58267097    -0.79908436
 h      0.39308823     2.93175070     0.16501758
 h      2.34392562     1.39011491    -0.22133090
 o      2.26274233    -1.23511093     0.07903951
 h      3.12713824    -0.66236816    -0.05563947
 c     -2.59923423    -0.83203354     0.03592266
 h     -2.49910351    -1.88055126     0.06702101
 h     -3.14076361    -0.23589914     0.78510124
 h     -3.26463091    -0.36972617    -0.71665817
 h     -2.00376812     1.57608922     0.82027678
          17

 c      1.24548317    -0.45318008     0.07158769
 c     -0.08129844    -1.07303442    -0.13441448
 c     -1.19557208    -0.28930992     0.00470518
 c     -1.19887014     1.24220379     0.00716050
 c      0.13365405     1.85308153     0.05353559
 c      1.29934678     0.99945602    -0.10298744
 h     -0.27183725    -2.05331272    -0.53973847
 h     -1.88002334     1.58050418    -0.81860602
 h      0.39403691     2.93265802     0.15494004
 h      2.31602597     1.38121111    -0.21914724
 o      2.26136252    -1.23642106     0.07970747
 h      3.08896567    -0.63154575    -0.03759588
 c     -2.60217117    -0.82286366     0.03708335
 h     -2.49735816    -1.90463623     0.09067394
 h     -3.11911930    -0.26501025     0.74453651
 h     -3.33185075    -0.35554329    -0.71865265
 h     -2.00119570     1.58708930     0.83304859
          17

 c      1.24818812    -0.44744303     0.06398567
 c     -0.08136070    -1.07358108    -0.14084877
 c     -1.19277351    -0.29091367     0.01013690
 c     -1.18879465     1.24092473     0.00607554
 c      0.13470986     1.84866235     0.05360411
 c      1.28876959     0.99906670    -0.09592126
 h     -0.21943975    -2.08422987    -0.51320673
 h     -1.88299859     1.57747001    -0.84218747
 h      0.38819301     2.92823581     0.14565300
 h      2.28729886     1.37683980    -0.21759686
 o      2.26214328    -1.23733566     0.08016951
 h      3.03769015    -0.61725230    -0.01598809
 c     -2.60330555    -0.81369478     0.03660874
 h     -2.50648008    -1.93068167     0.11584793
 h     -3.10765410    -0.28983025     0.73163374
 h     -3.38749091    -0.34958006    -0.72533297
 h     -1.98179176     1.59550392     0.83940185
          17

 c      1.24832064    -0.44039625     0.05565171
 c     -0.08061234    -1.07323231    -0.14684694
 c     -1.19193123    -0.29133302     0.01478061
 c     -1.18082273     1.24002762     0.00577382
 c      0.13748057     1.84330326     0.05325540
 c      1.27700669     0.99755901    -0.08810753
 h     -0.16362573    -2.11857031    -0.48597113
 h     -1.87742369     1.57231831    -0.86522357
 h      0.37594698     2.91902061     0.13726018
 h      2.26330663     1.37941472    -0.21715337
 o      2.26447234    -1.23798396     0.08050054
 h      2.98505815    -0.61507163     0.00773413
 c     -2.60239132    -0.80595416     0.03354442
 h     -2.52641507    -1.94834036     0.14078194
 h     -3.11355505    -0.30205326     0.75665890
 h     -3.42616697    -0.35372214    -0.73257496
 h     -1.94603739     1.60091755     0.83806269
          17

 c      1.24568811    -0.43248164     0.04668451
 c     -0.07888235    -1.07241220    -0.15243409
 c     -1.19306970    -0.29069726     0.01849796
 c     -1.17510064     1.23949469     0.00596876
 c      0.14170267     1.83705402     0.05250181
 c      1.26435498     0.99489152    -0.07966473
 h     -0.10632032    -2.15073173    -0.45698177
 h     -1.86186221     1.56451483    -0.88449744
 h      0.35835661     2.90695516     0.12993785
 h      2.24724637     1.39012972    -0.21798348
 o      2.26732470    -1.23876815     0.08078899
 h      2.94765196    -0.61516538     0.03199034
 c     -2.60003791    -0.79994754     0.02830128
 h     -2.55586881    -1.95147091     0.16365356
 h     -3.13359417    -0.30397345     0.81428510
 h     -3.44472063    -0.36820040    -0.73729851
 h     -1.89653549     1.60367046     0.82955549
          17

 c      1.24034609    -0.42423786     0.03718129
 c     -0.07608771    -1.07153286    -0.15761089
 c     -1.19609052    -0.28921431     0.02120408
 c     -1.17144391     1.23920019     0.00627853
 c      0.14699583     1.82990744     0.05135908
 c      1.25146839     0.99123184    -0.07076641
 h     -0.04980385    -2.17510689    -0.42557009
 h     -1.83629464     1.55422385    -0.89824496
 h      0.33695263     2.89491131     0.12388562
 h      2.23849723     1.40826671    -0.21969162
 o      2.26967955    -1.24009941     0.08107558
 h      2.94004137    -0.60698378     0.05606733
 c     -2.59742985    -0.79520752     0.02228878
 h     -2.59262885    -1.93805092     0.18290843
 h     -3.15729470    -0.30412641     0.88758295
 h     -3.44199136    -0.39196476    -0.73738919
 h     -1.83831888     1.60510195     0.81678463
          17

 c      1.23262839    -0.41624289     0.02723592
 c     -0.07224335    -1.07086396    -0.16232272
 c     -1.20078620    -0.28715221     0.02286294
 c     -1.16933943     1.23888453     0.00617167
 c      0.15290236     1.82188091     0.04985048
 c      1.23926642     0.98693373    -0.06163098
 h      0.00342520    -2.18772923    -0.39180978
 h     -1.80203545     1.54224664    -0.90609473
 h      0.31343674     2.88577417     0.11927197
 h      2.23332497     1.43133010    -0.22134469
 o      2.27123102    -1.24177929     0.08132421
 h      2.96341010    -0.58970973     0.08054198
 c     -2.59556438    -0.79121615     0.01692371
 h     -2.63397865    -1.90970446     0.19757885
 h     -3.17531299    -0.30906279     0.95999529
 h     -3.41897313    -0.42277951    -0.73212206
 h     -1.77894309     1.60782004     0.80558191
          17

 c      1.22311009    -0.40906193     0.01694311
 c     -0.06746755    -1.07047557    -0.16646254
 c     -1.20686140    -0.28481930     0.02347894
 c     -1.16805533     1.23817303     0.00504004
 c      0.15893254     1.81311396     0.04801158
 c      1.22872455     0.98244748    -0.05248765
 h      0.05095462    -2.18709712    -0.35647785
 h     -1.76168463     1.52998668    -0.90910159
 h      0.28938251     2.88128226     0.11617181
 h      2.22708523     1.45591939    -0.22177615
 o      2.27244676    -1.24294306     0.08149537
 h      3.00502878    -0.57360272     0.10600299
 c     -2.59490565    -0.78759345     0.01325890
 h     -2.67708928    -1.87156831     0.20755531
 h     -3.18241100    -0.32136326     1.02042569
 h     -3.37945635    -0.45707149    -0.72301858
 h     -1.72723693     1.61541229     0.80385627
          17

 c      1.21250361    -0.40320564     0.00640210
 c     -0.06197207    -1.07022994    -0.16989027
 c     -1.21395493    -0.28254184     0.02308531
 c     -1.16692634     1.23671680     0.00253466
 c      0.16459856     1.80392766     0.04589479
 c      1.22069234     0.97821747    -0.04353904
 h      0.09075523    -2.17444623    -0.32083395
 h     -1.71903277     1.51940524    -0.90983431
 h      0.26608487     2.88120975     0.11452482
 h      2.21620926     1.47871996    -0.21994527
 o      2.27393038    -1.24270512     0.08160171
 h      3.04928233    -0.56996784     0.13207135
 c     -2.59534989    -0.78401666     0.01212613
 h     -2.71942261    -1.83206624     0.21372340
 h     -3.17660522    -0.34096669     1.06257050
 h     -3.33083260    -0.48976593    -0.71492276
 h     -1.68994722     1.63075086     0.81768434
          17

 c      1.20155378    -0.39909075    -0.00428286
 c     -0.05604543    -1.06979747    -0.17245961
 c     -1.22165755    -0.28063675     0.02173269
 c     -1.16564831     1.23440553    -0.00102588
 c      0.16943478     1.79479652     0.04357280
 c      1.21578892     0.97460666    -0.03493685
 h      0.12142808    -2.15373161    -0.28635079
 h     -1.67866515     1.51284397    -0.91215180
 h      0.24459503     2.88346620     0.11414450
 h      2.19920671     1.49720062    -0.21518245
 o      2.27603331    -1.24054958     0.08168597
 h      3.08472946    -0.58507212     0.15773319
 c     -2.59633221    -0.78020372     0.01432815
 h     -2.75906778    -1.80144605     0.21771040
 h     -3.15791310    -0.36642309     1.08322152
 h     -3.28376386    -0.51471351    -0.71625664
 h     -1.66851772     1.65358656     0.84624379
          17

 c      1.19097984    -0.39700042    -0.01500298
 c     -0.05003566    -1.06870667    -0.17404958
 c     -1.22952444    -0.27937447     0.01948216
 c     -1.16428705     1.23142127    -0.00473180
 c      0.17301764     1.78623954     0.04113976
 c      1.21434637     0.97185112    -0.02677256
 h      0.14235869    -2.13119388    -0.25442102
 h     -1.64500170     1.51255073    -0.92005818
 h      0.22582687     2.88506299     0.11476864
 h      2.17695152     1.51000623    -0.20730254
 o      2.27881266    -1.23635076     0.08178534
 h      3.10525630    -0.61987050     0.18192663
 c     -2.59721962    -0.77602021     0.02053700
 h     -2.79466817    -1.78816623     0.22095115
 h     -3.12770393    -0.39545715     1.08133127
 h     -3.24835568    -0.52656984    -0.73587734
 h     -1.65976842     1.68026416     0.88160272
          17

 c      1.18146134    -0.39705213    -0.02564373
 c     -0.04432580    -1.06646586    -0.17459776
 c     -1.23708838    -0.27893593     0.01640222
 c     -1.16309737     1.22809992    -0.00767027
 c      0.17499973     1.77868902     0.03870685
 c      1.21637323     0.97003587    -0.01907932
 h      0.15364970    -2.11403209    -0.22605887
 h     -1.62096741     1.51991432    -0.93558805
 h      0.21060512     2.88332430     0.11612275
 h      2.15265720     1.51716777    -0.19662324
 o      2.28204367    -1.23031654     0.08190419
 h      3.10996639    -0.67087261     0.20399585
 c     -2.59792127    -0.77161127     0.03078182
 h     -2.82476691    -1.79468935     0.22348767
 h     -3.08869281    -0.42501515     1.05821720
 h     -3.22766040    -0.52356398    -0.77591868
 h     -1.65925013     1.70594550     0.91368386
          17

 c      1.17364556    -0.39917850    -0.03608193
 c     -0.03929663    -1.06277642    -0.17412252
 c     -1.24389139    -0.27938551     0.01256277
 c     -1.16240586     1.22480436    -0.00940330
 c      0.17515475     1.77239295     0.03639004
 c      1.22154715     0.96909065    -0.01184334
 h      0.15572564    -2.10792093    -0.20171128
 h     -1.60718080     1.53482136    -0.95715535
 h      0.19962765     2.87678880     0.11796994
 h      2.13155267     1.52012383    -0.18388534
 o      2.28516707    -1.22296222     0.08198312
 h      3.10391742    -0.73047567     0.22419327
 c     -2.59897735    -0.76746596     0.04405261
 h     -2.84729525    -1.81652357     0.22372372
 h     -3.04553862    -0.45094669     1.01905843
 h     -3.21629567    -0.50814455    -0.82824358
 h     -1.66343436     1.72661635     0.93448417
          17

 c      1.16814806    -0.40313350    -0.04618476
 c     -0.03528798    -1.05774752    -0.17271794
 c     -1.24953660    -0.28067242     0.00802904
 c     -1.16254840     1.22186730    -0.01000785
 c      0.17341592     1.76737232     0.03429396
 c      1.22927532     0.96882648    -0.00502695
 h      0.14882990    -2.11436882    -0.18131835
 h     -1.60234288     1.55567137    -0.98006018
 h      0.19339160     2.86564091     0.12013984
 h      2.11988943     1.52133649    -0.17002170
 o      2.28724353    -1.21505501     0.08186436
 h      3.09879674    -0.78776242     0.24424496
 c     -2.60088822    -0.76439206     0.05844744
 h     -2.86000927    -1.84535035     0.21948603
 h     -3.00587449    -0.46744178     0.97555422
 h     -3.20633312    -0.48472795    -0.87988419
 h     -1.67011922     1.73971331     0.93927748
          17

 c      1.16552003    -0.40852334    -0.05581601
 c     -0.03258695    -1.05193413    -0.17052000
 c     -1.25373718    -0.28265950     0.00286857
 c     -1.16380377     1.21955249    -0.00985475
 c      0.16989829     1.76343191     0.03249868
 c      1.23885819     0.96903740     0.00139400
 h      0.13291533    -2.12997680    -0.16458536
 h     -1.60433135     1.58001433    -0.99870704
 h      0.19212460     2.85169853     0.12254692
 h      2.12290156     1.52320724    -0.15573776
 o      2.28723282    -1.20736959     0.08131492
 h      3.10869429    -0.83236385     0.26703544
 c     -2.60356105    -0.76338587     0.07152460
 h     -2.86140275    -1.87275789     0.20928809
 h     -2.98037142    -0.46696184     0.94702326
 h     -3.19221290    -0.45749823    -0.91974140
 h     -1.67819889     1.74402571     0.92631274
          17

 c      1.16618179    -0.41484509    -0.06484917
 c     -0.03144611    -1.04614174    -0.16766394
 c     -1.25634376    -0.28516486    -0.00282875
 c     -1.16633978     1.21801578    -0.00941511
 c      0.16489499     1.76022114     0.03105491
 c      1.24971481     0.96963003     0.00739130
 h      0.10804451    -2.14832549    -0.15123440
 h     -1.61107832     1.60526648    -1.00861181
 h      0.19574695     2.83797772     0.12520585
 h      2.14233426     1.52660137    -0.14108118
 o      2.28479679    -1.20029225     0.08019558
 h      3.13784260    -0.86082637     0.29402699
 c     -2.60653795    -0.76528295     0.08117471
 h     -2.85123925    -1.89222556     0.19290899
 h     -2.97826029    -0.44306856     0.95149864
 h     -3.17156396    -0.42963099    -0.94094352
 h     -1.68751719     1.73955916     0.89643803
          17

 c      1.17034032    -0.42153771    -0.07318243
 c     -0.03207464    -1.04114876    -0.16425749
 c     -1.25734288    -0.28799404    -0.00893465
 c     -1.17017760     1.21726694    -0.00920575
 c      0.15884806     1.75734334     0.02999128
 c      1.26151799     0.97068091     0.01287648
 h      0.07482094    -2.16279654    -0.14107352
 h     -1.62094097     1.62916378    -1.00732182
 h      0.20387178     2.82775539     0.12822133
 h      2.17532394     1.53014668    -0.12538076
 o      2.28069016    -1.19379275     0.07861066
 h      3.17484705    -0.87708137     0.32300535
 c     -2.60974392    -0.77015877     0.08710712
 h     -2.83056885    -1.89988345     0.17129004
 h     -2.99930917    -0.39670117     0.98759938
 h     -3.14437463    -0.40330956    -0.94054112
 h     -1.69899273     1.72762856     0.85315918
          17

 c      1.17793500    -0.42803274    -0.08074712
 c     -0.03459794    -1.03750828    -0.16037633
 c     -1.25684331    -0.29095316    -0.01528225
 c     -1.17515851     1.21713197    -0.00981640
 c      0.15229467     1.75449423     0.02933079
 c      1.27414207     0.97235676     0.01773416
 h      0.03450146    -2.16858597    -0.13394465
 h     -1.63276253     1.64996186    -0.99452619
 h      0.21582536     2.82329278     0.13170265
 h      2.21571771     1.53105773    -0.10765295
 o      2.27609405    -1.18779632     0.07680181
 h      3.20329812    -0.88639848     0.34983498
 c     -2.61354222    -0.77718007     0.09072841
 h     -2.80154942    -1.89501477     0.14614370
 h     -3.03433033    -0.33725055     1.03557097
 h     -3.11225572    -0.37988126    -0.91873368
 h     -1.71492289     1.71109308     0.80291809
          17

 c      1.18861921    -0.43379318    -0.08750920
 c     -0.03900791    -1.03546224    -0.15607441
 c     -1.25505664    -0.29384936    -0.02168104
 c     -1.18093192     1.21725281    -0.01189365
 c      0.14580831     1.75157052     0.02910744
 c      1.28750752     0.97477753     0.02186664
 h     -0.01115187    -2.16360089    -0.12964671
 h     -1.64585900     1.66653636    -0.97191437
 h      0.23064667     2.82479175     0.13564097
 h      2.25659947     1.52665639    -0.08710433
 o      2.27197145    -1.18238705     0.07498267
 h      3.21175169    -0.89193407     0.37110239
 c     -2.61812026    -0.78510805     0.09360578
 h     -2.76724010    -1.88055296     0.11955151
 h     -3.07326416    -0.27611500     1.07585886
 h     -3.07817767    -0.35980821    -0.87857953
 h     -1.73902357     1.69423787     0.75472765
          17

 c      1.20177666    -0.43833333    -0.09346625
 c     -0.04513343    -1.03492919    -0.15139954
 c     -1.25227197    -0.29648654    -0.02793828
 c     -1.18704399     1.21719688    -0.01595049
 c      0.13994566     1.74868753     0.02937194
 c      1.30145850     0.97792479     0.02521993
 h     -0.06010756    -2.14871615    -0.12789140
 h     -1.66004395     1.67848081    -0.94300990
 h      0.24708385     2.83027344     0.13984896
 h      2.29228289     1.51544090    -0.06339748
 o      2.26890908    -1.17779742     0.07327552
 h      3.19595041    -0.89469896     0.38512994
 c     -2.62321684    -0.79270026     0.09686807
 h     -2.73125228    -1.86314619     0.09354997
 h     -3.10911310    -0.22226299     1.09723804
 h     -3.04650223    -0.34228758    -0.82633962
 h     -1.77520211     1.68143917     0.71780404
          17

 c      1.21657296    -0.44122681    -0.09864307
 c     -0.05264279    -1.03553607    -0.14640793
 c     -1.24883147    -0.29865909    -0.03387777
 c     -1.19317657     1.21667970    -0.02202624
 c      0.13519956     1.74609827     0.03018107
 c      1.31571427     0.98161737     0.02778883
 h     -0.11031925    -2.12769638    -0.12829908
 h     -1.67567914     1.68619063    -0.91285043
 h      0.26366640     2.83648281     0.14402084
 h      2.31928360     1.49744592    -0.03666029
 o      2.26711420    -1.17436553     0.07169223
 h      3.15856875    -0.89402366     0.39228808
 c     -2.62823323    -0.79892528     0.10140630
 h     -2.69713196    -1.85168810     0.06969367
 h     -3.13770263    -0.18172227     1.09532111
 h     -3.02284665    -0.32475259    -0.77171626
 h     -1.82454925     1.67460525     0.69731752
          17

 c      1.23203724    -0.44211209    -0.10308585
 c     -0.06107380    -1.03670184    -0.14117269
 c     -1.24511597    -0.30014430    -0.03935087
 c     -1.19934318     1.21570363    -0.02954485
 c      0.13195755     1.74406983     0.03157742
 c      1.32986436     0.98552815     0.02960886
 h     -0.15997204    -2.10657256    -0.13044177
 h     -1.69361187     1.69078071    -0.88721204
 h      0.27888111     2.84019412     0.14786368
 h      2.33663534     1.47418008    -0.00736012
 o      2.26636553    -1.17252545     0.07009893
 h      3.10962155    -0.88744627     0.39554078
 c     -2.63247523    -0.80321270     0.10799694
 h     -2.66768581    -1.85343285     0.04882070
 h     -3.15669945    -0.15825124     1.06989079
 h     -3.01302530    -0.30318380    -0.72623915
 h     -1.88300611     1.67179525     0.69204893
          17

 c      1.24716313    -0.44070133    -0.10685536
 c     -0.06988730    -1.03780743    -0.13578388
 c     -1.24154379    -0.30069804    -0.04424119
 c     -1.20579657     1.21446578    -0.03761853
 c      0.13046872     1.74277829     0.03357139
 c      1.34338037     0.98922251     0.03074084
 h     -0.20761289    -2.09195602    -0.13392432
 h     -1.71478198     1.69363037    -0.87123489
 h      0.29139698     2.83926206     0.15122105
 h      2.34587570     1.44837003     0.02387908
 o      2.26602039    -1.17280379     0.06819225
 h      3.06589645    -0.87046806     0.40076585
 c     -2.63541062    -0.80558353     0.11700319
 h     -2.64479366    -1.86955906     0.03132026
 h     -3.16511620    -0.15377627     1.02356546
 h     -3.02063996    -0.27458643    -0.69849252
 h     -1.94283450     1.66889616     0.69669235
          17

 c      1.26101244    -0.43678859    -0.11002084
 c     -0.07854977    -1.03844032    -0.13034363
 c     -1.23856924    -0.30006621    -0.04846571
 c     -1.21280652     1.21321639    -0.04548935
 c      0.13082774     1.74224884     0.03613262
 c      1.35564736     0.99221765     0.03125148
 h     -0.25197745    -2.08831404    -0.13844617
 h     -1.73945064     1.69557191    -0.86784673
 h      0.30026217     2.83317437     0.15414993
 h      2.35065352     1.42351933     0.05648122
 o      2.26546622    -1.17568818     0.06565139
 h      3.04329465    -0.83841113     0.41425250
 c     -2.63680925    -0.80643509     0.12793468
 h     -2.62975217    -1.89446178     0.01768059
 h     -3.16351890    -0.16816105     0.96178941
 h     -3.04473704    -0.24045947    -0.68932766
 h     -1.99609622     1.66217948     0.70554704
          17

 c      1.27281856    -0.43027845    -0.11265000
 c     -0.08662734    -1.03857739    -0.12496354
 c     -1.23666121    -0.29801803    -0.05197188
 c     -1.22056317     1.21221773    -0.05275029
 c      0.13298306     1.74234006     0.03919134
 c      1.36604933     0.99407503     0.03119666
 h     -0.29156082    -2.09574043    -0.14377170
 h     -1.76652656     1.69625149    -0.87691600
 h      0.30502849     2.82317869     0.15695108
 h      2.35559246     1.40317472     0.09008150
 o      2.26495627    -1.18126655     0.06251681
 h      3.04288251    -0.79186811     0.43653465
 c     -2.63660285    -0.80632483     0.13942227
 h     -2.62349729    -1.91936819     0.00869270
 h     -3.15506542    -0.19801554     0.89389098
 h     -3.08016782    -0.20685624    -0.69286989
 h     -2.03674436     1.64944361     0.71428089
          17

 c      1.28208721    -0.42125622    -0.11479356
 c     -0.09384415    -1.03854220    -0.11976409
 c     -1.23625290    -0.29439418    -0.05473000
 c     -1.22917826     1.21173815    -0.05931941
 c      0.13676043     1.74276762     0.04264702
 c      1.37412860     0.99451496     0.03062059
 h     -0.32441099    -2.11015960    -0.14962903
 h     -1.79359424     1.69422573    -0.89572932
 h      0.30578048     2.81202821     0.16015131
 h      2.36428438     1.38994690     0.12451268
 o      2.26553565    -1.18905594     0.05925799
 h      3.05103088    -0.73881641     0.46108160
 c     -2.63453017    -0.80608388     0.14953448
 h     -2.62647153    -1.93637543     0.00519760
 h     -3.14725956    -0.23476541     0.83456831
 h     -3.12030131    -0.18081044    -0.70167149
 h     -2.06095424     1.62996070     0.72003697
          17

 c      1.28864599    -0.41007502    -0.11647602
 c     -0.10007903    -1.03876991    -0.11486974
 c     -1.23767210    -0.28915562    -0.05672333
 c     -1.23867307     1.21201363    -0.06530885
 c      0.14189217     1.74317137     0.04638225
 c      1.37975247     0.99350989     0.02958113
 h     -0.34844320    -2.12566950    -0.15564622
 h     -1.81764697     1.68770351    -0.92033889
 h      0.30304536     2.80326890     0.16441726
 h      2.37730175     1.38472263     0.15952335
 o      2.26810009    -1.19828028     0.05639214
 h      3.05353957    -0.68950412     0.48016887
 c     -2.62996640    -0.80684820     0.15618733
 h     -2.63841880    -1.94058175     0.00771052
 h     -3.15215562    -0.26491129     0.80248539
 h     -3.15931110    -0.16747891    -0.70999844
 h     -2.06686695     1.60414491     0.72113698
          17

 c      1.29260557    -0.39738662    -0.11770258
 c     -0.10533076    -1.03956864    -0.11039794
 c     -1.24107024    -0.28241809    -0.05794525
 c     -1.24893200     1.21319304    -0.07092095
 c      0.14804867     1.74322586     0.05027933
 c      1.38315309     0.99130133     0.02818451
 h     -0.36197347    -2.13698395    -0.16137215
 h     -1.83594589     1.67532580    -0.94683012
 h      0.29758438     2.80003823     0.17039204
 h      2.39178421     1.38660826     0.19441785
 o      2.27295038    -1.20814512     0.05423670
 h      3.04284145    -0.65197699     0.48881299
 c     -2.62250601    -0.80932166     0.15806202
 h     -2.65830284    -1.93086234     0.01613831
 h     -3.17908878    -0.27856578     0.80986238
 h     -3.19296709    -0.16957566    -0.71416977
 h     -2.05452240     1.57339389     0.71704994
          17

 c      1.29425766    -0.38409545    -0.11847675
 c     -0.10968026    -1.04098914    -0.10644688
 c     -1.24637248    -0.27445990    -0.05840670
 c     -1.25964393     1.21529361    -0.07642438
 c      0.15487017     1.74276298     0.05423643
 c      1.38480182     0.98833951     0.02659662
 h     -0.36409253    -2.14081323    -0.16634798
 h     -1.84657370     1.65659533    -0.97203232
 h      0.29015101     2.80370337     0.17850401
 h      2.40296847     1.39359960     0.22796503
 o      2.27987113    -1.21795136     0.05289147
 h      3.01770754    -0.63089859     0.48521385
 c     -2.61292256    -0.81284903     0.15555265
 h     -2.68443255    -1.91014238     0.02969358
 h     -3.22358847    -0.27973750     0.85063908
 h     -3.21856432    -0.18787222    -0.71188454
 h     -2.02617830     1.54014740     0.70879561
          17

 c      1.29396269    -0.37126207    -0.11881761
 c     -0.11325232    -1.04279311    -0.10308565
 c     -1.25327611    -0.26570006    -0.05814016
 c     -1.27025142     1.21817457    -0.08219801
 c      0.16199342     1.74183850     0.05817635
 c      1.38522607     0.98519203     0.02502219
 h     -0.35481599    -2.13636476    -0.17019595
 h     -1.84866457     1.63197611    -0.99376860
 h      0.28136479     2.81311063     0.18885770
 h      2.40631729     1.40343470     0.25864807
 o      2.28828545    -1.22717351     0.05226837
 h      2.98196305    -0.62728936     0.47047817
 c     -2.60284385    -0.81593303     0.15013922
 h     -2.71481716    -1.88503710     0.04713103
 h     -3.27123066    -0.28006738     0.90737365
 h     -3.23470430    -0.22166671    -0.70183310
 h     -1.98686646     1.50799742     0.69969760
          17

 c      1.29206758    -0.35998463    -0.11876791
 c     -0.11617345    -1.04447701    -0.10034745
 c     -1.26129705    -0.25665304    -0.05719442
 c     -1.27994773     1.22154641    -0.08876964
 c      0.16906683     1.74069461     0.06204243
 c      1.38487268     0.98245384     0.02366982
 h     -0.33509015    -2.12542277    -0.17270410
 h     -1.84246708     1.60284054    -1.01093034
 h      0.27175703     2.82501593     0.20126873
 h      2.39898195     1.41420609     0.28504170
 o      2.29732480    -1.23557172     0.05208941
 h      2.94426676    -0.63769957     0.44878372
 c     -2.59373867    -0.81728384     0.14324034
 h     -2.74752964    -1.86419029     0.06724959
 h     -3.30914262    -0.28797077     0.96464782
 h     -3.24130474    -0.26884402    -0.68393890
 h     -1.94446895     1.48151460     0.69588378
          17

 c      1.28887327    -0.35127248    -0.11838712
 c     -0.11853433    -1.04533708    -0.09822709
 c     -1.26984200    -0.24786865    -0.05562849
 c     -1.28782982     1.22505219    -0.09668811
 c      0.17575780     1.73964724     0.06578428
 c      1.38403191     0.98065827     0.02271832
 h     -0.30666344    -2.11207908    -0.17387527
 h     -1.82935704     1.57137401    -1.02359664
 h      0.26187962     2.83539590     0.21539985
 h      2.38042942     1.42469662     0.30614037
 o      2.30586673    -1.24329310     0.05188343
 h      2.91789329    -0.65333444     0.42743863
 c     -2.58654415    -0.81631124     0.13590956
 h     -2.78064130    -1.85481403     0.08939461
 h     -3.32979571    -0.30665687     1.01294921
 h     -3.23999691    -0.32559212    -0.66011540
 h     -1.90782959     1.46528895     0.70483436
          17

 c      1.28465449    -0.34592516    -0.11772873
 c     -0.12037362    -1.04459999    -0.09668638
 c     -1.27828835    -0.23986494    -0.05350871
 c     -1.29324161     1.22842001    -0.10610730
 c      0.18176058     1.73896960     0.06934144
 c      1.38279313     0.98018608     0.02228671
 h     -0.27176001    -2.10173740    -0.17389589
 h     -1.81178933     1.54042591    -1.03323078
 h      0.25234804     2.84081853     0.23091756
 h      2.35259041     1.43457497     0.32160370
 o      2.31277536    -1.25072972     0.05112786
 h      2.91679717    -0.66279444     0.41450810
 c     -2.58173044    -0.81331316     0.12903407
 h     -2.81159834    -1.85895910     0.11353009
 h     -3.32979813    -0.33604910     1.04721493
 h     -3.23483662    -0.38615580    -0.63520099
 h     -1.88249935     1.46216397     0.73057739
          17

 c      1.27970785    -0.34443583    -0.11681332
 c     -0.12168994    -1.04164395    -0.09567067
 c     -1.28606344    -0.23306524    -0.05090790
 c     -1.29601033     1.23157175    -0.11640522
 c      0.18680369     1.73881663     0.07263466
 c      1.38102426     0.98118717     0.02240945
 h     -0.23258794    -2.09901421    -0.17299164
 h     -1.79302851     1.51319776    -1.04265742
 h      0.24380298     2.83935070     0.24760983
 h      2.31971921     1.44450908     0.33191155
 o      2.31750152    -1.25793732     0.04962409
 h      2.94573312    -0.66154189     0.41269744
 c     -2.57940320    -0.80935202     0.12354977
 h     -2.83684591    -1.87293414     0.13970805
 h     -3.30832180    -0.37440700     1.06506519
 h     -3.23261732    -0.44337609    -0.61717449
 h     -1.86789333     1.47204599     0.76908023
          17

 c      1.27437271    -0.34694204    -0.11561773
 c     -0.12245591    -1.03624625    -0.09513131
 c     -1.29270920    -0.22775425    -0.04790714
 c     -1.29629542     1.23458947    -0.12639781
 c      0.19065283     1.73919192     0.07556863
 c      1.37840605     0.98354650     0.02303027
 h     -0.19099515    -2.10519053    -0.17122792
 h     -1.77644816     1.49267974    -1.05526879
 h      0.23684061     2.83094633     0.26546477
 h      2.28777960     1.45605682     0.33832593
 o      2.32038632    -1.26431202     0.04766315
 h      2.99530488    -0.65700751     0.41669735
 c     -2.57943106    -0.80575422     0.12035995
 h     -2.85245875    -1.89033474     0.16747318
 h     -3.26640522    -0.41905351     1.06602460
 h     -3.24097947    -0.49081594    -0.61477261
 h     -1.85951279     1.49257410     0.80995041
          17

 c      1.26900753    -0.35323506    -0.11408595
 c     -0.12260849    -1.02868440    -0.09503828
 c     -1.29791777    -0.22406552    -0.04460035
 c     -1.29434036     1.23762670    -0.13496453
 c      0.19311065     1.73994828     0.07804201
 c      1.37456524     0.98692721     0.02403400
 h     -0.14859586    -2.11718114    -0.16843088
 h     -1.76444953     1.48095041    -1.07331390
 h      0.23195318     2.81744209     0.28471325
 h      2.26296707     1.47107462     0.34247138
 o      2.32215200    -1.26909600     0.04568866
 h      3.05025413    -0.66032868     0.41866297
 c     -2.58172217    -0.80356265     0.11985129
 h     -2.85520779    -1.90538923     0.19570975
 h     -3.20716217    -0.46643073     1.05189328
 h     -3.26347888    -0.52565575    -0.63193263
 h     -1.85288002     1.52062830     0.84217897
          17

 c      1.26394745    -0.36282240    -0.11214652
 c     -0.12202643    -1.01959876    -0.09537324
 c     -1.30153726    -0.22199867    -0.04110029
 c     -1.29040886     1.24086026    -0.14148949
 c      0.19402107     1.74082446     0.07995951
 c      1.36928736     0.99090236     0.02531757
 h     -0.10714449    -2.12909158    -0.16432253
 h     -1.75758075     1.47869649    -1.09625153
 h      0.22948117     2.80213506     0.30583425
 h      2.24941085     1.49057243     0.34550799
 o      2.32338241    -1.27184986     0.04400022
 h      3.09800985    -0.67859116     0.41306262
 c     -2.58634706    -0.80336646     0.12142874
 h     -2.84321884    -1.91455116     0.22283327
 h     -3.13676878    -0.51172745     1.02843292
 h     -3.29625390    -0.54924787    -0.66416103
 h     -1.84526789     1.55329756     0.85780102
          17

 c      1.25947430    -0.37501521    -0.10972567
 c     -0.12053489    -1.00974103    -0.09611270
 c     -1.30356133    -0.22145333    -0.03753988
 c     -1.28480355     1.24446530    -0.14592117
 c      0.19327465     1.74152857     0.08124813
 c      1.36268990     0.99510417     0.02685659
 h     -0.06867334    -2.13495094    -0.15873291
 h     -1.75453300     1.48525583    -1.12064162
 h      0.22957839     2.78883373     0.32944889
 h      2.24733011     1.51364562     0.34738581
 o      2.32438683    -1.27251396     0.04270763
 h      3.13101692    -0.71366485     0.39747365
 c     -2.59317618    -0.80549494     0.12352385
 h     -2.81612880    -1.91674425     0.24708766
 h     -3.06548558    -0.54852397     1.00793897
 h     -3.33101382    -0.56474804    -0.70158518
 h     -1.83562374     1.58820251     0.85256492
          17

 c      1.25580165    -0.38901377    -0.10675492
 c     -0.11793810    -0.99977687    -0.09721522
 c     -1.30410355    -0.22226005    -0.03406696
 c     -1.27784268     1.24858488    -0.14860534
 c      0.19081375     1.74185844     0.08188109
 c      1.35521769     0.99928465     0.02870850
 h     -0.03530915    -2.13072428    -0.15172568
 h     -1.75294038     1.49907111    -1.14169516
 h      0.23218640     2.78046264     0.35605291
 h      2.25321752     1.53746402     0.34686746
 o      2.32520470    -1.27133418     0.04176580
 h      3.14668329    -0.76322879     0.37204557
 c     -2.60160775    -0.81014220     0.12403569
 h     -2.77498029    -1.91312514     0.26688715
 h     -3.00598399    -0.56969726     1.00883927
 h     -3.36007917    -0.57499912    -0.73426678
 h     -1.82413801     1.62358537     0.82551467
          17

 c      1.25307060    -0.40397634    -0.10317598
 c     -0.11406165    -0.99018532    -0.09861512
 c     -1.30335920    -0.22419878    -0.03083242
 c     -1.26979767     1.25329403    -0.15010745
 c      0.18664054     1.74180923     0.08190603
 c      1.34747380     1.00327223     0.03095457
 h     -0.00898481    -2.11517557    -0.14361201
 h     -1.75029219     1.51820259    -1.15516096
 h      0.23701249     2.77776838     0.38564637
 h      2.26184287     1.55838579     0.34228346
 o      2.32557321    -1.26881134     0.04099463
 h      3.14786265    -0.82143354     0.33919389
 c     -2.61102502    -0.81715745     0.12147694
 h     -2.72198683    -1.90667828     0.28118548
 h     -2.96610263    -0.57113186     1.04425446
 h     -3.37862989    -0.58197637    -0.75493915
 h     -1.81207495     1.65845646     0.77872762
          17

 c      1.25135398    -0.41907032    -0.09894360
 c     -0.10879413    -0.98121725    -0.10022227
 c     -1.30157246    -0.22700635    -0.02797143
 c     -1.26082998     1.25855813    -0.15112742
 c      0.18083307     1.74159314     0.08146041
 c      1.34002669     1.00690457     0.03363836
 h      0.00880935    -2.09006074    -0.13490403
 h     -1.74450567     1.54068214    -1.15852335
 h      0.24351225     2.77899994     0.41749830
 h      2.26838122     1.57324414     0.33232020
 o      2.32485260    -1.26566029     0.04009120
 h      3.14402436    -0.87941233     0.30342086
 c     -2.62128819    -0.82580928     0.11623205
 h     -2.66018077    -1.90150104     0.28975199
 h     -2.94353056    -0.55537647     1.10713454
 h     -3.38473091    -0.58696491    -0.75959105
 h     -1.80191763     1.69290372     0.71741986
          17

 c      1.25066208    -0.43350476    -0.09402685
 c     -0.10212570    -0.97288260    -0.10192952
 c     -1.29901575    -0.23038306    -0.02558591
 c     -1.25095427     1.26419309    -0.15245537
 c      0.17356832     1.74155191     0.08075972
 c      1.33327943     1.00999731     0.03673605
 h      0.01719982    -2.06000188    -0.12624489
 h     -1.73418318     1.56470857    -1.15148889
 h      0.25090620     2.78079952     0.45024559
 h      2.26965837     1.58011924     0.31641334
 o      2.32212413    -1.26266813     0.03871272
 h      3.14979540    -0.92746258     0.27002511
 c     -2.63233593    -0.83508198     0.10998474
 h     -2.59297119    -1.90138982     0.29310860
 h     -2.93151921    -0.52951540     1.17694764
 h     -3.37893663    -0.59075574    -0.74739811
 h     -1.79752689     1.72842752     0.64983318
          17

 c      1.25094016    -0.44654534    -0.08841080
 c     -0.09417347    -0.96498095    -0.10362542
 c     -1.29595808    -0.23400298    -0.02374605
 c     -1.24008465     1.26988066    -0.15482672
 c      0.16514060     1.74202265     0.08006354
 c      1.32740143     1.01234424     0.04015484
 h      0.01600134    -2.03185157    -0.11832289
 h     -1.71872390     1.58877128    -1.13610078
 h      0.25826024     2.77964238     0.48227092
 h      2.26462476     1.57861206     0.29480713
 o      2.31682133    -1.26037905     0.03669377
 h      3.17523379    -0.96011462     0.24169327
 c     -2.64370924    -0.84421388     0.10444091
 h     -2.52389729    -1.90795742     0.29201467
 h     -2.92511840    -0.50072812     1.23558557
 h     -3.36430761    -0.59358230    -0.72082483
 h     -1.80351753     1.76764300     0.58560317
          17

 c      1.25205790    -0.45752470    -0.08209940
 c     -0.08517695    -0.95722867    -0.10520719
 c     -1.29262468    -0.23753309    -0.02250898
 c     -1.22823140     1.27532198    -0.15860853
 c      0.15596231     1.74323326     0.07963800
 c      1.32230611     1.01372347     0.04374639
 h      0.00561011    -2.01294182    -0.11177325
 h     -1.69838499     1.61177450    -1.11661189
 h      0.26462291     2.77301485     0.51212908
 h      2.25445627     1.56986022     0.26845077
 o      2.30944814    -1.25891556     0.03417645
 h      3.21476112    -0.97904855     0.21645837
 c     -2.65449279    -0.85295388     0.10101011
 h     -2.45675961    -1.91961095     0.28688732
 h     -2.92189031    -0.47447680     1.27234629
 h     -3.34676963    -0.59480324    -0.68602778
 h     -1.82296131     1.81240302     0.53194424
          17

 c      1.25381368    -0.46586786    -0.07511477
 c     -0.07546387    -0.94949947    -0.10659020
 c     -1.28916857    -0.24065729    -0.02193520
 c     -1.21575173     1.28045820    -0.16356556
 c      0.14654307     1.74525553     0.07972770
 c      1.31767475     1.01390292     0.04732913
 h     -0.01324534    -2.00805951    -0.10710914
 h     -1.67424569     1.63313943    -1.09891856
 h      0.26918186     2.76003281     0.53886286
 h      2.24239229     1.55637236     0.23879000
 o      2.30125161    -1.25821498     0.03142365
 h      3.25230589    -0.98916112     0.19062439
 c     -2.66345262    -0.86148042     0.10094121
 h     -2.39571394    -1.93247160     0.27769880
 h     -2.92085213    -0.45458675     1.28224496
 h     -3.33482490    -0.59268646    -0.65253841
 h     -1.85457287     1.86118006     0.49038436
          17

 c      1.25596836    -0.47112925    -0.06749241
 c     -0.06542215    -0.94204428    -0.10771069
 c     -1.28566014    -0.24309199    -0.02209014
 c     -1.20337995     1.28549572    -0.16904991
 c      0.13745099     1.74800257     0.08053856
 c      1.31304324     1.01266272     0.05072001
 h     -0.03959523    -2.01675639    -0.10472817
 h     -1.64791103     1.65273702    -1.08930135
 h      0.27139866     2.74160791     0.56218729
 h      2.23303079     1.54152775     0.20742420
 o      2.29341103    -1.25827181     0.02861680
 h      3.27364157    -0.99426647     0.16188264
 c     -2.66938407    -0.87011333     0.10519628
 h     -2.34488466    -1.94247281     0.26434178
 h     -2.92171313    -0.44367860     1.26401239
 h     -3.33675074    -0.58514962    -0.63011490
 h     -1.89269147     1.90887057     0.45783662
          17

 c      1.25829302    -0.47302426    -0.05927650
 c     -0.05550600    -0.93547680    -0.10852486
 c     -1.28208926    -0.24459134    -0.02303392
 c     -1.19202235     1.29072060    -0.17445132
 c      0.12926152     1.75125105     0.08222646
 c      1.30797140     1.00985816     0.05377267
 h     -0.07196998    -2.03348760    -0.10495355
 h     -1.62085865     1.67049070    -1.09259791
 h      0.27109272     2.72029702     0.58256926
 h      2.23071383     1.52856057     0.17566089
 o      2.28667552    -1.25916123     0.02582500
 h      3.27142460    -0.99621824     0.12971397
 c     -2.67165127    -0.87897197     0.11396384
 h     -2.30766945    -1.94704803     0.24704885
 h     -2.92458513    -0.44333227     1.21947647
 h     -3.35520735    -0.57190910    -0.62280091
 h     -1.93021715     1.94938330     0.43018235
          17

 c      1.26060626    -0.47145270    -0.05051784
 c     -0.04624241    -0.93052587    -0.10900892
 c     -1.27837963    -0.24495295    -0.02480740
 c     -1.18256892     1.29635958    -0.17950455
 c      0.12250242     1.75468377     0.08489211
 c      1.30225666     1.00551152     0.05640340
 h     -0.10815998    -2.05053566    -0.10803232
 h     -1.59370437     1.68578443    -1.11057635
 h      0.26845190     2.69981633     0.60116590
 h      2.23733470     1.51927669     0.14420317
 o      2.28130961    -1.26099014     0.02304038
 h      3.24543293    -0.99526324     0.09477154
 c     -2.67042915    -0.88782729     0.12634095
 h     -2.28618085    -1.94580653     0.22659104
 h     -2.93013831    -0.45368160     1.15447700
 h     -3.38465211    -0.55595250    -0.62632259
 h     -1.96121541     1.97793132     0.40436795
          17

 c      1.26278648    -0.46651534    -0.04127515
 c     -0.03819772    -0.92777254    -0.10915872
 c     -1.27442103    -0.24402956    -0.02741736
 c     -1.17579496     1.30256119    -0.18433382
 c      0.11760404     1.75796059     0.08859242
 c      1.29606023     0.99986302     0.05858222
 h     -0.14538152    -2.06113228    -0.11409686
 h     -1.56596364     1.69718044    -1.14153138
 h      0.26394211     2.68412350     0.61950460
 h      2.25105285     1.51337025     0.11325545
 o      2.27705994    -1.26387747     0.02021319
 h      3.20270783    -0.99007657     0.05830173
 c     -2.66630526    -0.89632395     0.14049851
 h     -2.28100816    -1.94052534     0.20422845
 h     -2.94033882    -0.47217083     1.08122568
 h     -3.41527337    -0.54209713    -0.63247052
 h     -1.98178040     1.99169003     0.37863797
          17

 c      1.26475575    -0.45851713    -0.03161902
 c     -0.03191264    -0.92751060    -0.10898519
 c     -1.27011842    -0.24174221    -0.03082021
 c     -1.17227122     1.30939926    -0.18932710
 c      0.11485937     1.76081408     0.09337520
 c      1.28984183     0.99332671     0.06029766
 h     -0.18072552    -2.06114392    -0.12313877
 h     -1.53650759     1.70275492    -1.18132437
 h      0.25811377     2.67615174     0.63885756
 h      2.26713229     1.50894080     0.08294656
 o      2.27313518    -1.26797362     0.01729217
 h      3.15782332    -0.97740902     0.02150809
 c     -2.65969495    -0.90433796     0.15395271
 h     -2.29124594    -1.93484986     0.18148853
 h     -2.95969855    -0.49193898     1.02042414
 h     -3.43822445    -0.53455247    -0.63440029
 h     -1.98999790     1.98963857     0.35222003
          17

 c      1.26644265    -0.44794831    -0.02163534
 c     -0.02783572    -0.92970820    -0.10850548
 c     -1.26544147    -0.23809158    -0.03491047
 c     -1.17225250     1.31684311    -0.19498025
 c      0.11439408     1.76313316     0.09932129
 c      1.28416981     0.98639043     0.06153034
 h     -0.21160899    -2.04956952    -0.13501786
 h     -1.50426894     1.70075029    -1.22498079
 h      0.25139573     2.67670336     0.65955416
 h      2.28013864     1.50369096     0.05365021
 o      2.26849466    -1.27343642     0.01427904
 h      3.12860074    -0.95273736    -0.01529808
 c     -2.65063022    -0.91197518     0.16419516
 h     -2.31474825    -1.93372718     0.15984197
 h     -2.99494824    -0.50344224     0.99578123
 h     -3.44779844    -0.53576722    -0.62850106
 h     -1.98595515     1.97247043     0.32520496
          17

 c      1.26775063    -0.43545242    -0.01142389
 c     -0.02627119    -0.93400566    -0.10773192
 c     -1.26044302    -0.23316597    -0.03952857
 c     -1.17556635     1.32470042    -0.20181055
 c      0.11614586     1.76498182     0.10655819
 c      1.27954768     0.97953592     0.06225140
 h     -0.23613777    -2.02859222    -0.14951528
 h     -1.46871970     1.69007089    -1.26786970
 h      0.24402396     2.68419349     0.68070344
 h      2.28585788     1.49590856     0.02600580
 o      2.26269309    -1.28020727     0.01123111
 h      3.12308940    -0.91427613    -0.05274803
 c     -2.63925250    -0.91891165     0.17028712
 h     -2.34865236    -1.94222372     0.14040959
 h     -3.04862606    -0.50345664     1.01501214
 h     -3.44141250    -0.54638820    -0.61406717
 h     -1.97220677     1.94289772     0.29878404
          17

 c      1.26855924    -0.42180584    -0.00109313
 c     -0.02734271    -0.93972528    -0.10666096
 c     -1.25523291    -0.22714353    -0.04448751
 c     -1.18152920     1.33255410    -0.21035424
 c      0.11986164     1.76653903     0.11522709
 c      1.27631566     0.97320464     0.06243609
 h     -0.25339848    -2.00348441    -0.16643427
 h     -1.43003602     1.67047155    -1.30620638
 h      0.23614360     2.69542079     0.70056091
 h      2.28227637     1.48493246     0.00075668
 o      2.25637155    -1.28776627     0.00815448
 h      3.13183657    -0.86715689    -0.09074671
 c     -2.62633783    -0.92418774     0.17347487
 h     -2.39017026    -1.96323960     0.12395055
 h     -3.11285556    -0.49960055     1.06204693
 h     -3.41918973    -0.56546813    -0.59256356
 h     -1.95460468     1.90619176     0.27573366
          17

 c      1.26874710    -0.40790853     0.00924482
 c     -0.03098027    -0.94593171    -0.10526430
 c     -1.24993541    -0.22028520    -0.04959737
 c     -1.18896222     1.33975792    -0.22117884
 c      0.12512333     1.76800461     0.12542617
 c      1.27460930     0.96778771     0.06207939
 h     -0.26358654    -1.98197380    -0.18572333
 h     -1.38907935     1.64255350    -1.33716664
 h      0.22796544     2.70681200     0.71726092
 h      2.26989356     1.47128527    -0.02144715
 o      2.25056006    -1.29530045     0.00495169
 h      3.13873177    -0.82077123    -0.12764976
 c     -2.61280810    -0.92718056     0.17564456
 h     -2.43711446    -1.99495424     0.11116092
 h     -3.17512192    -0.50137314     1.11513353
 h     -3.38395798    -0.59050748    -0.56732724
 h     -1.94251769     1.87012034     0.26060231
          17

 c      1.26820702    -0.39474793     0.01947882
 c     -0.03695531    -0.95162299    -0.10348988
 c     -1.24465894    -0.21291663    -0.05467673
 c     -1.19648505     1.34562375    -0.23475658
 c      0.13140220     1.76952403     0.13716429
 c      1.27434911     0.96361242     0.06120741
 h     -0.26769190    -1.97217321    -0.20751426
 h     -1.34729975     1.60770245    -1.35902217
 h      0.21985187     2.71547910     0.72947432
 h      2.25170887     1.45666146    -0.04022037
 o      2.24595253    -1.30203302     0.00148889
 h      3.13245195    -0.78361708    -0.16131007
 c     -2.59915555    -0.92815358     0.17827824
 h     -2.48744665    -2.03075952     0.10288144
 h     -3.22552974    -0.51391219     1.15950208
 h     -3.34158509    -0.61745444    -0.54384029
 h     -1.94611442     1.84266343     0.25821801
          17

 c      1.26684783    -0.38331516     0.02950485
 c     -0.04497092    -0.95606912    -0.10128904
 c     -1.23948586    -0.20540221    -0.05955536
 c     -1.20314195     1.34980347    -0.25110579
 c      0.13812670     1.77114710     0.15033796
 c      1.27526208     0.96091856     0.05988284
 h     -0.26662741    -1.97887469    -0.23187269
 h     -1.30657869     1.56801236    -1.37154100
 h      0.21230304     2.71983533     0.73678549
 h      2.23285415     1.44374801    -0.05555765
 o      2.24277649    -1.30737956    -0.00233892
 h      3.10874153    -0.76112427    -0.19008596
 c     -2.58543669    -0.92795066     0.18245664
 h     -2.53848500    -2.06224288     0.09995379
 h     -3.25813249    -0.53843068     1.18741335
 h     -3.30059250    -0.64118483    -0.52961478
 h     -1.96981706     1.82745487     0.26971728
          17

 c      1.26459340    -0.37449529     0.03923235
 c     -0.05474065    -0.95910062    -0.09866741
 c     -1.23448113    -0.19810919    -0.06407236
 c     -1.20880098     1.35245934    -0.26951416
 c      0.14474046     1.77281032     0.16472549
 c      1.27696339     0.95984623     0.05820006
 h     -0.26046396    -2.00050431    -0.25827257
 h     -1.26898472     1.52615137    -1.37655849
 h      0.20587564     2.71984088     0.73981101
 h      2.21948055     1.43566498    -0.06781791
 o      2.24087904    -1.31099534    -0.00657616
 h      3.06931504    -0.75528500    -0.21333133
 c     -2.57160479    -0.92746657     0.18892539
 h     -2.58680935    -2.08243946     0.10291569
 h     -3.26982433    -0.57392797     1.19539201
 h     -3.26934550    -0.65701893    -0.53190789
 h     -2.00828827     1.82176681     0.28977790
          17

 c      1.26138507    -0.36896197     0.04858761
 c     -0.06597708    -0.96107501    -0.09571583
 c     -1.22971377    -0.19136338    -0.06807289
 c     -1.21383116     1.35398126    -0.28873582
 c      0.15073918     1.77433760     0.17999516
 c      1.27912044     0.96045949     0.05626372
 h     -0.24866436    -2.02985001    -0.28529962
 h     -1.23642917     1.48508844    -1.37824924
 h      0.20107597     2.71696733     0.74011918
 h      2.21661823     1.43487625    -0.07748286
 o      2.23976619    -1.31282396    -0.01117784
 h      3.02138230    -0.76417986    -0.23184481
 c     -2.55794327    -0.92726906     0.19785692
 h     -2.62872780    -2.08739277     0.11178357
 h     -3.25946666    -0.61812634     1.18263046
 h     -3.25115036    -0.66282256    -0.55309335
 h     -2.05073945     1.81992420     0.30924459
          17

 c      1.25719216    -0.36709778     0.05751138
 c     -0.07832229    -0.96257845    -0.09258883
 c     -1.22528185    -0.18541230    -0.07140832
 c     -1.21859477     1.35467584    -0.30742570
 c      0.15569617     1.77546877     0.19573364
 c      1.28163390     0.96279071     0.05415731
 h     -0.23098165    -2.05783260    -0.31095155
 h     -1.21029305     1.44765304    -1.38242891
 h      0.19825876     2.71382775     0.73993028
 h      2.22580079     1.44197177    -0.08476152
 o      2.23859004    -1.31315951    -0.01597126
 h      2.97782548    -0.78117568    -0.24845998
 c     -2.54516995    -0.92750605     0.20865136
 h     -2.66077462    -2.07641464     0.12594104
 h     -3.22791545    -0.66764568     1.15092500
 h     -3.24223436    -0.65970244    -0.58813977
 h     -2.08732300     1.81720525     0.31962637
          17

 c      1.25203478    -0.36895147     0.06594964
 c     -0.09130978    -0.96414973    -0.08945533
 c     -1.22133240    -0.18040956    -0.07394177
 c     -1.22324888     1.35469423    -0.32449337
 c      0.15928340     1.77592747     0.21150059
 c      1.28468590     0.96684429     0.05192882
 h     -0.20803037    -2.07689885    -0.33322341
 h     -1.19121853     1.41605895    -1.39445836
 h      0.19755247     2.71335104     0.74155253
 h      2.24429454     1.45526699    -0.08936902
 o      2.23628947    -1.31258202    -0.02066147
 h      2.95477842    -0.79606206    -0.26790087
 c     -2.53397693    -0.92804781     0.22007247
 h     -2.68009288    -2.05206672     0.14406496
 h     -3.17915648    -0.71771123     1.10612632
 h     -3.23539654    -0.65057279    -0.62763772
 h     -2.11172898     1.81102146     0.31523045
          17

 c      1.24600855    -0.37423890     0.07383903
 c     -0.10437873    -0.96615098    -0.08645770
 c     -1.21806538    -0.17641686    -0.07555594
 c     -1.22774605     1.35407171    -0.33934892
 c      0.16128628     1.77552006     0.22690121
 c      1.28859658     0.97254104     0.04961000
 h     -0.18128193    -2.08255792    -0.35056023
 h     -1.17921826     1.39166703    -1.41650665
 h      0.19882490     2.71757597     0.74663758
 h      2.26665261     1.47161151    -0.09069313
 o      2.23218482    -1.31153569    -0.02501038
 h      2.96197826    -0.80184950    -0.29384028
 c     -2.52442200    -0.92864322     0.23038730
 h     -2.68473562    -2.02027821     0.16411794
 h     -3.12252247    -0.76177808     1.06105382
 h     -3.22452994    -0.63847257    -0.66240985
 h     -2.12113817     1.80061995     0.29334141
          17

 c      1.23928580    -0.38238882     0.08109646
 c     -0.11691433    -0.96872883    -0.08368694
 c     -1.21571248    -0.17341488    -0.07616275
 c     -1.23184846     1.35274895    -0.35199594
 c      0.16160686     1.77421929     0.24164578
 c      1.29361737     0.97966240     0.04725029
 h     -0.15278426    -2.07371884    -0.36211012
 h     -1.17395899     1.37509512    -1.44626326
 h      0.20169122     2.72660100     0.75559927
 h      2.28714770     1.48767305    -0.08814927
 o      2.22658778    -1.30989165    -0.02909331
 h      2.99309566    -0.80175495    -0.32475719
 c     -2.51567487    -0.92895050     0.23738896
 h     -2.67388066    -1.99011701     0.18357100
 h     -3.07382616    -0.79208231     1.03721311
 h     -3.20633605    -0.62584217    -0.68572570
 h     -2.11582577     1.78671533     0.25399466
          17

 c      1.23208067    -0.39262500     0.08762274
 c     -0.12829445    -0.97179302    -0.08116596
 c     -1.21448663    -0.17131592    -0.07571793
 c     -1.23510062     1.35055756    -0.36293123
 c      0.16025524     1.77217239     0.25556054
 c      1.29979792     0.98784680     0.04493911
 h     -0.12483075    -2.05269885    -0.36788983
 h     -1.17489548     1.36643567    -1.47825613
 h      0.20555367     2.73840148     0.76757689
 h      2.30150027     1.50086354    -0.08143609
 o      2.22045165    -1.30722398    -0.03323049
 h      3.03159291    -0.80470140    -0.35506312
 c     -2.50667238    -0.92845071     0.23916175
 h     -2.64779235    -1.97193617     0.20004138
 h     -3.04814170    -0.80270631     1.05547585
 h     -3.18012706    -0.61442312    -0.69363094
 h     -2.09934531     1.77149049     0.20002592
          17

 c      1.22460574    -0.40406557     0.09331590
 c     -0.13794039    -0.97499527    -0.07883661
 c     -1.21452105    -0.16997600    -0.07423396
 c     -1.23677866     1.34719897    -0.37295235
 c      0.15733463     1.76962443     0.26854789
 c      1.30694370     0.99663168     0.04281074
 h     -0.09961974    -2.02515795    -0.36890951
 h     -1.18117993     1.36534892    -1.50643496
 h      0.20965960     2.74965973     0.78095692
 h      2.30761993     1.50974616    -0.07061962
 o      2.21465329    -1.30329372    -0.03772531
 h      3.06248108    -0.81735653    -0.37937104
 c     -2.49748720    -0.92649957     0.23583318
 h     -2.60737831    -1.97301817     0.21218298
 h     -3.04490668    -0.79351576     1.11450727
 h     -3.14733789    -0.60525460    -0.68498174
 h     -2.07916574     1.75886003     0.13725816
          17

 c      1.21704857    -0.41581494     0.09808111
 c     -0.14537270    -0.97775587    -0.07656142
 c     -1.21584026    -0.16921474    -0.07177082
 c     -1.23592694     1.34227179    -0.38293837
 c      0.15302322     1.76681192     0.28052826
 c      1.31462207     1.00550416     0.04103778
 h     -0.07891326    -1.99948275    -0.36710830
 h     -1.19152146     1.37106857    -1.52619494
 h      0.21316757     2.75700683     0.79408115
 h      2.30579098     1.51414516    -0.05610385
 o      2.20972085    -1.29816631    -0.04274526
 h      3.07681785    -0.84196457    -0.39447703
 c     -2.48919165    -0.92281630     0.22952212
 h     -2.55378152    -1.99278903     0.22008558
 h     -3.05013831    -0.76934928     1.19124997
 h     -3.11142543    -0.59856728    -0.66173249
 h     -2.06631658     1.75430045     0.07378921
          17

 c      1.20957056    -0.42703746     0.10183335
 c     -0.15025029    -0.97942916    -0.07416575
 c     -1.21836966    -0.16884204    -0.06841344
 c     -1.23172401     1.33545563    -0.39351591
 c      0.14755704     1.76388228     0.29139570
 c      1.32219297     1.01394079     0.03981754
 h     -0.06384351    -1.98463411    -0.36479141
 h     -1.20413110     1.38242578    -1.53535319
 h      0.21521979     2.75801569     0.80578427
 h      2.29859045     1.51510933    -0.03853509
 o      2.20583016    -1.29214225    -0.04831373
 h      3.07171512    -0.87715227    -0.39953162
 c     -2.48253309    -0.91784469     0.22260671
 h     -2.48876894    -2.02252652     0.22468627
 h     -3.05120745    -0.73619075     1.26247181
 h     -3.07815294    -0.59353390    -0.62942019
 h     -2.07112037     1.76282076     0.01689099
          17

 c      1.20231958    -0.43700999     0.10449582
 c     -0.15236811    -0.97962406    -0.07153003
 c     -1.22195512    -0.16868236    -0.06426292
 c     -1.22414231     1.32684532    -0.40469687
 c      0.14121129     1.76085682     0.30099841
 c      1.32887731     1.02143778     0.03935186
 h     -0.05509714    -1.98625741    -0.36347408
 h     -1.21681295     1.39794594    -1.53442305
 h      0.21501587     2.75172684     0.81566651
 h      2.29042117     1.51467298    -0.01865166
 o      2.20279233    -1.28569358    -0.05430638
 h      3.05034586    -0.91864357    -0.39609718
 c     -2.47744649    -0.91251627     0.21702971
 h     -2.41544504    -2.05025714     0.22690728
 h     -3.04156031    -0.69911949     1.31387568
 h     -3.05557398    -0.58808066    -0.59718686
 h     -2.09540070     1.78506569    -0.03107426
          17

 c      1.19544366    -0.44515976     0.10599735
 c     -0.15162962    -0.97846731    -0.06867297
 c     -1.22638300    -0.16858580    -0.05944437
 c     -1.21412525     1.31705898    -0.41590700
 c      0.13427717     1.75762787     0.30914063
 c      1.33388906     1.02756141     0.03982371
 h     -0.05330172    -2.00350999    -0.36288129
 h     -1.22722641     1.41604083    -1.52641387
 h      0.21188498     2.73877964     0.82415047
 h      2.28627127     1.51522340     0.00290730
 o      2.19997455    -1.27942988    -0.06042425
 h      3.02300731    -0.95953722    -0.38855460
 c     -2.47333655    -0.90777933     0.21425767
 h     -2.33822929    -2.06579452     0.22733297
 h     -3.01892226    -0.66202304     1.33852851
 h     -3.05217098    -0.57958258    -0.57529990
 h     -2.13022810     1.81588918    -0.07250828
          17

 c      1.18910596    -0.45107130     0.10627345
 c     -0.14806102    -0.97653712    -0.06574004
 c     -1.23139048    -0.16842771    -0.05412069
 c     -1.20297487     1.30693073    -0.42637936
 c      0.12702693     1.75398272     0.31560164
 c      1.33663486     1.03201971     0.04137595
 h     -0.05902883    -2.02977157    -0.36114275
 h     -1.23324595     1.43523778    -1.51615645
 h      0.20534331     2.72124749     0.83239160
 h      2.28963985     1.51844472     0.02574359
 o      2.19633796    -1.27401675    -0.06621595
 h      3.00642875    -0.99149140    -0.38373420
 c     -2.46966165    -0.90419143     0.21500355
 h     -2.26217310    -2.06297654     0.22636448
 h     -2.98337333    -0.62786886     1.33414621
 h     -3.07230372    -0.56711997    -0.56912526
 h     -2.16279655     1.84766681    -0.11055684
          17

 c      1.18348338    -0.45446634     0.10527186
 c     -0.14186395    -0.97454211    -0.06291461
 c     -1.23666582    -0.16810048    -0.04850242
 c     -1.19176351     1.29718006    -0.43546374
 c      0.11968811     1.74965387     0.32016963
 c      1.33688750     1.03472924     0.04410714
 h     -0.07236415    -2.05638215    -0.35593303
 h     -1.23322822     1.45430978    -1.50904568
 h      0.19511513     2.70211887     0.84201305
 h      2.30063240     1.52435820     0.04966596
 o      2.19103295    -1.26993395    -0.07131695
 h      3.01448900    -1.00871878    -0.38713119
 c     -2.46636730    -0.90172384     0.21896072
 h     -2.19219301    -2.03993749     0.22445948
 h     -2.93656096    -0.59888108     1.30192127
 h     -3.11255556    -0.55334941    -0.57489940
 h     -2.18303480     1.87391103    -0.14671579
          17

 c      1.17875470    -0.45516530     0.10296154
 c     -0.13345263    -0.97304240    -0.06033990
 c     -1.24184285    -0.16750843    -0.04284812
 c     -1.18117751     1.28830981    -0.44277821
 c      0.11243252     1.74439939     0.32269131
 c      1.33480679     1.03580615     0.04808213
 h     -0.09260209    -2.07596312    -0.34545511
 h     -1.22605538     1.47216644    -1.50927697
 h      0.18109839     2.68437573     0.85463556
 h      2.31578223     1.53124965     0.07449462
 o      2.18430601    -1.26724053    -0.07579182
 h      3.04412103    -1.01197699    -0.39751591
 c     -2.46375999    -0.89991695     0.22504280
 h     -2.13244767    -1.99884534     0.22225121
 h     -2.88186879    -0.57629354     1.24708716
 h     -3.16376559    -0.54316807    -0.58323429
 h     -2.18533983     1.89048393    -0.18088049
          17

 c      1.17509293    -0.45307307     0.09933674
 c     -0.12343396    -0.97233265    -0.05808641
 c     -1.24650338    -0.16656657    -0.03745477
 c     -1.17158002     1.28064332    -0.44829104
 c      0.10538003     1.73809843     0.32312829
 c      1.33079734     1.03548037     0.05334293
 h     -0.11829586    -2.08393427    -0.32882655
 h     -1.21100981     1.48755425    -1.51827800
 h      0.16329771     2.66984580     0.87125293
 h      2.32976087     1.53655330     0.09990545
 o      2.17730900    -1.26571884    -0.08003752
 h      3.07836278    -1.00623337    -0.40849063
 c     -2.46207739    -0.89820056     0.23170808
 h     -2.08576485    -1.94577501     0.22053558
 h     -2.82526378    -0.55936701     1.18121987
 h     -3.21599729    -0.54095619    -0.58534318
 h     -2.16791843     1.89544325    -0.21203399
          17

 c      1.17266541    -0.44819923     0.09441282
 c     -0.11253851    -0.97242838    -0.05614670
 c     -1.25019655    -0.16520211    -0.03264032
 c     -1.16307239     1.27436463    -0.45231402
 c      0.09860679     1.73081675     0.32159775
 c      1.32532803     1.03399910     0.05990936
 h     -0.14751235    -2.07888462    -0.30608657
 h     -1.18769430     1.49886361    -1.53437242
 h      0.14179627     2.65840006     0.89171706
 h      2.33751250     1.53793129     0.12544137
 o      2.17115754    -1.26513883    -0.08442316
 h      3.10096720    -0.99609787    -0.41417935
 c     -2.46124309    -0.89614344     0.23695701
 h     -2.05302574    -1.89057464     0.22017828
 h     -2.77594400    -0.54372401     1.12495333
 h     -3.26150533    -0.54925389    -0.57580251
 h     -2.13211387     1.88879410    -0.23872183
          17

 c      1.17162663    -0.44068484     0.08822015
 c     -0.10152985    -0.97307853    -0.05443887
 c     -1.25247903    -0.16336109    -0.02871840
 c     -1.15547494     1.26949382    -0.45539730
 c      0.09214721     1.72279770     0.31837188
 c      1.31881197     1.03156783     0.06777229
 h     -0.17814239    -2.06260091    -0.27808018
 h     -1.15612415     1.50429012    -1.55384412
 h      0.11681054     2.64804064     0.91466195
 h      2.33564417     1.53395738     0.15063426
 o      2.16649933    -1.26532929    -0.08914531
 h      3.10291497    -0.98435569    -0.41149741
 c     -2.46103801    -0.89350248     0.23864445
 h     -2.03283479    -1.84578393     0.22201495
 h     -2.74394369    -0.52159251     1.10400215
 h     -3.29536354    -0.56878195    -0.55247724
 h     -2.08250239     1.87267012    -0.25924792
          17

 c      1.17209837    -0.43081620     0.08080058
 c     -0.09111214    -0.97378396    -0.05281778
 c     -1.25297901    -0.16102685    -0.02595880
 c     -1.14824744     1.26580676    -0.45819713
 c      0.08599117     1.71438320     0.31383374
 c      1.31155385     1.02832709     0.07688592
 h     -0.20822372    -2.03993737    -0.24627840
 h     -1.11689681     1.50224635    -1.57246700
 h      0.08878151     2.63582312     0.93793771
 h      2.32301346     1.52438938     0.17514397
 o      2.16350188    -1.26615992    -0.09423956
 h      3.08246866    -0.97212752    -0.39996593
 c     -2.46161445    -0.88984161     0.23599425
 h     -2.02241113    -1.82325217     0.22685750
 h     -2.73290908    -0.48908117     1.13008408
 h     -3.31538788    -0.59877207    -0.51594347
 h     -2.02761041     1.85193126    -0.27170829
          17

 c      1.17414626    -0.41902228     0.07220741
 c     -0.08185935    -0.97386188    -0.05110459
 c     -1.25146901    -0.15825129    -0.02454341
 c     -1.14047516     1.26279228    -0.46137749
 c      0.08008657     1.70591554     0.30841447
 c      1.30373248     1.02434823     0.08716160
 h     -0.23622766    -2.01806895    -0.21244426
 h     -1.07128516     1.49173964    -1.58659829
 h      0.05840819     2.61900090     0.95929393
 h      2.30090516     1.51023279     0.19888010
 o      2.16187729    -1.26754605    -0.09960116
 h      3.04483049    -0.95885058    -0.38140036
 c     -2.46345701    -0.88442065     0.23055429
 h     -2.02017244    -1.82848006     0.23559911
 h     -2.73723743    -0.45266115     1.18881483
 h     -3.32242027    -0.63709856    -0.46932922
 h     -1.97994219     1.83436253    -0.27408319
          17

 c      1.17775480    -0.40586174     0.06250786
 c     -0.07418854    -0.97262645    -0.04913934
 c     -1.24790847    -0.15518282    -0.02454843
 c     -1.13118255     1.25983299    -0.46551511
 c      0.07435688     1.69766469     0.30253948
 c      1.29539972     1.01964693     0.09846635
 h     -0.26111322    -2.00437367    -0.17808780
 h     -1.02118368     1.47256305    -1.59370662
 h      0.02659096     2.59585364     0.97699200
 h      2.27298356     1.49369412     0.22209594
 o      2.16086642    -1.26949498    -0.10499169
 h      3.00260472    -0.94173715    -0.35983072
 c     -2.46655471    -0.87705195     0.22479775
 h     -2.02773293    -1.85696915     0.24903057
 h     -2.74879636    -0.42235048     1.25660897
 h     -3.32118187    -0.68026339    -0.41849334
 h     -1.95235080     1.82838244    -0.26489155
          17

 c      1.18281335    -0.39198557     0.05178738
 c     -0.06839959    -0.96967616    -0.04683130
 c     -1.24243174    -0.15207105    -0.02596280
 c     -1.12003874     1.25667785    -0.47094296
 c      0.06872347     1.68979454     0.29659529
 c      1.28651626     1.01421351     0.11062660
 h     -0.28193411    -2.00312629    -0.14396090
 h     -0.96890901     1.44531499    -1.59268792
 h     -0.00568634     2.56607599     0.99022921
 h      2.24478548     1.47790973     0.24541643
 o      2.15940284    -1.27212358    -0.11010624
 h      2.97349086    -0.91585643    -0.34046155
 c     -2.47008246    -0.86841943     0.22088363
 h     -2.04841995    -1.89718217     0.26734756
 h     -2.76178258    -0.40461395     1.31604563
 h     -3.32083916    -0.72376247    -0.37186917
 h     -1.94994455     1.83743404    -0.24481202
          17

 c      1.18911728    -0.37808462     0.04015112
 c     -0.06473675    -0.96509678    -0.04416689
 c     -1.23530517    -0.14923401    -0.02871824
 c     -1.10773194     1.25370874    -0.47762444
 c      0.06311888     1.68236022     0.29091180
 c      1.27705838     1.00807770     0.12344573
 h     -0.29729503    -2.01323485    -0.11005685
 h     -0.91688773     1.41131460    -1.58417720
 h     -0.03749023     2.53082047     0.99936228
 h      2.22228654     1.46622600     0.26970521
 o      2.15680862    -1.27545810    -0.11478761
 h      2.96948828    -0.87780075    -0.32627899
 c     -2.47287958    -0.85952070     0.22038696
 h     -2.08427307    -1.93667406     0.29000406
 h     -2.77292521    -0.40192512     1.35738183
 h     -3.33257253    -0.76337564    -0.33825238
 h     -1.96591223     1.85679555    -0.21788298
          17

 c      1.19639036    -0.36484589     0.02771813
 c     -0.06338633    -0.95938940    -0.04117275
 c     -1.22687899    -0.14699721    -0.03270927
 c     -1.09546831     1.25158995    -0.48523285
 c      0.05748785     1.67532485     0.28575263
 c      1.26719632     1.00140204     0.13674121
 h     -0.30538388    -2.02917406    -0.07612592
 h     -0.86729952     1.37244468    -1.57074709
 h     -0.06806837     2.49249595     1.00594994
 h      2.20950235     1.46101051     0.29569720
 o      2.15349174    -1.27909668    -0.11918673
 h      2.98576842    -0.83140848    -0.31545911
 c     -2.47430950    -0.85113230     0.22411444
 h     -2.13468843    -1.96591191     0.31599594
 h     -2.78052734    -0.41432838     1.37592216
 h     -3.36227406    -0.79662126    -0.32202002
 h     -1.98760661     1.87764785    -0.19025628
          17

 c      1.20431167    -0.35293341     0.01461229
 c     -0.06439579    -0.95321320    -0.03787875
 c     -1.21755750    -0.14563247    -0.03780082
 c     -1.08433868     1.25081824    -0.49334686
 c      0.05178745     1.66859535     0.28131807
 c      1.25743289     0.99455073     0.15038936
 h     -0.30463107    -2.04405166    -0.04216120
 h     -0.82177351     1.33090182    -1.55665414
 h     -0.09694302     2.45427505     1.01251286
 h      2.20647701     1.46262985     0.32355402
 o      2.15051424    -1.28230198    -0.12358819
 h      3.00719810    -0.78635958    -0.30407529
 c     -2.47480038    -0.84369479     0.23201511
 h     -2.19674059    -1.97924139     0.34415968
 h     -2.78384787    -0.44043885     1.37019553
 h     -3.40488240    -0.82250024    -0.32046340
 h     -2.00411543     1.89240738    -0.16790444
          17

 c      1.21252609    -0.34296613     0.00095717
 c     -0.06758575    -0.94716465    -0.03430776
 c     -1.20780556    -0.14531824    -0.04383049
 c     -1.07509356     1.25158183    -0.50161351
 c      0.04599131     1.66208234     0.27777345
 c      1.24855466     0.98805678     0.16434644
 h     -0.29433358    -2.05224158    -0.00852110
 h     -0.78130044     1.28887728    -1.54681035
 h     -0.12390111     2.41926274     1.02188302
 h      2.20944430     1.46945668     0.35270744
 o      2.14878292    -1.28439358    -0.12819447
 h      3.02096759    -0.75191900    -0.28949532
 c     -2.47545099    -0.83743256     0.24346112
 h     -2.26601411    -1.97472924     0.37330589
 h     -2.78300627    -0.47763697     1.34165175
 h     -3.44840609    -0.84014431    -0.32699139
 h     -2.00885759     1.89657697    -0.15539901
          17

 c      1.22063472    -0.33547284    -0.01312533
 c     -0.07250271    -0.94167470    -0.03048427
 c     -1.19817643    -0.14611856    -0.05061103
 c     -1.06814227     1.25379685    -0.50987841
 c      0.04009662     1.65577321     0.27530229
 c      1.24141000     0.98249354     0.17863260
 h     -0.27487372    -2.05063870     0.02420709
 h     -0.74649385     1.24831846    -1.54504260
 h     -0.14883818     2.38950167     1.03619164
 h      2.21299252     1.47886949     0.38213298
 o      2.14879011    -1.28494522    -0.13308967
 h      3.02075913    -0.73387054    -0.27095670
 c     -2.47727742    -0.83242798     0.25749442
 h     -2.33733790    -1.95407573     0.40226692
 h     -2.77938779    -0.52163896     1.29596138
 h     -3.48153933    -0.84843975    -0.33551587
 h     -1.99926689     1.88850226    -0.15569361
          17

 c      1.22818770    -0.33083231    -0.02751452
 c     -0.07842682    -0.93698164    -0.02644780
 c     -1.18932737    -0.14797785    -0.05793292
 c     -1.06355387     1.25714205    -0.51827640
 c      0.03412810     1.64977846     0.27415026
 c      1.23667915     0.97833394     0.19329513
 h     -0.24762972    -2.03901323     0.05542742
 h     -0.71805791     1.21093269    -1.55249772
 h     -0.17153608     2.36530940     1.05594229
 h      2.21237682     1.48838384     0.41080647
 o      2.15065709    -1.28381013    -0.13827514
 h      3.00619528    -0.73421648    -0.24898969
 c     -2.48077962    -0.82863738     0.27270623
 h     -2.40539639    -1.92280042     0.42996350
 h     -2.77651794    -0.56574460     1.24582843
 h     -3.49710468    -0.84639491    -0.34205965
 h     -1.97625430     1.86895932    -0.17013585
          17

 c      1.23470103    -0.32921306    -0.04208805
 c     -0.08443980    -0.93312936    -0.02226468
 c     -1.18199408    -0.15073800    -0.06556621
 c     -1.06100720     1.26104807    -0.52722887
 c      0.02813776     1.64430906     0.27461527
 c      1.23474319     0.97585437     0.20836854
 h     -0.21473108    -2.01997872     0.08476698
 h     -0.69702082     1.17834515    -1.56735609
 h     -0.19156607     2.34540870     1.07978579
 h      2.20481513     1.49633447     0.43806895
 o      2.15416031    -1.28112723    -0.14369947
 h      2.98242656    -0.75110229    -0.22490595
 c     -2.48582551    -0.82589014     0.28704365
 h     -2.46538834    -1.89003593     0.45553851
 h     -2.78072670    -0.60083893     1.21281729
 h     -3.49204401    -0.83341606    -0.34458909
 h     -1.94441043     1.84124426    -0.19829406
          17

 c      1.23971553    -0.33052463    -0.05671429
 c     -0.08955646    -0.92998410    -0.01803436
 c     -1.17691148    -0.15417947    -0.07326709
 c     -1.05972146     1.26468406    -0.53734817
 c      0.02219281     1.63959121     0.27698037
 c      1.23564575     0.97508502     0.22383449
 h     -0.17870283    -1.99856786     0.11227092
 h     -0.68448061     1.15213404    -1.58600527
 h     -0.20842075     2.32773920     1.10515546
 h      2.18991201     1.50214420     0.46382773
 o      2.15868425    -1.27734667    -0.14928324
 h      2.96063494    -0.77833705    -0.20035978
 c     -2.49186103    -0.82380145     0.29844490
 h     -2.51375234    -1.86660481     0.47851454
 h     -2.79882266    -0.61846270     1.21928558
 h     -3.46670895    -0.80936072    -0.34269218
 h     -1.91277518     1.81159679    -0.23764353
          17

 c      1.24289061    -0.33439719    -0.07124103
 c     -0.09289303    -0.92730707    -0.01388310
 c     -1.17469801    -0.15807233    -0.08079480
 c     -1.05850396     1.26703960    -0.54928113
 c      0.01635346     1.63577381     0.28143369
 c      1.23910267     0.97579852     0.23958661
 h     -0.14202089    -1.98099219     0.13844386
 h     -0.68108164     1.13364870    -1.60469644
 h     -0.22176793     2.31037875     1.12929371
 h      2.16967265     1.50638743     0.48863455
 o      2.16327822    -1.27316993    -0.15496481
 h      2.95669215    -0.80625339    -0.17660503
 c     -2.49848866    -0.82170821     0.30660003
 h     -2.54859376    -1.86067316     0.49872149
 h     -2.83136252    -0.61622464     1.26785758
 h     -3.42469458    -0.77447675    -0.33770400
 h     -1.89447359     1.78879781    -0.28382593
          17

 c      1.24409063    -0.34020686    -0.08548700
 c     -0.09381713    -0.92490979    -0.00993885
 c     -1.17575330    -0.16222318    -0.08792515
 c     -1.05621798     1.26725937    -0.56345560
 c      0.01066043     1.63287630     0.28801559
 c      1.24453923     0.97754610     0.25541521
 h     -0.10673787    -1.97236458     0.16400217
 h     -0.68655353     1.12373684    -1.62079842
 h     -0.23165103     2.29214859     1.15011124
 h      2.14820559     1.51069041     0.51366452
 o      2.16719129    -1.26919835    -0.16075810
 h      2.98229584    -0.82727042    -0.15362998
 c     -2.50561936    -0.81904840     0.31331415
 h     -2.56948156    -1.87324162     0.51580523
 h     -2.87104346    -0.59808494     1.33829666
 h     -3.37315552    -0.72927306    -0.33311182
 h     -1.90154657     1.78072495    -0.33268861
          17

 c      1.24342092    -0.34715334    -0.09924121
 c     -0.09203417    -0.92282520    -0.00629281
 c     -1.18019524    -0.16651258    -0.09444829
 c     -1.05263326     1.26515864    -0.57981314
 c      0.00514284     1.63077815     0.29659827
 c      1.25118462     0.97975274     0.27102678
 h     -0.07440043    -1.97429641     0.18938040
 h     -0.69947194     1.12253618    -1.63348049
 h     -0.23858021     2.27286055     1.16668282
 h      2.13078796     1.51728165     0.54051123
 o      2.17064378    -1.26551333    -0.16672833
 h      3.03270181    -0.84248903    -0.13065128
 c     -2.51299266    -0.81579092     0.32088541
 h     -2.57701612    -1.89784213     0.52878257
 h     -2.90931533    -0.56974687     1.40737983
 h     -3.32242636    -0.67429826    -0.33452904
 h     -1.93537688     1.78854030    -0.38308267
          17

 c      1.24120137    -0.35436578    -0.11227300
 c     -0.08760098    -0.92134591    -0.00297534
 c     -1.18783214    -0.17090539    -0.10016676
 c     -1.04864714     1.26130119    -0.59784661
 c     -0.00017347     1.62922956     0.30688405
 c      1.25825946     0.98186446     0.28610489
 h     -0.04623025    -1.98422594     0.21435528
 h     -0.71732850     1.12943075    -1.64389399
 h     -0.24352868     2.25330783     1.17940900
 h      2.12198898     1.52797396     0.57065521
 o      2.17464082    -1.26186147    -0.17289667
 h      3.09000714    -0.85848982    -0.10770163
 c     -2.52012932    -0.81230903     0.33100558
 h     -2.57267441    -1.92462564     0.53623053
 h     -2.94040828    -0.53599561     1.45982881
 h     -3.28275378    -0.61010497    -0.34768268
 h     -1.98440222     1.80573728    -0.43634233
          17

 c      1.23791562    -0.36101415    -0.12435225
 c     -0.08089614    -0.92088536     0.00003131
 c     -1.19817239    -0.17543110    -0.10490503
 c     -1.04553404     1.25650960    -0.61687245
 c     -0.00527034     1.62787490     0.31842017
 c      1.26519865     0.98350742     0.30039570
 h     -0.02324855    -1.99704748     0.23811846
 h     -0.73689337     1.14318140    -1.65486218
 h     -0.24784028     2.23505998     1.18988107
 h      2.12346373     1.54285919     0.60469765
 o      2.18013294    -1.25807660    -0.17922651
 h      3.13676581    -0.88015143    -0.08581945
 c     -2.52685023    -0.80894682     0.34436634
 h     -2.55868527    -1.94463028     0.53687117
 h     -2.96122086    -0.50036835     1.48777809
 h     -3.25835388    -0.53834067    -0.37372536
 h     -2.03298154     1.82363023    -0.49328784
          17

 c      1.23416295    -0.36639992    -0.13526983
 c     -0.07256083    -0.92179192     0.00275919
 c     -1.21048996    -0.18014516    -0.10852964
 c     -1.04427062     1.25145522    -0.63620974
 c     -0.01014570     1.62630337     0.33064910
 c      1.27175670     0.98456762     0.31376870
 h     -0.00619711    -2.00751950     0.25967386
 h     -0.75477598     1.16217576    -1.66993434
 h     -0.25302166     2.22003181     1.20038297
 h      2.13308155     1.55971772     0.64187415
 o      2.18761445    -1.25417636    -0.18566844
 h      3.16243398    -0.90865701    -0.06626324
 c     -2.53353094    -0.80566373     0.36061723
 h     -2.53772894    -1.95192407     0.53006000
 h     -2.97036272    -0.46547459     1.48817700
 h     -3.24540594    -0.46342864    -0.40655123
 h     -2.06909766     1.83571721    -0.55303321
          17

 c      1.23060850    -0.37001101    -0.14484998
 c     -0.06340806    -0.92423535     0.00522618
 c     -1.22393294    -0.18508754    -0.11096834
 c     -1.04535552     1.24654769    -0.65529265
 c     -0.01482065     1.62412595     0.34300442
 c      1.27792011     0.98513890     0.32621190
 h      0.00459635    -2.01194652     0.27823006
 h     -0.76806387     1.18470839    -1.69174770
 h     -0.26041551     2.20982774     1.21299003
 h      2.14619426     1.57478534     0.68029079
 o      2.19710180    -1.25028956    -0.19219438
 h      3.16366971    -0.94238358    -0.04991231
 c     -2.54071570    -0.80201237     0.37877119
 h     -2.51263398    -1.94412098     0.51599363
 h     -2.96768455    -0.43320464     1.46142851
 h     -3.23696867    -0.39207867    -0.43640302
 h     -2.08607560     1.83850567    -0.61351066
          17

 c      1.22792230    -0.37154286    -0.15295323
 c     -0.05430591    -0.92817264     0.00742032
 c     -1.23763297    -0.19024829    -0.11221835
 c     -1.04885093     1.24195812    -0.67378820
 c     -0.01934859     1.62105769     0.35502525
 c      1.28373286     0.98539733     0.33777871
 h      0.00926935    -2.00889949     0.29343911
 h     -0.77481132     1.20913320    -1.72035814
 h     -0.27084581     2.20505638     1.22853835
 h      2.15782280     1.58421040     0.71765508
 o      2.20814663    -1.24660391    -0.19882592
 h      3.14414778    -0.97770423    -0.03678442
 c     -2.54867529    -0.79736131     0.39761890
 h     -2.48617762    -1.92229421     0.49568832
 h     -2.95445210    -0.40450187     1.41162789
 h     -3.22790047    -0.33096434    -0.45498773
 h     -2.08175958     1.83097232    -0.67215886
          17

 c      1.22670988    -0.37088871    -0.15947196
 c     -0.04606144    -0.93334970     0.00929144
 c     -1.25078198    -0.19554697    -0.11234309
 c     -1.05443610     1.23765772    -0.69163703
 c     -0.02382489     1.61696440     0.36642873
 c      1.28916968     0.98549064     0.34853162
 h      0.00837955    -1.99936063     0.30551174
 h     -0.77414236     1.23380549    -1.75278471
 h     -0.28441008     2.20498328     1.24606178
 h      2.16424461     1.58517685     0.75196395
 o      2.21978286    -1.24335892    -0.20567679
 h      3.11557632    -1.00929024    -0.02534618
 c     -2.55724929    -0.79113341     0.41576550
 h     -2.46091849    -1.89072100     0.47082473
 h     -2.93411000    -0.37841159     1.34832160
 h     -3.21602215    -0.28511949    -0.45749218
 h     -2.05783672     1.81417016    -0.72635783
          17

 c      1.22744896    -0.36810030    -0.16432244
 c     -0.03933590    -0.93931840     0.01074902
 c     -1.26266996    -0.20082904    -0.11146362
 c     -1.06140994     1.23342484    -0.70895574
 c     -0.02838956     1.61184892     0.37709902
 c      1.29408837     0.98547208     0.35850331
 h      0.00279977    -1.98651885     0.31525005
 h     -0.76599588     1.25696974    -1.78418943
 h     -0.30054533     2.20775346     1.26311228
 h      2.16366205     1.57640642     0.78191854
 o      2.23058804    -1.24082349    -0.21298857
 h      3.09705436    -1.03085453    -0.01194866
 c     -2.56584711    -0.78303887     0.43144864
 h     -2.43902023    -1.85619182     0.44349698
 h     -2.91320458    -0.35039390     1.28875899
 h     -3.20142758    -0.25753673    -0.44238744
 h     -2.02002597     1.79135540    -0.77378241
          17

 c      1.23044359    -0.36332585    -0.16743772
 c     -0.03460693    -0.94548714     0.01167259
 c     -1.27269352    -0.20588053    -0.10974977
 c     -1.06865999     1.22881761    -0.72586422
 c     -0.03321637     1.60579234     0.38701204
 c      1.29822789     0.98526865     0.36767275
 h     -0.00642364    -1.97506919     0.32394827
 h     -0.75078610     1.27679545    -1.80968920
 h     -0.31831735     2.21102521     1.27673033
 h      2.15634360     1.55827093     0.80714167
 o      2.23934525    -1.23915654    -0.22103379
 h      3.10502026    -1.03789871     0.00761136
 c     -2.57360483    -0.77323266     0.44271450
 h     -2.42215981    -1.82634517     0.41592490
 h     -2.90039909    -0.31204257     1.25563298
 h     -3.18582409    -0.24916532    -0.41096405
 h     -1.97872740     1.76841162    -0.81286372
          17

 c      1.23580912    -0.35674452    -0.16876331
 c     -0.03217146    -0.95123912     0.01194502
 c     -1.28035395    -0.21045961    -0.10740988
 c     -1.07474794     1.22320154    -0.74234745
 c     -0.03849412     1.59888752     0.39615147
 c      1.30122979     0.98466780     0.37595002
 h     -0.01822531    -1.96972876     0.33304276
 h     -0.72918784     1.29156392    -1.82565332
 h     -0.33677045     2.21263848     1.28446321
 h      2.14453863     1.53271253     0.82828277
 o      2.24608701    -1.23822466    -0.22983568
 h      3.13704880    -1.03104498     0.03362434
 c     -2.57987432    -0.76198374     0.44862235
 h     -2.41163997    -1.80712332     0.39027776
 h     -2.90062909    -0.25764465     1.26300039
 h     -3.17250110    -0.25868550    -0.36745802
 h     -1.94822073     1.75350208    -0.84325129
          17

 c      1.24348306    -0.34855583    -0.16826509
 c     -0.03215451    -0.95610840     0.01150413
 c     -1.28527409    -0.21433015    -0.10467199
 c     -1.07839712     1.21601290    -0.75823603
 c     -0.04439841     1.59118919     0.40445356
 c      1.30267839     0.98334800     0.38318259
 h     -0.03162422    -1.97320403     0.34349890
 h     -0.70204373     1.29988226    -1.83021835
 h     -0.35519361     2.21107909     1.28501535
 h      2.13211883     1.50293499     0.84697805
 o      2.25190964    -1.23767427    -0.23910156
 h      3.17478135    -1.01486664     0.06145736
 c     -2.58456266    -0.74913964     0.45038368
 h     -2.40861986    -1.80050811     0.36869064
 h     -2.91002668    -0.19321680     1.30320683
 h     -3.16691257    -0.28190899    -0.31969912
 h     -1.94105920     1.75389952    -0.86560412
          17

 c      1.25325608    -0.33899137    -0.16594201
 c     -0.03451303    -0.95991501     0.01038864
 c     -1.28724907    -0.21727619    -0.10176026
 c     -1.07926095     1.20721909    -0.77330645
 c     -0.05108130     1.58268966     0.41178820
 c      1.30219739     0.98093890     0.38919523
 h     -0.04573993    -1.98477027     0.35526356
 h     -0.67028350     1.30084314    -1.82337766
 h     -0.37329784     2.20569629     1.27852153
 h      2.12359916     1.47267430     0.86540399
 o      2.25790576    -1.23714613    -0.24846608
 h      3.20059445    -0.99422485     0.08550046
 c     -2.58764467    -0.73456062     0.45048958
 h     -2.41417291    -1.80389569     0.35333580
 h     -2.92066010    -0.13199588     1.35705405
 h     -3.17710343    -0.31155405    -0.27912360
 h     -1.95912394     1.77048057    -0.88042573
          17

 c      1.26474844    -0.32839135    -0.16185499
 c     -0.03897648    -0.96275381     0.00873754
 c     -1.28632318    -0.21907876    -0.09889412
 c     -1.07806252     1.19739961    -0.78731678
 c     -0.05863602     1.57333297     0.41797198
 c      1.29957143     0.97717170     0.39389384
 h     -0.05977936    -2.00065132     0.36716091
 h     -0.63476402     1.29412084    -1.80696064
 h     -0.39125881     2.19680257     1.26645910
 h      2.12236317     1.44501213     0.88533490
 o      2.26470673    -1.23636207    -0.25765594
 h      3.20476203    -0.97271113     0.10186073
 c     -2.58882001    -0.71859917     0.45119187
 h     -2.42897573    -1.81164554     0.34632770
 h     -2.92654450    -0.08479254     1.40835627
 h     -3.21150219    -0.33955950    -0.25719435
 h     -1.99219096     1.79642636    -0.88759841
          17

 c      1.27727578    -0.31742644    -0.15618351
 c     -0.04487412    -0.96485856     0.00673650
 c     -1.28288092    -0.21948226    -0.09633189
 c     -1.07594309     1.18724572    -0.79989820
 c     -0.06694618     1.56311119     0.42282247
 c      1.29477399     0.97215030     0.39742001
 h     -0.07308010    -2.01591019     0.37714968
 h     -0.59602949     1.27999951    -1.78444454
 h     -0.40952259     2.18582387     1.25113796
 h      2.12882263     1.42123252     0.90718443
 o      2.27251445    -1.23511906    -0.26652328
 h      3.18505317    -0.95256509     0.10895650
 c     -2.58802682    -0.70169115     0.45353854
 h     -2.45288322    -1.81760127     0.34948853
 h     -2.92460402    -0.05732478     1.44728068
 h     -3.27195793    -0.36218615    -0.25707134
 h     -2.02615405     1.82218927    -0.88731355
          17

 c      1.28965918    -0.30754834    -0.14931676
 c     -0.05101594    -0.96645775     0.00452251
 c     -1.27765311    -0.21832296    -0.09445393
 c     -1.07394999     1.17707898    -0.81044534
 c     -0.07532222     1.55226241     0.42622641
 c      1.28776265     0.96677401     0.40029110
 h     -0.08511493    -2.02637131     0.38262723
 h     -0.55416051     1.25928918    -1.76021451
 h     -0.42821528     2.17562269     1.23479734
 h      2.13991635     1.40045682     0.93007600
 o      2.28112096    -1.23322934    -0.27505193
 h      3.14605573    -0.93452290     0.10778329
 c     -2.58594144    -0.68403449     0.45720023
 h     -2.48483772    -1.81681243     0.36415271
 h     -2.91361658    -0.05124173     1.46878515
 h     -3.34910005    -0.38128593    -0.27018026
 h     -2.04980512     1.84015000    -0.88063171
          17

 c      1.30064666    -0.30065336    -0.14177843
 c     -0.05635852    -0.96769007     0.00212607
 c     -1.27131388    -0.21579706    -0.09366897
 c     -1.07278038     1.16696136    -0.81826396
 c     -0.08274167     1.54116941     0.42807840
 c      1.27855561     0.96246794     0.40324412
 h     -0.09536280    -2.02946569     0.38152692
 h     -0.50921395     1.23305697    -1.73816880
 h     -0.44699688     2.16961003     1.21939699
 h      2.15052634     1.38074427     0.95237767
 o      2.28980526    -1.23051701    -0.28337989
 h      3.09976882    -0.91704216     0.10232738
 c     -2.58367150    -0.66579533     0.46125017
 h     -2.52304473    -1.80610014     0.39085147
 h     -2.89356047    -0.06545143     1.47117731
 h     -3.42808393    -0.39990716    -0.28387430
 h     -2.05642260     1.84593126    -0.86920517
          17

 c      1.30946013    -0.29796338    -0.13400309
 c     -0.06043611    -0.96858131    -0.00046453
 c     -1.26425590    -0.21220226    -0.09419572
 c     -1.07260572     1.15697133    -0.82298437
 c     -0.08871590     1.53004853     0.42830102
 c      1.26753044     0.96014404     0.40686180
 h     -0.10343671    -2.02462301     0.37329945
 h     -0.46226923     1.20234680    -1.72023105
 h     -0.46554858     2.16959925     1.20642417
 h      2.15569945     1.36083229     0.97197010
 o      2.29748189    -1.22700757    -0.29182589
 h      3.06402839    -0.89591475     0.09952568
 c     -2.58220649    -0.64724855     0.46489819
 h     -2.56511669    -1.78430926     0.42901093
 h     -2.86560019    -0.09687722     1.45580540
 h     -3.49615238    -0.41924870    -0.28885940
 h     -2.04335315     1.83784199    -0.85496165
          17

 c      1.31995762    -0.28860036    -0.12383075
 c     -0.06579072    -0.96784362    -0.00194019
 c     -1.25527485    -0.20340464    -0.09285794
 c     -1.07072391     1.15108170    -0.82760836
 c     -0.10471659     1.51512170     0.42580788
 c      1.26221277     0.94764623     0.40838685
 h     -0.11150494    -2.01555885     0.36418172
 h     -0.41757537     1.16617103    -1.70920076
 h     -0.49719187     2.15237465     1.20906201
 h      2.15580192     1.34995222     0.97369816
 o      2.30473728    -1.22488254    -0.30107565
 h      3.04758024    -0.86927843     0.10572866
 c     -2.58320149    -0.62789037     0.46848221
 h     -2.60723561    -1.75319387     0.47447528
 h     -2.83409787    -0.14568604     1.42735550
 h     -3.54363874    -0.44062462    -0.28108698
 h     -2.01348817     1.81310621    -0.84104918
          17

 c      1.32986495    -0.28174721    -0.11344895
 c     -0.07369063    -0.96625289    -0.00387991
 c     -1.24441226    -0.19604369    -0.09211471
 c     -1.06790103     1.14670184    -0.82921297
 c     -0.12071423     1.49926423     0.42092252
 c      1.25753115     0.93637801     0.41040968
 h     -0.11692239    -2.00096932     0.35456366
 h     -0.37793786     1.12729130    -1.70017833
 h     -0.52860467     2.13676364     1.21683418
 h      2.14556712     1.34047829     0.96889399
 o      2.30961301    -1.22194461    -0.31057806
 h      3.06063609    -0.83373749     0.12071143
 c     -2.58598264    -0.60920642     0.47002042
 h     -2.64808241    -1.71485171     0.52679470
 h     -2.80142146    -0.19700940     1.39866044
 h     -3.56842198    -0.46130761    -0.25848496
 h     -1.97059565     1.77866020    -0.82834778
          17

 c      1.33877754    -0.27796984    -0.10324267
 c     -0.08341293    -0.96350588    -0.00629018
 c     -1.23231146    -0.19002552    -0.09173650
 c     -1.06291700     1.14336244    -0.82825970
 c     -0.13708282     1.48258355     0.41407297
 c      1.25354544     0.92662572     0.41308922
 h     -0.12024366    -1.98525609     0.34583560
 h     -0.34721137     1.08729224    -1.69097386
 h     -0.55834824     2.11918037     1.22658782
 h      2.12637339     1.33411134     0.95815499
 o      2.31312263    -1.21776095    -0.31979295
 h      3.08971157    -0.79713016     0.13690004
 c     -2.59021780    -0.59185292     0.46825623
 h     -2.68494694    -1.67451885     0.58317813
 h     -2.77266390    -0.23892994     1.38881273
 h     -3.56948937    -0.47876177    -0.22203661
 h     -1.92519736     1.74168781    -0.81879237
          17

 c      1.34633496    -0.27776491    -0.09355252
 c     -0.09411620    -0.95942078    -0.00917862
 c     -1.21973808    -0.18525481    -0.09150368
 c     -1.05432181     1.14028750    -0.82518915
 c     -0.15399965     1.46524653     0.40575585
 c      1.24999619     0.91863535     0.41644454
 h     -0.12219681    -1.97308052     0.33932623
 h     -0.32830432     1.04799122    -1.68019504
 h     -0.58487467     2.09643078     1.23482466
 h      2.10186429     1.33333534     0.94366851
 o      2.31636106    -1.21184634    -0.32811124
 h      3.11931284    -0.76835752     0.14530905
 c     -2.59541831    -0.57614508     0.46243286
 h     -2.71551079    -1.63842054     0.64086247
 h     -2.75079606    -0.26273043     1.41289504
 h     -3.54922201    -0.49021523    -0.17503426
 h     -1.89220607     1.71237837    -0.81384659
          17

 c      1.35223871    -0.28139124    -0.08461733
 c     -0.10489251    -0.95409098    -0.01249732
 c     -1.20754070    -0.18160878    -0.09121581
 c     -1.04106024     1.13683716    -0.82038997
 c     -0.17144624     1.44739313     0.39645234
 c      1.24641605     0.91247320     0.42033615
 h     -0.12354978    -1.96762035     0.33575965
 h     -0.32234590     1.01113796    -1.66791724
 h     -0.60720326     2.06642708     1.23885288
 h      2.07732653     1.34122405     0.92866804
 o      2.32003502    -1.20395152    -0.33515912
 h      3.13958578    -0.75299524     0.14035213
 c     -2.60100806    -0.56182787     0.45367358
 h     -2.73792925    -1.61142275     0.69743352
 h     -2.73447393    -0.26802374     1.46645192
 h     -3.51495676    -0.49277981    -0.12403889
 h     -1.88444809     1.69924468    -0.81455659
          17

 c      1.35623823    -0.28877228    -0.07653790
 c     -0.11480048    -0.94798872    -0.01610279
 c     -1.19661762    -0.17891289    -0.09068829
 c     -1.02338936     1.13312685    -0.81420395
 c     -0.18921203     1.42910590     0.38660409
 c      1.24231123     0.90799014     0.42452584
 h     -0.12503838    -1.96922373     0.33482023
 h     -0.32824856     0.97807162    -1.65592868
 h     -0.62524560     2.02845613     1.23737509
 h      2.05801997     1.36069233     0.91626996
 o      2.32446870    -1.19409802    -0.34081977
 h      3.14650647    -0.75292326     0.12016903
 c     -2.60592854    -0.54855991     0.44472239
 h     -2.75081773    -1.59473612     0.75065870
 h     -2.72064445    -0.25933219     1.52977732
 h     -3.48119392    -0.48362479    -0.07979928
 h     -1.90238489     1.70220388    -0.82170167
          17

 c      1.35812005    -0.29947841    -0.06926818
 c     -0.12291081    -0.94191960    -0.01976422
 c     -1.18785562    -0.17693201    -0.08974371
 c     -1.00292744     1.13001106    -0.80700107
 c     -0.20690721     1.41040911     0.37662430
 c      1.23740090     0.90490630     0.42880464
 h     -0.12735986    -1.97548046     0.33520246
 h     -0.34283699     0.94948804    -1.64756331
 h     -0.63989105     1.98318101     1.23073042
 h      2.04664191     1.39311247     0.90785609
 o      2.32966268    -1.18255582    -0.34520255
 h      3.14111382    -0.76675945     0.08611288
 c     -2.60854461    -0.53635104     0.43845722
 h     -2.75337592    -1.58571098     0.79801166
 h     -2.70743334    -0.24085270     1.58405916
 h     -3.46784218    -0.46036594    -0.05523684
 h     -1.93357939     1.71283951    -0.83545283
          17

 c      1.35771324    -0.31278164    -0.06263402
 c     -0.12838336    -0.93682708    -0.02321739
 c     -1.18201316    -0.17538992    -0.08821448
 c     -0.98174349     1.12845331    -0.79930082
 c     -0.22398477     1.39127944     0.36692549
 c      1.23176891     0.90294366     0.43309011
 h     -0.13115449    -1.98265220     0.33513160
 h     -0.36174419     0.92545657    -1.64686902
 h     -0.65294366     1.93248399     1.22092715
 h      2.04168930     1.43707908     0.90213647
 o      2.33525610    -1.16984443    -0.34864554
 h      3.13009790    -0.78976611     0.04279182
 c     -2.60775166    -0.52543013     0.43667223
 h     -2.74564516    -1.57976418     0.83660424
 h     -2.69425469    -0.21522507     1.61778316
 h     -3.48706677    -0.42197406    -0.05727969
 h     -1.96275516     1.72151575    -0.85496054
          17

 c      1.35491528    -0.32775816    -0.05637069
 c     -0.13057745    -0.93355112    -0.02622734
 c     -1.17957534    -0.17402556    -0.08595653
 c     -0.96163949     1.12909474    -0.79189794
 c     -0.23977493     1.37166998     0.35796423
 c      1.22578558     0.90188720     0.43740114
 h     -0.13692881    -1.98737921     0.33297821
 h     -0.38096054     0.90576856    -1.65691981
 h     -0.66687229     1.87909570     1.21136293
 h      2.03840311     1.48850098     0.89587001
 o      2.34045798    -1.15671638    -0.35170521
 h      3.12668437    -0.81388354    -0.00205449
 c     -2.60419548    -0.51588030     0.43955804
 h     -2.72858387    -1.57261507     0.86369844
 h     -2.68108921    -0.18402171     1.62563441
 h     -3.52980576    -0.37029869    -0.08003948
 h     -1.97883842     1.72183053    -0.87855791
          17

 c      1.34973019    -0.34340309    -0.05016629
 c     -0.12916595    -0.93263896    -0.02862914
 c     -1.18064806    -0.17266060    -0.08286904
 c     -0.94392283     1.13216481    -0.78595693
 c     -0.25355607     1.35155304     0.35030595
 c      1.21988101     0.90155156     0.44175885
 h     -0.14496028    -1.98783256     0.32767047
 h     -0.39824159     0.89049707    -1.67788552
 h     -0.68426330     1.82589073     1.20594647
 h      2.03134814     1.54199422     0.88552344
 o      2.34430366    -1.14396924    -0.35496913
 h      3.14629703    -0.83045983    -0.04045915
 c     -2.59952706    -0.50746386     0.44632473
 h     -2.70390783    -1.56165717     0.87738450
 h     -2.66814005    -0.14820900     1.60649590
 h     -3.57512390    -0.31017870    -0.11085226
 h     -1.97605883     1.71099125    -0.90424006
          17

 c      1.34229632    -0.35873365    -0.04370458
 c     -0.12420871    -0.93425090    -0.03034190
 c     -1.18492162    -0.17124220    -0.07891709
 c     -0.92940743     1.13753187    -0.78294450
 c     -0.26467678     1.33097167     0.34468189
 c      1.21435539     0.90173197     0.44611975
 h     -0.15524017    -1.98418676     0.31886426
 h     -0.41327381     0.88030074    -1.70641025
 h     -0.70698493     1.77496608     1.20757839
 h      2.01648490     1.59243400     0.86851246
 o      2.34653113    -1.13205095    -0.35866511
 h      3.19257835    -0.83631633    -0.07032895
 c     -2.59508703    -0.49972353     0.45595415
 h     -2.67387225    -1.54650698     0.87709483
 h     -2.65582105    -0.10825494     1.56271298
 h     -3.60583189    -0.24748182    -0.13896987
 h     -1.95312516     1.68904137    -0.93007203
          17

 c      1.33288362    -0.37287018    -0.03670322
 c     -0.11614244    -0.93816671    -0.03136262
 c     -1.19170675    -0.16982870    -0.07414943
 c     -0.91843350     1.14479042    -0.78431887
 c     -0.27271703     1.31005666     0.34195775
 c      1.20930152     0.90217997     0.45036788
 h     -0.16748081    -1.97858768     0.30692839
 h     -0.42659845     0.87614762    -1.73703286
 h     -0.73539884     1.72698342     1.21668941
 h      1.99200915     1.63594028     0.84361130
 o      2.34799974    -1.12097024    -0.36260789
 h      3.25094114    -0.83495219    -0.09611435
 c     -2.59155491    -0.49213907     0.46732350
 h     -2.64107173    -1.52903658     0.86386680
 h     -2.64482931    -0.06379393     1.50072331
 h     -3.61259025    -0.18751418    -0.15787749
 h     -1.91290579     1.65845144    -0.95456582
          17

 c      1.32188841    -0.38510717    -0.02894689
 c     -0.10569311    -0.94388759    -0.03174533
 c     -1.20003048    -0.16853208    -0.06870537
 c     -0.91077509     1.15332944    -0.79108342
 c     -0.27762676     1.28898322     0.34293715
 c      1.20460146     0.90259620     0.45433480
 h     -0.18117867    -1.97462996     0.29275285
 h     -0.43843853     0.87874012    -1.76445610
 h     -0.76814251     1.68129692     1.23097937
 h      1.95843728     1.67037482     0.81087490
 o      2.34986787    -1.11062157    -0.36656904
 h      3.30165231    -0.83094581    -0.12266452
 c     -2.58911688    -0.48427586     0.47904067
 h     -2.60823195    -1.51291285     0.84031388
 h     -2.63615424    -0.01280887     1.43223566
 h     -3.59204200    -0.13455282    -0.16445207
 h     -1.86318646     1.62429262    -0.97717159
          17

 c      1.30983851    -0.39496157    -0.02030867
 c     -0.09375276    -0.95081423    -0.03156672
 c     -1.20876434    -0.16744763    -0.06280648
 c     -0.90549155     1.16236456    -0.80341994
 c     -0.27978004     1.26790308     0.34807137
 c      1.19995322     0.90262421     0.45782348
 h     -0.19567601    -1.97623652     0.27735745
 h     -0.44816463     0.88810142    -1.78520965
 h     -0.80263004     1.63672407     1.24659109
 h      1.91843025     1.69562211     0.77139272
 o      2.35287230    -1.10096115    -0.37045906
 h      3.33105321    -0.82673298    -0.15208259
 c     -2.58765804    -0.47593589     0.48948479
 h     -2.57799218    -1.50239974     0.81019043
 h     -2.63089669     0.04888715     1.37332760
 h     -3.54490257    -0.09180280    -0.15811677
 h     -1.81771088     1.59445009    -0.99884471
          17

 c      1.29739068    -0.40218699    -0.01075870
 c     -0.08127074    -0.95845686    -0.03088510
 c     -1.21675139    -0.16660715    -0.05672953
 c     -0.90108683     1.17105586    -0.82060667
 c     -0.27991331     1.24691514     0.35727430
 c      1.19491798     0.90184997     0.46063565
 h     -0.21013706    -1.98607043     0.26138257
 h     -0.45427791     0.90345466    -1.79837120
 h     -0.83588322     1.59233150     1.25974943
 h      1.87643697     1.71369229     0.72694391
 o      2.35719941    -1.09199289    -0.37429135
 h      3.33341126    -0.82266858    -0.18416014
 c     -2.58685422    -0.46712616     0.49744947
 h     -2.55275204    -1.50042290     0.77753183
 h     -2.62979573     0.12510710     1.33749618
 h     -3.47542749    -0.06118589    -0.14080595
 h     -1.79405740     1.57819234    -1.02194510
          17

 c      1.28530000    -0.40676091    -0.00036378
 c     -0.06917919    -0.96659158    -0.02971356
 c     -1.22291334    -0.16597114    -0.05075868
 c     -0.89641149     1.17888768    -0.84133733
 c     -0.27896733     1.22608114     0.36995564
 c      1.18900600     0.89984184     0.46261291
 h     -0.22343802    -2.00424747     0.24474851
 h     -0.45460429     0.92331306    -1.80565003
 h     -0.86524656     1.54786008     1.26791740
 h      1.83789044     1.72829142     0.67947518
 o      2.36252540    -1.08374968    -0.37812838
 h      3.31035325    -0.81745042    -0.21722799
 c     -2.58613280    -0.45774642     0.50304155
 h     -2.53464207    -1.50683895     0.74574457
 h     -2.63273041     0.21309440     1.32640362
 h     -3.39222460    -0.04256479    -0.11778590
 h     -1.80369554     1.58132159    -1.04815308
          17

 c      1.27435513    -0.40886425     0.01071766
 c     -0.05833453    -0.97527925    -0.02802754
 c     -1.22633020    -0.16545163    -0.04512990
 c     -0.89165239     1.18601594    -0.86419923
 c     -0.27790067     1.20545004     0.38519110
 c      1.18181411     0.89627796     0.46368930
 h     -0.23413475    -2.02827065     0.22675237
 h     -0.44663640     0.94574045    -1.81094139
 h     -0.88886597     1.50382431     1.27029213
 h      1.80770716     1.74334671     0.63044089
 o      2.36799078    -1.07632836    -0.38206322
 h      3.27163015    -0.80787149    -0.24856018
 c     -2.58452198    -0.44760539     0.50768198
 h     -2.52551411    -1.51822841     0.71716837
 h     -2.63886447     0.30218741     1.33125592
 h     -3.30961286    -0.03228159    -0.09897873
 h     -1.84140422     1.60169695    -1.07595341
          17

 c      1.26528485    -0.40886160     0.02224687
 c     -0.04945003    -0.98475115    -0.02580090
 c     -1.22628603    -0.16494436    -0.03999716
 c     -0.88797562     1.19301630    -0.88786712
 c     -0.27754426     1.18507268     0.40188989
 c      1.17317501     0.89114428     0.46392307
 h     -0.24066206    -2.05421028     0.20651361
 h     -0.42816237     0.96882588    -1.81899972
 h     -0.90602786     1.46144132     1.26790562
 h      1.78848365     1.76070242     0.58038196
 o      2.37219608    -1.06995218    -0.38620641
 h      3.23576512    -0.78824657    -0.27479382
 c     -2.58069683    -0.43685387     0.51329089
 h     -2.52678803    -1.52936508     0.69322324
 h     -2.64729896     0.38011490     1.34184158
 h     -3.24628247    -0.02259716    -0.09868171
 h     -1.89008139     1.63175955    -1.10180316
          17

 c      1.25865230    -0.40727636     0.03392690
 c     -0.04302184    -0.99525030    -0.02304203
 c     -1.22228622    -0.16435553    -0.03543115
 c     -0.88646129     1.20038521    -0.91117844
 c     -0.27851735     1.16501021     0.41892073
 c      1.16321682     0.88485821     0.46346932
 h     -0.24169079    -2.07822900     0.18341664
 h     -0.39823734     0.99130543    -1.83306926
 h     -0.91733591     1.42249649     1.26347110
 h      1.77961741     1.77863346     0.52919872
 o      2.37370644    -1.06491105    -0.39061664
 h      3.22274797    -0.75185452    -0.29333658
 c     -2.57376858    -0.42580334     0.52125902
 h     -2.53918298    -1.53522971     0.67483424
 h     -2.65744725     0.43784879     1.35108260
 h     -3.21563137    -0.00655036    -0.12823100
 h     -1.93303968     1.66391274    -1.12294094
          17

 c      1.25476957    -0.40475669     0.04543420
 c     -0.03927237    -1.00690816    -0.01981076
 c     -1.21407046    -0.16361775    -0.03143561
 c     -0.88758239     1.20833080    -0.93331727
 c     -0.28120503     1.14534198     0.43521798
 c      1.15227934     0.87818434     0.46250937
 h     -0.23644933    -2.09769342     0.15732277
 h     -0.35815189     1.01297431    -1.85264958
 h     -0.92459912     1.38909734     1.26085123
 h      1.77807841     1.79264285     0.47690301
 o      2.37225419    -1.06120243    -0.39519259
 h      3.23554795    -0.69705298    -0.30440038
 c     -2.56425141    -0.41418886     0.53145386
 h     -2.56253578    -1.53238566     0.66277406
 h     -2.66895161     0.47029993     1.35502877
 h     -3.21430160     0.01395318    -0.18418924
 h     -1.95938740     1.69278565    -1.13825145
          17

 c      1.25367248    -0.40203548     0.05644667
 c     -0.03812910    -1.01968225    -0.01621657
 c     -1.20163334    -0.16269522    -0.02795683
 c     -0.89120000     1.21681287    -0.95388520
 c     -0.28580696     1.12617813     0.44988416
 c      1.14076556     0.87199950     0.46119098
 h     -0.22489811    -2.11171805     0.12856132
 h     -0.31160017     1.03449743    -1.87342310
 h     -0.93019021     1.36333026     1.26402431
 h      1.78003239     1.79773847     0.42413667
 o      2.36896012    -1.05830898    -0.39970830
 h      3.25666740    -0.63085136    -0.31055552
 c     -2.55357497    -0.40129575     0.54250504
 h     -2.59586609    -1.51929483     0.65771966
 h     -2.68151067     0.47566424     1.35199306
 h     -3.22770594     0.03053554    -0.25071246
 h     -1.96382245     1.71517810    -1.14783375
          17

 c      1.25515211    -0.39988175     0.06666471
 c     -0.03923894    -1.03334778    -0.01240634
 c     -1.18522760    -0.16157738    -0.02487818
 c     -0.89672629     1.22564096    -0.97274981
 c     -0.29244524     1.10767618     0.46229571
 c      1.12903049     0.86706606     0.45960309
 h     -0.20774395    -2.12128693     0.09777772
 h     -0.26370896     1.05678045    -1.88946332
 h     -0.93588288     1.34684449     1.27563302
 h      1.78216313     1.79038881     0.37217082
 o      2.36515073    -1.05551800    -0.40395016
 h      3.26650859    -0.56357973    -0.31445308
 c     -2.54299608    -0.38666323     0.55288314
 h     -2.63758796    -1.49604394     0.66010357
 h     -2.69486844     0.45524494     1.34227831
 h     -3.24255899     0.03655232    -0.31196648
 h     -1.94551607     1.72967183    -1.15253473
          17

 c      1.25880579    -0.39902506     0.07583580
 c     -0.04201558    -1.04753713    -0.00854588
 c     -1.16534237    -0.16026599    -0.02201320
 c     -0.90325449     1.23451912    -0.98983032
 c     -0.30126161     1.09005570     0.47217786
 c      1.11732847     0.86388407     0.45777389
 h     -0.18631079    -2.12899473     0.06571139
 h     -0.21962414     1.08044093    -1.89567850
 h     -0.94179594     1.34046784     1.29574322
 h      1.78235274     1.76946442     0.32259541
 o      2.36167374    -1.05223538    -0.40776705
 h      3.25386984    -0.50371631    -0.31792306
 c     -2.53324574    -0.37038039     0.56131186
 h     -2.68569034    -1.46402710     0.66995013
 h     -2.70901024     0.41414939     1.32878156
 h     -3.25081843     0.02955654    -0.35755980
 h     -1.90788036     1.73667505    -1.15377511
          17

 c      1.26408210    -0.40006673     0.08378240
 c     -0.04571167    -1.06183157    -0.00479803
 c     -1.14267395    -0.15876060    -0.01910794
 c     -0.90958162     1.24301094    -1.00495652
 c     -0.31242282     1.07360020     0.47959147
 c      1.10579051     0.86260973     0.45568066
 h     -0.16227868    -2.13826443     0.03294820
 h     -0.18343037     1.10561202    -1.88911366
 h     -0.94629037     1.34403952     1.32167212
 h      1.77997870     1.73649830     0.27693135
 o      2.35890041    -1.04807032    -0.41106158
 h      3.21578041    -0.45654414    -0.32210928
 c     -2.52460554    -0.35310201     0.56661833
 h     -2.73784310    -1.42567504     0.68678038
 h     -2.72459674     0.36234059     1.31821470
 h     -3.24849811     0.01011556    -0.38195036
 h     -1.85933516     1.73901871    -1.15358797
          17

 c      1.27031216    -0.40340826     0.09042397
 c     -0.04950060    -1.07589934    -0.00130405
 c     -1.11809557    -0.15705363    -0.01586115
 c     -0.91421688     1.25048335    -1.01781397
 c     -0.32602407     1.05864615     0.48482761
 c      1.09441173     0.86302673     0.45326979
 h     -0.13736303    -2.15199603    -0.00025764
 h     -0.15751081     1.13195245    -1.86927892
 h     -0.94690757     1.35653245     1.34900156
 h      1.77604137     1.69558909     0.23625811
 o      2.35683512    -1.04285971    -0.41378190
 h      3.15580856    -0.42385460    -0.32766268
 c     -2.51702366    -0.33590937     0.56760493
 h     -2.79144615    -1.38416761     0.70960599
 h     -2.74333807     0.31389264     1.32123286
 h     -3.23417702    -0.01944969    -0.38298729
 h     -1.81385412     1.74259738    -1.15462067
          17

 c      1.27673138    -0.40922069     0.09578574
 c     -0.05255235    -1.08962821     0.00182218
 c     -1.09261393    -0.15515169    -0.01196725
 c     -0.91569902     1.25620918    -1.02796425
 c     -0.34196536     1.04557016     0.48827496
 c      1.08305969     0.86458691     0.45048462
 h     -0.11308752    -2.17112406    -0.03396775
 h     -0.14204496     1.15869839    -1.83816283
 h     -0.94155656     1.37637297     1.37301637
 h      1.77303662     1.65285587     0.20093519
 o      2.35513543    -1.03674238    -0.41592635
 h      3.08386793    -0.40285608    -0.33476150
 c     -2.51027914    -0.31979735     0.56344277
 h     -2.84365170    -1.34303348     0.73704281
 h     -2.76698535     0.28100104     1.34741510
 h     -3.20845294    -0.05562905    -0.36145457
 h     -1.78773990     1.75514324    -1.15961468
          17

 c      1.28250516    -0.41745909     0.09999240
 c     -0.05409418    -1.10316503     0.00448516
 c     -1.06730586    -0.15312577    -0.00717354
 c     -0.91347252     1.25980885    -1.03494008
 c     -0.35987827     1.03478058     0.49032058
 c      1.07153796     0.86655129     0.44728253
 h     -0.09074475    -2.19400893    -0.06834512
 h     -0.13446896     1.18472596    -1.80025809
 h     -0.92928371     1.40180377     1.38983058
 h      1.77419183     1.61507526     0.17062994
 o      2.35311406    -1.03026669    -0.41755198
 h      3.01624824    -0.38454588    -0.34308214
 c     -2.50422446    -0.30505196     0.55456608
 h     -2.89137101    -1.30544886     0.76754183
 h     -2.79434162     0.26592634     1.39569619
 h     -3.17448789    -0.09376943    -0.32199803
 h     -1.78980717     1.78101658    -1.17005982
          17

 c      1.28678500    -0.42790123     0.10324624
 c     -0.05346522    -1.11682121     0.00659623
 c     -1.04325393    -0.15116359    -0.00132631
 c     -0.90853137     1.26164427    -1.03833499
 c     -0.37912780     1.02670933     0.49129390
 c      1.05972166     0.86822031     0.44361639
 h     -0.07145977    -2.21715369    -0.10340485
 h     -0.12928272     1.20873319    -1.76230075
 h     -0.91052058     1.43119689     1.39702849
 h      1.78182113     1.58749327     0.14487178
 o      2.35001667    -1.02426882    -0.41875357
 h      2.97098443    -0.35576798    -0.35220087
 c     -2.49873416    -0.29144602     0.54296070
 h     -2.93128876    -1.27337711     0.79958872
 h     -2.82044127     0.26236939     1.45317023
 h     -3.13962838    -0.12799632    -0.27528041
 h     -1.81390306     1.81637745    -1.18521152
          17

 c      1.28880746    -0.44018711     0.10578832
 c     -0.05017251    -1.13090344     0.00807383
 c     -1.02149276    -0.14958880     0.00561334
 c     -0.90277487     1.26253167    -1.03784499
 c     -0.39887521     1.02179068     0.49143716
 c      1.04769544     0.86914059     0.43939150
 h     -0.05620196    -2.23668213    -0.13891368
 h     -0.11934084     1.22961547    -1.73178974
 h     -0.88699284     1.46331041     1.39396809
 h      1.79556783     1.57195509     0.12387763
 o      2.34574837    -1.01917071    -0.41959035
 h      2.95567313    -0.31054413    -0.36268603
 c     -2.49330355    -0.27889634     0.53148586
 h     -2.96006123    -1.24723463     0.83170450
 h     -2.83966799     0.26344999     1.50447252
 h     -3.11676940    -0.15182371    -0.23926833
 h     -1.84510961     1.85211310    -1.20287661
          17

 c      1.28800307    -0.45385462     0.10784918
 c     -0.04394016    -1.14556250     0.00885590
 c     -1.00294494    -0.14883676     0.01358440
 c     -0.89783131     1.26319807    -1.03341674
 c     -0.41817304     1.02041224     0.49088921
 c      1.03576882     0.86914924     0.43445585
 h     -0.04570790    -2.24967111    -0.17446518
 h     -0.09943314     1.24680751    -1.71380210
 h     -0.86143808     1.49749732     1.38184604
 h      1.81208139     1.56683623     0.10885828
 o      2.34115615    -1.01446509    -0.42006762
 h      2.96210522    -0.25833937    -0.37611320
 c     -2.48715978    -0.26755861     0.52277248
 h     -2.97481386    -1.22634448     0.86230394
 h     -2.84818554     0.26536918     1.53854807
 h     -3.12005479    -0.16041163    -0.23283323
 h     -1.86990620     1.87982418    -1.22072994
          17

 c      1.28405861    -0.46838352     0.10960905
 c     -0.03473687    -1.16070950     0.00891444
 c     -0.98834155    -0.14938939     0.02246456
 c     -0.89440242     1.26407098    -1.02544532
 c     -0.43607149     1.02283961     0.48968283
 c      1.02435120     0.86826638     0.42864847
 h     -0.04038411    -2.25491421    -0.20964198
 h     -0.07007519     1.26021925    -1.70809921
 h     -0.83715273     1.53382264     1.36346938
 h      1.82648210     1.56862665     0.10147949
 o      2.33733687    -1.00930012    -0.42021535
 h      2.97664325    -0.21458935    -0.39347152
 c     -2.48030963    -0.25752335     0.51777844
 h     -2.97369311    -1.20969076     0.88960005
 h     -2.84410622     0.26703388     1.54960918
 h     -3.15189106    -0.15318835    -0.25950095
 h     -1.87998602     1.89432297    -1.23687036
          17

 c      1.27692785    -0.48324325     0.11118022
 c     -0.02277940    -1.17600633     0.00826552
 c     -0.97816039    -0.15167749     0.03211600
 c     -0.89230276     1.26531733    -1.01472162
 c     -0.45172667     1.02914141     0.48777112
 c      1.01379800     0.86656889     0.42186302
 h     -0.04025572    -2.25315191    -0.24418859
 h     -0.03739660     1.26986244    -1.70970846
 h     -0.81736985     1.57293657     1.34256991
 h      1.83425967     1.57366164     0.10306508
 o      2.33507701    -1.00310780    -0.42011521
 h      2.98897526    -0.19035720    -0.41450198
 c     -2.47389584    -0.24872782     0.51557204
 h     -2.95621815    -1.19653316     0.91170751
 h     -2.82699003     0.26907045     1.53609772
 h     -3.19902578    -0.13330271    -0.30402278
 h     -1.87185213     1.89349426    -1.24988437
          17

 c      1.26683017    -0.49792539     0.11260545
 c     -0.00851922    -1.19092251     0.00697016
 c     -0.97260921    -0.15597307     0.04241902
 c     -0.89085979     1.26689961    -1.00214446
 c     -0.46449848     1.03915505     0.48509664
 c      1.00431662     0.86412144     0.41408581
 h     -0.04498476    -2.24685986    -0.27813659
 h     -0.00934806     1.27563568    -1.71224298
 h     -0.80456872     1.61554559     1.32262817
 h      1.83246379     1.57911752     0.11411476
 o      2.33476510    -0.99571385    -0.41986700
 h      2.99354489    -0.19027976    -0.43811259
 c     -2.46914544    -0.24109376     0.51465445
 h     -2.92340471    -1.18681383     0.92699834
 h     -2.79768382     0.27338424     1.50000434
 h     -3.24500802    -0.10504252    -0.34785851
 h     -1.84591152     1.87776964    -1.25891000
          17

 c      1.25425692    -0.51195099     0.11386278
 c      0.00737960    -1.20485295     0.00512076
 c     -0.97164000    -0.16230650     0.05328315
 c     -0.88921747     1.26857424    -0.98846762
 c     -0.47401300     1.05251139     0.48168341
 c      0.99593451     0.86095163     0.40540619
 h     -0.05394049    -2.23953503    -0.31179339
 h      0.00771270     1.27735692    -1.71059734
 h     -0.79994887     1.66160622     1.30562342
 h      1.82015878     1.58339695     0.13418311
 o      2.33642608    -0.98728286    -0.41955145
 h      2.98901292    -0.21327053    -0.46290795
 c     -2.46664106    -0.23464029     0.51368345
 h     -2.87769357    -1.18132768     0.93458884
 h     -2.75855008     0.28333389     1.44721530
 h     -3.27858741    -0.07238839    -0.37862606
 h     -1.80636030     1.85005695    -1.26391374
          17

 c      1.23998052    -0.52485768     0.11487277
 c      0.02406125    -1.21728264     0.00280769
 c     -0.97497485    -0.17043879     0.06463381
 c     -0.88641301     1.26986225    -0.97417736
 c     -0.48016999     1.06869066     0.47769679
 c      0.98849878     0.85703975     0.39601212
 h     -0.06625909    -2.23445890    -0.34549732
 h      0.01037527     1.27483583    -1.70192681
 h     -0.80329835     1.70976074     1.29145223
 h      1.79852298     1.58625501     0.16195590
 o      2.33969787    -0.97832574    -0.41919764
 h      2.97861685    -0.25235622    -0.48768324
 c     -2.46631315    -0.22956412     0.51138715
 h     -2.82264693    -1.18145520     0.93469393
 h     -2.71366296     0.30420490     1.38827368
 h     -3.29395709    -0.03871243    -0.39011942
 h     -1.76169519     1.81601957    -1.26619288
          17

 c      1.22504489    -0.53617379     0.11551109
 c      0.04049382    -1.22794924     0.00007262
 c     -0.98213126    -0.17989929     0.07638007
 c     -0.88142742     1.27008263    -0.95946183
 c     -0.48309892     1.08706866     0.47343511
 c      0.98169872     0.85231469     0.38617501
 h     -0.08082318    -2.23333896    -0.37917147
 h     -0.00161987     1.26787671    -1.68575619
 h     -0.81327146     1.75747811     1.27838539
 h      1.77072457     1.58878870     0.19545378
 o      2.34376668    -0.96975217    -0.41874507
 h      2.97132269    -0.29391974    -0.51209303
 c     -2.46771045    -0.22625403     0.50653043
 h     -2.76242940    -1.18836373     0.92863616
 h     -2.66803479     0.34273234     1.33696048
 h     -3.28904544    -0.00684229    -0.38037610
 h     -1.72439841     1.78375510    -1.26872321
          17

 c      1.21070346    -0.54539785     0.11562978
 c      0.05549712    -1.23691886    -0.00312405
 c     -0.99244436    -0.19007285     0.08837949
 c     -0.87354082     1.26859202    -0.94430485
 c     -0.48308529     1.10694257     0.46927837
 c      0.97512902     0.84667743     0.37622076
 h     -0.09619441    -2.23565442    -0.41196724
 h     -0.02534263     1.25622028    -1.66402990
 h     -0.82787265     1.80178390     1.26413579
 h      1.74136400     1.59311544     0.23239341
 o      2.34751040    -0.96269232    -0.41802686
 h      2.98003437    -0.32073121    -0.53714234
 c     -2.47034299    -0.22502944     0.49847060
 h     -2.70125891    -1.20198650     0.91845623
 h     -2.62527176     0.40309793     1.30328503
 h     -3.26464539     0.02091026    -0.35078223
 h     -1.70689109     1.76114064    -1.27515999
          17

 c      1.19827636    -0.55200781     0.11508790
 c      0.06781644    -1.24451978    -0.00689224
 c     -1.00510038    -0.20030328     0.10042335
 c     -0.86302165     1.26520405    -0.92874128
 c     -0.48049331     1.12755531     0.46563705
 c      0.96841804     0.84008142     0.36648827
 h     -0.11066037    -2.23920307    -0.44232782
 h     -0.05465828     1.23945773    -1.64128025
 h     -0.84492767     1.84007212     1.24684713
 h      1.71519249     1.60141071     0.27066484
 o      2.35022250    -0.95776506    -0.41688496
 h      3.01104351    -0.32380014    -0.56375664
 c     -2.47380209    -0.22567644     0.48788871
 h     -2.64307557    -1.22045813     0.90628929
 h     -2.58620070     0.48064400     1.28579584
 h     -3.22486017     0.04304266    -0.30653154
 h     -1.71353130     1.75106088    -1.28678823
          17

 c      1.18894286    -0.55553137     0.11377598
 c      0.07626778    -1.25116357    -0.01135992
 c     -1.01919851    -0.20997907     0.11225525
 c     -0.85135571     1.26032517    -0.91304507
 c     -0.47570506     1.14812935     0.46291101
 c      0.96139735     0.83266264     0.35729142
 h     -0.12249236    -2.24140864    -0.46846922
 h     -0.08103846     1.21696792    -1.62431191
 h     -0.86244146     1.87066404     1.22568633
 h      1.69536917     1.61438695     0.30866565
 o      2.35225253    -0.95456799    -0.41536785
 h      3.05482489    -0.31049325    -0.59000408
 c     -2.47745174    -0.22753555     0.47665577
 h     -2.59148092    -1.24044418     0.89382680
 h     -2.55080224     0.56236437     1.27483538
 h     -3.17870553     0.05980030    -0.25808676
 h     -1.73714706     1.74986552    -1.30053663
          17

 c      1.18354151    -0.55566513     0.11161504
 c      0.07993058    -1.25713820    -0.01661015
 c     -1.03382280    -0.21859698     0.12360556
 c     -0.84047213     1.25460765    -0.89769516
 c     -0.46908417     1.16790981     0.46144107
 c      0.95421211     0.82482655     0.34890890
 h     -0.13031535    -2.24053371    -0.48895071
 h     -0.09648746     1.18797790    -1.62003473
 h     -0.87886311     1.89307495     1.20109204
 h      1.68237466     1.63021174     0.34520361
 o      2.35447350    -0.95229186    -0.41368617
 h      3.09480040    -0.29453100    -0.61186255
 c     -2.48014117    -0.23014727     0.46711748
 h     -2.54976885    -1.25813983     0.88214582
 h     -2.52009088     0.63434492     1.26152869
 h     -3.14119738     0.07449423    -0.22191714
 h     -1.76515503     1.75131543    -1.31107643
          17

 c      1.18244024    -0.55238058     0.10853918
 c      0.07831455    -1.26244617    -0.02263230
 c     -1.04808694    -0.22581016     0.13421780
 c     -0.83174156     1.24858094    -0.88341225
 c     -0.46095831     1.18620422     0.46145492
 c      0.94728516     0.81719591     0.34159802
 h     -0.13341781    -2.23636877    -0.50308178
 h     -0.09803444     1.15196664    -1.63122616
 h     -0.89327961     1.90804971     1.17477890
 h      1.67446737     1.64493713     0.37911504
 o      2.35755785    -0.95035663    -0.41203374
 h      3.11859136    -0.28563829    -0.62592175
 c     -2.48061213    -0.23346854     0.46129231
 h     -2.52084568    -1.27043583     0.87195574
 h     -2.49594577     0.68665275     1.24141424
 h     -3.12845608     0.09249209    -0.21511494
 h     -1.78669569     1.75046514    -1.31389022
          17

 c      1.18550510    -0.54596411     0.10448312
 c      0.07143026    -1.26673873    -0.02930004
 c     -1.06114656    -0.23144999     0.14385711
 c     -0.82558698     1.24250452    -0.87121460
 c     -0.45161578     1.20241030     0.46302437
 c      0.94117901     0.81044992     0.33560167
 h     -0.13189442    -2.23038821    -0.51109265
 h     -0.08959603     1.10938491    -1.65390917
 h     -0.90548758     1.91739732     1.14949807
 h      1.66915614     1.65414118     0.40906832
 o      2.36179498    -0.94851117    -0.41051081
 h      3.12060573    -0.28785734    -0.63046924
 c     -2.47868614    -0.23729582     0.45975488
 h     -2.50699184    -1.27580671     0.86402559
 h     -2.48032352     0.71378793     1.21366766
 h     -3.14452488     0.11492131    -0.24181918
 h     -1.79513649     1.74466782    -1.30646400
          17

 c      1.19217325    -0.53697182     0.09938520
 c      0.05973426    -1.26936790    -0.03638469
 c     -1.07222129    -0.23551839     0.15230969
 c     -0.82174696     1.23637427    -0.86215848
 c     -0.44132281     1.21604064     0.46604760
 c      0.93646363     0.80516380     0.33113689
 h     -0.12657931    -2.22542344    -0.51403684
 h     -0.07882604     1.06196333    -1.67974185
 h     -0.91586151     1.92355703     1.12849010
 h      1.66451984     1.65452927     0.43370611
 o      2.36712034    -0.94677776    -0.40911431
 h      3.10139777    -0.30043050    -0.62558993
 c     -2.47561412    -0.24088688     0.46141875
 h     -2.50961804    -1.27453093     0.85939242
 h     -2.47477936     0.71379956     1.17972824
 h     -3.17760362     0.13535771    -0.28946811
 h     -1.78791886     1.73321487    -1.28825333
          17

 c      1.20159251    -0.52612838     0.09320175
 c      0.04398608    -1.26954855    -0.04360808
 c     -1.08065564    -0.23814861     0.15939041
 c     -0.81965697     1.22999017    -0.85694195
 c     -0.43036577     1.22674901     0.47027544
 c      0.93363113     0.80171333     0.32837768
 h     -0.11876423    -2.22477001    -0.51336738
 h     -0.07287046     1.01226705    -1.70043644
 h     -0.92494263     1.92885568     1.11463234
 h      1.65990397     1.64482630     0.45193851
 o      2.37310334    -0.94546139    -0.40772740
 h      3.06781967    -0.31768924    -0.61334348
 c     -2.47299029    -0.24348574     0.46467077
 h     -2.52916690    -1.26817881     0.85917205
 h     -2.48030266     0.68810541     1.14271500
 h     -3.21239315     0.14579875    -0.34161613
 h     -1.76618309     1.71700379    -1.26050793
          17

 c      1.21276763    -0.51421016     0.08592506
 c      0.02508411    -1.26658725    -0.05072530
 c     -1.08599394    -0.23954633     0.16496766
 c     -0.81859287     1.22300880    -0.85568811
 c     -0.41910281     1.23435636     0.47537909
 c      0.93304611     0.80023565     0.32744009
 h     -0.10979556    -2.23074676    -0.51020824
 h     -0.07641258     0.96301905    -1.71031304
 h     -0.93283852     1.93463773     1.10953631
 h      1.65617022     1.62607962     0.46319510
 o      2.37892204    -0.94520148    -0.40611276
 h      3.03351420    -0.32832159    -0.59794132
 c     -2.47197797    -0.24489046     0.46809014
 h     -2.56511583    -1.25873342     0.86416110
 h     -2.49731881     0.64256347     1.10784579
 h     -3.23839593     0.14144930    -0.38668776
 h     -1.73496280     1.69862010    -1.22629530
          17

 c      1.22467101    -0.50194069     0.07759873
 c      0.00394325    -1.26009481    -0.05759984
 c     -1.08804394    -0.23992206     0.16900000
 c     -0.81766155     1.21496851    -0.85793961
 c     -0.40798586     1.23885552     0.48102254
 c      0.93491570     0.80062585     0.32836921
 h     -0.10079388    -2.24327536    -0.50467172
 h     -0.09146821     0.91658718    -1.70688741
 h     -0.93878173     1.94073354     1.11306004
 h      1.65569523     1.60159676     0.46756287
 o      2.38364278    -0.94678679    -0.40400475
 h      3.01467194    -0.31851648    -0.58439697
 c     -2.47322611    -0.24569599     0.47041355
 h     -2.61596808    -1.24769827     0.87442726
 h     -2.52588340     0.58914997     1.08344112
 h     -3.25014563     0.12086705    -0.41834993
 h     -1.70348455     1.68257740    -1.19043940
          17

 c      1.23631716    -0.48991430     0.06832317
 c     -0.01855631    -1.25008345    -0.06422234
 c     -1.08691612    -0.23942775     0.17157051
 c     -0.81592283     1.20537772    -0.86280280
 c     -0.39751710     1.24037648     0.48690100
 c      0.93928655     0.80257557     0.33113298
 h     -0.09268592    -2.25946765    -0.49575726
 h     -0.11750848     0.87457069    -1.69084651
 h     -0.94121117     1.94563510     1.12353302
 h      1.66202431     1.57642432     0.46576294
 o      2.38703535    -0.95043187    -0.40135865
 h      3.01719609    -0.28376215    -0.57463958
 c     -2.47697485    -0.24718981     0.47043321
 h     -2.67918854    -1.23557112     0.88905154
 h     -2.56612227     0.54502368     1.08049128
 h     -3.24544819     0.08479263    -0.43373563
 h     -1.68365226     1.67470487    -1.15856365
          17

 c      1.24682946    -0.47856794     0.05824061
 c     -0.04155946    -1.23691552    -0.07066587
 c     -1.08302568    -0.23811045     0.17290198
 c     -0.81289308     1.19399629    -0.86919992
 c     -0.38815138     1.23912117     0.49274341
 c      0.94609952     0.80568444     0.33563413
 h     -0.08642763    -2.27461252    -0.48194766
 h     -0.15127954     0.83729930    -1.66621880
 h     -0.93833399     1.94723524     1.13849161
 h      1.67882935     1.55602405     0.45889840
 o      2.38988896    -0.95536037    -0.39842852
 h      3.03131817    -0.23563256    -0.56614206
 c     -2.48318183    -0.25054144     0.46741384
 h     -2.75117408    -1.22199375     0.90620194
 h     -2.61814022     0.52347018     1.10671014
 h     -3.22437940     0.03536436    -0.43247325
 h     -1.68434787     1.67932413    -1.13471492
          17

 c      1.25550211    -0.46819751     0.04750824
 c     -0.06420732    -1.22117248    -0.07702121
 c     -1.07705520    -0.23590227     0.17333979
 c     -0.80914179     1.18119790    -0.87606126
 c     -0.38020067     1.23530234     0.49829403
 c      0.95531925     0.80963535     0.34174042
 h     -0.08313612    -2.28384431    -0.46201665
 h     -0.18657465     0.80325851    -1.64062350
 h     -0.92880147     1.94364814     1.15547444
 h      1.70806119     1.54418904     0.44802129
 o      2.39321202    -0.96047497    -0.39551700
 h      3.04353903    -0.19102366    -0.55558733
 c     -2.49171874    -0.25578048     0.46186544
 h     -2.82741176    -1.20634727     0.92357062
 h     -2.68007943     0.52242114     1.15756485
 h     -3.18942224    -0.02404996    -0.41702392
 h     -1.70465031     1.69552545    -1.11941024
          17

 c      1.26183139    -0.45900172     0.03627559
 c     -0.08561517    -1.20353064    -0.08335361
 c     -1.06989841    -0.23263195     0.17331140
 c     -0.80614761     1.16795705    -0.88235078
 c     -0.37378496     1.22910291     0.50329535
 c      0.96705409     0.81433354     0.34930707
 h     -0.08401903    -2.28350358    -0.43554846
 h     -0.21518747     0.76910133    -1.62424820
 h     -0.91220351     1.93380701     1.17260153
 h      1.74828506     1.54140879     0.43385735
 o      2.39763107    -0.96497003    -0.39280704
 h      3.04556655    -0.16215634    -0.54129415
 c     -2.50239200    -0.26211235     0.45551653
 h     -2.90287490    -1.18826318     0.93897848
 h     -2.74697300     0.52874777     1.21802658
 h     -3.14657639    -0.08866702    -0.39425110
 h     -1.73461896     1.71723916    -1.11067700
          17

 c      1.26551495    -0.45110863     0.02467786
 c     -0.10487974    -1.18467215    -0.08968630
 c     -1.06259239    -0.22804581     0.17328418
 c     -0.80538752     1.15535655    -0.88724760
 c     -0.36882309     1.22066067     0.50747978
 c      0.98154275     0.81988253     0.35816833
 h     -0.09019501    -2.27192709    -0.40308871
 h     -0.23051939     0.73160264    -1.62556215
 h     -0.88927626     1.91775545     1.18889222
 h      1.79473281     1.54510134     0.41695723
 o      2.40333960    -0.96843024    -0.39035960
 h      3.03492307    -0.15486055    -0.52317721
 c     -2.51465936    -0.26889475     0.45061333
 h     -2.97261074    -1.16800644     0.95091122
 h     -2.81292108     0.53072208     1.27261885
 h     -3.10644599    -0.15255519    -0.37728290
 h     -1.76254700     1.73706385    -1.10635691
          17

 c      1.26643309    -0.44458366     0.01283904
 c     -0.12111781    -1.16521097    -0.09599910
 c     -1.05622081    -0.22183363     0.17373148
 c     -0.80753733     1.14403504    -0.89057461
 c     -0.36504729     1.21007006     0.51057951
 c      0.99900194     0.82642533     0.36811320
 h     -0.10251107    -2.24982284    -0.36605617
 h     -0.23209901     0.69120431    -1.64546215
 h     -0.86182779     1.89667410     1.20435231
 h      1.84115866     1.55142114     0.39805317
 o      2.41017528    -0.97079036    -0.38814748
 h      3.01376289    -0.16919900    -0.50223542
 c     -2.52764859    -0.27582845     0.44929167
 h     -3.03238512    -1.14678081     0.95879614
 h     -2.87322445     0.52239111     1.31056330
 h     -3.08180707    -0.21045114    -0.38323663
 h     -1.78003905     1.74924456    -1.10505080
          17

 c      1.26462942    -0.43943013     0.00087711
 c     -0.13353339    -1.14561478    -0.10223291
 c     -1.05179279    -0.21367006     0.17509968
 c     -0.81239166     1.13403073    -0.89285846
 c     -0.36204427     1.19740805     0.51235284
 c      1.01946085     0.83399060     0.37887358
 h     -0.12141360    -2.22038598    -0.32652580
 h     -0.22561535     0.65298724    -1.67669674
 h     -0.83239706     1.87261862     1.21979368
 h      1.88196444     1.55703876     0.37821900
 o      2.41763614    -0.97236536    -0.38607663
 h      2.98872425    -0.19905901    -0.48026601
 c     -2.54087965    -0.28265549     0.45256923
 h     -3.07918465    -1.12684385     0.96295327
 h     -2.92475334     0.50233929     1.32581116
 h     -3.07870264    -0.26014452    -0.42109459
 h     -1.78301334     1.75046695    -1.10601168
          17

 c      1.26030375    -0.43558664    -0.01109340
 c     -0.14150049    -1.12614198    -0.10829941
 c     -1.05013304    -0.20327993     0.17776624
 c     -0.81928317     1.12503317    -0.89486992
 c     -0.35932966     1.18279462     0.51262918
 c      1.04267097     0.84241700     0.39013050
 h     -0.14690962    -2.18899084    -0.28689008
 h     -0.21848138     0.62360448    -1.70929720
 h     -0.80366847     1.84793517     1.23631059
 h      1.91348596     1.56004255     0.35876699
 o      2.42486380    -0.97392192    -0.38400718
 h      2.97124621    -0.23117269    -0.45957177
 c     -2.55473784    -0.28910243     0.45959624
 h     -3.11146039    -1.11139911     0.96430991
 h     -2.96566506     0.47206975     1.31603685
 h     -3.09104669    -0.30176578    -0.48142278
 h     -1.77117731     1.73975268    -1.10894574
          17

 c      1.25382116    -0.43292289    -0.02296060
 c     -0.14464185    -1.10685858    -0.11409848
 c     -1.05180520    -0.19051823     0.18199223
 c     -0.82740336     1.11662904    -0.89720529
 c     -0.35644046     1.16647658     0.51137597
 c      1.06808173     0.85134192     0.40153098
 h     -0.17862837    -2.16192871    -0.24939727
 h     -0.21634073     0.60817455    -1.73523684
 h     -0.77779443     1.82448301     1.25447318
 h      1.93447875     1.56018001     0.34102391
 o      2.43082584    -0.97647712    -0.38181289
 h      2.97467261    -0.24858248    -0.44206105
 c     -2.56982815    -0.29505017     0.46847330
 h     -3.12908720    -1.10429311     0.96407565
 h     -2.99541565     0.43535541     1.28218173
 h     -3.10812998    -0.33544350    -0.54528502
 h     -1.74770721     1.71844739    -1.11401474
          17

 c      1.24572433    -0.43123421    -0.03461267
 c     -0.14289652    -1.08778691    -0.11953743
 c     -1.05706078    -0.17544469     0.18788217
 c     -0.83586919     1.10836242    -0.90013592
 c     -0.35300763     1.14890052     0.50875732
 c      1.09485231     0.86022160     0.41271316
 h     -0.21586809    -2.14390172    -0.21570538
 h     -0.22214659     0.60920885    -1.74981902
 h     -0.75593562     1.80304634     1.27362242
 h      1.94618412     1.55883907     0.32609135
 o      2.43494741    -0.98047807    -0.37947521
 h      3.00432200    -0.24397651    -0.42785159
 c     -2.58630237    -0.30063153     0.47729576
 h     -3.13300486    -1.10943069     0.96351554
 h     -3.01536303     0.39855795     1.22887829
 h     -3.12219817    -0.36101913    -0.59687012
 h     -1.71937040     1.69045244    -1.12198220
          17

 c      1.23672053    -0.43024659    -0.04593034
 c     -0.13657729    -1.06910788    -0.12453198
 c     -1.06582006    -0.15836514     0.19536250
 c     -0.84374278     1.09974293    -0.90359757
 c     -0.34877943     1.13073051     0.50513810
 c      1.12190364     0.86837510     0.42333471
 h     -0.25740388    -2.13544951    -0.18678273
 h     -0.23628620     0.62663798    -1.75158073
 h     -0.73824613     1.78332529     1.29175740
 h      1.95204861     1.55883206     0.31464770
 o      2.43753841    -0.98529305    -0.37708412
 h      3.05105207    -0.22786863    -0.41539956
 c     -2.60374648    -0.30635294     0.48437027
 h     -3.12451715    -1.12967193     0.96372036
 h     -3.02986141     0.37151303     1.16539640
 h     -3.12942444    -0.37858863    -0.62680807
 h     -1.69614431     1.66208537    -1.13427106
          17

 c      1.22763588    -0.42964595    -0.05678120
 c     -0.12639854    -1.05122674    -0.12898360
 c     -1.07769372    -0.13982495     0.20418194
 c     -0.85026479     1.09039264    -0.90723280
 c     -0.34360204     1.11279719     0.50102376
 c      1.14803874     0.87507068     0.43309374
 h     -0.30111187    -2.13255380    -0.16325457
 h     -0.25658393     0.65794288    -1.74228097
 h     -0.72422703     1.76450671     1.30613353
 h      1.95684303     1.56374873     0.30688312
 o      2.43928870    -0.98994335    -0.37473822
 h      3.09975554    -0.21674132    -0.40318396
 c     -2.62134610    -0.31317370     0.48819829
 h     -3.10450958    -1.16528634     0.96527785
 h     -3.04660527     0.36714963     1.10490640
 h     -3.12852658    -0.38873943    -0.63091460
 h     -1.68843572     1.64028729    -1.15242643
          17

 c      1.21936105    -0.42911395    -0.06702253
 c     -0.11343101    -1.03464403    -0.13276436
 c     -1.09204254    -0.12055838     0.21393440
 c     -0.85536050     1.08037075    -0.91048433
 c     -0.33738572     1.09600586     0.49696725
 c      1.17214376     0.87967492     0.44173121
 h     -0.34389550    -2.12893946    -0.14579030
 h     -0.27801850     0.69824872    -1.72733118
 h     -0.71316553     1.74600798     1.31417933
 h      1.96489461     1.57660061     0.30269517
 o      2.44071289    -0.99379710    -0.37249849
 h      3.13856742    -0.22172116    -0.39045865
 c     -2.63830648    -0.32208775     0.48793727
 h     -3.07321958    -1.21288083     0.96804117
 h     -3.07302519     0.39553123     1.05809652
 h     -3.11976967    -0.39261219    -0.60905609
 h     -1.70140164     1.62882908    -1.17663622
          17

 c      1.21280194    -0.42835560    -0.07651112
 c     -0.09896977    -1.01978342    -0.13573365
 c     -1.10806549    -0.10140227     0.22410475
 c     -0.85993843     1.07033443    -0.91271278
 c     -0.33008151     1.08123503     0.49348007
 c      1.19340776     0.88182976     0.44901416
 h     -0.38215852    -2.11898602    -0.13517666
 h     -0.29294992     0.74102862    -1.71573805
 h     -0.70445106     1.72802412     1.31427395
 h      1.97798475     1.59809182     0.30212380
 o      2.44202672    -0.99666012    -0.37039889
 h      3.16102789    -0.24695381    -0.37705691
 c     -2.65438951    -0.33318301     0.48411526
 h     -3.03086132    -1.26596091     0.97125073
 h     -3.10941222     0.45335848     1.02478670
 h     -3.10487218    -0.39194680    -0.56542434
 h     -1.73125067     1.62584691    -1.20449611
          17

 c      1.20882452    -0.42712243    -0.08511401
 c     -0.08435754    -1.00690141    -0.13777238
 c     -1.12490570    -0.08318469     0.23413517
 c     -0.86542455     1.06118396    -0.91339430
 c     -0.32167663     1.06924128     0.49096686
 c      1.21142289     0.88154805     0.45472396
 h     -0.41251171    -2.09946559    -0.13217373
 h     -0.29357046     0.78033958    -1.71712244
 h     -0.69773217     1.71177590     1.30618856
 h      1.99447585     1.62575308     0.30567532
 o      2.44316764    -0.99869278    -0.36846403
 h      3.16579939    -0.29084110    -0.36306801
 c     -2.66976078    -0.34547801     0.47848403
 h     -2.97848833    -1.31694058     0.97391957
 h     -3.14884879     0.52407772     0.99687158
 h     -3.08776741    -0.38906122    -0.51027201
 h     -1.76834971     1.62590839    -1.23176735
          17

 c      1.20818613    -0.42522950    -0.09271463
 c     -0.07081708    -0.99606082    -0.13880911
 c     -1.14174441    -0.06662219     0.24349604
 c     -0.87285039     1.05351338    -0.91253460
 c     -0.31219992     1.06058549     0.48968519
 c      1.22610047     0.87914909     0.45867651
 h     -0.43238487    -2.07008978    -0.13735832
 h     -0.27689388     0.81372399    -1.73507391
 h     -0.69295664     1.69948166     1.29117840
 h      2.01044218     1.65478313     0.31418616
 o      2.44376018    -1.00038735    -0.36672419
 h      3.15719865    -0.34635680    -0.34856465
 c     -2.68428148    -0.35774968     0.47336935
 h     -2.91835814    -1.35916632     0.97519358
 h     -3.18386070     0.58949316     0.96750558
 h     -3.07558548    -0.38662508    -0.46193583
 h     -1.80299826     1.62370686    -1.25423679
          17

 c      1.21144833    -0.42257475    -0.09921570
 c     -0.05930652    -0.98710903    -0.13883034
 c     -1.15784690    -0.05224622     0.25173745
 c     -0.88235024     1.04744260    -0.91088197
 c     -0.30173723     1.05559222     0.48973598
 c      1.23750216     0.87510351     0.46076153
 h     -0.44048343    -2.03353888    -0.15106084
 h     -0.24752553     0.84239647    -1.76350481
 h     -0.69030163     1.69406878     1.27170028
 h      2.02168320     1.67986167     0.32838735
 o      2.44303555    -1.00258040    -0.36523522
 h      3.14651762    -0.40084120    -0.33327375
 c     -2.69732063    -0.36908903     0.47109901
 h     -2.85376296    -1.38805729     0.97461149
 h     -3.20994211     0.63686152     0.93411106
 h     -3.07730982    -0.38709275    -0.44342890
 h     -1.82848634     1.61589887    -1.26885300
          17

 c      1.21888722    -0.41914991    -0.10453916
 c     -0.05041468    -0.97964487    -0.13787619
 c     -1.17255957    -0.04036869     0.25851134
 c     -0.89338295     1.04282867    -0.90948931
 c     -0.29045715     1.05436027     0.49108863
 c      1.24571211     0.86989989     0.46097086
 h     -0.43710750    -1.99533400    -0.17340910
 h     -0.21439769     0.86851783    -1.79136851
 h     -0.68995485     1.69856056     1.25070458
 h      2.02516256     1.69665917     0.34856135
 o      2.43999049    -1.00625148    -0.36409966
 h      3.14971991    -0.43930781    -0.31627036
 c     -2.70837362    -0.37894127     0.47272379
 h     -2.78862217    -1.40156391     0.97237521
 h     -3.22533515     0.65917130     0.89716508
 h     -3.09712942    -0.39213422    -0.46631376
 h     -1.84156339     1.60127557    -1.27399852
          17

 c      1.23042561    -0.41503135    -0.10862244
 c     -0.04433053    -0.97302716    -0.13602281
 c     -1.18529013    -0.03108721     0.26357191
 c     -0.90514822     1.03944401    -0.90914752
 c     -0.27864451     1.05682759     0.49364295
 c      1.25078037     0.86397190     0.45940514
 h     -0.42415501    -1.96322382    -0.20447662
 h     -0.18596884     0.89327029    -1.80911074
 h     -0.69173031     1.71516177     1.23059608
 h      2.01957817     1.70262088     0.37444128
 o      2.43419015    -1.01186518    -0.36343821
 h      3.17510362    -0.45513682    -0.29650043
 c     -2.71761365    -0.38695641     0.47707758
 h     -2.72700372    -1.40030782     0.96957374
 h     -3.23010270     0.65362544     0.85880095
 h     -3.12942182    -0.40278804    -0.51834881
 h     -1.84220586     1.58051095    -1.26948894
          17

 c      1.24561179    -0.41035984    -0.11141457
 c     -0.04092278    -0.96652858    -0.13336399
 c     -1.19550293    -0.02431829     0.26676631
 c     -0.91677519     1.03699381    -0.91016454
 c     -0.26672431     1.06285931     0.49730526
 c      1.25270900     0.85766736     0.45626233
 h     -0.40437386    -1.94512394    -0.24444217
 h     -0.16804376     0.91672834    -1.81117317
 h     -0.69465487     1.74436510     1.21231548
 h      2.00547203     1.69727099     0.40530330
 o      2.42642433    -1.01899135    -0.36329945
 h      3.21320015    -0.45629216    -0.27424364
 c     -2.72549661    -0.39291831     0.48195555
 h     -2.67262901    -1.38737731     0.96814558
 h     -3.22574054     0.62089307     0.82209257
 h     -3.16427682    -0.41970782    -0.57678204
 h     -1.83360608     1.55605387    -1.25660230
          17

 c      1.26366078    -0.40532024    -0.11287645
 c     -0.03992260    -0.95967186    -0.13002371
 c     -1.20273219    -0.01984194     0.26802541
 c     -0.92734551     1.03508722    -0.91238843
 c     -0.25525019     1.07230662     0.50202013
 c      1.25146045     0.85123414     0.45181237
 h     -0.37978279    -1.94526631    -0.29336642
 h     -0.16354677     0.93830771    -1.79583249
 h     -0.69684994     1.78458946     1.19515058
 h      1.98520121     1.68230975     0.44017284
 o      2.41806507    -1.02690051    -0.36364788
 h      3.24685406    -0.45581631    -0.25122071
 c     -2.73221645    -0.39686505     0.48545736
 h     -2.62842128    -1.36765522     0.97056753
 h     -3.21552161     0.56581902     0.79093465
 h     -3.19391248    -0.44303434    -0.62397348
 h     -1.82225293     1.53206884    -1.23805560
          17

 c      1.28353419    -0.40012593    -0.11298670
 c     -0.04107471    -0.95253214    -0.12622051
 c     -1.20661317    -0.01734086     0.26735964
 c     -0.93597451     1.03326514    -0.91530732
 c     -0.24484255     1.08500414     0.50774187
 c      1.24698097     0.84482624     0.44636359
 h     -0.35052828    -1.96096589    -0.35035466
 h     -0.17259622     0.95711680    -1.76469657
 h     -0.69590341     1.83262261     1.17740801
 h      1.96272385     1.66144933     0.47811015
 o      2.41026889    -1.03511245    -0.36442915
 h      3.26349057    -0.46293577    -0.22941585
 c     -2.73752767    -0.39936296     0.48623612
 h     -2.59623078    -1.34656773     0.97930837
 h     -3.20549295     0.49946686     0.77035851
 h     -3.21385747    -0.47237039    -0.65023100
 h     -1.81705691     1.51384359    -1.21752797
          17

 c      1.30402970    -0.39500983    -0.11174994
 c     -0.04411731    -0.94568213    -0.12232097
 c     -1.20693051    -0.01643343     0.26485886
 c     -0.94213888     1.03115346    -0.91817612
 c     -0.23609885     1.10072412     0.51437845
 c      1.23925872     0.83855889     0.44023049
 h     -0.31562614    -1.98360846    -0.41283241
 h     -0.19212311     0.97214671    -1.72277366
 h     -0.68954515     1.88458059     1.15741605
 h      1.94286773     1.63961428     0.51849010
 o      2.40377689    -1.04346358    -0.36561013
 h      3.25784068    -0.48181713    -0.21031956
 c     -2.74073722    -0.40172258     0.48333330
 h     -2.57687439    -1.32849095     0.99610706
 h     -3.20520121     0.44026648     0.76675231
 h     -3.22200888    -0.50689028    -0.65146081
 h     -1.82599532     1.50589067    -1.19829937
          17

 c      1.32387215    -0.39022441    -0.10920472
 c     -0.04866553    -0.93984387    -0.11880621
 c     -1.20366427    -0.01670449     0.26069101
 c     -0.94617088     1.02868332    -0.92012559
 c     -0.22951263     1.11912885     0.52175089
 c      1.22843816     0.83263656     0.43372016
 h     -0.27467236    -2.00299202    -0.47686998
 h     -0.21514918     0.98241415    -1.67893423
 h     -0.67626040     1.93688060     1.13427105
 h      1.92979503     1.62117872     0.56105588
 o      2.39892879    -1.05203668    -0.36719324
 h      3.23124461    -0.51249244    -0.19459600
 c     -2.74099143    -0.40550949     0.47621157
 h     -2.57038433    -1.31557989     1.02134360
 h     -3.22460154     0.40727288     0.78614088
 h     -3.21785678    -0.54550822    -0.62728781
 h     -1.85106503     1.50928984    -1.18163724
          17

 c      1.34180892    -0.38604466    -0.10542752
 c     -0.05415847    -0.93558960    -0.11618097
 c     -1.19700534    -0.01773695     0.25509213
 c     -0.94937340     1.02614195    -0.92023210
 c     -0.22542247     1.13974661     0.52958127
 c      1.21494934     0.82749644     0.42715483
 h     -0.22872197    -2.01097676    -0.53821867
 h     -0.23119574     0.98718526    -1.64523033
 h     -0.65564206     1.98695014     1.10815268
 h      1.92515200     1.60787636     0.60550710
 o      2.39561707    -1.06113687    -0.36923788
 h      3.19184369    -0.55099382    -0.18163313
 c     -2.73804200    -0.41115208     0.46521543
 h     -2.57618630    -1.30756565     1.05377999
 h     -3.26492103     0.40378092     0.82883894
 h     -3.20241431    -0.58714809    -0.58090293
 h     -1.88651774     1.52092834    -1.16669753
          17

 c      1.35670754    -0.38275932    -0.10052741
 c     -0.05989538    -0.93322948    -0.11489278
 c     -1.18733874    -0.01914357     0.24834771
 c     -0.95331926     1.02397110    -0.91778363
 c     -0.22399043     1.16197425     0.53750515
 c      1.19953381     0.82382076     0.42090865
 h     -0.18012420    -2.00286738    -0.59322455
 h     -0.23071302     0.98629395    -1.63230758
 h     -0.62847912     2.03363625     1.08030845
 h      1.92730217     1.59808378     0.65083985
 o      2.39320589    -1.07129656    -0.37189754
 h      3.15526522    -0.58903478    -0.16886171
 c     -2.73247440    -0.41762117     0.45195309
 h     -2.59313764    -1.30219559     1.09066486
 h     -3.31543633     0.41460077     0.88648277
 h     -3.17896147    -0.63125254    -0.52059879
 h     -1.92270331     1.53564946    -1.15199137
          17

 c      1.36764964    -0.38064157    -0.09462840
 c     -0.06510604    -0.93280927    -0.11527850
 c     -1.17521513    -0.02059144     0.24077471
 c     -0.95879496     1.02254246    -0.91281007
 c     -0.22520179     1.18510223     0.54510532
 c      1.18310737     0.82236211     0.41540377
 h     -0.13198514    -1.97745959    -0.63939368
 h     -0.21271077     0.98035534    -1.64203784
 h     -0.59660793     2.07730612     1.05280938
 h      1.93238655     1.58821813     0.69510884
 o      2.39074992    -1.08311096    -0.37540065
 h      3.14050588    -0.61651445    -0.15204397
 c     -2.72486246    -0.42363857     0.43902266
 h     -2.61946838    -1.29609359     1.12823375
 h     -3.36257561     0.42241071     0.94701127
 h     -3.15423682    -0.67881094    -0.46182959
 h     -1.95095677     1.54879186    -1.13654618
          17

 c      1.37400673    -0.37990886    -0.08784514
 c     -0.06902163    -0.93412388    -0.11752256
 c     -1.16130629    -0.02181202     0.23270280
 c     -0.96547778     1.02207276    -0.90616547
 c     -0.22888939     1.20836832     0.55196025
 c      1.16655933     0.82371119     0.41105032
 h     -0.08765845    -1.93683988    -0.67578897
 h     -0.18631171     0.97065016    -1.66630390
 h     -0.56253186     2.11952192     1.02809776
 h      1.93621763     1.57488523     0.73585446
 o      2.38784567    -1.09671430    -0.37983163
 h      3.15583359    -0.62988056    -0.12883867
 c     -2.71525851    -0.42828071     0.42930400
 h     -2.65268283    -1.28603147     1.16267032
 h     -3.39681128     0.41707671     1.00002345
 h     -3.13782433    -0.73327052    -0.42503155
 h     -1.96589189     1.55732764    -1.12011482
          17

 c      1.37547617    -0.38070661    -0.08026832
 c     -0.07093624    -0.93671157    -0.12161280
 c     -1.14633988    -0.02259039     0.22445480
 c     -0.97250892     1.02262941    -0.89895111
 c     -0.23478167     1.23105112     0.55770507
 c      1.15060974     0.82815258     0.40817270
 h     -0.05029622    -1.88635631    -0.70348539
 h     -0.16372686     0.95875903    -1.69376004
 h     -0.52883653     2.16213581     1.00833771
 h      1.93570026     1.55625375     0.77078023
 o      2.38513756    -1.11150166    -0.38491436
 h      3.19037808    -0.63650357    -0.10231901
 c     -2.70368247    -0.43107416     0.42464552
 h     -2.68960218    -1.27005895     1.19111302
 h     -3.41313243     0.39502295     1.03830837
 h     -3.13602067    -0.79780815    -0.42258888
 h     -1.96566311     1.56000503    -1.10302052
          17

 c      1.37205721    -0.38312353    -0.07197032
 c     -0.07026317    -0.93985453    -0.12729939
 c     -1.13103010    -0.02274959     0.21632811
 c     -0.97902689     1.02414399    -0.89202611
 c     -0.24255660     1.25259115     0.56209064
 c      1.13575217     0.83562843     0.40696121
 h     -0.02239602    -1.83448465    -0.72600168
 h     -0.15420548     0.94622306    -1.71545618
 h     -0.49762058     2.20599254     0.99476556
 h      1.92948123     1.53245991     0.79828919
 o      2.38356315    -1.12661335    -0.39018045
 h      3.22617431    -0.64681465    -0.07828024
 c     -2.69078763    -0.43228628     0.42481851
 h     -2.72662696    -1.24807290     1.21217842
 h     -3.40968012     0.35687266     1.05753846
 h     -3.14521926    -0.86912945    -0.44671290
 h     -1.95172492     1.55729400    -1.08604559
          17

 c      1.36398648    -0.38720861    -0.06302179
 c     -0.06658069    -0.94267067    -0.13411013
 c     -1.11603663    -0.02214763     0.20857626
 c     -0.98429946     1.02640919    -0.88588150
 c     -0.25187402     1.27267972     0.56501181
 c      1.12223881     0.84576811     0.40745570
 h     -0.00544438    -1.79162235    -0.74905920
 h     -0.16259775     0.93437268    -1.72617722
 h     -0.47026450     2.24996945     0.98738398
 h      1.91814604     1.50550574     0.81780981
 o      2.38364501    -1.14136330    -0.39521504
 h      3.24996167    -0.66755044    -0.06133199
 c     -2.67754395    -0.43276698     0.42833993
 h     -2.76011889    -1.22190239     1.22597499
 h     -3.38700308     0.30623132     1.05584752
 h     -3.15600183    -0.93811741    -0.47884938
 h     -1.92869783     1.55140948    -1.07039149
          17

 c      1.35167713    -0.39296972    -0.05350552
 c     -0.05964623    -0.94439688    -0.14151992
 c     -1.10194962    -0.02068475     0.20139549
 c     -0.98770598     1.02908930    -0.88067650
 c     -0.26237585     1.29125163     0.56648660
 c      1.11007858     0.85794788     0.40954998
 h      0.00003056    -1.76665693    -0.77850516
 h     -0.18986563     0.92424917    -1.72403652
 h     -0.44762955     2.29110010     0.98519122
 h      1.90420228     1.47894490     0.82995119
 o      2.38540141    -1.15530612    -0.39973390
 h      3.25535066    -0.70106664    -0.05377342
 c     -2.66454560    -0.43345413     0.43365690
 h     -2.78676219    -1.19511223     1.23397399
 h     -3.34844015     0.24975341     1.03406500
 h     -3.16046335    -0.99595246    -0.50379427
 h     -1.90399040     1.54618506    -1.05757850
          17

 c      1.33568991    -0.40036419    -0.04352540
 c     -0.04938271    -0.94478096    -0.14926324
 c     -1.08927805    -0.01830828     0.19491728
 c     -0.98884081     1.03180267    -0.87628688
 c     -0.27367135     1.30838890     0.56660704
 c      1.09905724     0.87137894     0.41301734
 h     -0.00601176    -1.76231918    -0.81653581
 h     -0.23343823     0.91649453    -1.71027845
 h     -0.43041119     2.32568850     0.98674038
 h      1.89173674     1.45729814     0.83641017
 o      2.38843763    -1.16821139    -0.40359447
 h      3.24201926    -0.74623310    -0.05557986
 c     -2.65169057    -0.43527279     0.43936194
 h     -2.80386587    -1.17241669     1.23879625
 h     -3.30158125     0.19818372     0.99687121
 h     -3.15419216    -1.03692228    -0.51306270
 h     -1.88613764     1.54620530    -1.04908642
          17

 c      1.31674849    -0.40928100    -0.03320640
 c     -0.03592216    -0.94420690    -0.15750566
 c     -1.07842738    -0.01502284     0.18920811
 c     -0.98782911     1.03431782    -0.87232432
 c     -0.28533565     1.32420343     0.56549076
 c      1.08882553     0.88523299     0.41757144
 h     -0.02323347    -1.77373126    -0.85962610
 h     -0.28695223     0.91112666    -1.68984014
 h     -0.41935373     2.35060171     0.99066818
 h      1.88531525     1.44495370     0.83938393
 o      2.39195951    -1.18007240    -0.40682776
 h      3.21595096    -0.79869755    -0.06405447
 c     -2.63812527    -0.43932426     0.44402468
 h     -2.80958982    -1.15842374     1.24360867
 h     -3.25965696     0.16711624     0.95385999
 h     -3.13540086    -1.05821239    -0.50320063
 h     -1.88123654     1.55478682    -1.04565833
          17

 c      1.29578008    -0.41952568    -0.02268448
 c     -0.01971951    -0.94340554    -0.16666989
 c     -1.06966384    -0.01090405     0.18426056
 c     -0.98562410     1.03675310    -0.86813676
 c     -0.29692376     1.33875185     0.56325317
 c      1.07906688     0.89880268     0.42296803
 h     -0.05039859    -1.79192122    -0.90065613
 h     -0.34015261     0.90727891    -1.67208584
 h     -0.41526184     2.36415574     0.99602013
 h      1.88801739     1.44464758     0.84046801
 o      2.39472599    -1.19112369    -0.40968918
 h      3.19052036    -0.85086591    -0.07315345
 c     -2.62263231    -0.44675468     0.44645279
 h     -2.80303945    -1.15583731     1.25103557
 h     -3.23799204     0.17304346     0.91627909
 h     -3.10402267    -1.05934905    -0.47435844
 h     -1.88949872     1.57193233    -1.04668378
          17

 c      1.27395423    -0.43079635    -0.01207951
 c     -0.00164523    -0.94309460    -0.17714973
 c     -1.06308350    -0.00611016     0.17998803
 c     -0.98379238     1.03956452    -0.86294130
 c     -0.30799683     1.35199251     0.55999445
 c      1.06966836     0.91162430     0.42909307
 h     -0.08509883    -1.80829835    -0.93255991
 h     -0.38114527     0.90334310    -1.66922917
 h     -0.41891012     2.36649599     1.00240937
 h      1.89959382     1.45632480     0.83968020
 o      2.39525549    -1.20172566    -0.41260174
 h      3.18356841    -0.89392752    -0.07451297
 c     -2.60474482    -0.45778557     0.44664394
 h     -2.78421465    -1.16411045     1.26211384
 h     -3.24126684     0.22065983     0.88695576
 h     -3.06156916    -1.04239504    -0.43034654
 h     -1.90553272     1.59436903    -1.05033301
          17

 c      1.25268088    -0.44266071    -0.00145911
 c      0.01701200    -0.94381734    -0.18916651
 c     -1.05862002    -0.00087790     0.17623945
 c     -0.98368230     1.04327270    -0.85636680
 c     -0.31814776     1.36377598     0.55579949
 c      1.06075522     0.92348476     0.43596159
 h     -0.12411113    -1.81689354    -0.95044528
 h     -0.40260887     0.89816742    -1.68929515
 h     -0.43093909     2.35958158     1.01007394
 h      1.91634245     1.47731029     0.83553014
 o      2.39270719    -1.21199827    -0.41579910
 h      3.20387616    -0.92382196    -0.06321344
 c     -2.58519039    -0.47100926     0.44613345
 h     -2.75387962    -1.17970570     1.27605685
 h     -3.25764533     0.29584801     0.85785792
 h     -3.01193198    -1.01304538    -0.38010671
 h     -1.92199793     1.61759951    -1.05433524
          17

 c      1.23354035    -0.45455914     0.00918786
 c      0.03463685    -0.94592571    -0.20276124
 c     -1.05609436     0.00450345     0.17283544
 c     -0.98572793     1.04817357    -0.84904726
 c     -0.32702167     1.37386737     0.55074783
 c      1.05257623     0.93432578     0.44363157
 h     -0.16400824    -1.81479273    -0.95213810
 h     -0.40674372     0.89253369    -1.72849456
 h     -0.45177207     2.34677591     1.01981303
 h      1.93283106     1.50361192     0.82606313
 o      2.38757862    -1.22162810    -0.41900856
 h      3.24048450    -0.94429256    -0.04279528
 c     -2.56472329    -0.48413639     0.44718381
 h     -2.71345231    -1.19772594     1.29089075
 h     -3.27121954     0.37744861     0.82079110
 h     -2.96266563    -0.98188578    -0.33961957
 h     -1.93288723     1.63783171    -1.05668851
          17

 c      1.21812884    -0.46586183     0.01994811
 c      0.04949092    -0.94957094    -0.21781731
 c     -1.05526192     0.00973798     0.16959745
 c     -0.98961669     1.05429044    -0.84234589
 c     -0.33433492     1.38201004     0.54493111
 c      1.04536413     0.94413471     0.45211250
 h     -0.20176206    -1.80207250    -0.93818219
 h     -0.40190118     0.88879633    -1.77396830
 h     -0.48153272     2.33191702     1.03268589
 h      1.94396450     1.53131024     0.80991707
 o      2.38099909    -1.23019055    -0.42171354
 h      3.27392100    -0.96151285    -0.02091250
 c     -2.54339783    -0.49498532     0.45200253
 h     -2.66492029    -1.21366367     1.30439394
 h     -3.27163051     0.44873903     0.77298224
 h     -2.92388308    -0.96243702    -0.32938296
 h     -1.93482204     1.65279705    -1.05601966
          17

 c      1.20781131    -0.47598196     0.03094233
 c      0.06003489    -0.95462417    -0.23403978
 c     -1.05582852     0.01457409     0.16635522
 c     -0.99480714     1.06148148    -0.83756674
 c     -0.33990013     1.38802837     0.53848543
 c      1.03925937     0.95287670     0.46131826
 h     -0.23536516    -1.78191645    -0.91189072
 h     -0.39618830     0.88930325    -1.81258762
 h     -0.51990338     2.31791861     1.04940172
 h      1.94628163     1.55740519     0.78681779
 o      2.37386315    -1.23741419    -0.42350137
 h      3.28967709    -0.97956189    -0.00359530
 c     -2.52119022    -0.50236515     0.46153619
 h     -2.61071970    -1.22445606     1.31493503
 h     -3.25433709     0.49947907     0.71577046
 h     -2.90081091    -0.96175803    -0.35973708
 h     -1.92719720     1.66190105    -1.05172640
          17

 c      1.20343340    -0.48450892     0.04224944
 c      0.06530190    -0.96054184    -0.25088442
 c     -1.05745223     0.01883595     0.16294311
 c     -1.00075263     1.06950473    -0.83553432
 c     -0.34366143     1.39192030     0.53163257
 c      1.03429219     0.96046107     0.47105936
 h     -0.26451538    -1.76090972    -0.87943085
 h     -0.39480436     0.89554502    -1.83555469
 h     -0.56589257     2.30548471     1.06960091
 h      1.93845910     1.58017450     0.75758865
 o      2.36662895    -1.24318996    -0.42414339
 h      3.28110785    -1.00005925     0.00616334
 c     -2.49868957    -0.50644835     0.47452482
 h     -2.55356375    -1.22881208     1.32207208
 h     -3.21846372     0.52425894     0.65256054
 h     -2.88806924    -0.97405008    -0.41815425
 h     -1.91210376     1.66623467    -1.04402762
          17

 c      1.20511992    -0.49130069     0.05382428
 c      0.06515203    -0.96631291    -0.26752945
 c     -1.05975217     0.02242313     0.15919317
 c     -1.00689731     1.07802905    -0.83656266
 c     -0.34572895     1.39386336     0.52469346
 c      1.03038833     0.96672235     0.48105580
 h     -0.29101731    -1.74859657    -0.84916058
 h     -0.40016982     0.90811564    -1.83869738
 h     -0.61762189     2.29286169     1.09153249
 h      1.92140043     1.59930187     0.72392650
 o      2.35936539    -1.24752325    -0.42357802
 h      3.24849311    -1.02283579     0.00818785
 c     -2.47666319    -0.50793312     0.48863689
 h     -2.49622911    -1.22706547     1.32672229
 h     -3.16550033     0.52103147     0.58769114
 h     -2.87632985    -0.98915928    -0.48166816
 h     -1.89417511     1.66853964    -1.03392338
          17

 c      1.21227805    -0.49648081     0.06545699
 c      0.06019276    -0.97071140    -0.28305271
 c     -1.06231219     0.02529470     0.15492914
 c     -1.01268798     1.08666579    -0.84053667
 c     -0.34638318     1.39411965     0.51804556
 c      1.02738283     0.97141505     0.49096427
 h     -0.31779137    -1.75443714    -0.82892272
 h     -0.41246779     0.92686485    -1.82179055
 h     -0.67235879     2.27687751     1.11245901
 h      1.89808614     1.61587787     0.68807542
 o      2.35174707    -1.25051744    -0.42192813
 h      3.19905528    -1.04620206     0.00536374
 c     -2.45550838    -0.50738614     0.50185054
 h     -2.44131672    -1.22070125     1.33085866
 h     -3.09917484     0.49091981     0.52591750
 h     -2.85915965    -1.00053196    -0.53237093
 h     -1.87986581     1.67280435    -1.02294703
          17

 c      1.22379189    -0.50033492     0.07680762
 c      0.05133498    -0.97287348    -0.29680823
 c     -1.06467346     0.02745571     0.14997214
 c     -1.01773915     1.09508764    -0.84697201
 c     -0.34604121     1.39290643     0.51204357
 c      1.02506187     0.97423322     0.50041924
 h     -0.34593378    -1.78201390    -0.82181259
 h     -0.42967308     0.95094702    -1.78851946
 h     -0.72689061     2.25444634     1.12952650
 h      1.87300752     1.63212680     0.65238740
 o      2.34300003    -1.25237893    -0.41955681
 h      3.14787016    -1.06697092     0.00440887
 c     -2.43515354    -0.50538000     0.51279462
 h     -2.39104599    -1.21158508     1.33680664
 h     -3.02626459     0.43957384     0.47196818
 h     -2.83366274    -1.00569260    -0.56029010
 h     -1.87545167     1.68297770    -1.01261557
          17

 c      1.23826193    -0.50317679     0.08748820
 c      0.03937442    -0.97268678    -0.30861885
 c     -1.06633544     0.02894880     0.14415054
 c     -1.02213600     1.10321395    -0.85501902
 c     -0.34519367     1.39031239     0.50694929
 c      1.02325288     0.97487897     0.50908482
 h     -0.37264586    -1.82581456    -0.82471084
 h     -0.44701767     0.97878839    -1.74721896
 h     -0.77807203     2.22366140     1.14058723
 h      1.85090921     1.65059151     0.61883905
 o      2.33210912    -1.25336960    -0.41700946
 h      3.11472703    -1.08142232     0.01475630
 c     -2.41506291    -0.50293866     0.52070911
 h     -2.34715962    -1.20107735     1.34635349
 h     -2.95798101     0.37989772     0.42960274
 h     -2.79917477    -1.00464128    -0.56113352
 h     -1.88401195     1.70092592    -1.00378538
          17

 c      1.25418829    -0.50523911     0.09714739
 c      0.02495431    -0.97057383    -0.31857507
 c     -1.06678686     0.02985692     0.13732071
 c     -1.02661774     1.11131287    -0.86347188
 c     -0.34433687     1.38627238     0.50288951
 c      1.02195260     0.97317452     0.51669618
 h     -0.39295353    -1.87486554    -0.83154582
 h     -0.45668228     1.00825469    -1.71108286
 h     -0.82334531     2.18423590     1.14471873
 h      1.83500459     1.67276995     0.58868390
 o      2.31869626    -1.25363149    -0.41458551
 h      3.11034508    -1.08838097     0.04150193
 c     -2.39427115    -0.50178500     0.52544593
 h     -2.31092306    -1.18949338     1.36014519
 h     -2.91021845     0.33331036     0.40015866
 h     -2.75637012    -0.99886237    -0.53438132
 h     -1.90362076     1.72510762    -0.99649438
          17

 c      1.27008943    -0.50662089     0.10552291
 c      0.00872147    -0.96706323    -0.32677688
 c     -1.06557484     0.03031303     0.12938755
 c     -1.03228610     1.11985975    -0.87106583
 c     -0.34389429     1.38058532     0.49984307
 c      1.02139844     0.96916383     0.52307033
 h     -0.40268267    -1.91841510    -0.83698926
 h     -0.44998726     1.03746723    -1.69436004
 h     -0.86114280     2.13753479     1.14247189
 h      1.82570692     1.69793378     0.56251129
 o      2.30369911    -1.25308826    -0.41193147
 h      3.12553131    -1.09097469     0.07875127
 c     -2.37186082    -0.50358941     0.52741341
 h     -2.28308155    -1.17630628     1.37778295
 h     -2.89762202     0.32066613     0.38254665
 h     -2.70706110    -0.99118345    -0.48283847
 h     -1.92863735     1.75138215    -0.99044008
          17

 c      1.28458950    -0.50728105     0.11246120
 c     -0.00860138    -0.96257203    -0.33325336
 c     -1.06237703     0.03050654     0.12032858
 c     -1.03981911     1.12926349    -0.87724343
 c     -0.34414344     1.37294768     0.49764731
 c      1.02200719     0.96311547     0.52808658
 h     -0.39977403    -1.94878613    -0.83779203
 h     -0.42367092     1.06596782    -1.70304179
 h     -0.89116897     2.08638699     1.13592472
 h      1.82091515     1.72311880     0.54059672
 o      2.28864013    -1.25163319    -0.40838975
 h      3.14237731    -1.09359365     0.11513688
 c     -2.34793247    -0.50824085     0.52731402
 h     -2.26370876    -1.16081860     1.39840165
 h     -2.92126554     0.34272290     0.37687878
 h     -2.65464055    -0.98634524    -0.41376251
 h     -1.95273451     1.77509157    -0.98548582
          17

 c      1.29647607    -0.50706303     0.11791091
 c     -0.02622951    -0.95737313    -0.33798569
 c     -1.05704191     0.03067551     0.11019920
 c     -1.04892408     1.13974205    -0.88257521
 c     -0.34517115     1.36300222     0.49602098
 c      1.02421438     0.95542370     0.53166433
 h     -0.38420348    -1.96180903    -0.83265234
 h     -0.38415622     1.09461269    -1.72983480
 h     -0.91447942     2.03467301     1.12847988
 h      1.81752385     1.74430580     0.52319076
 o      2.27475607    -1.24929074    -0.40348649
 h      3.14759166    -1.09911575     0.14168449
 c     -2.32360026    -0.51371592     0.52622657
 h     -2.25211972    -1.14247616     1.42099230
 h     -2.96760588     0.38005244     0.38548541
 h     -2.60494242    -0.99211393    -0.34115488
 h     -1.97116134     1.79265525    -0.98176463
          17

 c      1.30473593    -0.50573390     0.12190140
 c     -0.04334314    -0.95160149    -0.34093451
 c     -1.04959993     0.03107663     0.09911056
 c     -1.05864896     1.15138060    -0.88814346
 c     -0.34689249     1.35041703     0.49461359
 c      1.02832843     0.94648478     0.53375438
 h     -0.35755890    -1.95662667    -0.82185605
 h     -0.34310676     1.12422465    -1.76127527
 h     -0.93312679     1.98653304     1.12421998
 h      1.81292460     1.75784512     0.51056308
 o      2.26279971    -1.24621588    -0.39704684
 h      3.13523239    -1.10866364     0.15384331
 c     -2.29997218    -0.51763320     0.52589506
 h     -2.24695126    -1.12075988     1.44440428
 h     -3.02043024     0.41217682     0.40919083
 h     -2.56613436    -1.01960157    -0.28541723
 h     -1.98158155     1.80217053    -0.97956905
          17

 c      1.30858427    -0.50303404     0.12451184
 c     -0.05909371    -0.94523119    -0.34204111
 c     -1.04027052     0.03193974     0.08719636
 c     -1.06793510     1.16417260    -0.89480268
 c     -0.34913876     1.33500384     0.49310071
 c      1.03445637     0.93661228     0.53433993
 h     -0.32270523    -1.93575707    -0.80714354
 h     -0.31086884     1.15492256    -1.78620591
 h     -0.94917332     1.94516965     1.12671507
 h      1.80583343     1.76141099     0.50291315
 o      2.25308112    -1.24264390    -0.38915287
 h      3.10563095    -1.12209497     0.15107181
 c     -2.27789006    -0.51840747     0.52783075
 h     -2.24632640    -1.09522416     1.46755807
 h     -3.06773017     0.42640025     0.44611289
 h     -2.54463796    -1.07775197    -0.26156598
 h     -1.98416873     1.80350038    -0.97925912
          17

 c      1.30749963    -0.49874006     0.12583451
 c     -0.07260557    -0.93803464    -0.34121142
 c     -1.02947248     0.03343312     0.07459234
 c     -1.07584430     1.17799943    -0.90295932
 c     -0.35177041     1.31683758     0.49130241
 c      1.04248136     0.92600109     0.53344028
 h     -0.28345642    -1.90539089    -0.79175678
 h     -0.29399899     1.18630216    -1.79824819
 h     -0.96339612     1.91171657     1.13766174
 h      1.79656462     1.75445716     0.50029334
 o      2.24544578    -1.23884708    -0.38012694
 h      3.06523211    -1.13829344     0.13686600
 c     -2.25837624    -0.51604554     0.53185304
 h     -2.24804606    -1.06572919     1.48974916
 h     -3.10194953     0.41687651     0.49285437
 h     -2.53930042    -1.16232160    -0.26331888
 h     -1.98148850     1.79821994    -0.98120907
          17

 c      1.30127081    -0.49273144     0.12594336
 c     -0.08301635    -0.92960869    -0.33832390
 c     -1.01783207     0.03565215     0.06143984
 c     -1.08158902     1.19261871    -0.91263417
 c     -0.35473363     1.29630440     0.48924932
 c      1.05206338     0.91472464     0.53111410
 h     -0.24396855    -1.87501317    -0.78023812
 h     -0.29540393     1.21774718    -1.79514670
 h     -0.97463677     1.88496290     1.15622661
 h      1.78701553     1.73836571     0.50259083
 o      2.23918331    -1.23509761    -0.37055518
 h      3.02746002    -1.15532284     0.11937969
 c     -2.24254556    -0.51181017     0.53667003
 h     -2.24976211    -1.03263358     1.51060372
 h     -3.11875868     0.38228968     0.54550352
 h     -2.54335526    -1.25725249    -0.27112151
 h     -1.97811177     1.78934333    -0.98574024
          17

 c      1.29004719    -0.48504589     0.12488020
 c     -0.08957629    -0.91960863    -0.33332790
 c     -1.00617762     0.03862423     0.04789836
 c     -1.08460500     1.20771397    -0.92354134
 c     -0.35801445     1.27405410     0.48714923
 c      1.06265886     0.90276264     0.52746231
 h     -0.20771646    -1.85463266    -0.77719781
 h     -0.31468075     1.24862970    -1.77807494
 h     -0.98038553     1.86217094     1.17959973
 h      1.78041873     1.71630900     0.50956414
 o      2.23314620    -1.23161357    -0.36119065
 h      3.01035639    -1.17098938     0.10996203
 c     -2.23113846    -0.50712192     0.54128562
 h     -2.24907351    -0.99689164     1.52993471
 h     -3.11647635     0.32459621     0.59996794
 h     -2.55035641    -1.34649160    -0.26932277
 h     -1.97949840     1.78049744    -0.99300286
          17

 c      1.27436093    -0.47591128     0.12266170
 c     -0.09175578    -0.90819362    -0.32644048
 c     -0.99550671     0.04231869     0.03414387
 c     -1.08477048     1.22300609    -0.93509301
 c     -0.36153764     1.25090871     0.48529439
 c      1.07358052     0.89008253     0.52263022
 h     -0.17661671    -1.84941863    -0.78488494
 h     -0.34773041     1.27847761    -1.75186316
 h     -0.97804442     1.84033230     1.20425525
 h      1.78066339     1.69256284     0.52093103
 o      2.22652675    -1.22848458    -0.35248417
 h      3.02423221    -1.18404532     0.11554237
 c     -2.22431317    -0.50313733     0.54530225
 h     -2.24355337    -0.96004282     1.54780366
 h     -3.09663584     0.24902183     0.65215236
 h     -2.55618623    -1.41926711    -0.25014187
 h     -1.98985736     1.77445051    -1.00282060
          17

 c      1.25509435    -0.46575487     0.11929255
 c     -0.08928975    -0.89627845    -0.31826914
 c     -0.98691553     0.04664278     0.02034225
 c     -1.08268100     1.23834892    -0.94633702
 c     -0.36509243     1.22778069     0.48397600
 c      1.08412104     0.87679229     0.51680847
 h     -0.15117197    -1.85631255    -0.80150446
 h     -0.38583983     1.30723165    -1.72592120
 h     -0.96595917     1.81713111     1.22710123
 h      1.79098490     1.67100882     0.53646109
 o      2.21964474    -1.22567656    -0.34416818
 h      3.05976941    -1.19441386     0.13177943
 c     -2.22155804    -0.50091947     0.54864791
 h     -2.23078738    -0.92405087     1.56463000
 h     -3.06580244     0.16501993     0.69849482
 h     -2.55856463    -1.46946475    -0.21102709
 h     -2.00986853     1.77176276    -1.01459424
          17

 c      1.23341173    -0.45519788     0.11477022
 c     -0.08219833    -0.88522861    -0.30968871
 c     -0.98148027     0.05141161     0.00660358
 c     -1.07965838     1.25370917    -0.95598237
 c     -0.36831855     1.20560650     0.48343022
 c      1.09371356     0.86331588     0.51023766
 h     -0.13125897    -1.86680132    -0.82231471
 h     -0.41610714     1.33554204    -1.71393625
 h     -0.94388830     1.79143139     1.24619002
 h      1.81237947     1.65327387     0.55595181
 o      2.21341987    -1.22312778    -0.33563405
 h      3.09725949    -1.20196031     0.14894938
 c     -2.22158719    -0.50167345     0.55130046
 h     -2.20852659    -0.89093181     1.58108575
 h     -3.03780950     0.08701539     0.73721361
 h     -2.55634335    -1.49419774    -0.15231013
 h     -2.03616800     1.77079293    -1.02738159
          17

 c      1.21069336    -0.44502077     0.10909232
 c     -0.07086532    -0.87632028    -0.30160156
 c     -0.98009372     0.05630832    -0.00706086
 c     -1.07712891     1.26908107    -0.96287826
 c     -0.37074142     1.18527436     0.48380569
 c      1.10203300     0.85046153     0.50321982
 h     -0.11652997    -1.87226441    -0.84213998
 h     -0.42697963     1.36451495    -1.72814333
 h     -0.91305585     1.76344620     1.26108781
 h      1.84282607     1.63787202     0.57902292
 o      2.20852360    -1.22078971    -0.32643363
 h      3.12082588    -1.20606475     0.15989788
 c     -2.22255129    -0.50659721     0.55319096
 h     -2.17505068    -0.86216239     1.59761984
 h     -3.03183713     0.03143460     0.76945410
 h     -2.54915232    -1.49337531    -0.07636401
 h     -2.06316170     1.76906830    -1.04010474
          17

 c      1.18848508    -0.43607383     0.10228209
 c     -0.05613868    -0.87041418    -0.29478806
 c     -0.98329404     0.06087406    -0.02075326
 c     -1.07564113     1.28448763    -0.96688652
 c     -0.37184001     1.16753532     0.48513779
 c      1.10897024     0.83929412     0.49611924
 h     -0.10640754    -1.86709019    -0.85704965
 h     -0.41740805     1.39439869    -1.76902038
 h     -0.87596194     1.73471868     1.27302162
 h      1.87803488     1.62118937     0.60489962
 o      2.20516539    -1.21862037    -0.31638889
 h      3.12238342    -1.20595418     0.16173931
 c     -2.22311755    -0.51603048     0.55450840
 h     -2.12971339    -0.83810463     1.61379639
 h     -3.05956842     0.00706738     0.79719394
 h     -2.53755051    -1.47078337     0.01196650
 h     -2.08548667     1.76470957    -1.05172709
          17

 c      1.16844673    -0.42913427     0.09442697
 c     -0.03936205    -0.86789316    -0.28987060
 c     -0.99116071     0.06456633    -0.03466168
 c     -1.07470360     1.29999124    -0.96898426
 c     -0.37113849     1.15291629     0.48732844
 c      1.11452696     0.83087770     0.48933032
 h     -0.10007755    -1.84940742    -0.86495000
 h     -0.39721746     1.42382679    -1.82402513
 h     -0.83596435     1.70787640     1.28470922
 h      1.91309215     1.59943493     0.63242659
 o      2.20315696    -1.21658284    -0.30555156
 h      3.10101544    -1.20094394     0.15516096
 c     -2.22341670    -0.52865714     0.55620797
 h     -2.07341435    -0.81785086     1.62800730
 h     -3.11292895     0.00857256     0.81903445
 h     -2.52396245    -1.43706174     0.10408868
 h     -2.09951457     1.75708146    -1.06136793
          17

 c      1.15226566    -0.42474155     0.08571112
 c     -0.02228007    -0.86872133    -0.28731094
 c     -1.00332803     0.06687663    -0.04898917
 c     -1.07349514     1.31559627    -0.97040171
 c     -0.36831469     1.14168138     0.49015941
 c      1.11872186     0.82601400     0.48321530
 h     -0.09662103    -1.82104857    -0.86578842
 h     -0.37815505     1.45083653    -1.87759134
 h     -0.79655711     1.68597398     1.29958289
 h      1.94388124     1.57017308     0.66029919
 o      2.20192275    -1.21465363    -0.29419340
 h      3.06308290    -1.19046760     0.14425310
 c     -2.22416151    -0.54174032     0.55991485
 h     -2.00864336    -0.79966722     1.63794470
 h     -3.17287802     0.02365287     0.83136648
 h     -2.51416595    -1.41336508     0.18706714
 h     -2.10383377     1.74683305    -1.06839314
          17

 c      1.14150395    -0.42307875     0.07641660
 c     -0.00680639    -0.87250563    -0.28737858
 c     -1.01907576     0.06746183    -0.06387628
 c     -1.07134231     1.33116669    -0.97200096
 c     -0.36329864     1.13387410     0.49337288
 c      1.12153706     0.82506169     0.47803951
 h     -0.09526627    -1.78754831    -0.86178155
 h     -0.36820761     1.47394101    -1.91827941
 h     -0.76044049     1.67139995     1.32028707
 h      1.96787035     1.53300110     0.68736970
 o      2.20044876    -1.21284268    -0.28283063
 h      3.02326963    -1.17388958     0.13690594
 c     -2.22559796    -0.55215685     0.56715028
 h     -1.93900991    -0.78174783     1.64156049
 h     -3.22320501     0.04160254     0.83194433
 h     -2.51618249    -1.42677518     0.24802952
 h     -2.09927316     1.73570332    -1.07247088
          17

 c      1.13735897    -0.42395452     0.06688263
 c      0.00530972    -0.87852734    -0.29009086
 c     -1.03743338     0.06623953    -0.07935878
 c     -1.06777888     1.34642956    -0.97418686
 c     -0.35631480     1.12941363     0.49678546
 c      1.12289437     0.82786505     0.47392764
 h     -0.09568406    -1.75785320    -0.85747868
 h     -0.37116220     1.49237205    -1.93977704
 h     -0.72884124     1.66483099     1.34706955
 h      1.98442511     1.48960979     0.71292648
 o      2.19750657    -1.21122901    -0.27212453
 h      3.00136527    -1.15016252     0.14318615
 c     -2.22791574    -0.55857082     0.57831231
 h     -1.86857512    -0.76283358     1.63787294
 h     -3.25423633     0.05549256     0.82071600
 h     -2.53243365    -1.48631119     0.28447552
 h     -2.08867252     1.72622424    -1.07356615
          17

 c      1.14038664    -0.42688919     0.05743541
 c      0.01280786    -0.88584470    -0.29521608
 c     -1.05729655     0.06339659    -0.09536756
 c     -1.06252238     1.36102810    -0.97699501
 c     -0.34783771     1.12816807     0.50033821
 c      1.12265752     0.83379510     0.47085116
 h     -0.09807625    -1.74241928    -0.85877157
 h     -0.38756934     1.50596655    -1.93995201
 h     -0.70158221     1.66502522     1.37729108
 h      1.99480347     1.44346088     0.73689318
 o      2.19261153    -1.20995495    -0.26242544
 h      3.00751598    -1.11827064     0.16797786
 c     -2.23173710    -0.56235809     0.59264735
 h     -1.80134294    -0.74250931     1.62723372
 h     -3.26147707     0.06147544     0.79919316
 h     -2.55580970    -1.57123203     0.30484260
 h     -2.07620613     1.72127878    -1.07185205
          17

 c      1.15029986    -0.43125351     0.04831920
 c      0.01509503    -0.89360848    -0.30245532
 c     -1.07756323     0.05930360    -0.11175272
 c     -1.05554582     1.37458732    -0.98014357
 c     -0.33848635     1.12996409     0.50404061
 c      1.12067781     0.84188877     0.46864882
 h     -0.10270658    -1.74862070    -0.86999262
 h     -0.41520418     1.51509030    -1.92042857
 h     -0.67778569     1.66961330     1.40649638
 h      2.00172423     1.39908321     0.75986829
 o      2.18675915    -1.20912309    -0.25340110
 h      3.03084204    -1.07914571     0.20499055
 c     -2.23755787    -0.56554874     0.60914949
 h     -1.74095003    -0.72117999     1.61121214
 h     -3.24429675     0.05795080     0.76989998
 h     -2.57754071    -1.65457724     0.31824887
 h     -2.06602749     1.72348796    -1.06753297
          17

 c      1.16594174    -0.43638963     0.03965888
 c      0.01222583    -0.90143575    -0.31170407
 c     -1.09724504     0.05439806    -0.12831179
 c     -1.04724371     1.38676898    -0.98299355
 c     -0.32891469     1.13456736     0.50786925
 c      1.11690327     0.85105103     0.46708048
 h     -0.10911448    -1.77602893    -0.89069357
 h     -0.44875586     1.52071372    -1.88726568
 h     -0.65661973     1.67618743     1.43012512
 h      2.00826324     1.36096370     0.78286493
 o      2.18162215    -1.20876666    -0.24441980
 h      3.05203553    -1.03610963     0.24289877
 c     -2.24530734    -0.56950661     0.62692440
 h     -1.69040405    -0.69978389     1.59241321
 h     -3.20595088     0.04550649     0.73614045
 h     -2.59227514    -1.71882665     0.33033132
 h     -2.06051945     1.73456063    -1.06066138
          17

 c      1.18543462    -0.44166823     0.03146752
 c      0.00477752    -0.90941838    -0.32308243
 c     -1.11552756     0.04909334    -0.14481493
 c     -1.03855914     1.39729518    -0.98445956
 c     -0.31973604     1.14167256     0.51169694
 c      1.11152174     0.86025652     0.46590558
 h     -0.11603899    -1.81679631    -0.91581093
 h     -0.47933548     1.52455947    -1.85210397
 h     -0.63772004     1.68304707     1.44481476
 h      2.01622100     1.33235869     0.80671916
 o      2.17862785    -1.20894028    -0.23501590
 h      3.05759099    -0.99321326     0.27287906
 c     -2.25428405    -0.57506653     0.64514832
 h     -1.65187347    -0.67939502     1.57415861
 h     -3.15477944     0.02777831     0.70179658
 h     -2.59775053    -1.75538030     0.34408741
 h     -2.05916024     1.75491284    -1.05110129
          17

 c      1.20644949    -0.44649197     0.02368517
 c     -0.00630423    -0.91778766    -0.33672708
 c     -1.13178679     0.04372868    -0.16102371
 c     -1.03083120     1.40595995    -0.98311961
 c     -0.31148133     1.15090714     0.51527078
 c      1.10504243     0.86867666     0.46495406
 h     -0.12217956    -1.86059803    -0.93900084
 h     -0.49578573     1.52890211    -1.83082716
 h     -0.62131371     1.68950377     1.44903394
 h      2.02491673     1.31467455     0.83148203
 o      2.17876024    -1.20977924    -0.22498726
 h      3.04238271    -0.95397084     0.29033330
 c     -2.26318914    -0.58295812     0.66305970
 h     -1.62658160    -0.66089099     1.56001411
 h     -3.10529449     0.01260835     0.67070154
 h     -2.59353009    -1.76102702     0.36103466
 h     -2.05890772     1.78377072    -1.03868714
          17

 c      1.22653419    -0.45029927     0.01621603
 c     -0.01988735    -0.92664545    -0.35262836
 c     -1.14558150     0.03855213    -0.17670013
 c     -1.02517154     1.41269805    -0.97792889
 c     -0.30457401     1.16183808     0.51822260
 c      1.09822903     0.87570496     0.46415069
 h     -0.12682474    -1.89881641    -0.95541997
 h     -0.49040821     1.53537444    -1.83511935
 h     -0.60819182     1.69592024     1.44326752
 h      2.03140792     1.30772092     0.85626473
 o      2.18258631    -1.21150002    -0.21435332
 h      3.00831671    -0.92075876     0.29447393
 c     -2.27045430    -0.59387610     0.68005852
 h     -1.61476823    -0.64477747     1.55336515
 h     -3.07515778     0.01082238     0.64543770
 h     -2.58031348    -1.73617709     0.38171400
 h     -2.05576617     1.81962268    -1.02341290
          17

 c      1.24343897    -0.45261912     0.00894045
 c     -0.03482665    -0.93589394    -0.37060563
 c     -1.15664186     0.03372525    -0.19160593
 c     -1.02178076     1.41767207    -0.96911889
 c     -0.29931075     1.17397952     0.52009453
 c      1.09191231     0.88092384     0.46348997
 h     -0.12995647    -1.92604001    -0.96258941
 h     -0.46542664     1.54352692    -1.86193946
 h     -0.59960296     1.70359996     1.42990788
 h      2.03191705     1.31041551     0.87961077
 o      2.19018995    -1.21438224    -0.20333982
 h      2.96390978    -0.89406270     0.28841226
 c     -2.27515549    -0.60784695     0.69578498
 h     -1.61569138    -0.63117367     1.55711311
 h     -3.07434015     0.02899653     0.62687787
 h     -2.55990414    -1.68533402     0.40557917
 h     -2.04635840     1.86069699    -1.00548951
          17

 c      1.25539740    -0.45317774     0.00170647
 c     -0.05007945    -0.94525384    -0.39033697
 c     -1.16486747     0.02934775    -0.20549810
 c     -1.02006122     1.42119929    -0.95795560
 c     -0.29585042     1.18681244     0.52038102
 c      1.08678886     0.88407004     0.46299508
 h     -0.13208878    -1.94013678    -0.96025666
 h     -0.43078519     1.55131946    -1.89644569
 h     -0.59703759     1.71448895     1.41274033
 h      2.02334682     1.32136554     0.90004385
 o      2.20104325    -1.21875966    -0.19239523
 h      2.92442627    -0.87127513     0.27967993
 c     -2.27761247    -0.62338088     0.71008970
 h     -1.62786801    -0.61991078     1.57326904
 h     -3.09683528     0.06216739     0.61569569
 h     -2.53586092    -1.61993102     0.43019919
 h     -2.02874424     1.90527605    -0.98529397
          17

 c      1.26133472    -0.45199934    -0.00566945
 c     -0.06476118    -0.95427634    -0.41137897
 c     -1.17032306     0.02548864    -0.21812406
 c     -1.01922162     1.42359108    -0.94576537
 c     -0.29422569     1.19983095     0.51861125
 c      1.08327836     0.88501495     0.46268575
 h     -0.13407419    -1.94213276    -0.95010634
 h     -0.39682883     1.55674161    -1.92349634
 h     -0.60182960     1.73054730     1.39580838
 h      2.00420647     1.33916403     0.91648387
 o      2.21413163    -1.22495075    -0.18207809
 h      2.90805698    -0.84672170     0.27838116
 c     -2.27859010    -0.63745675     0.72313329
 h     -1.64974597    -0.61072453     1.60226661
 h     -3.12809802     0.09795978     0.61312632
 h     -2.51457943    -1.56252914     0.44988362
 h     -2.00257939     1.95186381    -0.96330380
          17

 c      1.26096430    -0.44943352    -0.01337344
 c     -0.07816068    -0.96232987    -0.43317450
 c     -1.17321011     0.02220961    -0.22922338
 c     -1.01860219     1.42508120    -0.93345979
 c     -0.29438339     1.21261457     0.51447759
 c      1.08145342     0.88375080     0.46255772
 h     -0.13693672    -1.93622699    -0.93552186
 h     -0.37069656     1.55853589    -1.93328401
 h     -0.61458849     1.75280514     1.38179104
 h      1.97495955     1.36253486     0.92848005
 o      2.22865946    -1.23293357    -0.17261162
 h      2.92371698    -0.81667136     0.28964936
 c     -2.27841475    -0.64645904     0.73548497
 h     -1.68032677    -0.60351692     1.64243523
 h     -3.15571432     0.12502685     0.61996876
 h     -2.50450202    -1.54393013     0.45606293
 h     -1.96893992     1.99927392    -0.94004857
          17

 c      1.25473318    -0.44609321    -0.02155642
 c     -0.08972959    -0.96861225    -0.45508030
 c     -1.17382134     0.01958250    -0.23854046
 c     -1.01772192     1.42583467    -0.92155025
 c     -0.29623045     1.22488975     0.50794316
 c      1.08103900     0.88037483     0.46257148
 h     -0.14170764    -1.92947858    -0.92114045
 h     -0.35625502     1.55613076    -1.92126018
 h     -0.63471030     1.78056320     1.37075781
 h      1.93794124     1.39043854     0.93629340
 o      2.24458799    -1.24203182    -0.16357600
 h      2.96290139    -0.78516799     0.30817886
 c     -2.27728858    -0.64853903     0.74755868
 h     -1.71908759    -0.59848655     1.69026749
 h     -3.17248077     0.13641340     0.63600300
 h     -2.50969537    -1.57843401     0.44456955
 h     -1.92993528     2.04663155    -0.91607374
          17

 c      1.24362017    -0.44273447    -0.03031432
 c     -0.09906424    -0.97229549    -0.47646073
 c     -1.17250756     0.01769357    -0.24583525
 c     -1.01627971     1.42598137    -0.91025913
 c     -0.29965546     1.23652587     0.49924351
 c      1.08148472     0.87507350     0.46265438
 h     -0.14923631    -1.93000473    -0.91168692
 h     -0.35474814     1.54944241    -1.88695980
 h     -0.66033816     1.81136982     1.36030247
 h      1.89687231     1.42210679     0.94079500
 o      2.26214545    -1.25122369    -0.15431682
 h      3.00926484    -0.76050547     0.32436388
 c     -2.27581982    -0.64513652     0.75899619
 h     -1.76543057    -0.59602839     1.74124412
 h     -3.17547530     0.12934628     0.66010794
 h     -2.52525445    -1.64561566     0.42228401
 h     -1.88815437     2.09323470    -0.89192061
          17

 c      1.22888069    -0.44012572    -0.03968591
 c     -0.10589695    -0.97285944    -0.49684972
 c     -1.16967027     0.01663341    -0.25088555
 c     -1.01420533     1.42564797    -0.89955962
 c     -0.30451828     1.24746228     0.48878945
 c      1.08209967     0.86811875     0.46272391
 h     -0.15998788    -1.94306943    -0.91006597
 h     -0.36492144     1.53880019    -1.83366784
 h     -0.68884632     1.84183505     1.34694992
 h      1.85593162     1.45685430     0.94310766
 o      2.28128261    -1.25961948    -0.14439017
 h      3.04960821    -0.74901640     0.33128705
 c     -2.27460416    -0.63882360     0.76921232
 h     -1.81826255    -0.59658537     1.79054019
 h     -3.16508525     0.10440998     0.69042806
 h     -2.54357228    -1.71509449     0.39984724
 h     -1.84606460     2.13828293    -0.86813448
          17

 c      1.21184489    -0.43894236    -0.04965482
 c     -0.11009886    -0.97040358    -0.51606675
 c     -1.16575480     0.01648941    -0.25349026
 c     -1.01175782     1.42497591    -0.88912030
 c     -0.31062421     1.25762199     0.47705453
 c      1.08221212     0.85988439     0.46272914
 h     -0.17388688    -1.96746077    -0.91606332
 h     -0.38238887     1.52501261    -1.76918489
 h     -0.71751920     1.86867719     1.32774074
 h      1.81857855     1.49357025     0.94402588
 o      2.30161439    -1.26664207    -0.13364780
 h      3.07664008    -0.75317969     0.32612705
 c     -2.27379901    -0.63158603     0.77793746
 h     -1.87575326    -0.60052285     1.83368536
 h     -3.14509744     0.06538821     0.72444122
 h     -2.55943488    -1.76679860     0.38454914
 h     -1.80558792     2.18060873    -0.84530863
          17

 c      1.19379958    -0.43970475    -0.06015206
 c     -0.11168231    -0.96560060    -0.53416388
 c     -1.16123145     0.01734249    -0.25347743
 c     -1.00961568     1.42411494    -0.87822797
 c     -0.31770063     1.26685678     0.46451068
 c      1.08128806     0.85086387     0.46268363
 h     -0.19029269    -1.99602098    -0.92707569
 h     -0.39873391     1.50944100    -1.70684021
 h     -0.74408719     1.88948788     1.30122033
 h      1.78672228     1.53014478     0.94354411
 o      2.32250284    -1.27204680    -0.12219191
 h      3.08861508    -0.77174015     0.30955521
 c     -2.27305878    -0.62485537     0.78518909
 h     -1.93525144    -0.60802794     1.86726553
 h     -3.12349770     0.01962967     0.75910909
 h     -2.57007350    -1.79103432     0.37993312
 h     -1.76802386     2.21863041    -0.82413982
          17

 c      1.17593479    -0.44274954    -0.07105687
 c     -0.11079561    -0.95934345    -0.55127280
 c     -1.15656771     0.01925833    -0.25071260
 c     -1.00876942     1.42321747    -0.86596235
 c     -0.32538201     1.27492750     0.45161399
 c      1.07896229     0.84164360     0.46265622
 h     -0.20815199    -2.01970428    -0.94001243
 h     -0.40262960     1.49370302    -1.66355553
 h     -0.76703457     1.90312998     1.26780866
 h      1.76074426     1.56336925     0.94087921
 o      2.34305696    -1.27593376    -0.11035186
 h      3.08960860    -0.79952639     0.28550616
 c     -2.27163333    -0.61982222     0.79107946
 h     -1.99341014    -0.61904959     1.88947761
 h     -3.11228093    -0.02252712     0.79134082
 h     -2.57411104    -1.78427489     0.38717385
 h     -1.73429397     2.25063363    -0.80545214
          17

 c      1.15932142    -0.44822363    -0.08219782
 c     -0.10770614    -0.95243010    -0.56749881
 c     -1.15219512     0.02227269    -0.24510975
 c     -1.00994686     1.42246607    -0.85198093
 c     -0.33319554     1.28150612     0.43881940
 c      1.07499560     0.83281817     0.46272179
 h     -0.22625012    -2.03114105    -0.95262493
 h     -0.38644682     1.47875023    -1.65074589
 h     -0.78574287     1.90990937     1.22980990
 h      1.74019984     1.58953775     0.93499103
 o      2.36206968    -1.27876150    -0.09867339
 h      3.09046483    -0.82702197     0.26116011
 c     -2.26878178    -0.61731016     0.79567990
 h     -2.04652819    -0.63326119     1.90038276
 h     -3.12291320    -0.05156265     0.81868006
 h     -2.57094163    -1.74688550     0.40588307
 h     -1.70531331     2.27527360    -0.79013524
          17

 c      1.14490616    -0.45608065    -0.09334953
 c     -0.10278696    -0.94542208    -0.58289108
 c     -1.14846965     0.02637374    -0.23664495
 c     -1.01295819     1.42207264    -0.83732495
 c     -0.34056374     1.28619526     0.42659179
 c      1.06922267     0.82487661     0.46290412
 h     -0.24345232    -2.02613829    -0.96389823
 h     -0.35392211     1.46438362    -1.66473974
 h     -0.80051160     1.91153724     1.19115809
 h      1.72458921     1.60537830     0.92518137
 o      2.37817142    -1.28120529    -0.08778108
 h      3.10625171    -0.84237771     0.24490090
 c     -2.26447649    -0.61727337     0.79902878
 h     -2.09104807    -0.65001378     1.90179723
 h     -3.15763946    -0.06467202     0.83948925
 h     -2.56073261    -1.68321492     0.43406494
 h     -1.68225110     2.29199823    -0.77902178
          17

 c      1.13349927    -0.46609162    -0.10423794
 c     -0.09649398    -0.93860726    -0.59744342
 c     -1.14564176     0.03149884    -0.22537499
 c     -1.01695623     1.42217111    -0.82398638
 c     -0.34684129     1.28857797     0.41541013
 c      1.06152117     0.81811448     0.46314275
 h     -0.25890580    -2.00394764    -0.97402391
 h     -0.31711935     1.45015764    -1.69133351
 h     -0.81235400     1.91078403     1.15675836
 h      1.71382040     1.60881984     0.91146895
 o      2.39057597    -1.28366636    -0.07799064
 h      3.14443516    -0.83902208     0.24029577
 c     -2.25952979    -0.61852821     0.80127975
 h     -2.12406558    -0.66829500     1.89684791
 h     -3.20682050    -0.06651346     0.85255860
 h     -2.54519578    -1.60399026     0.46722528
 h     -1.66649386     2.30116956    -0.77277091
          17

 c      1.12575887    -0.47787335    -0.11455437
 c     -0.08933171    -0.93198214    -0.61108968
 c     -1.14384609     0.03753515    -0.21144516
 c     -1.02116657     1.42275086    -0.81388142
 c     -0.35141373     1.28831031     0.40577744
 c      1.05181305     0.81258861     0.46328783
 h     -0.27225126    -1.96730266    -0.98435473
 h     -0.28768299     1.43613037    -1.71686052
 h     -0.82242750     1.91061676     1.13126375
 h      1.70836945     1.59939331     0.89467361
 o      2.39968746    -1.28590575    -0.06909469
 h      3.19522747    -0.82125232     0.24280410
 c     -2.25481025    -0.61883584     0.80286618
 h     -2.14364375    -0.68677531     1.88930907
 h     -3.25638958    -0.06394442     0.85713867
 h     -2.52914329    -1.53046267     0.49694397
 h     -1.65939017     2.30385433    -0.77179887
          17

 c      1.12217433    -0.49094419    -0.12397943
 c     -0.08179490    -0.92524190    -0.62368799
 c     -1.14310682     0.04432478    -0.19508844
 c     -1.02518672     1.42368706    -0.80836309
 c     -0.35383525     1.28524366     0.39824313
 c      1.04008769     0.80812083     0.46312033
 h     -0.28386032    -1.92240469    -0.99742131
 h     -0.27301536     1.42275325    -1.73272831
 h     -0.83116666     1.91296522     1.11752810
 h      1.70924012     1.57826363     0.87630590
 o      2.40648768    -1.28739209    -0.06070179
 h      3.24103827    -0.79836831     0.24520256
 c     -2.25061457    -0.61528550     0.80449122
 h     -2.14885736    -0.70403599     1.88280675
 h     -3.29493327    -0.06208135     0.85321433
 h     -2.52081486    -1.49356484     0.51140266
 h     -1.66192184     2.30141009    -0.77622779
          17

 c      1.12305086    -0.50478547    -0.13220943
 c     -0.07430708    -0.91783614    -0.63501628
 c     -1.14334284     0.05167956    -0.17662177
 c     -1.02892635     1.42480736    -0.80815917
 c     -0.35395277     1.27951513     0.39338096
 c      1.02644745     0.80434622     0.46239231
 h     -0.29496118    -1.87817113    -1.01675935
 h     -0.27654331     1.41056997    -1.73500914
 h     -0.83766579     1.91780909     1.11559701
 h      1.71771326     1.54786964     0.85826287
 o      2.41175370    -1.28772031    -0.05255273
 h      3.26848695    -0.77771590     0.24257574
 c     -2.24706746    -0.60616841     0.80654993
 h     -2.13967569    -0.71889635     1.87992257
 h     -3.31552503    -0.06361951     0.84146844
 h     -2.52553745    -1.51216086     0.50319080
 h     -1.67439456     2.29499623    -0.78585118
          17

 c      1.12848738    -0.51889402    -0.13898274
 c     -0.06719725    -0.90919986    -0.64483014
 c     -1.14437716     0.05940521    -0.15644726
 c     -1.03250209     1.42594150    -0.81339344
 c     -0.35195106     1.27154239     0.39168759
 c      1.01117913     0.80080286     0.46088478
 h     -0.30725630    -1.84346188    -1.04601235
 h     -0.29856856     1.40003864    -1.72339285
 h     -0.83987413     1.92333458     1.12299955
 h      1.73477052     1.51113779     0.84233876
 o      2.41586242    -1.28670428    -0.04456197
 h      3.27122406    -0.76306192     0.23292001
 c     -2.24482139    -0.59288360     0.80854350
 h     -2.11688366    -0.73061255     1.88132298
 h     -3.31513844    -0.06931456     0.82308247
 h     -2.53822540    -1.56989358     0.47744118
 h     -1.69621570     2.28518245    -0.80012254
          17

 c      1.13835324    -0.53281712    -0.14410012
 c     -0.06074975    -0.89914382    -0.65300717
 c     -1.14596406     0.06731151    -0.13504880
 c     -1.03621354     1.42694273    -0.82357374
 c     -0.34831951     1.26193077     0.39345119
 c      0.99485021     0.79703661     0.45846913
 h     -0.32177278    -1.82245788    -1.08707039
 h     -0.33632603     1.39141923    -1.70110238
 h     -0.83545748     1.92698270     1.13605085
 h      1.76019252     1.47046693     0.82964228
 o      2.41883542    -1.28435414    -0.03677602
 h      3.24913228    -0.75492033     0.21644389
 c     -2.24455196    -0.57815298     0.80971474
 h     -2.08213019    -0.73879434     1.88526776
 h     -3.29415256    -0.07842666     0.79957762
 h     -2.54975197    -1.63601046     0.44492886
 h     -1.72585511     2.27184163    -0.81818846
          17

 c      1.15226490    -0.54617161    -0.14744023
 c     -0.05526233    -0.88807863    -0.65967297
 c     -1.14781957     0.07521725    -0.11298185
 c     -1.04061049     1.42768915    -0.83754348
 c     -0.34377356     1.25136046     0.39867235
 c      0.97838353     0.79266692     0.45514305
 h     -0.33775673    -1.81198547    -1.13846052
 h     -0.38317604     1.38462086    -1.67587822
 h     -0.82267899     1.92658103     1.15122371
 h      1.79178150     1.42710373     0.82023007
 o      2.42035168    -1.28089013    -0.02935039
 h      3.20822971    -0.75035731     0.19520537
 c     -2.24629312    -0.56406402     0.80969729
 h     -2.03797669    -0.74313891     1.88816924
 h     -3.25680885    -0.08870898     0.77268866
 h     -2.55421445    -1.68881996     0.41386075
 h     -1.76104805     2.25437982    -0.83898080
          17

 c      1.16956037    -0.55865070    -0.14897326
 c     -0.05100163    -0.87679948    -0.66515774
 c     -1.14964612     0.08295704    -0.09085788
 c     -1.04655715     1.42807599    -0.85348906
 c     -0.33914466     1.24049776     0.40706926
 c      0.96302989     0.78737831     0.45101724
 h     -0.35291292    -1.80399662    -1.19575986
 h     -0.42800867     1.37901137    -1.66080620
 h     -0.80090417     1.92105996     1.16603632
 h      1.82541191     1.38141128     0.81324867
 o      2.41972543    -1.27680141    -0.02253756
 h      3.16133048    -0.74213773     0.17296841
 c     -2.24932402    -0.55197365     0.80849637
 h     -1.98781404    -0.74326608     1.88597938
 h     -3.21229572    -0.09600756     0.74413743
 h     -2.54922710    -1.71740219     0.38888322
 h     -1.79921377     2.23219176    -0.86134651
          17

 c      1.18928449    -0.57000970    -0.14876489
 c     -0.04809683    -0.86608257    -0.66982818
 c     -1.15115343     0.09038088    -0.06931802
 c     -1.05500307     1.42799356    -0.86932784
 c     -0.33524682     1.22992506     0.41814056
 c      0.95020866     0.78086587     0.44626014
 h     -0.36466363    -1.79027080    -1.25356607
 h     -0.45812142     1.37350105    -1.67094097
 h     -0.77076223     1.91075306     1.17949071
 h      1.85609273     1.33375274     0.80747633
 o      2.41610135    -1.27279377    -0.01661304
 h      3.12547303    -0.71976662     0.15410261
 c     -2.25233157    -0.54287556     0.80629013
 h     -1.93557915    -0.73877905     1.87557936
 h     -3.17460433    -0.09423791     0.71525349
 h     -2.53441673    -1.71726252     0.37236606
 h     -1.83800209     2.20514382    -0.88417131
          17

 c      1.21020796    -0.58003109    -0.14696337
 c     -0.04649060    -0.85644461    -0.67395464
 c     -1.15207627     0.09734728    -0.04899944
 c     -1.06627114     1.42726128    -0.88372984
 c     -0.33272921     1.22007901     0.43124835
 c      0.94126419     0.77280661     0.44103690
 h     -0.37114393    -1.76523731    -1.30720972
 h     -0.46770624     1.36736248    -1.71245676
 h     -0.73408518     1.89743651     1.19223196
 h      1.87941664     1.28523797     0.80189150
 o      2.40919104    -1.26932949    -0.01168442
 h      3.11081741    -0.67717075     0.14060571
 c     -2.25395290    -0.53744922     0.80327498
 h     -1.88525874    -0.72946465     1.85573791
 h     -3.15751571    -0.07741583     0.68688894
 h     -2.51049193    -1.68758127     0.36531434
 h     -1.87582496     2.17390013    -0.90646394
          17

 c      1.23090080    -0.58848535    -0.14377193
 c     -0.04597039    -0.84809558    -0.67766397
 c     -1.15218872     0.10372222    -0.03050387
 c     -1.07963682     1.42557834    -0.89679108
 c     -0.33194952     1.21120714     0.44569408
 c      0.93721780     0.76288762     0.43546866
 h     -0.37154589    -1.72658302    -1.35357828
 h     -0.46281815     1.36106460    -1.77552742
 h     -0.69362268     1.88410267     1.20640212
 h      1.89271062     1.23795856     0.79601831
 o      2.39986806    -1.26611957    -0.00759837
 h      3.11142703    -0.62116388     0.13061771
 c     -2.25365633    -0.53571547     0.79952242
 h     -1.84026070    -0.71549956     1.82760774
 h     -3.16496101    -0.04412287     0.66037503
 h     -2.47899214    -1.63071560     0.36754694
 h     -1.91212523     2.13991224    -0.92743035
          17

 c      1.24984924    -0.59511536    -0.13942109
 c     -0.04622982    -0.84097200    -0.68093516
 c     -1.15132108     0.10938914    -0.01437514
 c     -1.09390048     1.42259669    -0.90934497
 c     -0.33291332     1.20337814     0.46079242
 c      0.93857915     0.75086941     0.42962042
 h     -0.36611717    -1.67496960    -1.39144230
 h     -0.45473555     1.35579926    -1.84271990
 h     -0.65244203     1.87426285     1.22493712
 h      1.89567986     1.19483517     0.79006233
 o      2.38960704    -1.26246344    -0.00412325
 h      3.11378612    -0.56622777     0.12125233
 c     -2.25200629    -0.53671591     0.79494300
 h     -1.80286733    -0.69754648     1.79472772
 h     -3.18792240     0.00037558     0.63845249
 h     -2.44259008    -1.55384368     0.37703088
 h     -1.94717930     2.10501699    -0.94654524
          17

 c      1.26557983    -0.59965122    -0.13414853
 c     -0.04692366    -0.83477884    -0.68359482
 c     -1.14937705     0.11425630    -0.00107737
 c     -1.10805552     1.41803913    -0.92206905
 c     -0.33530394     1.19656820     0.47597276
 c      0.94526017     0.73664664     0.42351259
 h     -0.35608765    -1.61366556    -1.42170557
 h     -0.45244483     1.35257274    -1.89951879
 h     -0.61309618     1.87063905     1.25014846
 h      1.89059805     1.15930408     0.78490366
 o      2.37973385    -1.25786252    -0.00110541
 h      3.10798235    -0.52464728     0.11098741
 c     -2.24991645    -0.53847349     0.78954361
 h     -1.77403113    -0.67668804     1.76239105
 h     -3.21255655     0.04753063     0.62433454
 h     -2.40577885    -1.47286095     0.38813561
 h     -1.98155730     2.07086079    -0.96355998
          17

 c      1.27677552    -0.60185475    -0.12818917
 c     -0.04770575    -0.82903822    -0.68531043
 c     -1.14633786     0.11825535     0.00902163
 c     -1.12148448     1.41175984    -0.93523521
 c     -0.33857423     1.19078844     0.49088887
 c      0.95661284     0.72029258     0.41715161
 h     -0.34354142    -1.54807270    -1.44758136
 h     -0.46084820     1.35188809    -1.93722756
 h     -0.57701518     1.87375159     1.28212893
 h      1.88197035     1.13490949     0.78196593
 o      2.37121511    -1.25220390     0.00152021
 h      3.09016554    -0.50322159     0.09971927
 c     -2.24795259    -0.53807623     0.78379219
 h     -1.75365106    -0.65426145     1.73634988
 h     -3.22793442     0.08958509     0.62021995
 h     -2.37498360    -1.41550804     0.38985719
 h     -2.01551366     2.03843391    -0.97841786
          17

 c      1.28240030    -0.60159171    -0.12176952
 c     -0.04826834    -0.82318782    -0.68563047
 c     -1.14224560     0.12134088     0.01565864
 c     -1.13392236     1.40374831    -0.94878546
 c     -0.34204597     1.18615226     0.50544314
 c      0.97160515     0.70210314     0.41058325
 h     -0.33103356    -1.48462844    -1.47414925
 h     -0.48156412     1.35381490    -1.95203394
 h     -0.54459618     1.88149437     1.31820895
 h      1.87529987     1.12467402     0.78280154
 o      2.36465156    -1.24570421     0.00375582
 h      3.06149048    -0.50354092     0.08819589
 c     -2.24634795    -0.53279565     0.77840783
 h     -1.74124687    -0.63169060     1.72117992
 h     -3.22799497     0.12118339     0.62682516
 h     -2.35581133    -1.40971038     0.37033619
 h     -2.04858888     2.00789710    -0.99113678
          17

 c      1.28184260    -0.59893002    -0.11510495
 c     -0.04841047    -0.81676502    -0.68414913
 c     -1.13717530     0.12349610     0.01867892
 c     -1.14539613     1.39410022    -0.96240597
 c     -0.34499333     1.18282712     0.51968368
 c      0.98910881     0.68266928     0.40397631
 h     -0.32072650    -1.42867521    -1.50642438
 h     -0.51362899     1.35810909    -1.94406730
 h     -0.51581628     1.89013556     1.35400079
 h      1.87482874     1.13010704     0.78825754
 o      2.36021491    -1.23885676     0.00555138
 h      3.02762362    -0.52201491     0.07765698
 c     -2.24536925    -0.52262452     0.77328694
 h     -1.73666111    -0.61035388     1.71895019
 h     -3.21093411     0.13965588     0.64362119
 h     -2.34876770    -1.45363408     0.33076362
 h     -2.07961457     1.97874612    -1.00172309
          17

 c      1.27505529    -0.59424156    -0.10839995
 c     -0.04812492    -0.80960488    -0.68077581
 c     -1.13122295     0.12473585     0.01804832
 c     -1.15619978     1.38297311    -0.97550406
 c     -0.34672436     1.18092583     0.53365473
 c      1.00817230     0.66296978     0.39771054
 h     -0.31333972    -1.38221069    -1.54621282
 h     -0.55342827     1.36430061    -1.91756527
 h     -0.49075641     1.89589199     1.38511012
 h      1.88135113     1.15012843     0.79754357
 o      2.35752697    -1.23243587     0.00680531
 h      2.99913451    -0.54906368     0.06965607
 c     -2.24518301    -0.51004059     0.76754530
 h     -1.74043235    -0.59148354     1.72855256
 h     -3.17868876     0.14507215     0.66909281
 h     -2.35085054    -1.51835486     0.28520204
 h     -2.10709221     1.95019112    -1.01014343
          17

 c      1.26263559    -0.58825982    -0.10185454
 c     -0.04762882    -0.80187620    -0.67589012
 c     -1.12450671     0.12511444     0.01386957
 c     -1.16690527     1.37053694    -0.98710720
 c     -0.34665422     1.18041936     0.54729349
 c      1.02810043     0.64440773     0.39239587
 h     -0.30783896    -1.34358789    -1.59033886
 h     -0.59403119     1.37183150    -1.88197185
 h     -0.46976840     1.89609752     1.40842286
 h      1.89204414     1.18076141     0.80804611
 o      2.35569016    -1.22740533     0.00738080
 h      2.99005361    -0.57033458     0.06574344
 c     -2.24550212    -0.49753450     0.76063922
 h     -1.75355574    -0.57609041     1.74605112
 h     -3.13719601     0.14050939     0.70087009
 h     -2.35938173    -1.57738962     0.24657193
 h     -2.12975298     1.92156644    -1.01634228
          17

 c      1.24577843    -0.58204196    -0.09567422
 c     -0.04729567    -0.79392231    -0.67021540
 c     -1.11716509     0.12474412     0.00638577
 c     -1.17832519     1.35691843    -0.99584503
 c     -0.34434612     1.18109959     0.56039242
 c      1.04833064     0.62871212     0.38878750
 h     -0.30222640    -1.30949325    -1.63221440
 h     -0.62511797     1.38039823    -1.85213094
 h     -0.45341811     1.88974320     1.42271446
 h      1.90252526     1.21613710     0.81623749
 o      2.35382570    -1.22440193     0.00716378
 h      3.00954909    -0.57537761     0.06666173
 c     -2.24554188    -0.48688570     0.75261540
 h     -1.77668757    -0.56493151     1.76609175
 h     -3.09680811     0.13248210     0.73604918
 h     -2.37275721    -1.61581811     0.22192530
 h     -2.14708773     1.89264197    -1.02027782
          17

 c      1.22607550    -0.57681160    -0.09006204
 c     -0.04754818    -0.78608411    -0.66455718
 c     -1.10935646     0.12380224    -0.00403035
 c     -1.19119369     1.34215595    -1.00039899
 c     -0.33951598     1.18258169     0.57260482
 c      1.06829398     0.61769898     0.38764240
 h     -0.29460731    -1.27710230    -1.66498518
 h     -0.63638071     1.39036564    -1.84306349
 h     -0.44237907     1.87761258     1.42883103
 h      1.90918369     1.25020093     0.81895107
 o      2.35181341    -1.22314337     0.00612535
 h      3.05168149    -0.56784425     0.07160288
 c     -2.24427826    -0.47938239     0.74378245
 h     -1.80938714    -0.55854477     1.78354790
 h     -3.07049310     0.12993926     0.77194734
 h     -2.38999421    -1.62681475     0.21412638
 h     -2.15972579     1.86380199    -1.02195306
          17

 c      1.20522531    -0.57369521    -0.08516779
 c     -0.04877053    -0.77862517    -0.65961386
 c     -1.10125849     0.12251496    -0.01689774
 c     -1.20552053     1.32624197    -1.00047774
 c     -0.33201199     1.18433856     0.58347550
 c      1.08738519     0.61293295     0.38956857
 h     -0.28380122    -1.24504548    -1.68375274
 h     -0.62507831     1.40237230    -1.85857024
 h     -0.43735093     1.86214937     1.42958057
 h      1.91039040     1.27814586     0.81424776
 o      2.35013612    -1.22279061     0.00430453
 h      3.09988483    -0.56024394     0.07872864
 c     -2.24107523    -0.47573863     0.73443852
 h     -1.84983630    -0.55730066     1.79469246
 h     -3.06723502     0.13969430     0.80668540
 h     -2.41035182    -1.60819607     0.22363295
 h     -2.16953678     1.83607079    -1.02143730
          17

 c      1.18479032    -0.57341384    -0.08100103
 c     -0.05124564    -0.77173215    -0.65588997
 c     -1.09306359     0.12112162    -0.03165696
 c     -1.22038515     1.30925887    -0.99712505
 c     -0.32178516     1.18577685     0.59250257
 c      1.10498839     0.61536054     0.39488633
 h     -0.26951183    -1.21348208    -1.68649007
 h     -0.59891093     1.41607230    -1.88761737
 h     -0.43900414     1.84693234     1.42913959
 h      1.90677997     1.29726904     0.80177077
 o      2.34922526    -1.22266052     0.00174981
 h      3.13887304    -0.56275227     0.08623956
 c     -2.23629054    -0.47574660     0.72486473
 h     -1.89506723    -0.56139186     1.79771902
 h     -3.08494891     0.16111949     0.83845065
 h     -2.43322083    -1.56132610     0.24907906
 h     -2.17921066     1.81089281    -1.01888552
          17

 c      1.16607961    -0.57605962    -0.07736364
 c     -0.05510378    -0.76553049    -0.65364546
 c     -1.08497806     0.11982892    -0.04770306
 c     -1.23457177     1.29144568    -0.99184849
 c     -0.30886831     1.18636765     0.59925902
 c      1.12046779     0.62503786     0.40353077
 h     -0.25231350    -1.18393231    -1.67439711
 h     -0.56955386     1.42992341    -1.91454525
 h     -0.44787932     1.83552740     1.43163747
 h      1.90125972     1.30747929     0.78283060
 o      2.34919615    -1.22243995    -0.00150984
 h      3.15950970    -0.57977986     0.09287604
 c     -2.23103796    -0.47827571     0.71546040
 h     -1.94148597    -0.57074552     1.79276912
 h     -3.11254476     0.18732289     0.86454542
 h     -2.45845392    -1.49226931     0.28674568
 h     -2.19122718     1.78962159    -1.01452604
          17

 c      1.15013397    -0.58108729    -0.07386200
 c     -0.06027837    -0.76008807    -0.65284145
 c     -1.07723045     0.11876395    -0.06440408
 c     -1.24719734     1.27318265    -0.98587847
 c     -0.29338299     1.18580569     0.60356570
 c      1.13312288     0.64108423     0.41504268
 h     -0.23357621    -1.15915121    -1.65217876
 h     -0.54644855     1.44205897    -1.92778678
 h     -0.46412812     1.82990115     1.43911379
 h      1.89894739     1.31154980     0.76029452
 o      2.34984993    -1.22212997    -0.00547285
 h      3.15882842    -0.61078249     0.09803502
 c     -2.22636147    -0.48145956     0.70682984
 h     -1.98540493    -0.58494631     1.78171658
 h     -3.13796599     0.21082945     0.88200704
 h     -2.48751788    -1.41509264     0.32914266
 h     -2.20665380     1.77289628    -1.00858781
          17

 c      1.13773462    -0.58752814    -0.07000931
 c     -0.06647792    -0.75541812    -0.65311497
 c     -1.07007933     0.11794065    -0.08110886
 c     -1.25789354     1.25497199    -0.98004558
 c     -0.27557429     1.18410774     0.60560940
 c      1.14220711     0.66192110     0.42868203
 h     -0.21525595    -1.14292070    -1.62790405
 h     -0.53527838     1.45093144    -1.92135128
 h     -0.48710980     1.82940646     1.45013454
 h      1.90649092     1.31458283     0.73802035
 o      2.35066586    -1.22200075    -0.01017558
 h      3.13998579    -0.65087943     0.10193190
 c     -2.22264636    -0.48273322     0.69979161
 h     -2.02341968    -0.60328052     1.76779414
 h     -3.15275753     0.22688108     0.88869868
 h     -2.52546052    -1.35452647     0.36418364
 h     -2.22452496     1.76028397    -1.00121337
          17

 c      1.12939034    -0.59429021    -0.06536361
 c     -0.07320281    -0.75152302    -0.65389459
 c     -1.06380254     0.11726256    -0.09715557
 c     -1.26672657     1.23740328    -0.97487847
 c     -0.25584820     1.18157406     0.60589048
 c      1.14713980     0.68574884     0.44364761
 h     -0.19938497    -1.13931855    -1.61122390
 h     -0.53848022     1.45554655    -1.89363662
 h     -0.51514591     1.83126793     1.46034938
 h      1.92968952     1.32174128     0.71951159
 o      2.35073371    -1.22259846    -0.01571448
 h      3.11323553    -0.69066104     0.10596996
 c     -2.21965905    -0.47969540     0.69501600
 h     -2.05264932    -0.62493144     1.75491944
 h     -3.15248776     0.23381197     0.88373758
 h     -2.57994354    -1.33604142     0.37982336
 h     -2.24224854     1.75044109    -0.99243428
          17

 c      1.12531009    -0.60038687    -0.05963331
 c     -0.07982060    -0.74851457    -0.65474374
 c     -1.05866021     0.11656733    -0.11189409
 c     -1.27406418     1.22107876    -0.97065222
 c     -0.23478530     1.17865701     0.60503978
 c      1.14789008     0.71106669     0.45929819
 h     -0.18730713    -1.15106679    -1.60901377
 h     -0.55561791     1.45564101    -1.84664947
 h     -0.54572002     1.83211855     1.46450493
 h      1.96958390     1.33478893     0.70637426
 o      2.34882846    -1.22466523    -0.02225637
 h      3.09487161    -0.71747779     0.11293974
 c     -2.21745787    -0.47227252     0.69228063
 h     -2.07096495    -0.64922166     1.74652419
 h     -3.13604785     0.23256447     0.86744103
 h     -2.65136017    -1.35988844     0.37430004
 h     -2.25673142     1.74166708    -0.98222281
          17

 c      1.12538824    -0.60503220    -0.05271778
 c     -0.08565713    -0.74674212    -0.65572686
 c     -1.05486107     0.11566883    -0.12471912
 c     -1.28050559     1.20650354    -0.96733002
 c     -0.21313903     1.17583657     0.60364497
 c      1.14520839     0.73688925     0.47521334
 h     -0.17923079    -1.17770249    -1.62090954
 h     -0.58295057     1.45205936    -1.78632016
 h     -0.57601693     1.82939226     1.45834017
 h      2.02044104     1.35082368     0.69815013
 o      2.34405776    -1.22870710    -0.02994963
 h      3.09733630    -0.72247011     0.12564866
 c     -2.21679282    -0.46265522     0.69068166
 h     -2.07729461    -0.67563728     1.74397081
 h     -3.10538400     0.22624777     0.84116628
 h     -2.72834194    -1.40178015     0.35542174
 h     -2.26553423     1.73250896    -0.97057908
          17

 c      1.12922151    -0.60764518    -0.04469710
 c     -0.09004846    -0.74676484    -0.65738099
 c     -1.05254668     0.11436213    -0.13511091
 c     -1.28689732     1.19395772    -0.96444635
 c     -0.19182353     1.17354402     0.60215655
 c      1.14044555     0.76255326     0.49109088
 h     -0.17455662    -1.21542291    -1.63961917
 h     -0.61236498     1.44738339    -1.72346036
 h     -0.60351100     1.82203912     1.43959111
 h      2.07232939     1.36482212     0.69367720
 o      2.33671160    -1.23447238    -0.03873743
 h      3.11609810    -0.70903113     0.14397165
 c     -2.21819467    -0.45314465     0.68950091
 h     -2.07183215    -0.70348755     1.74564784
 h     -3.06591060     0.22009507     0.80723371
 h     -2.79787724    -1.43876024     0.33115197
 h     -2.26764958     1.72220202    -0.95760308
          17

 c      1.13616891    -0.60782879    -0.03579618
 c     -0.09237695    -0.74915386    -0.66031973
 c     -1.05176772     0.11241427    -0.14267995
 c     -1.29428965     1.18341308    -0.96112963
 c     -0.17187182     1.17211602     0.60085129
 c      1.13518056     0.78744379     0.50664698
 h     -0.17249995    -1.25886863    -1.65564109
 h     -0.63143054     1.44622567    -1.67315933
 h     -0.62646466     1.81074008     1.40830085
 h      2.11547085     1.37277681     0.69227789
 o      2.32793071    -1.24119004    -0.04834772
 h      3.13485773    -0.68898045     0.16466332
 c     -2.22142732    -0.44542747     0.68842024
 h     -2.05599309    -0.73152176     1.74770888
 h     -3.02675786     0.22158164     0.76878578
 h     -2.85151673    -1.45819082     0.30640632
 h     -2.26388455     1.71091959    -0.94351762
          17

 c      1.14543386    -0.60535297    -0.02634273
 c     -0.09212605    -0.75428994    -0.66489111
 c     -1.05244964     0.10955868    -0.14720419
 c     -1.30348025     1.17465366    -0.95662944
 c     -0.15434388     1.17175481     0.59981933
 c      1.13093861     0.81088870     0.52159697
 h     -0.17240754    -1.30307048    -1.66139142
 h     -0.62872145     1.45338639    -1.64838379
 h     -0.64434831     1.79792004     1.36681711
 h      2.14287380     1.37292171     0.69401783
 o      2.31879667    -1.24814559    -0.05846274
 h      3.13963050    -0.67322608     0.18399295
 c     -2.22573634    -0.44070618     0.68735917
 h     -2.03216190    -0.75791532     1.74581230
 h     -2.99850927     0.23896891     0.72919014
 h     -2.88497188    -1.45475786     0.28386115
 h     -2.25694046     1.69987503    -0.92862729
          17

 c      1.15614179    -0.60014006    -0.01672848
 c     -0.08893631    -0.76225884    -0.67106025
 c     -1.05437210     0.10550755    -0.14864928
 c     -1.31421156     1.16762462    -0.95116139
 c     -0.14018366     1.17249008     0.59896469
 c      1.12900389     0.83218729     0.53567742
 h     -0.17378130    -1.34450410    -1.65273912
 h     -0.60370617     1.46963556    -1.64990045
 h     -0.65814858     1.78762483     1.31956315
 h      2.15107707     1.36558661     0.69950344
 o      2.30999777    -1.25488565    -0.06882299
 h      3.12371418    -0.66838245     0.19933794
 c     -2.23054100    -0.43955297     0.68632627
 h     -2.00326646    -0.78066553     1.73674276
 h     -2.98701229     0.27656552     0.69127236
 h     -2.89656554    -1.42716923     0.26492318
 h     -2.25105417     1.69120607    -0.91324656
          17

 c      1.16740465    -0.59225162    -0.00737733
 c     -0.08263288    -0.77282778    -0.67842201
 c     -1.05718849     0.10000296    -0.14717563
 c     -1.32516910     1.16254530    -0.94586057
 c     -0.13006670     1.17416919     0.59804088
 c      1.13023318     0.85067030     0.54866470
 h     -0.17623145    -1.38150111    -1.62907385
 h     -0.56785402     1.49067938    -1.66657626
 h     -0.67029633     1.78501527     1.27229385
 h      2.14029048     1.35282604     0.70968644
 o      2.30185287    -1.26120154    -0.07925349
 h      3.08705127    -0.67698972     0.20955710
 c     -2.23591553    -0.44160345     0.68529242
 h     -1.97225667    -0.79815532     1.71937813
 h     -2.98879854     0.33024439     0.65748469
 h     -2.88654125    -1.37687252     0.25008643
 h     -2.25077412     1.68737953    -0.89767607
          17

 c      1.17837942    -0.58187878     0.00127844
 c     -0.07321795    -0.78545841    -0.68624594
 c     -1.06048520     0.09289683    -0.14312619
 c     -1.33493339     1.15966337    -0.94189138
 c     -0.12432449     1.17652235     0.59676347
 c      1.13484478     0.86573238     0.56037092
 h     -0.17947652    -1.41449827    -1.59307006
 h     -0.53510937     1.51089931    -1.68552779
 h     -0.68370529     1.79505363     1.23045199
 h      2.11478087     1.33830932     0.72583571
 o      2.29433122    -1.26711788    -0.08968646
 h      3.03563256    -0.69765772     0.21533980
 c     -2.24226024    -0.44566714     0.68413224
 h     -1.94166560    -0.80961216     1.69494103
 h     -2.99473595     0.38958471     0.63055242
 h     -2.85753689    -1.30852420     0.23859185
 h     -2.25890724     1.69004271    -0.88225939
          17

 c      1.18832567    -0.56933170     0.00881547
 c     -0.06083724    -0.79934019    -0.69353996
 c     -1.06384683     0.08421854    -0.13698719
 c     -1.34265227     1.15910036    -0.93992940
 c     -0.12300850     1.17931516     0.59498273
 c      1.14225822     0.87682840     0.57061663
 h     -0.18341287    -1.44621933    -1.55031287
 h     -0.51537904     1.52618335    -1.69804956
 h     -0.69985512     1.82042938     1.19700040
 h      2.08336804     1.32735750     0.74967171
 o      2.28700791    -1.27292852    -0.10020944
 h      2.98184815    -0.72444395     0.21998739
 c     -2.24961485    -0.45003987     0.68277128
 h     -1.91338324    -0.81532696     1.66664110
 h     -2.99653523     0.44375748     0.61322910
 h     -2.81627899    -1.23201052     0.22711324
 h     -2.27485058     1.69896984    -0.86747158
          17

 c      1.19666710    -0.55501769     0.01483802
 c     -0.04574318    -0.81347533    -0.69918932
 c     -1.06689665     0.07420450    -0.12933414
 c     -1.34809702     1.16084245    -0.94014386
 c     -0.12601997     1.18249214     0.59278299
 c      1.15117571     0.88349240     0.57920387
 h     -0.18816971    -1.48128499    -1.50810033
 h     -0.51373713     1.53436800    -1.69992388
 h     -0.71727555     1.85998990     1.17134401
 h      2.05832044     1.32636676     0.78343109
 o      2.27913764    -1.27915285    -0.11107994
 h      2.94286588    -0.74757140     0.22964034
 c     -2.25726552    -0.45259358     0.68148952
 h     -1.88867946    -0.81662570     1.63882118
 h     -2.98942215     0.48483095     0.60761824
 h     -2.77556712    -1.16476214     0.20756055
 h     -2.29473911     1.71202356    -0.85395943
          17

 c      1.20305767    -0.53940368     0.01900729
 c     -0.02829023    -0.82688322    -0.70223154
 c     -1.06930481     0.06329113    -0.12077956
 c     -1.35145252     1.16472617    -0.94231185
 c     -0.13316189     1.18618282     0.59040849
 c      1.16013311     0.88550179     0.58595994
 h     -0.19390079    -1.52435731    -1.47266876
 h     -0.53131251     1.53492199    -1.69041038
 h     -0.73206026     1.90912351     1.15041206
 h      2.04988910     1.34035918     0.82913222
 o      2.27018429    -1.28613981    -0.12251436
 h      2.93170556    -0.75990786     0.24982088
 c     -2.26400206    -0.45116216     0.68099281
 h     -1.86844535    -0.81560480     1.61580003
 h     -2.97179435     0.50819840     0.61483285
 h     -2.75152807    -1.12789201     0.16765305
 h     -2.31324454     1.72613292    -0.84246514
          17

 c      1.20743359    -0.52298489     0.02107229
 c     -0.00897400    -0.83890250    -0.70217512
 c     -1.07078429     0.05206714    -0.11193197
 c     -1.35314402     1.17039720    -0.94588961
 c     -0.14409058     1.19058459     0.58810412
 c      1.16829125     0.88316795     0.59090216
 h     -0.20014951    -1.57701154    -1.44581901
 h     -0.56563479     1.52883979    -1.67188849
 h     -0.73988493     1.96171057     1.13073620
 h      2.05849406     1.36919138     0.88655499
 o      2.26048559    -1.29354985    -0.13429796
 h      2.94618612    -0.76536602     0.27904611
 c     -2.26925729    -0.44499309     0.68156348
 h     -1.85348772    -0.81465581     1.60080460
 h     -2.94440601     0.51236701     0.63499807
 h     -2.75079306    -1.12909721     0.10206311
 h     -2.32556646     1.73844391    -0.83365352
          17

 c      1.21001544    -0.50627833     0.02088877
 c      0.01153133    -0.84936352    -0.69908584
 c     -1.07110145     0.04118429    -0.10336052
 c     -1.35379904     1.17727640    -0.95001451
 c     -0.15827159     1.19583413     0.58600725
 c      1.17559514     0.87739816     0.59435916
 h     -0.20528837    -1.63593931    -1.42411107
 h     -0.61013185     1.51889014    -1.65036657
 h     -0.73771519     2.01204431     1.10986733
 h      2.07427240     1.40671053     0.95183509
 o      2.25099861    -1.30058791    -0.14582652
 h      2.97276742    -0.77516613     0.30932665
 c     -2.27359524    -0.43550120     0.68227737
 h     -1.84476688    -0.81584456     1.59515628
 h     -2.91017360     0.49926604     0.66733448
 h     -2.76446421    -1.15423596     0.02240125
 h     -2.32864168     1.74702643    -0.82793157
          17

 c      1.21125210    -0.48982178     0.01841887
 c      0.03240789    -0.85846154    -0.69335658
 c     -1.07010437     0.03126230    -0.09556028
 c     -1.35425097     1.18456086    -0.95350580
 c     -0.17498452     1.20193141     0.58412126
 c      1.18219862     0.86939502     0.59686469
 h     -0.20679340    -1.69454170    -1.40161714
 h     -0.65376372     1.50978867    -1.63599869
 h     -0.72447792     2.05594441     1.08680683
 h      2.08490267     1.44427071     1.01880406
 o      2.24258820    -1.30659089    -0.15650654
 h      2.99810053    -0.79839808     0.33245500
 c     -2.27756983    -0.42495846     0.68192813
 h     -1.84356076    -0.82037184     1.59775924
 h     -2.87464147     0.47518073     0.71027450
 h     -2.78054072    -1.18392841    -0.05354929
 h     -2.32164282     1.75115465    -0.82530142
          17

 c      1.21173886    -0.47415170     0.01372154
 c      0.05278204    -0.86649796    -0.68542654
 c     -1.06773618     0.02283034    -0.08891688
 c     -1.35529782     1.19134856    -0.95509073
 c     -0.19337404     1.20871425     0.58232638
 c      1.18801952     0.86033791     0.59896458
 h     -0.20211837    -1.74601656    -1.37315519
 h     -0.68374058     1.50696777    -1.64090168
 h     -0.70103967     2.09124000     1.06192419
 h      2.08164715     1.47429428     1.08135267
 o      2.23575875    -1.31122537    -0.16596325
 h      3.01379176    -0.83893776     0.34328849
 c     -2.28101957    -0.41555810     0.67988140
 h     -1.85127338    -0.82848476     1.60544971
 h     -2.84616832     0.45132490     0.76196480
 h     -2.79197706    -1.20519615    -0.11298926
 h     -2.30618630     1.75142119    -0.82523592
          17

 c      1.21214170    -0.45976578     0.00694164
 c      0.07180858    -0.87370570    -0.67564594
 c     -1.06403459     0.01630676    -0.08368327
 c     -1.35703054     1.19695602    -0.95407444
 c     -0.21250971     1.21585981     0.58040504
 c      1.19269792     0.85123893     0.60110942
 h     -0.18941286    -1.78540537    -1.33577157
 h     -0.69346831     1.51294579    -1.67159538
 h     -0.66990423     2.11796879     1.03673632
 h      2.06043339     1.49158692     1.13473926
 o      2.23067624    -1.31444290    -0.17406270
 h      3.01646568    -0.89630206     0.34009042
 c     -2.28336164    -0.40913247     0.67598972
 h     -1.86884597    -0.83988755     1.61419402
 h     -2.83359508     0.44069122     0.82112114
 h     -2.79610119    -1.21136979    -0.14914521
 h     -2.28636372     1.74978295    -0.82662651
          17

 c      1.21314073    -0.44707704    -0.00169576
 c      0.08872997    -0.88018180    -0.66425351
 c     -1.05911807     0.01199833    -0.07997712
 c     -1.35841590     1.20115683    -0.95088862
 c     -0.23145172     1.22290670     0.57807504
 c      1.19570661     0.84289419     0.60361739
 h     -0.16785342    -1.81035438    -1.28886798
 h     -0.68807904     1.52477562    -1.72251321
 h     -0.63472018     2.13830587     1.01360364
 h      2.02093099     1.49337398     1.17595154
 o      2.22718859    -1.31642449    -0.18091628
 h      3.00764666    -0.96666382     0.32458184
 c     -2.28431519    -0.40657050     0.67036457
 h     -1.89621437    -0.85426211     1.62034325
 h     -2.84039265     0.44914381     0.88659859
 h     -2.79262241    -1.19972240    -0.15927564
 h     -2.26812249     1.74929377    -0.82793479
          17

 c      1.21538754    -0.43637301    -0.01188866
 c      0.10292449    -0.88585752    -0.65138005
 c     -1.05316175     0.01010068    -0.07780298
 c     -1.35793381     1.20403774    -0.94667440
 c     -0.24932455     1.22932249     0.57503899
 c      1.19642998     0.83584032     0.60664358
 h     -0.13776116    -1.82138510    -1.23395649
 h     -0.67883331     1.53665895    -1.78041869
 h     -0.59953290     2.15590886     0.99522665
 h      1.96576956     1.47923545     1.20389292
 o      2.22477462    -1.31754193    -0.18691593
 h      2.99460262    -1.04351941     0.30248671
 c     -2.28429770    -0.40744165     0.66342371
 h     -1.93217367    -0.87151672     1.62135988
 h     -2.86131880     0.47000284     0.95504110
 h     -2.78264296    -1.17022812    -0.14351158
 h     -2.25731125     1.75305771    -0.82763817
          17

 c      1.21946492    -0.42778484    -0.02326149
 c      0.11394680    -0.89046296    -0.63704269
 c     -1.04637741     0.01068919    -0.07707947
 c     -1.35450232     1.20581933    -0.94251668
 c     -0.26540044     1.23464451     0.57105533
 c      1.19417222     0.83028371     0.61011783
 h     -0.10063993    -1.82220003    -1.17446056
 h     -0.67516656     1.54368461    -1.83276015
 h     -0.56784633     2.17434198     0.98386028
 h      1.90044268     1.45144676     1.21990769
 o      2.22256242    -1.31825773    -0.19271343
 h      2.99008413    -1.11930674     0.28319818
 c     -2.28403366    -0.41052965     0.65593538
 h     -1.97459574    -0.89173944     1.61603281
 h     -2.88680850     0.49064466     1.02045306
 h     -2.76876899    -1.12564203    -0.10514104
 h     -2.25673237     1.76247561    -0.82476960
          17

 c      1.22583227    -0.42127143    -0.03537622
 c      0.12154701    -0.89350634    -0.62115078
 c     -1.03900913     0.01370002    -0.07765882
 c     -1.34784409     1.20685043    -0.93912086
 c     -0.27915838     1.23865624     0.56601190
 c      1.18812583     0.82602240     0.61365289
 h     -0.05903779    -1.81976544    -1.11535928
 h     -0.68218673     1.54300291    -1.87116182
 h     -0.54191026     2.19502890     0.98049060
 h      1.83359730     1.41563174     1.22872249
 o      2.21978031    -1.31890369    -0.19892511
 h      3.00542432    -1.18901069     0.27512755
 c     -2.28394819    -0.41440969     0.64897398
 h     -2.02073149    -0.91510075     1.60446666
 h     -2.90858051     0.50090543     1.07653812
 h     -2.75626997    -1.07288493    -0.05238186
 h     -2.26438529     1.77608456    -0.81916392
          17

 c      1.23475385    -0.41662741    -0.04776131
 c      0.12564412    -0.89437347    -0.60357979
 c     -1.03134658     0.01891864    -0.07934407
 c     -1.33833102     1.20757526    -0.93683133
 c     -0.29028599     1.24147774     0.55995509
 c      1.17740988     0.82245962     0.61650719
 h     -0.01596664    -1.82296590    -1.06206298
 h     -0.70135731     1.53351565    -1.89134608
 h     -0.52268008     2.21617823     0.98451447
 h      1.77653204     1.38069374     1.23891578
 o      2.21653921    -1.31956804    -0.20565847
 h      3.03863177    -1.25209439     0.27831443
 c     -2.28382047    -0.41747511     0.64397581
 h     -2.06746734    -0.94185922     1.58797398
 h     -2.92142621     0.49548703     1.11855832
 h     -2.75489390    -1.02494446    -0.00071482
 h     -2.27463816     1.79019608    -0.81126876
          17

 c      1.24624047    -0.41352789    -0.05996146
 c      0.12626529    -0.89265807    -0.58434073
 c     -1.02374314     0.02599100    -0.08190524
 c     -1.32665745     1.20840862    -0.93570294
 c     -0.29863693     1.24349279     0.55304794
 c      1.16137416     0.81890635     0.61783481
 h      0.02607179    -1.83860050    -1.01821193
 h     -0.73142295     1.51547911    -1.89258416
 h     -0.51033271     2.23362162     0.99417893
 h      1.73963582     1.35564742     1.26018041
 o      2.21380264    -1.32030483    -0.21255101
 h      3.07519585    -1.30915843     0.28525274
 c     -2.28285919    -0.41807186     0.64251742
 h     -2.11157349    -0.97242751     1.56878014
 h     -2.92277693     0.47318202     1.14384593
 h     -2.77798012    -0.99842184     0.02967255
 h     -2.28109163     1.80067729    -0.80176005
          17

 c      1.26002662    -0.41160365    -0.07159462
 c      0.12353336    -0.88855596    -0.56372676
 c     -1.01661379     0.03446894    -0.08509452
 c     -1.31361430     1.20960963    -0.93549753
 c     -0.30419111     1.24518504     0.54549058
 c      1.14014893     0.81515053     0.61731454
 h      0.06555576    -1.86667716    -0.98377276
 h     -0.76872215     1.49041300    -1.87789578
 h     -0.50478979     2.24274434     1.00739440
 h      1.72599455     1.34337587     1.29617572
 o      2.21260598    -1.32128543    -0.21922054
 h      3.10033546    -1.35927031     0.28825271
 c     -2.28061141    -0.41560071     0.64513089
 h     -2.15000982    -1.00733953     1.54936986
 h     -2.91215205     0.43612616     1.15190103
 h     -2.83205416    -0.99997544     0.02869801
 h     -2.27881781     1.80440082    -0.79124828
          17

 c      1.27557211    -0.41050457    -0.08238756
 c      0.11775291    -0.88287880    -0.54225432
 c     -1.01040481     0.04387091    -0.08865752
 c     -1.30001252     1.21120767    -0.93560371
 c     -0.30704230     1.24699785     0.53745327
 c      1.11483353     0.81163777     0.61549163
 h      0.10128806    -1.90014621    -0.95558842
 h     -0.80705756     1.46120466    -1.85503434
 h     -0.50596150     2.24012139     1.02240879
 h      1.72924623     1.33864905     1.34062009
 o      2.21361523    -1.32273863    -0.22548647
 h      3.10559790    -1.40056931     0.28309933
 c     -2.27779404    -0.41131149     0.65055514
 h     -2.18030594    -1.04687766     1.53140289
 h     -2.89134916     0.38988274     1.14471306
 h     -2.90677087    -1.01773680     0.00617153
 h     -2.26533169     1.79989474    -0.78013190
          17

 c      1.29208852    -0.40992221    -0.09217297
 c      0.10949010    -0.87665620    -0.52046064
 c     -1.00556103     0.05372023    -0.09233688
 c     -1.28663104     1.21300144    -0.93500696
 c     -0.30741106     1.24925765     0.52904039
 c      1.08704549     0.80898726     0.61332338
 h      0.13162544    -1.92946403    -0.92973451
 h     -0.83805545     1.43190019    -1.83691945
 h     -0.51379934     2.22434563     1.03819206
 h      1.73893984     1.33356008     1.38258060
 o      2.21706495    -1.32485749    -0.23137610
 h      3.08940165    -1.43144595     0.26923063
 c     -2.27540925    -0.40728863     0.65691731
 h     -2.20086537    -1.09037018     1.51475310
 h     -2.86541170     0.34406200     1.12738892
 h     -2.98440566    -1.03492361    -0.02190471
 h     -2.24085393     1.78751739    -0.76852180
          17

 c      1.30860109    -0.40959139    -0.10086230
 c      0.09954972    -0.87076192    -0.49876793
 c     -1.00249304     0.06355288    -0.09587306
 c     -1.27399800     1.21467711    -0.93262289
 c     -0.30565836     1.25214840     0.52027684
 c      1.05845210     0.80754443     0.61162166
 h      0.15447849    -1.94694886    -0.90326905
 h     -0.85370982     1.40632787    -1.83789407
 h     -0.52830853     2.19624603     1.05462613
 h      1.74598569     1.32247377     1.41295667
 o      2.22274030    -1.32773257    -0.23711868
 h      3.05691550    -1.45135465     0.24968019
 c     -2.27373327    -0.40556335     0.66266729
 h     -2.21101143    -1.13576805     1.49765155
 h     -2.84325762     0.31229231     1.10842225
 h     -3.05132796    -1.04084457    -0.04481586
 h     -2.20841781     1.76950436    -0.75617099
          17

 c      1.32404480    -0.40929092    -0.10841538
 c      0.08887221    -0.86577155    -0.47746399
 c     -1.00153613     0.07290896    -0.09900930
 c     -1.26200166     1.21601656    -0.92813531
 c     -0.30228615     1.25572340     0.51110946
 c      1.03060426     0.80729486     0.61087609
 h      0.16773279    -1.94850387    -0.87471401
 h     -0.85113706     1.38584811    -1.86400623
 h     -0.54956988     2.15867402     1.07255900
 h      1.74436022     1.30300265     1.42659630
 o      2.22991244    -1.33130238    -0.24318426
 h      3.02079670    -1.46146058     0.23168430
 c     -2.27244789    -0.40773868     0.66673498
 h     -2.21086417    -1.17994491     1.47781760
 h     -2.83470585     0.30802249     1.09717371
 h     -3.09971846    -1.03089286    -0.05749995
 h     -2.17379952     1.74988282    -0.74244872
          17

 c      1.33737684    -0.40884444    -0.11481630
 c      0.07840393    -0.86195302    -0.45672841
 c     -1.00290715     0.08132642    -0.10150725
 c     -1.24982357     1.21698242    -0.92246898
 c     -0.29792629     1.25995935     0.50142691
 c      1.00490623     0.80794660     0.61129115
 h      0.16963644    -1.93377512    -0.84395222
 h     -0.83437769     1.36903112    -1.90724940
 h     -0.57770906     2.11575964     1.09360027
 h      1.73094523     1.27529343     1.42198422
 o      2.23744627    -1.33535707    -0.25025002
 h      2.99939663    -1.46464443     0.22606378
 c     -2.27149966    -0.41430578     0.66876439
 h     -2.20115526    -1.21956305     1.45367065
 h     -2.84252320     0.33472989     1.09769769
 h     -3.12569659    -1.00405592    -0.05827807
 h     -2.14453921     1.73382605    -0.72653563
          17

 c      1.34768104    -0.40811863    -0.12005625
 c      0.06897101    -0.85926936    -0.43664759
 c     -1.00668125     0.08835245    -0.10316671
 c     -1.23650054     1.21766715    -0.91713594
 c     -0.29332486     1.26485889     0.49111355
 c      0.98256136     0.80902039     0.61283290
 h      0.15908018    -1.90607755    -0.81209928
 h     -0.81051300     1.35383264    -1.95249609
 h     -0.61265673     2.07151246     1.11941437
 h      1.70533778     1.24138189     1.40080133
 o      2.24452068    -1.33968768    -0.25880933
 h      3.00545906    -1.46339304     0.24086318
 c     -2.27151343    -0.42433528     0.66912967
 h     -2.18301590    -1.25205455     1.42503945
 h     -2.85910006     0.38171285     1.10641076
 h     -3.12796557    -0.96143229    -0.04748732
 h     -2.12711089     1.72591978    -0.70803008
          17

 c      1.35425629    -0.40703847    -0.12412878
 c      0.06118112    -0.85736349    -0.41720871
 c     -1.01279967     0.09357397    -0.10383588
 c     -1.22158117     1.21832698    -0.91336481
 c     -0.28931758     1.27055988     0.48014410
 c      0.96443663     0.80990631     0.61521031
 h      0.13579169    -1.87244120    -0.78146761
 h     -0.78556162     1.33911626    -1.98666908
 h     -0.65361253     2.02821520     1.15052937
 h      1.67029120     1.20502195     1.36815416
 o      2.25146204    -1.34426017    -0.26862774
 h      3.03295532    -1.45715751     0.27259495
 c     -2.27320365    -0.43617978     0.66844612
 h     -2.15778683    -1.27631243     1.39328824
 h     -2.87349917     0.43268381     1.11733532
 h     -3.10774754    -0.90582981    -0.02725047
 h     -2.12312821     1.72790734    -0.68778983
          17

 c      1.35669131    -0.40563471    -0.12704164
 c      0.05538279    -0.85559545    -0.39830579
 c     -1.02109315     0.09666508    -0.10341587
 c     -1.20532081     1.21940205    -0.91178045
 c     -0.28676979     1.27735336     0.46866765
 c      0.95086435     0.80989977     0.61780263
 h      0.10033600    -1.84303045    -0.75535363
 h     -0.76323279     1.32470279    -2.00193214
 h     -0.69851180     1.98576007     1.18537222
 h      1.63265334     1.17177564     1.33328304
 o      2.25927535    -1.34909835    -0.27893624
 h      3.06421773    -1.44385990     0.30935985
 c     -2.27671978    -0.44815995     0.66728643
 h     -2.12688926    -1.29291562     1.36097967
 h     -2.87788400     0.47442518     1.12651356
 h     -3.07008892    -0.84213236    -0.00236902
 h     -2.12810626     1.73795494    -0.66823975
          17

 c      1.35490426    -0.40408203    -0.12883365
 c      0.05168688    -0.85328780    -0.37981976
 c     -1.03130425     0.09744464    -0.10186665
 c     -1.18840801     1.22137218    -0.91246511
 c     -0.28646186     1.28556358     0.45700417
 c      0.94153436     0.80827829     0.61966593
 h      0.05378135    -1.82818502    -0.73702029
 h     -0.74516131     1.31100902    -1.99535420
 h     -0.74405047     1.94257022     1.22042683
 h      1.60330691     1.14854764     1.30918854
 o      2.26870643    -1.35408811    -0.28900322
 h      3.08451334    -1.42259072     0.34009297
 c     -2.28136672    -0.45872749     0.66635277
 h     -2.09180578    -1.30380776     1.33114650
 h     -2.86851515     0.49888303     1.13250968
 h     -3.02622336    -0.77789116     0.01777875
 h     -2.13429064     1.75223069    -0.65268343
          17

 c      1.34913494    -0.40268322    -0.12958273
 c      0.04999403    -0.85021942    -0.36179240
 c     -1.04309938     0.09592419    -0.09921607
 c     -1.17161121     1.22456910    -0.91507498
 c     -0.28895197     1.29538078     0.44555357
 c      0.93580354     0.80453263     0.61990885
 h     -0.00257862    -1.83267186    -0.72765807
 h     -0.73121713     1.29879853    -1.96830530
 h     -0.78640497     1.89723695     1.25145481
 h      1.59273287     1.14110286     1.30787003
 o      2.27997126    -1.35895425    -0.29835438
 h      3.08643805    -1.39401606     0.35816839
 c     -2.28566144    -0.46653770     0.66669103
 h     -2.05422217    -1.31146574     1.30630743
 h     -2.84464167     0.50223975     1.13558124
 h     -2.99405156    -0.72247183     0.01851658
 h     -2.13444687     1.76700027    -0.64426978
          17

 c      1.33991040    -0.40181030    -0.12940270
 c      0.04994347    -0.84695441    -0.34454904
 c     -1.05606504     0.09232012    -0.09557141
 c     -1.15561561     1.22908318    -0.91886986
 c     -0.29447311     1.30676097     0.43468919
 c      0.93340595     0.79871619     0.61841177
 h     -0.06665046    -1.85196959    -0.72498203
 h     -0.71941860     1.28904457    -1.92664600
 h     -0.82218232     1.84961202     1.27486271
 h      1.60257416     1.15000326     1.33163520
 o      2.29284468    -1.36332655    -0.30677023
 h      3.06891817    -1.35975821     0.36136016
 c     -2.28817601    -0.47084454     0.66920197
 h     -2.01622830    -1.31792436     1.28766355
 h     -2.80760557     0.48400854     1.13712360
 h     -2.98907987    -0.68250425    -0.01286236
 h     -2.12391425     1.77974985    -0.64535077
          17

 c      1.32800208    -0.40184013    -0.12843426
 c      0.05084258    -0.84456884    -0.32860251
 c     -1.06970408     0.08701552    -0.09112817
 c     -1.14101839     1.23476835    -0.92270347
 c     -0.30288325     1.31940975     0.42469189
 c      0.93462604     0.79150451     0.61598935
 h     -0.13475171    -1.87555680    -0.72437186
 h     -0.70557359     1.28278284    -1.88123192
 h     -0.84913386     1.80104587     1.28858941
 h      1.62396407     1.16988103     1.37114852
 o      2.30674125    -1.36681293    -0.31429112
 h      3.03641079    -1.32175217     0.35184799
 c     -2.28882577    -0.47190920     0.67347129
 h     -1.98029975    -1.32420125     1.27495343
 h     -2.76070640     0.44710268     1.13970301
 h     -3.00937048    -0.65764143    -0.07290374
 h     -2.10111474     1.78946889    -0.65725306
          17

 c      1.31436892    -0.40310260    -0.12683402
 c      0.05171419    -0.84411003    -0.31444741
 c     -1.08346025     0.08048941    -0.08615979
 c     -1.12830554     1.24129932    -0.92518833
 c     -0.31367930     1.33281418     0.41572469
 c      0.93969495     0.78385197     0.61373132
 h     -0.20198417    -1.89319764    -0.72123932
 h     -0.68357996     1.28083020    -1.84649342
 h     -0.86653551     1.75412551     1.29253245
 h      1.64539732     1.19330032     1.41328604
 o      2.32073635    -1.36907413    -0.32127292
 h      2.99901346    -1.28150848     0.33699480
 c     -2.28850401    -0.47080455     0.67783879
 h     -1.94902807    -1.33023477     1.26682660
 h     -2.70967106     0.39892889     1.14761630
 h     -3.03942028    -0.64386116    -0.14363892
 h     -2.06759720     1.79669108    -0.68019689
          17

 c      1.30006686    -0.40584713    -0.12476238
 c      0.05144739    -0.84629088    -0.30243493
 c     -1.09676256     0.07325361    -0.08098548
 c     -1.11762018     1.24823550    -0.92530020
 c     -0.32607370     1.34630868     0.40782676
 c      0.94838194     0.77667336     0.61245965
 h     -0.26336962    -1.89838221    -0.71243132
 h     -0.64811009     1.28337333    -1.83392535
 h     -0.87531072     1.71224039     1.28870967
 h      1.65879236     1.21405657     1.44766807
 o      2.33369181    -1.36990257    -0.32835501
 h      2.97086520    -1.23921446     0.32871247
 c     -2.28779311    -0.46908765     0.68051563
 h     -1.92479304    -1.33524331     1.26136979
 h     -2.66279238     0.35229681     1.16759287
 h     -3.06528400    -0.63773922    -0.20713016
 h     -2.02814804     1.80361569    -0.71324580
          17

 c      1.28613224    -0.41022362    -0.12236724
 c      0.04897315    -0.85143301    -0.29274352
 c     -1.10906528     0.06582341    -0.07592563
 c     -1.10840512     1.25506736    -0.92312520
 c     -0.33911551     1.35916617     0.40091908
 c      0.96005079     0.77070429     0.61261591
 h     -0.31476686    -1.88880986    -0.69649729
 h     -0.59907445     1.28974750    -1.84353932
 h     -0.87788037     1.67905694     1.28111886
 h      1.66035409     1.22805464     1.46806959
 o      2.34474346    -1.36921952    -0.33604422
 h      2.96264178    -1.19400676     0.33670022
 c     -2.28675877    -0.46838792     0.68015295
 h     -1.90942135    -1.33845638     1.25666769
 h     -2.62863407     0.32186671     1.20754988
 h     -3.07947047    -0.63701893    -0.25168842
 h     -1.99056123     1.81409902    -0.75447116
          17

 c      1.27346463    -0.41628657    -0.11976259
 c      0.04344189    -0.85948149    -0.28538316
 c     -1.11987585     0.05871519    -0.07126674
 c     -1.09949968     1.26128898    -0.91977106
 c     -0.35183083     1.37069860     0.39485036
 c      0.97385035     0.76644509     0.61431112
 h     -0.35343424    -1.86598769    -0.67358014
 h     -0.54243579     1.29869237    -1.86431673
 h     -0.87755623     1.65788046     1.27493496
 h      1.64960656     1.23315696     1.47181677
 o      2.35384802    -1.36689999    -0.34410782
 h      2.97279532    -1.14674886     0.35864209
 c     -2.28555630    -0.46947465     0.67624203
 h     -1.90388621    -1.33983568     1.25124118
 h     -2.61080464     0.31333253     1.27043716
 h     -3.07927699    -0.64018449    -0.27107725
 h     -1.96362273     1.83264736    -0.80170188
          17

 c      1.26273069    -0.42401369    -0.11701035
 c      0.03439246    -0.86998975    -0.28019263
 c     -1.12876711     0.05244499    -0.06723953
 c     -1.08986683     1.26660009    -0.91653125
 c     -0.36337918     1.38034358     0.38951686
 c      0.98884180     0.76411345     0.61735327
 h     -0.37854122    -1.83516289    -0.64538950
 h     -0.48613493     1.30878465    -1.88300328
 h     -0.87737008     1.65094528     1.27472608
 h      1.62871163     1.22908528     1.45937518
 o      2.36155403    -1.36267706    -0.35170949
 h      2.99087642    -1.10134538     0.38227409
 c     -2.28476732    -0.47178325     0.66942182
 h     -1.90820838    -1.34030064     1.24424872
 h     -2.60595816     0.31781326     1.34866553
 h     -3.06492851    -0.64623887    -0.26293323
 h     -1.95250334     1.86166749    -0.85357041
          17

 c      1.25430353    -0.43332238    -0.11411546
 c      0.02188013    -0.88207407    -0.27682771
 c     -1.13538501     0.04750151    -0.06400364
 c     -1.07922079     1.27112713    -0.91436706
 c     -0.37318987     1.38771546     0.38502502
 c      1.00402638     0.76359052     0.62121167
 h     -0.39177021    -1.80566534    -0.61527796
 h     -0.43650823     1.31869262    -1.89013225
 h     -0.87875913     1.65887242     1.28224605
 h      1.60247960     1.21771490     1.43471424
 o      2.36839152    -1.35627543    -0.35804913
 h      3.00697565    -1.06239854     0.39557150
 c     -2.28505274    -0.47422479     0.66105268
 h     -1.92158012    -1.34139005     1.23547125
 h     -2.60822962     0.32126411     1.42852371
 h     -3.03901031    -0.65460292    -0.22825229
 h     -1.95490147     1.89875195    -0.90950336
          17

 c      1.24826063    -0.44407373    -0.11103318
 c      0.00649007    -0.89444963    -0.27478692
 c     -1.13946821     0.04429793    -0.06163784
 c     -1.06796756     1.27537064    -0.91391186
 c     -0.38101032     1.39260604     0.38176201
 c      1.01831625     0.76437917     0.62495508
 h     -0.39748141    -1.79043901    -0.58792517
 h     -0.39730811     1.32727138    -1.88098816
 h     -0.88104423     1.68058340     1.29539951
 h      1.57868836     1.20359409     1.40610271
 o      2.37462437    -1.34753534    -0.36266472
 h      3.01558172    -1.03310624     0.39162258
 c     -2.28671553    -0.47596993     0.65265376
 h     -1.94254645    -1.34474929     1.22516794
 h     -2.61312057     0.31373541     1.49769926
 h     -3.00722841    -0.66522124    -0.17224283
 h     -1.96269514     1.93739111    -0.96851246
          17

 c      1.24444725    -0.45606586    -0.10768389
 c     -0.01088577    -0.90578978    -0.27356065
 c     -1.14088621     0.04312241    -0.06013944
 c     -1.05674859     1.27992510    -0.91556229
 c     -0.38684665     1.39494278     0.38028544
 c      1.03057978     0.76566244     0.62732297
 h     -0.40096558    -1.80200576    -0.56767213
 h     -0.36987472     1.33360340    -1.85483852
 h     -0.88211590     1.71368278     1.30932884
 h      1.56737244     1.19364844     1.38549497
 o      2.38025600    -1.33644991    -0.36544086
 h      3.01549546    -1.01461767     0.36882830
 c     -2.28944385    -0.47652767     0.64584323
 h     -1.96915210    -1.35171157     1.21385964
 h     -2.61806808     0.29075687     1.54801399
 h     -2.98020265    -0.67908986    -0.10625104
 h     -1.96700568     1.97034993    -1.02854833
          17

 c      1.24256298    -0.46903255    -0.10397437
 c     -0.02947298    -0.91545597    -0.27288647
 c     -1.13969097     0.04410807    -0.05943399
 c     -1.04613353     1.28525613    -0.91944407
 c     -0.39085379     1.39473607     0.38111522
 c      1.03995575     0.76662080     0.62721141
 h     -0.40458417    -1.84430146    -0.55571598
 h     -0.35318725     1.33702750    -1.81444194
 h     -0.87963611     1.75505857     1.31862892
 h      1.57689188     1.19412055     1.38316122
 o      2.38504711    -1.32318223    -0.36658862
 h      3.00956843    -1.00575298     0.33060004
 c     -2.29225431    -0.47555429     0.64240021
 h     -1.99905494    -1.36305483     1.20210728
 h     -2.62182331     0.25171920     1.57507351
 h     -2.97407943    -0.69889997    -0.04794785
 h     -1.96153868     1.99221209    -1.08694514
          17

 c      1.24221517    -0.48266187    -0.09982042
 c     -0.04880733    -0.92389804    -0.27283802
 c     -1.13615373     0.04724117    -0.05939392
 c     -1.03657983     1.29161422    -0.92531135
 c     -0.39323512     1.39204262     0.38456800
 c      1.04632613     0.76691119     0.62442052
 h     -0.40617296    -1.90847485    -0.54930353
 h     -0.34343536     1.33716030    -1.76613017
 h     -0.87191497     1.80145182     1.31913776
 h      1.60802648     1.20564486     1.39921655
 o      2.38848735    -1.30809207    -0.36666316
 h      3.00517616    -1.00259465     0.28560879
 c     -2.29410509    -0.47287624     0.64361992
 h     -2.02966813    -1.37893987     1.19030591
 h     -2.62395696     0.19869681     1.57775428
 h     -3.00329357    -0.72761295    -0.01283835
 h     -1.94334865     2.00014173    -1.14110359
          17

 c      1.24293409    -0.49662023    -0.09515487
 c     -0.06848283    -0.93217742    -0.27362345
 c     -1.13074876     0.05240615    -0.05985621
 c     -1.02849484     1.29901170    -0.93249697
 c     -0.39416640     1.38694887     0.39068847
 c      1.05032382     0.76674443     0.61971534
 h     -0.40216419    -1.97889529    -0.54427763
 h     -0.33356539     1.33385919    -1.71969223
 h     -0.85826922     1.84989552     1.30877879
 h      1.65340649     1.22277666     1.42306085
 o      2.38983278    -1.29171526    -0.36648819
 h      3.01365880    -0.99884864     0.24650179
 c     -2.29513176    -0.46891984     0.64913900
 h     -2.05844871    -1.39888973     1.17842840
 h     -2.62484501     0.13639549     1.55869117
 h     -3.06584799    -0.76356754    -0.00037313
 h     -1.91263345     1.99387053    -1.18897681
          17

 c      1.24419104    -0.51055331    -0.08991436
 c     -0.08791255    -0.94128814    -0.27537822
 c     -1.12409404     0.05942912    -0.06062282
 c     -1.02215842     1.30721789    -0.94006814
 c     -0.39375362     1.37955950     0.39925276
 c      1.05282351     0.76649432     0.61411383
 h     -0.39070856    -2.04127032    -0.53755379
 h     -0.31446465     1.32703667    -1.68620091
 h     -0.83905801     1.89804368     1.28772153
 h      1.70310045     1.23863164     1.44171002
 o      2.38849391    -1.27456451    -0.36672278
 h      3.04424818    -0.98909121     0.22291973
 c     -2.29655446    -0.46488594     0.65710634
 h     -2.08331668    -1.42165170     1.16578272
 h     -2.62633579     0.07288386     1.52593933
 h     -3.14385803    -0.79963211     0.00260122
 h     -1.87267121     1.97573669    -1.22947862
          17

 c      1.24542427    -0.52407455    -0.08402572
 c     -0.10634370    -0.95186016    -0.27810805
 c     -1.11688529     0.06809111    -0.06145570
 c     -1.01732655     1.31575333    -0.94727291
 c     -0.39202073     1.36998473     0.40981596
 c      1.05454935     0.76640043     0.60836651
 h     -0.37218707    -2.08600375    -0.52773026
 h     -0.27968500     1.31644167    -1.67253450
 h     -0.81554042     1.94443884     1.25814898
 h      1.74899584     1.24826731     1.44579571
 o      2.38467611    -1.25685173    -0.36730944
 h      3.09413459    -0.97327815     0.21269501
 c     -2.29932844    -0.46236454     0.66519941
 h     -2.10289904    -1.44520358     1.15115844
 h     -2.63281933     0.01995417     1.49473702
 h     -3.21870934    -0.82843415     0.00778552
 h     -1.83005928     1.95092968    -1.26298670
          17

 c      1.24605957    -0.53676779    -0.07740929
 c     -0.12298349    -0.96412887    -0.28170778
 c     -1.10982167     0.07811985    -0.06209617
 c     -1.01282558     1.32389001    -0.95392545
 c     -0.38891690     1.35833490     0.42179588
 c      1.05598069     0.76651871     0.60287416
 h     -0.34852210    -2.10826455    -0.51477345
 h     -0.23086605     1.30189351    -1.67676816
 h     -0.78958145     1.98860760     1.22365221
 h      1.78581987     1.24920688     1.43045884
 o      2.37934185    -1.23855850    -0.36767320
 h      3.14934056    -0.95560289     0.20511075
 c     -2.30362604    -0.46283133     0.67122347
 h     -2.11647681    -1.46714413     1.13341463
 h     -2.65063314    -0.00971509     1.48445776
 h     -3.27829613    -0.84532019     0.02092121
 h     -1.79440796     1.92728513    -1.29175988
          17

 c      1.24553522    -0.54820757    -0.06999240
 c     -0.13710962    -0.97794256    -0.28598483
 c     -1.10352059     0.08916901    -0.06231232
 c     -1.00687997     1.33079158    -0.96027948
 c     -0.38434696     1.34473980     0.43459146
 c      1.05738119     0.76675845     0.59776215
 h     -0.32253213    -2.10753364    -0.49965543
 h     -0.17690253     1.28388736    -1.69060171
 h     -0.76318005     2.03077661     1.18819847
 h      1.81085566     1.24097984     1.39444044
 o      2.37355642    -1.21970937    -0.36732856
 h      3.19516664    -0.93994158     0.19072300
 c     -2.30940888    -0.46694508     0.67410336
 h     -2.12380623    -1.48527964     1.11208357
 h     -2.68270243    -0.01066941     1.50495774
 h     -3.31630338    -0.84814281     0.04341125
 h     -1.77557871     1.91310288    -1.31930917
          17

 c      1.24333571    -0.55799331    -0.06172351
 c     -0.14812877    -0.99272049    -0.29066762
 c     -1.09845979     0.10079769    -0.06194298
 c     -0.99811022     1.33589479    -0.96676051
 c     -0.37821221     1.32940480     0.44772012
 c      1.05881246     0.76690933     0.59293617
 h     -0.29756691    -2.08783128    -0.48420892
 h     -0.12812772     1.26369323    -1.70537538
 h     -0.73789929     2.07110776     1.15488702
 h      1.82381662     1.22483486     1.33941388
 o      2.36810313    -1.20046615    -0.36610142
 h      3.22208005    -0.92804150     0.16505453
 c     -2.31705590    -0.47417235     0.67456820
 h     -2.12494698    -1.49818108     1.08768115
 h     -2.72350593     0.01056592     1.54658127
 h     -3.33029071    -0.83642456     0.07414169
 h     -1.77790924     1.91263150    -1.34778117
          17

 c      1.23903222    -0.56578777    -0.05258557
 c     -0.15559883    -1.00737463    -0.29540568
 c     -1.09497518     0.11246656    -0.06090564
 c     -0.98619531     1.33918464    -0.97391189
 c     -0.37044456     1.31267624     0.46091018
 c      1.06009227     0.76663457     0.58808273
 h     -0.27725185    -2.05858615    -0.47112034
 h     -0.09223007     1.24289907    -1.71527034
 h     -0.71448162     2.10878278     1.12511250
 h      1.82736044     1.20387668     1.26996969
 o      2.36340987    -1.18109366    -0.36407922
 h      3.22643388    -0.91973267     0.12794458
 c     -2.32707452    -0.48333448     0.67415302
 h     -2.12014152    -1.50558259     1.06168474
 h     -2.76327647     0.04204298     1.59119566
 h     -3.32095229    -0.81092201     0.11030617
 h     -1.79655030     1.92336018    -1.37548960
          17

 c      1.23232654    -0.57135524    -0.04260969
 c     -0.15924260    -1.02033199    -0.29978777
 c     -1.09328872     0.12357288    -0.05918202
 c     -0.97166408     1.34100404    -0.98226830
 c     -0.36102145     1.29505450     0.47409038
 c      1.06071734     0.76545050     0.58265433
 h     -0.26508918    -2.03460018    -0.46377685
 h     -0.07326819     1.22297469    -1.71758929
 h     -0.69288385     2.14166484     1.09866089
 h      1.82804473     1.18339854     1.19376622
 o      2.35951058    -1.16192236    -0.36154648
 h      3.21051092    -0.91320680     0.08267283
 c     -2.33950562    -0.49318593     0.67414364
 h     -2.10976272    -1.50851352     1.03623764
 h     -2.79411679     0.07357032     1.62499432
 h     -3.29290520    -0.77373916     0.14727198
 h     -1.82085834     1.93872839    -1.39798158
          17

 c      1.22309486    -0.57459286    -0.03188745
 c     -0.15898315    -1.02996881    -0.30342237
 c     -1.09353125     0.13352184    -0.05680009
 c     -0.95536973     1.34170635    -0.99212016
 c     -0.34997293     1.27712850     0.48729414
 c      1.05988644     0.76276660     0.57596463
 h     -0.26371596    -2.03137075    -0.46542238
 h     -0.07182748     1.20501969    -1.71230383
 h     -0.67264576     2.16686252     1.07454163
 h      1.83621273     1.17051008     1.12038169
 o      2.35594053    -1.14334339    -0.35896535
 h      3.18364096    -0.90485271     0.03578853
 c     -2.35360672    -0.50255486     0.67548837
 h     -2.09439655    -1.50895437     1.01362213
 h     -2.81152438     0.09843673     1.64087458
 h     -3.25678812    -0.72875976     0.17767399
 h     -1.84030250     1.95244617    -1.41095721
          17

 c      1.21141852    -0.57555097    -0.02057578
 c     -0.15500632    -1.03553600    -0.30608568
 c     -1.09574371     0.14180945    -0.05381724
 c     -0.93822946     1.34149991    -1.00336375
 c     -0.33739739     1.25947094     0.50055187
 c      1.05689168     0.75812005     0.56754601
 h     -0.27393348    -2.05467069    -0.47754321
 h     -0.08499463     1.18955056    -1.70193262
 h     -0.65328408     2.18177359     1.05187592
 h      1.86161320     1.17152793     1.05710992
 o      2.35170509    -1.12580655    -0.35692492
 h      3.16240398    -0.88922568    -0.00364793
 c     -2.36780195    -0.51038602     0.67905616
 h     -2.07511839    -1.50897360     0.99561678
 h     -2.81363373     0.11277225     1.63655830
 h     -3.23045805    -0.68146396     0.19085024
 h     -1.84746049     1.96048186    -1.41186884
          17

 c      1.19759309    -0.57443373    -0.00888899
 c     -0.14780829    -1.03764318    -0.30780680
 c     -1.09985432     0.14808297    -0.05030848
 c     -0.92121475     1.34045679    -1.01545257
 c     -0.32349259     1.24254926     0.51381590
 c      1.05182719     0.75154876     0.55756493
 h     -0.29416362    -2.09517417    -0.49894784
 h     -0.10604054     1.17622000    -1.69175975
 h     -0.63452905     2.18500422     1.03042770
 h      1.90525411     1.18773252     1.00413142
 o      2.34577495    -1.10970685    -0.35588716
 h      3.16293099    -0.86105400    -0.02822149
 c     -2.38031067    -0.51597589     0.68551502
 h     -2.05380917    -1.50979054     0.98302531
 h     -2.80045628     0.11494443     1.61307040
 h     -3.23218399    -0.63658497     0.17630309
 h     -1.83842042     1.96119005    -1.40007448
          17

 c      1.18211686    -0.57158131     0.00291987
 c     -0.13816576    -1.03760579    -0.30878732
 c     -1.10564977     0.15215552    -0.04636121
 c     -0.90533334     1.33855060    -1.02744128
 c     -0.30857775     1.22667111     0.52692854
 c      1.04576160     0.74367712     0.54672231
 h     -0.32098015    -2.13624734    -0.52674225
 h     -0.12487008     1.16363053    -1.68955414
 h     -0.61642873     2.17693011     1.01079012
 h      1.95738043     1.21444815     0.95577491
 o      2.33810289    -1.09512706    -0.35582291
 h      3.18528034    -0.81967992    -0.03816213
 c     -2.39056411    -0.51924758     0.69456853
 h     -2.03313463    -1.51143517     0.97566646
 h     -2.77374897     0.10566627     1.57456877
 h     -3.26411261    -0.59533778     0.13300673
 h     -1.81256421     1.95506950    -1.37655202
          17

 c      1.16567296    -0.56744778     0.01457480
 c     -0.12704328    -1.03661877    -0.30927443
 c     -1.11277784     0.15397628    -0.04207050
 c     -0.89133540     1.33562139    -1.03822890
 c     -0.29308824     1.21195999     0.53962960
 c      1.04010973     0.73540714     0.53577597
 h     -0.35028423    -2.16363415    -0.55783404
 h     -0.13132236     1.14981750    -1.70307352
 h     -0.59939288     2.15990968     0.99435573
 h      2.00468787     1.24467722     0.90614335
 o      2.32968378    -1.08179628    -0.35630601
 h      3.21286518    -0.76991072    -0.03995108
 c     -2.39940693    -0.52064837     0.70458428
 h     -2.01607731    -1.51307909     0.97274621
 h     -2.73753111     0.08899827     1.52944492
 h     -3.30966463    -0.55719687     0.07239678
 h     -1.77272938     1.94483242    -1.34367822
          17

 c      1.14909727    -0.56258197     0.02578479
 c     -0.11549684    -1.03547056    -0.30949779
 c     -1.12078498     0.15358270    -0.03753178
 c     -0.87914908     1.33123408    -1.04702357
 c     -0.27754664     1.19836428     0.55159539
 c      1.03605842     0.72763086     0.52528122
 h     -0.37822694    -2.16875408    -0.58969632
 h     -0.12131430     1.13375411    -1.73505404
 h     -0.58417218     2.13809057     0.98310367
 h      2.03681140     1.27242161     0.85204199
 o      2.32158195    -1.06934553    -0.35691303
 h      3.22797866    -0.71793277    -0.03991771
 c     -2.40768658    -0.52097946     0.71319566
 h     -2.00536159    -1.51359188     0.97327706
 h     -2.69858802     0.07378936     1.49171778
 h     -3.35002493    -0.52260609     0.00941406
 h     -1.72568069     1.93577532    -1.30504479
          17

 c      1.13331170    -0.55759932     0.03625383
 c     -0.10458960    -1.03457714    -0.30965317
 c     -1.12915652     0.15106318    -0.03283533
 c     -0.86767485     1.32460914    -1.05364546
 c     -0.26252577     1.18571933     0.56249959
 c      1.03440140     0.72112830     0.51558527
 h     -0.40166246    -2.14821485    -0.62056013
 h     -0.09971894     1.11650505    -1.78047519
 h     -0.57168611     2.11657006     0.97914121
 h      2.04797808     1.29371596     0.79280976
 o      2.31440874    -1.05748490    -0.35738165
 h      3.22019298    -0.66846974    -0.04167600
 c     -2.41560906    -0.52125322     0.71805244
 h     -2.00302532    -1.51213144     0.97636682
 h     -2.66493357     0.07243213     1.47870804
 h     -3.37358487    -0.49272852    -0.04436670
 h     -1.68156036     1.93561669    -1.26489090
          17

 c      1.11922772    -0.55313828     0.04569657
 c     -0.09530114    -1.03404072    -0.30988635
 c     -1.13734620     0.14653619    -0.02806225
 c     -0.85548153     1.31491326    -1.05837808
 c     -0.24862179     1.17387188     0.57208658
 c      1.03555370     0.71653663     0.50687584
 h     -0.41841854    -2.10296729    -0.64953225
 h     -0.07600832     1.10044264    -1.82990607
 h     -0.56262118     2.09979173     0.98398563
 h      2.03655161     1.30662117     0.72944091
 o      2.30832129    -1.04604716    -0.35759271
 h      3.18661075    -0.62414385    -0.04644438
 c     -2.42321514    -0.52197560     0.71784075
 h     -2.01015510    -1.50869191     0.98134440
 h     -2.64100437     0.09209713     1.49970798
 h     -3.37538240    -0.46866978    -0.08167185
 h     -1.64988955     1.95193465    -1.22667266
          17

 c      1.10764058    -0.54980454     0.05385540
 c     -0.08841555    -1.03362881    -0.31024819
 c     -1.14480429     0.14014006    -0.02327244
 c     -0.84185614     1.30184213    -1.06168120
 c     -0.23643513     1.16281848     0.58023770
 c      1.03954995     0.71429304     0.49920457
 h     -0.42769702    -2.03830840    -0.67695667
 h     -0.05853849     1.08769096    -1.87444056
 h     -0.55692908     2.08975053     0.99783132
 h      2.00475649     1.31130149     0.66397622
 o      2.30309434    -1.03501531    -0.35754813
 h      3.13099327    -0.58512372    -0.05347842
 c     -2.43078746    -0.52244902     0.71303356
 h     -2.02683296    -1.50429862     0.98776735
 h     -2.62526644     0.12634519     1.54608265
 h     -3.35474199    -0.45124058    -0.09868549
 h     -1.63276572     1.98686022    -1.19160867
          17

 c      1.09913507    -0.54810710     0.06051794
 c     -0.08439702    -1.03269045    -0.31061264
 c     -1.15101175     0.13202897    -0.01848504
 c     -0.82715459     1.28591624    -1.06395784
 c     -0.22653649     1.15275780     0.58699286
 c      1.04596981     0.71452053     0.49249322
 h     -0.43072295    -1.96457174    -0.70516506
 h     -0.05222308     1.07934094    -1.90796115
 h     -0.55362263     2.08524600     1.01927798
 h      1.95924584     1.31061612     0.59912028
 o      2.29813107    -1.02458861    -0.35738462
 h      3.06386007    -0.54815693    -0.05995942
 c     -2.43857012    -0.52136231     0.70513843
 h     -2.05236899    -1.50055613     0.99536165
 h     -2.61428138     0.16155708     1.59963708
 h     -3.31421284    -0.44084325    -0.09461334
 h     -1.62297861     2.03432593    -1.15921177
          17

 c      1.09402662    -0.54839394     0.06553998
 c     -0.08331421    -1.03015953    -0.31060165
 c     -1.15551204     0.12237527    -0.01367175
 c     -0.81228324     1.26815820    -1.06537918
 c     -0.21940527     1.14401064     0.59250865
 c      1.05384211     0.71689273     0.48656265
 h     -0.43117008    -1.89686735    -0.73923102
 h     -0.05860345     1.07541242    -1.92735962
 h     -0.55111665     2.08280178     1.04574366
 h      1.91193317     1.31102217     0.53770298
 o      2.29256226    -1.01522812    -0.35737354
 h      3.00121209    -0.50595475    -0.06115674
 c     -2.44640035    -0.51771506     0.69572080
 h     -2.08568139    -1.49882022     1.00387610
 h     -2.60604719     0.18685643     1.64493784
 h     -3.26011028    -0.43721891    -0.07235493
 h     -1.61001881     2.08379226    -1.12907230
          17

 c      1.09235657    -0.55079690     0.06887392
 c     -0.08496738    -1.02496620    -0.30968431
 c     -1.15793777     0.11137037    -0.00876791
 c     -0.79815048     1.24963162    -1.06582954
 c     -0.21536473     1.13687982     0.59698107
 c      1.06176230     0.72063706     0.48122205
 h     -0.43370213    -1.85021519    -0.78582000
 h     -0.07638682     1.07503369    -1.93236417
 h     -0.54788513     2.07845934     1.07427569
 h      1.87844517     1.32213137     0.48164556
 o      2.28575998    -1.00743008    -0.35776933
 h      2.95667690    -0.45098610    -0.05307331
 c     -2.45351302    -0.51111717     0.68631924
 h     -2.12559677    -1.49949354     1.01287413
 h     -2.60007865     0.19660899     1.67259783
 h     -3.20439514    -0.43907709    -0.04053616
 h     -1.58598173     2.12540703    -1.10157861
          17

 c      1.09393256    -0.55520692     0.07058777
 c     -0.08926955    -1.01688770    -0.30761976
 c     -1.15803820     0.09922588    -0.00369315
 c     -0.78550427     1.23122801    -1.06492018
 c     -0.21454918     1.13154705     0.60057617
 c      1.06854548     0.72495925     0.47636982
 h     -0.43981356    -1.82973941    -0.84807597
 h     -0.10176239     1.07659960    -1.92559121
 h     -0.54300673     2.06925351     1.10228380
 h      1.87047670     1.35179496     0.43107517
 o      2.27803062    -1.00117563    -0.35852734
 h      2.93062548    -0.38449540    -0.03716870
 c     -2.45848781    -0.50170928     0.67871384
 h     -2.17090781    -1.50184867     1.02159930
 h     -2.59666783     0.18919160     1.67802937
 h     -3.16587820    -0.44397023    -0.01521577
 h     -1.54716215     2.15228248    -1.07760355
          17

 c      1.09836298    -0.56129725     0.07085035
 c     -0.09642012    -1.00686924    -0.30483679
 c     -1.15570768     0.08617558     0.00162957
 c     -0.77495890     1.21362944    -1.06202123
 c     -0.21689702     1.12802789     0.60338759
 c      1.07402352     0.72970036     0.47194763
 h     -0.44576207    -1.82708276    -0.92113803
 h     -0.12868091     1.07793077    -1.91261498
 h     -0.53643199     2.05395933     1.12800770
 h      1.88663544     1.39875955     0.38531442
 o      2.27042499    -0.99585504    -0.35932410
 h      2.91287712    -0.31787994    -0.02010393
 c     -2.45983736    -0.48994482     0.67454399
 h     -2.22020602    -1.50447457     1.02903985
 h     -2.59638783     0.16585023     1.66032125
 h     -3.16377146    -0.44930083    -0.01415899
 h     -1.49348190     2.16075189    -1.05806309
          17

 c      1.10504419    -0.56857579     0.06989380
 c     -0.10655486    -0.99631903    -0.30217612
 c     -1.15100497     0.07248456     0.00726444
 c     -0.76696597     1.19728418    -1.05637388
 c     -0.22214127     1.12615593     0.60541775
 c      1.07886890     0.73533671     0.46781176
 h     -0.44610677    -1.82872855    -0.99503788
 h     -0.14987574     1.07659156    -1.90104703
 h     -0.52902043     2.03327825     1.15074748
 h      1.91477026     1.45307433     0.34472148
 o      2.26399496    -0.99081422    -0.35986703
 h      2.89398959    -0.26394084    -0.00870390
 c     -2.45745756    -0.47639554     0.67387677
 h     -2.27172470    -1.50596528     1.03412765
 h     -2.59992257     0.13064463     1.62257793
 h     -3.20074707    -0.45395729    -0.04022697
 h     -1.42784488     2.15036154    -1.04363717
          17

 c      1.11313626    -0.57643752     0.06798349
 c     -0.11938499    -0.98642568    -0.30041232
 c     -1.14416709     0.05846455     0.01327192
 c     -0.76161490     1.18231429    -1.04738183
 c     -0.22981076     1.12558889     0.60658040
 c      1.08377413     0.74238165     0.46374523
 h     -0.43738907    -1.82405023    -1.06026431
 h     -0.15934382     1.07044893    -1.89744886
 h     -0.52240952     2.00964309     1.17090499
 h      1.94188740     1.50346804     0.31063842
 o      2.25948273    -0.98570895    -0.36005784
 h      2.86980013    -0.23099796    -0.00717917
 c     -2.45287863    -0.46186350     0.67477597
 h     -2.32344735    -1.50523422     1.03585020
 h     -2.60833684     0.09137545     1.57371324
 h     -3.25960367    -0.45766763    -0.07814410
 h     -1.35602731     2.12445673    -1.03461898
          17

 c      1.12159220    -0.58421484     0.06540151
 c     -0.13414220    -0.97801350    -0.30005371
 c     -1.13562067     0.04448754     0.01973372
 c     -0.75837425     1.16837362    -1.03498320
 c     -0.23927323     1.12585745     0.60672947
 c      1.08904639     0.75102788     0.45954265
 h     -0.41882250    -1.80720015    -1.11026528
 h     -0.15528226     1.05824036    -1.90315247
 h     -0.51870812     1.98659579     1.18976734
 h      1.95927948     1.54193321     0.28439160
 o      2.25733232    -0.98054843    -0.35999171
 h      2.84089319    -0.22186188    -0.01693094
 c     -2.44777722    -0.44756556     0.67452317
 h     -2.37335276    -1.50145689     1.03329704
 h     -2.62377869     0.06029409     1.53019584
 h     -3.32001242    -0.45960550    -0.11093039
 h     -1.28678080     2.09132858    -1.03090237
          17

 c      1.12926724    -0.59123260     0.06243244
 c     -0.14969961    -0.97163208    -0.30135081
 c     -1.12596864     0.03098809     0.02677237
 c     -0.75611846     1.15462853    -1.01973345
 c     -0.24981998     1.12647099     0.60572191
 c      1.09463674     0.76114301     0.45505383
 h     -0.39161259    -1.77628169    -1.14165171
 h     -0.14064893     1.03974592    -1.91314006
 h     -0.51999854     1.96763351     1.20888772
 h      1.96262238     1.56422942     0.26678504
 o      2.25770097    -0.97568133    -0.35992874
 h      2.81183258    -0.23369919    -0.03672398
 c     -2.44315645    -0.43484827     0.67069433
 h     -2.41954658    -1.49410474     1.02583787
 h     -2.64947788     0.05090668     1.51182783
 h     -3.36823799    -0.45857023    -0.12873800
 h     -1.23091731     2.06423824    -1.03224474
          17

 c      1.13509799    -0.59686384     0.05934087
 c     -0.16473319    -0.96762049    -0.30432856
 c     -1.11593372     0.01843743     0.03454596
 c     -0.75363510     1.14019652    -1.00248945
 c     -0.26076405     1.12705679     0.60350843
 c      1.10025649     0.77235712     0.45019410
 h     -0.35828324    -1.73258990    -1.15409188
 h     -0.12075185     1.01554738    -1.91935918
 h     -0.52775962     1.95477747     1.22911764
 h      1.95096706     1.56924686     0.25799871
 o      2.26039006    -0.97182574    -0.36027959
 h      2.79122298    -0.25720392    -0.06252812
 c     -2.43964782    -0.42432620     0.66239279
 h     -2.46031119    -1.48315192     1.01338492
 h     -2.68662921     0.06843052     1.52612652
 h     -3.39690380    -0.45348172    -0.12806165
 h     -1.19769106     2.05639916    -1.03875646
          17

 c      1.13831475    -0.60057132     0.05634178
 c     -0.17788362    -0.96607409    -0.30875318
 c     -1.10627226     0.00728027     0.04322493
 c     -0.75027991     1.12502561    -0.98408672
 c     -0.27151583     1.12746093     0.60021060
 c      1.10542054     0.78410024     0.44495368
 h     -0.32225847    -1.68059805    -1.15078791
 h     -0.10056981     0.98669273    -1.91463844
 h     -0.54247530     1.94766276     1.24980125
 h      1.92636754     1.55879470     0.25751613
 o      2.26481865    -0.97001030    -0.36154398
 h      2.79079201    -0.27731348    -0.08808316
 c     -2.43800533    -0.41546896     0.65076275
 h     -2.49417928    -1.46923925     0.99658311
 h     -2.73081921     0.10525183     1.55985392
 h     -3.40286430    -0.44350738    -0.10940541
 h     -1.18975287     2.07083990    -1.05085450
          17

 c      1.13861906    -0.60192346     0.05357520
 c     -0.18791996    -0.96674294    -0.31403195
 c     -1.09769323    -0.00214610     0.05296798
 c     -0.74613723     1.11018096    -0.96526300
 c     -0.28161593     1.12774589     0.59612897
 c      1.10940044     0.79557131     0.43941816
 h     -0.28746649    -1.62836931    -1.13950889
 h     -0.08352303     0.95446146    -1.89451830
 h     -0.56363235     1.94383869     1.26876392
 h      1.89433496     1.53807228     0.26394923
 o      2.27034851    -0.97105204    -0.36406714
 h      2.81920157    -0.28155411    -0.10849880
 c     -2.43895863    -0.40729376     0.63769706
 h     -2.52003630    -1.45368329     0.97683047
 h     -2.77452807     0.14923387     1.59314035
 h     -3.38625818    -0.42798485    -0.07606390
 h     -1.20256346     2.09713861    -1.06829896
          17

 c      1.13623935    -0.60060282     0.05109382
 c     -0.19390392    -0.96899736    -0.31917397
 c     -1.09079428    -0.00967400     0.06389162
 c     -0.74167170     1.09710875    -0.94665608
 c     -0.29073448     1.12809961     0.59167823
 c      1.11117323     0.80570354     0.43378346
 h     -0.25762442    -1.58705070    -1.13272870
 h     -0.07126395     0.92022067    -1.85755918
 h     -0.59003265     1.94001682     1.28311981
 h      1.86438708     1.51617632     0.27492661
 o      2.27687534    -0.97478841    -0.36775784
 h      2.87263251    -0.27236902    -0.12468631
 c     -2.44277181    -0.39898221     0.62479486
 h     -2.53721407    -1.43836655     0.95608860
 h     -2.81135421     0.19096817     1.61207013
 h     -3.35117086    -0.40635878    -0.03424079
 h     -1.22881675     2.12006837    -1.08973364
          17

 c      1.13183791    -0.59643693     0.04886211
 c     -0.19532361    -0.97210079    -0.32312059
 c     -1.08601768    -0.01532381     0.07603539
 c     -0.73743698     1.08694076    -0.92874106
 c     -0.29866126     1.12872649     0.58729890
 c      1.10958413     0.81331021     0.42831501
 h     -0.23521363    -1.56701486    -1.14333165
 h     -0.06365974     0.88526550    -1.80528375
 h     -0.62017429     1.93338000     1.29030731
 h      1.84846114     1.50452775     0.28759989
 o      2.28477220    -0.98028702    -0.37222955
 h      2.93662874    -0.26363784    -0.14121333
 c     -2.44894476    -0.38999878     0.61337416
 h     -2.54558037    -1.42537028     0.93647354
 h     -2.83725899     0.22479512     1.60998045
 h     -3.30768764    -0.37816559     0.00582318
 h     -1.26198257     2.12770885    -1.11324068
          17

 c      1.12634416    -0.58943526     0.04676715
 c     -0.19212605    -0.97576289    -0.32550523
 c     -1.08362440    -0.01927864     0.08934055
 c     -0.73401348     1.08033131    -0.91175974
 c     -0.30530284     1.12977209     0.58338330
 c      1.10393450     0.81761307     0.42322275
 h     -0.22101246    -1.57116905    -1.17532661
 h     -0.05867317     0.85058439    -1.74213309
 h     -0.65255517     1.92239296     1.28885058
 h      1.85455096     1.51080317     0.30013997
 o      2.29431873    -0.98665037    -0.37711866
 h      2.99650020    -0.26767115    -0.16147910
 c     -2.45612831    -0.38008418     0.60475252
 h     -2.54565130    -1.41625700     0.91969057
 h     -2.85016838     0.24780525     1.58521660
 h     -3.27324873    -0.34292164     0.02929367
 h     -1.29722767     2.11337797    -1.13697259
          17

 c      1.12079226    -0.57980714     0.04463486
 c     -0.18463375    -0.98030243    -0.32696329
 c     -1.08366476    -0.02184096     0.10363928
 c     -0.73202017     1.07753787    -0.89571457
 c     -0.31067731     1.13128416     0.58023330
 c      1.09459993     0.81880223     0.41857324
 h     -0.21465500    -1.59317038    -1.21998724
 h     -0.05242656     0.81660491    -1.67505942
 h     -0.68589794     1.90712534     1.27874632
 h      1.87976340     1.53256076     0.31280885
 o      2.30545262    -0.99333018    -0.38218584
 h      3.04254428    -0.29026481    -0.18644909
 c     -2.46272099    -0.36928457     0.60002086
 h     -2.53869932    -1.41129430     0.90653530
 h     -2.84953830     0.25919294     1.53966911
 h     -3.26620967    -0.30002462     0.02143591
 h     -1.33125265     2.07478612    -1.15946094
          17

 c      1.11620673    -0.56793677     0.04225636
 c     -0.17345804    -0.98617684    -0.32851102
 c     -1.08594482    -0.02339945     0.11866182
 c     -0.73203057     1.07848413    -0.88048317
 c     -0.31489742     1.13320069     0.57803827
 c      1.08284210     0.81784442     0.41437866
 h     -0.21517507    -1.62321228    -1.26321542
 h     -0.04022737     0.78323488    -1.61189230
 h     -0.71932966     1.88922929     1.26155347
 h      1.91248735     1.55955753     0.32688251
 o      2.31779992    -1.00010135    -0.38729915
 h      3.07053931    -0.33140021    -0.21528602
 c     -2.46830491    -0.35789716     0.59907056
 h     -2.52673632    -1.40922728     0.89679642
 h     -2.83646184     0.26048250     1.47878734
 h     -3.28911903    -0.24992446    -0.02066863
 h     -1.36223781     2.01321980    -1.17981335
          17

 c      1.11352843    -0.55433767     0.03941730
 c     -0.15942585    -0.99357437    -0.33090318
 c     -1.09003917    -0.02440006     0.13405743
 c     -0.73431365     1.08269847    -0.86604206
 c     -0.31814698     1.13536562     0.57687946
 c      1.07009947     0.81584132     0.41072020
 h     -0.22116892    -1.65328952    -1.29334026
 h     -0.01913440     0.75071398    -1.55835787
 h     -0.75247662     1.87162909     1.24018964
 h      1.94039505     1.58120689     0.34312442
 o      2.33070481    -1.00702493    -0.39241413
 h      3.08187733    -0.38614366    -0.24592688
 c     -2.47387011    -0.34636794     0.60019043
 h     -2.51228859    -1.40777821     0.88962488
 h     -2.81447585     0.25671023     1.41281583
 h     -3.32555040    -0.19593900    -0.08490390
 h     -1.39029482     1.93347774    -1.19803254
          17

 c      1.11356129    -0.53960378     0.03592121
 c     -0.14348058    -1.00235336    -0.33446457
 c     -1.09536301    -0.02531133     0.14942802
 c     -0.73852986     1.08919437    -0.85259839
 c     -0.32067288     1.13758075     0.57676172
 c      1.05757243     0.81367570     0.40776987
 h     -0.23097071    -1.67855170    -1.30342730
 h      0.00938864     0.72095500    -1.51586783
 h     -0.78534545     1.85782211     1.21832549
 h      1.95490829     1.59049091     0.36145098
 o      2.34317979    -1.01446436    -0.39756473
 h      3.08467857    -0.44465510    -0.27538103
 c     -2.48033570    -0.33543088     0.60085491
 h     -2.49806722    -1.40447464     0.88407846
 h     -2.79041540     0.25791039     1.35792620
 h     -3.35681696    -0.14306779    -0.15520635
 h     -1.41838963     1.84405668    -1.21556230
          17

 c      1.11692393    -0.52436573     0.03159877
 c     -0.12656707    -1.01212663    -0.33915283
 c     -1.10124998    -0.02658250     0.16436613
 c     -0.74371422     1.09656412    -0.84046445
 c     -0.32280037     1.13968818     0.57767338
 c      1.04615120     0.81196364     0.40575568
 h     -0.24288024    -1.69691271    -1.29081397
 h      0.03964013     0.69773618    -1.48244244
 h     -0.81786975     1.85077982     1.19937000
 h      1.95165980     1.58421437     0.38125438
 o      2.35393228    -1.02302084    -0.40283090
 h      3.09356077    -0.49346139    -0.30033097
 c     -2.48788333    -0.32605307     0.59866753
 h     -2.48668666    -1.39744802     0.87953917
 h     -2.77274741     0.27706533     1.33234906
 h     -3.37157647    -0.09567544    -0.21939439
 h     -1.45270172     1.75599172    -1.23562019
          17

 c      1.12400484    -0.50924690     0.02630902
 c     -0.10952801    -1.02232530    -0.34462299
 c     -1.10700959    -0.02860367     0.17849710
 c     -0.74875204     1.10348419    -0.82991779
 c     -0.32495224     1.14164551     0.57965142
 c      1.03642939     0.81107354     0.40492208
 h     -0.25540457    -1.70869942    -1.25653159
 h      0.06463159     0.68526152    -1.45548745
 h     -0.84926062     1.85182377     1.18542461
 h      1.92994821     1.56242620     0.40174208
 o      2.36188377    -1.03312410    -0.40824418
 h      3.12158850    -0.52220603    -0.31870155
 c     -2.49652940    -0.31856494     0.59251519
 h     -2.48047634    -1.38607404     0.87586584
 h     -2.76564220     0.31964892     1.34311665
 h     -3.36511579    -0.05677139    -0.26989714
 h     -1.49992043     1.67853307    -1.26186315
          17

 c      1.13492864    -0.49482396     0.01993512
 c     -0.09302270    -1.03219866    -0.35023363
 c     -1.11198381    -0.03167685     0.19152262
 c     -0.75313417     1.10930072    -0.82133387
 c     -0.32762922     1.14353757     0.58280667
 c      1.02866721     0.81109896     0.40549369
 h     -0.26758360    -1.71683088    -1.20531836
 h      0.07894149     0.68653618    -1.43361630
 h     -0.87765886     1.86017305     1.17686224
 h      1.89278678     1.52837846     0.42218835
 o      2.36702829    -1.04449688    -0.41370614
 h      3.16676313    -0.53232002    -0.33097969
 c     -2.50657224    -0.31200130     0.58307585
 h     -2.48135439    -1.37120758     0.87331926
 h     -2.76621735     0.37614899     1.37866702
 h     -3.33678692    -0.02824182    -0.30253758
 h     -1.56109136     1.61409666    -1.29483629
          17

 c      1.14955137    -0.48160051     0.01237332
 c     -0.07746852    -1.04078433    -0.35504100
 c     -1.11560955    -0.03599841     0.20324498
 c     -0.75728357     1.11403693    -0.81528233
 c     -0.33133226     1.14550996     0.58727931
 c      1.02268278     0.81177790     0.40763320
 h     -0.27943122    -1.72726920    -1.14571247
 h      0.08005163     0.70258627    -1.41699090
 h     -0.90047709     1.87348194     1.17278253
 h      1.84782935     1.48919685     0.44220704
 o      2.37031054    -1.05634141    -0.41905209
 h      3.21375249    -0.53402147    -0.33910927
 c     -2.51824828    -0.30489062     0.57176350
 h     -2.49075483    -1.35473724     0.87236336
 h     -2.76962289     0.43112615     1.42063358
 h     -3.28869226    -0.01101056    -0.31580328
 h     -1.62892746     1.55909355    -1.33015751
          17

 c      1.16749647    -0.46998462     0.00353079
 c     -0.06303654    -1.04696969    -0.35793398
 c     -1.11745898    -0.04165739     0.21355942
 c     -0.76216202     1.11794918    -0.81226639
 c     -0.33646440     1.14767685     0.59314564
 c      1.01777273     0.81243853     0.41139338
 h     -0.29215459    -1.74845654    -1.08852709
 h      0.06868320     0.73238745    -1.40710011
 h     -0.91521167     1.88889700     1.17188933
 h      1.80805887     1.45631756     0.46210167
 o      2.37274390    -1.06791763    -0.42414858
 h      3.24744209    -0.53697848    -0.34480023
 c     -2.53137777    -0.29618181     0.55984097
 h     -2.50960257    -1.33867229     0.87339357
 h     -2.77290778     0.47310457     1.45500138
 h     -3.22574065    -0.00477778    -0.31125722
 h     -1.69258648     1.50924483    -1.36123301
          17

 c      1.18821298    -0.46026679    -0.00665636
 c     -0.04977015    -1.04983545    -0.35806594
 c     -1.11725015    -0.04864757     0.22242809
 c     -0.76879335     1.12125221    -0.81241952
 c     -0.34326362     1.15005733     0.60033580
 c      1.01298127     0.81222328     0.41669561
 h     -0.30719237    -1.78751832    -1.04189987
 h      0.04870940     0.77315786    -1.40652683
 h     -0.92018412     1.90398883     1.17321358
 h      1.78855314     1.44273524     0.48302035
 o      2.37498423    -1.07876539    -0.42891731
 h      3.25934557    -0.54669315    -0.34909006
 c     -2.54526436    -0.28551485     0.54847775
 h     -2.53831164    -1.32421804     0.87643610
 h     -2.77509408     0.49620184     1.47365047
 h     -3.15668904    -0.00728360    -0.29539934
 h     -1.74313988     1.46249450    -1.38258536
          17

 c      1.21103001    -0.45260226    -0.01819086
 c     -0.03781005    -1.04918631    -0.35532610
 c     -1.11484342    -0.05688635     0.22985439
 c     -0.77804100     1.12406973    -0.81544234
 c     -0.35177989     1.15255227     0.60859757
 c      1.00796004     0.81077522     0.42339872
 h     -0.32399270    -1.84424471    -1.00590655
 h      0.02633876     0.82109144    -1.41846710
 h     -0.91493922     1.91729576     1.17647493
 h      1.79644156     1.45481877     0.50618738
 o      2.37731244    -1.08868902    -0.43332947
 h      3.24773098    -0.56476309    -0.35247380
 c     -2.55869659    -0.27319878     0.53914728
 h     -2.57677303    -1.31130284     0.88094577
 h     -2.77633842     0.49859262     1.47260013
 h     -3.09503281    -0.01345987    -0.28230436
 h     -1.77551045     1.41888982    -1.39101391
          17

 c      1.23518355    -0.44699660    -0.03098422
 c     -0.02747370    -1.04565301    -0.35024153
 c     -1.11023344    -0.06623477     0.23586514
 c     -0.79042815     1.12640386    -0.82076568
 c     -0.36187082     1.15494756     0.61750736
 c      1.00355207     0.80869553     0.43141625
 h     -0.33923635    -1.90992011    -0.97382128
 h      0.00777352     0.87268981    -1.44533120
 h     -0.90032035     1.92851730     1.18215456
 h      1.82406397     1.48671031     0.53158444
 o      2.37965556    -1.09774033    -0.43740589
 h      3.21728619    -0.58922015    -0.35496985
 c     -2.57025372    -0.26002043     0.53359006
 h     -2.62431481    -1.29883108     0.88584741
 h     -2.77740220     0.48138490     1.45088408
 h     -3.05607635    -0.01634989    -0.29195173
 h     -1.78846643     1.37973077    -1.38546519
          17

 c      1.25981591    -0.44328806    -0.04483763
 c     -0.01908733    -1.04021777    -0.34345751
 c     -1.10354168    -0.07651514     0.24050499
 c     -0.80585976     1.12808873    -0.82781294
 c     -0.37320186     1.15693648     0.62651519
 c      1.00115821     0.80702753     0.44071143
 h     -0.34874132    -1.97273267    -0.93823636
 h     -0.00418708     0.92605643    -1.48650202
 h     -0.87828437     1.93840668     1.19136067
 h      1.85633226     1.52609163     0.55797882
 o      2.38154722    -1.10625009    -0.44122717
 h      3.17981453    -0.61412673    -0.35600555
 c     -2.57917084    -0.24677863     0.53255096
 h     -2.67966989    -1.28545834     0.88983024
 h     -2.77952736     0.44872647     1.41096508
 h     -3.04695657    -0.01208238    -0.33572623
 h     -1.78460408     1.34699409    -1.36686708
          17

 c      1.28397010    -0.44114347    -0.05944004
 c     -0.01280869    -1.03376494    -0.33542599
 c     -1.09502004    -0.08751820     0.24383953
 c     -0.82343214     1.12882280    -0.83613256
 c     -0.38527786     1.15816943     0.63501726
 c      1.00188794     0.80657280     0.45120320
 h     -0.34941620    -2.02285710    -0.89466151
 h     -0.01173628     0.98087481    -1.53721275
 h     -0.85144451     1.94830592     1.20545967
 h      1.88059585     1.56214536     0.58397205
 o      2.38220246    -1.11480512    -0.44493852
 h      3.15312386    -0.63010264    -0.35436904
 c     -2.58579556    -0.23406760     0.53444289
 h     -2.74103172    -1.27022846     0.89165485
 h     -2.78474563     0.40918143     1.36071575
 h     -3.06086893    -0.00331865    -0.40264738
 h     -1.77094826     1.32308379    -1.33837550
          17

 c      1.30661331    -0.44007839    -0.07438465
 c     -0.00857546    -1.02693341    -0.32638495
 c     -1.08505932    -0.09899831     0.24596474
 c     -0.84153887     1.12829166    -0.84528636
 c     -0.39751733     1.15833744     0.64244873
 c      1.00630228     0.80769660     0.46271768
 h     -0.33983339    -2.05412026    -0.84170914
 h     -0.02012727     1.03710858    -1.59008326
 h     -0.82239804     1.95928144     1.22544206
 h      1.88959068     1.58812593     0.60860620
 o      2.38110136    -1.12392088    -0.44870099
 h      3.15170039    -0.62975528    -0.34899851
 c     -2.59077875    -0.22277163     0.53611784
 h     -2.80620333    -1.25266596     0.89026257
 h     -2.79652422     0.37727908     1.31560748
 h     -3.08577373     0.00509769    -0.47082523
 h     -1.75959445     1.31069693    -1.30566100
          17

 c      1.32670964    -0.43950217    -0.08920176
 c     -0.00612528    -1.02012524    -0.31642690
 c     -1.07417117    -0.11066518     0.24701502
 c     -0.85830889     1.12629203    -0.85475279
 c     -0.40933330     1.15726544     0.64837894
 c      1.01447745     0.81040827     0.47499420
 h     -0.32006588    -2.06395385    -0.78026567
 h     -0.03454509     1.09394720    -1.63782740
 h     -0.79311846     1.97113896     1.25120647
 h      1.88067671     1.60092364     0.63145574
 o      2.37879496    -1.13353594    -0.45258593
 h      3.17348871    -0.61582383    -0.34058868
 c     -2.59442306    -0.21415853     0.53447740
 h     -2.87276353    -1.23267062     0.88484278
 h     -2.81939797     0.37042816     1.29513121
 h     -3.11244983     0.01020017    -0.52315768
 h     -1.76574695     1.31239984    -1.27570319
          17

 c      1.34332914    -0.43878656    -0.10340432
 c     -0.00502470    -1.01351218    -0.30554989
 c     -1.06293771    -0.12218652     0.24715869
 c     -0.87245632     1.12284546    -0.86413997
 c     -0.42017543     1.15495867     0.65256973
 c      1.02608792     0.81445038     0.48770534
 h     -0.29147753    -2.05336689    -0.71289167
 h     -0.05824721     1.14975523    -1.67511842
 h     -0.76479317     1.98195661     1.28118995
 h      1.85494918     1.60048824     0.65262053
 o      2.37663470    -1.14311926    -0.45656167
 h      3.20331954    -0.59918727    -0.33156196
 c     -2.59697081    -0.20882352     0.52809055
 h     -2.93823058    -1.21050733     0.87498881
 h     -2.85496291     0.39621556     1.30680169
 h     -3.13538472     0.01103406    -0.55066001
 h     -1.79963382     1.32933344    -1.25268912
          17

 c      1.35575709    -0.43734735    -0.11653552
 c     -0.00468925    -1.00698557    -0.29367577
 c     -1.05196102    -0.13320250     0.24658157
 c     -0.88409685     1.11830734    -0.87343584
 c     -0.42953395     1.15156724     0.65496362
 c      1.04042277     0.81930640     0.50046482
 h     -0.25664863    -2.02753925    -0.64357733
 h     -0.09203446     1.20246863    -1.69921552
 h     -0.73814980     1.98857366     1.31266323
 h      1.81721799     1.59003203     0.67284757
 o      2.37584688    -1.15217721    -0.46057573
 h      3.22661122    -0.59013112    -0.32441265
 c     -2.59906066    -0.20597238     0.51780770
 h     -3.00020675    -1.18676393     0.86086130
 h     -2.89803794     0.44478336     1.33683403
 h     -3.15147072     0.00778084    -0.55040452
 h     -1.85741366     1.35952750    -1.23460742
          17

 c      1.36357693    -0.43471566    -0.12820528
 c     -0.00441106    -1.00008524    -0.28066430
 c     -1.04184308    -0.14333562     0.24547231
 c     -0.89450229     1.11330926    -0.88276928
 c     -0.43694183     1.14729958     0.65561326
 c      1.05636346     0.82414408     0.51281630
 h     -0.21924523    -1.99665567    -0.57749656
 h     -0.13430843     1.25003035    -1.71002041
 h     -0.71389481     1.98769485     1.34251054
 h      1.77647620     1.57682854     0.69381939
 o      2.37711872    -1.16044511    -0.46459461
 h      3.23517144    -0.59455489    -0.32077181
 c     -2.60148181    -0.20432681     0.50535389
 h     -3.05647698    -1.16223706     0.84325185
 h     -2.94029989     0.49999507     1.36516174
 h     -3.15922109     0.00136549    -0.52377478
 h     -1.92402119     1.39805756    -1.21596855
          17

 c      1.36671734    -0.43058546    -0.13811205
 c     -0.00343899    -0.99207667    -0.26638430
 c     -1.03318288    -0.15219429     0.24401016
 c     -0.90518819     1.10852488    -0.89199494
 c     -0.44199450     1.14234255     0.65459970
 c      1.07247516     0.82783823     0.52423185
 h     -0.18332085    -1.97494134    -0.52006916
 h     -0.18131286     1.29085381    -1.71007864
 h     -0.69294308     1.97692451     1.36804577
 h      1.74509562     1.57200411     0.71830013
 o      2.38058106    -1.16784628    -0.46860093
 h      3.22704966    -0.61406427    -0.32127963
 c     -2.60473356    -0.20298092     0.49224738
 h     -3.10511788    -1.13796870     0.82353415
 h     -2.97505423     0.54966282     1.37823634
 h     -3.15895063    -0.00645054    -0.47641026
 h     -1.98372252     1.43915614    -1.19249819
          17

 c      1.36545728    -0.42483581    -0.14605335
 c     -0.00113844    -0.98244827    -0.25087781
 c     -1.02657143    -0.15937982     0.24235071
 c     -0.91739322     1.10447709    -0.90057675
 c     -0.44437735     1.13681774     0.65197694
 c      1.08745898     0.82937733     0.53420781
 h     -0.15174534    -1.97468641    -0.47491806
 h     -0.22760088     1.32423646    -1.70436234
 h     -0.67640608     1.95535519     1.38757668
 h      1.73381914     1.58586353     0.74918122
 o      2.38583481    -1.17445975    -0.47259606
 h      3.20609579    -0.64627086    -0.32552557
 c     -2.60882687    -0.20151595     0.47985771
 h     -3.14464426    -1.11537917     0.80352007
 h     -2.99823520     0.58676081     1.36977209
 h     -3.15385962    -0.01273152    -0.41959893
 h     -2.02581611     1.47788918    -1.16254189
          17

 c      1.36039074    -0.41753057    -0.15192911
 c      0.00286448    -0.97164061    -0.23449369
 c     -1.02257184    -0.16450688     0.24060892
 c     -0.93195798     1.10147841    -0.90773219
 c     -0.44388340     1.13077095     0.64774908
 c      1.10081187     0.82861564     0.54248962
 h     -0.12494814    -1.99739524    -0.44213453
 h     -0.26711899     1.35045522    -1.69921779
 h     -0.66547032     1.92373900     1.40069678
 h      1.74422102     1.61923155     0.78704110
 o      2.39193419    -1.18055453    -0.47662343
 h      3.18261045    -0.68442468    -0.33180977
 c     -2.61322718    -0.19988126     0.46971849
 h     -3.17413922    -1.09625537     0.78520224
 h     -3.00774510     0.60782163     1.33821177
 h     -3.15124372    -0.01318406    -0.37128635
 h     -2.04496917     1.51067190    -1.12635540
          17

 c      1.35236488    -0.40889370    -0.15573664
 c      0.00868788    -0.96108631    -0.21779325
 c     -1.02166237    -0.16724762     0.23883946
 c     -0.94923619     1.09967650    -0.91270747
 c     -0.44041134     1.12418484     0.64187266
 c      1.11286078     0.82643788     0.54918337
 h     -0.10165134    -2.03277581    -0.41906195
 h     -0.29517749     1.37019918    -1.70003702
 h     -0.66127071     1.88436779     1.40835813
 h      1.76833047     1.66165802     0.82895399
 o      2.39747922    -1.18657862    -0.48078252
 h      3.17254824    -0.71807779    -0.33715826
 c     -2.61707811    -0.19824306     0.46329109
 h     -3.19329038    -1.08247112     0.77037586
 h     -3.00287384     0.61190354     1.28520923
 h     -3.16057713    -0.00325228    -0.35142422
 h     -2.04022117     1.53532240    -1.08525899
          17

 c      1.34240204    -0.39925776    -0.15755282
 c      0.01625153    -0.95244982    -0.20132400
 c     -1.02414038    -0.16739594     0.23701688
 c     -0.96893639     1.09913281    -0.91505370
 c     -0.43395344     1.11701449     0.63428309
 c      1.12413681     0.82407592     0.55459518
 h     -0.08043985    -2.06691087    -0.40249121
 h     -0.31054218     1.38350047    -1.70859241
 h     -0.66476934     1.84065422     1.41266062
 h      1.79588510     1.69943894     0.87035093
 o      2.40120459    -1.19285597    -0.48515391
 h      3.18904103    -0.73854789    -0.33881096
 c     -2.61993316    -0.19676424     0.46085769
 h     -3.20229591    -1.07551210     0.76025262
 h     -2.98428337     0.60079311     1.21557353
 h     -3.18528388     0.01853299    -0.36841172
 h     -2.01465805     1.55127802    -1.04116858
          17

 c      1.33160622    -0.38900673    -0.15751226
 c      0.02526779    -0.94699052    -0.18548085
 c     -1.03003421    -0.16492565     0.23501783
 c     -0.99001347     1.09981227    -0.91471250
 c     -0.42459468     1.10925295     0.62495378
 c      1.13494287     0.82253034     0.55903799
 h     -0.06040253    -2.08904978    -0.38989245
 h     -0.31594429     1.38919246    -1.72231833
 h     -0.67657436     1.79632326     1.41618082
 h      1.81936037     1.72224244     0.90718617
 o      2.40287824    -1.19913420    -0.48965380
 h      3.22908298    -0.74665064    -0.33677790
 c     -2.62215935    -0.19558184     0.46085784
 h     -3.20168672    -1.07599906     0.75526227
 h     -2.95471205     0.58060032     1.13829092
 h     -3.21764064     0.04824864    -0.41207075
 h     -1.97615930     1.56028601    -0.99635890
          17

 c      1.32106328    -0.37853571    -0.15578871
 c      0.03522540    -0.94537874    -0.17048405
 c     -1.03907255    -0.16001873     0.23261500
 c     -1.01072221     1.10144439    -0.91187944
 c     -0.41253252     1.10101744     0.61398957
 c      1.14530534     0.82243079     0.56275351
 h     -0.04106669    -2.09342918    -0.37959418
 h     -0.31654067     1.38552420    -1.73621699
 h     -0.69662766     1.75431367     1.42079990
 h      1.83466115     1.72446525     0.93671185
 o      2.40320821    -1.20473100    -0.49405432
 h      3.27574360    -0.75059282    -0.33360047
 c     -2.62424047    -0.19524670     0.46072785
 h     -3.19215822    -1.08341375     0.75517011
 h     -2.92004095     0.56424418     1.06762210
 h     -3.24606101     0.07919163    -0.46484258
 h     -1.93839434     1.56739304    -0.95313840
          17

 c      1.31175481    -0.36823278    -0.15258057
 c      0.04543743    -0.94772675    -0.15641244
 c     -1.05070910    -0.15305501     0.22949456
 c     -1.02898199     1.10345837    -0.90684256
 c     -0.39810723     1.09260845     0.60171439
 c      1.15505367     0.82406801     0.56589587
 h     -0.02225122    -2.07897580    -0.37066793
 h     -0.31775502     1.37120063    -1.74544534
 h     -0.72381237     1.71592859     1.42653554
 h      1.84043397     1.70453452     0.95751309
 o      2.40297901    -1.20903608    -0.49813622
 h      3.31218224    -0.75794259    -0.33187196
 c     -2.62621966    -0.19691277     0.45801069
 h     -3.17451810    -1.09619806     0.75944861
 h     -2.88849432     0.57042186     1.02057179
 h     -3.26244320     0.10539415    -0.51275092
 h     -1.91877846     1.58067959    -0.91316460
          17

 c      1.30449308    -0.35847266    -0.14809475
 c      0.05515232    -0.95362761    -0.14324532
 c     -1.06418144    -0.14456804     0.22530172
 c     -1.04330513     1.10532161    -0.89990077
 c     -0.38181508     1.08448602     0.58867801
 c      1.16387227     0.82740538     0.56851352
 h     -0.00402757    -2.04915891    -0.36292041
 h     -0.32375383     1.34597349    -1.74690983
 h     -0.75574274     1.68087231     1.43127166
 h      1.83772505     1.66446702     0.96957167
 o      2.40262459    -1.21170083    -0.50175902
 h      3.32838666    -0.77249921    -0.33304526
 c     -2.62807656    -0.20127627     0.45141881
 h     -3.14976725    -1.11226088     0.76763688
 h     -2.86521665     0.61037755     1.00598706
 h     -3.26309725     0.12270266    -0.54741000
 h     -1.92903103     1.60679728    -0.87691588
          17

 c      1.29987437    -0.34962005    -0.14253201
 c      0.06368585    -0.96214795    -0.13088686
 c     -1.07860084    -0.13516973     0.21970219
 c     -1.05371635     1.10708055    -0.89125605
 c     -0.36428334     1.07717055     0.57555503
 c      1.17128673     0.83203127     0.57050428
 h      0.01325814    -2.01242776    -0.35706616
 h     -0.33670338     1.31069567    -1.73984533
 h     -0.78900815     1.64812249     1.43170456
 h      1.83036843     1.61020636     0.97468425
 o      2.40220396    -1.21260928    -0.50485964
 h      3.32136677    -0.79466387    -0.33740178
 c     -2.63015243    -0.20732574     0.44137714
 h     -3.11917344    -1.12960864     0.77946282
 h     -2.84853979     0.67370344     1.01648281
 h     -3.24734428     0.12848472    -0.56456706
 h     -1.96496265     1.64464155    -0.84449578
          17

 c      1.29825232    -0.34204035    -0.13607994
 c      0.07052001    -0.97186677    -0.11917865
 c     -1.09306351    -0.12546010     0.21243908
 c     -1.06140422     1.10929225    -0.88090953
 c     -0.34621649     1.07113532     0.56299747
 c      1.17661648     0.83711390     0.57155885
 h      0.02903152    -1.98205138    -0.35488382
 h     -0.35658841     1.26711138    -1.72589783
 h     -0.81981609     1.61692543     1.42479794
 h      1.82571595     1.55208339     0.97708846
 o      2.40141205    -1.21184154    -0.50744654
 h      3.29477267    -0.82195874    -0.34410592
 c     -2.63280857    -0.21320400     0.42913266
 h     -3.08414950    -1.14655501     0.79470191
 h     -2.83474844     0.73879517     1.03784015
 h     -3.21656030     0.12135253    -0.56296848
 h     -2.01073191     1.68633384    -0.81671258
          17

 c      1.29973769    -0.33611373    -0.12891962
 c      0.07532874    -0.98121669    -0.10795651
 c     -1.10673851    -0.11595829     0.20336380
 c     -1.06770667     1.11251039    -0.86869062
 c     -0.32833853     1.06674166     0.55151708
 c      1.17904924     0.84155847     0.57119607
 h      0.04275745    -1.97239515    -0.35864783
 h     -0.38143747     1.21751490    -1.70891501
 h     -0.84471675     1.58737468     1.40890352
 h      1.83390809     1.50312792     0.98315070
 o      2.39952457    -1.20967446    -0.50960872
 h      3.25964373    -0.84899677    -0.35104450
 c     -2.63607530    -0.21757942     0.41592401
 h     -3.04604764    -1.16151265     0.81291788
 h     -2.82205070     0.78866523     1.05914917
 h     -3.17415914     0.10135289    -0.54456657
 h     -2.05065819     1.72349657    -0.79474999
          17

 c      1.30421844    -0.33223976    -0.12123960
 c      0.07793860    -0.98924098    -0.09720989
 c     -1.11891300    -0.10707660     0.19244288
 c     -1.07360095     1.11704027    -0.85437694
 c     -0.31134282     1.06421803     0.54142345
 c      1.17810020     0.84458183     0.56906284
 h      0.05433682    -1.99036063    -0.36917132
 h     -0.40806798     1.16427200    -1.69414998
 h     -0.86121780     1.56053096     1.38429725
 h      1.86259865     1.47263866     0.99802404
 o      2.39544220    -1.20654574    -0.51151217
 h      3.23371694    -0.86811681    -0.35490931
 c     -2.63958911    -0.21998214     0.40302047
 h     -3.00608539    -1.17280710     0.83326262
 h     -2.81041115     0.81423570     1.07417236
 h     -3.12635773     0.07057083    -0.51621248
 h     -2.07460023     1.75055761    -0.77944421
          17

 c      1.31138440    -0.33081699    -0.11323832
 c      0.07829254    -0.99609120    -0.08721610
 c     -1.12901005    -0.09912865     0.17975262
 c     -1.07959273     1.12297314    -0.83787524
 c     -0.29585383     1.06366201     0.53280517
 c      1.17424488     0.84629125     0.56534919
 h      0.06411818    -2.02981462    -0.38400826
 h     -0.43359855     1.10935315    -1.68641833
 h     -0.86818185     1.53831668     1.35330079
 h      1.90954516     1.45960787     1.02082746
 o      2.38826383    -1.20281956    -0.51330583
 h      3.23248361    -0.87328436    -0.35278971
 c     -2.64258940    -0.22063082     0.39206003
 h     -2.96543689    -1.17880908     0.85447905
 h     -2.80060912     0.81198310     1.07963899
 h     -3.08300142     0.03363790    -0.49197292
 h     -2.07783350     1.76487720    -0.77100738
          17

 c      1.32074831    -0.33218293    -0.10509612
 c      0.07645253    -1.00258760    -0.07843895
 c     -1.13659204    -0.09235610     0.16547392
 c     -1.08565768     1.13024203    -0.81943545
 c     -0.28238173     1.06504710     0.52554227
 c      1.16884012     0.84742826     0.56073152
 h      0.07242665    -2.07685570    -0.39843014
 h     -0.45722260     1.05432831    -1.68766361
 h     -0.86604395     1.52331055     1.32012248
 h      1.96333577     1.45555579     1.04506014
 o      2.37822084    -1.19845232    -0.51495649
 h      3.25453471    -0.86562156    -0.34493704
 c     -2.64408634    -0.22011334     0.38498465
 h     -2.92535274    -1.17840984     0.87517103
 h     -2.79374673     0.78191255     1.07405389
 h     -3.05596991    -0.00354917    -0.49141986
 h     -2.05999532     1.76626243    -0.76901788
          17

 c      1.33166800    -0.33653585    -0.09693193
 c      0.07260017    -1.00948999    -0.07131504
 c     -1.14135666    -0.08694986     0.14988561
 c     -1.09121052     1.13858109    -0.79974652
 c     -0.27128014     1.06823775     0.51935461
 c      1.16342191     0.84867375     0.55591669
 h      0.07922470    -2.11838092    -0.40782600
 h     -0.48073067     1.00094738    -1.69579137
 h     -0.85675177     1.51840117     1.29031509
 h      2.01124105     1.45219014     1.06352848
 o      2.36656924    -1.19308631    -0.51626542
 h      3.28328510    -0.85204482    -0.33459210
 c     -2.64345721    -0.21893436     0.38288123
 h     -2.88717820    -1.17165830     0.89426752
 h     -2.79111170     0.72721226     1.05768459
 h     -3.05223611    -0.03828848    -0.52627561
 h     -2.02492362     1.75703657    -0.77245807
          17

 c      1.34337324    -0.34387153    -0.08877240
 c      0.06701000    -1.01717976    -0.06613918
 c     -1.14314294    -0.08305697     0.13335688
 c     -1.09515905     1.14743801    -0.77980222
 c     -0.26274960     1.07303148     0.51390235
 c      1.15924086     0.85032619     0.55135836
 h      0.08410816    -2.14587441    -0.40901551
 h     -0.50715013     0.95160507    -1.70595863
 h     -0.84311469     1.52613270     1.26956112
 h      2.04417011     1.44475149     1.07133082
 o      2.35464089    -1.18642750    -0.51704477
 h      3.30192527    -0.83930918    -0.32521211
 c     -2.64090718    -0.21742543     0.38469039
 h     -2.85224142    -1.16016034     0.91136842
 h     -2.79431781     0.65568920     1.03375765
 h     -3.06815044    -0.07322898    -0.58663854
 h     -1.98142024     1.74267501    -0.77984383
          17

 c      1.35498819    -0.35395836    -0.08054586
 c      0.06001606    -1.02566577    -0.06304939
 c     -1.14195415    -0.08077456     0.11634329
 c     -1.09607072     1.15596787    -0.76063927
 c     -0.25690367     1.07923761     0.50894792
 c      1.15715324     0.85232286     0.54722537
 h      0.08642514    -2.15547421    -0.40043709
 h     -0.53881331     0.90913118    -1.71307091
 h     -0.82744392     1.54768984     1.26175418
 h      2.05735243     1.43172383     1.06615555
 o      2.34338049    -1.17841333    -0.51721194
 h      3.30074492    -0.83141780    -0.31901569
 c     -2.63697292    -0.21636335     0.38781735
 h     -2.82167305    -1.14688751     0.92667139
 h     -2.80584233     0.58238224     1.01059474
 h     -3.09444710    -0.11180268    -0.65043592
 h     -1.94339212     1.73204007    -0.78964268
          17

 c      1.36555676    -0.36634281    -0.07209307
 c      0.05197654    -1.03465205    -0.06203800
 c     -1.13797236    -0.08015126     0.09938381
 c     -1.09264703     1.16332076    -0.74312283
 c     -0.25383572     1.08676191     0.50450575
 c      1.15761742     0.85433863     0.54345126
 h      0.08539810    -2.14734410    -0.38199513
 h     -0.57623093     0.87616930    -1.71367200
 h     -0.81024065     1.58189900     1.26725856
 h      2.04979662     1.41396905     1.04784810
 o      2.33333655    -1.16921287    -0.51680092
 h      3.27732696    -0.82972465    -0.31688018
 c     -2.63188219    -0.21728734     0.38944126
 h     -2.79622954    -1.13550436     0.94063368
 h     -2.82962114     0.52933512     1.00215836
 h     -3.12304161    -0.15491986    -0.69930371
 h     -1.92555386     1.73464632    -0.80085171
          17

 c      1.37408097    -0.38038239    -0.06318844
 c      0.04323968    -1.04355430    -0.06295407
 c     -1.13153473    -0.08120684     0.08308122
 c     -1.08459361     1.16927399    -0.72790086
 c     -0.25358305     1.09562713     0.50086887
 c      1.16065208     0.85585098     0.53976787
 h      0.08024756    -2.12561404    -0.35497481
 h     -0.61790151     0.85461443    -1.70677816
 h     -0.79016403     1.62507023     1.28276092
 h      2.02428158     1.39444181     1.01828236
 o      2.32469194    -1.15920883    -0.51596300
 h      3.23604540    -0.83322683    -0.31838438
 c     -2.62558879    -0.22151431     0.38762135
 h     -2.77616271    -1.12940737     0.95363961
 h     -2.86930674     0.51348770     1.01961768
 h     -3.14868030    -0.20158011    -0.72292694
 h     -1.93345019     1.75391081    -0.81273671
          17

 c      1.37958464    -0.39530282    -0.05356985
 c      0.03411106    -1.05147196    -0.06550172
 c     -1.12307269    -0.08395960     0.06804591
 c     -1.07299005     1.17454302    -0.71547265
 c     -0.25600661     1.10590796     0.49848681
 c      1.16574073     0.85615100     0.53570410
 h      0.07032736    -2.09878734    -0.32197422
 h     -0.66067822     0.84528386    -1.69404445
 h     -0.76533319     1.67197869     1.30291716
 h      1.98817961     1.37854004     0.98165786
 o      2.31720370    -1.14899531    -0.51497772
 h      3.18874251    -0.83837285    -0.32158574
 c     -2.61835083    -0.22870918     0.38237312
 h     -2.76117713    -1.13060588     0.96571791
 h     -2.92280826     0.52990579     1.05735700
 h     -3.16823581    -0.25012651    -0.71735170
 h     -1.95876408     1.78381099    -0.82367285
          17

 c      1.38120926    -0.41027380    -0.04297732
 c      0.02482896    -1.05723925    -0.06926979
 c     -1.11305879    -0.08842939     0.05481610
 c     -1.05955998     1.18030106    -0.70615266
 c     -0.26071343     1.11764025     0.49779050
 c      1.17179000     0.85435061     0.53060407
 h      0.05521732    -2.07923043    -0.28644871
 h     -0.70041271     0.84780490    -1.67955615
 h     -0.73471353     1.71729660     1.32243908
 h      1.95392536     1.37440027     0.94453385
 o      2.31020555    -1.13933490    -0.51424080
 h      3.15400997    -0.83925701    -0.32301457
 c     -2.61087479    -0.23751983     0.37513575
 h     -2.75048074    -1.13887965     0.97632149
 h     -2.98170217     0.55932459     1.09788901
 h     -3.18007991    -0.29879872    -0.68310001
 h     -1.98722715     1.81427442    -0.83115513
          17

 c      1.37833375    -0.42450393    -0.03120185
 c      0.01556857    -1.05979203    -0.07383915
 c     -1.10199459    -0.09459251     0.04379037
 c     -1.04585950     1.18760087    -0.69996942
 c     -0.26708474     1.13076060     0.49905966
 c      1.17744136     0.84957358     0.52382388
 h      0.03465256    -2.07905482    -0.25139891
 h     -0.73274616     0.86074500    -1.66909840
 h     -0.69871338     1.75672213     1.33747990
 h      1.93558309     1.39099102     0.91377240
 o      2.30311234    -1.13093034    -0.51413267
 h      3.14812381    -0.83059077    -0.31943647
 c     -2.60382378    -0.24696926     0.36750386
 h     -2.74290645    -1.15195799     0.98441948
 h     -3.03692512     0.58530651     1.12649494
 h     -3.18423404    -0.34593832    -0.62470265
 h     -2.00723705     1.83716896    -0.83288531
          17

 c      1.37068928    -0.43735129    -0.01814214
 c      0.00647023    -1.05885914    -0.07891869
 c     -1.09042676    -0.10230805     0.03519132
 c     -1.03297881     1.19713310    -0.69670149
 c     -0.27437059     1.14508000     0.50235267
 c      1.18190389     0.84151375     0.51517345
 h      0.00839798    -2.10227307    -0.21786791
 h     -0.75400304     0.88214504    -1.66843640
 h     -0.65910692     1.78759743     1.34622050
 h      1.93939668     1.43194166     0.89162043
 o      2.29630122    -1.12406153    -0.51478424
 h      3.16986854    -0.81277544    -0.31113755
 c     -2.59745044    -0.25668979     0.36091905
 h     -2.73707611    -1.16666611     0.98900432
 h     -3.08189546     0.59862446     1.13533647
 h     -3.18334243    -0.39038268    -0.55160563
 h     -2.01225526     1.84795898    -0.82740375
          17

 c      1.35843472    -0.44843352    -0.00386232
 c     -0.00235640    -1.05529799    -0.08434206
 c     -1.07896394    -0.11126296     0.02906525
 c     -1.02150691     1.20916777    -0.69606618
 c     -0.28178333     1.16027320     0.50747628
 c      1.18544559     0.83089185     0.50512666
 h     -0.02349057    -2.14105520    -0.18522797
 h     -0.76197706     0.91039405    -1.68072035
 h     -0.61868708     1.80915851     1.34902702
 h      1.95830627     1.49053452     0.87345778
 o      2.29095981    -1.11857290    -0.51605380
 h      3.20195455    -0.79141000    -0.30172024
 c     -2.59146872    -0.26657640     0.35685887
 h     -2.73156885    -1.18018540     0.98970736
 h     -3.11247159     0.59515716     1.12154707
 h     -3.18396464    -0.43225236    -0.47909080
 h     -2.00017170     1.84520779    -0.81415243
          17

 c      1.34216423    -0.45769404     0.01137292
 c     -0.01085282    -1.05060442    -0.08994136
 c     -1.06826933    -0.12096668     0.02531282
 c     -1.01153685     1.22355362    -0.69789062
 c     -0.28856060     1.17587801     0.51397951
 c      1.18878337     0.81912381     0.49445097
 h     -0.06020537    -2.18143491    -0.15296359
 h     -0.75622877     0.94483254    -1.70457250
 h     -0.58084475     1.82255538     1.34840436
 h      1.97935907     1.55373654     0.85220803
 o      2.28808754    -1.11416659    -0.51770396
 h      3.22647490    -0.77217126    -0.29476963
 c     -2.58516799    -0.27651129     0.35672004
 h     -2.72507229    -1.19086373     0.98718755
 h     -3.12628581     0.57392739     1.08536517
 h     -3.19577940    -0.47350915    -0.42541260
 h     -1.97270901     1.83006715    -0.79341676
          17

 c      1.32283491    -0.46538356     0.02711403
 c     -0.01901098    -1.04623925    -0.09548801
 c     -1.05901970    -0.13079020     0.02373809
 c     -1.00265193     1.23976108    -0.70209914
 c     -0.29401704     1.19132148     0.52118490
 c      1.19236934     0.80770004     0.48381486
 h     -0.10019542    -2.21092235    -0.12158689
 h     -0.73780314     0.98554223    -1.73458916
 h     -0.54907509     1.83053937     1.34859716
 h      1.99240399     1.60927545     0.82278762
 o      2.28803596    -1.11056524    -0.51949680
 h      3.23266366    -0.75836082    -0.29223518
 c     -2.57799701    -0.28643593     0.36101727
 h     -2.71653059    -1.19849646     0.98314808
 h     -3.12256583     0.53661937     1.02957872
 h     -3.22492796    -0.51640601    -0.40178219
 h     -1.93575336     1.80632876    -0.76631669
          17

 c      1.30163429    -0.47196541     0.04279176
 c     -0.02685755    -1.04331633    -0.10072401
 c     -1.05184500    -0.14003198     0.02409930
 c     -0.99391440     1.25696300    -0.70857127
 c     -0.29760314     1.20600049     0.52829869
 c      1.19624371     0.79788029     0.47368846
 h     -0.14155283    -2.22171263    -0.09237764
 h     -0.70870690     1.03266542    -1.76377003
 h     -0.52637021     1.83652694     1.35443662
 h      1.99225029     1.64863655     0.78292720
 o      2.29055809    -1.10755597    -0.52121787
 h      3.21721713    -0.75085815    -0.29443385
 c     -2.57014080    -0.29671666     0.36869285
 h     -2.70530450    -1.20416154     0.97998737
 h     -3.10290848     0.48858521     0.96009378
 h     -3.26650306    -0.56036587    -0.40443241
 h     -1.90007107     1.78062492    -0.73467847
          17

 c      1.27983171    -0.47798032     0.05780630
 c     -0.03445227    -1.04254584    -0.10540472
 c     -1.04727154    -0.14800533     0.02614283
 c     -0.98404262     1.27422072    -0.71705402
 c     -0.29896048     1.21942170     0.53461340
 c      1.20016089     0.79061108     0.46436873
 h     -0.18238838    -2.21080176    -0.06687347
 h     -0.67144522     1.08590847    -1.78590859
 h     -0.51459927     1.84299845     1.36932321
 h      1.97764241     1.66709312     0.73242528
 o      2.29491764    -1.10503667    -0.52270929
 h      3.18382475    -0.74817182    -0.30014702
 c     -2.56205302    -0.30836814     0.37759625
 h     -2.69128596    -1.20969669     0.98026637
 h     -3.07322060     0.44117117     0.88709765
 h     -3.30811727    -0.60215907    -0.42095278
 h     -1.87986653     1.76124011    -0.70049569
          17

 c      1.25864614    -0.48391330     0.07161083
 c     -0.04189456    -1.04421512    -0.10932056
 c     -1.04566227    -0.15412845     0.02961385
 c     -0.97207600     1.29089139    -0.72716400
 c     -0.29794874     1.23132668     0.53971561
 c      1.20369997     0.78645958     0.45599881
 h     -0.22112021    -2.17959840    -0.04650956
 h     -0.62860701     1.14439070    -1.79695997
 h     -0.51415547     1.85006251     1.39330382
 h      1.95030083     1.66336870     0.67246402
 o      2.29991957    -1.10308764    -0.52392175
 h      3.14375287    -0.74592352    -0.30638874
 c     -2.55360761    -0.32300422     0.38537385
 h     -2.67487760    -1.21693732     0.98625873
 h     -3.04527559     0.41322492     0.82480168
 h     -3.33845635    -0.63865008    -0.44007130
 h     -1.88551626     1.75386328    -0.66537952
          17

 c      1.23914871    -0.49008713     0.08377167
 c     -0.04931536    -1.04812002    -0.11230694
 c     -1.04714676    -0.15799354     0.03424630
 c     -0.95817458     1.30699806    -0.73833071
 c     -0.29463324     1.24170186     0.54354283
 c      1.20627827     0.78548972     0.44856840
 h     -0.25681820    -2.13415491    -0.03234409
 h     -0.58242966     1.20668280    -1.79558848
 h     -0.52406767     1.85539452     1.42280801
 h      1.91489636     1.64007064     0.60525452
 o      2.30403625    -1.10199748    -0.52493419
 h      3.11457948    -0.73684896    -0.30854683
 c     -2.54428992    -0.34213014     0.39031527
 h     -2.65682841    -1.22696148     0.99966497
 h     -3.03158933     0.42336672     0.78485216
 h     -3.35055462    -0.66810790    -0.45469220
 h     -1.91454917     1.75735275    -0.63122197
          17

 c      1.22220059    -0.49661209     0.09399601
 c     -0.05683125    -1.05347861    -0.11425680
 c     -1.05156968    -0.15938883     0.03974829
 c     -0.94348448     1.32303208    -0.74971599
 c     -0.28924855     1.25067256     0.54626013
 c      1.20707930     0.78710807     0.44193049
 h     -0.28970909    -2.08577276    -0.02477596
 h     -0.53442325     1.27098549    -1.78321464
 h     -0.54243926     1.85557341     1.45227516
 h      1.87982159     1.60498827     0.53369720
 o      2.30605198    -1.10204516    -0.52582496
 h      3.11039467    -0.71449769    -0.30273546
 c     -2.53437583    -0.36556469     0.39216039
 h     -2.63798468    -1.23967073     1.02138477
 h     -3.03266941     0.47073990     0.76628493
 h     -3.34118625    -0.69008936    -0.46113292
 h     -1.95343735     1.76577039    -0.60121546
          17

 c      1.20842481    -0.50340826     0.10212455
 c     -0.06448856    -1.05900138    -0.11513047
 c     -1.05850904    -0.15827664     0.04580900
 c     -0.92930875     1.33947304    -0.76030239
 c     -0.28214753     1.25838505     0.54808733
 c      1.20501847     0.79004119     0.43589104
 h     -0.32154392    -2.05008495    -0.02338715
 h     -0.48519950     1.33543743    -1.76353821
 h     -0.56694876     1.84758930     1.47624543
 h      1.85742472     1.57161038     0.46042627
 o      2.30594224    -1.10307958    -0.52643734
 h      3.12796990    -0.67995925    -0.28963369
 c     -2.52499038    -0.39140871     0.39171368
 h     -2.61904141    -1.25366946     1.05120411
 h     -3.03757025     0.53403898     0.75925768
 h     -3.30987432    -0.70507401    -0.45809588
 h     -1.98743574     1.77353064    -0.57919104
          17

 c      1.19820281    -0.51030000     0.10809336
 c     -0.07229475    -1.06340520    -0.11492548
 c     -1.06735607    -0.15475040     0.05212492
 c     -0.91660907     1.35656468    -0.76910539
 c     -0.27374933     1.26493823     0.54919314
 c      1.19907505     0.79283920     0.43037454
 h     -0.35471002    -2.04121646    -0.02739217
 h     -0.43466087     1.39843992    -1.74134157
 h     -0.59524104     1.82969160     1.49073543
 h      1.86005854     1.55415057     0.38616866
 o      2.30461790    -1.10453014    -0.52640734
 h      3.15061447    -0.64150402    -0.27391727
 c     -2.51704243    -0.41769441     0.38994538
 h     -2.60042450    -1.26640276     1.08753488
 h     -3.03639522     0.59099309     0.75554446
 h     -3.25875281    -0.71436508    -0.44649448
 h     -2.00632919     1.77760276    -0.56832414
          17

 c      1.19168446    -0.51711849     0.11189294
 c     -0.08039775    -1.06625194    -0.11360727
 c     -1.07740302    -0.14900358     0.05842054
 c     -0.90590994     1.37432672    -0.77538906
 c     -0.26450157     1.27036490     0.54965801
 c      1.18911965     0.79494512     0.42544159
 h     -0.38956064    -2.06226081    -0.03662592
 h     -0.38267963     1.45878053    -1.72062672
 h     -0.62520150     1.80160286     1.49380597
 h      1.89050937     1.55598538     0.30989158
 o      2.30298056    -1.10581081    -0.52539539
 h      3.16283080    -0.60789815    -0.26034053
 c     -2.51075284    -0.44309274     0.38783286
 h     -2.58237708    -1.27477405     1.12754987
 h     -3.02473033     0.62758865     0.75096158
 h     -3.19328102    -0.72038475    -0.43033754
 h     -2.00501775     1.77724396    -0.57053394
          17

 c      1.18879738    -0.52374161     0.11354808
 c     -0.08916726    -1.06816551    -0.11110625
 c     -1.08790670    -0.14131625     0.06445766
 c     -0.89729028     1.39262950    -0.77881867
 c     -0.25486157     1.27463814     0.54946435
 c      1.17626003     0.79699541     0.42102318
 h     -0.42295757    -2.10298299    -0.05165945
 h     -0.33004353     1.51543346    -1.70294300
 h     -0.65517753     1.76443214     1.48571945
 h      1.93817830     1.56649392     0.23211536
 o      2.30152919    -1.10653743    -0.52319415
 h      3.15630976    -0.58479261    -0.25185068
 c     -2.50568682    -0.46670286     0.38655858
 h     -2.56514488    -1.27605327     1.16773206
 h     -3.00210381     0.63688253     0.74378522
 h     -3.12301833    -0.72712457    -0.41813247
 h     -1.98276257     1.77337834    -0.58641230
          17

 c      1.18925109    -0.53006655     0.11311652
 c     -0.09898709    -1.07014628    -0.10739755
 c     -1.09812574    -0.13204835     0.07003504
 c     -0.89034606     1.41124552    -0.77947906
 c     -0.24527950     1.27769356     0.54849153
 c      1.16212710     0.79986381     0.41680776
 h     -0.45031011    -2.14803911    -0.07278779
 h     -0.27895034     1.56722806    -1.68710928
 h     -0.68420625     1.72044632     1.46891784
 h      1.98760457     1.57199931     0.15617196
 o      2.30037629    -1.10655265    -0.51972932
 h      3.12956044    -0.57428938    -0.24950218
 c     -2.50100594    -0.48779184     0.38751079
 h     -2.54908808    -1.26867071     1.20461185
 h     -2.97023800     0.61639456     0.73346239
 h     -3.06019390    -0.73987367    -0.42233506
 h     -1.94311633     1.76836440    -0.61523376
          17

 c      1.19253938    -0.53597538     0.11069405
 c     -0.11002036    -1.07292982    -0.10254469
 c     -1.10734683    -0.12162441     0.07498009
 c     -0.88414492     1.42984659    -0.77775734
 c     -0.23617980     1.27946605     0.54653095
 c      1.14819048     0.80394305     0.41239279
 h     -0.46808968    -2.18469821    -0.09942732
 h     -0.23255144     1.61273840    -1.67047062
 h     -0.71218030     1.67267033     1.44771645
 h      2.02644845     1.56386756     0.08627630
 o      2.29929043    -1.10593574    -0.51505612
 h      3.08725779    -0.57480979    -0.25252281
 c     -2.49605130    -0.50585980     0.39167147
 h     -2.53463037    -1.25271256     1.23554291
 h     -2.93235524     0.56703857     0.72020430
 h     -3.01350558    -0.76291259    -0.45235760
 h     -1.89482188     1.76610708    -0.65494933
          17

 c      1.19795358    -0.54132407     0.10642199
 c     -0.12213986    -1.07681481    -0.09668618
 c     -1.11491749    -0.11051254     0.07913521
 c     -0.87727602     1.44798624    -0.77415891
 c     -0.22795896     1.27994072     0.54335468
 c      1.13559414     0.80910514     0.40741318
 h     -0.47466616    -2.20511226    -0.13027100
 h     -0.19386746     1.65047108    -1.65058834
 h     -0.73970491     1.62425287     1.42740118
 h      2.04719134     1.53899572     0.02595716
 o      2.29767802    -1.10505395    -0.50937811
 h      3.04065125    -0.58034067    -0.25808622
 c     -2.49084117    -0.52095486     0.39870019
 h     -2.52208821    -1.23012379     1.25940332
 h     -2.89342137     0.49397641     0.70523804
 h     -2.98199713    -0.79641396    -0.50447861
 h     -1.85221399     1.77199543    -0.70255110
          17

 c      1.20462082    -0.54594750     0.10049619
 c     -0.13497015    -1.08171999    -0.09000958
 c     -1.12029423    -0.09920303     0.08235033
 c     -0.86830592     1.46520125    -0.76910494
 c     -0.22101344     1.27920153     0.53884767
 c      1.12519827     0.81488342     0.40158559
 h     -0.47015028    -2.20593901    -0.16365641
 h     -0.16473462     1.67915087    -1.62640695
 h     -0.76739910     1.57771405     1.41261985
 h      2.04624676     1.49806206    -0.02239825
 o      2.29466334    -1.10455811    -0.50303694
 h      3.00641145    -0.58063462    -0.26159421
 c     -2.48569009    -0.53388492     0.40698320
 h     -2.51150613    -1.20458964     1.27696921
 h     -2.86114229     0.40934373     0.69153426
 h     -2.95835148    -0.83677955    -0.56341089
 h     -1.83088466     1.79141173    -0.75531604
          17

 c      1.21157111    -0.54966626     0.09317383
 c     -0.14795936    -1.08724808    -0.08272741
 c     -1.12309251    -0.08817813     0.08449546
 c     -0.85679055     1.48130771    -0.76282310
 c     -0.21576840     1.27744263     0.53314921
 c      1.11758789     0.82061980     0.39473589
 h     -0.45612089    -2.18786985    -0.19790849
 h     -0.14513911     1.69795340    -1.59876005
 h     -0.79488765     1.53444931     1.40569642
 h      2.02328585     1.44438260    -0.05770051
 o      2.28962278    -1.10504571    -0.49634834
 h      2.99813807    -0.56678349    -0.25941925
 c     -2.48049206    -0.54626095     0.41449405
 h     -2.50258119    -1.18099985     1.29071572
 h     -2.84692607     0.33499998     0.68448907
 h     -2.93597453    -0.87959332    -0.61307761
 h     -1.83656506     1.82614210    -0.81177089
          17

 c      1.21782886    -0.55229351     0.08477084
 c     -0.16044318    -1.09269264    -0.07504847
 c     -1.12312961    -0.07787016     0.08549080
 c     -0.84379852     1.49658068    -0.75547999
 c     -0.21264927     1.27492015     0.52669709
 c      1.11297864     0.82553422     0.38685580
 h     -0.43549701    -2.15581059    -0.23172277
 h     -0.13308194     1.70665878    -1.57036189
 h     -0.82028285     1.49483457     1.40602655
 h      1.98160675     1.38373729    -0.08063427
 o      2.28293941    -1.10648888    -0.48935840
 h      3.01415069    -0.54051350    -0.25283722
 c     -2.47467889    -0.55994476     0.41949719
 h     -2.49469430    -1.16438134     1.30391816
 h     -2.86344251     0.29640331     0.69017069
 h     -2.91141652    -0.92144659    -0.64257026
 h     -1.85932504     1.87225824    -0.87023867
          17

 c      1.22249919    -0.55365258     0.07564701
 c     -0.17169269    -1.09703163    -0.06713774
 c     -1.12044921    -0.06862202     0.08532844
 c     -0.83112155     1.51152487    -0.74733916
 c     -0.21198124     1.27187013     0.52013223
 c      1.11103065     0.82872940     0.37820400
 h     -0.41235789    -2.11919191    -0.26468497
 h     -0.12503086     1.70567676    -1.54531634
 h     -0.84068044     1.45879508     1.41099338
 h      1.92960367     1.32484734    -0.09477278
 o      2.27580422    -1.10831647    -0.48191588
 h      3.04021372    -0.51285294    -0.24674830
 c     -2.46807565    -0.57525705     0.42123656
 h     -2.48704961    -1.15837901     1.31909279
 h     -2.91480811     0.29989223     0.70887400
 h     -2.88367635    -0.96034395    -0.64646964
 h     -1.88257632     1.92289659    -0.92736760
          17

 c      1.22483575    -0.55360506     0.06617595
 c     -0.18098686    -1.09906665    -0.05908582
 c     -1.11530426    -0.06066773     0.08407011
 c     -0.82032218     1.52658218    -0.73876056
 c     -0.21388550     1.26844593     0.51414411
 c      1.11069816     0.82919716     0.36941425
 h     -0.39122982    -2.09056032    -0.29764590
 h     -0.11696083     1.69581901    -1.52801851
 h     -0.85322621     1.42635721     1.41753274
 h      1.88209166     1.27953109    -0.10786673
 o      2.26939013    -1.10999460    -0.47392571
 h      3.06214913    -0.49460320    -0.24534945
 c     -2.46146695    -0.59046266     0.42019185
 h     -2.47887138    -1.16389810     1.33634282
 h     -2.99080858     0.32515628     0.73280054
 h     -2.85327441    -0.99559824    -0.62382392
 h     -1.89320611     1.97190628    -0.97896817
          17

 c      1.22429484    -0.55207569     0.05670670
 c     -0.18774114    -1.09789962    -0.05096336
 c     -1.10811644    -0.05412595     0.08182852
 c     -0.81236725     1.54205313    -0.73021117
 c     -0.21824166     1.26470250     0.50934731
 c      1.11054143     0.82604344     0.36136901
 h     -0.37557658    -2.08021798    -0.33201392
 h     -0.10592260     1.67785122    -1.52141985
 h     -0.85601478     1.39789737     1.42334949
 h      1.85659727     1.25993401    -0.13036367
 o      2.26446667    -1.11128489    -0.46542657
 h      3.07146597    -0.49186549    -0.25055700
 c     -2.45587983    -0.60368709     0.41751850
 h     -2.46954405    -1.17892996     1.35289860
 h     -3.07599958     0.34813985     0.75307635
 h     -2.82194221    -1.02778805    -0.57783289
 h     -1.88416404     2.01514136    -1.02126769
          17

 c      1.22058232    -0.54907502     0.04752024
 c     -0.19161345    -1.09353232    -0.04298969
 c     -1.09943987    -0.04899697     0.07874410
 c     -0.80758042     1.55811746    -0.72232055
 c     -0.22473288     1.26061674     0.50620622
 c      1.10984116     0.81908531     0.35453079
 h     -0.36647123    -2.08931425    -0.36761169
 h     -0.09149417     1.65220612    -1.52538597
 h     -0.84852414     1.37415247     1.42754548
 h      1.86058994     1.27117588    -0.16743159
 o      2.26137080    -1.11222398    -0.45654977
 h      3.06535325    -0.50607341    -0.26234553
 c     -2.45189976    -0.61386275     0.41464290
 h     -2.45863553    -1.19973660     1.36449612
 h     -3.15797575     0.35428281     0.76413531
 h     -2.79281381    -1.05924689    -0.51660138
 h     -1.85337119     2.05037491    -1.05146592
          17

 c      1.21369017    -0.54472922     0.03879164
 c     -0.19247634    -1.08689521    -0.03562347
 c     -1.08992988    -0.04517654     0.07496644
 c     -0.80569097     1.57481428    -0.71583266
 c     -0.23291013     1.25611783     0.50498073
 c      1.10925656     0.80920195     0.34841446
 h     -0.36291994    -2.10940571    -0.40142659
 h     -0.07598383     1.61921739    -1.53647281
 h     -0.83166406     1.35611997     1.43082485
 h      1.88403883     1.30703168    -0.21260933
 o      2.26000407    -1.11308154    -0.44747670
 h      3.04630279    -0.53441828    -0.27919389
 c     -2.44958656    -0.62040526     0.41317521
 h     -2.44584735    -1.22232625     1.36743462
 h     -3.22852831     0.33720777     0.76337095
 h     -2.77053361    -1.09491946    -0.45370646
 h     -1.80269712     2.07714537    -1.06798350
          17

 c      1.20391908    -0.53931570     0.03057013
 c     -0.19032381    -1.07926245    -0.02943399
 c     -1.08030391    -0.04248907     0.07064670
 c     -0.80590862     1.59195635    -0.71139222
 c     -0.24223397     1.25111235     0.50568371
 c      1.10990015     0.79786041     0.34211377
 h     -0.36320043    -2.12896083    -0.42899060
 h     -0.06317937     1.57963905    -1.54942039
 h     -0.80755842     1.34492428     1.43539408
 h      1.91036967     1.35562847    -0.25400063
 o      2.25976740    -1.11436826    -0.43841896
 h      3.02285020    -0.56950097    -0.29831083
 c     -2.44869836    -0.62287792     0.41460636
 h     -2.43094600    -1.24342344     1.36003150
 h     -3.28243265     0.29521190     0.74998839
 h     -2.75999169    -1.14178425    -0.40488474
 h     -1.73806297     2.09708461    -1.07091213
          17

 c      1.19187201    -0.53327762     0.02278817
 c     -0.18523936    -1.07174040    -0.02492449
 c     -1.07128795    -0.04072336     0.06594355
 c     -0.80696270     1.60901828    -0.70927424
 c     -0.25212291     1.24550805     0.50808729
 c      1.11241388     0.78656258     0.33496269
 h     -0.36570603    -2.13889724    -0.44640295
 h     -0.05673482     1.53491604    -1.55916221
 h     -0.77904581     1.34165892     1.44442003
 h      1.92741264     1.40613043    -0.28215504
 o      2.25957421    -1.11680717    -0.42958993
 h      3.00940346    -0.59976970    -0.31619895
 c     -2.44907885    -0.62122109     0.41949647
 h     -2.41370566    -1.26093248     1.34317790
 h     -3.31657289     0.22949073     0.72443568
 h     -2.76280194    -1.20394698    -0.37842770
 h     -1.67042339     2.11484658    -1.06282896
          17

 c      1.17840578    -0.52718803     0.01529487
 c     -0.17742756    -1.06508863    -0.02244799
 c     -1.06355667    -0.03966123     0.06103827
 c     -0.80719386     1.62508639    -0.70923720
 c     -0.26203486     1.23923791     0.51182194
 c      1.11685379     0.77666246     0.32667889
 h     -0.36914807    -2.13424445    -0.45129063
 h     -0.05915666     1.48705735    -1.56219775
 h     -0.74886447     1.34719366     1.46083913
 h      1.92908305     1.45075394    -0.29186448
 o      2.25832937    -1.12101889    -0.42111724
 h      3.01916588    -0.61481954    -0.33034443
 c     -2.45085112    -0.61622595     0.42697132
 h     -2.39390409    -1.27410770     1.32010026
 h     -3.33015219     0.14404308     0.68837907
 h     -2.77495435    -1.27691734    -0.36904302
 h     -1.61575365     2.13883687    -1.04927367
          17

 c      1.16454148    -0.52165893     0.00790102
 c     -0.16725726    -1.05970286    -0.02218782
 c     -1.05768241    -0.03910611     0.05614820
 c     -0.80507772     1.63911373    -0.71070370
 c     -0.27155206     1.23227920     0.51655868
 c      1.12288333     0.76933138     0.31726932
 h     -0.37257945    -2.11400419    -0.44299021
 h     -0.07142571     1.43829128    -1.55717517
 h     -0.71876037     1.36193893     1.48569720
 h      1.91363241     1.48448896    -0.28120116
 o      2.25582097    -1.12699158    -0.41296601
 h      3.05091271    -0.61424820    -0.34078400
 c     -2.45403363    -0.60944761     0.43536085
 h     -2.37138452    -1.28345450     1.29548543
 h     -3.32649609     0.04678731     0.64497605
 h     -2.78954801    -1.35003251    -0.36494983
 h     -1.58953385     2.17874744    -1.03666998
          17

 c      1.15136130    -0.51722226     0.00042043
 c     -0.15527508    -1.05560726    -0.02414909
 c     -1.05409604    -0.03891041     0.05152836
 c     -0.80024994     1.65063059    -0.71324978
 c     -0.28041646     1.22466662     0.52216790
 c      1.12993377     0.76548094     0.30693434
 h     -0.37550802    -2.08103737    -0.42259497
 h     -0.09287764     1.39063967    -1.54506285
 h     -0.68909823     1.38559744     1.51697752
 h      1.88234371     1.50476817    -0.25063743
 o      2.25277000    -1.13413954    -0.40502611
 h      3.08908141    -0.60693647    -0.34890688
 c     -2.45790573    -0.60281556     0.44303840
 h     -2.34616131    -1.29022148     1.27427293
 h     -3.31666391    -0.04892079     0.59906648
 h     -2.80059976    -1.41320655    -0.35685637
 h     -1.59510417     2.23785418    -1.02716745
          17

 c      1.13992860    -0.51421256    -0.00729884
 c     -0.14216873    -1.05242197    -0.02814753
 c     -1.05305618    -0.03898814     0.04745424
 c     -0.79380409     1.66014871    -0.71675102
 c     -0.28850137     1.21650472     0.52871964
 c      1.13725050     0.76560164     0.29602834
 h     -0.37817062    -2.04240881    -0.39305229
 h     -0.12119878     1.34548180    -1.52913327
 h     -0.65930550     1.41702304     1.54995607
 h      1.83940115     1.51190903    -0.20290593
 o      2.25001143    -1.14185550    -0.39722791
 h      3.11722497    -0.60221235    -0.35560968
 c     -2.46073559    -0.59834128     0.44880174
 h     -2.31858150    -1.29547553     1.26046366
 h     -3.32151501    -0.12551863     0.55620594
 h     -2.80422279    -1.46008016    -0.34023806
 h     -1.62030293     2.30872117    -1.01726275
          17

 c      1.13123559    -0.51268643    -0.01535547
 c     -0.12868420    -1.04937855    -0.03382919
 c     -1.05462349    -0.03930325     0.04419248
 c     -0.78734429     1.66865151    -0.72099423
 c     -0.29575969     1.20796974     0.53633319
 c      1.14382585     0.76953980     0.28507733
 h     -0.38181412    -2.00930675    -0.35893508
 h     -0.15277710     1.30324862    -1.51454903
 h     -0.62871214     1.45433054     1.57887915
 h      1.79278350     1.51064998    -0.14346066
 o      2.24803475    -1.14977606    -0.38955367
 h      3.12542273    -0.60552411    -0.36105141
 c     -2.46077988    -0.59740381     0.45211095
 h     -2.28951473    -1.29923339     1.25637489
 h     -3.36053767    -0.17059359     0.51958570
 h     -2.79822031    -1.48790249    -0.31417452
 h     -1.64825604     2.37931860    -1.00257849
          17

 c      1.12616133    -0.51241019    -0.02379193
 c     -0.11556595    -1.04557286    -0.04078830
 c     -1.05865533    -0.03984436     0.04197601
 c     -0.78213499     1.67699476    -0.72549274
 c     -0.30218037     1.19928901     0.54501303
 c      1.14831679     0.77630997     0.27478536
 h     -0.38835397    -1.99422148    -0.32506862
 h     -0.18376523     1.26356808    -1.50702845
 h     -0.59714573     1.49522912     1.59875887
 h      1.75516357     1.51208973    -0.08057004
 o      2.24695266    -1.15778245    -0.38201144
 h      3.11076540    -0.61838215    -0.36503321
 c     -2.45822789    -0.59998863     0.45310240
 h     -2.26041565    -1.30023159     1.26259362
 h     -3.42968086    -0.18691469     0.48871034
 h     -2.78162709    -1.49662623    -0.28003022
 h     -1.66628986     2.43975392    -0.98108510
          17

 c      1.12541424    -0.51294139    -0.03260807
 c     -0.10360899    -1.04055834    -0.04877612
 c     -1.06485188    -0.04059053     0.04099878
 c     -0.77883919     1.68567836    -0.72969240
 c     -0.30776504     1.19070077     0.55456465
 c      1.14926914     0.78432781     0.26582633
 h     -0.39864481    -2.00404592    -0.29408421
 h     -0.21175489     1.22616087    -1.51052755
 h     -0.56509039     1.53742808     1.60647750
 h      1.74127026     1.53169577    -0.02259226
 o      2.24652715    -1.16598028    -0.37461665
 h      3.07692987    -0.63865671    -0.36728797
 c     -2.45485481    -0.60524797     0.45223048
 h     -2.23317774    -1.29627030     1.27831568
 h     -3.50565115    -0.18577358     0.46264017
 h     -2.75469125    -1.48847736    -0.24085865
 h     -1.66739295     2.48402563    -0.95295162
          17

 c      1.12943513    -0.51378260    -0.04177833
 c     -0.09372174    -1.03479418    -0.05778758
 c     -1.07282866    -0.04148571     0.04142060
 c     -0.77753612     1.69479157    -0.73323286
[truncated: 34,518 more chars]
