# Supplementary material for: Photochemical permutation of meta-substituted phenols
Source: Nat Commun. 2025 Aug 13;16:7502. doi: 10.1038/s41467-025-62549-5 (PMC12350626; doi:10.1038/s41467-025-62549-5)
Supplement: Supplementary file 3 — Source Data [file 41467_2025_62549_MOESM3_ESM.zip › Source data/NAMD_trajectories/trajectory052.xyz]

          17

 c      1.18243931    -0.47322404     0.04452542
 c     -0.13880940    -1.03391722    -0.17866647
 c     -1.24955625    -0.23571259    -0.01771456
 c     -1.14117726     1.18834387     0.04463208
 c      0.25626577     1.78867877    -0.01451259
 c      1.27501988     1.00813271    -0.00439734
 h     -0.20933219    -2.07454036    -0.33968211
 h     -1.88344233     1.58672026    -0.76637351
 h      0.18748651     2.82253946     0.00687372
 h      2.29369121     1.49296549    -0.15162936
 o      2.22283864    -1.17670727     0.06106461
 h      3.03223943    -0.48649743     0.15341037
 c     -2.55681551    -0.86025423     0.06388908
 h     -2.54367364    -1.93321129     0.23232905
 h     -2.90390098    -0.40060793     0.82942550
 h     -3.31108397    -0.68948387    -0.97268188
 h     -1.67214115     1.89114291     0.78077124
          17

 c      1.17900840    -0.47607478     0.03856171
 c     -0.13244745    -1.02863937    -0.17689891
 c     -1.25263870    -0.24049647    -0.02134132
 c     -1.13721098     1.19600139     0.04804502
 c      0.25693969     1.79369967    -0.01640307
 c      1.27836051     1.01109076    -0.00676240
 h     -0.23121219    -2.10359262    -0.33060393
 h     -1.88902093     1.58901362    -0.74177134
 h      0.19911974     2.82815065    -0.00029268
 h      2.27920799     1.49930362    -0.15550488
 o      2.22261804    -1.17824531     0.06487558
 h      2.98610920    -0.51369683     0.16245246
 c     -2.55451641    -0.86551940     0.05818605
 h     -2.55068219    -1.94119825     0.22348139
 h     -2.94191916    -0.40354020     0.86879258
 h     -3.29742352    -0.71020171    -0.94743735
 h     -1.68152771     1.89369971     0.80405376
          17

 c      1.17340745    -0.47563458     0.03234380
 c     -0.12486149    -1.02372900    -0.17464370
 c     -1.25591237    -0.24573281    -0.02515421
 c     -1.13440574     1.20664342     0.05100803
 c      0.25280032     1.79840022    -0.01842062
 c      1.28552225     1.01106791    -0.00947146
 h     -0.25253837    -2.13314714    -0.32457316
 h     -1.88389181     1.58990006    -0.71865088
 h      0.21737454     2.85476347    -0.00728517
 h      2.26047437     1.49901982    -0.15700263
 o      2.22497169    -1.18021835     0.06888442
 h      2.93214473    -0.55715706     0.16958281
 c     -2.55260006    -0.87177523     0.04920080
 h     -2.55558264    -1.95230029     0.21391837
 h     -3.00419110    -0.39085487     0.93463202
 h     -3.26748963    -0.73038428    -0.90035182
 h     -1.68793072     1.88004767     0.83000899
          17

 c      1.16609269    -0.47215389     0.02587367
 c     -0.11657968    -1.02011236    -0.17204167
 c     -1.25913262    -0.25104455    -0.02897525
 c     -1.13286419     1.21975286     0.05377024
 c      0.24430875     1.80321523    -0.02052825
 c      1.29553355     1.00819555    -0.01247227
 h     -0.27082524    -2.15308602    -0.31991029
 h     -1.87004362     1.59128283    -0.69926021
 h      0.24188703     2.89378594    -0.01417813
 h      2.24336676     1.49437343    -0.15703465
 o      2.22835156    -1.18355652     0.07292374
 h      2.89241828    -0.59924986     0.17776482
 c     -2.55209182    -0.87802691     0.03963446
 h     -2.55748927    -1.96516442     0.20405488
 h     -3.07396844    -0.37791204     0.99885992
 h     -3.22626563    -0.74810753    -0.83806922
 h     -1.69004431     1.85080687     0.85751329
          17

 c      1.15783393    -0.46608334     0.01916798
 c     -0.10821436    -1.01832826    -0.16918014
 c     -1.26203216    -0.25610484    -0.03265194
 c     -1.13256309     1.23462333     0.05659238
 c      0.23237564     1.80870404    -0.02268740
 c      1.30698263     1.00281457    -0.01568803
 h     -0.28380544    -2.15746609    -0.31544184
 h     -1.85087646     1.59564134    -0.68649923
 h      0.27153982     2.93331945    -0.02103028
 h      2.23502860     1.48848583    -0.15668782
 o      2.23070171    -1.18946428     0.07671702
 h      2.89423635    -0.61681606     0.19147241
 c     -2.55305590    -0.88403006     0.03172326
 h     -2.55578029    -1.97786464     0.19445750
 h     -3.13960885    -0.37270244     1.04561290
 h     -3.18447809    -0.76038031    -0.77423950
 h     -1.68757428     1.80803786     0.88619624
          17

 c      1.14965012    -0.45793018     0.01227339
 c     -0.10041993    -1.01854627    -0.16611256
 c     -1.26436291    -0.26062334    -0.03608628
 c     -1.13341130     1.25042239     0.05971728
 c      0.21827186     1.81521941    -0.02486711
 c      1.31836441     0.99546723    -0.01905421
 h     -0.28977062    -2.14464430    -0.31049527
 h     -1.83061978     1.60557070    -0.68330248
 h      0.30429925     2.96326914    -0.02786721
 h      2.24112748     1.48404166    -0.15676599
 o      2.23135694    -1.19790544     0.08017043
 h      2.94099913    -0.60644985     0.21196557
 c     -2.55447221    -0.89005284     0.02767562
 h     -2.55022226    -1.98856458     0.18558164
 h     -3.19444649    -0.37815928     1.06841079
 h     -3.16006261    -0.76300194    -0.73119547
 h     -1.68118905     1.75488381     0.91630203
          17

 c      1.14264911    -0.44819066     0.00526706
 c     -0.09381749    -1.02057796    -0.16287106
 c     -1.26591505    -0.26434720    -0.03923975
 c     -1.13535972     1.26630743     0.06327874
 c      0.20342741     1.82283049    -0.02704265
 c      1.32852917     0.98690888    -0.02255881
 h     -0.28781624    -2.11715540    -0.30489000
 h     -1.81305163     1.62303356    -0.69132920
 h      0.33758971     2.97740700    -0.03470497
 h      2.26261334     1.48161181    -0.15734779
 o      2.23151696    -1.20735538     0.08351710
 h      3.00603984    -0.58899392     0.23503366
 c     -2.55513649    -0.89645731     0.02920908
 h     -2.54103127    -1.99608683     0.17757221
 h     -3.23468326    -0.39494620     1.06539891
 h     -3.16963554    -0.75221373    -0.72925208
 h     -1.67230774     1.69512871     0.94844489
          17

 c      1.13783511    -0.43737034    -0.00176005
 c     -0.08888622    -1.02383562    -0.15946331
 c     -1.26652076    -0.26706963    -0.04212115
 c     -1.13850936     1.28156385     0.06721450
 c      0.18921854     1.83136038    -0.02919038
 c      1.33692412     0.97806083    -0.02624697
 h     -0.27809432    -2.08196291    -0.29897748
 h     -1.80012405     1.64859458    -0.70949342
 h      0.36881209     2.97354109    -0.04158913
 h      2.29485705     1.47914539    -0.15774581
 o      2.23236811    -1.21645178     0.08701175
 h      3.06342926    -0.58306759     0.25595468
 c     -2.55531180    -0.90322319     0.03593748
 h     -2.52882711    -2.00029882     0.17023873
 h     -3.25804754    -0.42274347     1.03696231
 h     -3.21041624    -0.72874886    -0.76506654
 h     -1.66266110     1.63265128     0.98310156
          17

 c      1.13597390    -0.42600667    -0.00871998
 c     -0.08587725    -1.02731350    -0.15586189
 c     -1.26608803    -0.26864976    -0.04477244
 c     -1.14312306     1.29569813     0.07128719
 c      0.17680290     1.84040859    -0.03128427
 c      1.34347883     0.96986293    -0.03018462
 h     -0.26194349    -2.05040979    -0.29367159
 h     -1.79162142     1.68115347    -0.73357898
 h      0.39582152     2.95331635    -0.04863058
 h      2.33011855     1.47327585    -0.15694591
 o      2.23442110    -1.22448266     0.09078591
 h      3.09898146    -0.59712524     0.27189873
 c     -2.55648216    -0.90988584     0.04581791
 h     -2.51450663    -2.00215102     0.16311966
 h     -3.26347074    -0.46053732     0.98509546
 h     -3.26340527    -0.69816579    -0.81648468
 h     -1.65370245     1.57092228     1.01989499
          17

 c      1.13753797    -0.41466373    -0.01553452
 c     -0.08481198    -1.02978852    -0.15201532
 c     -1.26464738    -0.26903287    -0.04725489
 c     -1.14951065     1.30844049     0.07522216
 c      0.16700603     1.84933016    -0.03329345
 c      1.34834842     0.96311736    -0.03441891
 h     -0.24143869    -2.03569679    -0.29018490
 h     -1.78610791     1.71837916    -0.75748345
 h      0.41739079     2.92221804    -0.05602968
 h      2.36084863     1.46110318    -0.15410282
 o      2.23770992    -1.23117548     0.09486908
 h      3.10721949    -0.63283992     0.28164380
 c     -2.55975110    -0.91594776     0.05689006
 h     -2.49907614    -2.00331248     0.15555879
 h     -3.25185584    -0.50617115     0.91420637
 h     -3.31146175    -0.66661036    -0.86429372
 h     -1.64616562     1.51280216     1.05708998
          17

 c      1.14271266    -0.40390852    -0.02213467
 c     -0.08558043    -1.03040207    -0.14791263
 c     -1.26237226    -0.26824691    -0.04962924
 c     -1.15787472     1.31968140     0.07884009
 c      0.16026008     1.85722051    -0.03517876
 c      1.35172786     0.95840711    -0.03896049
 h     -0.21813487    -2.04610228    -0.28916754
 h     -1.78216347     1.75746212    -0.77511021
 h      0.43362543     2.88942953    -0.06409795
 h      2.38167452     1.44122044    -0.14877888
 o      2.24193344    -1.23655544     0.09920970
 h      3.08905124    -0.68741148     0.28526409
 c     -2.56517424    -0.92123139     0.06754606
 h     -2.48348713    -2.00551896     0.14680867
 h     -3.22845254    -0.55504464     0.83375455
 h     -3.34496097    -0.63852874    -0.89839801
 h     -1.64004836     1.46066324     1.09177814
          17

 c      1.15142907    -0.39428295    -0.02845878
 c     -0.08801733    -1.02923154    -0.14365457
 c     -1.25957401    -0.26637422    -0.05193269
 c     -1.16821250     1.32939884     0.08209207
 c      0.15662427     1.86302599    -0.03689198
 c      1.35375842     0.95607812    -0.04378283
 h     -0.19224364    -2.07851493    -0.28981749
 h     -1.77906077     1.79573447    -0.78172612
 h      0.44595610     2.86627248    -0.07326034
 h      2.39008357     1.41398014    -0.14096616
 o      2.24635886    -1.24096960     0.10365001
 h      3.05316804    -0.75317983     0.28454041
 c     -2.57160835    -0.92610739     0.07590662
 h     -2.46857432    -2.00983087     0.13618162
 h     -3.20706844    -0.59817140     0.76235340
 h     -3.35962706    -0.61670798    -0.91487165
 h     -1.63496081     1.41657135     1.12070793
          17

 c      1.16340329    -0.38627348    -0.03445285
 c     -0.09183974    -1.02713584    -0.13942907
 c     -1.25667090    -0.26351602    -0.05416519
 c     -1.18029763     1.33760561     0.08502418
 c      0.15592707     1.86589983    -0.03838669
 c      1.35447120     0.95624182    -0.04882672
 h     -0.16352817    -2.12056164    -0.29015953
 h     -1.77689561     1.83103548    -0.77453842
 h      0.45607995     2.86188031    -0.08394971
 h      2.38658877     1.38142896    -0.13102341
 o      2.24953999    -1.24519968     0.10785950
 h      3.02040498    -0.81584427     0.28403915
 c     -2.57688921    -0.93144119     0.07962136
 h     -2.45511154    -2.01623524     0.12324358
 h     -3.21073275    -0.62278899     0.72678596
 h     -3.35407719    -0.60282748    -0.91290803
 h     -1.63053141     1.38230527     1.14122324
          17

 c      1.17817747    -0.38026249    -0.04007221
 c     -0.09657254    -1.02510492    -0.13541819
 c     -1.25411757    -0.25976706    -0.05629837
 c     -1.19371233     1.34431257     0.08773834
 c      0.15798014     1.86565374    -0.03964593
 c      1.35374110     0.95878071    -0.05400739
 h     -0.13254051    -2.15848346    -0.28815924
 h     -1.77652087     1.86192825    -0.75284943
 h      0.46417580     2.87785748    -0.09632735
 h      2.37475467     1.34711201    -0.11957819
 o      2.24948122    -1.25027613     0.11136427
 h      3.02118056    -0.85761396     0.29068834
 c     -2.57955042    -0.93770107     0.07746653
 h     -2.44385142    -2.02395203     0.10795601
 h     -3.25308780    -0.62245091     0.74145295
 h     -3.32860146    -0.59782014    -0.89333605
 h     -1.62666096     1.35924207     1.15189492
          17

 c      1.19515516    -0.37646235    -0.04528562
 c     -0.10159065    -1.02383199    -0.13174097
 c     -1.25233071    -0.25521080    -0.05829243
 c     -1.20788829     1.34949979     0.09037547
 c      0.16267121     1.86284481    -0.04070630
 c      1.35128456     0.96337572    -0.05922720
 h     -0.10081225    -2.18227228    -0.28243710
 h     -1.77948814     1.88788624    -0.71809206
 h      0.46836506     2.90730382    -0.11003395
 h      2.36079911     1.31562887    -0.10737848
 o      2.24550290    -1.25646876     0.11397453
 h      3.06620831    -0.87365068     0.30707705
 c     -2.58054794    -0.94419880     0.07083088
 h     -2.43547215    -2.03203431     0.09069982
 h     -3.31855294    -0.60551297     0.79061370
 h     -3.28507356    -0.60187480    -0.85840622
 h     -1.62360028     1.34822839     1.15281681
          17

 c      1.21362867    -0.37488034    -0.05008286
 c     -0.10622577    -1.02362281    -0.12844947
 c     -1.25166221    -0.24993202    -0.06009067
 c     -1.22213946     1.35309400     0.09310436
 c      0.16985905     1.85839809    -0.04165226
 c      1.34679127     0.96957871    -0.06439515
 h     -0.07043342    -2.18676156    -0.27237745
 h     -1.78798332     1.90946876    -0.67377160
 h      0.46614786     2.93938874    -0.12425331
 h      2.35193247     1.29168728    -0.09508154
 o      2.23928623    -1.26299144     0.11604860
 h      3.13014999    -0.87691769     0.32735214
 c     -2.58148563    -0.95000863     0.06200203
 h     -2.43050816    -2.03955251     0.07222506
 h     -3.38240595    -0.58439269     0.84987206
 h     -3.22792556    -0.61394468    -0.81283288
 h     -1.62190644     1.34948721     1.14571909
          17

 c      1.23281516    -0.37533639    -0.05447963
 c     -0.10986570    -1.02442166    -0.12553939
 c     -1.25237821    -0.24403226    -0.06160967
 c     -1.23570240     1.35496684     0.09608217
 c      0.17922729     1.85320118    -0.04258828
 c      1.34021659     0.97691533    -0.06944301
 h     -0.04362495    -2.17125515    -0.25802242
 h     -1.80456072     1.92829531    -0.62501377
 h      0.45597609     2.96432147    -0.13800299
 h      2.35311572     1.27876740    -0.08308172
 o      2.23282834    -1.26910446     0.11802863
 h      3.18386614    -0.88034224     0.34460664
 c     -2.58289472    -0.95476843     0.05296078
 h     -2.42926228    -2.04564978     0.05350489
 h     -3.42909176    -0.56706229     0.90333375
 h     -3.16611738    -0.63059210    -0.76648261
 h     -1.62233074     1.36256708     1.13395522
          17

 c      1.25190108    -0.37749796    -0.05851697
 c     -0.11203469    -1.02581137    -0.12295791
 c     -1.25462864    -0.23764280    -0.06274299
 c     -1.24782553     1.35498291     0.09937432
 c      0.19022075     1.84793052    -0.04361331
 c      1.33205191     0.98495624    -0.07432321
 h     -0.02238933    -2.13936858    -0.23997876
 h     -1.83139269     1.94642277    -0.57733745
 h      0.43778294     2.97562498    -0.15039880
 h      2.36407515     1.27819045    -0.07155945
 o      2.22736637    -1.27450449     0.12018418
 h      3.21116468    -0.89028347     0.35492243
 c     -2.58414997    -0.95873781     0.04569545
 h     -2.43173883    -2.04972420     0.03552287
 h     -3.45176117    -0.55739603     0.94289016
 h     -3.11449910    -0.64477997    -0.73708087
 h     -1.62563208     1.38635514     1.12216829
          17

 c      1.27007994    -0.38091422    -0.06225782
 c     -0.11245086    -1.02697320    -0.12061287
 c     -1.25843109    -0.23093343    -0.06337348
 c     -1.25792330     1.35311049     0.10288522
 c      0.20205599     1.84302894    -0.04480471
 c      1.32331258     0.99330511    -0.07899073
 h     -0.00815128    -2.09934360    -0.21933769
 h     -1.86900639     1.96499204    -0.53482209
 h      0.41280594     2.97053992    -0.16082182
 h      2.37948823     1.28929953    -0.06071460
 o      2.22352272    -1.27918012     0.12264287
 h      3.20625559    -0.90869538     0.35684601
 c     -2.58421811    -0.96243961     0.04211333
 h     -2.43762396    -2.05170138     0.01909013
 h     -3.44814235    -0.55709390     0.96439948
 h     -3.08886719    -0.64797815    -0.74495462
 h     -1.63224442     1.41918562     1.11524725
          17

 c      1.28658318    -0.38505970    -0.06578166
 c     -0.11104916    -1.02670635    -0.11839476
 c     -1.26367919    -0.22411196    -0.06338961
 c     -1.26573497     1.34953123     0.10641079
 c      0.21377399     1.83870327    -0.04620820
 c      1.31526143     1.00154422    -0.08339154
 h     -0.00143741    -2.06377546    -0.19746445
 h     -1.91523546     1.98296704    -0.49888454
 h      0.38323391     2.95001585    -0.16903773
 h      2.39209280     1.31036398    -0.05090848
 o      2.22149204    -1.28329414     0.12543392
 h      3.17054035    -0.93489849     0.35064606
 c     -2.58296460    -0.96588289     0.04263360
 h     -2.44629293    -2.05224478     0.00473689
 h     -3.41821492    -0.56676153     0.96567645
 h     -3.09251053    -0.63815654    -0.79394996
 h     -1.64179675     1.45897773     1.11652160
          17

 c      1.30070802    -0.38940003    -0.06917760
 c     -0.10793981    -1.02372302    -0.11622008
 c     -1.27017248    -0.21740916    -0.06270472
 c     -1.27136712     1.34464955     0.10982145
 c      0.22432304     1.83488868    -0.04783027
 c      1.30911081     1.00921945    -0.08746670
 h     -0.00197303    -2.04624305    -0.17549092
 h     -1.96544908     1.99723064    -0.46873123
 h      0.35184139     2.91884877    -0.17531040
 h      2.39575262     1.33936613    -0.04260912
 o      2.22097690    -1.28716977     0.12847318
 h      3.11332477    -0.96559656     0.33847737
 c     -2.58137483    -0.96835940     0.04573661
 h     -2.45689371    -2.05250030    -0.00735948
 h     -3.36364915    -0.58617052     0.94613330
 h     -3.11386572    -0.62221012    -0.86550594
 h     -1.65276565     1.50325595     1.12615292
          17

 c      1.31185629    -0.39346394    -0.07253509
 c     -0.10329819    -1.01731280    -0.11407491
 c     -1.27764438    -0.21104893    -0.06127053
 c     -1.27518222     1.33899298     0.11319676
 c      0.23267353     1.83120968    -0.04963456
 c      1.30582652     1.01588388    -0.09116298
 h     -0.00946594    -2.05368911    -0.15373061
 h     -2.01401115     2.00398214    -0.44283397
 h      0.32154570     2.88560965    -0.18047858
 h      2.38694677     1.37438810    -0.03625182
 o      2.22089361    -1.29135600     0.13149553
 h      3.05606296    -0.99354790     0.32535037
 c     -2.58037334    -0.96919871     0.04945458
 h     -2.46849367    -2.05337741    -0.01738326
 h     -3.28865711    -0.61382372     0.90780448
 h     -3.13957855    -0.60813851    -0.93745748
 h     -1.66266519     1.54910774     1.14114120
          17

 c      1.31958998    -0.39688579    -0.07593010
 c     -0.09729200    -1.00783129    -0.11200093
 c     -1.28576875    -0.20522010    -0.05907743
 c     -1.27762250     1.33308320     0.11678732
 c      0.23795426     1.82705847    -0.05155459
 c      1.30600107     1.02116552    -0.09444295
 h     -0.02411691    -2.08086560    -0.13177836
 h     -2.05583473     2.00017440    -0.42006568
 h      0.29482466     2.86104191    -0.18582543
 h      2.36515349     1.41377169    -0.03212069
 o      2.21937166    -1.29660930     0.13406101
 h      3.03190723    -1.00772234     0.31891144
 c     -2.58006185    -0.96830006     0.05203034
 h     -2.48016698    -2.05498185    -0.02574993
 h     -3.20241426    -0.64568609     0.85842786
 h     -3.16130180    -0.60060953    -0.99525909
 h     -1.66876371     1.59335134     1.15699197
          17

 c      1.32369155    -0.39939753    -0.07941072
 c     -0.09013888    -0.99637658    -0.11002747
 c     -1.29415645    -0.20006530    -0.05614738
 c     -1.27907393     1.32734106     0.12088825
 c      0.23956993     1.82191345    -0.05353988
 c      1.30976127     1.02481699    -0.09729334
 h     -0.04590684    -2.11427094    -0.10928842
 h     -2.08727566     1.98422786    -0.40008432
 h      0.27321505     2.85367771    -0.19252875
 h      2.33285446     1.45627512    -0.03027640
 o      2.21542287    -1.30333868     0.13594728
 h      3.05889376    -1.00234285     0.32312531
 c     -2.57951242    -0.96625941     0.05137224
 h     -2.49101096    -2.05659746    -0.03290055
 h     -3.12241161    -0.67327867     0.81677576
 h     -3.17503695    -0.60142586    -1.03120423
 h     -1.66883043     1.63293710     1.16961524
          17

 c      1.32420427    -0.40081643    -0.08298927
 c     -0.08218359    -0.98410601    -0.10813019
 c     -1.30235014    -0.19568250    -0.05252762
 c     -1.27979764     1.32203744     0.12574357
 c      0.23724503     1.81574277    -0.05561846
 c      1.31673516     1.02672793    -0.09972907
 h     -0.07379545    -2.14023327    -0.08642501
 h     -2.10645075     1.95618030    -0.38330870
 h      0.25730385     2.86467173    -0.20090913
 h      2.29527740     1.50129252    -0.03052512
 o      2.21050784    -1.31108064     0.13748748
 h      3.11487881    -0.98532706     0.33286683
 c     -2.57714704    -0.96414925     0.04480964
 h     -2.50013183    -2.05720982    -0.03914871
 h     -3.07195154    -0.68458083     0.81238456
 h     -3.17931033    -0.61077635    -1.04151925
 h     -1.66154302     1.66534921     1.17640861
          17

 c      1.32143617    -0.40107943    -0.08664044
 c     -0.07389128    -0.97186586    -0.10623303
 c     -1.30981744    -0.19212450    -0.04828345
 c     -1.27990280     1.31727634     0.13151005
 c      0.23099857     1.80905006    -0.05791344
 c      1.32613489     1.02691767    -0.10178829
 h     -0.10576614    -2.14925745    -0.06375458
 h     -2.11333081     1.91764858    -0.37082406
 h      0.24711635     2.88716346    -0.21023895
 h      2.25938892     1.54891513    -0.03244873
 o      2.20662009    -1.31911671     0.13911367
 h      3.16771950    -0.96792679     0.34111337
 c     -2.57249466    -0.96251958     0.03114201
 h     -2.50660199    -2.05628934    -0.04464026
 h     -3.06042476    -0.67458494     0.85961102
 h     -3.17414589    -0.62792028    -1.02498719
 h     -1.64657467     1.68885917     1.17654500
          17

 c      1.31591554    -0.40027403    -0.09030356
 c     -0.06579730    -0.96013916    -0.10422617
 c     -1.31597886    -0.18939677    -0.04347781
 c     -1.27933599     1.31299391     0.13825338
 c      0.22111113     1.80250545    -0.06059670
 c      1.33697959     1.02556166    -0.10351719
 h     -0.13928785    -2.13664604    -0.04199565
 h     -2.10979504     1.87174294    -0.36432822
 h      0.24233578     2.91087596    -0.21930287
 h      2.23166333     1.59934043    -0.03555556
 o      2.20485970    -1.32692722     0.14104525
 h      3.19799239    -0.95704829     0.34387960
 c     -2.56703906    -0.96079947     0.01244605
 h     -2.50948933    -2.05414722    -0.04932168
 h     -3.07297478    -0.65208436     0.93609782
 h     -3.16098611    -0.65126207    -0.98318002
 h     -1.62455009     1.70265099     1.17089954
          17

 c      1.30831851    -0.39862465    -0.09388719
 c     -0.05846099    -0.94908485    -0.10198991
 c     -1.32028226    -0.18746744    -0.03815100
 c     -1.27789211     1.30897526     0.14594965
 c      0.20809534     1.79659113    -0.06383271
 c      1.34838594     1.02306427    -0.10495016
 h     -0.17175640    -2.10209762    -0.02181841
 h     -2.09950064     1.82279541    -0.36601223
 h      0.24227520     2.92685000    -0.22704449
 h      2.21535674     1.65148968    -0.03951394
 o      2.20553384    -1.33416678     0.14332297
 h      3.19777536    -0.95571657     0.33973042
 c     -2.56227994    -0.95833528    -0.00822521
 h     -2.50801810    -2.05148415    -0.05288680
 h     -3.09162364    -0.62811832     1.01151093
 h     -3.14367079    -0.67788287    -0.92198418
 h     -1.59698091     1.70688851     1.16188671
          17

 c      1.29939415    -0.39645144    -0.09727497
 c     -0.05241617    -0.93854503    -0.09942198
 c     -1.32226857    -0.18628053    -0.03233420
 c     -1.27528291     1.30491016     0.15446798
 c      0.19264999     1.79148412    -0.06774712
 c      1.35973263     1.02009015    -0.10610190
 h     -0.20088988    -2.04969737    -0.00366749
 h     -2.08711158     1.77562662    -0.37809613
 h      0.24587012     2.92951344    -0.23287378
 h      2.20945937     1.70194884    -0.04426950
 o      2.20843070    -1.34060723     0.14587552
 h      3.16676114    -0.96435673     0.32881065
 c     -2.55856389    -0.95507554    -0.02825879
 h     -2.50169370    -2.04884513    -0.05490556
 h     -3.10621807    -0.60909267     1.06772716
 h     -3.13067131    -0.70263077    -0.85456961
 h     -1.56618086     1.70274528     1.15323847
          17

 c      1.28990195    -0.39411430    -0.10033428
 c     -0.04810410    -0.92800789    -0.09646915
 c     -1.32162272    -0.18576506    -0.02608629
 c     -1.27129383     1.30050269     0.16352777
 c      0.17559487     1.78708247    -0.07241308
 c      1.37060763     1.01744840    -0.10697809
 h     -0.22519915    -1.98842457     0.01246205
 h     -2.07655110     1.73429071    -0.40174766
 h      0.25178365     2.91698023    -0.23673070
 h      2.21024398     1.74554853    -0.04994016
 o      2.21285093    -1.34617173     0.14853447
 h      3.11217760    -0.98065480     0.31270639
 c     -2.55507575    -0.95152000    -0.04514507
 h     -2.49037170    -2.04633258    -0.05511996
 h     -3.11232605    -0.59780647     1.09692527
 h     -3.13695656    -0.71781713    -0.80274551
 h     -1.53506251     1.69227993     1.14949989
          17

 c      1.28056532    -0.39194991    -0.10292867
 c     -0.04579719    -0.91662039    -0.09315475
 c     -1.31820409    -0.18583388    -0.01951975
 c     -1.26596961     1.29559513     0.17268163
 c      0.15779567     1.78305241    -0.07784247
 c      1.38067060     1.01587912    -0.10759131
 h     -0.24447320    -1.93203789     0.02725234
 h     -2.06905108     1.70094553    -0.43571196
 h      0.25859731     2.89092593    -0.23908673
 h      2.21367596     1.77711707    -0.05663344
 o      2.21739451    -1.35106659     0.15100725
 h      3.05251581    -0.99781466     0.29497519
 c     -2.55062840    -0.94826400    -0.05692395
 h     -2.47430820    -2.04362855    -0.05370426
 h     -3.10823171    -0.59529114     1.09665701
 h     -3.17762549    -0.71669317    -0.78614701
 h     -1.50670402     1.67797259     1.15491562
          17

 c      1.27204404    -0.39020468    -0.10493350
 c     -0.04558138    -0.90347518    -0.08956997
 c     -1.31203595    -0.18637324    -0.01279533
 c     -1.25967732     1.29022801     0.18141828
 c      0.14009080     1.77885802    -0.08397923
 c      1.38956657     1.01587610    -0.10796887
 h     -0.25963210    -1.89565375     0.04193685
 h     -2.06275253     1.67576902    -0.47582605
 h      0.26506238     2.85648984    -0.24094724
 h      2.21693476     1.79300450    -0.06434337
 o      2.21987952    -1.35588501     0.15288832
 h      3.01910184    -1.00329024     0.28107713
 c     -2.54529574    -0.94534239    -0.06369267
 h     -2.45416477    -2.04028499    -0.05133258
 h     -3.09349934    -0.60173402     1.06726142
 h     -3.25045806    -0.70010184    -0.80167672
 h     -1.48372891     1.66192756     1.17172855
          17

 c      1.26492390    -0.38897230    -0.10625081
 c     -0.04747359    -0.88828123    -0.08579092
 c     -1.30328947    -0.18724335    -0.00610066
 c     -1.25299003     1.28460767     0.18937020
 c      0.12323531     1.77381261    -0.09070179
 c      1.39689574     1.01760162    -0.10815198
 h     -0.27118137    -1.88770034     0.05735830
 h     -2.05429049     1.65784548    -0.51611229
 h      0.27034772     2.82177545    -0.24380106
 h      2.21893105     1.79184934    -0.07293637
 o      2.21868382    -1.36111695     0.15391371
 h      3.03505022    -0.98703397     0.27444611
 c     -2.54050118    -0.94229535    -0.06710830
 h     -2.43096834    -2.03593864    -0.04907019
 h     -3.06872984    -0.61668585     1.01116946
 h     -3.33566753    -0.67527021    -0.82911924
 h     -1.46778331     1.64518440     1.19879184
          17

 c      1.25970308    -0.38817643    -0.10681700
 c     -0.05153707    -0.87184794    -0.08178310
 c     -1.29229590    -0.18829538     0.00036531
 c     -1.24650852     1.27901938     0.19645069
 c      0.10788088     1.76724117    -0.09784842
 c      1.40220385     1.02087562    -0.10818961
 h     -0.27762280    -1.90396739     0.07289770
 h     -2.04075575     1.64607658    -0.55056685
 h      0.27407790     2.79591054    -0.24937498
 h      2.22038523     1.77481605    -0.08217776
 o      2.21468828    -1.36626638     0.15423717
 h      3.08453983    -0.95576545     0.27216562
 c     -2.53749310    -0.93874398    -0.06877267
 h     -2.40600705    -2.03035645    -0.04818845
 h     -3.03625100    -0.63871639     0.93392039
 h     -3.41356025    -0.64913645    -0.85180453
 h     -1.45941097     1.62769682     1.23173006
          17

 c      1.25675345    -0.38762796    -0.10660245
 c     -0.05776080    -0.85572074    -0.07741939
 c     -1.27956662    -0.18938572     0.00640726
 c     -1.24073828     1.27373631     0.20282111
 c      0.09460296     1.75879052    -0.10527026
 c      1.40499077     1.02521245    -0.10812867
 h     -0.27629302    -1.93164077     0.08676084
 h     -2.02071916     1.63961005    -0.57444953
 h      0.27590847     2.78523091    -0.25911662
 h      2.22377566     1.74549936    -0.09177685
 o      2.20984383    -1.37038031     0.15414162
 h      3.13539639    -0.92424969     0.26950411
 c     -2.53658448    -0.93465861    -0.07011078
 h     -2.38066921    -2.02344695    -0.04996715
 h     -3.00183570    -0.66443639     0.84746177
 h     -3.47192935    -0.62604691    -0.86173572
 h     -1.45829044     1.60891355     1.26463225
          17

 c      1.25625470    -0.38710988    -0.10561010
 c     -0.06582432    -0.84147027    -0.07257385
 c     -1.26581126    -0.19036995     0.01185644
 c     -1.23603803     1.26896289     0.20877400
 c      0.08395592     1.74869937    -0.11288477
 c      1.40475360     1.02992685    -0.10800259
 h     -0.26538141    -1.95754967     0.09716095
 h     -1.99438857     1.63792579    -0.58482321
 h      0.27487130     2.78977801    -0.27367153
 h      2.23288543     1.70923495    -0.10145081
 o      2.20544115    -1.37281228     0.15378820
 h      3.16644881    -0.90272352     0.26384234
 c     -2.53708001    -0.93041901    -0.07306231
 h     -2.35631412    -2.01525651    -0.05551036
 h     -2.97704200    -0.68720756     0.77488513
 h     -3.50457080    -0.60836840    -0.85650776
 h     -1.46356960     1.58837756     1.29196842
          17

 c      1.25815558    -0.38643417    -0.10387227
 c     -0.07500762    -0.83032750    -0.06717745
 c     -1.25193744    -0.19108120     0.01659816
 c     -1.23259718     1.26481789     0.21464165
 c      0.07646791     1.73773896    -0.12068571
 c      1.40111256     1.03432248    -0.10782432
 h     -0.24478438    -1.97250092     0.10302974
 h     -1.96348080     1.64084155    -0.58073008
 h      0.26932876     2.80358337    -0.29281519
 h      2.25137136     1.67147199    -0.11099179
 o      2.20204177    -1.37326741     0.15323186
 h      3.16863270    -0.89595395     0.25439210
 c     -2.53762744    -0.92663953    -0.08006022
 h     -2.33419921    -2.00603450    -0.06559847
 h     -2.97736681    -0.69846378     0.74703357
 h     -3.50887812    -0.59728731    -0.83657677
 h     -1.47413341     1.56600549     1.30976647
          17

 c      1.26218049    -0.38545700    -0.10144512
 c     -0.08426599    -0.82313764    -0.06122186
 c     -1.23900023    -0.19130828     0.02058470
 c     -1.23041214     1.26133403     0.22075423
 c      0.07254940     1.72686933    -0.12870687
 c      1.39402760     1.03791174    -0.10758954
 h     -0.21588003    -1.97189882     0.10410475
 h     -1.93111363     1.64857061    -0.56331056
 h      0.25771254     2.81831910    -0.31581983
 h      2.28030913     1.63561161    -0.12027615
 o      2.19974355    -1.37169049     0.15247091
 h      3.14083993    -0.90499408     0.24140061
 c     -2.53752173    -0.92347360    -0.09187546
 h     -2.31541221    -1.99641756    -0.08062689
 h     -3.00790191    -0.69562935     0.77560349
 h     -3.48477424    -0.59312702    -0.80419083
 h     -1.48878713     1.54212594     1.31604636
          17

 c      1.26786589    -0.38407837    -0.09840076
 c     -0.09239484    -0.82037697    -0.05474810
 c     -1.22808688    -0.19080518     0.02382244
 c     -1.22926818     1.25845648     0.22741808
 c      0.07238986     1.71692538    -0.13697499
 c      1.38396043     1.04051932    -0.10729150
 h     -0.18103819    -1.95535911     0.10080850
 h     -1.90166212     1.66182023    -0.53584273
 h      0.23926384     2.82674782    -0.34185064
 h      2.31639324     1.60200513    -0.12918258
 o      2.19823696    -1.36824648     0.15146453
 h      3.08909468    -0.92751687     0.22586677
 c     -2.53738936    -0.92035859    -0.10634509
 h     -2.30082773    -1.98742132    -0.10059237
 h     -3.05493982    -0.68547594     0.83833093
 h     -3.43526291    -0.59509168    -0.76358224
 h     -1.50638887     1.51745811     1.31093655
          17

 c      1.27461289    -0.38223406    -0.09481995
 c     -0.09824506    -0.82210108    -0.04784034
 c     -1.22015690    -0.18935661     0.02634283
 c     -1.22876237     1.25605151     0.23486324
 c      0.07589586     1.70847996    -0.14547636
 c      1.37180880     1.04218227    -0.10693541
 h     -0.14318058    -1.92667463     0.09416028
 h     -1.88020142     1.68173345    -0.50327107
 h      0.21428766     2.82430107    -0.37020995
 h      2.35279309     1.56912883    -0.13751482
 o      2.19661334    -1.36341686     0.15012886
 h      3.02966100    -0.95633889     0.20960440
 c     -2.53770758    -0.91683459    -0.12058461
 h     -2.29112549    -1.97999347    -0.12511200
 h     -3.10142663    -0.67566681     0.90700818
 h     -3.36883088    -0.60029327    -0.72232741
 h     -1.52596713     1.49310260     1.29676176
          17

 c      1.28175248    -0.37988192    -0.09078393
 c     -0.10094707    -0.82782973    -0.04062082
 c     -1.21586406    -0.18687116     0.02817071
 c     -1.22840781     1.25395762     0.24311906
 c      0.08267701     1.70182844    -0.15414104
 c      1.35866593     1.04296968    -0.10654116
 h     -0.10533242    -1.89418049     0.08571687
 h     -1.87113688     1.70932182    -0.47071380
 h      0.18404360     2.80940911    -0.40048435
 h      2.38195459     1.53555071    -0.14502950
 o      2.19317424    -1.35809069     0.14834723
 h      2.99204157    -0.97810315     0.19507661
 c     -2.53768767    -0.91306651    -0.13217608
 h     -2.28678672    -1.97462863    -0.15356202
 h     -3.13698214    -0.67045214     0.96432125
 h     -3.30304516    -0.60212058    -0.69362762
 h     -1.54684643     1.47050654     1.27807730
          17

 c      1.28861825    -0.37698379    -0.08636544
 c     -0.10008485    -0.83650581    -0.03323568
 c     -1.21542446    -0.18345606     0.02931041
 c     -1.22780674     1.25209560     0.25187612
 c      0.09207153     1.69701249    -0.16284097
 c      1.34559635     1.04287492    -0.10613645
 h     -0.07006558    -1.87030921     0.07737767
 h     -1.87628676     1.74429114    -0.44124893
 h      0.15048878     2.78344651    -0.43268561
 h      2.39802858     1.50103355    -0.15153398
 o      2.18638345    -1.35310728     0.14606519
 h      3.00372905    -0.98082015     0.18387446
 c     -2.53555101    -0.90975931    -0.13906068
 h     -2.28805942    -1.97134945    -0.18524826
 h     -3.15695366    -0.67157329     1.00175566
 h     -3.26262744    -0.59036427    -0.69520232
 h     -1.56871114     1.45129909     1.26120831
          17

 c      1.29460831    -0.37349556    -0.08162090
 c     -0.09574626    -0.84678382    -0.02581753
 c     -1.21858595    -0.17943186     0.02975973
 c     -1.22679303     1.25057781     0.26052611
 c      0.10320592     1.69385094    -0.17139702
 c      1.33351241     1.04179618    -0.10574706
 h     -0.03905902    -1.86782313     0.07082536
 h     -1.89381044     1.78408141    -0.41468484
 h      0.11594237     2.75054925    -0.46740685
 h      2.39801856     1.46666347    -0.15697785
 o      2.17700778    -1.34830199     0.14338958
 h      3.05605707    -0.96926602     0.17512814
 c     -2.53041825    -0.90738653    -0.14028664
 h     -2.29488503    -1.97000214    -0.21947892
 h     -3.15971079    -0.67957891     1.01520962
 h     -3.26013643    -0.55886937    -0.73596664
 h     -1.59138732     1.43692071     1.25268096
          17

 c      1.29920686    -0.36939278    -0.07658267
 c     -0.08839909    -0.85770560    -0.01843160
 c     -1.22470997    -0.17527234     0.02952718
 c     -1.22545508     1.24971504     0.26846800
 c      0.11508449     1.69199618    -0.17959419
 c      1.32311789     1.03956077    -0.10538875
 h     -0.01334324    -1.89229927     0.06674889
 h     -1.91908029     1.82424202    -0.38853612
 h      0.08267811     2.71693039    -0.50589109
 h      2.38212016     1.43459200    -0.16150527
 o      2.16732764    -1.34296385     0.14047516
 h      3.11653740    -0.95749698     0.16724153
 c     -2.52371689    -0.90544683    -0.13686904
 h     -2.30685748    -1.97035688    -0.25557311
 h     -3.14513058    -0.69446403     1.00282565
 h     -3.28091052    -0.51375157    -0.80362344
 h     -1.61418729     1.42814497     1.25667258
          17

 c      1.30198192    -0.36472247    -0.07125112
 c     -0.07869177    -0.86915668    -0.01106650
 c     -1.23292209    -0.17150158     0.02862921
 c     -1.22406538     1.24991219     0.27544090
 c      0.12669411     1.69106783    -0.18722041
 c      1.31485551     1.03596484    -0.10506233
 h      0.00601847    -1.93770752     0.06467109
 h     -1.94665661     1.85988451    -0.36002708
 h      0.05255913     2.68906820    -0.54974436
 h      2.35386254     1.40777794    -0.16548503
 o      2.15912484    -1.33669520     0.13742326
 h      3.16061122    -0.95466671     0.15939690
 c     -2.51754521    -0.90309126    -0.13066041
 h     -2.32333120    -1.97161932    -0.29284721
 h     -3.11428032    -0.71579955     0.96454658
 h     -3.30240259    -0.46633618    -0.87752051
 h     -1.63522651     1.42479892     1.27312877
          17

 c      1.30259308    -0.35964431    -0.06559218
 c     -0.06734555    -0.88156185    -0.00369028
 c     -1.24224189    -0.16859424     0.02708802
 c     -1.22296799     1.25153150     0.28159159
 c      0.13709061     1.69086275    -0.19414307
 c      1.30884406     1.03082238    -0.10475223
 h      0.01796033    -1.99093514     0.06362648
 h     -1.97185330     1.88700544    -0.32741109
 h      0.02699261     2.67088426    -0.60006406
 h      2.32007653     1.38976149    -0.16952948
 o      2.15336588    -1.32944926     0.13428774
 h      3.17649743    -0.96404922     0.15138352
 c     -2.51319741    -0.89987753    -0.12328207
 h     -2.34350474    -1.97208288    -0.33054670
 h     -3.07010085    -0.74252464     0.90320623
 h     -3.31058400    -0.42479498    -0.94241430
 h     -1.65148722     1.42591824     1.29825614
          17

 c      1.30081999    -0.35444261    -0.05954407
 c     -0.05513767    -0.89531972     0.00370021
 c     -1.25166665    -0.16690777     0.02494336
 c     -1.22245645     1.25478994     0.28730491
 c      0.14544588     1.69149327    -0.20038938
 c      1.30488266     1.02402987    -0.10443101
 h      0.02200042    -2.03915580     0.06281579
 h     -1.99144865     1.90312923    -0.29032029
 h      0.00726467     2.66176862    -0.65637676
 h      2.28991611     1.38421675    -0.17445595
 o      2.15045085    -1.32136693     0.13109420
 h      3.16100945    -0.98544826     0.14325636
 c     -2.51100555    -0.89585597    -0.11630129
 h     -2.36638609    -1.96947748    -0.36779439
 h     -3.01923737    -0.77250049     0.82782180
 h     -3.29979278    -0.39327668    -0.98976484
 h     -1.65966713     1.43017504     1.32677435
          17

 c      1.29659670    -0.34951876    -0.05303009
 c     -0.04288126    -0.91053360     0.01107236
 c     -1.26023638    -0.16665498     0.02227214
 c     -1.22268071     1.25970922     0.29301329
 c      0.15108978     1.69330016    -0.20615639
 c      1.30263559     1.01567446    -0.10407721
 h      0.01848754    -2.07349545     0.06179610
 h     -2.00391982     1.90749521    -0.24967299
 h     -0.00523344     2.65732594    -0.71635025
 h      2.27179960     1.39388933    -0.18108473
 o      2.15029764    -1.31270498     0.12784950
 h      3.11795962    -1.01622341     0.13518032
 c     -2.51038926    -0.89140101    -0.11192351
 h     -2.39074219    -1.96179826    -0.40365456
 h     -2.97489015    -0.80213987     0.75917815
 h     -3.26906553    -0.37342539    -1.01522344
 h     -1.65705952     1.43624605     1.35396784
          17

 c      1.29003470    -0.34537228    -0.04597287
 c     -0.03138122    -0.92699684     0.01837264
 c     -1.26709420    -0.16791092     0.01920941
 c     -1.22359556     1.26610311     0.29909942
 c      0.15357243     1.69661618    -0.21173475
 c      1.30195941     1.00618034    -0.10370799
 h      0.00844337    -2.08954244     0.06042870
 h     -2.00959994     1.90111832    -0.20753168
 h     -0.00925059     2.65199084    -0.77656602
 h      2.26891340     1.41895265    -0.18984506
 o      2.15215915    -1.30385791     0.12454800
 h      3.06081375    -1.05086810     0.12735356
 c     -2.51004263    -0.88694959    -0.11315595
 h     -2.41511221    -1.94818803    -0.43732834
 h     -2.95633260    -0.82745482     0.72999035
 h     -3.21999255    -0.36542992    -1.01695004
 h     -1.64197300     1.44298673     1.37663428
          17

 c      1.28143073    -0.34255430    -0.03830692
 c     -0.02138922    -0.94423369     0.02554305
 c     -1.27152797    -0.17064154     0.01596193
 c     -1.22493793     1.27358770     0.30587303
 c      0.15272073     1.70157396    -0.21741146
 c      1.30304860     0.99637977    -0.10340384
 h     -0.00670347    -2.08709788     0.05878731
 h     -2.01085367     1.88680491    -0.16697304
 h     -0.00411112     2.64127565    -0.83362317
 h      2.27726494     1.45598420    -0.20045472
 o      2.15431342    -1.29540526     0.12118344
 h      3.01741515    -1.08035047     0.11987703
 c     -2.50917739    -0.88264025    -0.12162803
 h     -2.43788729    -1.92961246    -0.46841792
 h     -2.97426737    -0.84739664     0.75882852
 h     -3.15621640    -0.36816168    -0.99550461
 h     -1.61377642     1.44947686     1.39323622
          17

 c      1.27124401    -0.34157239    -0.02999030
 c     -0.01357213    -0.96150079     0.03253122
 c     -1.27298870    -0.17474521     0.01280220
 c     -1.22623840     1.28162113     0.31356346
 c      0.14865424     1.70803619    -0.22340431
 c      1.30619994     0.98738914    -0.10329554
 h     -0.02537438    -2.07025765     0.05708566
 h     -2.01200268     1.86888919    -0.13177430
 h      0.01001235     2.62276807    -0.88494957
 h      2.28870543     1.49885056    -0.21202369
 o      2.15462999    -1.28793136     0.11777043
 h      3.02109183    -1.09547428     0.11252567
 c     -2.50857781    -0.87836970    -0.13529292
 h     -2.45750421    -1.90898625    -0.49702200
 h     -3.01708935    -0.86380013     0.82428275
 h     -3.08430005    -0.37826623    -0.95537137
 h     -1.57279895     1.45503661     1.40376823
          17

 c      1.26003301    -0.34275329    -0.02101603
 c     -0.00849191    -0.97776528     0.03929271
 c     -1.27111785    -0.18010532     0.01003979
 c     -1.22691208     1.28960514     0.32227532
 c      0.14175098     1.71561651    -0.22983075
 c      1.31148524     0.98034149    -0.10352171
 h     -0.04612752    -2.04766184     0.05561236
 h     -2.01834401     1.85221594    -0.10557298
 h      0.03205064     2.59628614    -0.92925646
 h      2.29547849     1.54079811    -0.22346367
 o      2.15298664    -1.28152304     0.11434416
 h      3.07287591    -1.09566856     0.10488997
 c     -2.50907456    -0.87432447    -0.15054459
 h     -2.47276340    -1.89036244    -0.52351411
 h     -3.06645534    -0.87769266     0.89325097
 h     -3.01568212    -0.38807205    -0.90803440
 h     -1.52021900     1.45926325     1.40960485
          17

 c      1.24838084    -0.34614875    -0.01141596
 c     -0.00656933    -0.99178720     0.04579368
 c     -1.26576810    -0.18662089     0.00797621
 c     -1.22646413     1.29705653     0.33189214
 c      0.13257161     1.72374321    -0.23669373
 c      1.31862580     0.97612722    -0.10418747
 h     -0.06797263    -2.03150044     0.05463482
 h     -2.03379777     1.84024343    -0.09041016
 h      0.06016071     2.56366896    -0.96678106
 h      2.29270625     1.57615924    -0.23383864
 o      2.15144185    -1.27589341     0.11092844
 h      3.13925748    -1.08725369     0.09691310
 c     -2.51032478    -0.87129311    -0.16401379
 h     -2.48307488    -1.87748596    -0.54830493
 h     -3.11042209    -0.88896135     0.94484803
 h     -2.96753847    -0.38354948    -0.87430788
 h     -1.45793880     1.46208041     1.41332736
          17

 c      1.23685227    -0.35154363    -0.00125469
 c     -0.00804364    -1.00249607     0.05201399
 c     -1.25701256    -0.19419735     0.00685907
 c     -1.22471542     1.30375635     0.34200913
 c      0.12176671     1.73174294    -0.24388119
 c      1.32703762     0.97522962    -0.10533848
 h     -0.09042360    -2.03303868     0.05429693
 h     -2.05835340     1.83339902    -0.08544062
 h      0.09198398     2.52832836    -0.99931113
 h      2.27887583     1.60119621    -0.24253956
 o      2.15181460    -1.27086352     0.10753405
 h      3.19050965    -1.07514485     0.08881776
 c     -2.51146358    -0.87028635    -0.17325433
 h     -2.48854036    -1.87229618    -0.57169404
 h     -3.14305372    -0.89723937     0.96946944
 h     -2.95530480    -0.34965772    -0.87492317
 h     -1.38836985     1.46372958     1.41830887
          17

 c      1.22597823    -0.35850863     0.00937506
 c     -0.01298958    -1.00958084     0.05794369
 c     -1.24515421    -0.20271720     0.00684720
 c     -1.22184505     1.30974803     0.35202940
 c      0.10998848     1.73894874    -0.25120224
 c      1.33591070     0.97765519    -0.10694569
 h     -0.11293370    -2.05559040     0.05462444
 h     -2.08774685     1.82930095    -0.08702459
 h      0.12499291     2.49437969    -1.02975573
 h      2.25566115     1.61447668    -0.24937182
 o      2.15497970    -1.26640114     0.10416989
 h      3.21165925    -1.06159597     0.08085095
 c     -2.51262366    -0.87118913    -0.17821202
 h     -2.48983854    -1.87421083    -0.59374632
 h     -3.16157477    -0.90230605     0.96362931
 h     -2.97759426    -0.28709507    -0.90766421
 h     -1.31409521     1.46462069     1.42772150
          17

 c      1.21624171    -0.36648464     0.02035542
 c     -0.02134455    -1.01369066     0.06357448
 c     -1.23073439    -0.21201432     0.00799734
 c     -1.21821363     1.31520123     0.36141652
 c      0.09783026     1.74483187    -0.25847945
 c      1.34425503     0.98294112    -0.10889796
 h     -0.13427935    -2.09206796     0.05565825
 h     -2.11570319     1.82457427    -0.09019355
 h      0.15679032     2.46530212    -1.06102875
 h      2.22780419     1.61716834    -0.25464223
 o      2.16113118    -1.26252620     0.10084689
 h      3.19815881    -1.04734390     0.07320250
 c     -2.51485582    -0.87268446    -0.18069023
 h     -2.48797683    -1.88044994    -0.61420850
 h     -3.16483967    -0.90414192     0.92706063
 h     -3.01896860    -0.21307310    -0.95084500
 h     -1.23757185     1.46505334     1.44301130
          17

 c      1.20804640    -0.37489124     0.03154810
 c     -0.03285076    -1.01597743     0.06889993
 c     -1.21451700    -0.22185918     0.01028064
 c     -1.21413768     1.32027721     0.36991955
 c      0.08581096     1.74911155    -0.26566879
 c      1.35093916     0.99023134    -0.11100564
 h     -0.15283812    -2.13031418     0.05753000
 h     -2.13653696     1.81651418    -0.09026781
 h      0.18517755     2.44265452    -1.09458118
 h      2.20283871     1.61312459    -0.25921961
 o      2.16993481    -1.25927386     0.09758205
 h      3.15339409    -1.03200758     0.06595058
 c     -2.51894065    -0.87357311    -0.18240715
 h     -2.48405777    -1.88707983    -0.63257817
 h     -3.15313411    -0.90286419     0.86207390
 h     -3.06481871    -0.14465094    -0.98598306
 h     -1.16115191     1.46499188     1.46279195
          17

 c      1.20167582    -0.38322850     0.04280101
 c     -0.04695422    -1.01755669     0.07392536
 c     -1.19745773    -0.23194422     0.01361617
 c     -1.20974578     1.32505652     0.37761377
 c      0.07439018     1.75177229    -0.27291960
 c      1.35481931     0.99845356    -0.11302882
 h     -0.16733707    -2.15951637     0.06041146
 h     -2.14660916     1.80377842    -0.08380952
 h      0.20803287     2.42573140    -1.12960393
 h      2.18964288     1.60797065    -0.26438350
 o      2.18039500    -1.25674072     0.09441087
 h      3.09083665    -1.01328120     0.05888309
 c     -2.52496521    -0.87321479    -0.18462392
 h     -2.47913183    -1.89029009    -0.64835858
 h     -3.12921150    -0.89871634     0.77509200
 h     -3.10604108    -0.09216652    -1.00389309
 h     -1.08734078     1.46408820     1.48323246
          17

 c      1.19725221    -0.39113331     0.05395631
 c     -0.06275459    -1.01929116     0.07867813
 c     -1.18068055    -0.24186302     0.01789948
 c     -1.20493396     1.32950713     0.38478453
 c      0.06398038     1.75297762    -0.28052152
 c      1.35504906     1.00663856    -0.11474790
 h     -0.17724760    -2.17297725     0.06444698
 h     -2.14482606     1.78645093    -0.06896573
 h      0.22329069     2.41237111    -1.16354562
 h      2.19480278     1.60635727    -0.27121491
 o      2.19060649    -1.25522502     0.09141222
 h      3.03826197    -0.98487909     0.05112085
 c     -2.53226972    -0.87130718    -0.18874538
 h     -2.47413444    -1.88736365    -0.66133980
 h     -3.10088209    -0.89216519     0.68058350
 h     -3.13755549    -0.06076702    -1.00148673
 h     -1.01887160     1.46190745     1.49969955
          17

 c      1.19470486    -0.39836742     0.06485982
 c     -0.07904278    -1.02178484     0.08321326
 c     -1.16544365    -0.25109320     0.02302049
 c     -1.19938046     1.33346881     0.39178631
 c      0.05493743     1.75295141    -0.28878855
 c      1.35143556     1.01425011    -0.11605156
 h     -0.18277752    -2.16839894     0.06971937
 h     -2.13279944     1.76593614    -0.04553463
 h      0.22915786     2.40017651    -1.19340312
 h      2.21836301     1.60874110    -0.27976219
 o      2.19840353    -1.25522416     0.08870761
 h      3.02806073    -0.93714738     0.04113633
 c     -2.53935297    -0.86765055    -0.19691344
 h     -2.46986086    -1.87721259    -0.67179235
 h     -3.08412857    -0.88404054     0.60528644
 h     -3.15657148    -0.05253891    -0.97889130
 h     -0.95843977     1.45814276     1.50842086
          17

 c      1.19378072    -0.40475877     0.07537099
 c     -0.09442632    -1.02538832     0.08761323
 c     -1.15305120    -0.25900867     0.02886855
 c     -1.19258152     1.33665346     0.39895215
 c      0.04753655     1.75189363    -0.29796037
 c      1.34447243     1.02121846    -0.11696099
 h     -0.18471287    -2.14769785     0.07622955
 h     -2.11489745     1.74482580    -0.01491137
 h      0.22440405     2.38739952    -1.21687085
 h      2.25333739     1.61120739    -0.28886545
 o      2.20370355    -1.25672142     0.08634447
 h      3.06060464    -0.86907769     0.02858256
 c     -2.54438878    -0.86206231    -0.21135694
 h     -2.46692175    -1.86066253    -0.68061274
 h     -3.09802546    -0.87545027     0.57957385
 h     -3.16180368    -0.06737420    -0.93840066
 h     -0.90829875     1.45270541     1.50744573
          17

 c      1.19412991    -0.41016893     0.08537219
 c     -0.10751926    -1.03012900     0.09198101
 c     -1.14469144    -0.26494619     0.03532505
 c     -1.18392474     1.33868031     0.40653047
 c      0.04194642     1.74993621    -0.30814948
 c      1.33499869     1.02766729    -0.11756961
 h     -0.18424253    -2.11714124     0.08388206
 h     -2.09777536     1.72655909     0.02025420
 h      0.20855053     2.37333682    -1.23297612
 h      2.28967149     1.60852642    -0.29688043
 o      2.20846351    -1.25883655     0.08423543
 h      3.10465831    -0.79383357     0.01519983
 c     -2.54702720    -0.85444693    -0.23173391
 h     -2.46567053    -1.84057083    -0.68941205
 h     -3.14336019    -0.86741794     0.60642930
 h     -3.15378619    -0.10243513    -0.88485075
 h     -0.86988536     1.44571793     1.49701981
          17

 c      1.19540327    -0.41449347     0.09477119
 c     -0.11716112    -1.03560673     0.09642192
 c     -1.14126399    -0.26833252     0.04225834
 c     -1.17287660     1.33916562     0.41459406
 c      0.03821138     1.74712496    -0.31932188
 c      1.32385320     1.03364727    -0.11797248
 h     -0.18275879    -2.08730306     0.09251424
 h     -2.08850670     1.71454415     0.05701982
 h      0.18191476     2.35841912    -1.24233069
 h      2.31838092     1.59690338    -0.30246446
 o      2.21431151    -1.26060358     0.08227520
 h      3.13426899    -0.72584265     0.00292367
 c     -2.54845665    -0.84501380    -0.25483083
 h     -2.46621875    -1.82127552    -0.70018416
 h     -3.19994904    -0.86087319     0.65905657
 h     -3.13672137    -0.15005419    -0.82697059
 h     -0.84349514     1.43748023     1.47975160
          17

 c      1.19728945    -0.41766994     0.10349938
 c     -0.12261340    -1.04103853     0.10102092
 c     -1.14325314    -0.26882379     0.04952775
 c     -1.15929761     1.33785386     0.42291888
 c      0.03625178     1.74341837    -0.33129851
 c      1.31172090     1.03904600    -0.11823760
 h     -0.18157085    -2.07103006     0.10196732
 h     -2.09112942     1.71076625     0.09360517
 h      0.14552470     2.34410820    -1.24709125
 h      2.33341737     1.57484159    -0.30491472
 o      2.22196927    -1.26135484     0.08039963
 h      3.13770597    -0.67438985    -0.00704365
 c     -2.54920487    -0.83468665    -0.27707517
 h     -2.46854193    -1.80701376    -0.71451360
 h     -3.24883823    -0.85657056     0.71184827
 h     -3.12194138    -0.19439359    -0.77913064
 h     -0.82803685     1.42844344     1.46066947
          17

 c      1.19951275    -0.41967945     0.11150833
 c     -0.12367360    -1.04566788     0.10582922
 c     -1.15065689    -0.26639098     0.05698802
 c     -1.14367389     1.33471079     0.43095795
 c      0.03587897     1.73870894    -0.34378425
 c      1.29910962     1.04360348    -0.11840524
 h     -0.18154008    -2.07757035     0.11213889
 h     -2.10391077     1.71482962     0.13015994
 h      0.10091479     2.33256360    -1.25054124
 h      2.33198120     1.54294124    -0.30419401
 o      2.23156755    -1.26068349     0.07858123
 h      3.11255817    -0.64420686    -0.01413597
 c     -2.54842875    -0.82519231    -0.29562217
 h     -2.47256669    -1.80004814    -0.73291665
 h     -3.28009960    -0.85486469     0.75070327
 h     -3.12839099    -0.21245838    -0.75937049
 h     -0.82104717     1.41916712     1.44677966
          17

 c      1.20182053    -0.42054803     0.11876671
 c     -0.12067020    -1.04930702     0.11086905
 c     -1.16298258    -0.26132045     0.06449900
 c     -1.12698821     1.32990158     0.43805504
 c      0.03681670     1.73287912    -0.35644720
 c      1.28635247     1.04694851    -0.11849127
 h     -0.18281429    -2.10610038     0.12292914
 h     -2.12023292     1.72440414     0.16795372
 h      0.04984974     2.32592926    -1.25604924
 h      2.31451789     1.50354642    -0.30089256
 o      2.24284439    -1.25840371     0.07682445
 h      3.06274750    -0.63617474    -0.01833495
 c     -2.54544683    -0.81766486    -0.30917760
 h     -2.47818867    -1.79979379    -0.75474240
 h     -3.28988363    -0.85575577     0.76918762
 h     -3.16771780    -0.19157218    -0.77598905
 h     -0.81930903     1.41019536     1.44527422
          17

 c      1.20397029    -0.42035510     0.12526026
 c     -0.11435358    -1.05236077     0.11614939
 c     -1.17930821    -0.25414108     0.07193737
 c     -1.11031447     1.32369666     0.44383849
 c      0.03871714     1.72588945    -0.36904516
 c      1.27358616     1.04862763    -0.11848503
 h     -0.18486084    -2.14626992     0.13412222
 h     -2.13214063     1.73656846     0.20794245
 h     -0.00584104     2.32530213    -1.26550814
 h      2.28493532     1.46050787    -0.29622662
 o      2.25509686    -1.25464399     0.07518311
 h      2.99940000    -0.64588056    -0.02045183
 c     -2.54143415    -0.81130650    -0.31847818
 h     -2.48521778    -1.80330006    -0.77850552
 h     -3.27735238    -0.85903022     0.76461396
 h     -3.22773114    -0.14474038    -0.81776915
 h     -0.82007609     1.40183568     1.46019109
          17

 c      1.20572207    -0.41925252     0.13099674
 c     -0.10572444    -1.05535806     0.12167678
 c     -1.19841432    -0.24550347     0.07919277
 c     -1.09448814     1.31638999     0.44851046
 c      0.04116491     1.71784995    -0.38152592
 c      1.26071789     1.04814601    -0.11834784
 h     -0.18674745    -2.18504919     0.14536428
 h     -2.13332792     1.74889207     0.25002477
 h     -0.06413091     2.32995026    -1.27817498
 h      2.25077719     1.41887895    -0.29203619
 o      2.26697315    -1.25008924     0.07380315
 h      2.94410555    -0.65983423    -0.02282379
 c     -2.53830078    -0.80477041    -0.32496031
 h     -2.49330497    -1.80630924    -0.80231001
 h     -3.24341106    -0.86433010     0.73633230
 h     -3.28714995    -0.09311743    -0.86774777
 h     -0.82199002     1.39398692     1.48966328
          17

 c      1.20685929    -0.41746641     0.13600818
 c     -0.09584688    -1.05860387     0.12745643
 c     -1.21895096    -0.23604937     0.08616071
 c     -1.08002673     1.30824312     0.45277687
 c      0.04367849     1.70901735    -0.39401322
 c      1.24747756     1.04504936    -0.11802864
 h     -0.18746251    -2.21217990     0.15625618
 h     -2.12037171     1.75990065     0.29309836
 h     -0.12253123     2.33744661    -1.29094154
 h      2.22214433     1.38410633    -0.29057571
 o      2.27663928    -1.24597700     0.07293039
 h      2.92600559    -0.65581382    -0.02941576
 c     -2.53733434    -0.79735104    -0.32979708
 h     -2.50187676    -1.80456454    -0.82434048
 h     -3.19082137    -0.87124105     0.68588201
 h     -3.33147294    -0.05050864    -0.91431764
 h     -0.82477736     1.38620650     1.52667372
          17

 c      1.20725263    -0.41526582     0.14034255
 c     -0.08570419    -1.06212188     0.13349075
 c     -1.23958652    -0.22631603     0.09274213
 c     -1.06719101     1.29944437     0.45751623
 c      0.04573224     1.69971831    -0.40668872
 c      1.23368842     1.03906454    -0.11751584
 h     -0.18615087    -2.22182503     0.16645388
 h     -2.09292620     1.76920353     0.33542793
 h     -0.17810147     2.34464664    -1.29986539
 h      2.20784984     1.36042017    -0.29383051
 o      2.28332329    -1.24281306     0.07269888
 h      2.95682959    -0.62377314    -0.04236823
 c     -2.53900020    -0.78887043    -0.33402660
 h     -2.51013450    -1.79497403    -0.84333531
 h     -3.12545443    -0.87955056     0.61895953
 h     -3.35381802    -0.02332777    -0.95119227
 h     -0.82826572     1.37794196     1.56262127
          17

 c      1.20690990    -0.41292583     0.14405154
 c     -0.07611883    -1.06570366     0.13977822
 c     -1.25911231    -0.21669787     0.09884391
 c     -1.05603257     1.29008687     0.46348431
 c      0.04680506     1.69024864    -0.41966263
 c      1.21967071     1.03023903    -0.11691293
 h     -0.18226962    -2.21245967     0.17572677
 h     -2.05363963     1.77755261     0.37502158
 h     -0.22782789     2.34878487    -1.30177641
 h      2.21009578     1.34913893    -0.30253359
 o      2.28824726    -1.23941753     0.07292793
 h      3.01579041    -0.58129212    -0.05868398
 c     -2.54297541    -0.77928763    -0.33905962
 h     -2.51711818    -1.77630145    -0.85891054
 h     -3.05852760    -0.88990997     0.54944032
 h     -3.35186382    -0.01384343    -0.97506435
 h     -0.83177591     1.36870463     1.59045871
          17

 c      1.20594814    -0.41071803     0.14718507
 c     -0.06771347    -1.06892675     0.14631244
 c     -1.27651226    -0.20745767     0.10438006
 c     -1.04640363     1.28016543     0.47117590
 c      0.04644739     1.68078987    -0.43289456
 c      1.20633514     1.01895622    -0.11646835
 h     -0.17571341    -2.18670456     0.18399055
 h     -2.00792328     1.78688415     0.40995820
 h     -0.26912519     2.34818906    -1.29520301
 h      2.22305655     1.34847035    -0.31578041
 o      2.29293768    -1.23441553     0.07335611
 h      3.07656303    -0.54974765    -0.07394848
 c     -2.54818129    -0.76840931    -0.34705359
 h     -2.52178728    -1.74944360    -0.87172225
 h     -3.00752298    -0.90499510     0.50262137
 h     -3.32596249    -0.02204588    -0.98425061
 h     -0.83406530     1.35812002     1.60602376
          17

 c      1.20452911    -0.40891391     0.14979173
 c     -0.06089702    -1.07112292     0.15308159
 c     -1.29101805    -0.19876497     0.10927919
 c     -1.03800156     1.26959917     0.48078701
 c      0.04435662     1.67135403    -0.44616332
 c      1.19479736     1.00582619    -0.11652599
 h     -0.16692690    -2.15151011     0.19133708
 h     -1.96309725     1.80010525     0.43868660
 h     -0.30026926     2.34261617    -1.28067622
 h      2.23710284     1.35494195    -0.33165881
 o      2.29827428    -1.22710422     0.07382111
 h      3.12285219    -0.54034816    -0.08525051
 c     -2.55343282    -0.75588179    -0.35996979
 h     -2.52309174    -1.71745779    -0.88349145
 h     -2.98800063    -0.92911697     0.50384964
 h     -3.27886869    -0.04586619    -0.97862706
 h     -0.83349324     1.34592737     1.60822008
          17

 c      1.20281441    -0.40778327     0.15191948
 c     -0.05587355    -1.07138003     0.16006789
 c     -1.30215289    -0.19074534     0.11349406
 c     -1.03052658     1.25831371     0.49220862
 c      0.04043899     1.66175331    -0.45906457
 c      1.18593677     0.99157086    -0.11745647
 h     -0.15692121    -2.11789111     0.19804898
 h     -1.92624535     1.82015284     0.46027669
 h     -0.32070902     2.33339169    -1.26070812
 h      2.24369168     1.36494230    -0.34814386
 o      2.30460550    -1.21732120     0.07425687
 h      3.14692140    -0.55619788    -0.09118192
 c     -2.55854457    -0.74177588    -0.37707960
 h     -2.52006700    -1.68522186    -0.89673687
 h     -2.99829326    -0.96278135     0.54982730
 h     -3.21711483    -0.07969851    -0.96104045
 h     -0.82818612     1.33200193     1.59890427
          17

 c      1.20095198    -0.40758289     0.15361606
 c     -0.05269170    -1.06875501     0.16724971
 c     -1.30974059    -0.18352445     0.11699641
 c     -1.02392376     1.24639189     0.50503540
 c      0.03483291     1.65160098    -0.47103501
 c      1.18020428     0.97695396    -0.11961725
 h     -0.14698339    -2.09819585     0.20452446
 h     -1.90117663     1.84821619     0.47456044
 h     -0.33121677     2.32338004    -1.23952229
 h      2.23757054     1.37553521    -0.36361286
 o      2.31192470    -1.20525971     0.07466847
 h      3.14691439    -0.59526457    -0.09145227
 c     -2.56363639    -0.72714874    -0.39511342
 h     -2.51200854    -1.65814203    -0.91391848
 h     -3.02426575    -1.00031162     0.61253203
 h     -3.15397032    -0.11118740    -0.94025750
 h     -0.81616328     1.31642140     1.58276577
          17

 c      1.19909224    -0.40853597     0.15492915
 c     -0.05133681    -1.06279740     0.17461380
 c     -1.31384951    -0.17723850     0.11975845
 c     -1.01851076     1.23419321     0.51861441
 c      0.02786858     1.64037062    -0.48142983
 c      1.17762136     0.96272401    -0.12332952
 h     -0.13800509    -2.09978335     0.21104922
 h     -1.88676866     1.88228959     0.48216591
 h     -0.33368307     2.31650895    -1.22226555
 h      2.21705552     1.38475806    -0.37702800
 o      2.31983824    -1.19144581     0.07514146
 h      3.12726223    -0.65070059    -0.08703930
 c     -2.56778774    -0.71397809    -0.41052291
 h     -2.49869348    -1.63990357    -0.93631235
 h     -3.05410112    -1.03506032     0.66728074
 h     -3.11077941    -0.11918879    -0.93297463
 h     -0.79548611     1.29953285     1.56683878
          17

 c      1.19741736    -0.41079717     0.15590162
 c     -0.05180002    -1.05399041     0.18216692
 c     -1.31468808    -0.17201033     0.12174663
 c     -1.01483477     1.22231678     0.53219830
 c      0.01995243     1.62754296    -0.48967850
 c      1.17783849     0.94953402    -0.12884765
 h     -0.13002785    -2.11972587     0.21759977
 h     -1.87837109     1.91758127     0.48448023
 h     -0.33031913     2.31644894    -1.21338804
 h      2.18385569     1.39179820    -0.38803840
 o      2.32731356    -1.17683889     0.07589401
 h      3.10249374    -0.70915738    -0.08100986
 c     -2.56981320    -0.70415174    -0.42097768
 h     -2.48058874    -1.63067022    -0.96342126
 h     -3.08141685    -1.06249265     0.70059037
 h     -3.10535813    -0.08493597    -0.95432226
 h     -0.76457646     1.28191194     1.55875551
          17

 c      1.19615828    -0.41440550     0.15656122
 c     -0.05406751    -1.04354214     0.18992512
 c     -1.31251235    -0.16792435     0.12293198
 c     -1.01337202     1.21144404     0.54524240
 c      0.01141875     1.61281317    -0.49547918
 c      1.18018407     0.93783934    -0.13631673
 h     -0.12262659    -2.14711737     0.22393676
 h     -1.87071809     1.94841463     0.48347878
 h     -0.32249921     2.32463352    -1.21459422
 h      2.14301109     1.39724284    -0.39712813
 o      2.33253387    -1.16279649     0.07731022
 h      3.09951111    -0.75135334    -0.07903287
 c     -2.57021716    -0.69756127    -0.42668294
 h     -2.45888299    -1.62720405    -0.99327080
 h     -3.10310316    -1.08013114     0.70656443
 h     -3.13174069    -0.01506489    -0.99829373
 h     -0.72290306     1.26415638     1.56334759
          17

 c      1.19556879    -0.41922536     0.15691108
 c     -0.05809081    -1.03278318     0.19789114
 c     -1.30759569    -0.16502322     0.12329062
 c     -1.01427925     1.20218799     0.55768061
 c      0.00244908     1.59622898    -0.49889750
 c      1.18371635     0.92781210    -0.14573539
 h     -0.11557684    -2.16994123     0.22983336
 h     -1.86000209     1.97002003     0.48139988
 h     -0.31020621     2.33899097    -1.22386122
 h      2.10260274     1.40329034    -0.40572949
 o      2.33410991    -1.15028015     0.07970154
 h      3.13883861    -0.76495040    -0.08559844
 c     -2.57057320    -0.69269835    -0.42936680
 h     -2.43526905    -1.62447041    -1.02317263
 h     -3.11763376    -1.08680916     0.68326136
 h     -3.16960247     0.06621916    -1.04531065
 h     -0.67189367     1.24667079     1.57959479
          17

 c      1.19585436    -0.42491174     0.15692915
 c     -0.06378202    -1.02276504     0.20604217
 c     -1.30023012    -0.16331549     0.12280386
 c     -1.01730748     1.19499059     0.56989784
 c     -0.00688689     1.57814415    -0.50027892
 c      1.18737253     0.91934304    -0.15696304
 h     -0.10912301    -2.17954570     0.23518079
 h     -1.84463359     1.97950294     0.48039451
 h     -0.29266873     2.35466669    -1.23652938
 h      2.07214594     1.41335266    -0.41595753
 o      2.33299586    -1.13904863     0.08291640
 h      3.20504377    -0.75763468    -0.09787659
 c     -2.57197045    -0.68839035    -0.43050928
 h     -2.41160473    -1.61750864    -1.05054788
 h     -3.12451506    -1.08221029     0.63111786
 h     -3.20339779     0.13930846    -1.08080893
 h     -0.61524499     1.22969581     1.60115406
          17

 c      1.19711086    -0.43096578     0.15657489
 c     -0.07098497    -1.01415130     0.21433096
 c     -1.29073630    -0.16276756     0.12146996
 c     -1.02187064     1.19004947     0.58243484
 c     -0.01653604     1.55904619    -0.50006481
 c      1.19029673     0.91220092    -0.16980856
 h     -0.10391925    -2.17174220     0.23999149
 h     -1.82533103     1.97626132     0.48226672
 h     -0.26946264     2.36607114    -1.24745098
 h      2.05879949     1.43030977    -0.42959290
 o      2.33123496    -1.12852474     0.08658637
 h      3.26683507    -0.74305907    -0.10966411
 c     -2.57477165    -0.68403399    -0.43108936
 h     -2.38960574    -1.60275337    -1.07358340
 h     -3.12456808    -1.06700341     0.55327507
 h     -3.22508827     0.19359721    -1.09801663
 h     -0.55808779     1.21351975     1.62003149
          17

 c      1.19931200    -0.43683337     0.15579609
 c     -0.07943774    -1.00722492     0.22269196
 c     -1.27948233    -0.16328815     0.11931804
 c     -1.02716584     1.18727063     0.59572209
 c     -0.02640583     1.53940064    -0.49864932
 c      1.19219244     0.90627576    -0.18414826
 h     -0.10089162    -2.14666144     0.24438036
 h     -1.80506278     1.96221607     0.48830388
 h     -0.24115073     2.36866188    -1.25263733
 h      2.06329118     1.45402842    -0.44680878
 o      2.33027225    -1.11848862     0.09046651
 h      3.30335790    -0.72923319    -0.11677190
 c     -2.57876758    -0.67919023    -0.43200770
 h     -2.37064170    -1.57859985    -1.09160137
 h     -3.12115041    -1.04371669     0.45766851
 h     -3.23111248     0.22427816    -1.09483061
 h     -0.50565967     1.19861148     1.62987393
          17

 c      1.20233001    -0.44197489     0.15453326
 c     -0.08875971    -1.00189369     0.23104709
 c     -1.26690890    -0.16472276     0.11641901
 c     -1.03227122     1.18626300     0.60997679
 c     -0.03636457     1.51957036    -0.49631367
 c      1.19334663     0.90166198    -0.19994747
 h     -0.10110080    -2.10873682     0.24855004
 h     -1.78885845     1.94181639     0.49916744
 h     -0.20933908     2.35983701    -1.24998085
 h      2.07975516     1.48071093    -0.46601339
 o      2.33082279    -1.10900466     0.09446059
 h      3.30574026    -0.71923719    -0.11740267
 c     -2.58314557    -0.67321243    -0.43456192
 h     -2.35560621    -1.54549647    -1.10521301
 h     -3.12257518    -1.01838952     0.36049049
 h     -3.22024537     0.22983478    -1.07165218
 h     -0.46231528     1.18559645     1.62727460
          17

 c      1.20596286    -0.44590564     0.15272292
 c     -0.09845465    -0.99768511     0.23931205
 c     -1.25355612    -0.16685311     0.11288728
 c     -1.03626172     1.18641881     0.62519504
 c     -0.04626745     1.49978413    -0.49320480
 c      1.19430892     0.89850730    -0.21717361
 h     -0.10558296    -2.06687087     0.25278691
 h     -1.78294854     1.92122810     0.51491602
 h     -0.17643999     2.33923260    -1.23943075
 h      2.09962266     1.50491661    -0.48497641
 o      2.33308644    -1.10027581     0.09857589
 h      3.27333638    -0.71326977    -0.11143055
 c     -2.58641796    -0.66512568    -0.44052024
 h     -2.34481869    -1.50583488    -1.11636674
 h     -3.14354758    -1.00133158     0.28641659
 h     -3.19291110     0.21138808    -1.03081307
 h     -0.43097989     1.17514825     1.61184811
          17

 c      1.20997383    -0.44821568     0.15029677
 c     -0.10794134    -0.99383513     0.24740458
 c     -1.24005520    -0.16939858     0.10886417
 c     -1.03843170     1.18713796     0.64114094
 c     -0.05599269     1.48012211    -0.48932598
 c      1.19558273     0.89682160    -0.23570575
 h     -0.11516632    -2.03349211     0.25743472
 h     -1.79253565     1.90599901     0.53529761
 h     -0.14536471     2.30879402    -1.22300427
 h      2.11540730     1.52194029    -0.50194867
 o      2.33675416    -1.09262180     0.10292323
 h      3.21338510    -0.70879960    -0.10041197
 c     -2.58712082    -0.65424039    -0.45081612
 h     -2.33796808    -1.46368531    -1.12828000
 h     -3.19639754    -1.00136369     0.25377540
 h     -3.15180086     0.17395905    -0.97732318
 h     -0.41273382     1.16784847     1.58610899
          17

 c      1.21412796    -0.44858551     0.14718181
 c     -0.11659662    -0.98965019     0.25525498
 c     -1.22707386    -0.17201021     0.10448042
 c     -1.03860312     1.18812486     0.65730904
 c     -0.06547949     1.46051430    -0.48454169
 c      1.19749559     0.89639088    -0.25530253
 h     -0.13031588    -2.02030268     0.26284152
 h     -1.81871571     1.89795694     0.56021916
 h     -0.11919577     2.27262667    -1.20464785
 h      2.12233356     1.52897466    -0.51608796
 o      2.34078444    -1.08659236     0.10777542
 h      3.14449590    -0.69866274    -0.08853642
 c     -2.58509058    -0.64133785    -0.46377724
 h     -2.33424862    -1.42411815    -1.14496065
 h     -3.27399066    -1.01610051     0.25503582
 h     -3.10415503     0.13001547    -0.92070076
 h     -0.40630367     1.16403857     1.55557004
          17

 c      1.21820564    -0.44678542     0.14330234
 c     -0.12380410    -0.98508689     0.26281133
 c     -1.21525565    -0.17427298     0.09981314
 c     -1.03728155     1.18950648     0.67293124
 c     -0.07477150     1.44077847    -0.47863064
 c      1.20017780     0.89677096    -0.27560665
 h     -0.15102640    -2.03126173     0.26933550
 h     -1.85716530     1.89418802     0.58988835
 h     -0.10085934     2.23625043    -1.18962162
 h      2.11859908     1.52536733    -0.52743069
 o      2.34338866    -1.08308666     0.11359852
 h      3.09719358    -0.66934582    -0.08315412
 c     -2.58070311    -0.62882972    -0.47612899
 h     -2.33286946    -1.39163636    -1.16990391
 h     -3.35556056    -1.03597384     0.26911575
 h     -3.06489190     0.10376712    -0.87634352
 h     -0.40765089     1.16369774     1.52875852
          17

 c      1.22197189    -0.44266132     0.13858233
 c     -0.12898812    -0.98096219     0.27003522
 c     -1.20516839    -0.17569980     0.09486058
 c     -1.03544869     1.19164839     0.68715334
 c     -0.08406197     1.42072747    -0.47143297
 c      1.20354764     0.89731087    -0.29616143
 h     -0.17666474    -2.05964942     0.27731832
 h     -1.90017100     1.88929801     0.62441928
 h     -0.09287467     2.20480527    -1.18295284
 h      2.10535932     1.51264996    -0.53673598
 o      2.34350424    -1.08280381     0.12072597
 h      3.09133266    -0.61033913    -0.08959809
 c     -2.57376848    -0.61957258    -0.48520201
 h     -2.33367288    -1.36820079    -1.20448204
 h     -3.42383983    -1.05321707     0.28038945
 h     -3.05217468     0.12415643    -0.85983556
 h     -0.41059093     1.16643237     1.51597552
          17

 c      1.22507765    -0.43622393     0.13295785
 c     -0.13150244    -0.97846497     0.27689648
 c     -1.19726686    -0.17562471     0.08953440
 c     -1.03408569     1.19484007     0.69948713
 c     -0.09371597     1.40029807    -0.46311160
 c      1.20725027     0.89722526    -0.31645063
 h     -0.20588714    -2.09311406     0.28755785
 h     -1.93991399     1.87846076     0.66340340
 h     -0.09725251     2.18069424    -1.18710923
 h      2.08678584     1.49456826    -0.54525467
 o      2.34249305    -1.08517101     0.12887783
 h      3.10984340    -0.53178658    -0.10345311
 c     -2.56486683    -0.61421167    -0.49057169
 h     -2.33731005    -1.35243580    -1.24720849
 h     -3.46899863    -1.06357531     0.28114517
 h     -3.06745899     0.19420568    -0.87107560
 h     -0.40965583     1.17167795     1.52545473
          17

 c      1.22659153    -0.42818707     0.12643835
 c     -0.12982725    -0.97850857     0.28338181
 c     -1.19199413    -0.17252108     0.08353524
 c     -1.03382387     1.19892566     0.71058299
 c     -0.10439848     1.37940716    -0.45462928
 c      1.21053327     0.89580836    -0.33599751
 h     -0.23688396    -2.12032341     0.30238054
 h     -1.97049290     1.85920081     0.70593677
 h     -0.11547425     2.16256007    -1.19995935
 h      2.06982463     1.47693640    -0.55391794
 o      2.34261128    -1.08896802     0.13753423
 h      3.12469627    -0.45507288    -0.11621848
 c     -2.55570093    -0.61079395    -0.49378816
 h     -2.34499303    -1.34047640    -1.29423500
 h     -3.48589658    -1.06500318     0.26869829
 h     -3.09349854     0.28616768    -0.89547338
 h     -0.40400687     1.17915609     1.55869555
          17

 c      1.22857922    -0.41830544     0.11956971
 c     -0.12685964    -0.98265569     0.28990552
 c     -1.19004884    -0.16965415     0.07844486
 c     -1.03457058     1.20388061     0.71783117
 c     -0.11455161     1.36158223    -0.44569816
 c      1.21279061     0.89277884    -0.35480616
 h     -0.26604240    -2.13353007     0.31225767
 h     -1.98850649     1.83312236     0.75129369
 h     -0.14453671     2.14856220    -1.21693133
 h      2.06205790     1.46519867    -0.56671030
 o      2.34385382    -1.09277532     0.14635713
 h      3.12295296    -0.39318291    -0.12428172
 c     -2.54733983    -0.60706555    -0.49531755
 h     -2.35480384    -1.33216856    -1.33949277
 h     -3.47879964    -1.05936369     0.24068360
 h     -3.11508717     0.37431238    -0.91883856
 h     -0.39255794     1.18316437     1.61220643
          17

 c      1.23090977    -0.40671242     0.11223666
 c     -0.12287794    -0.99070821     0.29633299
 c     -1.19090931    -0.16676202     0.07393755
 c     -1.03551154     1.20958774     0.72248092
 c     -0.12516442     1.34709281    -0.43659417
 c      1.21407005     0.88739522    -0.37244917
 h     -0.29172094    -2.13009323     0.31901386
 h     -1.99425020     1.80142619     0.79853150
 h     -0.18507902     2.13276372    -1.23469776
 h      2.06707732     1.46340263    -0.58409305
 o      2.34673912    -1.09599933     0.15512375
 h      3.09965032    -0.35505044    -0.12451996
 c     -2.54042932    -0.60217395    -0.49637358
 h     -2.36763897    -1.32229656    -1.37771266
 h     -3.44808048    -1.04638063     0.19851821
 h     -3.12439803     0.44328810    -0.93495446
 h     -0.38156194     1.18409151     1.67437943
          17

 c      1.23085283    -0.39800068     0.10548622
 c     -0.11391534    -1.00049773     0.30239062
 c     -1.19497046    -0.16227315     0.07043839
 c     -1.03643783     1.21603665     0.72822360
 c     -0.13506335     1.33395609    -0.42852025
 c      1.21308126     0.88125650    -0.39029954
 h     -0.31350453    -2.10539506     0.32617198
 h     -1.98914499     1.76652855     0.84277158
 h     -0.23515406     2.11199271    -1.24602139
 h      2.08424692     1.46975079    -0.60609603
 o      2.35119664    -1.09776094     0.16359865
 h      3.04736435    -0.34473692    -0.11480559
 c     -2.53532270    -0.59591772    -0.49871619
 h     -2.38662198    -1.30701661    -1.40803285
 h     -3.39318957    -1.02445230     0.14634260
 h     -3.11652786     0.48584292    -0.94144611
 h     -0.38411815     1.18559909     1.72726136
          17

 c      1.23186428    -0.38793461     0.09794391
 c     -0.10638892    -1.01098386     0.30737389
 c     -1.19884478    -0.15945387     0.06705012
 c     -1.03512362     1.22390703     0.73515408
 c     -0.14648316     1.32329263    -0.42020066
 c      1.21207121     0.87289154    -0.40651117
 h     -0.32955402    -2.07368026     0.33264142
 h     -1.98016337     1.73015371     0.88283130
 h     -0.29737090     2.07899704    -1.25595483
 h      2.10422675     1.48040657    -0.63075205
 o      2.35665186    -1.09840522     0.17186871
 h      2.98217776    -0.36073217    -0.09633877
 c     -2.53213465    -0.58816618    -0.50260508
 h     -2.40779522    -1.28095151    -1.42504861
 h     -3.32302038    -0.99822151     0.09134689
 h     -3.09223469     0.49948016    -0.93841570
 h     -0.40270380     1.18624535     1.76350113
          17

 c      1.23366398    -0.37761237     0.08980550
 c     -0.10025038    -1.02058296     0.31109620
 c     -1.20174700    -0.15800892     0.06359419
 c     -1.03113447     1.23272450     0.74400813
 c     -0.15999195     1.31473606    -0.41208270
 c      1.21157662     0.86311569    -0.42128051
 h     -0.34028889    -2.04620415     0.33986346
 h     -1.97375655     1.69716855     0.91813793
 h     -0.36996513     2.03255880    -1.26310773
 h      2.11940732     1.49058090    -0.65513147
 o      2.36234999    -1.09836027     0.18014718
 h      2.91879987    -0.39323718    -0.07328485
 c     -2.52960364    -0.57812929    -0.50920875
 h     -2.42943389    -1.24471333    -1.42941168
 h     -3.25502131    -0.97610777     0.04753285
 h     -3.05293676     0.48435920    -0.92602032
 h     -0.43661940     1.18587846     1.78034427
          17

 c      1.23595846    -0.36825924     0.08141084
 c     -0.09539668    -1.02777372     0.31342404
 c     -1.20302822    -0.15775307     0.06004257
 c     -1.02442182     1.24200392     0.75509374
 c     -0.17570437     1.30785585    -0.40450927
 c      1.21179421     0.85297727    -0.43492181
 h     -0.34700060    -2.03485105     0.34882985
 h     -1.97537501     1.67140148     0.94828207
 h     -0.45062989     1.97331627    -1.26705281
 h      2.12424676     1.49633942    -0.67726204
 o      2.36694491    -1.09879280     0.18889528
 h      2.88046463    -0.42008521    -0.05410368
 c     -2.52584945    -0.56474359    -0.51971664
 h     -2.44949244    -1.20125677    -1.42469444
 h     -3.21261021    -0.97052770     0.03345592
 h     -3.00171556     0.44372079    -0.90543786
 h     -0.48272718     1.18434591     1.77835157
          17

 c      1.23853564    -0.36100710     0.07314310
 c     -0.09178089    -1.03163731     0.31428856
 c     -1.20215472    -0.15856868     0.05643489
 c     -1.01550563     1.25144657     0.76830562
 c     -0.19344024     1.30215817    -0.39769815
 c      1.21257728     0.84351316    -0.44777621
 h     -0.35044295    -2.04593924     0.36004647
 h     -1.98682622     1.65434700     0.97239919
 h     -0.53701059     1.90325592    -1.26840323
 h      2.11616976     1.49546443    -0.69610772
 o      2.36912539    -1.10101929     0.19860131
 h      2.88877441    -0.41722930    -0.04762353
 c     -2.51985931    -0.54773949    -0.53406040
 h     -2.46583589    -1.15591406    -1.41749261
 h     -3.20634682    -0.98802888     0.05802337
 h     -2.94448406     0.38666620    -0.87978211
 h     -0.53535952     1.18134302     1.76222158
          17

 c      1.24135467    -0.35674631     0.06534911
 c     -0.08948865    -1.03224728     0.31370659
 c     -1.19872341    -0.16035217     0.05283227
 c     -1.00553313     1.26098739     0.78302715
 c     -0.21284244     1.29713048    -0.39177267
 c      1.21346942     0.83558365    -0.46014759
 h     -0.34950638    -2.07577812     0.37336798
 h     -2.00544838     1.64517298     0.98894921
 h     -0.62692410     1.82508228    -1.26840106
 h      2.09561439     1.48776782    -0.71150369
 o      2.36906065    -1.10460408     0.20910370
 h      2.94022507    -0.38967622    -0.05196325
 c     -2.51226566    -0.52893482    -0.54985845
 h     -2.47664312    -1.11584437    -1.41654756
 h     -3.22182558    -1.02012902     0.10879168
 h     -2.89232870     0.33378817    -0.85586742
 h     -0.58613733     1.17621612     1.74239666
          17

 c      1.24451169    -0.35603278     0.05828572
 c     -0.08864564    -1.03043777     0.31178234
 c     -1.19252152    -0.16298635     0.04929018
 c     -0.99602155     1.27072826     0.79809944
 c     -0.23348300     1.29229870    -0.38682285
 c      1.21376448     0.82971516    -0.47223734
 h     -0.34185291    -2.11341769     0.38796597
 h     -2.02584484     1.64183693     0.99629381
 h     -0.71819284     1.74158731    -1.26812706
 h      2.06596354     1.47527496    -0.72415508
 o      2.36807850    -1.10782421     0.21975435
 h      3.01151331    -0.36410107    -0.05711836
 c     -2.50360374    -0.51182083    -0.56380544
 h     -2.48092067    -1.08766232    -1.42950551
 h     -3.23879346    -1.05271630     0.16550771
 h     -2.86200094     0.31928511    -0.84444293
 h     -0.62503412     1.16780347     1.73499258
          17

 c      1.24810745    -0.35904072     0.05208712
 c     -0.08923578    -1.02725630     0.30868143
 c     -1.18356123    -0.16631900     0.04584781
 c     -0.98829936     1.28081525     0.81237146
 c     -0.25494927     1.28726942    -0.38298008
 c      1.21258578     0.82598149    -0.48408779
 h     -0.32563275    -2.14701281     0.40259601
 h     -2.04239086     1.64220049     0.99352598
 h     -0.80827710     1.65519760    -1.26770871
 h      2.03333064     1.46224161    -0.73563455
 o      2.36731839    -1.10947708     0.23007074
 h      3.08187882    -0.35977236    -0.05549866
 c     -2.49403213    -0.49904464    -0.57388926
 h     -2.47870247    -1.07378062    -1.45834134
 h     -3.24503532    -1.07582727     0.21339888
 h     -2.86487908     0.36693856    -0.85179341
 h     -0.64430471     1.15491962     1.75473115
          17

 c      1.25215762    -0.36556264     0.04675298
 c     -0.09100452    -1.02361878     0.30459978
 c     -1.17206663    -0.17014130     0.04252455
 c     -0.98296732     1.29126318     0.82575189
 c     -0.27689320     1.28173312    -0.38045598
 c      1.20901018     0.82401990    -0.49557610
 h     -0.30040453    -2.16777502     0.41594964
 h     -2.05090073     1.64457482     0.98091533
 h     -0.89402135     1.56795668    -1.26607356
 h      2.00543873     1.45443831    -0.74812000
 o      2.36743903    -1.10913901     0.23984273
 h      3.13853771    -0.38421866    -0.04373176
 c     -2.48463158    -0.48972869    -0.58041995
 h     -2.47076515    -1.07099608    -1.49778301
 h     -3.23548241    -1.08455765     0.24435433
 h     -2.89291840     0.45743348    -0.87043453
 h     -0.64312268     1.13799199     1.80235360
          17

 c      1.25657495    -0.37506225     0.04216235
 c     -0.09346149    -1.02021921     0.29974187
 c     -1.15845431    -0.17416536     0.03930522
 c     -0.97989352     1.30186232     0.83929944
 c     -0.29904404     1.27541873    -0.37949013
 c      1.20231889     0.82325404    -0.50649466
 h     -0.26711321    -2.17094966     0.42690758
 h     -2.04938563     1.64788915     0.95992522
 h     -0.97178657     1.48197078    -1.26150938
 h      1.98868525     1.45690057    -0.76351977
 o      2.36876181    -1.10688146     0.24903949
 h      3.17465182    -0.43766355    -0.02119140
 c     -2.47675972    -0.48163611    -0.58471477
 h     -2.45822021    -1.07286456    -1.53847226
 h     -3.20893619    -1.07718390     0.25447992
 h     -2.93010668     0.55461017    -0.88909152
 h     -0.62682586     1.11993557     1.86348346
          17

 c      1.26118949    -0.38676805     0.03810617
 c     -0.09592006    -1.01752843     0.29430739
 c     -1.14330243    -0.17802021     0.03613697
 c     -0.97856950     1.31227732     0.85418667
 c     -0.32117813     1.26806336    -0.38023964
 c      1.19230432     0.82323523    -0.51668853
 h     -0.22775281    -2.15572187     0.43470973
 h     -2.03841461     1.65176946     0.93300189
 h     -1.03813644     1.39969131    -1.25256988
 h      1.98442880     1.47083565    -0.78221986
 o      2.37133042    -1.10311228     0.25775948
 h      3.18828153    -0.51546351     0.01081564
 c     -2.47113543    -0.47342577    -0.58786583
 h     -2.44227035    -1.07308159    -1.57146953
 h     -3.16654936    -1.05392650     0.24256809
 h     -2.96521464     0.63465964    -0.90122789
 h     -0.60222495     1.10469760     1.92065824
          17

 c      1.26578416    -0.39977759     0.03432253
 c     -0.09755184    -1.01577321     0.28847703
 c     -1.12730589    -0.18126885     0.03294089
 c     -0.97832679     1.32216335     0.87100631
 c     -0.34307103     1.25941536    -0.38268692
 c      1.17934005     0.82381375    -0.52612981
 h     -0.18502707    -2.12525867     0.43912381
 h     -2.02123061     1.65661138     0.90324931
 h     -1.09061063     1.32387866    -1.23880451
 h      1.98805916     1.49261986    -0.80263371
 o      2.37477992    -1.09857007     0.26624215
 h      3.18421165    -0.60800883     0.04884795
 c     -2.46781290    -0.46451540    -0.59060393
 h     -2.42411073    -1.06724770    -1.59071445
 h     -3.11185484    -1.01692942     0.21015941
 h     -2.99231109     0.68643732    -0.90430536
 h     -0.57486850     1.09561011     1.96148171
          17

 c      1.27013952    -0.41314985     0.03052642
 c     -0.09746977    -1.01487929     0.28239055
 c     -1.11122125    -0.18344092     0.02962793
 c     -0.97842377     1.33120705     0.88972791
 c     -0.36445421     1.24925133    -0.38660196
 c      1.16411742     0.82501557    -0.53486958
 h     -0.14198144    -2.08701888     0.44064957
 h     -2.00322922     1.66349188     0.87399173
 h     -1.12817745     1.25744690    -1.22119020
 h      1.99199728     1.51609301    -0.82211029
 o      2.37803351    -1.09435213     0.27490404
 h      3.17847429    -0.70000254     0.08669840
 c     -2.46629199    -0.45446631    -0.59357799
 h     -2.40487363    -1.05316435    -1.59348785
 h     -3.05193163    -0.97135878     0.16318576
 h     -3.00844187     0.70563676    -0.89773732
 h     -0.54862671     1.09485135     1.97956958
          17

 c      1.27407096    -0.42597953     0.02643290
 c     -0.09484904    -1.01445366     0.27612491
 c     -1.09579884    -0.18408392     0.02612392
 c     -0.97819127     1.33915628     0.90986412
 c     -0.38498076     1.23740380    -0.39156051
 c      1.14732655     0.82684570    -0.54295642
 h     -0.10148959    -2.05240465     0.44065093
 h     -1.99025514     1.67372816     0.84831466
 h     -1.15147852     1.20319656    -1.20222606
 h      1.98931507     1.53554288    -0.83816903
 o      2.37935406    -1.09162836     0.28425257
 h      3.19745295    -0.77480200     0.11671972
 c     -2.46550720    -0.44255399    -0.59770252
 h     -2.38554817    -1.03070036    -1.58026827
 h     -2.99909850    -0.92725314     0.11477288
 h     -3.01219471     0.69149653    -0.88187969
 h     -0.52584137     1.10345824     1.97338212
          17

 c      1.27742337    -0.43744778     0.02177322
 c     -0.08905961    -1.01397565     0.26970391
 c     -1.08171398    -0.18281892     0.02239730
 c     -0.97728032     1.34588207     0.93057050
 c     -0.40421169     1.22378991    -0.39699873
 c      1.12948963     0.82920251    -0.55039965
 h     -0.06569443    -2.03379864     0.44106067
 h     -1.98596418     1.68813608     0.82889372
 h     -1.16286884     1.16353594    -1.18576970
 h      1.97553894     1.54726478    -0.84916524
 o      2.37793930    -1.09081715     0.29450676
 h      3.25305029    -0.82756014     0.13589132
 c     -2.46396308    -0.42771954    -0.60416018
 h     -2.36682573    -1.00178779    -1.55481709
 h     -2.96984000    -0.89931626     0.08498182
 h     -3.00331244     0.64606444    -0.85782193
 h     -0.50717939     1.12131546     1.94570122
          17

 c      1.28004590    -0.44686599     0.01631049
 c     -0.07974510    -1.01326669     0.26316660
 c     -1.06950913    -0.17938804     0.01847781
 c     -0.97587861     1.35144388     0.95062233
 c     -0.42164130     1.20842682    -0.40229049
 c      1.11092496     0.83187669    -0.55716625
 h     -0.03588877    -2.03829302     0.44337335
 h     -1.98997104     1.70644831     0.81817800
 h     -1.16612402     1.14030922    -1.17656829
 h      1.94901768     1.54992397    -0.85445871
 o      2.37513739    -1.09152073     0.30546359
 h      3.32392564    -0.86623770     0.14794280
 c     -2.46055888    -0.40942569    -0.61324971
 h     -2.34886181    -0.97059935    -1.52451213
 h     -2.97450009    -0.89817408     0.08771250
 h     -2.98339061     0.57585175    -0.82777840
 h     -0.49095373     1.14698026     1.90417704
          17

 c      1.28182122    -0.45373521     0.00986518
 c     -0.06682267    -1.01283593     0.25663721
 c     -1.05955177    -0.17368835     0.01445827
 c     -0.97473332     1.35608982     0.96839127
 c     -0.43678691     1.19142247    -0.40686208
 c      1.09175647     0.83455950    -0.56317726
 h     -0.01297581    -2.06297808     0.44765020
 h     -1.99841344     1.72740422     0.81847391
 h     -1.16549983     1.13482238    -1.17923823
 h      1.91087701     1.54454827    -0.85443189
 o      2.37275079    -1.09335677     0.31687505
 h      3.38196378    -0.89791556     0.15714252
 c     -2.45533334    -0.38898531    -0.62301964
 h     -2.33114377    -0.94333988    -1.49980166
 h     -3.00600143    -0.91931302     0.11467511
 h     -2.95838507     0.49638901    -0.79588526
 h     -0.47219614     1.17761800     1.86190854
          17

 c      1.28272797    -0.45779161     0.00234169
 c     -0.05048759    -1.01362541     0.25029815
 c     -1.05201090    -0.16580354     0.01048347
 c     -0.97489724     1.36013748     0.98213361
 c     -0.44934253     1.17295208    -0.41036223
 c      1.07192363     0.83683765    -0.56829802
 h      0.00232886    -2.09747928     0.45271269
 h     -2.00628135     1.74937699     0.83159240
 h     -1.16405345     1.14798073    -1.19653669
 h      1.86497525     1.53452484    -0.85050485
 o      2.37182795    -1.09615382     0.32859960
 h      3.41057022    -0.92517128     0.16558851
 c     -2.44838246    -0.36965566    -0.63040827
 h     -2.31288238    -0.92626430    -1.49074863
 h     -3.04803504    -0.94943022     0.14593517
 h     -2.94288784     0.43778711    -0.76857196
 h     -0.44319671     1.20983173     1.83476103
          17

 c      1.28287752    -0.45901647    -0.00625469
 c     -0.03123800    -1.01646317     0.24430343
 c     -1.04684852    -0.15602460     0.00673645
 c     -0.97711660     1.36374962     0.99084161
 c     -0.45932028     1.15326000    -0.41283841
 c      1.05121349     0.83820543    -0.57233891
 h      0.00984267    -2.13029948     0.45715012
 h     -2.00961931     1.77100160     0.85831912
 h     -1.16196867     1.18021323    -1.22755112
 h      1.81756426     1.52536693    -0.84503604
 o      2.37268430    -1.09980811     0.34055205
 h      3.40387935    -0.94816427     0.17379997
 c     -2.43901559    -0.35524491    -0.63333790
 h     -2.29399339    -0.92179922    -1.50137763
 h     -3.08737447    -0.97758876     0.16649309
 h     -2.95721119     0.43551248    -0.75186029
 h     -0.39843511     1.24174750     1.83216032
          17

 c      1.28251114    -0.45761950    -0.01581172
 c     -0.00984372    -1.02175645     0.23872990
 c     -1.04383557    -0.14484858     0.00343392
 c     -0.98118780     1.36681910     0.99495680
 c     -0.46705245     1.13272197    -0.41478581
 c      1.02938927     0.83816592    -0.57509727
 h      0.01015962    -2.15284092     0.46002693
 h     -2.00663143     1.79151284     0.89810801
 h     -1.15635441     1.23090438    -1.26722234
 h      1.77577641     1.52346682    -0.84079340
 o      2.37506697    -1.10420632     0.35266805
 h      3.36419800    -0.96596666     0.18121900
 c     -2.42757903    -0.34680205    -0.63163780
 h     -2.27569012    -0.92656698    -1.52742807
 h     -3.11618659    -0.99762891     0.16902540
 h     -3.00352610     0.49152403    -0.74550005
 h     -0.34101646     1.27402851     1.84904385
          17

 c      1.28196225    -0.45401254    -0.02611264
 c      0.01275340    -1.02947037     0.23357760
 c     -1.04263312    -0.13294542     0.00082074
 c     -0.98607671     1.36910989     0.99587998
 c     -0.47303511     1.11192953    -0.41699378
 c      1.00645258     0.83646659    -0.57645570
 h      0.00454994    -2.16045245     0.46108723
 h     -1.99772964     1.81082672     0.94917677
 h     -1.14288593     1.29775141    -1.30794033
 h      1.74447953     1.53331152    -0.83983734
 o      2.37809686    -1.10923463     0.36493042
 h      3.30330927    -0.97669424     0.18585339
 c     -2.41612689    -0.34238945    -0.62637771
 h     -2.25987679    -0.93370739    -1.55978667
 h     -3.13027658    -1.00663439     0.15115805
 h     -3.06049432     0.57243798    -0.74475541
 h     -0.28119221     1.30799848     1.87125116
          17

 c      1.28159269    -0.44876523    -0.03685263
 c      0.03555656    -1.03920270     0.22878372
 c     -1.04291826    -0.12110670    -0.00083936
 c     -0.99056249     1.37040886     0.99502038
 c     -0.47773729     1.09173820    -0.42031727
 c      0.98288231     0.83333264    -0.57647757
 h     -0.00530291    -2.15239102     0.46076023
 h     -1.98488299     1.82940051     1.00890379
 h     -1.11787850     1.37658263    -1.34187538
 h      1.72336932     1.55466589    -0.84245936
 o      2.38007029    -1.11484311     0.37745775
 h      3.24623816    -0.97692882     0.18307722
 c     -2.40648077    -0.34020008    -0.61881645
 h     -2.24814112    -0.93640968    -1.58919300
 h     -3.12781967    -1.00363083     0.11346289
 h     -3.10816906     0.64881047    -0.74597766
 h     -0.22946345     1.34386833     1.88582217
          17

 c      1.28171169    -0.44253829    -0.04767354
 c      0.05761718    -1.05023602     0.22422799
 c     -1.04447139    -0.11018251    -0.00127087
 c     -0.99366556     1.37056409     0.99338458
 c     -0.48148937     1.07322570    -0.42550276
 c      0.95958596     0.82944439    -0.57540259
 h     -0.01762064    -2.13180805     0.46017971
 h     -1.97048517     1.84784107     1.07429243
 h     -1.07950111     1.46186037    -1.36270126
 h      1.70742713     1.58265046    -0.84726398
 o      2.37891770    -1.12106576     0.39051847
 h      3.22481418    -0.96202404     0.16578432
 c     -2.39954503    -0.33928224    -0.61006777
 h     -2.24125902    -0.92986068    -1.60892160
 h     -3.10932794    -0.98947620     0.05902992
 h     -3.13621716     0.70548723    -0.74725963
 h     -0.19282392     1.38066677     1.88493276
          17

 c      1.28250542    -0.43600535    -0.05820976
 c      0.07810972    -1.06156585     0.21973011
 c     -1.04719667    -0.10099454    -0.00020541
 c     -0.99480361     1.36949881     0.99158016
 c     -0.48446879     1.05754408    -0.43307646
 c      0.93760714     0.82566311    -0.57355183
 h     -0.03090092    -2.10571984     0.46122755
 h     -1.95605326     1.86632114     1.14223376
 h     -1.02801238     1.54771143    -1.36653485
 h      1.69022425     1.61062330    -0.85223610
 o      2.37428191    -1.12775102     0.40410300
 h      3.24545545    -0.93099395     0.13161404
 c     -2.39546448    -0.33896438    -0.60117043
 h     -2.23919357    -0.91158427    -1.61543363
 h     -3.07876950    -0.96788573    -0.00582389
 h     -3.14063510     0.73608761    -0.74756305
 h     -0.17445054     1.41675153     1.86535825
          17

 c      1.28402904    -0.42980207    -0.06811657
 c      0.09637991    -1.07200550     0.21506379
 c     -1.05107797    -0.09422621     0.00258712
 c     -0.99383516     1.36722552     0.98991006
 c     -0.48673956     1.04574338    -0.44330475
 c      0.91787493     0.82275528    -0.57123121
 h     -0.04425205    -2.08391316     0.46639561
 h     -1.94147522     1.88412151     1.20945093
 h     -0.96559507     1.62875151    -1.35211511
 h      1.66679263     1.63295722    -0.85569594
 o      2.36804296    -1.13432353     0.41757639
 h      3.28068816    -0.89036079     0.08858590
 c     -2.39370014    -0.33833717    -0.59323225
 h     -2.24122395    -0.88118850    -1.60828261
 h     -3.04553818    -0.94733998    -0.07040141
 h     -3.12062617     0.73844069    -0.74618661
 h     -0.17415759     1.45023502     1.82741415
          17

 c      1.28624875    -0.42450386    -0.07707729
 c      0.11194262    -1.08049548     0.21002499
 c     -1.05609406    -0.09029756     0.00725232
 c     -0.99104903     1.36381812     0.98841085
 c     -0.48831582     1.03856664    -0.45616447
 c      0.90110116     0.82124873    -0.56867501
 h     -0.05730301    -2.07540298     0.47807379
 h     -1.92535961     1.89968073     1.27239363
 h     -0.89604102     1.70092591    -1.32080595
 h      1.63478026     1.64632277    -0.85670838
 o      2.36210578    -1.14009337     0.43014796
 h      3.30335596    -0.84886684     0.04743594
 c     -2.39310795    -0.33607537    -0.58737447
 h     -2.24601234    -0.84016033    -1.59012973
 h     -3.02475338    -0.94171162    -0.12043974
 h     -3.07732819     0.71283619    -0.74258470
 h     -0.18829874     1.47936052     1.77472055
          17

 c      1.28906988    -0.42059558    -0.08481372
 c      0.12440300    -1.08654129     0.20455021
 c     -1.06212433    -0.08926703     0.01380775
 c     -0.98714321     1.35932323     0.98680279
 c     -0.48921313     1.03627743    -0.47131758
 c      0.88775181     0.82137994    -0.56601956
 h     -0.06938553    -2.08332098     0.49723033
 h     -1.90616541     1.91116496     1.32743698
 h     -0.82436415     1.76232324    -1.27653118
 h      1.59461300     1.65002684    -0.85518449
 o      2.35751496    -1.14451273     0.44122521
 h      3.30006902    -0.81321652     0.01587607
 c     -2.39260486    -0.33106683    -0.58411284
 h     -2.25162322    -0.79183247    -1.56696767
 h     -3.02937824    -0.96339691    -0.14522548
 h     -3.01401412     0.66250015    -0.73643124
 h     -0.20894539     1.50302409     1.71472287
          17

 c      1.29233930    -0.41843946    -0.09109968
 c      0.13337802    -1.09037564     0.19878948
 c     -1.06889083    -0.09081685     0.02212579
 c     -0.98317762     1.35364936     0.98445204
 c     -0.48946096     1.03858845    -0.48812064
 c      0.87802338     0.82306965    -0.56329183
 h     -0.07876231    -2.10293640     0.52254066
 h     -1.88323732     1.91714005     1.37136466
 h     -0.75636913     1.81381021    -1.22551534
 h      1.54943203     1.64615238    -0.85193434
 o      2.35467678    -1.14720658     0.45043454
 h      3.26752733    -0.78765709    -0.00170342
 c     -2.39213415    -0.32377592    -0.58259285
 h     -2.25566691    -0.74125928    -1.54788246
 h     -3.05712056    -1.01040020    -0.14657395
 h     -2.93789170     0.59661924    -0.72798467
 h     -0.22340900     1.52144099     1.65875852
          17

 c      1.29583023    -0.41826287    -0.09576700
 c      0.13852710    -1.09264752     0.19304922
 c     -1.07598378    -0.09434912     0.03194892
 c     -0.98026588     1.34653437     0.98061245
 c     -0.48910684     1.04470884    -0.50571275
 c      0.87182437     0.82591911    -0.56041229
 h     -0.08300710    -2.12512654     0.55097645
 h     -1.85727012     1.91702070     1.40187488
 h     -0.69787020     1.85925608    -1.17546857
 h      1.50487555     1.63959004    -0.84868954
 o      2.35357451    -1.14796572     0.45759634
 h      3.20914059    -0.77419621    -0.00377356
 c     -2.39207581    -0.31673126    -0.58100598
 h     -2.25578459    -0.69423438    -1.54285276
 h     -3.09345944    -1.06762596    -0.13514688
 h     -2.86350989     0.53647263    -0.71893832
 h     -0.21738679     1.53616828     1.61880246
          17

 c      1.29922399    -0.42017031    -0.09870295
 c      0.13965344    -1.09399637     0.18766975
 c     -1.08294382    -0.09914378     0.04293266
 c     -0.97880551     1.33770441     0.97505435
 c     -0.48823805     1.05355611    -0.52321666
 c      0.86881964     0.82928856    -0.55723098
 h     -0.08006688    -2.14118009     0.57916217
 h     -1.83026378     1.91125381     1.41791381
 h     -0.65354598     1.90429173    -1.13368999
 h      1.46814573     1.63726868    -0.84784492
 o      2.35375906    -1.14679434     0.46277564
 h      3.13524229    -0.77189507     0.00756971
 c     -2.39200644    -0.31386276    -0.57773866
 h     -2.25051657    -0.65496142    -1.55779993
 h     -3.12493804    -1.11954464    -0.12104164
 h     -2.81298686     0.51805140    -0.71307487
 h     -0.18406561     1.54819947     1.59981832
          17

 c      1.30210795    -0.42416524    -0.09984754
 c      0.13677650    -1.09482997     0.18293865
 c     -1.08932932    -0.10449125     0.05470749
 c     -0.97797047     1.32706735     0.96836619
 c     -0.48699608     1.06412398    -0.53998250
 c      0.86860599     0.83254640    -0.55362275
 h     -0.06895445    -2.14531976     0.60436819
 h     -1.80518449     1.90129809     1.41978933
 h     -0.62601069     1.95310355    -1.10457187
 h      1.44568341     1.64549482    -0.85152466
 o      2.35417051    -1.14404150     0.46643372
 h      3.06591519    -0.77480257     0.02424311
 c     -2.39160052    -0.31791243    -0.57232533
 h     -2.24007952    -0.62415274    -1.59027365
 h     -3.14385864    -1.15605588    -0.11056595
 h     -2.79977012     0.56524593    -0.71265134
 h     -0.13039388     1.55585072     1.59608679
          17

 c      1.30401169    -0.43016486    -0.09919786
 c      0.13014363    -1.09528512     0.17905413
 c     -1.09476669    -0.10975334     0.06692527
 c     -0.97626493     1.31464494     0.96141917
 c     -0.48554914     1.07580094    -0.55569953
 c      0.87095513     0.83543100    -0.54961767
 h     -0.04989044    -2.13523191     0.62495877
 h     -1.78542477     1.88938909     1.40903001
 h     -0.61570864     2.00535268    -1.08838012
 h      1.44020677     1.66597675    -0.86014554
 o      2.35318876    -1.14045728     0.46948000
 h      3.02993935    -0.77110907     0.03145806
 c     -2.39205551    -0.32744605    -0.56572809
 h     -2.22627695    -0.59982453    -1.63071789
 h     -3.14700391    -1.17233204    -0.10682788
 h     -2.81301700     0.65475596    -0.71335649
 h     -0.07097789     1.55588186     1.59748241
          17

 c      1.30448963    -0.43799776    -0.09681908
 c      0.12019197    -1.09524972     0.17610471
 c     -1.09901442    -0.11437548     0.07925469
 c     -0.97234701     1.30043086     0.95482494
 c     -0.48403400     1.08839006    -0.57030201
 c      0.87588796     0.83820302    -0.54545508
 h     -0.02417511    -2.11196234     0.64061978
 h     -1.77401281     1.87798114     1.38787868
 h     -0.62148935     2.05620606    -1.08238649
 h      1.44976508     1.69420228    -0.87178311
 o      2.34987544    -1.13659368     0.47254612
 h      3.04451478    -0.75274060     0.01941951
 c     -2.39467711    -0.33945730    -0.55933901
 h     -2.21166420    -0.57949673    -1.66764135
 h     -3.13413272    -1.16743048    -0.11079186
 h     -2.83611370     0.74780406    -0.70965364
 h     -0.01912121     1.54577764     1.59616715
          17

 c      1.30320575    -0.44738975    -0.09285417
 c      0.10749268    -1.09438781     0.17405189
 c     -1.10199111    -0.11789576     0.09136425
 c     -0.96540613     1.28440719     0.94887317
 c     -0.48250516     1.10188225    -0.58380161
 c      0.88350099     0.84141451    -0.54149696
 h      0.00605005    -2.07977381     0.65256030
 h     -1.77253643     1.86885201     1.35846293
 h     -0.64124571     2.09908012    -1.08298879
 h      1.46974845     1.72217868    -0.88315221
 o      2.34525766    -1.13204490     0.47510060
 h      3.09433944    -0.72747733    -0.00251014
 c     -2.39983812    -0.35180156    -0.55421192
 h     -2.19872145    -0.56157764    -1.69184572
 h     -3.10779633    -1.14381317    -0.12163975
 h     -2.85956408     0.82012292    -0.69901744
 h      0.01645293     1.52448906     1.58812025
          17

 c      1.29995314    -0.45795820    -0.08752409
 c      0.09269858    -1.09219380     0.17273444
 c     -1.10376042    -0.11995703     0.10292051
 c     -0.95523578     1.26663967     0.94367312
 c     -0.48090807     1.11622999    -0.59618754
 c      0.89376047     0.84557333    -0.53809427
 h      0.03818454    -2.04563983     0.66353519
 h     -1.78015137     1.86223330     1.32208987
 h     -0.67235858     2.12833927    -1.08713033
 h      1.49547673     1.74236687    -0.89111656
 o      2.34103128    -1.12611846     0.47625814
 h      3.15216499    -0.70823249    -0.01874661
 c     -2.40707661    -0.36297970    -0.55104311
 h     -2.18943194    -0.54558142    -1.69792753
 h     -3.07427576    -1.10822666    -0.13628888
 h     -2.87934175     0.86066785    -0.68111245
 h      0.03136211     1.49218664     1.57230944
          17

 c      1.29462904    -0.46921577    -0.08111846
 c      0.07647920    -1.08815218     0.17193122
 c     -1.10449876    -0.12030995     0.11359595
 c     -0.94220370     1.24732051     0.93922629
 c     -0.47907959     1.13123819    -0.60739983
 c      0.90642144     0.85096273    -0.53550918
 h      0.06970071    -2.01749823     0.67719060
 h     -1.79340123     1.85658739     1.27924322
 h     -0.71202948     2.14063184    -1.09278314
 h      1.52354258     1.74979744    -0.89354998
 o      2.33833123    -1.11849672     0.47556350
 h      3.19879173    -0.70243061    -0.02011461
 c     -2.41529262    -0.37150120    -0.55035488
 h     -2.18512046    -0.53186181    -1.68430762
 h     -3.04471164    -1.07300420    -0.14854682
 h     -2.89391962     0.86518221    -0.65657827
 h      0.02500741     1.44996988     1.54997348
          17

 c      1.28721921    -0.48059139    -0.07397652
 c      0.05946726    -1.08203101     0.17150871
 c     -1.10445506    -0.11880636     0.12308116
 c     -0.92719721     1.22671447     0.93536614
 c     -0.47676503     1.14654281    -0.61732833
 c      0.92104070     0.85760352    -0.53389442
 h      0.09852246    -2.00085509     0.69633119
 h     -1.80716795     1.84929238     1.23028386
 h     -0.75757955     2.13526763    -1.09899750
 h      1.55214228     1.74251891    -0.88955309
 o      2.33768745    -1.10921655     0.47297217
 h      3.22417974    -0.71217565    -0.00373172
 c     -2.42308321    -0.37578512    -0.55248807
 h     -2.18627568    -0.52135274    -1.65328799
 h     -3.03319636    -1.05413050    -0.14989699
 h     -2.90282135     0.83282402    -0.62650295
 h      0.00090365     1.39982009     1.52466960
          17

 c      1.27780479    -0.49146881    -0.06646096
 c      0.04225739    -1.07412963     0.17157512
 c     -1.10390879    -0.11538917     0.13109120
 c     -0.91158487     1.20506537     0.93162962
 c     -0.47363770     1.16162756    -0.62580861
 c      0.93701361     0.86526507    -0.53329142
 h      0.12283364    -1.99579396     0.72102558
 h     -1.81618481     1.83774707     1.17621793
 h     -0.80676372     2.11419497    -1.10587192
 h      1.58111697     1.72147528    -0.87943056
 o      2.33919634    -1.09853415     0.46869579
 h      3.22480368    -0.73620799     0.02926012
 c     -2.42960739    -0.37495880    -0.55710334
 h     -2.19221777    -0.51546026    -1.61175356
 h     -3.04762329    -1.06134624    -0.13503575
 h     -2.90626005     0.76556322    -0.59231574
 h     -0.03218830     1.34465299     1.50295533
          17

 c      1.26657765    -0.50124163    -0.05892518
 c      0.02543259    -1.06521935     0.17248014
 c     -1.10314066    -0.11009441     0.13735882
 c     -0.89710035     1.18255963     0.92720796
 c     -0.46931505     1.17586522    -0.63262148
 c      0.95359996     0.87348325    -0.53362994
 h      0.14063606    -1.99744630     0.74845900
 h     -1.81636877     1.82029211     1.11902629
 h     -0.85807247     2.08165821    -1.11447642
 h      1.61201529     1.69030377    -0.86462546
 o      2.34251811    -1.08687317     0.46314896
 h      3.20351196    -0.77048124     0.07433943
 c     -2.43526838    -0.36977156    -0.56263459
 h     -2.20080274    -0.51609602    -1.57183451
 h     -3.08139987    -1.08913349    -0.10779112
 h     -2.90580700     0.66997117    -0.55579351
 h     -0.06019410     1.28798538     1.49460859
          17

 c      1.25385507    -0.50937622    -0.05167891
 c      0.00954846    -1.05623587     0.17465604
 c     -1.10242364    -0.10307345     0.14161693
 c     -0.88529263     1.15940738     0.92124330
 c     -0.46338611     1.18860827    -0.63752895
 c      0.96995099     0.88160762    -0.53474092
 h      0.14978712    -1.99928635     0.77462934
 h     -1.80572770     1.79676377     1.06152863
 h     -0.91081778     2.04319336    -1.12651324
 h      1.64800483     1.65482453    -0.84752304
 o      2.34665210    -1.07484535     0.45698927
 h      3.17283256    -0.80755870     0.12277137
 c     -2.44091199    -0.36241782    -0.56679737
 h     -2.20892016    -0.52551228    -1.54867355
 h     -3.11994123    -1.12368353    -0.07758359
 h     -2.90678337     0.56188559    -0.51875543
 h     -0.06923337     1.23268494     1.50945210
          17

 c      1.24008002    -0.51545411    -0.04496826
 c     -0.00492531    -1.04800661     0.17845434
 c     -1.10201815    -0.09461756     0.14357777
 c     -0.87652688     1.13595046     0.91354353
 c     -0.45547822     1.19934993    -0.64036646
 c      0.98520241     0.88893702    -0.53641010
 h      0.14846010    -1.99604613     0.79611773
 h     -1.78493869     1.76878130     1.00701132
 h     -0.96462967     2.00370662    -1.14346415
 h      1.69295797     1.62147347    -0.83081039
 o      2.34972023    -1.06323242     0.45111688
 h      3.15835460    -0.83674871     0.16154147
 c     -2.44642446    -0.35622031    -0.56796486
 h     -2.21456572    -0.54509164    -1.55231155
 h     -3.15086396    -1.15372170    -0.05249397
 h     -2.92250586     0.47215427    -0.48172467
 h     -0.05681163     1.17975806     1.54971964
          17

 c      1.22577834    -0.51918344    -0.03897975
 c     -0.01765868    -1.04112618     0.18406124
 c     -1.10215856    -0.08516252     0.14293092
 c     -0.86975295     1.11259801     0.90492740
 c     -0.44537245     1.20788833    -0.64116006
 c      0.99868273     0.89496186    -0.53847707
 h      0.13553551    -1.98492123     0.81096311
 h     -1.75746889     1.73977054     0.95879032
 h     -1.01824423     1.96551579    -1.16543251
 h      1.74915391     1.59452934    -0.81635464
 o      2.34986862    -1.05263549     0.44625357
 h      3.18499853    -0.84982973     0.18024751
 c     -2.45049753    -0.35473250    -0.56617172
 h     -2.21896731    -0.57339001    -1.57957866
 h     -3.16677555    -1.17341773    -0.03695999
 h     -2.97224845     0.43675151    -0.44246066
 h     -0.03438690     1.12919527     1.60675904
          17

 c      1.21147376    -0.52038485    -0.03386064
 c     -0.02848499    -1.03591496     0.19147173
 c     -1.10302219    -0.07527611     0.13936309
 c     -0.86344848     1.08971723     0.89670796
 c     -0.43309810     1.21435155    -0.64017662
 c      1.01014534     0.89955250    -0.54091005
 h      0.11076520    -1.96577152     0.81891269
 h     -1.72888545     1.71450119     0.91979302
 h     -1.06852279     1.92799991    -1.19056516
 h      1.81470238     1.57395842    -0.80435066
 o      2.34738474    -1.04300147     0.44231685
 h      3.24451116    -0.84890366     0.18137805
 c     -2.45277990    -0.35851037    -0.56240571
 h     -2.22561960    -0.60617319    -1.61732708
 h     -3.16416953    -1.18111834    -0.03245113
 h     -3.05808509     0.45708686    -0.40058378
 h     -0.01679228     1.08141847     1.66747288
          17

 c      1.19764029    -0.51899073    -0.02971633
 c     -0.03739816    -1.03239485     0.20048539
 c     -1.10470508    -0.06562372     0.13258188
 c     -0.85644780     1.06767856     0.89012411
 c     -0.41891689     1.21905304    -0.63785777
 c      1.01979959     0.90289414    -0.54377556
 h      0.07477971    -1.94111001     0.82148720
 h     -1.70501508     1.69782038     0.89222498
 h     -1.11082602     1.88913955    -1.21564759
 h      1.88334134     1.55618832    -0.79366269
 o      2.34408104    -1.03396681     0.43881987
 h      3.30561845    -0.84091158     0.17393506
 c     -2.45479754    -0.36513458    -0.55739496
 h     -2.23764782    -0.63859258    -1.65166335
 h     -3.14231147    -1.17772211    -0.03843444
 h     -3.15784573     0.50092227    -0.36180304
 h     -0.01414256     1.03734258     1.72088980
          17

 c      1.18471131    -0.51505952    -0.02658563
 c     -0.04452707    -1.03027977     0.21071204
 c     -1.10722313    -0.05689464     0.12234197
 c     -0.84823886     1.04698125     0.88613998
 c     -0.40321622     1.22231073    -0.63469054
 c      1.02810256     0.90524860    -0.54714160
 h      0.02896685    -1.91597356     0.82194218
 h     -1.68928427     1.69267110     0.87743681
 h     -1.14040008     1.84741786    -1.23732553
 h      1.94698563     1.53688903    -0.78294180
 o      2.34134601    -1.02529194     0.43544033
 h      3.34442737    -0.83043580     0.16406811
 c     -2.45796608    -0.37242272    -0.55168758
 h     -2.25661952    -0.66671373    -1.67275879
 h     -3.10313134    -1.16618418    -0.05257763
 h     -3.24990382     0.54170916    -0.33188455
 h     -0.03084475     0.99789427     1.75996405
          17

 c      1.17309163    -0.50877614    -0.02442839
 c     -0.05008778    -1.02903844     0.22162367
 c     -1.11051265    -0.04969193     0.10848176
 c     -0.83898855     1.02830617     0.88539338
 c     -0.38641050     1.22434149    -0.63108946
 c      1.03552676     0.90676950    -0.55100859
 h     -0.02484541    -1.89703836     0.82470214
 h     -1.68098707     1.69856177     0.87597993
 h     -1.15367319     1.80281307    -1.25310352
 h      1.99852151     1.51307249    -0.77140195
 o      2.33977500    -1.01687158     0.43204539
 h      3.34983495    -0.81940200     0.15447436
 c     -2.46275265    -0.37900476    -0.54590602
 h     -2.28269926    -0.68786215    -1.67544976
 h     -3.05187362    -1.15247159    -0.07019262
 h     -3.32230827     0.56672728    -0.31356237
 h     -0.06692537     0.96372459     1.78123224
          17

 c      1.16315013    -0.50043892    -0.02312884
 c     -0.05432435    -1.02811029     0.23270386
 c     -1.11442322    -0.04441007     0.09097578
 c     -0.82940974     1.01239866     0.88811619
 c     -0.36888482     1.22523222    -0.62732125
 c      1.04243818     0.90744481    -0.55529359
 h     -0.08481549    -1.89009902     0.83364889
 h     -1.67607630     1.71189965     0.88768245
 h     -1.14898954     1.75693987    -1.26187003
 h      2.03327328     1.48371933    -0.75899094
 o      2.33939696    -1.00866912     0.42860454
 h      3.31983931    -0.80817161     0.14576437
 c     -2.46889151    -0.38371534    -0.54076303
 h     -2.31510113    -0.70055811    -1.65866598
 h     -2.99732812    -1.14672712    -0.08374611
 h     -3.36962012     0.57088508    -0.30743114
 h     -0.11887027     0.93507486     1.78468335
          17

 c      1.15520590    -0.49043655    -0.02251007
 c     -0.05749373    -1.02721744     0.24365954
 c     -1.11870013    -0.04114756     0.06998474
 c     -0.82057697     0.99986734     0.89398850
 c     -0.35096269     1.22494563    -0.62346025
 c      1.04905902     0.90710607    -0.55984075
 h     -0.14911493    -1.89657173     0.84969251
 h     -1.66962133     1.72780195     0.91165299
 h     -1.12697349     1.71285288    -1.26415492
 h      2.04947035     1.44966198    -0.74627802
 o      2.33975111    -1.00070911     0.42517964
 h      3.26042982    -0.79576431     0.13669182
 c     -2.47586921    -0.38540053    -0.53686082
 h     -2.35241358    -0.70450819    -1.62517392
 h     -2.94919110    -1.16127971    -0.08444579
 h     -3.38960487     0.55233044    -0.31300167
 h     -0.17955051     0.91159781     1.77463329
          17

 c      1.14950716    -0.47922116    -0.02235394
 c     -0.05991382    -1.02649390     0.25450428
 c     -1.12297204    -0.03970091     0.04587541
 c     -0.81378938     0.99106750     0.90198665
 c     -0.33287778     1.22333760    -0.61936686
 c      1.05544907     0.90545055    -0.56443704
 h     -0.21532468    -1.91219680     0.86986560
 h     -1.65790225     1.74188273     0.94633863
 h     -1.09072109     1.67477692    -1.26229894
 h      2.04846546     1.41337225    -0.73432268
 o      2.33973256    -0.99313773     0.42201040
 h      3.18826558    -0.77901132     0.12291012
 c     -2.48356374    -0.38349209    -0.53417936
 h     -2.39280648    -0.70082916    -1.58188668
 h     -2.91175269    -1.20218561    -0.06757031
 h     -3.38185031     0.51095582    -0.32911416
 h     -0.23793185     0.89203434     1.76120225
          17

 c      1.14619050    -0.46728265    -0.02242395
 c     -0.06199156    -1.02628359     0.26540881
 c     -1.12677302    -0.03964972     0.01919020
 c     -0.81035297     0.98611294     0.91048523
 c     -0.31477271     1.22018983    -0.61470524
 c      1.06147863     0.90206096    -0.56882929
 h     -0.28006831    -1.92957696     0.88912120
 h     -1.63938633     1.75125853     0.98968379
 h     -1.04560683     1.64770207    -1.26038903
 h      2.03500002     1.37881917    -0.72458191
 o      2.33755726    -0.98630435     0.41962350
 h      3.13168374    -0.75144734     0.09542748
 c     -2.49240997    -0.37861938    -0.53172278
 h     -2.43428991    -0.69241233    -1.53999873
 h     -2.88123320    -1.26200180    -0.03661727
 h     -3.34810699     0.44884171    -0.35379508
 h     -0.28066930     0.87400352     1.75955378
          17

 c      1.14522699    -0.45512120    -0.02249132
 c     -0.06417586    -1.02684210     0.27648661
 c     -1.12961098    -0.04048547    -0.00943260
 c     -0.81103539     0.98488696     0.91804069
 c     -0.29679176     1.21528018    -0.60904746
 c      1.06683240     0.89644096    -0.57274878
 h     -0.33950764    -1.94178289     0.90287489
 h     -1.61496944     1.75494739     1.03936165
 h     -0.99802699     1.63653988    -1.26336721
 h      2.01705350     1.35115216    -0.71876453
 o      2.33194547    -0.98055819     0.41853398
 h      3.11261324    -0.70687065     0.04562827
 c     -2.50264971    -0.37235036    -0.52802628
 h     -2.47513388    -0.68371022    -1.51288429
 h     -2.85143236    -1.32531443     0.00006932
 h     -3.29476571     0.37264414    -0.38359268
 h     -0.29810808     0.85480313     1.78171793
          17

 c      1.14640400    -0.44323002    -0.02234940
 c     -0.06687774    -1.02817712     0.28768410
 c     -1.13105126    -0.04170821    -0.03934726
 c     -0.81550559     0.98695339     0.92445102
 c     -0.27929692     1.20850947    -0.60209415
 c      1.07115029     0.88811611    -0.57595545
 h     -0.39016765    -1.94434815     0.90837741
 h     -1.58783013     1.75394990     1.09309778
 h     -0.95272079     1.64462943    -1.27477115
 h      2.00402284     1.33567188    -0.71847717
 o      2.32385506    -0.97565514     0.41842412
 h      3.11939290    -0.64905019    -0.02150212
 c     -2.51335870    -0.36696605    -0.52221086
 h     -2.51420790    -0.67890365    -1.50989180
 h     -2.81884043    -1.37821945     0.03475083
 h     -3.23854945     0.29868472    -0.41259646
 h     -0.29076420     0.83340156     1.82508317
          17

 c      1.14937731    -0.43210687    -0.02179853
 c     -0.07039799    -1.03002431     0.29877630
 c     -1.13077154    -0.04286364    -0.06995272
 c     -0.82254777     0.99155260     0.93060797
 c     -0.26306572     1.20003804    -0.59390708
 c      1.07437211     0.87682930    -0.57830539
 h     -0.42954550    -1.93573576     0.90497286
 h     -1.56281876     1.75092492     1.14905175
 h     -0.91022263     1.67213930    -1.29409893
 h      2.00242154     1.33578700    -0.72459614
 o      2.31528099    -0.97088948     0.41834089
 h      3.12515675    -0.58957515    -0.09063593
 c     -2.52197354    -0.36572180    -0.51466422
 h     -2.55081711    -0.67935466    -1.52991243
 h     -2.78306607    -1.41174273     0.06228205
 h     -3.21167634     0.25699402    -0.43273503
 h     -0.26714352     0.81113396     1.87443904
          17

 c      1.15373617    -0.42227235    -0.02062334
 c     -0.07487637    -1.03186896     0.30939768
 c     -1.12855711    -0.04356002    -0.10070075
 c     -0.83075845     0.99780295     0.93746720
 c     -0.24922024     1.19032038    -0.58493857
 c      1.07704825     0.86273906    -0.57981293
 h     -0.45649610    -1.91729450     0.89397757
 h     -1.54517590     1.74917560     1.20602752
 h     -0.86714943     1.71566051    -1.31637750
 h      2.01170755     1.35101782    -0.73668119
 o      2.30761052    -0.96567004     0.41747565
 h      3.11314228    -0.53853238    -0.14868118
 c     -2.52612764    -0.37131928    -0.50650820
 h     -2.58429633    -0.68337046    -1.56270768
 h     -2.74553663    -1.42147489     0.07993221
 h     -3.24206303     0.27260717    -0.43872339
 h     -0.23668116     0.79029790     1.91400043
          17

 c      1.15903959    -0.41426363    -0.01858776
 c     -0.08026681    -1.03296989     0.31906723
 c     -1.12426503    -0.04349640    -0.13109096
 c     -0.83900225     1.00495395     0.94554660
 c     -0.23888803     1.17999537    -0.57582487
 c      1.08020601     0.84644629    -0.58065480
 h     -0.47152590    -1.89321075     0.87855106
 h     -1.53871433     1.75094410     1.26317553
 h     -0.81908693     1.76944446    -1.33454477
 h      2.02490800     1.37702659    -0.75301271
 o      2.30152951    -0.95967770     0.41536225
 h      3.07793354    -0.50199057    -0.18796520
 c     -2.52715614    -0.38280264    -0.49864292
 h     -2.61393554    -0.68822034    -1.59587257
 h     -2.70846553    -1.40700424     0.08703319
 h     -3.31331745     0.33016484    -0.43226832
 h     -0.20628066     0.77290631     1.93356996
          17

 c      1.16482611    -0.40859968    -0.01544709
 c     -0.08635079    -1.03240881     0.32721593
 c     -1.11786865    -0.04249467    -0.16068587
 c     -0.84656474     1.01255556     0.95500013
 c     -0.23285749     1.16972958    -0.56715744
 c      1.08485127     0.82884029    -0.58110958
 h     -0.47689025    -1.87022268     0.86341567
 h     -1.54436700     1.75589952     1.31922908
 h     -0.76317560     1.82715630    -1.34222460
 h      2.03331371     1.40766110    -0.77126134
 o      2.29730096    -0.95282801     0.41181744
 h      3.02114357    -0.48268187    -0.20521970
 c     -2.52794739    -0.39734492    -0.49176429
 h     -2.63917223    -0.69170025    -1.61944296
 h     -2.67453358    -1.37197177     0.08507522
 h     -3.38994659     0.39690918    -0.41716261
 h     -0.18017626     0.76035726     1.92844269
          17

 c      1.17060672    -0.40572584    -0.01097075
 c     -0.09280912    -1.02923991     0.33326990
 c     -1.10953434    -0.04052222    -0.18912138
 c     -0.85312505     1.02046550     0.96578004
 c     -0.23139725     1.16010521    -0.55937019
 c      1.09156331     0.81091497    -0.58147934
 h     -0.47602461    -1.85618179     0.85384756
 h     -1.56018531     1.76113695     1.37201068
 h     -0.69898115     1.88315949    -1.33517993
 h      2.03036811     1.43703925    -0.78920175
 o      2.29487847    -0.94527236     0.40693837
 h      2.94983770    -0.48007092    -0.20146583
 c     -2.53011450    -0.41255249    -0.48656645
 h     -2.65975790    -0.69264889    -1.62721265
 h     -2.64689803    -1.32512638     0.07854782
 h     -3.44992597     0.45179476    -0.39618601
 h     -0.16049984     0.75346532     1.89798357
          17

 c      1.17585784    -0.40594445    -0.00497459
 c     -0.09937092    -1.02279931     0.33683136
 c     -1.09964823    -0.03769622    -0.21609401
 c     -0.85865604     1.02872642     0.97765838
 c     -0.23423690     1.15157147    -0.55271738
 c      1.10036825     0.79362738    -0.58202466
 h     -0.47190605    -1.85669780     0.85351550
 h     -1.58262326     1.76264917     1.41876282
 h     -0.62823978     1.93320555    -1.31165382
 h      2.01300123     1.46066356    -0.80512757
 o      2.29383314    -0.93750203     0.40123859
 h      2.87782175    -0.48874720    -0.18411907
 c     -2.53405036    -0.42634125    -0.48381969
 h     -2.67583800    -0.69096723    -1.61671185
 h     -2.62891465    -1.28134839     0.07600029
 h     -3.48392857     0.48515138    -0.37127500
 h     -0.14740102     0.75242054     1.84495832
          17

 c      1.18004540    -0.40933910     0.00263281
 c     -0.10595978    -1.01303483     0.33786836
 c     -1.08879576    -0.03426737    -0.24133829
 c     -0.86337134     1.03744449     0.99013059
 c     -0.24065023     1.14444345    -0.54728544
 c      1.11079276     0.77777212    -0.58291352
 h     -0.46529486    -1.87149512     0.86227746
 h     -1.60795266     1.75693432     1.45695367
 h     -0.55434415     1.97477814    -1.27227217
 h      1.98158559     1.47589732    -0.81803716
 o      2.29324760    -0.93049864     0.39584314
 h      2.82706039    -0.49606987    -0.16997796
 c     -2.53956550    -0.43676762    -0.48421493
 h     -2.68801832    -0.68753635    -1.58918592
 h     -2.62319776    -1.25815372     0.08848182
 h     -3.48882108     0.49312750    -0.34398688
 h     -0.13843971     0.75650443     1.77576532
          17

 c      1.18271380    -0.41570992     0.01178760
 c     -0.11267953    -1.00053632     0.33672279
 c     -1.07771173    -0.03058521    -0.26461441
 c     -0.86775289     1.04674148     1.00233284
 c     -0.24959740     1.13891194    -0.54300652
 c      1.12196655     0.76385252    -0.58418089
 h     -0.45482248    -1.89419060     0.87619544
 h     -1.63312004     1.74186830     1.48495150
 h     -0.48180526     2.00742118    -1.21987398
 h      1.93966574     1.48234377    -0.82775949
 o      2.29218905    -0.92543817     0.39210110
 h      2.81927167    -0.48696751    -0.17879190
 c     -2.54631899    -0.44277975    -0.48766195
 h     -2.69748240    -0.68423034    -1.55019151
 h     -2.63022270    -1.26394563     0.12190975
 h     -3.46429439     0.47481579    -0.31577281
 h     -0.12755136     0.76364566     1.70072324
          17

 c      1.18361268    -0.42454652     0.02221255
 c     -0.11966050    -0.98623413     0.33392985
 c     -1.06721707    -0.02705279    -0.28571523
 c     -0.87249940     1.05671348     1.01316852
 c     -0.25989883     1.13505024    -0.53968417
 c      1.13272068     0.75197556    -0.58570344
 h     -0.43878170    -1.91584920     0.88980773
 h     -1.65615997     1.71695095     1.50236853
 h     -0.41558341     2.03297971    -1.15916975
 h      1.89368208     1.48226175    -0.83508261
 o      2.29102838    -0.92257556     0.39014056
 h      2.85379291    -0.46176260    -0.20996280
 c     -2.55395322    -0.44482170    -0.49265526
 h     -2.70612406    -0.68402020    -1.51031184
 h     -2.64786003    -1.29023716     0.17022898
 h     -3.41206011     0.43161646    -0.28802326
 h     -0.10538082     0.77056441     1.63235326
          17

 c      1.18274444    -0.43507628     0.03341995
 c     -0.12693637    -0.97107480     0.33003540
 c     -1.05815111    -0.02408169    -0.30448367
 c     -0.87807750     1.06725738     1.02178108
 c     -0.27041281     1.13283753    -0.53705524
 c      1.14174189     0.74183470    -0.58720731
 h     -0.41657474    -1.92867068     0.89836325
 h     -1.67652677     1.68331526     1.51015023
 h     -0.36026855     2.05527566    -1.09593725
 h      1.85212898     1.48051350    -0.84172491
 o      2.29129502    -0.92125068     0.38889729
 h      2.90919984    -0.43575090    -0.24312422
 c     -2.56193696    -0.44418546    -0.49685974
 h     -2.71639759    -0.69071625    -1.48363375
 h     -2.67253770    -1.32093044     0.22049950
 h     -3.33700528     0.36839110    -0.26166641
 h     -0.06440959     0.77481358     1.57985496
          17

 c      1.18031161    -0.44639298     0.04479792
 c     -0.13441535    -0.95585343     0.32550396
 c     -1.05129603    -0.02204921    -0.32082430
 c     -0.88403142     1.07785339     1.02798198
 c     -0.28018123     1.13223273    -0.53488722
 c      1.14785038     0.73288178    -0.58834516
 h     -0.38905134    -1.92774772     0.89884343
 h     -1.69543833     1.64361237     1.51049401
 h     -0.31933027     2.07875568    -1.03567818
 h      1.82327265     1.48292807    -0.84976658
 o      2.29430159    -0.92094317     0.38751838
 h      2.96512708    -0.42160428    -0.26117846
 c     -2.56925712    -0.44252546    -0.49851231
 h     -2.73040414    -0.70736838    -1.48095968
 h     -2.70058072    -1.34343368     0.26142722
 h     -3.25065405     0.29707981    -0.23574269
 h     -0.00693485     0.77759113     1.54415557
          17

 c      1.17666773    -0.45760773     0.05572396
 c     -0.14190417    -0.94115395     0.32068588
 c     -1.04729932    -0.02125772    -0.33469998
 c     -0.88900374     1.08766355     1.03203123
 c     -0.28850867     1.13329126    -0.53306095
 c      1.15033549     0.72470648    -0.58884501
 h     -0.35827735    -1.91150562     0.89019718
 h     -1.71576718     1.60148338     1.50648035
 h     -0.29481835     2.10636648    -0.98228379
 h      1.81170290     1.49270984    -0.86038847
 o      2.30071620    -0.92150750     0.38569522
 h      3.00913191    -0.42485671    -0.25635462
 c     -2.57409554    -0.44233828    -0.49763569
 h     -2.74865545    -0.73360250    -1.50131256
 h     -2.72878558    -1.35118577     0.28626341
 h     -3.17587536     0.24222271    -0.20431909
 h      0.05499825     0.78321177     1.52057659
          17

 c      1.17230487    -0.46795414     0.06565047
 c     -0.14914114    -0.92730897     0.31579811
 c     -1.04660352    -0.02190193    -0.34612623
 c     -0.89151806     1.09590102     1.03419250
 c     -0.29497504     1.13622799    -0.53158381
 c      1.14912790     0.71735090    -0.58862891
 h     -0.32722238    -1.88185758     0.87341104
 h     -1.74081639     1.56037816     1.50116899
 h     -0.28757091     2.13800041    -0.93757114
 h      1.81632793     1.50759002    -0.87282063
 o      2.31065737    -0.92300878     0.38346131
 h      3.03508605    -0.44610979    -0.22740910
 c     -2.57436217    -0.44667185    -0.49595534
 h     -2.77007650    -0.76501347    -1.53276612
 h     -2.75446526    -1.34230663     0.29221684
 h     -3.14071769     0.23556836    -0.15604241
 h      0.10773792     0.79590158     1.50455770
          17

 c      1.16783781    -0.47683028     0.07414569
 c     -0.15582048    -0.91435450     0.31089834
 c     -1.04939456    -0.02403986    -0.35516734
 c     -0.89063150     1.10209453     1.03464128
 c     -0.29942143     1.14134112    -0.53053295
 c      1.14465652     0.71124763    -0.58778935
 h     -0.29945151    -1.84441426     0.85161459
 h     -1.77205453     1.52221609     1.49630525
 h     -0.29751708     2.17071115    -0.90186584
 h      1.83188306     1.52105040    -0.88470024
 o      2.32375517    -0.92563627     0.38107825
 h      3.04221829    -0.48234622    -0.17788408
 c     -2.57016735    -0.45610603    -0.49479366
 h     -2.79299201    -0.79574735    -1.56153474
 h     -2.77545093    -1.31843426     0.27956415
 h     -3.14823607     0.28151598    -0.08922686
 h      0.14168711     0.81795275     1.49374063
          17

 c      1.16396848    -0.48378900     0.08089525
 c     -0.16163205    -0.90203171     0.30588251
 c     -1.05561114    -0.02756372    -0.36193253
 c     -0.88615336     1.10612896     1.03355521
 c     -0.30193847     1.14885108    -0.52998127
 c      1.13756570     0.70691073    -0.58647220
 h     -0.27869028    -1.80822902     0.82992183
 h     -1.80736216     1.48692363     1.49155706
 h     -0.32378246     2.20026862    -0.87490973
 h      1.85205540     1.52604614    -0.89336486
 o      2.33904717    -0.92975928     0.37908952
 h      3.03708495    -0.52622562    -0.11682681
 c     -2.56384534    -0.46807121    -0.49390119
 h     -2.81569652    -0.82099064    -1.57794396
 h     -2.79044217    -1.28434961     0.25159295
 h     -3.17500364     0.35093680    -0.01973989
 h      0.15233171     0.84968796     1.48755393
          17

 c      1.16142437    -0.48851041     0.08568346
 c     -0.16632319    -0.88995668     0.30057832
 c     -1.06499570    -0.03219153    -0.36656214
 c     -0.87856894     1.10813852     1.03111111
 c     -0.30284848     1.15877475    -0.52995009
 c      1.12852021     0.70469997    -0.58478675
 h     -0.26813414    -1.78360323     0.81416740
 h     -1.84147788     1.45326910     1.48502764
 h     -0.36469759     2.22277713    -0.85645502
 h      1.87159498     1.51766797    -0.89684117
 o      2.35476688    -0.93605154     0.37843359
 h      3.03764425    -0.56447695    -0.06032164
 c     -2.55726981    -0.47980923    -0.49296359
 h     -2.83668197    -0.83760410    -1.57714052
 h     -2.79969587    -1.24827441     0.21542507
 h     -3.20154987     0.41719425     0.03680719
 h      0.13982673     0.88988577     1.48666176
          17

 c      1.16086862    -0.49077375     0.08837096
 c     -0.16976173    -0.87801480     0.29497084
 c     -1.07712446    -0.03750039    -0.36921491
 c     -0.86886254     1.10837830     1.02737063
 c     -0.30266387     1.17089164    -0.53038998
 c      1.11812029     0.70474319    -0.58277959
 h     -0.26965844    -1.77716378     0.80809871
 h     -1.86820389     1.42008196     1.47450439
 h     -0.41788534     2.23565058    -0.84646042
 h      1.88708237     1.49397162    -0.89420096
 o      2.36871404    -0.94529452     0.38012737
 h      3.06856844    -0.58158675    -0.02608288
 c     -2.55123226    -0.48924991    -0.49232120
 h     -2.85484954    -0.84395629    -1.55834987
 h     -2.80559146    -1.22204217     0.18246510
 h     -3.21889449     0.46652715     0.07243138
 h      0.10903176     0.93608824     1.49295486
          17

 c      1.16278557    -0.49043926     0.08888329
 c     -0.17196918    -0.86669555     0.28939109
 c     -1.09142102    -0.04299651    -0.37006134
 c     -0.85836188     1.10713956     1.02216002
 c     -0.30202106     1.18478136    -0.53117545
 c      1.10686231     0.70694030    -0.58044408
 h     -0.28336483    -1.78750845     0.81094282
 h     -1.88260156     1.38690997     1.45841055
 h     -0.48046978     2.23795508    -0.84506971
 h      1.89713673     1.45593685    -0.88559554
 o      2.38012850    -0.95746537     0.38417274
 h      3.13299944    -0.57487413    -0.01574554
 c     -2.54591141    -0.49486517    -0.49251800
 h     -2.86977050    -0.83979633    -1.52450167
 h     -2.81181396    -1.21790324     0.16520640
 h     -3.22378420     0.49301191     0.08428544
 h      0.06977704     0.98498475     1.50991857
          17

 c      1.16740321    -0.48746512     0.08722522
 c     -0.17310156    -0.85694996     0.28442701
 c     -1.10716087    -0.04820106    -0.36927567
 c     -0.84847600     1.10467216     1.01506313
 c     -0.30160257     1.19989288    -0.53210930
 c      1.09511476     0.71098480    -0.57773394
 h     -0.30771404    -1.80643383     0.81817890
 h     -1.88230525     1.35411991     1.43616638
 h     -0.54935448     2.23030754    -0.85250726
 h      1.90259520     1.40723608    -0.87223261
 o      2.39017681    -0.97160610     0.38956658
 h      3.20554913    -0.55665896    -0.01502816
 c     -2.54142252    -0.49599445    -0.49338398
 h     -2.88205369    -0.82633308    -1.48233413
 h     -2.82012708    -1.24037531     0.16912435
 h     -3.21534774     0.49437164     0.07201394
 h      0.03501277     1.03333114     1.54239052
          17

 c      1.17469616    -0.48194663     0.08350274
 c     -0.17339718    -0.84972366     0.28065160
 c     -1.12348036    -0.05273078    -0.36702548
 c     -0.84007612     1.10109958     1.00567684
 c     -0.30206502     1.21562427    -0.53294308
 c      1.08310626     0.71640246    -0.57457663
 h     -0.34007658    -1.82412982     0.82449942
 h     -1.86818165     1.32277964     1.40823739
 h     -0.62147773     2.21442614    -0.86892848
 h      1.90662614     1.35379686    -0.85629775
 o      2.40007281    -0.98675401     0.39541374
 h      3.26171363    -0.53911543    -0.01165324
 c     -2.53809730    -0.49306697    -0.49360474
 h     -2.89365516    -0.80635049    -1.44216863
 h     -2.82811709    -1.28184198     0.18840222
 h     -3.19389380     0.47035611     0.03669828
 h      0.01411830     1.07921883     1.59376239
          17

 c      1.18442251    -0.47414268     0.07793015
 c     -0.17312064    -0.84562448     0.27843017
 c     -1.13941081    -0.05634719    -0.36346077
 c     -0.83287158     1.09643979     0.99404981
 c     -0.30398942     1.23140475    -0.53341946
 c      1.07096079     0.72265367    -0.57090780
 h     -0.37736990    -1.83307238     0.82596577
 h     -1.84461252     1.29450191     1.37612413
 h     -0.69392852     2.19241208    -0.89421824
 h      1.91412043     1.30269691    -0.84059698
 o      2.41034857    -1.00225263     0.40120305
 h      3.28891647    -0.52907671     0.00015951
 c     -2.53629683    -0.48712052    -0.49144193
 h     -2.90742850    -0.78373975    -1.41568065
 h     -2.83153181    -1.32892257     0.21199214
 h     -3.16113010     0.42301531    -0.01890096
 h      0.00580960     1.12207621     1.66121394
          17

 c      1.19616871    -0.46447692     0.07082469
 c     -0.17251845    -0.84483445     0.27787143
 c     -1.15394127    -0.05895945    -0.35870803
 c     -0.82564328     1.09075079     0.98077489
 c     -0.30785993     1.24676216    -0.53332496
 c      1.05885635     0.72931746    -0.56674003
 h     -0.41656704    -1.82928298     0.82066486
 h     -1.81910352     1.27122826     1.34224228
 h     -0.76388034     2.16600634    -0.92775608
 h      1.92950801     1.26012168    -0.82771638
 o      2.42102408    -1.01766510     0.40666406
 h      3.28357245    -0.52941547     0.02202666
 c     -2.53614339    -0.47949535    -0.48588552
 h     -2.92509645    -0.76191321    -1.41066378
 h     -2.82739471    -1.37003550     0.23061986
 h     -3.12191151     0.35914851    -0.08893646
 h      0.00057440     1.16108279     1.73504137
          17

 c      1.20939757    -0.45351713     0.06259145
 c     -0.17178390    -0.84713308     0.27885066
 c     -1.16610725    -0.06058861    -0.35287160
 c     -0.81708800     1.08418947     0.96661751
 c     -0.31405357     1.26134606    -0.53252915
 c      1.04725904     0.73626544    -0.56223391
 h     -0.45507030    -1.81235480     0.80868290
 h     -1.80044346     1.25484143     1.30936170
 h     -0.82847044     2.13618750    -0.96823894
 h      1.95358936     1.22935919    -0.81902134
 o      2.43175189    -1.03272707     0.41168337
 h      3.24875097    -0.53993207     0.05285248
 c     -2.53726998    -0.47223030    -0.47741764
 h     -2.94486346    -0.74224135    -1.42624201
 h     -2.81484841    -1.39761410     0.23877735
 h     -3.08816522     0.29572577    -0.16223519
 h     -0.01109161     1.19464279     1.80369213
          17

 c      1.22350053    -0.44193339     0.05369512
 c     -0.17102650    -0.85194028     0.28104384
 c     -1.17510436    -0.06131673    -0.34604176
 c     -0.80648063     1.07700629     0.95227467
 c     -0.32281590     1.27489589    -0.53100531
 c      1.03699079     0.74366555    -0.55769965
 h     -0.49106281    -1.78532830     0.79200052
 h     -1.79501512     1.24655297     1.27943083
 h     -0.88484591     2.10331148    -1.01368191
 h      1.98224000     1.21060211    -0.81435822
 o      2.44175447    -1.04742582     0.41632914
 h      3.19523617    -0.55625873     0.08856781
 c     -2.53847973    -0.46840359    -0.46781912
 h     -2.96175031    -0.72439150    -1.45423751
 h     -2.79475362    -1.40757275     0.23413735
 h     -3.08214394     0.26371450    -0.22276734
 h     -0.03445890     1.22092978     1.85789807
          17

 c      1.23784510    -0.43043627     0.04461964
 c     -0.17023798    -0.85836798     0.28396454
 c     -1.18038168    -0.06124004    -0.33830450
 c     -0.79396539     1.06954301     0.93838292
 c     -0.33421465     1.28718057    -0.52883264
 c      1.02900666     0.75182159    -0.55351204
 h     -0.52388156    -1.75450378     0.77435112
 h     -1.80318712     1.24634224     1.25250299
 h     -0.93047230     2.06760816    -1.06163768
 h      2.00851540     1.20251063    -0.81269015
 o      2.44966481    -1.06217718     0.42092287
 h      3.14420345    -0.56723372     0.12114468
 c     -2.53868512    -0.47033697    -0.45871462
 h     -2.97033554    -0.70778157    -1.48480655
 h     -2.76918247    -1.39900938     0.21691888
 h     -3.12236803     0.28776153    -0.26085926
 h     -0.07065859     1.23844195     1.89181539
          17

 c      1.25181871    -0.41969770     0.03581770
 c     -0.16928039    -0.86533670     0.28703605
 c     -1.18167054    -0.06044029    -0.32974797
 c     -0.78045407     1.06220455     0.92551512
 c     -0.34809229     1.29794814    -0.52617722
 c      1.02408566     0.76100988    -0.55001066
 h     -0.55415314    -1.72843792     0.76063299
 h     -1.81931519     1.25291375     1.22695317
 h     -0.96357651     2.02965881    -1.10955898
 h      2.02586806     1.20372987    -0.81290749
 o      2.45387584    -1.07772874     0.42590227
 h      3.12179437    -0.55672574     0.14100287
 c     -2.53902492    -0.47656022    -0.45054030
 h     -2.96680616    -0.69227394    -1.51013663
 h     -2.74116410    -1.37501158     0.19004973
 h     -3.19661012     0.35156003    -0.28203190
 h     -0.11784865     1.24627932     1.90285181
          17

 c      1.26488071    -0.41027273     0.02766191
 c     -0.16795183    -0.87184850     0.28973414
 c     -1.17899892    -0.05898005    -0.32046082
 c     -0.76726192     1.05539312     0.91405539
 c     -0.36404772     1.30690692    -0.52325972
 c      1.02264660     0.77139650    -0.54743953
 h     -0.58306125    -1.71511041     0.75534363
 h     -1.83536692     1.26425225     1.20078019
 h     -0.98350422     1.99064384    -1.15518185
 h      2.03009818     1.21350090    -0.81426390
 o      2.45404305    -1.09412414     0.43120637
 h      3.13510054    -0.52044679     0.14702451
 c     -2.54143367    -0.48370290    -0.44363172
 h     -2.94944024    -0.67804592    -1.52507566
 h     -2.71472632    -1.34392181     0.15992087
 h     -3.27825106     0.42183095    -0.29404881
 h     -0.17194392     1.24422883     1.89162877
          17

 c      1.27661976    -0.40254724     0.02041887
 c     -0.16613941    -0.87734944     0.29177283
 c     -1.17268047    -0.05692261    -0.31052668
 c     -0.75578503     1.04943019     0.90401910
 c     -0.38145575     1.31373617    -0.52031710
 c      1.02470999     0.78300577    -0.54592120
 h     -0.61056810    -1.71793650     0.76038435
 h     -1.84457718     1.27827878     1.17270048
 h     -0.99086567     1.95235899    -1.19684564
 h      2.01993821     1.23172362    -0.81650356
 o      2.45147150    -1.11016751     0.43615090
 h      3.16539562    -0.47461247     0.14859458
 c     -2.54672656    -0.48888377    -0.43877661
 h     -2.91842017    -0.66548767    -1.52708744
 h     -2.69465840    -1.31962542     0.13653724
 h     -3.34945277     0.47736106    -0.30037047
 h     -0.22677517     1.23293050     1.86272296
          17

 c      1.28676916    -0.39672584     0.01424990
 c     -0.16391413    -0.88188058     0.29318076
 c     -1.16325860    -0.05435753    -0.30001630
 c     -0.74735235     1.04450023     0.89490332
 c     -0.39951619     1.31811548    -0.51757038
 c      1.02993635     0.79570283    -0.54544803
 h     -0.63414650    -1.73405098     0.77407469
 h     -1.84311870     1.29328964     1.14251780
 h     -0.98743700     1.91705888    -1.23369351
 h      1.99704792     1.25891890    -0.81988254
 o      2.44754576    -1.12453990     0.44010605
 h      3.19247914    -0.43808533     0.15470600
 c     -2.55473934    -0.49006341    -0.43672845
 h     -2.87556409    -0.65528413    -1.51659689
 h     -2.68505272    -1.31677907     0.13008268
 h     -3.40170014     0.50867759    -0.30214084
 h     -0.27407342     1.21410860     1.82589273
          17

 c      1.29517561    -0.39283992     0.00922022
 c     -0.16144491    -0.88586763     0.29418429
 c     -1.15143356    -0.05141908    -0.28898807
 c     -0.74312261     1.04065614     0.88572338
 c     -0.41732256     1.31976601    -0.51521383
 c      1.03769148     0.80918332    -0.54588617
 h     -0.64963543    -1.75667548     0.79240943
 h     -1.83033892     1.30818424     1.11106336
 h     -0.97582563     1.88714762    -1.26566893
 h      1.96572343     1.29620974    -0.82514484
 o      2.44305662    -1.13643410     0.44275276
 h      3.20527807    -0.42217422     0.16978183
 c     -2.56496464    -0.48649862    -0.43736472
 h     -2.82407971    -0.64851987    -1.49766247
 h     -2.68717485    -1.33965643     0.14323835
 h     -3.43132354     0.51230773    -0.29989212
 h     -0.30431490     1.19039486     1.79576530
          17

 c      1.30176048    -0.39076896     0.00531107
 c     -0.15882811    -0.88980125     0.29502689
 c     -1.13800250    -0.04829370    -0.27750085
 c     -0.74382021     1.03792951     0.87555687
 c     -0.43394216     1.31849840    -0.51344449
 c      1.04715515     0.82299401    -0.54700125
 h     -0.65316222    -1.77875399     0.81108572
 h     -1.80855740     1.32262480     1.08005379
 h     -0.95894291     1.86475635    -1.29323392
 h      1.93195388     1.34510638    -0.83333884
 o      2.43833444    -1.14550070     0.44399994
 h      3.19986876    -0.43145239     0.19495398
 c     -2.57686289    -0.47886327    -0.43937886
 h     -2.76808573    -0.64676095    -1.47826664
 h     -2.69932385    -1.37780075     0.16840137
 h     -3.43697554     0.48771852    -0.29416465
 h     -0.30993434     1.16404262     1.78587821
          17

 c      1.30649516    -0.39027377     0.00243549
 c     -0.15598759    -0.89404959     0.29586073
 c     -1.12381552    -0.04521523    -0.26563420
 c     -0.74934452     1.03646378     0.86448264
 c     -0.44849821     1.31425570    -0.51252157
 c      1.05752137     0.83662607    -0.54852266
 h     -0.64237399    -1.79509345     0.82676332
 h     -1.78285541     1.33720509     1.05198935
 h     -0.93941194     1.85129489    -1.31683719
 h      1.90127757     1.40663671    -0.84525746
 o      2.43338812    -1.15174291     0.44390539
 h      3.17736330    -0.46540093     0.22929592
 c     -2.58986648    -0.46842422    -0.44098955
 h     -2.71154228    -0.65188924    -1.46844118
 h     -2.71871437    -1.41555546     0.19436255
 h     -3.41908607     0.43660200    -0.28560363
 h     -0.29000990     1.13534390     1.79807740
          17

 c      1.30939076    -0.39104328     0.00045980
 c     -0.15266356    -0.89880111     0.29671665
 c     -1.10973455    -0.04244178    -0.25350051
 c     -0.75871799     1.03645101     0.85376355
 c     -0.46023981     1.30713348    -0.51280454
 c      1.06823983     0.84968941    -0.55023896
 h     -0.61672036    -1.80298545     0.83749542
 h     -1.76057916     1.35354759     1.02998375
 h     -0.91913992     1.84713513    -1.33636893
 h      1.87607943     1.47973224    -0.86056424
 o      2.42786568    -1.15554599     0.44265497
 h      3.14449840    -0.51787853     0.27010747
 c     -2.60328818    -0.45650184    -0.44093217
 h     -2.65702757    -0.66521664    -1.47483456
 h     -2.74274919    -1.44091078     0.21245152
 h     -3.38111983     0.36416807    -0.27468897
 h     -0.25111255     1.10330046     1.82050928
          17

 c      1.31050208    -0.39273871    -0.00077455
 c     -0.14844554    -0.90405113     0.29750707
 c     -1.09659182    -0.04022128    -0.24123967
 c     -0.77055936     1.03797228     0.84499009
 c     -0.46858405     1.29736478    -0.51471949
 c      1.07910417     0.86205891    -0.55206085
 h     -0.57732418    -1.80228154     0.84285025
 h     -1.74960930     1.37396728     1.01725874
 h     -0.89923207     1.85155835    -1.35093091
 h      1.85463303     1.56003588    -0.87731010
 o      2.42086527    -1.15781415     0.44055882
 h      3.11646669    -0.57490787     0.31291498
 c     -2.61598511    -0.44476513    -0.43908998
 h     -2.60591950    -0.68607945    -1.49536204
 h     -2.76923861    -1.44731942     0.21786491
 h     -3.33329976     0.28293141    -0.26083474
 h     -0.20306686     1.06767173     1.83748959
          17

 c      1.30994549    -0.39502160    -0.00143240
 c     -0.14281867    -0.90958911     0.29802646
 c     -1.08514877    -0.03876377    -0.22899799
 c     -0.78369034     1.04101301     0.83937755
 c     -0.47313002     1.28527832    -0.51866238
 c      1.09008989     0.87385384    -0.55399461
 h     -0.52676080    -1.79543279     0.84400694
 h     -1.75487228     1.40034423     1.01619404
 h     -0.88021509     1.86298128    -1.35908993
 h      1.83301012     1.64061163    -0.89246994
 o      2.41097666    -1.15985865     0.43794761
 h      3.11604363    -0.61649643     0.35306523
 c     -2.62577790    -0.43576931    -0.43647098
 h     -2.55993676    -0.71138785    -1.52059617
 h     -2.79628319    -1.43270597     0.20896301
 h     -3.29812891     0.21772092    -0.24050625
 h     -0.15492819     1.02961919     1.83756303
          17

 c      1.30790619    -0.39755644    -0.00167494
 c     -0.13522734    -0.91499884     0.29795532
 c     -1.07604358    -0.03823249    -0.21690292
 c     -0.79751651     1.04559826     0.83761955
 c     -0.47365665     1.27124775    -0.52488586
 c      1.10112090     0.88528346    -0.55606399
 h     -0.46869111    -1.78735729     0.84374105
 h     -1.77513743     1.43268075     1.02739693
 h     -0.86235941     1.87933789    -1.35943596
 h      1.80778668     1.71406682    -0.90303057
 o      2.39748062    -1.16237018     0.43492276
 h      3.15463908    -0.63310310     0.38967995
 c     -2.62987401    -0.43230908    -0.43462711
 h     -2.52172692    -0.73684062    -1.54015450
 h     -2.82219445    -1.39887832     0.18668284
 h     -3.30502041     0.19882925    -0.20713425
 h     -0.11350409     0.99119859     1.81507174
          17

 c      1.30460342    -0.40000928    -0.00165653
 c     -0.12516882    -0.91973775     0.29691055
 c     -1.06972554    -0.03874189    -0.20504105
 c     -0.81199996     1.05183937     0.83993452
 c     -0.47011758     1.25564602    -0.53342019
 c      1.11195184     0.89650052    -0.55825185
 h     -0.40707013    -1.78439847     0.84583715
 h     -1.80349976     1.46876468     1.04954889
 h     -0.84591372     1.89847294    -1.35113130
 h      1.77748311     1.77443190    -0.90679029
 o      2.38151419    -1.16472362     0.43140766
 h      3.21437979    -0.63672566     0.42485250
 c     -2.62776702    -0.43448068    -0.43448116
 h     -2.49398662    -0.75860562    -1.54725335
 h     -2.84573317    -1.35206008     0.15471730
 h     -3.35685767     0.22951147    -0.16073202
 h     -0.08321417     0.95477706     1.76915527
          17

 c      1.30025056    -0.40205568    -0.00152453
 c     -0.11232110    -0.92336228     0.29458735
 c     -1.06643400    -0.04034331    -0.19345020
 c     -0.82736289     1.05985033     0.84607895
 c     -0.46263255     1.23881482    -0.54405353
 c      1.12217145     0.90752210    -0.56047802
 h     -0.34494594    -1.79170225     0.85346419
 h     -1.83109968     1.50527224     1.08011042
 h     -0.83120438     1.91844851    -1.33423888
 h      1.74271826     1.81809388    -0.90265150
 o      2.36482786    -1.16608200     0.42744157
 h      3.26829466    -0.64310713     0.45891822
 c     -2.62167516    -0.43933072    -0.43591400
 h     -2.47854108    -0.77415925    -1.53962844
 h     -2.86698283    -1.30363429     0.12018394
 h     -3.42480813     0.28349203    -0.11255802
 h     -0.06602014     0.92260149     1.70290879
          17

 c      1.29505032    -0.40339627    -0.00141714
 c     -0.09663631    -0.92580772     0.29093902
 c     -1.06622691    -0.04299953    -0.18212260
 c     -0.84387180     1.06965079     0.85533504
 c     -0.45147664     1.22105299    -0.55637691
 c      1.13124456     0.91819415    -0.56259633
 h     -0.28364568    -1.81003259     0.86710097
 h     -1.85049693     1.53913231     1.11623628
 h     -0.81862586     1.93773236    -1.30977780
 h      1.70590061     1.84417208    -0.89065371
 o      2.34863490    -1.16608837     0.42317523
 h      3.29858775    -0.66039202     0.49043212
 c     -2.61351715    -0.44369924    -0.43875124
 h     -2.47609294    -0.78229584    -1.51889836
 h     -2.88825415    -1.26894445     0.09327243
 h     -3.48312316     0.33754410    -0.07362786
 h     -0.06084771     0.89636702     1.62322527
          17

 c      1.28921567    -0.40376755    -0.00145992
 c     -0.07832621    -0.92745493     0.28623073
 c     -1.06899562    -0.04657442    -0.17101758
 c     -0.86181834     1.08113331     0.86654816
 c     -0.43706560     1.20262316    -0.56987391
 c      1.13855363     0.92816712    -0.56439650
 h     -0.22320823    -1.83500608     0.88392245
 h     -1.85713933     1.56831514     1.15540930
 h     -0.80855540     1.95524507    -1.27954333
 h      1.67089751     1.85475904    -0.87193334
 o      2.33356126    -1.16476243     0.41877450
 h      3.29723872    -0.69053922     0.51763847
 c     -2.60416545    -0.44549006    -0.44284429
 h     -2.48625219    -0.78310299    -1.49025599
 h     -2.91288762    -1.26066262     0.08308214
 h     -3.51892100     0.37978735    -0.04987305
 h     -0.06267112     0.87673267     1.54070733
          17

 c      1.28299245    -0.40295529    -0.00176134
 c     -0.05778604    -0.92891153     0.28090462
 c     -1.07446416    -0.05084339    -0.16007793
 c     -0.88150446     1.09407818     0.87834399
 c     -0.41993588     1.18377222    -0.58402693
 c      1.14344179     0.93688982    -0.56561727
 h     -0.16348519    -1.85964172     0.89935513
 h     -1.84968345     1.59216672     1.19577331
 h     -0.80121436     1.97026641    -1.24576463
 h      1.64267371     1.85498450    -0.84859248
 o      2.31980191    -1.16233570     0.41437261
 h      3.26335259    -0.73181071     0.53919253
 c     -2.59420796    -0.44411774    -0.44738434
 h     -2.50769285    -0.77808050    -1.46231006
 h     -2.94116450    -1.27894371     0.09087733
 h     -3.52709233     0.40511587    -0.04368521
 h     -0.06276456     0.86293841     1.46788140
          17

 c      1.27667209    -0.40081333    -0.00240879
 c     -0.03554944    -0.93073312     0.27540020
 c     -1.08219472    -0.05552228    -0.14923926
 c     -0.90292832     1.10808343     0.88955645
 c     -0.40071780     1.16475636    -0.59840590
 c      1.14528780     0.94368071    -0.56598936
 h     -0.10477335    -1.87756284     0.90914993
 h     -1.83009980     1.61164028     1.23634414
 h     -0.79651460     1.98224308    -1.21070331
 h      1.62656614     1.85220192    -0.82326540
 o      2.30710032    -1.15921101     0.41003149
 h      3.20340588    -0.77930542     0.55474418
 c     -2.58441206    -0.44020813    -0.45086148
 h     -2.53860587    -0.76990835    -1.44551616
 h     -2.96859499    -1.31168806     0.10972415
 h     -3.50610000     0.41157795    -0.05557196
 h     -0.05282058     0.85368851     1.41474733
          17

 c      1.27059350    -0.39728343    -0.00346350
 c     -0.01228001    -0.93327368     0.27005291
 c     -1.09160900    -0.06030173    -0.13842849
 c     -0.92526159     1.12240048     0.89958579
 c     -0.38010241     1.14585935    -0.61271238
 c      1.14364582     0.94795851    -0.56532228
 h     -0.04782674    -1.88475853     0.91056858
 h     -1.80368472     1.62949539     1.27721364
 h     -0.79395786     1.99060735    -1.17633545
 h      1.62680761     1.85332495    -0.79820184
 o      2.29450579    -1.15602102     0.40566583
 h      3.13511264    -0.82395391     0.56612604
 c     -2.57552679    -0.43474594    -0.45192976
 h     -2.57729440    -0.76113324    -1.44762121
 h     -2.98920705    -1.34463415     0.13081231
 h     -3.45644314     0.39903178    -0.08473974
 h     -0.03173317     0.84930350     1.38460552
          17

 c      1.26512484    -0.39238980    -0.00496299
 c      0.01123733    -0.93665604     0.26506682
 c     -1.10201884    -0.06487254    -0.12755915
 c     -0.94685950     1.13595314     0.90831113
 c     -0.35881373     1.12739651    -0.62676952
 c      1.13842946     0.94957924    -0.56359710
 h      0.00634656    -1.88010069     0.90276066
 h     -1.77808709     1.64999234     1.31955823
 h     -0.79265514     1.99471236    -1.14421659
 h      1.64457462     1.86088938    -0.77425273
 o      2.28025244    -1.15363238     0.40095963
 h      3.08955284    -0.85261959     0.57875283
 c     -2.56799134    -0.42873287    -0.45024102
 h     -2.62207607    -0.75234277    -1.46826784
 h     -2.99862857    -1.36766213     0.14768129
 h     -3.38113985     0.36960407    -0.12882595
 h     -0.00694036     0.85225297     1.37482227
          17

 c      1.26061338    -0.38620082    -0.00693208
 c      0.03412325    -0.94077687     0.26050864
 c     -1.11266207    -0.06894426    -0.11653722
 c     -0.96601948     1.14765731     0.91579348
 c     -0.33759892     1.10970090    -0.64048536
 c      1.13001941     0.94898612    -0.56097365
 h      0.05668451    -1.86542204     0.88685821
 h     -1.76031287     1.67733765     1.36476872
 h     -0.79148210     1.99396164    -1.11554603
 h      1.67699731     1.87127847    -0.75075655
 o      2.26306308    -1.15265648     0.39558182
 h      3.09099702    -0.85641419     0.59841581
 c     -2.56173425    -0.42337372    -0.44658305
 h     -2.67037567    -0.74204974    -1.49889551
 h     -2.99479081    -1.37524675     0.15675322
 h     -3.28832936     0.33029806    -0.18292313
 h      0.01135383     0.86532409     1.38083578
          17

 c      1.25731878    -0.37878428    -0.00939537
 c      0.05544860    -0.94530906     0.25629982
 c     -1.12274501    -0.07226871    -0.10528726
 c     -0.98174655     1.15681572     0.92223022
 c     -0.31723237     1.09309474    -0.65381515
 c      1.11920155     0.94698966    -0.55769271
 h      0.10225913    -1.84551140     0.86601327
 h     -1.75284244     1.71310262     1.41245784
 h     -0.78932665     1.98807060    -1.09133192
 h      1.71820225     1.87721128    -0.72649699
 o      2.24419559    -1.15282066     0.38973864
 h      3.12493066    -0.84122971     0.62272993
 c     -2.55581673    -0.42047668    -0.44245520
 h     -2.71843351    -0.72846270    -1.52839309
 h     -2.97765502    -1.36524347     0.15671702
 h     -3.19602973     0.29841873    -0.23834023
 h      0.01542724     0.88993344     1.39847396
          17

 c      1.25537966    -0.37022649    -0.01236555
 c      0.07430942    -0.94973357     0.25223044
 c     -1.13148390    -0.07466092    -0.09378042
 c     -0.99395573     1.16328630     0.92802297
 c     -0.29851842     1.07785687    -0.66673287
 c      1.10700636     0.94441451    -0.55396464
 h      0.14245706    -1.82763925     0.84509965
 h     -1.75264562     1.75488189     1.45910376
 h     -0.78535256     1.97733911    -1.07254594
 h      1.76144106     1.87173612    -0.70069950
 o      2.22608103    -1.15350302     0.38398826
 h      3.15928850    -0.81897486     0.64395578
 c     -2.54836116    -0.42258592    -0.43948912
 h     -2.76205612    -0.71091485    -1.54816402
 h     -2.94902242    -1.33827627     0.14821646
 h     -3.13240409     0.30410746    -0.28408760
 h      0.00172202     0.92576137     1.42439439
          17

 c      1.25481011    -0.36069859    -0.01581476
 c      0.08991877    -0.95347998     0.24804927
 c     -1.13813448    -0.07600033    -0.08204019
 c     -1.00318267     1.16734738     0.93367482
 c     -0.28228144     1.06419978    -0.67920793
 c      1.09456107     0.94188676    -0.54991535
 h      0.17705186    -1.81966622     0.82942910
 h     -1.75418562     1.79766888     1.49909378
 h     -0.77921248     1.96281294    -1.06020424
 h      1.80079253     1.85060716    -0.67339767
 o      2.21047320    -1.15429404     0.37876076
 h      3.17294891    -0.79791713     0.65632579
 c     -2.53840224    -0.43089454    -0.43864736
 h     -2.79743739    -0.69012187    -1.55373057
 h     -2.91272732    -1.29848776     0.13432619
 h     -3.11285319     0.36653919    -0.31537511
 h     -0.02917277     0.97103903     1.45609868
          17

 c      1.25550022    -0.35051184    -0.01965449
 c      0.10169339    -0.95620514     0.24364852
 c     -1.14204686    -0.07620667    -0.07013240
 c     -1.01023331     1.16945783     0.93957440
 c     -0.26933145     1.05226276    -0.69118631
 c      1.08297278     0.93977855    -0.54558324
 h      0.20597939    -1.82643668     0.82230146
 h     -1.75289560     1.83625270     1.52691857
 h     -0.77116445     1.94626000    -1.05536418
 h      1.83205220     1.81287805    -0.64534928
 o      2.19830174    -1.15498659     0.37427253
 h      3.15741687    -0.78233787     0.65723721
 c     -2.52743075    -0.44261662    -0.44013781
 h     -2.82166462    -0.66778005    -1.54428985
 h     -2.87511865    -1.25529357     0.12172497
 h     -3.12036963     0.46379667    -0.33638103
 h     -0.07278681     1.02292677     1.49215040
          17

 c      1.25721732    -0.34014463    -0.02373109
 c      0.10931777    -0.95802092     0.23921367
 c     -1.14276537    -0.07521704    -0.05816598
 c     -1.01598261     1.17008379     0.94584751
 c     -0.26039216     1.04212263    -0.70258181
 c      1.07320190     0.93821760    -0.54094146
 h      0.22888143    -1.84680031     0.82302543
 h     -1.74670278     1.86671029     1.53856051
 h     -0.76204203     1.92992670    -1.05903256
 h      1.85322477     1.76079488    -0.61783555
 o      2.18990780    -1.15548037     0.37057249
 h      3.11272768    -0.77385858     0.64648841
 c     -2.51700817    -0.45349992    -0.44425143
 h     -2.83309543    -0.64599799    -1.52197942
 h     -2.84474359    -1.22310037     0.12088312
 h     -3.13277988     0.56176437    -0.35108880
 h     -0.12140902     1.07798684     1.53250045
          17

 c      1.25961045    -0.33024142    -0.02783565
 c      0.11275846    -0.95941006     0.23516267
 c     -1.14007456    -0.07299269    -0.04629391
 c     -1.02119428     1.16959259     0.95235779
 c     -0.25600282     1.03382160    -0.71327761
 c      1.06590358     0.93710279    -0.53593253
 h      0.24492909    -1.87442915     0.82753928
 h     -1.73610256     1.88690490     1.53186419
 h     -0.75303705     1.91606704    -1.07199235
 h      1.86501760     1.69963347    -0.59247110
 o      2.18507401    -1.15578611     0.36754457
 h      3.04681637    -0.77137637     0.62627832
 c     -2.50762941    -0.46059014    -0.45114258
 h     -2.83169599    -0.62702804    -1.49199745
 h     -2.82895519    -1.21406735     0.14142836
 h     -3.13871682     0.63959675    -0.36098679
 h     -0.16613343     1.13291337     1.57820592
          17

 c      1.26222109    -0.32158057    -0.03172287
 c      0.11222467    -0.96091628     0.23193806
 c     -1.13398791    -0.06954632    -0.03470541
 c     -1.02624956     1.16819573     0.95887422
 c     -0.25642513     1.02740765    -0.72313755
 c      1.06126774     0.93612841    -0.53050985
 h      0.25312076    -1.90146019     0.83089910
 h     -1.72379763     1.89660812     1.50649666
 h     -0.74532443     1.90631105    -1.09457147
 h      1.87130851     1.63740443    -0.57101161
 o      2.18283511    -1.15615255     0.36484990
 h      2.97852904    -0.76921865     0.60219617
 c     -2.49943598    -0.46301322    -0.45988767
 h     -2.81929418    -0.61330205    -1.46320009
 h     -2.82873369    -1.22695604     0.18315090
 h     -3.13418451     0.68813280    -0.36668216
 h     -0.20045529     1.18510280     1.62971766
          17

 c      1.26451200    -0.31499218    -0.03513999
 c      0.10810109    -0.96290259     0.22985109
 c     -1.12472755    -0.06496564    -0.02361665
 c     -1.03094540     1.16595789     0.96527863
 c     -0.26159956     1.02297480    -0.73202213
 c      1.05896730     0.93487053    -0.52467643
 h      0.25267180    -1.92155161     0.82928674
 h     -1.71428362     1.89757185     1.46385301
 h     -0.73966934     1.90105572    -1.12640407
 h      1.87877624     1.58368948    -0.55510122
 o      2.18147028    -1.15718817     0.36193258
 h      2.93787041    -0.75567218     0.58324375
 c     -2.49259762    -0.46136054    -0.46840258
 h     -2.79927444    -0.60741804    -1.44730580
 h     -2.83899638    -1.24844786     0.23496596
 h     -3.11829609     0.70406906    -0.36873616
 h     -0.22302726     1.23247987     1.68472587
          17

 c      1.26593049    -0.31123926    -0.03785711
 c      0.10087617    -0.96547381     0.22903399
 c     -1.11269578    -0.05941370    -0.01325500
 c     -1.03458997     1.16283097     0.97159299
 c     -0.27116438     1.02067767    -0.73980453
 c      1.05835890     0.93299814    -0.51851001
 h      0.24322129    -1.93114561     0.82077998
 h     -1.71329126     1.89346126     1.40683066
 h     -0.73622838     1.89920480    -1.16628280
 h      1.89429943     1.54683038    -0.54598828
 o      2.17980449    -1.15936626     0.35842393
 h      2.94545620    -0.72154850     0.57550750
 c     -2.48721732    -0.45649568    -0.47456158
 h     -2.77485827    -0.61165026    -1.45421113
 h     -2.85357841    -1.26470062     0.28353499
 h     -3.09147793     0.68684795    -0.36780404
 h     -0.23706279     1.27313986     1.73816902
          17

 c      1.26600177    -0.31091060    -0.03968398
 c      0.09108141    -0.96848808     0.22944628
 c     -1.09842928    -0.05310762    -0.00383752
 c     -1.03634151     1.15871578     0.97787531
 c     -0.28451181     1.02070410    -0.74638023
 c      1.05891133     0.93053416    -0.51216575
 h      0.22488933    -1.92970978     0.80542857
 h     -1.72663232     1.88903337     1.33904898
 h     -0.73466542     1.89846684    -1.21220102
 h      1.92037517     1.53036428    -0.54431730
 o      2.17880750    -1.16211866     0.35460012
 h      2.98691320    -0.67503959     0.57482690
 c     -2.48336351    -0.44911728    -0.47731607
 h     -2.74667700    -0.62690137    -1.48478350
 h     -2.86797234    -1.26715972     0.31912385
 h     -3.05521325     0.63806903    -0.36455767
 h     -0.24752393     1.30537839     1.78428467
          17

 c      1.26440701    -0.31436894    -0.04047496
 c      0.07926083    -0.97158684     0.23089041
 c     -1.08255643    -0.04629386     0.00444265
 c     -1.03560708     1.15362876     0.98418448
 c     -0.30084537     1.02321627    -0.75166470
 c      1.06047979     0.92790868    -0.50585892
 h      0.19826249    -1.91974437     0.78515445
 h     -1.75784490     1.88776995     1.26338107
 h     -0.73448308     1.89609136    -1.26160565
 h      1.95273417     1.53185998    -0.55004023
 o      2.18022815    -1.16439859     0.35094956
 h      3.03406833    -0.63258008     0.57348181
 c     -2.48101823    -0.44000474    -0.47692198
 h     -2.71272434    -0.65193153    -1.52912028
 h     -2.87942948    -1.25225156     0.33630311
 h     -3.01290420     0.56314336    -0.35951207
 h     -0.25886698     1.32801122     1.81851271
          17

 c      1.26100205    -0.32172991    -0.04014179
 c      0.06595329    -0.97423078     0.23303342
 c     -1.06577206    -0.03922104     0.01141912
 c     -1.03238099     1.14792303     0.99057529
 c     -0.31923028     1.02829034    -0.75557948
 c      1.06315449     0.92571821    -0.49983611
 h      0.16432066    -1.90664747     0.76353570
 h     -1.80530574     1.88890184     1.18110470
 h     -0.73536159     1.88967151    -1.31178041
 h      1.98304293     1.54530428    -0.56242950
 o      2.18512841    -1.16550437     0.34775794
 h      3.06815192    -0.60540622     0.56673816
 c     -2.47970610    -0.43050333    -0.47437376
 h     -2.67092123    -0.68369561    -1.57285937
 h     -2.88648158    -1.21999740     0.33309919
 h     -2.97217625     0.47584030    -0.35258510
 h     -0.27405978     1.34065114     1.83838069
          17

 c      1.25579594    -0.33285930    -0.03866347
 c      0.05168693    -0.97579874     0.23546683
 c     -1.04883170    -0.03210216     0.01695316
 c     -1.02733533     1.14228735     0.99696062
 c     -0.33864584     1.03587796    -0.75803745
 c      1.06695897     0.92444020    -0.49433920
 h      0.12422022    -1.89774673     0.74510897
 h     -1.86167973     1.88716893     1.09315458
 h     -0.73736122     1.87772640    -1.36025031
 h      2.00329678     1.56424131    -0.58024511
 o      2.19384332    -1.16514360     0.34511486
 h      3.08077275    -0.59836052     0.55280953
 c     -2.47805043    -0.42302181    -0.47090353
 h     -2.62096415    -0.71831210    -1.60368390
 h     -2.88878052    -1.17353418     0.31063530
 h     -2.94823613     0.40453343    -0.34216208
 h     -0.29413912     1.34382622     1.84384705
          17

 c      1.24892972    -0.34738867    -0.03608662
 c      0.03699194    -0.97582967     0.23784639
 c     -1.03254955    -0.02507073     0.02093935
 c     -1.02158957     1.13745237     1.00292019
 c     -0.35805139     1.04579783    -0.75893140
 c      1.07170343     0.92428808    -0.48956951
 h      0.07892700    -1.89961905     0.73376026
 h     -1.91687934     1.87604017     1.00199865
 h     -0.74095223     1.85994692    -1.40510829
 h      2.00825494     1.58350060    -0.60200064
 o      2.20621216    -1.16331378     0.34298860
 h      3.07056522    -0.61172083     0.53172751
 c     -2.47399743    -0.42032389    -0.46781977
 h     -2.56436230    -0.75196991    -1.61371020
 h     -2.88749092    -1.11974225     0.27378281
 h     -2.96064913     0.38518118    -0.32533831
 h     -0.31785967     1.33902252     1.83761188
          17

 c      1.24067201    -0.36475485    -0.03251519
 c      0.02240547    -0.97434784     0.24007014
 c     -1.01776405    -0.01816061     0.02331417
 c     -1.01639676     1.13389944     1.00764584
 c     -0.37645652     1.05775098    -0.75812912
 c      1.07698057     0.92518912    -0.48566418
 h      0.02901420    -1.91433128     0.73070560
 h     -1.96169116     1.85097925     0.91204030
 h     -0.74691070     1.83714752    -1.44521191
 h      1.99597603     1.59972741    -0.62621905
 o      2.22161113    -1.16028593     0.34124814
 h      3.04280788    -0.64137574     0.50499878
 c     -2.46662922    -0.42217428    -0.46614565
 h     -2.50368496    -0.78167490    -1.59964809
 h     -2.88628157    -1.07018847     0.23245897
 h     -3.01186074     0.42313245    -0.30353917
 h     -0.34154937     1.32866986     1.82531876
          17

 c      1.23142623    -0.38426027    -0.02809203
 c      0.00842369    -0.97199015     0.24233648
 c     -1.00527673    -0.01132167     0.02405867
 c     -1.01291199     1.13178377     1.01007931
 c     -0.39297665     1.07135323    -0.75548249
 c      1.08219314     0.92681540    -0.48268698
 h     -0.02499684    -1.93783446     0.73384998
 h     -1.98973261     1.81058906     0.82869694
 h     -0.75613114     1.81097799    -1.48018800
 h      1.96768394     1.61151083    -0.65165535
 o      2.23875823    -1.15671803     0.33964368
 h      3.01249276    -0.67692178     0.47588708
 c     -2.45672585    -0.42490285    -0.46641591
 h     -2.44184002    -0.80570328    -1.56267324
 h     -2.89178228    -1.03954037     0.20095562
 h     -3.08118159     0.48698258    -0.28447694
 h     -0.35976918     1.31584738     1.81486622
          17

 c      1.22172988    -0.40513413    -0.02297945
 c     -0.00458474    -0.96976826     0.24501299
 c     -0.99577780    -0.00446344     0.02319576
 c     -1.01195916     1.13103521     1.00924230
 c     -0.40687338     1.08618147    -0.75085226
 c      1.08657069     0.92862632    -0.48062627
 h     -0.08209124    -1.96237372     0.73925741
 h     -1.99799989     1.75633510     0.75725276
 h     -0.76938531     1.78345576    -1.51020514
 h      1.92758550     1.61951335    -0.67753176
 o      2.25559572    -1.15372060     0.33783192
 h      3.00621811    -0.70068349     0.44903159
 c     -2.44517193    -0.42529015    -0.46862842
 h     -2.38157662    -0.82389268    -1.50873954
 h     -2.90997133    -1.03800227     0.19060611
 h     -3.14800970     0.54769517    -0.27497339
 h     -0.36761602     1.30343367     1.81366405
          17

 c      1.21222121    -0.42657298    -0.01734953
 c     -0.01643505    -0.96868695     0.24845190
 c     -0.98976031     0.00248584     0.02078911
 c     -1.01373637     1.13148806     1.00466812
 c     -0.41758056     1.10182613    -0.74415007
 c      1.08920363     0.92992303    -0.47939589
 h     -0.14063889    -1.98031959     0.74318065
 h     -1.98716137     1.69216314     0.70207699
 h     -0.78706252     1.75642298    -1.53552137
 h      1.88240380     1.62646279    -0.70376014
 o      2.27038149    -1.15220644     0.33561718
 h      3.04526157    -0.69840831     0.42677164
 c     -2.43286226    -0.42222094    -0.47158098
 h     -2.32495929    -0.83824509    -1.44918045
 h     -2.93921534    -1.06271725     0.20002124
 h     -3.20063829     0.59032864    -0.27839476
 h     -0.36410274     1.29304343     1.82436592
          17

 c      1.20356086    -0.44777648    -0.01138287
 c     -0.02713420    -0.96947422     0.25287925
 c     -0.98745769     0.00952269     0.01694840
 c     -1.01765541     1.13291420     0.99661759
 c     -0.42473049     1.11793146    -0.73537903
 c      1.08917100     0.92995939    -0.47885224
 h     -0.19869165    -1.98654778     0.74318548
 h     -1.96224078     1.62446585     0.66596802
 h     -0.80894516     1.73112922    -1.55598327
 h      1.83993727     1.63637361    -0.73092988
 o      2.28357420    -1.15183791     0.33316308
 h      3.11640869    -0.67635216     0.40602108
 c     -2.42097748    -0.41594642    -0.47310940
 h     -2.27281653    -0.85325769    -1.39939799
 h     -2.97049528    -1.10090244     0.21784710
 h     -3.23335217     0.60864416    -0.29586808
 h     -0.35349596     1.28476690     1.84299703
          17

 c      1.19634138    -0.46801967    -0.00525723
 c     -0.03683399    -0.97246198     0.25835964
 c     -0.98882319     0.01653261     0.01183398
 c     -1.02245242     1.13496469     0.98590968
 c     -0.42817104     1.13420643    -0.72465018
 c      1.08579521     0.92815547    -0.47885547
 h     -0.25438613    -1.97919956     0.73842221
 h     -1.93359661     1.56194138     0.64926145
 h     -0.83410131     1.70814116    -1.57073248
 h      1.80630649     1.65237269    -0.75968794
 o      2.29680290    -1.15167965     0.33069934
 h      3.18867058    -0.65064235     0.38296341
 c     -2.41063693    -0.40704828    -0.47139542
 h     -2.22499942    -0.87394197    -1.37253004
 h     -2.99428804    -1.13960889     0.23303186
 h     -3.24340432     0.60052928    -0.32728503
 h     -0.34291155     1.27795741     1.86177953
          17

 c      1.19102079    -0.48673009     0.00087475
 c     -0.04574844    -0.97755122     0.26479295
 c     -0.99355682     0.02329978     0.00565229
 c     -1.02645725     1.13715938     0.97359442
 c     -0.42796842     1.15040703    -0.71215965
 c      1.07888649     0.92432946    -0.47936377
 h     -0.30632627    -1.95976921     0.72959072
 h     -1.91679530     1.51462144     0.64937802
 h     -0.86095238     1.68759428    -1.57831809
 h      1.78336514     1.67406140    -0.78963709
 o      2.31116103    -1.15111483     0.32831543
 h      3.24023599    -0.63212955     0.35616781
 c     -2.40253303    -0.39630585    -0.46602706
 h     -2.18213961    -0.90131473    -1.37076721
 h     -3.00432093    -1.17006369     0.23917068
 h     -3.22980158     0.56623695    -0.37164515
 h     -0.33887332     1.27204488     1.87331996
          17

 c      1.18788519    -0.50352008     0.00690191
 c     -0.05405720    -0.98422418     0.27191958
 c     -1.00117549     0.02955829    -0.00135796
 c     -1.02815908     1.13909140     0.96059153
 c     -0.42439250     1.16630806    -0.69813687
 c      1.06875572     0.91873199    -0.48047247
 h     -0.35396184    -1.93301952     0.71886026
 h     -1.92731420     1.49071914     0.66257900
 h     -0.88750577     1.66959480    -1.57716662
 h      1.76870696     1.69696657    -0.81881096
 o      2.32701941    -1.14988708     0.32599996
 h      3.26121415    -0.62537256     0.32580946
 c     -2.39679221    -0.38487749    -0.45796498
 h     -2.14680792    -0.93075931    -1.38496301
 h     -2.99761032    -1.18738081     0.23391219
 h     -3.19366844     0.50862790    -0.42710075
 h     -0.34533399     1.26679965     1.87294197
          17

 c      1.18703714    -0.51817374     0.01275481
 c     -0.06182639    -0.99162447     0.27934770
 c     -1.01109333     0.03505651    -0.00894005
 c     -1.02718940     1.14078411     0.94728869
 c     -0.41788789     1.18168059    -0.68279518
 c      1.05601213     0.91183502    -0.48234535
 h     -0.39786157    -1.90640511     0.70959845
 h     -1.96906248     1.49206929     0.68793813
 h     -0.91167447     1.65454653    -1.56614333
 h      1.75809642     1.71474375    -0.84436535
 o      2.34424944    -1.14795977     0.32369943
 h      3.24993787    -0.63081003     0.29267341
 c     -2.39296584    -0.37426258    -0.44871250
 h     -2.12216739    -0.95563696    -1.40280793
 h     -2.97369900    -1.18950319     0.21761043
 h     -3.14031513     0.43527662    -0.49112868
 h     -0.36305719     1.26228243     1.85932834
          17

 c      1.18840657    -0.53061218     0.01839458
 c     -0.06899665    -0.99876547     0.28663802
 c     -1.02268675     0.03960905    -0.01682869
 c     -1.02471917     1.14274675     0.93350209
 c     -0.40903661     1.19628435    -0.66630582
 c      1.04136713     0.90408153    -0.48510948
 h     -0.43946117    -1.88814796     0.70549316
 h     -2.02962756     1.51341559     0.72770188
 h     -0.93160410     1.64330217    -1.54499700
 h      1.74780782     1.72180504    -0.86369926
 o      2.36227589    -1.14549488     0.32135832
 h      3.21209622    -0.64514957     0.25750908
 c     -2.38986605    -0.36634244    -0.43963806
 h     -2.11021092    -0.97097989    -1.41494171
 h     -2.93433602    -1.17683010     0.19268337
 h     -3.08313630     0.36227379    -0.56169632
 h     -0.38961671     1.25877318     1.83460177
          17

 c      1.19177473    -0.54085179     0.02379612
 c     -0.07547788    -1.00487342     0.29345613
 c     -1.03531753     0.04312417    -0.02475506
 c     -1.02263361     1.14562641     0.91885965
 c     -0.39852052     1.20987570    -0.64879369
 c      1.02554807     0.89574353    -0.48878839
 h     -0.47983555    -1.88372466     0.70894560
 h     -2.09002750     1.54662397     0.78285820
 h     -0.94595348     1.63714635    -1.51458918
 h      1.73567098     1.71469848    -0.87516365
 o      2.37992190    -1.14297021     0.31897858
 h      3.16331793    -0.65961286     0.22009939
 c     -2.38548918    -0.36327523    -0.43162867
 h     -2.11113746    -0.97470865    -1.41622269
 h     -2.88378526    -1.15279238     0.16382020
 h     -3.04495796     0.31482376    -0.64023505
 h     -0.41977615     1.25673893     1.80422436
          17

 c      1.19679491    -0.54896264     0.02893202
 c     -0.08129008    -1.00966927     0.29970288
 c     -1.04830914     0.04560958    -0.03244150
 c     -1.02262571     1.14992212     0.90307699
 c     -0.38708807     1.22222611    -0.63034863
 c      1.00927658     0.88687548    -0.49327948
 h     -0.51810886    -1.89293256     0.71972250
 h     -2.13486444     1.58435238     0.85089124
 h     -0.95408744     1.63766971    -1.47690147
 h      1.72128658     1.69246875    -0.87831746
 o      2.39537155    -1.14127749     0.31672265
 h      3.13011471    -0.65860151     0.17766781
 c     -2.37830770    -0.36595520    -0.42525533
 h     -2.12342433    -0.96755610    -1.40515714
 h     -2.82951038    -1.12523633     0.13882388
 h     -3.04245160     0.31022121    -0.73123095
 h     -0.44652096     1.25672554     1.77611474
          17

 c      1.20300276    -0.55502777     0.03375915
 c     -0.08659678    -1.01333341     0.30549842
 c     -1.06091894     0.04716096    -0.03959213
 c     -1.02580005     1.15593598     0.88613447
 c     -0.37552177     1.23314803    -0.61104958
 c      0.99324665     0.87730525    -0.49835455
 h     -0.55121393    -1.91049409     0.73523440
 h     -2.15515026     1.62120404     0.92677576
 h     -0.95612660     1.64656846    -1.43482724
 h      1.70604161     1.65665986    -0.87398896
 o      2.40726269    -1.14115326     0.31487021
 h      3.13304411    -0.62912523     0.12566040
 c     -2.36903137    -0.37227036    -0.42180267
 h     -2.14420775    -0.95264472    -1.38346272
 h     -2.78202944    -1.10686039     0.12880251
 h     -3.06546156     0.33711192    -0.83083277
 h     -0.46330295     1.25900654     1.75780111
          17

 c      1.20984307    -0.55912044     0.03821528
 c     -0.09160432    -1.01622764     0.31104831
 c     -1.07237972     0.04793718    -0.04590955
 c     -1.03252379     1.16384096     0.86853808
 c     -0.36460684     1.24252741    -0.59099986
 c      0.97808058     0.86664255    -0.50367253
 h     -0.57530543    -1.92938747     0.75208786
 h     -2.14739267     1.65367710     1.00449140
 h     -0.95276470     1.66538247    -1.39172606
 h      1.69314219     1.61122088    -0.86427135
 o      2.41629114    -1.14207594     0.31336909
 h      3.16137753    -0.57862874     0.06494504
 c     -2.35949981    -0.37904589    -0.42299163
 h     -2.16988344    -0.93501308    -1.35610702
 h     -2.75110314    -1.10956155     0.14403928
 h     -3.09297842     0.37250326    -0.92590156
 h     -0.46697061     1.26307466     1.75204871
          17

 c      1.21672776    -0.56131947     0.04223358
 c     -0.09643607    -1.01865240     0.31652621
 c     -1.08199896     0.04813305    -0.05112611
 c     -1.04244117     1.17372210     0.85141159
 c     -0.35509563     1.25035305    -0.57037455
 c      0.96429425     0.85433898    -0.50881604
 h     -0.58732980    -1.94373389     0.76743931
 h     -2.11236761     1.67992586     1.07800667
 h     -0.94481276     1.69515531    -1.35070219
 h      1.68733488     1.56196203    -0.85227816
 o      2.42411982    -1.14278483     0.31175964
 h      3.18976858    -0.52662340     0.00291437
 c     -2.35154432    -0.38465281    -0.42932108
 h     -2.19666046    -0.92141263    -1.33145523
 h     -2.73905917    -1.13296709     0.18531730
 h     -3.11167755     0.40125120    -1.00466736
 h     -0.45894887     1.26750844     1.75486973
          17

 c      1.22308733    -0.56174264     0.04576292
 c     -0.10106629    -1.02074241     0.32202598
 c     -1.08927089     0.04794348    -0.05502449
 c     -1.05466092     1.18551970     0.83617163
 c     -0.34766934     1.25673822    -0.54946015
 c      0.95233477     0.83984547    -0.51337202
 h     -0.58579446    -1.95001628     0.77957281
 h     -2.05466695     1.69983408     1.14205458
 h     -0.93260857     1.73603524    -1.31382260
 h      1.69360478     1.51497603    -0.84136948
 o      2.43185745    -1.14231943     0.30957197
 h      3.20168792    -0.48786556    -0.05297110
 c     -2.34683684    -0.38915550    -0.43970987
 h     -2.22120055    -0.91960755    -1.31986718
 h     -2.74051980    -1.16358851     0.24207103
 h     -3.11611356     0.41669061    -1.06026834
 h     -0.44347036     1.27047446     1.75836468
          17

 c      1.22840184    -0.56057005     0.04878279
 c     -0.10531401    -1.02244511     0.32755446
 c     -1.09397768     0.04752490    -0.05745821
 c     -1.06794781     1.19892394     0.82403644
 c     -0.34288263     1.26192352    -0.52866405
 c      0.94271218     0.82286173    -0.51704997
 h     -0.57092521    -1.94732235     0.78802492
 h     -1.98296422     1.71550579     1.19313354
 h     -0.91562576     1.78692084    -1.28162467
 h      1.71455995     1.47411045    -0.83387552
 o      2.43994663    -1.14017280     0.30648868
 h      3.19090866    -0.46976404    -0.09783830
 c     -2.34651458    -0.39317673    -0.45267325
 h     -2.24143264    -0.93568073    -1.32875121
 h     -2.74868651    -1.18649666     0.30049924
 h     -3.10494504     0.41667308    -1.08946946
 h     -0.42497320     1.27035465     1.75510705
          17

 c      1.23222550    -0.55805338     0.05131157
 c     -0.10886660    -1.02352049     0.33303250
 c     -1.09623888     0.04697307    -0.05837139
 c     -1.08081961     1.21329389     0.81567959
 c     -0.34107513     1.26624622    -0.50848283
 c      0.93610014     0.80351977    -0.51975915
 h     -0.54458468    -1.93734803     0.79360541
 h     -1.91023379     1.73193083     1.23083086
 h     -0.89261645     1.84534762    -1.25320716
 h      1.74814894     1.43931312    -0.83022468
 o      2.44840157    -1.13615969     0.30234138
 h      3.15769749    -0.47447455    -0.12935304
 c     -2.35096331    -0.39740183    -0.46741755
 h     -2.25687982    -0.97036848    -1.35674868
 h     -2.75897255    -1.19225162     0.34971667
 h     -3.07892625     0.40124414    -1.09134124
 h     -0.40665298     1.26604853     1.74057286
          17

 c      1.23421204    -0.55451522     0.05340903
 c     -0.11132255    -1.02355324     0.33829871
 c     -1.09649137     0.04631749    -0.05781287
 c     -1.09171970     1.22769083     0.81113128
 c     -0.34227021     1.27007207    -0.48944968
 c      0.93322072     0.78234644    -0.52157048
 h     -0.51002581    -1.92426820     0.79836581
 h     -1.85197168     1.75677923     1.25854955
 h     -0.86222868     1.90774724    -1.22684575
 h      1.78818043     1.40759161    -0.82933997
 o      2.45689972    -1.13037842     0.29712983
 h      3.10741136    -0.49956521    -0.14800237
 c     -2.35988385    -0.40259215    -0.48388558
 h     -2.26808597    -1.01865744    -1.39428064
 h     -2.76909161    -1.17679539     0.38273567
 h     -3.04066869     0.37224454    -1.06709452
 h     -0.39018120     1.25700308     1.71356653
          17

 c      1.23414244    -0.55034092     0.05517417
 c     -0.11226646    -1.02202230     0.34313845
 c     -1.09541157     0.04552708    -0.05594131
 c     -1.09951415     1.24118162     0.81003037
 c     -0.34611442     1.27371095    -0.47209074
 c      0.93457695     0.76009134    -0.52261485
 h     -0.47127699    -1.91397465     0.80525975
 h     -1.82019888     1.79722810     1.28123652
 h     -0.82369538     1.97002170    -1.20076392
 h      1.82719849     1.37540917    -0.82976417
 o      2.46470535    -1.12332061     0.29113862
 h      3.05177072    -0.53636803    -0.15890261
 c     -2.37236058    -0.40959976    -0.50207646
 h     -2.27597138    -1.07306141    -1.42986582
 h     -2.77830771    -1.13972180     0.39567039
 h     -2.99586136     0.33472146    -1.02122834
 h     -0.37589782     1.24316498     1.67584778
          17

 c      1.23195901    -0.54596196     0.05673780
 c     -0.11138800    -1.01848788     0.34737249
 c     -1.09379746     0.04453164    -0.05301608
 c     -1.10407951     1.25334493     0.81213565
 c     -0.35190521     1.27735023    -0.45689887
 c      0.94026761     0.73759117    -0.52301277
 h     -0.43199597    -1.91197237     0.81710330
 h     -1.81639812     1.85435383     1.30017427
 h     -0.77725050     2.02821558    -1.17372816
 h      1.85909984     1.34034935    -0.83046467
 o      2.47058020    -1.11601286     0.28511519
 h      3.01027193    -0.56791562    -0.17452427
 c     -2.38679952    -0.41952514    -0.52146662
 h     -2.28168799    -1.12653489    -1.45481112
 h     -2.78697077    -1.08328233     0.38727858
 h     -2.95566876     0.30027273    -0.96361837
 h     -0.36301556     1.22493967     1.63169537
          17

 c      1.22780859    -0.54182792     0.05824423
 c     -0.10860200    -1.01285723     0.35099271
 c     -1.09243908     0.04326362    -0.04936452
 c     -1.10625057     1.26442407     0.81749686
 c     -0.35871044     1.28102972    -0.44430137
 c      0.94996371     0.71570116    -0.52285696
 h     -0.39427978    -1.92034522     0.83498756
 h     -1.83196206     1.92147555     1.31139609
 h     -0.72420861     2.07907369    -1.14535370
 h      1.88034233     1.30161737    -0.83109532
 o      2.47327340    -1.10958700     0.28003122
 h      3.00231066    -0.57608269    -0.21067489
 c     -2.40098443    -0.43385148    -0.54102351
 h     -2.28666662    -1.17347927    -1.46421136
 h     -2.79649096    -1.01238517     0.35951337
 h     -2.93723237     0.28921023    -0.90935782
 h     -0.34974509     1.20314528     1.58745052
          17

 c      1.22207030    -0.53837846     0.05982425
 c     -0.10407651    -1.00551849     0.35423946
 c     -1.09201177     0.04169992    -0.04532806
 c     -1.10717353     1.27494900     0.82614369
 c     -0.36553323     1.28465273    -0.43460340
 c      0.96297306     0.69524599    -0.52222080
 h     -0.35845668    -1.93618298     0.85736894
 h     -1.85523014     1.98859173     1.30974686
 h     -0.66680292     2.12043828    -1.11618142
 h      1.89024618     1.26001537    -0.83201679
 o      2.47280460    -1.10400551     0.27595117
 h      3.02678276    -0.56212847    -0.26822271
 c     -2.41301175    -0.45340480    -0.56020351
 h     -2.29249552    -1.21004428    -1.45648112
 h     -2.80980969    -0.93525531     0.31929087
 h     -2.95315360     0.31886566    -0.86958374
 h     -0.33370681     1.17892798     1.55051881
          17

 c      1.21531968    -0.53602685     0.06158058
 c     -0.09814778    -0.99719608     0.35753281
 c     -1.09302993     0.03987921    -0.04121463
 c     -1.10774450     1.28534653     0.83788908
 c     -0.37145337     1.28800855    -0.42792396
 c      0.97832758     0.67696418    -0.52116607
 h     -0.32400885    -1.95318842     0.88082769
 h     -1.87662185     2.04689172     1.29234468
 h     -0.60786078     2.15149915    -1.08759570
 h      1.89099017     1.21781605    -0.83430823
 o      2.47034264    -1.09821711     0.27189047
 h      3.06417643    -0.54421703    -0.33072875
 c     -2.42260129    -0.47640889    -0.57990951
 h     -2.30053986    -1.23479493    -1.43316327
 h     -2.83217989    -0.86321112     0.28017339
 h     -2.99578460     0.38079772    -0.84223425
 h     -0.31323239     1.15369600     1.52735556
          17

 c      1.20823514    -0.53514236     0.06359128
 c     -0.09122078    -0.98867629     0.36132259
 c     -1.09586080     0.03789588    -0.03727676
 c     -1.10833889     1.29578389     0.85241162
 c     -0.37570950     1.29079775    -0.42415974
 c      0.99487228     0.66145408    -0.51974087
 h     -0.29058740    -1.96477023     0.90169891
 h     -1.88996030     2.09042011     1.25911833
 h     -0.55039202     2.17284271    -1.06160275
 h      1.88739567     1.17854722    -0.83977907
 o      2.46694734    -1.09142461     0.26693373
 h      3.09685443    -0.53701310    -0.38236586
 c     -2.43042584    -0.49945483    -0.60133058
 h     -2.31150552    -1.24972848    -1.39939816
 h     -2.87015328    -0.80664043     0.25852474
 h     -3.04620103     0.44937039    -0.82148371
 h     -0.28921236     1.12920007     1.52122572
          17

 c      1.20150389    -0.53600776     0.06590470
 c     -0.08371878    -0.98060806     0.36597301
 c     -1.10073240     0.03588537    -0.03369600
 c     -1.10879354     1.30614273     0.86933465
 c     -0.37772870     1.29266774    -0.42299866
 c      1.01138524     0.64915087    -0.51797944
 h     -0.25843322    -1.96623527     0.91729997
 h     -1.89225583     2.11620739     1.21213277
 h     -0.49719752     2.18619236    -1.04045673
 h      1.88597173     1.14637099    -0.85075752
 o      2.46321822    -1.08337162     0.26063471
 h      3.11492104    -0.54691660    -0.41447480
 c     -2.43723364    -0.51980831    -0.62413203
 h     -2.32512111    -1.26128144    -1.36454275
 h     -2.92599844    -0.76898846     0.26077441
 h     -3.09014778     0.50428799    -0.80581570
 h     -0.26570428     1.10767077     1.53160116
          17

 c      1.19575746    -0.53876027     0.06851736
 c     -0.07606345    -0.97341689     0.37171161
 c     -1.10772039     0.03400530    -0.03056664
 c     -1.10857991     1.31604145     0.88817963
 c     -0.37712465     1.29326489    -0.42398309
 c      1.02678897     0.64037175    -0.51593349
 h     -0.22836059    -1.95564242     0.92645714
 h     -1.88344404     2.12423569     1.15492199
 h     -0.45058608     2.19382090    -1.02617087
 h      1.89255066     1.12469960    -0.86932375
 o      2.45942666    -1.07416418     0.25291875
 h      3.11425533    -0.57480889    -0.42413183
 c     -2.44399703    -0.53576637    -0.64615291
 h     -2.34021345    -1.27987054    -1.34091307
 h     -2.99349719    -0.74736773     0.27712941
 h     -3.12035367     0.53504019    -0.79660799
 h     -0.24840624     1.09162027     1.55553183
          17

 c      1.19152933    -0.54333975     0.07134770
 c     -0.06865823    -0.96727382     0.37861061
 c     -1.11673813     0.03241525    -0.02788972
 c     -1.10700301     1.32487048     0.90830996
 c     -0.37367732     1.29229622    -0.42660204
 c      1.04041405     0.63540444    -0.51374051
 h     -0.20162038    -1.93400635     0.92967199
 h     -1.86645937     2.11767371     1.09196504
 h     -0.41226256     2.19776502    -1.02002438
 h      1.90915116     1.11447573    -0.89602500
 o      2.45559444    -1.06415850     0.24401331
 h      3.09527296    -0.61778686    -0.41310440
 c     -2.45169934    -0.54633806    -0.66499689
 h     -2.35563883    -1.31458155    -1.33785834
 h     -3.06235482    -0.73810314     0.29224008
 h     -3.13380378     0.53732491    -0.79585676
 h     -0.24245200     1.08331642     1.58941921
          17

 c      1.18922315    -0.54946468     0.07422214
 c     -0.06186729    -0.96207982     0.38657437
 c     -1.12753426     0.03126099    -0.02557863
 c     -1.10333229     1.33183989     0.92896320
 c     -0.36730136     1.28958167    -0.43037776
 c      1.05210416     0.63452311    -0.51166138
 h     -0.17975811    -1.90533519     0.92918635
 h     -1.84725812     2.10298173     1.02796465
 h     -0.38337914     2.19914155    -1.02222855
 h      1.93268231     1.11360574    -0.92902979
 o      2.45141163    -1.05396957     0.23452911
 h      3.06420902    -0.66895403    -0.38919871
 c     -2.46094433    -0.55155109    -0.67955041
 h     -2.37137606    -1.36469231    -1.35456825
 h     -3.12383220    -0.73893324     0.29513280
 h     -3.12978775     0.51034756    -0.80529896
 h     -0.25101381     1.08431004     1.63011908
          17

 c      1.18907747    -0.55664336     0.07688067
 c     -0.05599053    -0.95748347     0.39534166
 c     -1.13970458     0.03066255    -0.02347176
 c     -1.09696405     1.33612587     0.94935727
 c     -0.35801242     1.28507610    -0.43491887
 c      1.06204550     0.63787539    -0.51002070
 h     -0.16443803    -1.87628415     0.92883486
 h     -1.83356433     2.08859309     0.96673418
 h     -0.36464711     2.19790332    -1.03188938
 h      1.95690845     1.11824857    -0.96465198
 o      2.44604771    -1.04451603     0.22564381
 h      3.03618324    -0.71664209    -0.36923201
 c     -2.47189856    -0.55248993    -0.69000409
 h     -2.38817687    -1.41920359    -1.38140734
 h     -3.17231890    -0.74852903     0.28071286
 h     -3.10940606     0.45627373    -0.82632916
 h     -0.27477899     1.09517197     1.67546184
          17

 c      1.19112757    -0.56420651     0.07899419
 c     -0.05125799    -0.95299761     0.40454350
 c     -1.15272272     0.03070635    -0.02135631
 c     -1.08774062     1.33721348     0.96876581
 c     -0.34591343     1.27885373    -0.43992932
 c      1.07050112     0.64534831    -0.50909488
 h     -0.15714450    -1.85465083     0.93321736
 h     -1.83120687     2.08106273     0.91041732
 h     -0.35640843     2.19308970    -1.04726824
 h      1.97554952     1.12467655    -0.99871051
 o      2.43836725    -1.03678751     0.21888990
 h      3.03213711    -0.74818997    -0.37563804
 c     -2.48433960    -0.55079612    -0.69703525
 h     -2.40640445    -1.46498223    -1.40759274
 h     -3.20491376    -0.76585260     0.24814518
 h     -3.07646185     0.38178178    -0.86032487
 h     -0.31185431     1.11537920     1.72459804
          17

 c      1.19515466    -0.57136338     0.08019393
 c     -0.04784754    -0.94826380     0.41385223
 c     -1.16598721     0.03144643    -0.01899159
 c     -1.07625329     1.33522602     0.98645594
 c     -0.33120182     1.27107585    -0.44518627
 c      1.07764300     0.65652709    -0.50903751
 h     -0.15872770    -1.84612391     0.94582082
 h     -1.84012083     2.08103727     0.86021998
 h     -0.35862009     2.18338482    -1.06620668
 h      1.98422360     1.13040883    -1.02768784
 o      2.42833303    -1.03111072     0.21479081
 h      3.05728509    -0.76183438    -0.41472477
 c     -2.49752136    -0.54850756    -0.70123317
 h     -2.42555656    -1.49260461    -1.42562403
 h     -3.22101413    -0.78984322     0.19955924
 h     -3.03972620     0.30169399    -0.90960771
 h     -0.35805522     1.14338402     1.77821047
          17

 c      1.20065912    -0.57727959     0.08012021
 c     -0.04590825    -0.94332872     0.42314949
 c     -1.17887826     0.03291425    -0.01613584
 c     -1.06369677     1.33083292     1.00161411
 c     -0.31419032     1.26195761    -0.45050934
 c      1.08351588     0.67074118    -0.50986274
 h     -0.16895622    -1.85095206     0.96700211
 h     -1.85460852     2.08373960     0.81783653
 h     -0.37081418     2.16766454    -1.08654188
 h      1.98103746     1.13451086    -1.04931704
 o      2.41757966    -1.02712245     0.21231401
 h      3.09234888    -0.76718187    -0.46804609
 c     -2.51001695    -0.54814455    -0.70286225
 h     -2.44432894    -1.49749578    -1.43166091
 h     -3.22249094    -0.81933987     0.13965227
 h     -3.01432696     0.24106894    -0.97931260
 h     -0.40808740     1.17703825     1.83803851
          17

 c      1.20690342    -0.58117650     0.07848699
 c     -0.04554951    -0.93865754     0.43255084
 c     -1.19080434     0.03512030    -0.01256984
 c     -1.05131339     1.32482055     1.01350970
 c     -0.29532575     1.25174348    -0.45574275
 c      1.08806708     0.68714332    -0.51145808
 h     -0.18642046    -1.86378521     0.99376727
 h     -1.86739402     2.08309337     0.78552922
 h     -0.39208627     2.14536013    -1.10641033
 h      1.96660396     1.13750804    -1.06283027
 o      2.40791281    -1.02453122     0.21028609
 h      3.11662521    -0.77271138    -0.51515928
 c     -2.52034844    -0.55158146    -0.70203168
 h     -2.46066855    -1.47958806    -1.42489173
 h     -3.21443729    -0.85334864     0.07599187
 h     -3.01338382     0.22176283    -1.07618749
 h     -0.45776442     1.21433367     1.90496355
          17

 c      1.21300897    -0.58242125     0.07513018
 c     -0.04680045    -0.93486138     0.44226373
 c     -1.20122458     0.03803589    -0.00810724
 c     -1.03994592     1.31778386     1.02181371
 c     -0.27520089     1.24069363    -0.46075448
 c      1.09118382     0.70478117    -0.51359721
 h     -0.20891128    -1.87689599     1.02157981
 h     -1.87291693     2.07479413     0.76517382
 h     -0.42113435     2.11660508    -1.12442006
 h      1.94394612     1.14122122    -1.06909109
 o      2.40053376    -1.02330018     0.20805932
 h      3.11905820    -0.78232392    -0.54450667
 c     -2.52829844    -0.55782126    -0.69970423
 h     -2.47176671    -1.44323332    -1.40745513
 h     -3.20578730    -0.89173147     0.01920776
 h     -3.03194626     0.23670555    -1.19689473
 h     -0.50578601     1.25385331     1.97639870
          17

 c      1.21808294    -0.58058884     0.07002831
 c     -0.04958170    -0.93241504     0.45242740
 c     -1.20967109     0.04157614    -0.00259696
 c     -1.02998355     1.31008580     1.02672962
 c     -0.25456176     1.22908265    -0.46544095
 c      1.09273673     0.72265658    -0.51595673
 h     -0.23398926    -1.88356223     1.04635995
 h     -1.86838311     2.05711705     0.75755248
 h     -0.45633709     2.08219256    -1.13969617
 h      1.91821501     1.14852500    -1.07056363
 o      2.39607216    -1.02350947     0.20539980
 h      3.09646506    -0.79705186    -0.55181744
 c     -2.53444540    -0.56387581    -0.69774138
 h     -2.47426330    -1.39725480    -1.38503521
 h     -3.20739301    -0.93531107    -0.01945334
 h     -3.05423815     0.26067463    -1.32449520
 h     -0.55317470     1.29440007     2.04563649
          17

 c      1.22135131    -0.57550325     0.06330808
 c     -0.05370670    -0.93152557     0.46303251
 c     -1.21577224     0.04560394     0.00407477
 c     -1.02153423     1.30191705     1.02881843
 c     -0.23430489     1.21720775    -0.46972869
 c      1.09267021     0.73979877    -0.51816939
 h     -0.25942862    -1.87970177     1.06551640
 h     -1.85377355     2.03079039     0.76211985
 h     -0.49584053     2.04341275    -1.15182545
 h      1.89571153     1.16278058    -1.07076740
 o      2.39464137    -1.02525829     0.20237263
 h      3.05152269    -0.81620754    -0.53839339
 c     -2.53932308    -0.56711837    -0.69723258
 h     -2.46462948    -1.35450720    -1.36717469
 h     -3.22562615    -0.98368062    -0.03457139
 h     -3.06952880     0.27557749    -1.44159334
 h     -0.60112921     1.33439590     2.10420628
          17

 c      1.22227551    -0.56726044     0.05524039
 c     -0.05890550    -0.93210639     0.47390434
 c     -1.21925813     0.04994994     0.01198426
 c     -1.01454201     1.29331265     1.02873999
 c     -0.21546761     1.20539805    -0.47356814
 c      1.09117811     0.75537569    -0.51994570
 h     -0.28347921    -1.86423818     1.07823529
 h     -1.83182607     1.99886380     0.77696427
 h     -0.53763860     2.00183685    -1.16073850
 h      1.88175100     1.18669359    -1.07284200
 o      2.39573900    -1.02865081     0.19942608
 h      2.99355997    -0.83731674    -0.51251679
 c     -2.54368226    -0.56609124    -0.69782881
 h     -2.43968660    -1.32862570    -1.36463747
 h     -3.25728514    -1.03249414    -0.03061186
 h     -3.07365342     0.27383965    -1.53688789
 h     -0.64956800     1.37181640     2.14488175
          17

 c      1.22061726    -0.55622387     0.04622306
 c     -0.06485344    -0.93378511     0.48470584
 c     -1.21995793     0.05443275     0.02117052
 c     -1.00879407     1.28413705     1.02709794
 c     -0.19919845     1.19401425    -0.47692664
 c      1.08888694     0.76882508    -0.52122350
 h     -0.30504225    -1.83907474     1.08554126
 h     -1.80808009     1.96662023     0.79886976
 h     -0.57966817     1.95912146    -1.16658331
 h      1.87811717     1.22089679    -1.07769645
 o      2.39811008    -1.03383621     0.19761934
 h      2.94063203    -0.85547465    -0.49301659
 c     -2.54839600    -0.56069486    -0.69881591
 h     -2.39770377    -1.32606332    -1.38197295
 h     -3.29299695    -1.07475936    -0.01770141
 h     -3.06580046     0.25377656    -1.60411780
 h     -0.69692453     1.40448667     2.16332075
          17

 c      1.21643697    -0.54297887     0.03673497
 c     -0.07119722    -0.93592592     0.49494952
 c     -1.21780109     0.05886841     0.03162655
 c     -1.00394632     1.27412414     1.02435881
 c     -0.18668381     1.18342819    -0.47978153
 c      1.08684290     0.77992376    -0.52221233
 h     -0.32381118    -1.80891751     1.09028523
 h     -1.79019323     1.94084279     0.82372605
 h     -0.61994319     1.91690559    -1.16966120
 h      1.88226235     1.26331375    -1.08333262
 o      2.40013852    -1.04094704     0.19837074
 h      2.91404157    -0.86476889    -0.50494181
 c     -2.55395642    -0.55206469    -0.70024028
 h     -2.34006181    -1.34098928    -1.41232156
 h     -3.32355503    -1.10425687    -0.00544706
 h     -3.04656845     0.21641932    -1.64001816
 h     -0.74049934     1.43039773     2.15851020
          17

 c      1.21005552    -0.52825647     0.02726514
 c     -0.07758436    -0.93770595     0.50404402
 c     -1.21282546     0.06306885     0.04327657
 c     -0.99971669     1.26306232     1.02075085
 c     -0.17901154     1.17397614    -0.48210902
 c      1.08621902     0.78874745    -0.52327533
 h     -0.34026202    -1.78053253     1.09677873
 h     -1.78529937     1.92745222     0.84757127
 h     -0.65673694     1.87681995    -1.17045846
 h      1.88911632     1.30992851    -1.08607165
 o      2.40123629    -1.04973732     0.20184250
 h      2.91740551    -0.86475651    -0.55337366
 c     -2.56026525    -0.54182892    -0.70273850
 h     -2.27148005    -1.36123713    -1.44268991
 h     -3.34272153    -1.11716331    -0.00043245
 h     -3.01737447     0.16437877    -1.64343933
 h     -0.77684474     1.44799264     2.13288789
          17

 c      1.20201075    -0.51286603     0.01826272
 c     -0.08370750    -0.93831178     0.51142105
 c     -1.20518686     0.06683892     0.05594930
 c     -0.99620504     1.25107103     1.01614901
 c     -0.17698598     1.16589720    -0.48387303
 c      1.08792798     0.79557827    -0.52476300
 h     -0.35519733    -1.76067805     1.10950069
 h     -1.79592974     1.92805356     0.86780974
 h     -0.68879124     1.84055054    -1.16973392
 h      1.89370236     1.35623993    -1.08240161
 o      2.40206744    -1.05952506     0.20642838
 h      2.93379624    -0.86185088    -0.61497487
 c     -2.56675457    -0.53143323    -0.70679813
 h     -2.19814774    -1.37650929    -1.46193446
 h     -3.34732954    -1.11205666    -0.00620441
 h     -2.98070216     0.10213461    -1.61602462
 h     -0.80209792     1.45649838     2.09252889
          17

 c      1.19298917    -0.49764320     0.01012582
 c     -0.08937113    -0.93723439     0.51674070
 c     -1.19516503     0.06997726     0.06936067
 c     -0.99400261     1.23869074     1.01006278
 c     -0.18095778     1.15928598    -0.48502124
 c      1.09235319     0.80082607    -0.52691149
 h     -0.36876098    -1.75290612     1.13084895
 h     -1.81835770     1.93866493     0.88349720
 h     -0.71549426     1.80984941    -1.16857096
 h      1.89277185     1.39841736    -1.07011724
 o      2.40323002    -1.06964345     0.21047305
 h      2.94708028    -0.86231006    -0.66534286
 c     -2.57247968    -0.52208710    -0.71224756
 h     -2.12594842    -1.38095145    -1.46356276
 h     -3.33688327    -1.08964060    -0.02366409
 h     -2.94115058     0.03769892    -1.56503842
 h     -0.81235646     1.45629155     2.04708594
          17

 c      1.18372911    -0.48339312     0.00319575
 c     -0.09453208    -0.93445806     0.52004178
 c     -1.18316290     0.07227493     0.08311209
 c     -0.99392061     1.22668030     1.00182252
 c     -0.19074510     1.15408797    -0.48549592
 c      1.09925825     0.80496292    -0.52980826
 h     -0.37966539    -1.75555863     1.15947525
 h     -1.84535576     1.95224319     0.89469026
 h     -0.73693779     1.78641277    -1.16830290
 h      1.88532392     1.43393100    -1.04865119
 o      2.40483869    -1.07962417     0.21301925
 h      2.94914920    -0.86952275    -0.69095315
 c     -2.57601853    -0.51508243    -0.71787700
 h     -2.05980067    -1.37227079    -1.44506477
 h     -3.31364395    -1.05281973    -0.05094906
 h     -2.90726458    -0.01444815    -1.50874357
 h     -0.80416962     1.44894993     2.00831458
          17

 c      1.17493496    -0.47083317    -0.00225670
 c     -0.09924235    -0.93036199     0.52168902
 c     -1.16969186     0.07350443     0.09670814
 c     -0.99662614     1.21582322     0.99100711
 c     -0.20568500     1.15014326    -0.48526517
 c      1.10784978     0.80844057    -0.53338648
 h     -0.38555607    -1.76304783     1.19093308
 h     -1.86991166     1.96202691     0.90187074
 h     -0.75377415     1.77160615    -1.17026137
 h      1.87260295     1.46190268    -1.01902491
 o      2.40669999    -1.08916822     0.21367328
 h      2.93762622    -0.88468932    -0.68699341
 c     -2.57540570    -0.51188603    -0.72147290
 h     -2.00362808    -1.35044790    -1.40669641
 h     -3.28342610    -1.00721940    -0.08260318
 h     -2.89170925    -0.03302733    -1.47825636
 h     -0.77524230     1.43638339     1.98568028
          17

 c      1.16722184    -0.46054367    -0.00604627
 c     -0.10352851    -0.92545827     0.52218003
 c     -1.15533870     0.07340416     0.10959923
 c     -1.00240949     1.20692390     0.97796416
 c     -0.22478891     1.14726178    -0.48437088
 c      1.11694227     0.81158897    -0.53743081
 h     -0.38413843    -1.76897173     1.21990851
 h     -1.88704910     1.96321106     0.90574087
 h     -0.76687802     1.76608732    -1.17537392
 h      1.85788643     1.48332675    -0.98363319
 o      2.40843501    -1.09811579     0.21247469
 h      2.91409238    -0.90740873    -0.65523517
 c     -2.56884547    -0.51295817    -0.72186157
 h     -1.96029523    -1.31719556    -1.35086244
 h     -3.25656932    -0.96154205    -0.10868440
 h     -2.90218012    -0.00414340    -1.49510802
 h     -0.72552852     1.41929313     1.98047238
          17

 c      1.16108787    -0.45293355    -0.00808355
 c     -0.10730345    -0.92019644     0.52197941
 c     -1.14072558     0.07168820     0.12123684
 c     -1.01108168     1.20079074     0.96391079
 c     -0.24693088     1.14529920    -0.48297170
 c      1.12517602     0.81454240    -0.54160677
 h     -0.37402402    -1.76841386     1.24208029
 h     -1.89421661     1.95332329     0.90714709
 h     -0.77695806     1.76946779    -1.18375679
 h      1.84592314     1.50097152    -0.94577617
 o      2.40944304    -1.10645649     0.20997645
 h      2.88458520    -0.93549517    -0.60527690
 c     -2.55587901    -0.51635976    -0.72113860
 h     -1.93093915    -1.27648521    -1.28240309
 h     -3.24616489    -0.92540443    -0.11687839
 h     -2.93021669     0.06054831    -1.54257759
 h     -0.65823620     1.39676380     1.98451509
          17

 c      1.15690789    -0.44822534    -0.00838096
 c     -0.11034364    -0.91489272     0.52143599
 c     -1.12648178     0.06810803     0.13111397
 c     -1.02200293     1.19804632     0.95043051
 c     -0.27099741     1.14420301    -0.48135052
 c      1.13126417     0.81726436    -0.54553504
 h     -0.35498196    -1.75880765     1.25496246
 h     -1.89144122     1.93235338     0.90703454
 h     -0.78434814     1.78020758    -1.19453701
 h      1.84161727     1.51844851    -0.90874787
 o      2.40876461    -1.11436060     0.20747257
 h      2.86158275    -0.96440371    -0.55812229
 c     -2.53744391    -0.51936463    -0.72176758
 h     -1.91331771    -1.23600844    -1.20952773
 h     -3.25921109    -0.90295982    -0.10105628
 h     -2.96094061     0.13810400    -1.59052642
 h     -0.57952846     1.36765245     1.98554703
          17

 c      1.15493972    -0.44645759    -0.00705712
 c     -0.11230725    -0.90972090     0.52075077
 c     -1.11321990     0.06254393     0.13880792
 c     -1.03418585     1.19888688     0.93889049
 c     -0.29596999     1.14401249    -0.47987476
 c      1.13424277     0.81969733    -0.54889819
 h     -0.32785749    -1.74006901     1.25816249
 h     -1.88177094     1.90309573     0.90644487
 h     -0.78910295     1.79586403    -1.20606154
 h      1.84796069     1.53824818    -0.87466429
 o      2.40520604    -1.12210388     0.20676458
 h      2.86192693    -0.98841339    -0.54238412
 c     -2.51579766    -0.52003908    -0.72385673
 h     -1.89985926    -1.20859712    -1.14407209
 h     -3.28870132    -0.88976035    -0.06785985
 h     -2.98366419     0.21140083    -1.62059451
 h     -0.49696985     1.33198914     1.97316629
          17

 c      1.15532841    -0.44749683    -0.00433512
 c     -0.11276967    -0.90470893     0.51996105
 c     -1.10153059     0.05507490     0.14401463
 c     -1.04637380     1.20294032     0.93016234
 c     -0.32095525     1.14481721    -0.47892507
 c      1.13363272     0.82193300    -0.55150752
 h     -0.29438562    -1.71457593     1.25349299
 h     -1.87181126     1.87148134     0.90654238
 h     -0.79130156     1.81361203    -1.21641868
 h      1.86435774     1.55986105    -0.84384274
 o      2.39834861    -1.12973665     0.20846215
 h      2.89096400    -1.00598711    -0.56723347
 c     -2.49375325    -0.51709162    -0.72599941
 h     -1.87969073    -1.20947021    -1.09816089
 h     -3.31993343    -0.87846905    -0.03040920
 h     -2.99236253     0.27052292    -1.62551452
 h     -0.41798668     1.29130058     1.94124899
          17

 c      1.15809690    -0.45105599    -0.00052090
 c     -0.11126492    -0.89974012     0.51893884
 c     -1.09199169     0.04599835     0.14655093
 c     -1.05715400     1.20931678     0.92458868
 c     -0.34518584     1.14669604    -0.47882417
 c      1.12941640     0.82423462    -0.55327527
 h     -0.25691895    -1.68700790     1.24494713
 h     -1.87111747     1.84582270     0.90864179
 h     -0.79132893     1.83083439    -1.22403043
 h      1.88682875     1.57978089    -0.81533270
 o      2.38911590    -1.13701469     0.21117689
 h      2.93377182    -1.02091060    -0.60969945
 c     -2.47310486    -0.51012212    -0.72705928
 h     -1.84885821    -1.24515686    -1.07689539
 h     -3.34046762    -0.86405493     0.00044942
 h     -2.98390261     0.31009164    -1.60372091
 h     -0.34890049     1.24826647     1.88793763
          17

 c      1.16313912    -0.45671461     0.00402995
 c     -0.10734440    -0.89460425     0.51743984
 c     -1.08515907     0.03578781     0.14632299
 c     -1.06531544     1.21695348     0.92204243
 c     -0.36801434     1.14966125    -0.47978722
 c      1.12187139     0.82689681    -0.55413779
 h     -0.21799016    -1.66353336     1.23805796
 h     -1.88832188     1.83341036     0.91422410
 h     -0.78999536     1.84559312    -1.22810019
 h      1.90987322     1.59337680    -0.78799842
 o      2.37869269    -1.14375274     0.21334216
 h      2.97231306    -1.03654379    -0.64380405
 c     -2.45391456    -0.50007110    -0.72678961
 h     -1.81668626    -1.30584247    -1.07613588
 h     -3.34313362    -0.84430796     0.01854816
 h     -2.95699945     0.32761215    -1.55650894
 h     -0.29430509     1.20628061     1.81514409
          17

 c      1.17022440    -0.46393945     0.00893929
 c     -0.10066110    -0.88915229     0.51525072
 c     -1.08152134     0.02500462     0.14329052
 c     -1.07044275     1.22512997     0.92200515
 c     -0.38890947     1.15362558    -0.48190196
 c      1.11139427     0.83009271    -0.55400615
 h     -0.17974698    -1.64970624     1.23800186
 h     -1.92473537     1.83562817     0.92482623
 h     -0.78850705     1.85690993    -1.22883558
 h      1.92840478     1.59689561    -0.76123269
 o      2.36788289    -1.14992984     0.21412832
 h      2.99554108    -1.05401690    -0.65528028
 c     -2.43537412    -0.48854416    -0.72528859
 h     -1.79670333    -1.37397544    -1.08862876
 h     -3.32511292    -0.81890098     0.02147474
 h     -2.91200002     0.32316524    -1.48747529
 h     -0.25630841     1.16895732     1.72827488
          17

 c      1.17900679    -0.47210687     0.01382112
 c     -0.09104881    -0.88350208     0.51239952
 c     -1.08141976     0.01420564     0.13745998
 c     -1.07317329     1.23365738     0.92365489
 c     -0.40746025     1.15839680    -0.48513219
 c      1.09839270     0.83380353    -0.55276201
 h     -0.14360000    -1.64765159     1.24690209
 h     -1.97232410     1.84713391     0.94168134
 h     -0.78833727     1.86482888    -1.22743715
 h      1.93884510     1.58851576    -0.73510165
 o      2.35715374    -1.15563304     0.21329224
 h      2.99869341    -1.07310024    -0.63924863
 c     -2.41660341    -0.47710725    -0.72245889
 h     -1.79773293    -1.43458590    -1.10853127
 h     -3.28693180    -0.78880382     0.00966259
 h     -2.85159137     0.30072611    -1.40370068
 h     -0.23353815     1.13948066     1.63600577
          17

 c      1.18903349    -0.48053499     0.01829780
 c     -0.07855570    -0.87809559     0.50924703
 c     -1.08495376     0.00387328     0.12891590
 c     -1.07483311     1.24259025     0.92595817
 c     -0.42338506     1.16369913    -0.48934340
 c      1.08323430     0.83781972    -0.55027775
 h     -0.11037660    -1.65487845     1.26255225
 h     -2.01894515     1.86026900     0.96533271
 h     -0.79101833     1.87024676    -1.22584993
 h      1.93953894     1.56861173    -0.71021145
 o      2.34673353    -1.16101643     0.21098928
 h      2.98178517    -1.09287177    -0.59725871
 c     -2.39662155    -0.46738860    -0.71776749
 h     -1.82290296    -1.47784407    -1.13190132
 h     -3.23247920    -0.75619279    -0.01359687
 h     -2.78258130     0.27174373    -1.31850260
 h     -0.22040534     1.12009669     1.54975273
          17

 c      1.19975266    -0.48852515     0.02202205
 c     -0.06344400    -0.87351777     0.50634786
 c     -1.09189784    -0.00563154     0.11786700
 c     -1.07689017     1.25195091     0.92786867
 c     -0.43654057     1.16922148    -0.49435048
 c      1.06621779     0.84177306    -0.54644076
 h     -0.08068384    -1.66599075     1.27991624
 h     -2.05415808     1.86906013     0.99553331
 h     -0.79784560     1.87447324    -1.22625463
 h      1.93090201     1.53967450    -0.68752592
 o      2.33656093    -1.16628753     0.20779393
 h      2.95045668    -1.11192004    -0.53767255
 c     -2.37405066    -0.46147551    -0.71024467
 h     -1.87141454    -1.49809066    -1.15607377
 h     -3.16994532    -0.72461780    -0.04139135
 h     -2.71726319     0.25895459    -1.25328982
 h     -0.20802666     1.11166431     1.48142422
          17

 c      1.21052884    -0.49540484     0.02469756
 c     -0.04617967    -0.87024753     0.50422242
 c     -1.10163379    -0.01407814     0.10469616
 c     -1.08041073     1.26161828     0.92865147
 c     -0.44692277     1.17468029    -0.49997550
 c      1.04755572     0.84518199    -0.54117727
 h     -0.05505214    -1.67546281     1.29375319
 h     -2.07153647     1.87036069     1.03136504
 h     -0.80953420     1.87857982    -1.23036916
 h      1.91542170     1.50603179    -0.66820794
 o      2.32608208    -1.17170216     0.20488433
 h      2.91918196    -1.12837645    -0.47864780
 c     -2.34748071    -0.46121656    -0.69937496
 h     -1.93982807    -1.49306681    -1.17929321
 h     -3.11257927    -0.69884630    -0.06274705
 h     -2.66772662     0.28703725    -1.22824699
 h     -0.18877264     1.11395941     1.43935686
          17

 c      1.22067677    -0.50056273     0.02608379
 c     -0.02740739    -0.86852373     0.50321688
 c     -1.11311993    -0.02132400     0.08998860
 c     -1.08558282     1.27125999     0.92809747
 c     -0.45465977     1.17987630    -0.50608587
 c      1.02739040     0.84752450    -0.53447510
 h     -0.03388096    -1.67941907     1.30036170
 h     -2.06884367     1.86357833     1.07144807
 h     -0.82594125     1.88278967    -1.23882777
 h      1.89726554     1.47321007    -0.65344670
 o      2.31426498    -1.17754010     0.20392794
 h      2.91097367    -1.14030243    -0.44626797
 c     -2.31679146    -0.46591051    -0.68665402
 h     -2.02249464    -1.46431233    -1.20090161
 h     -3.07585145    -0.68319239    -0.06545826
 h     -2.63334650     0.35356642    -1.24115581
 h     -0.16215301     1.12679325     1.42534548
          17

 c      1.22950569    -0.50346810     0.02598198
 c     -0.00790281    -0.86833480     0.50346677
 c     -1.12494036    -0.02724095     0.07451071
 c     -1.09168683     1.28035044     0.92642127
 c     -0.45999694     1.18472189    -0.51259595
 c      1.00588182     0.84835902    -0.52640233
 h     -0.01737082    -1.67622292     1.29820921
 h     -2.04787083     1.85032456     1.11424564
 h     -0.84600750     1.88626900    -1.25097297
 h      1.88101022     1.44668422    -0.64423343
 o      2.30080407    -1.18403484     0.20569483
 h      2.93820219    -1.14693256    -0.45231599
 c     -2.28361802    -0.47271825    -0.67443685
 h     -2.11194472    -1.41822346    -1.22219378
 h     -3.06771270    -0.67817275    -0.04436028
 h     -2.60502400     0.43121523    -1.27202236
 h     -0.13542114     1.15020591     1.43540585
          17

 c      1.23637896    -0.50369218     0.02423041
 c      0.01149495    -0.86945369     0.50490609
 c     -1.13542165    -0.03165321     0.05916392
 c     -1.09749831     1.28826362     0.92396456
 c     -0.46328439     1.18922328    -0.51944007
 c      0.98337945     0.84746799    -0.51712010
 h     -0.00551905    -1.66653010     1.28803681
 h     -2.01444915     1.83427734     1.15852511
 h     -0.86797692     1.88745364    -1.26518440
 h      1.86949029     1.43021173    -0.64108276
 o      2.28720524    -1.19133882     0.20906480
 h      2.98494645    -1.14912127    -0.47843289
 c     -2.25084526    -0.47916303    -0.66371121
 h     -2.20034240    -1.36617952    -1.24730773
 h     -3.08137751    -0.67963790    -0.00638550
 h     -2.57679374     0.49637954    -1.30355484
 h     -0.11846998     1.18364453     1.46293314
          17

 c      1.24081305    -0.50096821     0.02073691
 c      0.02996318    -0.87147304     0.50728366
 c     -1.14279233    -0.03431665     0.04493542
 c     -1.10169270     1.29436711     0.92097597
 c     -0.46495894     1.19343049    -0.52653727
 c      0.96056994     0.84494423    -0.50688380
 h      0.00182632    -1.65320777     1.27278533
 h     -1.97795965     1.82082271     1.20386369
 h     -0.88978363     1.88470067    -1.27953456
 h      1.86205638     1.42470440    -0.64381991
 o      2.27538124    -1.19955006     0.21257210
 h      3.02795875    -1.14808427    -0.50096805
 c     -2.22163333    -0.48383330    -0.65435404
 h     -2.28200538    -1.32075571    -1.28194125
 h     -3.10241532    -0.68232298     0.03616796
 h     -2.54702289     0.53709538    -1.32601476
 h     -0.11899273     1.22543895     1.50115635
          17

 c      1.24257763    -0.49526560     0.01552155
 c      0.04676308    -0.87384864     0.51019849
 c     -1.14538422    -0.03494687     0.03281735
 c     -1.10319480     1.29815993     0.91756416
 c     -0.46550906     1.19738611    -0.53376418
 c      0.93844948     0.84115718    -0.49602903
 h      0.00488629    -1.64095768     1.25719099
 h     -1.94874121     1.81552391     1.25057776
 h     -0.90947380     1.87689816    -1.29242986
 h      1.85486884     1.42851469    -0.65156248
 o      2.26652863    -1.20868247     0.21535854
 h      3.05298779    -1.14480663    -0.50654130
 c     -2.19857786    -0.48644810    -0.64636930
 h     -2.35416428    -1.28809526    -1.32842355
 h     -3.11853944    -0.68267629     0.07342106
 h     -2.51624029     0.54918708    -1.33461078
 h     -0.14051761     1.27293423     1.54420403
          17

 c      1.24174722    -0.48683407     0.00873984
 c      0.06127671    -0.87599873     0.51319646
 c     -1.14187877    -0.03331317     0.02366593
 c     -1.10160491     1.29950061     0.91382432
 c     -0.46542242     1.20109173    -0.54094420
 c      0.91813247     0.83664162    -0.48494549
 h      0.00391020    -1.63511743     1.24655467
 h     -1.93315167     1.82120319     1.29820397
 h     -0.92555067     1.86382487    -1.30303386
 h      1.84295588     1.43873399    -0.66293003
 o      2.26109848    -1.21862352     0.21705271
 h      3.05443275    -1.14009214    -0.49034234
 c     -2.18357048    -0.48767913    -0.64038347
 h     -2.41447853    -1.26527982    -1.38221492
 h     -3.12243545    -0.67908462     0.09960060
 h     -2.48584870     0.53264215    -1.32729226
 h     -0.18219857     1.32286632     1.58751473
          17

 c      1.23868720    -0.47620358     0.00068252
 c      0.07301044    -0.87748650     0.51594624
 c     -1.13158033    -0.02938779     0.01802532
 c     -1.09743871     1.29873575     0.90999403
 c     -0.46512859     1.20449397    -0.54784730
 c      0.90064125     0.83199884    -0.47405026
 h     -0.00072802    -1.63940317     1.24450305
 h     -1.93041549     1.83597020     1.34347312
 h     -0.93719362     1.84624951    -1.31145231
 h      1.82232132     1.45245001    -0.67636954
 o      2.25895282    -1.22913404     0.21758615
 h      3.03294637    -1.13455914    -0.45318242
 c     -2.17773748    -0.48845991    -0.63717989
 h     -2.45967267    -1.24610541    -1.43496695
 h     -3.11090476    -0.67122880     0.11194808
 h     -2.45776470     0.49016518    -1.30395825
 h     -0.23928858     1.37182387     1.62822294
          17

 c      1.23398640    -0.46414042    -0.00824591
 c      0.08157611    -0.87819102     0.51839859
 c     -1.11462263    -0.02347114     0.01600250
 c     -1.09184779     1.29652440     0.90640472
 c     -0.46495213     1.20748532    -0.55419360
 c      0.88676740     0.82784385    -0.46376522
 h     -0.00830373    -1.65376519     1.25094930
 h     -1.93507464     1.85463066     1.38051262
 h     -0.94435772     1.82580713    -1.31872430
 h      1.79110283     1.46747325    -0.69045024
 o      2.25938011    -1.23990145     0.21720656
 h      2.99595816    -1.12829386    -0.40149296
 c     -2.18117516    -0.48950019    -0.63704585
 h     -2.48671638    -1.22645973    -1.47925550
 h     -3.08395890    -0.65962434     0.10985359
 h     -2.43462749     0.42780121    -1.26692460
 h     -0.30416047     1.41681532     1.66555551
          17

 c      1.22835438    -0.45157559    -0.01756259
 c      0.08669210    -0.87830667     0.52076906
 c     -1.09198062    -0.01619645     0.01729122
 c     -1.08608610     1.29353805     0.90330975
 c     -0.46508085     1.20992251    -0.55966959
 c      0.87699573     0.82477918    -0.45449730
 h     -0.01764675    -1.67432816     1.26216642
 h     -1.94158297     1.87167714     1.40312899
 h     -0.94770767     1.80467037    -1.32659219
 h      1.74994226     1.48267261    -0.70411624
 o      2.26096521    -1.25065237     0.21663427
 h      2.96080885    -1.11985586    -0.34947310
 c     -2.19277052    -0.49141286    -0.63947415
 h     -2.49396190    -1.20548210    -1.51052823
 h     -3.04490970    -0.64553383     0.09502070
 h     -2.42041652     0.35769173    -1.22274559
 h     -0.36808402     1.45569693     1.70056036
          17

 c      1.22251262    -0.43950793    -0.02675457
 c      0.08822384    -0.87816850     0.52335588
 c     -1.06527048    -0.00839702     0.02131984
 c     -1.08111721     1.29030648     0.90084240
 c     -0.46556081     1.21166239    -0.56396680
 c      0.87147343     0.82336172    -0.44661263
 h     -0.02738421    -1.69547849     1.27291112
 h     -1.94662840     1.88304223     1.40666328
 h     -0.94833559     1.78501595    -1.33699698
 h      1.70195265     1.49815871    -0.71688662
 o      2.26173612    -1.26127361     0.21697312
 h      2.95345913    -1.10529230    -0.31725364
 c     -2.21024909    -0.49517045    -0.64321896
 h     -2.48141367    -1.18479034    -1.52712664
 h     -3.00135257    -0.63118575     0.07268819
 h     -2.42101744     0.30156403    -1.18450068
 h     -0.42349963     1.48717506     1.73479063
          17

 c      1.21710141    -0.42889529    -0.03532815
 c      0.08623792    -0.87806407     0.52636207
 c     -1.03645266    -0.00090969     0.02742562
 c     -1.07745095     1.28721274     0.89911339
 c     -0.46631719     1.21261211    -0.56684186
 c      0.87002383     0.82405245    -0.44040423
 h     -0.03633453    -1.71215717     1.27864220
 h     -1.94922073     1.88640846     1.38858066
 h     -0.94726316     1.76838184    -1.35130722
 h      1.65235897     1.51534092    -0.72898959
 o      2.26056362    -1.27165913     0.21864399
 h      2.98710643    -1.08144691    -0.31358730
 c     -2.23055031    -0.50196400    -0.64691044
 h     -2.45058831    -1.16753742    -1.52995593
 h     -2.96597638    -0.62000202     0.05313891
 h     -2.44271881     0.28629211    -1.16860805
 h     -0.46580563     1.51047588     1.76857604
          17

 c      1.21262394    -0.42055988    -0.04284266
 c      0.08103512    -0.87813791     0.52981567
 c     -1.00756113     0.00558336     0.03498125
 c     -1.07516584     1.28453161     0.89828441
 c     -0.46719184     1.21277061    -0.56817512
 c      0.87223342     0.82717106    -0.43606725
 h     -0.04378373    -1.72115425     1.27668186
 h     -1.95013003     1.88102153     1.34843262
 h     -0.94493393     1.75518295    -1.36956888
 h      1.60754606     1.53658626    -0.74128992
 o      2.25831772    -1.28136142     0.22065533
 h      3.04417334    -1.05189889    -0.32415476
 c     -2.25081783    -0.51150453    -0.65037456
 h     -2.40421821    -1.15773318    -1.52234296
 h     -2.95390053    -0.61603235     0.05019688
 h     -2.48654176     0.32093743    -1.17953218
 h     -0.49364758     1.52497048     1.80012923
          17

 c      1.20942749    -0.41512586    -0.04892653
 c      0.07314852    -0.87837599     0.53356257
 c     -0.98051128     0.01062387     0.04346170
 c     -1.07402179     1.28242399     0.89851470
 c     -0.46798103     1.21223039    -0.56799742
 c      0.87761912     0.83289903    -0.43370540
 h     -0.04958378    -1.72155687     1.26652632
 h     -1.95155020     1.86760891     1.28774508
 h     -0.94104019     1.74469393    -1.39025248
 h      1.57334910     1.56412492    -0.75483242
 o      2.25642554    -1.28979414     0.22180020
 h      3.09899859    -1.02352818    -0.33072033
 c     -2.26960898    -0.52131394    -0.65446223
 h     -2.34570561    -1.15963361    -1.50971591
 h     -2.97307077    -0.62206976     0.07210412
 h     -2.54565185     0.38548786    -1.20390553
 h     -0.50799017     1.53016702     1.82619455
          17

 c      1.20770145    -0.41296550    -0.05329628
 c      0.06329879    -0.87862050     0.53728627
 c     -0.95698146     0.01398579     0.05245789
 c     -1.07356463     1.28089225     0.89984778
 c     -0.46845580     1.21113373    -0.56646391
 c      0.88580913     0.84133562    -0.43337073
 h     -0.05413222    -1.71486125     1.24982472
 h     -1.95703238     1.84841338     1.20984851
 h     -0.93481667     1.73549997    -1.41069204
 h      1.55316532     1.59840476    -0.77005845
 o      2.25575287    -1.29652975     0.22140598
 h      3.13538453    -1.00147922    -0.32318273
 c     -2.28716025    -0.52879049    -0.65909755
 h     -2.27832024    -1.17650823    -1.49787641
 h     -3.01642217    -0.63836037     0.11239153
 h     -2.61109402     0.45340108    -1.22644322
 h     -0.51107871     1.52604195     1.84344282
          17

 c      1.20748880    -0.41416071    -0.05577739
 c      0.05232274    -0.87859666     0.54054471
 c     -0.93834185     0.01566237     0.06165659
 c     -1.07324054     1.27977832     0.90216241
 c     -0.46835646     1.20961160    -0.56378874
 c      0.89661731     0.85252866    -0.43509551
 h     -0.05826705    -1.70484653     1.23014857
 h     -1.97096236     1.82680706     1.11926904
 h     -0.92556570     1.72614506    -1.42795255
 h      1.54717713     1.63710888    -0.78626569
 o      2.25661595    -1.30133630     0.21924623
 h      3.14634439    -0.98842712    -0.29822242
 c     -2.30447159    -0.53253819    -0.66331291
 h     -2.20483665    -1.20839486    -1.48939646
 h     -3.06869741    -0.66351025     0.15571615
 h     -2.67590415     0.50665512    -1.23861469
 h     -0.50576609     1.51333464     1.84956969
          17

 c      1.20871196    -0.41849737    -0.05631608
 c      0.04109113    -0.87797864     0.54284508
 c     -0.92561806     0.01584006     0.07080363
 c     -1.07263026     1.27887965     0.90521177
 c     -0.46737842     1.20773603    -0.56017596
 c      0.90997087     0.86641110    -0.43887520
 h     -0.06305334    -1.69685764     1.21226881
 h     -1.99642675     1.80582589     1.02061940
 h     -0.91308539     1.71565763    -1.43966949
 h      1.55319872     1.67583292    -0.80182079
 o      2.25894898    -1.30415058     0.21538196
 h      3.13141644    -0.98494808    -0.25678156
 c     -2.32232083    -0.53235833    -0.66643521
 h     -2.12839248    -1.25048601    -1.48126612
 h     -3.11666460    -0.69566095     0.18869356
 h     -2.73529978     0.53558348    -1.23724078
 h     -0.49500714     1.49363394     1.84392070
          17

 c      1.21120636    -0.42550158    -0.05497596
 c      0.03042423    -0.87653663     0.54378343
 c     -0.91948160     0.01485513     0.07966929
 c     -1.07177768     1.27812662     0.90863855
 c     -0.46517069     1.20550026    -0.55577171
 c      0.92577820     0.88269781    -0.44462127
 h     -0.06944083    -1.69598876     1.20057051
 h     -2.03194084     1.78622935     0.91804920
 h     -0.89785499     1.70382955    -1.44459420
 h      1.56820375     1.70980553    -0.81489293
 o      2.26229016    -1.30509904     0.21012687
 h      3.09686201    -0.98915050    -0.20351561
 c     -2.34094771    -0.52881842    -0.66837414
 h     -2.05349544    -1.29453574    -1.46714820
 h     -3.15211258    -0.73291694     0.20350423
 h     -2.78597839     0.53581085    -1.22198304
 h     -0.48129081     1.46928184     1.82787886
          17

 c      1.21475674    -0.43451249    -0.05191993
 c      0.02101354    -0.87433017     0.54321512
 c     -0.92026512     0.01313261     0.08802760
 c     -1.07129536     1.27761815     0.91188807
 c     -0.46135850     1.20282743    -0.55064397
 c      0.94383224     0.90083898    -0.45212802
 h     -0.07789570    -1.70451791     1.19699074
 h     -2.07061494     1.76635302     0.81614136
 h     -0.88101336     1.69127174    -1.44282102
 h      1.58948147     1.73538238    -0.82410823
 o      2.26557584    -1.30458879     0.20409666
 h      3.05891638    -0.99519799    -0.14759080
 c     -2.36015745    -0.52281162    -0.66926592
 h     -1.98565010    -1.33209939    -1.44160887
 h     -3.17093533    -0.77346678     0.19703744
 h     -2.82573681     0.50652666    -1.19416122
 h     -0.46607946     1.44313509     1.80498387
          17

 c      1.21912757    -0.44476537    -0.04738604
 c      0.01336161    -0.87178501     0.54132450
 c     -0.92798593     0.01111460     0.09565775
 c     -1.07207475     1.27748079     0.91418175
 c     -0.45558541     1.19960101    -0.54479023
 c      0.96377103     0.92005215    -0.46107031
 h     -0.08823601    -1.72049897     1.20002173
 h     -2.10347255     1.74415294     0.72071129
 h     -0.86417316     1.67928251    -1.43569126
 h      1.61518902     1.75078376    -0.82887685
 o      2.26708484    -1.30335930     0.19813593
 h      3.04472115    -0.99254485    -0.10152627
 c     -2.37946566    -0.51535166    -0.66917528
 h     -1.93017004    -1.35672308    -1.40228409
 h     -3.17202423    -0.81574228     0.16967755
 h     -2.85368935     0.45047525    -1.15671377
 h     -0.44963656     1.41817577     1.78039806
          17

 c      1.22407915    -0.45545688    -0.04166416
 c      0.00774325    -0.86953788     0.53851362
 c     -0.94236243     0.00918269     0.10236155
 c     -1.07487843     1.27776127     0.91470516
 c     -0.44756548     1.19570825    -0.53817803
 c      0.98507686     0.93939428    -0.47102293
 h     -0.09976490    -1.73892415     1.20576004
 h     -2.12339570     1.71896573     0.63805763
 h     -0.84910101     1.66954234    -1.42534976
 h      1.64453091     1.75625914    -0.82945201
 o      2.26562550    -1.30205912     0.19273554
 h      3.07369245    -0.97290787    -0.07192776
 c     -2.39808451    -0.50764302    -0.66797769
 h     -1.89125502    -1.36453828    -1.34989827
 h     -3.15696000    -0.85877524     0.12493615
 h     -2.87142886     0.37577972    -1.11509333
 h     -0.43165615     1.39702515     1.75939622
          17

 c      1.22936531    -0.46579178    -0.03507129
 c      0.00418866    -0.86817051     0.53520756
 c     -0.96282606     0.00759370     0.10798778
 c     -1.08007390     1.27842846     0.91289223
 c     -0.43713388     1.19108810    -0.53081694
 c      1.00710384     0.95784425    -0.48149352
 h     -0.11153574    -1.75426711     1.20992911
 h     -2.12684245     1.69187938     0.57367351
 h     -0.83729221     1.66366315    -1.41396445
 h      1.67772643     1.75387869    -0.82682131
 o      2.26218973    -1.30057855     0.18757325
 h      3.13153364    -0.94109771    -0.05223290
 c     -2.41472601    -0.50129437    -0.66529290
 h     -1.87144505    -1.35424381    -1.28769405
 h     -3.13039349    -0.90287838     0.06979266
 h     -2.88539927     0.29920071    -1.07890061
 h     -0.41260152     1.38153788     1.74530957
          17

 c      1.23472566    -0.47502803    -0.02792382
 c      0.00249958    -0.86802355     0.53171386
 c     -0.98854321     0.00644968     0.11244970
 c     -1.08753389     1.27940586     0.90860234
 c     -0.42428893     1.18577180    -0.52283276
 c      1.02914361     0.97439165    -0.49196864
 h     -0.12257361    -1.76245989     1.20936701
 h     -2.11395258     1.66540508     0.53138589
 h     -0.82952645     1.66269131    -1.40282494
 h      1.71570260     1.74690057    -0.82241136
 o      2.25877760    -1.29845777     0.18217386
 h      3.18884152    -0.90832833    -0.03333179
 c     -2.42749823    -0.49820513    -0.66050329
 h     -1.87100220    -1.32739285    -1.22120176
 h     -3.10038792    -0.95049528     0.01482533
 h     -2.90840156     0.24601466    -1.06201471
 h     -0.39478103     1.37268041     1.73828870
          17

 c      1.23988428    -0.48252306    -0.02051125
 c      0.00230132    -0.86914037     0.52816996
 c     -1.01845588     0.00571428     0.11573693
 c     -1.09666372     1.28056976     0.90210761
 c     -0.40921557     1.17990190    -0.51450149
 c      1.05052954     0.98814328    -0.50197185
 h     -0.13201953    -1.76174563     1.20263393
 h     -2.08844351     1.64314774     0.51282136
 h     -0.82558344     1.66679350    -1.39179023
 h      1.75936887     1.73865604    -0.81760724
 o      2.25685027    -1.29546137     0.17635509
 h      3.22536245    -0.88255584    -0.01082440
 c     -2.43478269    -0.49916191    -0.65321083
 h     -1.88674715    -1.28952368    -1.15858088
 h     -3.07698768    -1.00603242    -0.02783672
 h     -2.95192537     0.23437790    -1.07482210
 h     -0.38212992     1.37068647     1.73586260
          17

 c      1.24455971    -0.48776545    -0.01308080
 c      0.00311941    -0.87129082     0.52454437
 c     -1.05134443     0.00526479     0.11791642
 c     -1.10648239     1.28171505     0.89396967
 c     -0.39228214     1.17372053    -0.50621617
 c      1.07076038     0.99843334    -0.51111900
 h     -0.13924224    -1.75285394     1.19012737
 h     -2.05789880     1.62970505     0.51692130
 h     -0.82428551     1.67529215    -1.37944352
 h      1.80855678     1.73123177    -0.81322009
 o      2.25717499    -1.29160844     0.17014724
 h      3.23208565    -0.86749094     0.01613383
 c     -2.43701104    -0.50226446    -0.64371858
 h     -1.91059393    -1.25177893    -1.11114846
 h     -3.06742083    -1.07255189    -0.05005769
 h     -3.01151888     0.25498447    -1.11247002
 h     -0.37889199     1.37527758     1.73463871
          17

 c      1.24848538    -0.49039611    -0.00583006
 c      0.00446560    -0.87402873     0.52065749
 c     -1.08592179     0.00496060     0.11911413
 c     -1.11572989     1.28252299     0.88490454
 c     -0.37400491     1.16753536    -0.49840659
 c      1.08958316     1.00488407    -0.51914344
 h     -0.14393959    -1.73887287     1.17399930
 h     -2.03375675     1.63056549     0.53973366
 h     -0.82384496     1.68702476    -1.36383261
 h      1.86121406     1.72468903    -0.80923347
 o      2.26000710    -1.28706878     0.16367442
 h      3.20792483    -0.86381241     0.04665519
 c     -2.43659156    -0.50452377    -0.63228314
 h     -1.93045244    -1.22978019    -1.09211048
 h     -3.07113475    -1.14682802    -0.05247955
 h     -3.07175145     0.28404613    -1.16013313
 h     -0.38819938     1.38580842     1.73185054
          17

 c      1.25143926    -0.49022389     0.00109464
 c      0.00590814    -0.87677218     0.51622265
 c     -1.12093444     0.00470113     0.11948975
 c     -1.12317369     1.28261348     0.87559093
 c     -0.35498889     1.16168147    -0.49145595
 c      1.10697831     1.00737071    -0.52587542
 h     -0.14618581    -1.72473072     1.15779684
 h     -2.02843444     1.65111440     0.57565599
 h     -0.82232809     1.70081383    -1.34333984
 h      1.91355802     1.71739209    -0.80503228
 o      2.26509213    -1.28213606     0.15710248
 h      3.15923520    -0.86920137     0.07891714
 c     -2.43599775    -0.50436893    -0.61884180
 h     -1.93762068    -1.23420102    -1.11027298
 h     -3.08128519    -1.21965731    -0.04208407
 h     -3.12001251     0.30395734    -1.20479860
 h     -0.41110180     1.40134353     1.72625231
          17

 c      1.25327687    -0.48723041     0.00759246
 c      0.00710206    -0.87893305     0.51093239
 c     -1.15522471     0.00445505     0.11922696
 c     -1.12830729     1.28177761     0.86637305
 c     -0.33585253     1.15648908    -0.48564935
 c      1.12305810     1.00592182    -0.53119657
 h     -0.14631640    -1.71588691     1.14551123
 h     -2.04753901     1.69370237     0.62059255
 h     -0.81805898     1.71585446    -1.31730300
 h      1.96112999     1.70708688    -0.79990410
 o      2.27144789    -1.27731623     0.15061221
 h      3.10291851    -0.87667635     0.11059242
 c     -2.43635408    -0.50243412    -0.60391534
 h     -1.93506456    -1.25939113    -1.16212093
 h     -3.09019270    -1.28107520    -0.02645155
 h     -3.14972165     0.30639635    -1.23815603
 h     -0.44604546     1.42072465     1.71855330
          17

 c      1.25395927    -0.48154832     0.01359169
 c      0.00776558    -0.88010693     0.50459959
 c     -1.18774205     0.00425601     0.11853394
 c     -1.13189294     1.28024791     0.85714287
 c     -0.31715197     1.15225670    -0.48115339
 c      1.13794750     1.00062465    -0.53500210
 h     -0.14458594    -1.71614444     1.13995102
 h     -2.08370587     1.75453436     0.67344018
 h     -0.80990619     1.73194542    -1.28628801
 h      2.00002539     1.69192577    -0.79344313
 o      2.27725035    -1.27342577     0.14433189
 h      3.06811361    -0.87311674     0.13999188
 c     -2.43773868    -0.50051335    -0.58877149
 h     -1.93284186    -1.28895070    -1.23398333
 h     -3.09236714    -1.32387060    -0.01103470
 h     -3.15847883     0.28887551    -1.25531047
 h     -0.48893115     1.44268492     1.71148176
          17

 c      1.25356654    -0.47340995     0.01902826
 c      0.00763128    -0.88023379     0.49728732
 c     -1.21753339     0.00418055     0.11763537
 c     -1.13548617     1.27863953     0.84763858
 c     -0.29933129     1.14922765    -0.47800969
 c      1.15169666     0.99157468    -0.53718386
 h     -0.14080713    -1.72568626     1.14126094
 h     -2.12165096     1.82469758     0.73332413
 h     -0.79744978     1.74956769    -1.25206572
 h      2.02773227     1.67103357    -0.78570658
 o      2.28096517    -1.27114542     0.13822925
 h      3.07842825    -0.84690030     0.16789968
 c     -2.44006352    -0.50020084    -0.57478443
 h     -1.93888015    -1.30881736    -1.31096122
 h     -3.08485503    -1.34419571     0.00096984
 h     -3.14650148     0.25217927    -1.25368559
 h     -0.53414381     1.46597424     1.70908219
          17

 c      1.25229023    -0.46310846     0.02383979
 c      0.00643338    -0.87959051     0.48931572
 c     -1.24375062     0.00432687     0.11674957
 c     -1.14047884     1.27763625     0.83780094
 c     -0.28270944     1.14757499    -0.47614330
 c      1.16423002     0.97886654    -0.53763120
 h     -0.13435472    -1.74100875     1.14685688
 h     -2.14778841     1.89441756     0.79727586
 h     -0.78098440     1.76981517    -1.21733724
 h      2.04352916     1.64469517    -0.77720993
 o      2.28323632    -1.27007124     0.13222400
 h      3.12223922    -0.80354925     0.19585351
 c     -2.44330885    -0.50250367    -0.56301253
 h     -1.95654731    -1.31150741    -1.38159454
 h     -3.06688518    -1.34125717     0.00820541
 h     -3.11633620     0.19962516    -1.23294444
 h     -0.57650292     1.48928485     1.71485268
          17

 c      1.25040556    -0.45101992     0.02798179
 c      0.00395437    -0.87861550     0.48113502
 c     -1.26568256     0.00480119     0.11605329
 c     -1.14759359     1.27779201     0.82792957
 c     -0.26750139     1.14740203    -0.47539570
 c      1.17532933     0.96260925    -0.53624278
 h     -0.12456760    -1.75682604     1.15282604
 h     -2.15437599     1.95605974     0.86076756
 h     -0.76128434     1.79411561    -1.18519546
 h      2.04859249     1.61433497    -0.76886428
 o      2.28581412    -1.26913586     0.12638419
 h      3.16970241    -0.75897004     0.22300412
 c     -2.44728395    -0.50802617    -0.55406070
 h     -1.98602318    -1.29468194    -1.43817437
 h     -3.03980102    -1.31732799     0.01108676
 h     -3.07382804     0.13785943    -1.19606160
 h     -0.61304669     1.51087619     1.72945831
          17

 c      1.24821748    -0.43765569     0.03145027
 c      0.00008539    -0.87770891     0.47317376
 c     -1.28279253     0.00570461     0.11564703
 c     -1.15690202     1.27951660     0.81865849
 c     -0.25386475     1.14876774    -0.47558196
 c      1.18464920     0.94296316    -0.53294643
 h     -0.11116937    -1.76827475     1.15555241
 h     -2.13895067     2.00467688     0.91887414
 h     -0.73914679     1.82368344    -1.15836436
 h      2.04583749     1.58234295    -0.76188628
 o      2.28983839    -1.26749201     0.12084928
 h      3.20006010    -0.72511289     0.24734800
 c     -2.45123932    -0.51722546    -0.54797826
 h     -2.02572843    -1.25928369    -1.47596429
 h     -3.00751198    -1.27842760     0.01233420
 h     -3.03016338     0.07886214    -1.15154670
 h     -0.64326608     1.52831882     1.74993617
          17

 c      1.24600197    -0.42370106     0.03430258
 c     -0.00514247    -0.87711017     0.46574505
 c     -1.29474386     0.00712795     0.11553416
 c     -1.16804690     1.28307025     0.81076224
 c     -0.24195432     1.15173029    -0.47654866
 c      1.19177416     0.92021034    -0.52773016
 h     -0.09445275    -1.77223990     1.15269471
 h     -2.10284297     2.03773511     0.96705673
 h     -0.71490346     1.85881781    -1.13845543
 h      2.03931389     1.55163728    -0.75763228
 o      2.29569021    -1.26464586     0.11573866
 h      3.20428275    -0.70784476     0.26722461
 c     -2.45363738    -0.53048667    -0.54426844
 h     -2.07299362    -1.20859084    -1.49272651
 h     -2.97712557    -1.23516950     0.01793583
 h     -3.00275900     0.04091897    -1.11449471
 h     -0.66787442     1.53881885     1.77119375
          17

 c      1.24396553    -0.41003604     0.03667773
 c     -0.01155810    -0.87685375     0.45901329
 c     -1.30139592     0.00915574     0.11562458
 c     -1.18041964     1.28850550     0.80491439
 c     -0.23195447     1.15637927    -0.47820046
 c      1.19632969     0.89486676    -0.52068967
 h     -0.07526138    -1.76784408     1.14354433
 h     -2.05035360     2.05506048     1.00163643
 h     -0.68820553     1.89841548    -1.12562877
 h      2.03298717     1.52481760    -0.75729360
 o      2.30325896    -1.26036387     0.11112763
 h      3.18116134    -0.70866794     0.28172956
 c     -2.45281978    -0.54760013    -0.54252642
 h     -2.12418130    -1.14809857    -1.48906634
 h     -2.95826410    -1.20148653     0.03703615
 h     -3.00775098     0.04110161    -1.09846748
 h     -0.68748537     1.53987837     1.78831382
          17

 c      1.24222919    -0.39774678     0.03881527
 c     -0.01887210    -0.87676910     0.45299502
 c     -1.30278437     0.01187077     0.11575752
 c     -1.19320748     1.29557281     0.80151740
 c     -0.22406424     1.16282699    -0.48048286
 c      1.19811649     0.86781389    -0.51208688
 h     -0.05486670    -1.75651975     1.12907627
 h     -1.98878710     2.05938806     1.02024557
 h     -0.65825657     1.94005920    -1.11884895
 h      2.02921119     1.50308077    -0.76149287
 o      2.31203043    -1.25466780     0.10702345
 h      3.13615164    -0.72506686     0.29109666
 c     -2.44870966    -0.56693582    -0.54325831
 h     -2.17456465    -1.08594577    -1.47005004
 h     -2.95844049    -1.18774650     0.07724226
 h     -3.04460454     0.07900110    -1.09956892
 h     -0.70203542     1.52979198     1.79806154
          17

 c      1.24083406    -0.38811243     0.04106259
 c     -0.02671794    -0.87651266     0.44758066
 c     -1.29912469     0.01534480     0.11571097
 c     -1.20535361     1.30360627     0.80061844
 c     -0.21844464     1.17115955    -0.48334172
 c      1.19718120     0.84037269    -0.50239137
 h     -0.03478790    -1.74181379     1.11180422
 h     -1.92890616     2.05749442     1.02244169
 h     -0.62432875     1.98065038    -1.11651290
 h      2.02783967     1.48556527    -0.76998297
 o      2.32094995    -1.24795924     0.10329928
 h      3.08367859    -0.74876049     0.29774025
 c     -2.44321420    -0.58617514    -0.54659460
 h     -2.21836296    -1.03325717    -1.44796048
 h     -2.97638610    -1.19249966     0.13631869
 h     -3.09780949     0.13765618    -1.10073057
 h     -0.71086165     1.50785259     1.79931878
          17

 c      1.23976164    -0.38252901     0.04385615
 c     -0.03470320    -0.87564865     0.44258782
 c     -1.29082330     0.01961212     0.11520146
 c     -1.21558430     1.31148691     0.80191249
 c     -0.21515725     1.18137556    -0.48669129
 c      1.19376049     0.81423113    -0.49226564
 h     -0.01658403    -1.72868093     1.09526379
 h     -1.88434129     2.06067213     1.01009002
 h     -0.58624457     2.01723201    -1.11707477
 h      2.02671137     1.46972936    -0.78168954
 o      2.32829675    -1.24114718     0.09960513
 h      3.04919904    -0.76394419     0.30765563
 c     -2.43878098    -0.60350921    -0.55085014
 h     -2.24998233    -1.00239402    -1.44239134
 h     -3.00283715    -1.20553884     0.20198442
 h     -3.15177563     0.19938222    -1.08852718
 h     -0.71309321     1.47439919     1.79285213
          17

 c      1.23896113    -0.38232564     0.04765948
 c     -0.04245554    -0.87379901     0.43786220
 c     -1.27844885     0.02465005     0.11389611
 c     -1.22275640     1.31798541     0.80490999
 c     -0.21412397     1.19333859    -0.49040231
 c      1.18814275     0.79120059    -0.48247335
 h     -0.00170243    -1.72194894     1.08287630
 h     -1.86716350     2.08093869     0.98623515
 h     -0.54463469     2.04767173    -1.11945912
 h      2.02307342     1.45253573    -0.79508996
 o      2.33250392    -1.23517014     0.09551676
 h      3.05631284    -0.75528966     0.32801979
 c     -2.43708194    -0.61791109    -0.55385944
 h     -2.26715238    -1.00067664    -1.46893609
 h     -3.02773353    -1.21731720     0.26058002
 h     -3.19639199     0.25216192    -1.05744895
 h     -0.70811985     1.43082668     1.78076752
          17

 c      1.23836260    -0.38848046     0.05285387
 c     -0.04964212    -0.87083338     0.43340136
 c     -1.26267408     0.03038165     0.11143890
 c     -1.22651705     1.32258897     0.80923107
 c     -0.21511525     1.20675733    -0.49430477
 c      1.18054522     0.77285809    -0.47372350
 h      0.00850281    -1.72425466     1.07643778
 h     -1.87991939     2.12157689     0.95251696
 h     -0.50094344     2.07107777    -1.12325025
 h      2.01492104     1.43166272    -0.80870952
 o      2.33394563    -1.22984678     0.09110552
 h      3.09860931    -0.72659013     0.35810464
 c     -2.43866106    -0.62926115    -0.55510126
 h     -2.27283140    -1.02461140    -1.52265377
 h     -3.04420787    -1.22256187     0.30265800
 h     -3.22592030     0.28865879    -1.00708620
 h     -0.69593012     1.37957056     1.76589732
          17

 c      1.23786183    -0.40132931     0.05960719
 c     -0.05595897    -0.86698658     0.42942024
 c     -1.24422848     0.03669556     0.10748072
 c     -1.22749718     1.32588736     0.81465899
 c     -0.21777183     1.22119877    -0.49819390
 c      1.17106778     0.76018177    -0.46649737
 h      0.01263331    -1.73477547     1.07523840
 h     -1.91337169     2.17270680     0.90908866
 h     -0.45722858     2.08792107    -1.12870813
 h      2.00174501     1.40624378    -0.82154593
 o      2.33437195    -1.22424060     0.08692090
 h      3.14871503    -0.69495658     0.38955067
 c     -2.44334485    -0.63795725    -0.55553961
 h     -2.27239097    -1.06392694    -1.58311903
 h     -3.04860550    -1.21945539     0.32340363
 h     -3.23734584     0.30449286    -0.93963547
 h     -0.67720739     1.32396575     1.75124289
          17

 c      1.23729058    -0.42039639     0.06778560
 c     -0.06112643    -0.86280720     0.42629772
 c     -1.22386666     0.04348128     0.10171317
 c     -1.22669172     1.32890440     0.82094092
 c     -0.22166075     1.23613547    -0.50183961
 c      1.15971255     0.75332222    -0.46093044
 h      0.00923358    -1.74985400     1.07659442
 h     -1.95380694     2.21916928     0.85727589
 h     -0.41583302     2.09981839    -1.13661768
 h      1.98475542     1.37710225    -0.83334838
 o      2.33521321    -1.21774823     0.08345687
 h      3.18518991    -0.67322606     0.41486444
 c     -2.45066561    -0.64436601    -0.55621689
 h     -2.27039410    -1.10872442    -1.63130799
 h     -3.03960906    -1.20847307     0.32162139
 h     -3.22966394     0.29753182    -0.85884562
 h     -0.65333658     1.26788602     1.73933112
          17

 c      1.23639328    -0.44444627     0.07697059
 c     -0.06490723    -0.85898896     0.42444862
 c     -1.20234033     0.05066206     0.09390961
 c     -1.22486866     1.33237896     0.82774406
 c     -0.22633497     1.25102429    -0.50501591
 c      1.14642999     0.75162760    -0.45681255
 h     -0.00300545    -1.76485836     1.07727909
 h     -1.98991039     2.24899950     0.80040491
 h     -0.37901210     2.10894789    -1.14793422
 h      1.96668617     1.34654061    -0.84471159
 o      2.33726454    -1.21026594     0.08099101
 h      3.19754695    -0.66701499     0.42998105
 c     -2.45994537    -0.64869710    -0.55772106
 h     -2.26993951    -1.15183662    -1.65587748
 h     -3.01784757    -1.19203154     0.29938004
 h     -3.20411934     0.26828282    -0.76982424
 h     -0.62645163     1.21528816     1.73148706
          17

 c      1.23483951    -0.47173896     0.08657080
 c     -0.06714466    -0.85620347     0.42421177
 c     -1.18036377     0.05820731     0.08395768
 c     -1.22241537     1.33657986     0.83474319
 c     -0.23138884     1.26539948    -0.50754838
 c      1.13119240     0.75390930    -0.45370581
 h     -0.02499813    -1.77589506     1.07474923
 h     -2.01455590     2.25563100     0.74276956
 h     -0.34862898     2.11719132    -1.16325733
 h      1.95108567     1.31765030    -0.85686515
 o      2.34088692    -1.20202075     0.07962466
 h      3.18299030    -0.67709340     0.43360356
 c     -2.47015549    -0.65115983    -0.56034644
 h     -2.27309057    -1.18835154    -1.65193058
 h     -2.98608828    -1.17488516     0.26265780
 h     -3.16542169     0.22156278    -0.67906116
 h     -0.59940707     1.16990957     1.72752583
          17

 c      1.23227216    -0.50037177     0.09596422
 c     -0.06779851    -0.85498937     0.42579021
 c     -1.15857771     0.06612110     0.07187733
 c     -1.21942157     1.34139087     0.84165051
 c     -0.23649435     1.27894889    -0.50936037
 c      1.11410574     0.75881858    -0.45112607
 h     -0.05713428    -1.78073631     1.06772362
 h     -2.02420873     2.23700563     0.68863931
 h     -0.32601033     2.12536752    -1.18233552
 h      1.94096485     1.29316914    -0.87105301
 o      2.34607095    -1.19347842     0.07929293
 h      3.14511748    -0.70038920     0.42700726
 c     -2.47969624    -0.65221443    -0.56438367
 h     -2.28122598    -1.21492122    -1.61912934
 h     -2.94953934    -1.16480807     0.22236521
 h     -3.12380675     0.16940261    -0.59386716
 h     -0.57541142     1.13509779     1.72623397
          17

 c      1.22838427    -0.52857826     0.10460726
 c     -0.06696885    -0.85568784     0.42922970
 c     -1.13752440     0.07441534     0.05782050
 c     -1.21579143     1.34642026     0.84818506
 c     -0.24141567     1.29153898    -0.51049019
 c      1.09553034     0.76516684    -0.44871226
 h     -0.09927969    -1.77913351     1.05629779
 h     -2.01829063     2.19460779     0.64171626
 h     -0.31196639     2.13299482    -1.20389728
 h      1.93722703     1.27436167    -0.88768342
 o      2.35226405    -1.18538114     0.07968706
 h      3.09611602    -0.72879232     0.41524363
 c     -2.48642381    -0.65272215    -0.57023703
 h     -2.29501762    -1.22976081    -1.56127746
 h     -2.91483867    -1.17193095     0.19323958
 h     -3.09573888     0.13213729    -0.52017207
 h     -0.55739274     1.11357848     1.72623705
          17

 c      1.22300647    -0.55490850     0.11208784
 c     -0.06490509    -0.85840814     0.43441944
 c     -1.11763307     0.08307515     0.04205205
 c     -1.21128351     1.35105319     0.85405683
 c     -0.24601128     1.30318201    -0.51106687
 c      1.07612216     0.77207141    -0.44631131
 h     -0.15086658    -1.77277638     1.04181525
 h     -1.99930359     2.13331149     0.60469251
 h     -0.30688195     2.13869550    -1.22593619
 h      1.93797710     1.26070184    -0.90583468
 o      2.35813562    -1.17883218     0.08013965
 h      3.05983719    -0.74734564     0.40894095
 c     -2.48864012    -0.65342531    -0.57794829
 h     -2.31394843    -1.23380848    -1.48769443
 h     -2.88610592    -1.20392505     0.18685869
 h     -3.09656270     0.12856928    -0.45963545
 h     -0.54742956     1.10717891     1.72667986
          17

 c      1.21616743    -0.57827845     0.11813923
 c     -0.06199816    -0.86303451     0.44111660
 c     -1.09922943     0.09202359     0.02492194
 c     -1.20546248     1.35444543     0.85900217
 c     -0.25022552     1.31397564    -0.51126152
 c      1.05673565     0.77893137    -0.44395490
 h     -0.21102834    -1.76485254     1.02649940
 h     -1.97375553     2.06187194     0.57856421
 h     -0.31078953     2.14092868    -1.24626867
 h      1.93935000     1.25054846    -0.92355511
 o      2.36219510    -1.17492317     0.07987175
 h      3.06161893    -0.74020209     0.42032207
 c     -2.48662696    -0.65375053    -0.58602995
 h     -2.33559107    -1.23325943    -1.41573665
 h     -2.86115296    -1.25891287     0.20265189
 h     -3.12664152     0.15723381    -0.41182551
 h     -0.54639101     1.11662032     1.72757896
          17

 c      1.20810732    -0.59792961     0.12262860
 c     -0.05876950    -0.86930217     0.44900805
 c     -1.08256572     0.10109510     0.00683590
 c     -1.19764353     1.35555652     0.86284923
 c     -0.25408172     1.32404485    -0.51123692
 c      1.03825349     0.78532561    -0.44177064
 h     -0.27866572    -1.75896317     1.01270630
 h     -1.95296458     1.99285281     0.56181250
 h     -0.32341061     2.13864872    -1.26309394
 h      1.93717762     1.24215210    -0.93866079
 o      2.36468901    -1.17362338     0.07888850
 h      3.09824975    -0.70869219     0.44891100
 c     -2.48225391    -0.65186851    -0.59132178
 h     -2.35596807    -1.24087819    -1.36989163
 h     -2.83406025    -1.32569492     0.22961628
 h     -3.17276835     0.19875934    -0.37842236
 h     -0.55373861     1.14142223     1.73000691
          17

 c      1.19926210    -0.61338678     0.12552686
 c     -0.05585618    -0.87694299     0.45780379
 c     -1.06784422     0.11003161    -0.01175572
 c     -1.18709798     1.35343437     0.86549246
 c     -0.25766745     1.33349922    -0.51111135
 c      1.02144526     0.79092462    -0.43989688
 h     -0.35223540    -1.75744491     1.00186736
 h     -1.95060780     1.93930544     0.55080960
 h     -0.34417785     2.13169471    -1.27537936
 h      1.92839307     1.23432821    -0.94946771
 o      2.36731291    -1.17391642     0.07794322
 h      3.14242366    -0.66919867     0.48215229
 c     -2.47718333    -0.64630241    -0.59108346
 h     -2.37259659    -1.26782133    -1.36804729
 h     -2.80027689    -1.39110347     0.25578447
 h     -3.22117937     0.23421952    -0.36161601
 h     -0.56743826     1.17996643     1.73618445
          17

 c      1.19022428    -0.62442814     0.12686434
 c     -0.05399411    -0.88581233     0.46730474
 c     -1.05521890     0.11850860    -0.03035918
 c     -1.17373517     1.34780429     0.86665007
 c     -0.26111239     1.34240230    -0.51093708
 c      1.00689219     0.79543877    -0.43842916
 h     -0.42921600    -1.76006588     0.99377555
 h     -1.97416942     1.90743235     0.54323666
 h     -0.37226733     2.12088965    -1.28303712
 h      1.91176868     1.22669867    -0.95519466
 o      2.37134026    -1.17488620     0.07767814
 h      3.17211562    -0.63559022     0.50924693
 c     -2.47210873    -0.63737313    -0.58509352
 h     -2.38690099    -1.30896681    -1.40398214
 h     -2.75817487    -1.44491770     0.27318353
 h     -3.26281614     0.25243423    -0.36187244
 h     -0.58422717     1.22982970     1.74919793
          17

 c      1.18165230    -0.63104244     0.12669909
 c     -0.05395952    -0.89588822     0.47738128
 c     -1.04480179     0.12616938    -0.04844988
 c     -1.15858038     1.33931542     0.86574031
 c     -0.26456016     1.35075451    -0.51069842
 c      0.99494922     0.79859677    -0.43739276
 h     -0.50580201    -1.76425558     0.98688321
 h     -2.01789373     1.89294265     0.54120511
 h     -0.40665494     2.10788756    -1.28688348
 h      1.88817758     1.21970441    -0.95612362
 o      2.37722282    -1.17597548     0.07840864
 h      3.17700175    -0.61504166     0.52474467
 c     -2.46714384    -0.62665388    -0.57492184
 h     -2.40135336    -1.34740768    -1.45616913
 h     -2.70826262    -1.48056638     0.27776114
 h     -3.29255125     0.24857906    -0.37787758
 h     -0.60076485     1.28840676     1.77159277
          17

 c      1.17414183    -0.63338361     0.12511151
 c     -0.05643138    -0.90715257     0.48788283
 c     -1.03668046     0.13265154    -0.06550644
 c     -1.14318849     1.32903464     0.86232310
 c     -0.26813890     1.35849625    -0.51033510
 c      0.98572567     0.80014392    -0.43673247
 h     -0.57737791    -1.76667090     0.97935689
 h     -2.06773599     1.88660312     0.54890333
 h     -0.44617514     2.09478320    -1.28834804
 h      1.86056384     1.21452454    -0.95362306
 o      2.38485121    -1.17687714     0.08022289
 h      3.15477508    -0.60997725     0.52702072
 c     -2.46223017    -0.61561741    -0.56225627
 h     -2.41681582    -1.36898561    -1.50594616
 h     -2.65230467    -1.49449490     0.26822860
 h     -3.30796103     0.22200220    -0.40710327
 h     -0.61548345     1.35332167     1.80273994
          17

 c      1.16810451    -0.63174150     0.12221464
 c     -0.06182553    -0.91946022     0.49855264
 c     -1.03092975     0.13760701    -0.08105690
 c     -1.12881743     1.31796065     0.85657524
 c     -0.27194168     1.36553189    -0.50978914
 c      0.97910036     0.79985571    -0.43632311
 h     -0.63951991    -1.76482582     0.97004512
 h     -2.11037428     1.88051799     0.56882142
 h     -0.48952503     2.08353106    -1.28893770
 h      1.83353219     1.21288066    -0.94995692
 o      2.39370840    -1.17749919     0.08302626
 h      3.10925106    -0.61888575     0.51756242
 c     -2.45717695    -0.60524064    -0.54842021
 h     -2.43271437    -1.36643857    -1.54223843
 h     -2.59285950    -1.48585202     0.24548177
 h     -3.30916697     0.17537974    -0.44615794
 h     -0.62932731     1.42197402     1.83729291
          17

 c      1.16369630    -0.62653110     0.11816754
 c     -0.07018386    -0.93246657     0.50899099
 c     -1.02761112     0.14072523    -0.09471857
 c     -1.11622389     1.30693554     0.84923179
 c     -0.27602620     1.37176440    -0.50905695
 c      0.97480391     0.79757691    -0.43601819
 h     -0.68893246    -1.75799666     0.95892277
 h     -2.13698321     1.86985981     0.60081128
 h     -0.53517980     2.07534101    -1.28960520
 h      1.81222677     1.21656881    -0.94767473
 o      2.40281806    -1.17807437     0.08646728
 h      3.05167318    -0.63476137     0.50211040
 c     -2.45154792    -0.59613262    -0.53453439
 h     -2.44774115    -1.33759696    -1.55951896
 h     -2.53307106    -1.45697495     0.21282624
 h     -3.29968265     0.11490024    -0.49101946
 h     -0.64439435     1.49089756     1.86702561
          17

 c      1.16081345    -0.61828319     0.11317928
 c     -0.08115817    -0.94561477     0.51866544
 c     -1.02676041     0.14176545    -0.10621672
 c     -1.10581672     1.29667134     0.84123384
 c     -0.28043249     1.37711633    -0.50821675
 c      0.97257246     0.79329065    -0.43573944
 h     -0.72406194    -1.74748525     0.94713438
 h     -2.14322580     1.85234714     0.64278270
 h     -0.58128477     2.07034451    -1.29034561
 h      1.80047313     1.22664571    -0.94852640
 o      2.41065670    -1.17933645     0.08981721
 h      3.00255178    -0.64248664     0.49251624
 c     -2.44455861    -0.58859846    -0.52171249
 h     -2.46017372    -1.28355826    -1.55580889
 h     -2.47642632    -1.41470232     0.17686128
 h     -3.28757620     0.05047888    -0.53751094
 h     -0.66209125     1.55587124     1.88422532
          17

 c      1.15915374    -0.60761458     0.10749899
 c     -0.09407633    -0.95816165     0.52695302
 c     -1.02836824     0.14059210    -0.11538441
 c     -1.09777251     1.28772766     0.83345484
 c     -0.28520219     1.38151701    -0.50741348
 c      0.97229157     0.78718960    -0.43556144
 h     -0.74541189    -1.73650815     0.93683040
 h     -2.12864231     1.82762323     0.69145216
 h     -0.62567128     2.06771690    -1.29028150
 h      1.79908372     1.24259636    -0.95241730
 o      2.41570333    -1.18220845     0.09223506
 h      2.98333257    -0.62411292     0.50244536
 c     -2.43520037    -0.58244087    -0.51109899
 h     -2.46792407    -1.20806447    -1.53216080
 h     -2.42614736    -1.37165277     0.14825918
 h     -3.28464595    -0.00598478    -0.58211592
 h     -0.68230099     1.61260831     1.88391070
          17

 c      1.15832752    -0.59518337     0.10140011
 c     -0.10806102    -0.96923894     0.53320491
 c     -1.03235735     0.13719870    -0.12214364
 c     -1.09202312     1.28043997     0.82657131
 c     -0.29038113     1.38486416    -0.50681068
 c      0.97400834     0.77969457    -0.43571874
 h     -0.75542653    -1.72970223     0.93082703
 h     -2.09669691     1.79712495     0.74280370
 h     -0.66607404     2.06615831    -1.28817899
 h      1.80569889     1.26215383    -0.95729227
 o      2.41786034    -1.18651591     0.09373648
 h      2.99395060    -0.57968187     0.53187317
 c     -2.42283247    -0.57667684    -0.50360629
 h     -2.46858296    -1.11784258    -1.49367109
 h     -2.38435889    -1.34408509     0.13977924
 h     -3.30038084    -0.04580333    -0.62217642
 h     -0.70339611     1.65751202     1.86454654
          17

 c      1.15798298    -0.58165400     0.09515884
 c     -0.12218915    -0.97797475     0.53683264
 c     -1.03856355     0.13171158    -0.12647291
 c     -1.08816731     1.27483683     0.82099785
 c     -0.29600726     1.38698500    -0.50653548
 c      0.97781355     0.77139469    -0.43652496
 h     -0.75756592    -1.73196463     0.93197655
 h     -2.05553145     1.76434015     0.79249148
 h     -0.70047571     2.06443914    -1.28307415
 h      1.81627960     1.28200891    -0.96008970
 o      2.41826599    -1.19089449     0.09521675
 h      3.01536815    -0.52878488     0.56665685
 c     -2.40781573    -0.56989737    -0.49918769
 h     -2.45980726    -1.02326208    -1.45181296
 h     -2.35224153    -1.34244740     0.15840390
 h     -3.33417750    -0.06798939    -0.65456453
 h     -0.72242393     1.68822716     1.82811556
          17

 c      1.15788168    -0.56767892     0.08903026
 c     -0.13568965    -0.98368463     0.53741539
 c     -1.04672709     0.12437408    -0.12836972
 c     -1.08542506     1.27058736     0.81680997
 c     -0.30209514     1.38762030    -0.50664090
 c      0.98370941     0.76294937    -0.43827148
 h     -0.75446902    -1.74648863     0.94216620
 h     -2.01832170     1.73488113     0.83652922
 h     -0.72743549     2.06179347    -1.27473095
 h      1.82694197     1.29887240    -0.95796710
 o      2.41788536    -1.19409441     0.09747977
 h      3.03146110    -0.48966289     0.59399466
 c     -2.39128394    -0.56124147    -0.49615605
 h     -2.44014803    -0.93766848    -1.42597942
 h     -2.33136635    -1.36259429     0.19789212
 h     -3.37610856    -0.07704458    -0.67511658
 h     -0.73520544     1.70412876     1.78019516
          17

 c      1.15790789    -0.55388021     0.08323110
 c     -0.14810850    -0.98605846     0.53479599
 c     -1.05648350     0.11552020    -0.12782284
 c     -1.08287536     1.26709459     0.81367079
 c     -0.30862308     1.38643534    -0.50709804
 c      0.99153974     0.75499955    -0.44116110
 h     -0.74625242    -1.77281932     0.96129878
 h     -2.00031494     1.71502185     0.87225910
 h     -0.74630596     2.05809815    -1.26382932
 h      1.83511310     1.31030330    -0.94909761
 o      2.41716145    -1.19541954     0.10093771
 h      3.03444814    -0.47209854     0.60726291
 c     -2.37450792    -0.55076096    -0.49204523
 h     -2.40947636    -0.87235544    -1.43645712
 h     -2.32358986    -1.39129315     0.24338993
 h     -3.41423955    -0.07808311    -0.68026614
 h     -0.73651178     1.70677939     1.72990521
          17

 c      1.15803680    -0.54082979     0.07793444
 c     -0.15930884    -0.98520952     0.52910188
 c     -1.06734271     0.10554718    -0.12480746
 c     -1.08011750     1.26384394     0.81092686
 c     -0.31551657     1.38305331    -0.50781826
 c      1.00097496     0.74810203    -0.44528077
 h     -0.73056577    -1.80652487     0.98702160
 h     -2.01048125     1.70791794     0.89868886
 h     -0.75728954     2.05386337    -1.25189493
 h      1.83998507     1.31517386    -0.93298866
 o      2.41618179    -1.19460705     0.10571170
 h      3.02230746    -0.47930926     0.60445656
 c     -2.35869013    -0.53933127    -0.48587467
 h     -2.36838228    -0.82931335    -1.48572185
 h     -2.32965995    -1.41653942     0.28106730
 h     -3.43911835    -0.07482351    -0.66844413
 h     -0.72077648     1.69980945     1.68864793
          17

 c      1.15828954    -0.52903102     0.07326905
 c     -0.16930673    -0.98154940     0.52067401
 c     -1.07868450     0.09488596    -0.11931531
 c     -1.07772307     1.26079354     0.80802878
 c     -0.32263744     1.37710444    -0.50869523
 c      1.01152198     0.74267689    -0.45059342
 h     -0.70437745    -1.84089484     1.01549224
 h     -2.04463787     1.71096278     0.91566981
 h     -0.76131113     2.05003956    -1.24099118
 h      1.84261147     1.31389844    -0.91051358
 o      2.41477362    -1.19174500     0.11169732
 h      2.99730094    -0.50926341     0.58716771
 c     -2.34491031    -0.52821735    -0.47879601
 h     -2.31843989    -0.80277906    -1.55437390
 h     -2.34871449    -1.43109029     0.30215115
 h     -3.44452822    -0.06958313    -0.64013329
 h     -0.68391167     1.68716816     1.66613804
          17

 c      1.15869435    -0.51889890     0.06931701
 c     -0.17809122    -0.97560721     0.50996267
 c     -1.08979898     0.08397037    -0.11139394
 c     -1.07669913     1.25843736     0.80504708
 c     -0.32979849     1.36828933    -0.50965016
 c      1.02254882     0.73896473    -0.45693930
 h     -0.66576179    -1.86921457     1.04254052
 h     -2.08928342     1.71817563     0.92338340
 h     -0.75970275     2.04761911    -1.23319697
 h      1.84579707     1.30847910    -0.88375009
 o      2.41243648    -1.18735064     0.11851189
 h      2.96701089    -0.55342749     0.56142810
 c     -2.33401092    -0.51848193    -0.47252256
 h     -2.26285852    -0.78651625    -1.61941812
 h     -2.37864388    -1.43177611     0.30252125
 h     -3.42737294    -0.06346147    -0.59739744
 h     -0.62603859     1.67005631     1.66470852
          17

 c      1.15926673    -0.51073205     0.06610880
 c     -0.18552934    -0.96790438     0.49744911
 c     -1.09996447     0.07321308    -0.10116054
 c     -1.07763356     1.25754112     0.80275722
 c     -0.33680504     1.35644727    -0.51066926
 c      1.03334271     0.73701413    -0.46405956
 h     -0.61463223    -1.88628972     1.06455709
 h     -2.13027151     1.72416622     0.92259745
 h     -0.75377440     2.04708823    -1.22996874
 h      1.85357177     1.30219108    -0.85552142
 o      2.40818525    -1.18252870     0.12538343
 h      2.94676212    -0.59429386     0.53944642
 c     -2.32652399    -0.51082067    -0.46828872
 h     -2.20580285    -0.77649564    -1.66557751
 h     -2.41662227    -1.41854066     0.28151707
 h     -3.38802883    -0.05621928    -0.54347271
 h     -0.55293341     1.64596675     1.67766297
          17

 c      1.16000871    -0.50467835     0.06362119
 c     -0.19134702    -0.95889815     0.48360147
 c     -1.10854511     0.06298761    -0.08878982
 c     -1.08045195     1.25875417     0.80217664
 c     -0.34349812     1.34160619    -0.51182428
 c      1.04323072     0.73673622    -0.47165993
 h     -0.55264283    -1.88910255     1.07899352
 h     -2.15745860     1.72578507     0.91473905
 h     -0.74446710     2.04794955    -1.23163263
 h      1.86984396     1.29860698    -0.82851630
 o      2.40078870    -1.17865625     0.13137078
 h      2.95584579    -0.61056540     0.53605525
 c     -2.32254711    -0.50562354    -0.46683033
 h     -2.15159098    -0.77032572    -1.68518963
 h     -2.45959669    -1.39428777     0.24137317
 h     -3.33133168    -0.04581239    -0.48242908
 h     -0.47416616     1.61138032     1.69419063
          17

 c      1.16090679    -0.50070790     0.06177644
 c     -0.19514548    -0.94895985     0.46884835
 c     -1.11508532     0.05361075    -0.07449567
 c     -1.08463867     1.26235539     0.80407274
 c     -0.34977201     1.32399011    -0.51326363
 c      1.05175443     0.73802456    -0.47949667
 h     -0.48277814    -1.87702988     1.08464477
 h     -2.16541694     1.72206542     0.90171227
 h     -0.73229207     2.04861244    -1.23729774
 h      1.89632232     1.30006397    -0.80425295
 o      2.39005113    -1.17602701     0.13633022
 h      2.99745877    -0.59893936     0.55334377
 c     -2.32156826    -0.50301794    -0.46865048
 h     -2.10439800    -0.76640844    -1.67559854
 h     -2.50486322    -1.36536932     0.18726396
 h     -3.26759817    -0.02771031    -0.41858527
 h     -0.39974310     1.56456460     1.70498226
          17

 c      1.16191877    -0.49861015     0.06043308
 c     -0.19643143    -0.93836378     0.45355681
 c     -1.11936952     0.04532485    -0.05851874
 c     -1.08945519     1.26821206     0.80877968
 c     -0.35556020     1.30398000    -0.51516981
 c      1.05880300     0.74085112    -0.48741972
 h     -0.40889554    -1.85193582     1.08187547
 h     -2.15305894     1.71387126     0.88574510
 h     -0.71756101     2.04675926    -1.24525474
 h      1.93098943     1.30655303    -0.78265006
 o      2.37724740    -1.17362904     0.14110292
 h      3.05215625    -0.57765813     0.57776945
 c     -2.32249385    -0.50283994    -0.47420858
 h     -2.06811480    -0.76349064    -1.63779424
 h     -2.55085827    -1.34179870     0.12718580
 h     -3.21117263     0.00493647    -0.35543637
 h     -0.33793220     1.50623054     1.70439276
          17

 c      1.16297307    -0.49801852     0.05937608
 c     -0.19466238    -0.92728470     0.43801369
 c     -1.12142827     0.03829001    -0.04112208
 c     -1.09399967     1.27582904     0.81622582
 c     -0.36080517     1.28205004    -0.51770285
 c      1.06458158     0.74524682    -0.49533402
 h     -0.33522643    -1.81813834     1.07278491
 h     -2.12367876     1.70380562     0.86929529
 h     -0.70072023     2.04000210    -1.25363011
 h      1.96860065     1.31605016    -0.76261901
 o      2.36379338    -1.17054899     0.14650870
 h      3.09900441    -0.56390550     0.59623643
 c     -2.32426240    -0.50451994    -0.48376918
 h     -2.04588483    -0.76064463    -1.57690861
 h     -2.59773019    -1.33507055     0.07019141
 h     -3.17304491     0.05779842    -0.29514965
 h     -0.29454869     1.43898859     1.69029140
          17

 c      1.16398810    -0.49844354     0.05832096
 c     -0.18931925    -0.91582622     0.42242412
 c     -1.12151198     0.03259530    -0.02259951
 c     -1.09717704     1.28439916     0.82601361
 c     -0.36543308     1.25870780    -0.52095647
 c      1.06943763     0.75120093    -0.50312787
 h     -0.26578213    -1.78193409     1.06107442
 h     -2.08545850     1.69633955     0.85490656
 h     -0.68259781     2.02651930    -1.26098515
 h      2.00280519     1.32590669    -0.74305100
 o      2.35060656    -1.16644858     0.15297283
 h      3.12559210    -0.56594443     0.60204097
 c     -2.32675663    -0.50706731    -0.49668974
 h     -2.03889560    -0.75781869    -1.50464922
 h     -2.64636652    -1.35201834     0.02232886
 h     -3.15242906     0.12920365    -0.24044810
 h     -0.27277830     1.36671583     1.66353461
          17

 c      1.16490170    -0.49931022     0.05693329
 c     -0.17999702    -0.90412259     0.40695950
 c     -1.12007185     0.02828015    -0.00330111
 c     -1.09777233     1.29289014     0.83749532
 c     -0.36933839     1.23445202    -0.52493990
 c      1.07368279     0.75858360    -0.51063525
 h     -0.20376442    -1.75019474     1.05119699
 h     -2.05095755     1.69756232     0.84487310
 h     -0.66448413     2.00549035    -1.26668776
 h      2.02819494     1.33409955    -0.72343320
 o      2.33817804    -1.16139178     0.16063219
 h      3.12671895    -0.58570183     0.59315705
 c     -2.33092781    -0.50942156    -0.51072583
 h     -2.04444196    -0.75702095    -1.44265932
 h     -2.69595622    -1.38926093    -0.01626286
 h     -3.13965431     0.20931446    -0.19633368
 h     -0.27276639     1.29399146     1.62780904
          17

 c      1.16570092    -0.50000423     0.05485738
 c     -0.16648260    -0.89250205     0.39187001
 c     -1.11773120     0.02533541     0.01633673
 c     -1.09490032     1.30028643     0.84982609
 c     -0.37238087     1.20974768    -0.52957926
 c      1.07749132     0.76712866    -0.51764075
 h     -0.15128057    -1.72802378     1.04664335
 h     -2.03262455     1.71337054     0.84079763
 h     -0.64807574     1.97729854    -1.27105531
 h      2.04142783     1.33982887    -0.70396820
 o      2.32666170    -1.15570520     0.16942582
 h      3.10283158    -0.62085846     0.57075997
 c     -2.33809662    -0.51076974    -0.52250932
 h     -2.05542643    -0.76268559    -1.42020758
 h     -2.74332599    -1.43558378    -0.04929167
 h     -3.12556861     0.28607139    -0.16840412
 h     -0.29074597     1.22532821     1.58985090
          17

 c      1.16645164    -0.49992996     0.05174976
 c     -0.14880038    -0.88158983     0.37759277
 c     -1.11519880     0.02367725     0.03578932
 c     -1.08878245     1.30598997     0.86196078
 c     -0.37439467     1.18501646    -0.53472983
 c      1.08086134     0.77645647    -0.52390604
 h     -0.10951263    -1.71679484     1.04828156
 h     -2.03445178     1.74591526     0.84353357
 h     -0.63532274     1.94350041    -1.27529117
 h      2.04162232     1.34365186    -0.68544291
 o      2.31577782    -1.14998720     0.17907604
 h      3.06141224    -0.66452017     0.53948493
 c     -2.34899841    -0.51077947    -0.52974802
 h     -2.06626910    -0.77715953    -1.45411749
 h     -2.78475857    -1.47887791    -0.08043457
 h     -3.10562257     0.34997209    -0.16053219
 h     -0.31820124     1.16419537     1.55978609
          17

 c      1.16733022    -0.49856459     0.04730902
 c     -0.12726001    -0.87222660     0.36474153
 c     -1.11313360     0.02310713     0.05448697
 c     -1.08093654     1.31008302     0.87273607
 c     -0.37521298     1.16064637    -0.54019750
 c      1.08360664     0.78610788    -0.52919953
 h     -0.07898673    -1.71421123     1.05413970
 h     -2.04865721     1.79168331     0.85354401
 h     -0.62820087     1.90650747    -1.28119278
 h      2.03040036     1.34742787    -0.66903112
 o      2.30455200    -1.14521569     0.18900441
 h      3.02103824    -0.70334317     0.50871511
 c     -2.36321081    -0.50985129    -0.53308534
 h     -2.07964010    -0.79503261    -1.52941216
 h     -2.81757776    -1.51013986    -0.11164138
 h     -3.07920903     0.39515271    -0.17414889
 h     -0.34303279     1.11196147     1.54982019
          17

 c      1.16864230    -0.49548225     0.04129593
 c     -0.10252910    -0.86524557     0.35397931
 c     -1.11202087     0.02328627     0.07188815
 c     -1.07314599     1.31309874     0.88129382
 c     -0.37470730     1.13702163    -0.54578053
 c      1.08537207     0.79558199    -0.53332491
 h     -0.05956642    -1.71615100     1.06070229
 h     -2.06224877     1.84380609     0.87090634
 h     -0.62841237     1.86894350    -1.29058175
 h      2.01163712     1.35413397    -0.65607987
 o      2.29144020    -1.14261488     0.19845982
 h      3.00956345    -0.71973705     0.49050939
 c     -2.37973500    -0.50865730    -0.53464693
 h     -2.10113289    -0.80771459    -1.61672613
 h     -2.84056176    -1.52406165    -0.14326298
 h     -3.04820436     0.41898711    -0.20857565
 h     -0.35549431     1.06827775     1.56894505
          17

 c      1.17080415    -0.49033888     0.03354114
 c     -0.07568092    -0.86126969     0.34588469
 c     -1.11210056     0.02375083     0.08754752
 c     -1.06625504     1.31548347     0.88762892
 c     -0.37283250     1.11456148    -0.55133417
 c      1.08570366     0.80439517    -0.53615172
 h     -0.05030802    -1.71865007     1.06450259
 h     -2.06446903     1.89545751     0.89501487
 h     -0.63704404     1.83280936    -1.30452698
 h      1.99057696     1.36735511    -0.64785492
 o      2.27599395    -1.14269290     0.20725429
 h      3.03824828    -0.70757850     0.48792881
 c     -2.39758081    -0.50764895    -0.53622288
 h     -2.13326544    -0.80955948    -1.69361820
 h     -2.85390879    -1.51872615    -0.17450975
 h     -3.01627077     0.42204474    -0.26140157
 h     -0.35538635     1.03390926     1.61639194
          17

 c      1.17428989    -0.48286571     0.02394638
 c     -0.04814041    -0.86061989     0.34087668
 c     -1.11336956     0.02397201     0.10114678
 c     -1.06007771     1.31733605     0.89255457
 c     -0.36967045     1.09374194    -0.55682606
 c      1.08421527     0.81218255    -0.53764443
 h     -0.04947473    -1.71908555     1.06315375
 h     -2.04924619     1.94147749     0.92453821
 h     -0.65426743     1.79883688    -1.32269148
 h      1.97196590     1.39018597    -0.64524913
 o      2.25993231    -1.14475668     0.21602063
 h      3.08506170    -0.68010964     0.49098291
 c     -2.41576690    -0.50706691    -0.53900329
 h     -2.17549128    -0.79848987    -1.74763356
 h     -2.85930075    -1.49565154    -0.20365739
 h     -2.98886971     0.40882867    -0.32866373
 h     -0.35079045     1.01203393     1.68189194
          17

 c      1.17955929    -0.47292668     0.01249797
 c     -0.02149749    -0.86330987     0.33917820
 c     -1.11564953     0.02344498     0.11248543
 c     -1.05404901     1.31855294     0.89712720
 c     -0.36546049     1.07507004    -0.56233967
 c      1.08080815     0.81883016    -0.53788155
 h     -0.05475910    -1.71666728     1.05581833
 h     -2.01475232     1.97865182     0.95763929
 h     -0.67920597     1.76644458    -1.34322948
 h      1.95774578     1.42373632    -0.64854374
 o      2.24531409    -1.14795097     0.22538394
 h      3.12310065    -0.65287833     0.48974843
 c     -2.43317976    -0.50707350    -0.54383545
 h     -2.22560398    -0.77477811    -1.77297122
 h     -2.86015252    -1.46033552    -0.22800223
 h     -2.97326335     0.38858478    -0.40525044
 h     -0.35059663     1.00608575     1.75227382
          17

 c      1.18694620    -0.46060759    -0.00070130
 c      0.00275823    -0.86906243     0.34078086
 c     -1.11868115     0.02177332     0.12144766
 c     -1.04762756     1.31899181     0.90221157
 c     -0.36060524     1.05901257    -0.56801358
 c      1.07578194     0.82455820    -0.53705790
 h     -0.06361882    -1.71258644     1.04336716
 h     -1.96264647     2.00575788     0.99227630
 h     -0.71006627     1.73430775    -1.36334707
 h      1.94602153     1.46621604    -0.65732398
 o      2.23343766    -1.15176114     0.23562623
 h      3.13724210    -0.63502792     0.47960325
 c     -2.44860481    -0.50766491    -0.55133398
 h     -2.28046558    -0.74024178    -1.76804671
 h     -2.86176561    -1.42263710    -0.24378615
 h     -2.97716704     0.37373793    -0.48603910
 h     -0.36020865     1.01772768     1.81642707
          17

 c      1.19652995    -0.44629261    -0.01539220
 c      0.02349157    -0.87732084     0.34541095
 c     -1.12219952     0.01872216     0.12797064
 c     -1.04033241     1.31848175     0.90835024
 c     -0.35564170     1.04591600    -0.57395336
 c      1.06973338     0.82988042    -0.53546574
 h     -0.07363962    -1.70990690     1.02829719
 h     -1.89774222     2.02381841     1.02649096
 h     -0.74449450     1.70115554    -1.38018107
 h      1.93234325     1.51346345    -0.67060664
 o      2.22491564    -1.15590580     0.24678348
 h      3.12246716    -0.63059170     0.45958771
 c     -2.46109892    -0.50829407    -0.56176357
 h     -2.33615264    -0.69803252    -1.73504819
 h     -2.87050974    -1.39491220    -0.24667527
 h     -3.00495610     0.37330778    -0.56712740
 h     -0.38127108     1.04649718     1.86665875
          17

 c      1.20806017    -0.43069765    -0.03113409
 c      0.04006986    -0.88728894     0.35253685
 c     -1.12596480     0.01422843     0.13202985
 c     -1.03169266     1.31677269     0.91575145
 c     -0.35118152     1.03595349    -0.58015929
 c      1.06334206     0.83546672    -0.53345904
 h     -0.08283334    -1.71296479     1.01420571
 h     -1.82777814     2.03641865     1.05865980
 h     -0.78002446     1.66639397    -1.39156660
 h      1.91209912     1.56049136    -0.68711148
 o      2.21983501    -1.16023315     0.25873410
 h      3.08114981    -0.64002160     0.43092360
 c     -2.47055183    -0.50781758    -0.57479649
 h     -2.38793923    -0.65271400    -1.68144169
 h     -2.89100263    -1.38563430    -0.23369788
 h     -3.05397102     0.38605960    -0.64517926
 h     -0.41248082     1.09014485     1.89862693
          17

 c      1.22098037    -0.41483163    -0.04731864
 c      0.05234951    -0.89806099     0.36146451
 c     -1.12976058     0.00837576     0.13364301
 c     -1.02130552     1.31355029     0.92427786
 c     -0.34783408     1.02910941    -0.58649019
 c      1.05719363     0.84199277    -0.53141112
 h     -0.08971437    -1.72593827     1.00458182
 h     -1.76233162     2.04935489     1.08760740
 h     -0.81450086     1.63041538    -1.39650043
 h      1.88227732     1.60296256    -0.70554856
 o      2.21770814    -1.16476913     0.27122219
 h      3.02391385    -0.65953429     0.39660749
 c     -2.47784835    -0.50527360    -0.58914143
 h     -2.43058380    -0.61019940    -1.62320417
 h     -2.92274971    -1.39253499    -0.20604394
 h     -3.11587060     0.40298596    -0.71581756
 h     -0.45006005     1.14493032     1.91140500
          17

 c      1.23453400    -0.39986605    -0.06323229
 c      0.06052766    -0.90883926     0.37150760
 c     -1.13338737     0.00134774     0.13288418
 c     -1.00907193     1.30861170     0.93342738
 c     -0.34612889     1.02519249    -0.59266220
 c      1.05168444     0.85001265    -0.52967125
 h     -0.09307132    -1.75080493     1.00120062
 h     -1.71005769     2.06845782     1.11226914
 h     -0.84641871     1.59463600    -1.39531671
 h      1.84215726     1.63808954    -0.72484224
 o      2.21728864    -1.16989227     0.28388286
 h      2.97279795    -0.67873514     0.36103598
 c     -2.48437216    -0.50042634    -0.60232792
 h     -2.45939394    -0.57691307    -1.58664195
 h     -2.96041026    -1.40452739    -0.16946369
 h     -3.18128070     0.41506392    -0.77408274
 h     -0.48782805     1.20589612     1.90815086
          17

 c      1.24790259    -0.38693038    -0.07814931
 c      0.06495986    -0.91911869     0.38212654
 c     -1.13665686    -0.00662273     0.12990159
 c     -0.99546858     1.30213755     0.94235243
 c     -0.34645333     1.02386874    -0.59827451
 c      1.04697812     0.85984532    -0.52852176
 h     -0.09168625    -1.78593582     1.00320658
 h     -1.67526534     2.09586954     1.13094502
 h     -0.87514985     1.56131240    -1.38961695
 h      1.79337709     1.66510563    -0.74429926
 o      2.21685051    -1.17627930     0.29639298
 h      2.95701359    -0.68223719     0.32770572
 c     -2.49133819    -0.49354866    -0.61175033
 h     -2.47180810    -0.55765997    -1.59737484
 h     -2.99736948    -1.40986373    -0.13147840
 h     -3.24259714     0.41688706    -0.81603092
 h     -0.51746003     1.26754320     1.89681194
          17

 c      1.26033757    -0.37690484    -0.09142032
 c      0.06604098    -0.92870582     0.39294193
 c     -1.13938670    -0.01529095     0.12492661
 c     -0.98149990     1.29475072     0.95001122
 c     -0.34902115     1.02471139    -0.60286060
 c      1.04299115     0.87147713    -0.52813944
 h     -0.08440645    -1.82654800     1.00771509
 h     -1.65692271     2.12808022     1.14111041
 h     -0.90096693     1.53315104    -1.38192832
 h      1.73974293     1.68552002    -0.76375998
 o      2.21581686    -1.18395155     0.30866529
 h      2.98696752    -0.66565605     0.29626044
 c     -2.49951469    -0.48511879    -0.61697955
 h     -2.46783319    -0.55378916    -1.65509628
 h     -3.02841001    -1.40102511    -0.09856297
 h     -3.29425550     0.40622108    -0.83949237
 h     -0.52999027     1.32519349     1.88877903
          17

 c      1.27125139    -0.37030840    -0.10252747
 c      0.06417587    -0.93759367     0.40365546
 c     -1.14141426    -0.02442590     0.11824866
 c     -0.96821588     1.28724797     0.95559377
 c     -0.35388280     1.02726476    -0.60596639
 c      1.03942347     0.88451870    -0.52857119
 h     -0.07053715    -1.86659417     1.01133136
 h     -1.65087868     2.15794236     1.14037973
 h     -0.92472858     1.51274227    -1.37503230
 h      1.68672294     1.70303268    -0.78370910
 o      2.21550860    -1.19176510     0.32065847
 h      3.04188649    -0.64401041     0.26560049
 c     -2.50924618    -0.47562940    -0.61984748
 h     -2.44946929    -0.56383465    -1.73368129
 h     -3.05036139    -1.37518507    -0.07501696
 h     -3.33229267     0.38292307    -0.84401903
 h     -0.51916840     1.37616254     1.89314516
          17

 c      1.28023013    -0.36730466    -0.11110005
 c      0.05979784    -0.94581760     0.41397244
 c     -1.14262604    -0.03382583     0.11016740
 c     -0.95620900     1.28036105     0.95902723
 c     -0.36097443     1.03110957    -0.60724355
 c      1.03586654     0.89828007    -0.52974380
 h     -0.05016184    -1.90064602     1.01140571
 h     -1.65247738     2.17808452     1.12762139
 h     -0.94722907     1.50193827    -1.37104441
 h      1.64027472     1.72258115    -0.80515467
 o      2.21744356    -1.19851325     0.33218847
 h      3.09648070    -0.63392461     0.23692271
 c     -2.52047967    -0.46550508    -0.62233272
 h     -2.42021485    -0.58503459    -1.80632325
 h     -3.06194132    -1.33336554    -0.06288310
 h     -3.35439509     0.34872226    -0.83069549
 h     -0.48467737     1.41913098     1.90980561
          17

 c      1.28698963    -0.36776751    -0.11690532
 c      0.05338130    -0.95336253     0.42356567
 c     -1.14297740    -0.04331847     0.10096196
 c     -0.94552979     1.27470378     0.96091958
 c     -0.37017924     1.03591234    -0.60652354
 c      1.03197936     0.91199648    -0.53152782
 h     -0.02418695    -1.92500028     1.00658513
 h     -1.65783405     2.18297689     1.10331959
 h     -0.96851800     1.50139965    -1.37060777
 h      1.60493013     1.74810647    -0.82900710
 o      2.22243291    -1.20350852     0.34302466
 h      3.13550785    -0.64413799     0.21226602
 c     -2.53275054    -0.45510801    -0.62563435
 h     -2.38425607    -0.61426939    -1.85645542
 h     -3.06371827    -1.28001767    -0.06189472
 h     -3.36068771     0.30781895    -0.80207923
 h     -0.43179360     1.45263361     1.92982133
          17

 c      1.29133466    -0.37136454    -0.11982834
 c      0.04543558    -0.96011925     0.43206950
 c     -1.14249423    -0.05274910     0.09088666
 c     -0.93592468     1.27071169     0.96200538
 c     -0.38135840     1.04144201    -0.60383568
 c      1.02763929     0.92510331    -0.53383318
 h      0.00581926    -1.93811362     0.99688146
 h     -1.66422274     2.16964648     1.06935266
 h     -0.98764734     1.51053091    -1.37267327
 h      1.58211365     1.78001051    -0.85514021
 o      2.23069258    -1.20648227     0.35297429
 h      3.15237152    -0.67704490     0.19325053
 c     -2.54509831    -0.44477856    -0.63035754
 h     -2.34583886    -0.64844684    -1.87588908
 h     -3.05833995    -1.22312545    -0.06912195
 h     -3.35505978     0.26782469    -0.76215455
 h     -0.36818897     1.47494620     1.94212322
          17

 c      1.29314407    -0.37762941    -0.11985277
 c      0.03648892    -0.96586930     0.43908732
 c     -1.14126118    -0.06197066     0.08017854
 c     -0.92704298     1.26854855     0.96274984
 c     -0.39433135     1.04755234    -0.59936318
 c      1.02294736     0.93734475    -0.53665999
 h      0.03787877    -1.94070301     0.98354872
 h     -1.67030952     2.13789908     1.02861537
 h     -1.00302304     1.52780911    -1.37499280
 h      1.57010208     1.81453985    -0.88195324
 o      2.24201069    -1.20745172     0.36191617
 h      3.14664614    -0.73082075     0.18059890
 c     -2.55601481    -0.43487704    -0.63685145
 h     -2.30901762    -0.68457926    -1.86149392
 h     -3.05056287    -1.17390400    -0.07879545
 h     -3.34606849     0.24001887    -0.71584461
 h     -0.30128190     1.48487349     1.93844599
          17

 c      1.29238146    -0.38601612    -0.11704602
 c      0.02706700    -0.97029510     0.44421064
 c     -1.13939885    -0.07084292     0.06906616
 c     -0.91850103     1.26805278     0.96327646
 c     -0.40883047     1.05414706    -0.59337074
 c      1.01809892     0.94865120    -0.54006253
 h      0.06989255    -1.93557897     0.96884698
 h     -1.67649736     2.09045971     0.98464655
 h     -1.01308741     1.55129104    -1.37498222
 h      1.56556221     1.84574331    -0.90691679
 o      2.25570962    -1.20670113     0.36984227
 h      3.12464322    -0.79970399     0.17348852
 c     -2.56378564    -0.42576306    -0.64533887
 h     -2.27747197    -0.71981817    -1.81368570
 h     -3.04595623    -1.14414958    -0.08375682
 h     -3.34454628     0.23651812    -0.66760452
 h     -0.23718064     1.48220244     1.91447139
          17

 c      1.28912362    -0.39593478    -0.11155100
 c      0.01766809    -0.97303232     0.44705928
 c     -1.13703533    -0.07923886     0.05777093
 c     -0.90988129     1.26874703     0.96343436
 c     -0.42446837     1.06114748    -0.58614027
 c      1.01324831     0.95895067    -0.54407630
 h      0.09990960    -1.92703000     0.95560930
 h     -1.68524515     2.03285316     0.94124017
 h     -1.01691546     1.57906299    -1.37049557
 h      1.56519970     1.86803962    -0.92753128
 o      2.27042203    -1.20482176     0.37694264
 h      3.10280358    -0.87331307     0.16819804
 c     -2.56748229    -0.41764771    -0.65564554
 h     -2.25404024    -0.75175987    -1.73690875
 h     -3.04767270    -1.14036550    -0.07955612
 h     -3.35575563     0.26299400    -0.62012282
 h     -0.18041018     1.46773811     1.86941349
          17

 c      1.28358966    -0.40677493    -0.10358637
 c      0.00873855    -0.97378288     0.44734983
 c     -1.13428853    -0.08705000     0.04649774
 c     -0.90078818     1.26993772     0.96286972
 c     -0.44073799     1.06847152    -0.57793384
 c      1.00844221     0.96805801    -0.54866777
 h      0.12626247    -1.91950906     0.94650866
 h     -1.70071662     1.97238140     0.90203762
 h     -1.01452431     1.60954390    -1.36030468
 h      1.56665718     1.87776853    -0.94201293
 o      2.28410212    -1.20257609     0.38366308
 h      3.10746959    -0.93880639     0.15723977
 c     -2.56773796    -0.41044807    -0.66661999
 h     -2.23964232    -0.77951771    -1.64200432
 h     -3.05403995    -1.15931764    -0.06794411
 h     -3.37376543     0.31358138    -0.57535806
 h     -0.13361070     1.44322006     1.80566741
          17

 c      1.27613878    -0.41791779    -0.09345506
 c      0.00065479    -0.97246287     0.44497598
 c     -1.13127299    -0.09418483     0.03541749
 c     -0.89106743     1.27093584     0.96105375
 c     -0.45704352     1.07602466    -0.56898327
 c      1.00360891     0.97564636    -0.55371750
 h      0.14746651    -1.91588127     0.94316679
 h     -1.72684336     1.91567533     0.87030252
 h     -1.00690534     1.64165108    -1.34428851
 h      1.56880047     1.87369804    -0.94958815
 o      2.29536762    -1.20030710     0.39040416
 h      3.15402563    -0.99038598     0.13429013
 c     -2.56628026    -0.40374345    -0.67586757
 h     -2.23148024    -0.80603762    -1.54941145
 h     -3.06035120    -1.19072709    -0.05503922
 h     -3.38682997     0.37531964    -0.53626422
 h     -0.09683168     1.41122617     1.72887531
          17

 c      1.26722384    -0.42874603    -0.08154734
 c     -0.00628513    -0.96929590     0.44005469
 c     -1.12811933    -0.10056407     0.02464582
 c     -0.88113578     1.27130890     0.95728853
 c     -0.47275432     1.08370148    -0.55949720
 c      0.99857489     0.98125359    -0.55902058
 h      0.16198691    -1.91625362     0.94557533
 h     -1.76417957     1.86599089     0.84910053
 h     -0.99584495     1.67483121    -1.32338370
 h      1.57176851     1.85703299    -0.95056529
 o      2.30497207    -1.19771426     0.39703208
 h      3.22434727    -1.03293832     0.10207526
 c     -2.56499298    -0.39674505    -0.68032622
 h     -2.22234637    -0.83983048    -1.48715223
 h     -3.06235935    -1.22345202    -0.04677618
 h     -3.38540460     0.43562987    -0.50639598
 h     -0.06659827     1.37490111     1.64788599
          17

 c      1.25734763    -0.43867732    -0.06831704
 c     -0.01186405    -0.96477800     0.43290238
 c     -1.12499052    -0.10611037     0.01423062
 c     -0.87207311     1.27095180     0.95082259
 c     -0.48726498     1.09139609    -0.54968985
 c      0.99308707     0.98430987    -0.56429571
 h      0.16818860    -1.91827393     0.95225236
 h     -1.80834115     1.82288151     0.84147013
 h     -0.98356406     1.70895681    -1.29930392
 h      1.57694323     1.83117475    -0.94627184
 o      2.31444804    -1.19450043     0.40313558
 h      3.28869691    -1.07151180     0.06813445
 c     -2.56503158    -0.38883700    -0.67805032
 h     -2.20660503    -0.88845663    -1.47322007
 h     -3.05790501    -1.24906072    -0.04646991
 h     -3.36482483     0.48572810    -0.48862208
 h     -0.03606702     1.33732498     1.57338719
          17

 c      1.24705019    -0.44720255    -0.05424425
 c     -0.01596906    -0.95953955     0.42395864
 c     -1.12208457    -0.11075292     0.00414780
 c     -0.86514370     1.26996169     0.94119390
 c     -0.50005471     1.09902688    -0.53982416
 c      0.98685524     0.98419823    -0.56921254
 h      0.16459454    -1.91855532     0.96095218
 h     -1.85191944     1.78428306     0.84992780
 h     -0.97224984     1.74405867    -1.27406082
 h      1.58668969     1.80105744    -0.93877073
 o      2.32471588    -1.19060912     0.40842541
 h      3.32765388    -1.10720024     0.03817401
 c     -2.56616991    -0.38058710    -0.66968574
 h     -2.18864450    -0.94616073    -1.49863184
 h     -3.04684131    -1.26242688    -0.05477235
 h     -3.32465101     0.52091296    -0.48441702
 h      0.00146763     1.30076126     1.51437916
          17

 c      1.23690306    -0.45391203    -0.03980580
 c     -0.01862255    -0.95420239     0.41370052
 c     -1.11961988    -0.11444543    -0.00568649
 c     -0.86102666     1.26848651     0.92861432
 c     -0.51073329     1.10656920    -0.53026130
 c      0.97963858     0.98038297    -0.57345470
 h      0.15024921    -1.91415431     0.96944093
 h     -1.88766507     1.74848115     0.87569613
 h     -0.96359058     1.77992341    -1.24938668
 h      1.60351130     1.77168535    -0.93018598
 o      2.33602131    -1.18609570     0.41278829
 h      3.33292572    -1.13900768     0.01500884
 c     -2.56735682    -0.37335782    -0.65721869
 h     -2.17785048    -0.99823092    -1.54153235
 h     -3.03053093    -1.26137207    -0.07037827
 h     -3.26760897     0.54010940    -0.49384288
 h      0.04660858     1.26638366     1.47428819
          17

 c      1.22749475    -0.45850429    -0.02545809
 c     -0.02000144    -0.94928469     0.40257829
 c     -1.11780033    -0.11717965    -0.01538274
 c     -0.85952022     1.26661162     0.91396759
 c     -0.51906539     1.11407778    -0.52148146
 c      0.97138583     0.97258490    -0.57680522
 h      0.12494132    -1.90347272     0.97602553
 h     -1.91038810     1.71474309     0.91838283
 h     -0.95848025     1.81573316    -1.22631833
 h      1.62854721     1.74607744    -0.92175013
 o      2.34814381    -1.18102863     0.41625107
 h      3.30399104    -1.16537220    -0.00095055
 c     -2.56747312    -0.36831901    -0.64245450
 h     -2.18043532    -1.03271557    -1.58477872
 h     -3.01161799    -1.24662238    -0.09039090
 h     -3.19913422     0.54591876    -0.51578274
 h      0.09203634     1.23490506     1.45098434
          17

 c      1.21940248    -0.46079041    -0.01162149
 c     -0.02042951    -0.94515051     0.39097599
 c     -1.11677562    -0.11898141    -0.02503870
 c     -0.85991862     1.26431275     0.89846444
 c     -0.52496791     1.12167682    -0.51406094
 c      0.96235271     0.96089398    -0.57919748
 h      0.08923074    -1.88659504     0.97983355
 h     -1.91741823     1.68317012     0.97614921
 h     -0.95699614     1.84999557    -1.20515942
 h      1.66025492     1.72394514    -0.91322177
 o      2.36042589    -1.17544535     0.41900785
 h      3.24769283    -1.18486984    -0.01217777
 c     -2.56544987    -0.36620308    -0.62680088
 h     -2.19838715    -1.04338855    -1.61848898
 h     -2.99412902    -1.22223932    -0.11024864
 h     -3.12713007     0.54513685    -0.54825945
 h      0.12723054     1.20715915     1.44023094
          17

 c      1.21314815    -0.46069400     0.00133667
 c     -0.02034349    -0.94198833     0.37918967
 c     -1.11661365    -0.11989735    -0.03471671
 c     -0.86146278     1.26147976     0.88334889
 c     -0.52848651     1.12951683    -0.50861031
 c      0.95309048     0.94571444    -0.58068496
 h      0.04432965    -1.86526221     0.98091582
 h     -1.90847569     1.65440275     1.04609872
 h     -0.95861621     1.88083554    -1.18579532
 h      1.69450717     1.70231991    -0.90323670
 o      2.37161608    -1.16931832     0.42155557
 h      3.18090950    -1.19682569    -0.02620938
 c     -2.56025475    -0.36735145    -0.61144684
 h     -2.23103741    -1.02826907    -1.63741934
 h     -2.98352170    -1.19579169    -0.12376011
 h     -3.06068410     0.54800208    -0.58908144
 h      0.14358951     1.18398971     1.43826657
          17

 c      1.20913657    -0.45824787     0.01312029
 c     -0.02023733    -0.93981857     0.36742269
 c     -1.11728847    -0.11997696    -0.04443859
 c     -0.86353363     1.25795650     0.86975628
 c     -0.52976210     1.13771752    -0.50569152
 c      0.94430348     0.92759909    -0.58136212
 h     -0.00811198    -1.84249413     0.98014865
 h     -1.88536113     1.62938317     1.12470743
 h     -0.96253083     1.90649865    -1.16813473
 h      1.72610771     1.67750735    -0.89025637
 o      2.37990278    -1.16252192     0.42481712
 h      3.13038297    -1.20206271    -0.05756324
 c     -2.55115482    -0.37158346    -0.59737396
 h     -2.27617711    -0.98825945    -1.63906212
 h     -2.98586238    -1.17650743    -0.12423620
 h     -3.00676171     0.56339629    -0.63656910
 h      0.13641559     1.16591842     1.44245621
          17

 c      1.20758060    -0.45357947     0.02351782
 c     -0.02059645    -0.93854230     0.35580641
 c     -1.11868263    -0.11925211    -0.05419238
 c     -0.86571219     1.25357702     0.85862460
 c     -0.52899365     1.14632247    -0.50572968
 c      0.93667974     0.90710980    -0.58130290
 h     -0.06624133    -1.82178026     0.97883696
 h     -1.85141782     1.60914621     1.20822737
 h     -0.96790713     1.92580803    -1.15244199
 h      1.75048498     1.64675158    -0.87332100
 o      2.38412965    -1.15488680     0.42959860
 h      3.11398543    -1.20246602    -0.11899417
 c     -2.53817803    -0.37808044    -0.58517701
 h     -2.33046152    -0.92678151    -1.62334411
 h     -3.00525159    -1.17003915    -0.10743116
 h     -2.96695550     0.59174316    -0.68907133
 h      0.10512902     1.15290797     1.45120705
          17

 c      1.20845930    -0.44690732     0.03241603
 c     -0.02184507    -0.93803205     0.34445456
 c     -1.12059775    -0.11772288    -0.06394520
 c     -0.86785688     1.24820725     0.85060022
 c     -0.52640546     1.15527681    -0.50893181
 c      0.93077096     0.88475857    -0.58054134
 h     -0.12813003    -1.80588762     0.97797465
 h     -1.81068820     1.59456675     1.29291675
 h     -0.97406894     1.93844525    -1.13948155
 h      1.76478453     1.60901723    -0.85234137
 o      2.38521814    -1.14636228     0.43543779
 h      3.11835096    -1.19869825    -0.20313540
 c     -2.52229819    -0.38573408    -0.57483950
 h     -2.38952098    -0.85018059    -1.59386040
 h     -3.04063828    -1.17351548    -0.07452266
 h     -2.93835036     0.62442452    -0.74335776
 h      0.05338296     1.14418355     1.46403069
          17

 c      1.21153326    -0.43856715     0.03981685
 c     -0.02431226    -0.93822443     0.33352663
 c     -1.12276922    -0.11535366    -0.07365620
 c     -0.87020207     1.24178861     0.84594816
 c     -0.52221634     1.16442324    -0.51523278
 c      0.92692407     0.86100407    -0.57908080
 h     -0.19169154    -1.79582520     0.97749376
 h     -1.76704374     1.58613278     1.37493748
 h     -0.98057495     1.94501379    -1.13047326
 h      1.76839378     1.56517664    -0.82809710
 o      2.38487757    -1.13699593     0.44102960
 h      3.11878618    -1.19034729    -0.28933469
 c     -2.50511404    -0.39354391    -0.56559409
 h     -2.44838680    -0.76814063    -1.56017842
 h     -3.08562492    -1.17748572    -0.03159360
 h     -2.91705347     0.65071940    -0.79433545
 h     -0.01062641     1.13809385     1.48200520
          17

 c      1.21638796    -0.42904354     0.04584712
 c     -0.02822624    -0.93914791     0.32325077
 c     -1.12488509    -0.11208635    -0.08328662
 c     -0.87333964     1.23436339     0.84451326
 c     -0.51662102     1.17351423    -0.52428227
 c      0.92524367     0.83626746    -0.57691833
 h     -0.25450656    -1.79067623     0.97605887
 h     -1.72380973     1.58388480     1.45020805
 h     -0.98719988     1.94687650    -1.12689708
 h      1.76318278     1.51799732    -0.80212614
 o      2.38421556    -1.12681893     0.44528760
 h      3.10065118    -1.17743784    -0.36061557
 c     -2.48828009    -0.40067426    -0.55604571
 h     -2.50288744    -0.69234835    -1.53835331
 h     -3.13167529    -1.17230339     0.01376252
 h     -2.90026879     0.66345949    -0.83634454
 h     -0.07474861     1.13216966     1.50814573
          17

 c      1.22247650    -0.41898265     0.05075304
 c     -0.03371602    -0.94086965     0.31388464
 c     -1.12660559    -0.10785946    -0.09279763
 c     -0.87791418     1.22605239     0.84585532
 c     -0.50978856     1.18223911    -0.53548992
 c      0.92558084     0.81095934    -0.57408112
 h     -0.31385169    -1.78840540     0.97161598
 h     -1.68394549     1.58753810     1.51458769
 h     -0.99380581     1.94577221    -1.13016285
 h      1.75346132     1.47196649    -0.77653411
 o      2.38371492    -1.11582620     0.44757327
 h      3.05946052    -1.16065426    -0.40731729
 c     -2.47308456    -0.40661619    -0.54495233
 h     -2.55128081    -0.63196325    -1.54313785
 h     -3.17120936    -1.15188975     0.05516614
 h     -2.88654218     0.66016292    -0.86443766
 h     -0.12632403     1.12367324     1.54608994
          17

 c      1.22916571    -0.40918203     0.05488607
 c     -0.04080551    -0.94341526     0.30564827
 c     -1.12758228    -0.10262461    -0.10213656
 c     -0.88411320     1.21698553     0.84963055
 c     -0.50187788     1.19026724    -0.54812780
 c      0.92758457     0.78553976    -0.57067354
 h     -0.36703629    -1.78699612     0.96227185
 h     -1.65023947     1.59663511     1.56438776
 h     -1.00010221     1.94326665    -1.14118783
 h      1.74521584     1.43259971    -0.75363674
 o      2.38348919    -1.10399403     0.44760447
 h      2.99685115    -1.14113428    -0.42557794
 c     -2.46046040    -0.41136494    -0.53239357
 h     -2.59318462    -0.59002635    -1.57450985
 h     -3.19888075    -1.11405300     0.08842870
 h     -2.87538670     0.64186654    -0.87510747
 h     -0.15808097     1.11062309     1.59610509
          17

 c      1.23578516    -0.40055497     0.05869044
 c     -0.04940606    -0.94671622     0.29867259
 c     -1.12749424    -0.09636014    -0.11122976
 c     -0.89145240     1.20724555     0.85588405
 c     -0.49306048     1.19729802    -0.56145299
 c      0.93086014     0.76064039    -0.56692863
 h     -0.41185880    -1.78527752     0.94697612
 h     -1.62514357     1.61060127     1.59687418
 h     -1.00537881     1.94022729    -1.16000883
 h      1.74408639     1.40480141    -0.73538275
 o      2.38338978    -1.09129208     0.44544748
 h      2.91902526    -1.12042057    -0.41717298
 c     -2.45117397    -0.41516732    -0.51970271
 h     -2.62712851    -0.56579605    -1.61815723
 h     -3.21178919    -1.05973894     0.11160502
 h     -2.86697554     0.61180655    -0.86668503
 h     -0.17094329     1.09249912     1.65219169
          17

 c      1.24166850    -0.39406299     0.06268779
 c     -0.05931670    -0.95059721     0.29297756
 c     -1.12610657    -0.08908058    -0.11998941
 c     -0.89908299     1.19687246     0.86486762
 c     -0.48353355     1.20309411    -0.57480284
 c      0.93519075     0.73720650    -0.56323807
 h     -0.44697501    -1.78329730     0.92583293
 h     -1.61048736     1.62874185     1.61056175
 h     -1.00837869     1.93659342    -1.18561453
 h      1.75261307     1.39065907    -0.72276591
 o      2.38297433    -1.07768797     0.44169159
 h      2.83743153    -1.10056381    -0.39229217
 c     -2.44571841    -0.41823165    -0.50836321
 h     -2.65097305    -0.55799678    -1.65812896
 h     -3.20965202    -0.99257534     0.12501274
 h     -2.86214234     0.57499451    -0.83959313
 h     -0.17079722     1.07000523     1.70465164
          17

 c      1.24617945    -0.39060712     0.06743512
 c     -0.07023536    -0.95479053     0.28847284
 c     -1.12332661    -0.08083868    -0.12832374
 c     -0.90617534     1.18589311     0.87667479
 c     -0.47350938     1.20748157    -0.58764268
 c      0.94064494     0.71650421    -0.56011929
 h     -0.47209910    -1.78236109     0.90010441
 h     -1.60740066     1.65027816     1.60532857
 h     -1.00744961     1.93157452    -1.21610915
 h      1.76893740     1.38833482    -0.71566009
 o      2.38148344    -1.06315913     0.43770938
 h      2.76924676    -1.08412960    -0.37359693
 c     -2.44406012    -0.42069536    -0.49945563
 h     -2.66334471    -0.56542990    -1.68348564
 h     -3.19540640    -0.91885769     0.13170999
 h     -2.86259507     0.53863597    -0.79646830
 h     -0.16413840     1.04443116     1.74473758
          17

 c      1.24873342    -0.39089179     0.07342952
 c     -0.08177747    -0.95896843     0.28497660
 c     -1.11923437    -0.07171593    -0.13614368
 c     -0.91208455     1.17433585     0.89108826
 c     -0.46317865     1.21032552    -0.59957430
 c      0.94745985     0.69989772    -0.55810970
 h     -0.48800277    -1.78479948     0.87196431
 h     -1.61639261     1.67442315     1.58232651
 h     -1.00092941     1.92413755    -1.24912601
 h      1.78829933     1.39317884    -0.71320701
 o      2.37823609    -1.04773026     0.43521393
 h      2.73092200    -1.07371886    -0.38881527
 c     -2.44550575    -0.42266464    -0.49374700
 h     -2.66407276    -0.58667395    -1.68809234
 h     -3.17587325    -0.84737339     0.13819779
 h     -2.87091452     0.51216725    -0.74186948
 h     -0.15616205     1.01723926     1.76692847
          17

 c      1.24882841    -0.39529813     0.08096581
 c     -0.09350557    -0.96279915     0.28225744
 c     -1.11407323    -0.06180584    -0.14336542
 c     -0.91639486     1.16224228     0.90762438
 c     -0.45266426     1.21150447    -0.61032031
 c      0.95583739     0.68851557    -0.55763166
 h     -0.49625177    -1.79338520     0.84397111
 h     -1.63729913     1.70035094     1.54360272
 h     -0.98758121     1.91351228    -1.28229893
 h      1.80571975     1.39994923    -0.71437648
 o      2.37349603    -1.03154695     0.43439163
 h      2.72386179    -1.07068357    -0.44041827
 c     -2.44888433    -0.42416737    -0.49186743
 h     -2.65407985    -0.61990215    -1.66915260
 h     -3.16069275    -0.78784246     0.15381839
 h     -2.88957819     0.50482671    -0.68104990
 h     -0.15045509     0.98989621     1.76909459
          17

 c      1.24605154    -0.40379654     0.09002281
 c     -0.10497361    -0.96603714     0.28010103
 c     -1.10820201    -0.05119989    -0.14990954
 c     -0.91897502     1.14969867     0.92561912
 c     -0.44198746     1.21089824    -0.61970156
 c      0.96582744     0.68298741    -0.55887932
 h     -0.49864851    -1.81031755     0.81827738
 h     -1.66889438     1.72691374     1.49149674
 h     -0.96690568     1.89953934    -1.31364914
 h      1.81781831     1.40450026    -0.71835100
 o      2.36833441    -1.01491968     0.43368657
 h      2.73607588    -1.07412116    -0.50177908
 c     -2.45322026    -0.42501001    -0.49411858
 h     -2.63527187    -0.66297204    -1.62694550
 h     -3.15713488    -0.74730230     0.18640679
 h     -2.91875034     0.52023990    -0.61823528
 h     -0.14888173     0.96375550     1.75223291
          17

 c      1.24004453    -0.41591717     0.10025313
 c     -0.11577558    -0.96862885     0.27837932
 c     -1.10203600    -0.03998625    -0.15569689
 c     -0.92007652     1.13688520     0.94425954
 c     -0.43105753     1.20839207    -0.62762257
 c      0.97730349     0.68333050    -0.56176168
 h     -0.49656734    -1.83601948     0.79584600
 h     -1.70831107     1.75221224     1.42818139
 h     -0.93926535     1.88282635    -1.34183752
 h      1.82346343     1.40454801    -0.72470217
 o      2.36376863    -0.99825798     0.43168299
 h      2.75582437    -1.08170187    -0.54735689
 c     -2.45842952    -0.42469360    -0.49985317
 h     -2.61056123    -0.71396500    -1.56614139
 h     -3.16381489    -0.72718782     0.23593859
 h     -2.95486249     0.55295091    -0.55642268
 h     -0.15108935     0.93984151     1.72053813
          17

 c      1.23050814    -0.43080508     0.11105526
 c     -0.12558823    -0.97076892     0.27708071
 c     -1.09600769    -0.02827042    -0.16064786
 c     -0.92041129     1.12411580     0.96254683
 c     -0.41968968     1.20389832    -0.63406145
 c      0.98995636     0.68897338    -0.56591458
 h     -0.49061703    -1.86847016     0.77618999
 h     -1.75084245     1.77340323     1.35577971
 h     -0.90582688     1.86470903    -1.36625790
 h      1.82384223     1.39990290    -0.73342758
 o      2.36050687    -0.98197950     0.42775298
 h      2.77574198    -1.09094120    -0.56360820
 c     -2.46511139    -0.42247360    -0.50714671
 h     -2.58388697    -0.77243051    -1.49787585
 h     -3.17186052    -0.72460401     0.29406944
 h     -2.99220632     0.59169552    -0.49879230
 h     -0.15373834     0.91852402     1.68157486
          17

 c      1.21728267    -0.44737590     0.12169130
 c     -0.13417732    -0.97285689     0.27627636
 c     -1.09054357    -0.01619685    -0.16467764
 c     -0.92108473     1.11180927     0.97930422
 c     -0.40764012     1.19738973    -0.63907264
 c      1.00327118     0.69888244    -0.57077295
 h     -0.48085254    -1.90364393     0.75783821
 h     -1.79063081     1.78721110     1.27697450
 h     -0.86833530     1.84704648    -1.38695655
 h      1.82232451     1.39243204    -0.74495258
 o      2.35898840    -0.96645206     0.42184858
 h      2.79180273    -1.09977593    -0.54622387
 c     -2.47380082    -0.41746676    -0.51329559
 h     -2.55962606    -0.84085101    -1.43916711
 h     -3.17172077    -0.73542794     0.35003928
 h     -3.02572341     0.62527930    -0.44931834
 h     -0.15046469     0.89934225     1.64546369
          17

 c      1.20047136    -0.46450663     0.13140829
 c     -0.14139006    -0.97537383     0.27605061
 c     -1.08603289    -0.00396414    -0.16769002
 c     -0.92323013     1.10035697     0.99341014
 c     -0.39465087     1.18894053    -0.64280016
 c      1.01654158     0.71175104    -0.57567354
 h     -0.46729950    -1.93682820     0.73917576
 h     -1.82211036     1.79094615     1.19543426
 h     -0.82876280     1.83185425    -1.40434985
 h      1.82390307     1.38558051    -0.76005311
 o      2.35937884    -0.95194632     0.41433083
 h      2.80257854    -1.10685695    -0.49777643
 c     -2.48467457    -0.40893413    -0.51605296
 h     -2.54092150    -0.92297500    -1.40378810
 h     -3.15719639    -0.75587662     0.39546575
 h     -3.05239498     0.64573994    -0.41207373
 h     -0.13456403     0.88162166     1.62163807
          17

 c      1.18054468    -0.48120308     0.13953788
 c     -0.14715201    -0.97875232     0.27643949
 c     -1.08279305     0.00817012    -0.16956851
 c     -0.92741085     1.08992574     1.00421009
 c     -0.38049368     1.17876458    -0.64549864
 c      1.02898881     0.72624359    -0.57996786
 h     -0.45036978    -1.96401378     0.71912491
 h     -1.84142668     1.78345668     1.11559282
 h     -0.78891496     1.82085791    -1.41878271
 h      1.83368524     1.38304270    -0.77959364
 o      2.36146074    -0.93856995     0.40601929
 h      2.81011919    -1.11220738    -0.42870695
 c     -2.49764207    -0.39692873    -0.51487428
 h     -2.52862300    -1.01662230    -1.38973427
 h     -3.12572292    -0.78271170     0.42561173
 h     -3.07130402     0.64890359    -0.39029658
 h     -0.10452742     0.86596012     1.61411733
          17

 c      1.15838164    -0.49669576     0.14555071
 c     -0.15147981    -0.98328815     0.27739803
 c     -1.08105241     0.01988984    -0.17017753
 c     -0.93331168     1.08036778     1.01166528
 c     -0.36500768     1.16723655    -0.64754021
 c      1.03999612     0.74126023    -0.58313108
 h     -0.43101628    -1.98286000     0.69745927
 h     -1.84725127     1.76562608     1.04202992
 h     -0.75014168     1.81510016    -1.43010007
 h      1.85440664     1.38667850    -0.80397096
 o      2.36444970    -0.92616979     0.39838043
 h      2.82246220    -1.11865966    -0.36030826
 c     -2.51234770    -0.38252833    -0.51062203
 h     -2.52252844    -1.11083752    -1.38280612
 h     -3.07753582    -0.81312562     0.43894576
 h     -3.08336532     0.63413428    -0.38584453
 h     -0.06687147     0.85487275     1.62014410
          17

 c      1.13521151    -0.51045771     0.14906225
 c     -0.15449535    -0.98909826     0.27879384
 c     -1.08094891     0.03083965    -0.16937168
 c     -0.94004377     1.07132308     1.01607746
 c     -0.34812706     1.15488049    -0.64939024
 c      1.04931332     0.75610256    -0.58484192
 h     -0.41069348    -1.99318235     0.67484240
 h     -1.84097076     1.74044889     0.97886713
 h     -0.71326694     1.81477860    -1.43747787
 h      1.88452478     1.39509022    -0.83251744
 o      2.36705422    -0.91431354     0.39327041
 h      2.85322785    -1.13241492    -0.32041034
 c     -2.52812010    -0.36728533    -0.50440209
 h     -2.52255135    -1.19247346    -1.37000240
 h     -3.01503808    -0.84478139     0.43659589
 h     -3.09136107     0.60440504    -0.39901049
 h     -0.03235684     0.85147701     1.63369867
          17

 c      1.11244737    -0.52215591     0.14981367
 c     -0.15643188    -0.99611024     0.28041955
 c     -1.08253153     0.04066666    -0.16701647
 c     -0.94660810     1.06236857     1.01779255
 c     -0.32989918     1.14232080    -0.65155016
 c      1.05705912     0.77042279    -0.58499315
 h     -0.39121378    -1.99706862     0.65270964
 h     -1.82649852     1.71279646     0.92926762
 h     -0.67873388     1.81937880    -1.43963138
 h      1.91875141     1.40429844    -0.86339397
 o      2.36848645    -0.90270442     0.39139117
 h      2.90725207    -1.15705660    -0.31864273
 c     -2.54396512    -0.35280157    -0.49711294
 h     -2.52865285    -1.25169229    -1.34468452
 h     -2.94244848    -0.87606729     0.42220365
 h     -3.10041685     0.56692620    -0.42851874
 h     -0.01062792     0.85790382     1.64922448
          17

 c      1.09148433    -0.53158470     0.14766650
 c     -0.15761793    -1.00408455     0.28202201
 c     -1.08576222     0.04907311    -0.16302103
 c     -0.95214554     1.05310735     1.01710171
 c     -0.31049741     1.13020730    -0.65448461
 c      1.06356017     0.78402959    -0.58363276
 h     -0.37452206    -1.99854676     0.63301217
 h     -1.80963284     1.68878939     0.89508026
 h     -0.64683696     1.82801284    -1.43527500
 h      1.95050408     1.40980636    -0.89410025
 o      2.36927591    -0.89161238     0.39161698
 h      2.96940651    -1.18721333    -0.33586510
 c     -2.55861607    -0.34062212    -0.48950822
 h     -2.54053618    -1.28287444    -1.30532458
 h     -2.86537922    -0.90638155     0.40181551
 h     -3.11814481     0.53298741    -0.47189924
 h     -0.00773519     0.87476795     1.66302331
          17

 c      1.07357103    -0.53862601     0.14260867
 c     -0.15843432    -1.01269025     0.28334951
 c     -1.09051738     0.05586134    -0.15737129
 c     -0.95607651     1.04325008     1.01423354
 c     -0.29023074     1.11913765    -0.65855453
 c      1.06919423     0.79671995    -0.58088498
 h     -0.36236377    -2.00253131     0.61776977
 h     -1.79651493     1.67449980     0.87681977
 h     -0.61790737     1.83980227    -1.42359282
 h      1.97419900     1.40826572    -0.92215644
 o      2.37029404    -0.88148981     0.39261799
 h      3.02053859    -1.21477200    -0.35027114
 c     -2.57082065    -0.33193788    -0.48219857
 h     -2.55747484    -1.28399206    -1.25367630
 h     -2.79000564    -0.93603460     0.38300956
 h     -3.15231160     0.51368706    -0.52643873
 h     -0.02580351     0.90133096     1.67333929
          17

 c      1.05973335    -0.54323686     0.13474711
 c     -0.15925321    -1.02163943     0.28420942
 c     -1.09658873     0.06095296    -0.15014739
 c     -0.95829275     1.03274500     1.00932071
 c     -0.26954520     1.10959945    -0.66397369
 c      1.07430456     0.80820469    -0.57689115
 h     -0.35587510    -2.01296606     0.60845262
 h     -1.79114679     1.67395356     0.87409639
 h     -0.59239845     1.85417419    -1.40453384
 h      1.98642137     1.39811429    -0.94559342
 o      2.37201595    -0.87262075     0.39366069
 h      3.04892523    -1.23442301    -0.35023158
 c     -2.57994158    -0.32693069    -0.47551657
 h     -2.57823459    -1.25652741    -1.19412568
 h     -2.72195374    -0.96533037     0.37282507
 h     -3.20501224     0.51128965    -0.58945314
 h     -0.06308901     0.93577770     1.68033734
          17

 c      1.05070389    -0.54545485     0.12429182
 c     -0.16037138    -1.03081833     0.28450987
 c     -1.10369307     0.06437292    -0.14152345
 c     -0.95933320     1.02189418     1.00234141
 c     -0.24901031     1.10194260    -0.67079474
 c      1.07915746     0.81809810    -0.57177389
 h     -0.35525828    -2.03090364     0.60544490
 h     -1.79336658     1.68736825     0.88611339
 h     -0.57087496     1.87101037    -1.37887904
 h      1.98632308     1.37960485    -0.96324991
 o      2.37452716    -0.86510602     0.39447003
 h      3.04995544    -1.24390343    -0.33203801
 c     -2.58628563    -0.32455171    -0.46941140
 h     -2.60113557    -1.20664832    -1.13422526
 h     -2.66558877    -0.99317082     0.37536378
 h     -3.26943891     0.51662506    -0.65673081
 h     -0.11388422     0.97550955     1.68635678
          17

 c      1.04686076    -0.54541689     0.11154414
 c     -0.16193889    -1.04030684     0.28425406
 c     -1.11150469     0.06620639    -0.13175846
 c     -0.96031327     1.01132507     0.99313328
 c     -0.22928433     1.09638434    -0.67892517
 c      1.08390208     0.82593595    -0.56561467
 h     -0.35977017    -2.05392437     0.60796535
 h     -1.79918275     1.71106955     0.91158065
 h     -0.55391942     1.89060666    -1.34807744
 h      1.97576322     1.35466663    -0.97500493
 o      2.37762495    -0.85889611     0.39507094
 h      3.02443898    -1.24348414    -0.29726379
 c     -2.59067640    -0.32304520    -0.46330493
 h     -2.62437922    -1.14749309    -1.08591491
 h     -2.62401860    -1.01654050     0.39072148
 h     -3.33443559     0.51732300    -0.72207389
 h     -0.16906589     1.01764745     1.69599222
          17

 c      1.04820066    -0.54337556     0.09689182
 c     -0.16390397    -1.05025551     0.28348832
 c     -1.11969409     0.06654566    -0.12119073
 c     -0.96248638     1.00181201     0.98159040
 c     -0.21106498     1.09303970    -0.68816560
 c      1.08852885     0.83120826    -0.55844095
 h     -0.36805231    -2.07738665     0.61450425
 h     -1.80325532     1.73920806     0.94818091
 h     -0.54197436     1.91342455    -1.31390321
 h      1.95930408     1.32669878    -0.98196635
 o      2.38078132    -0.85374467     0.39581894
 h      2.97917009    -1.23671143    -0.25314941
 c     -2.59387189    -0.32045825    -0.45604261
 h     -2.64666722    -1.09942835    -1.06522875
 h     -2.59939731    -1.03149169     0.41573299
 h     -3.39028830     0.50520426    -0.77902824
 h     -0.21883159     1.05968495     1.71460931
          17

 c      1.05435552    -0.53969951     0.08080329
 c     -0.16600556    -1.06071822     0.28224108
 c     -1.12795050     0.06545003    -0.11023294
 c     -0.96662420     0.99411276     0.96803964
 c     -0.19503515     1.09196510    -0.69825773
 c      1.09286667     0.83342261    -0.55023803
 h     -0.37857618    -2.09643927     0.62343185
 h     -1.80137757     1.76590190     0.99236859
 h     -0.53514659     1.93968035    -1.27804362
 h      1.94363875     1.30007282    -0.98640516
 o      2.38301114    -0.84907807     0.39756512
 h      2.92912496    -1.23251154    -0.21511776
 c     -2.59637115    -0.31549260    -0.44654981
 h     -2.66734495    -1.07982127    -1.08462961
 h     -2.59308145    -1.03462086     0.44546787
 h     -3.43075005     0.47754223    -0.82236637
 h     -0.25749602     1.09959948     1.74446469
          17

 c      1.06464240    -0.53485214     0.06380909
 c     -0.16782753    -1.07154774     0.28048568
 c     -1.13598902     0.06293230    -0.09935388
 c     -0.97271394     0.98893712     0.95348506
 c     -0.18181444     1.09319674    -0.70892274
 c      1.09668898     0.83222279    -0.54101938
 h     -0.38998191    -2.10755693     0.63344865
 h     -1.79162551     1.78663106     1.03976255
 h     -0.53304271     1.96894318    -1.24179328
 h      1.93570771     1.27900378    -0.99098714
 o      2.38307500    -0.84402699     0.40152965
 h      2.89462650    -1.24480443    -0.20456536
 c     -2.59857021    -0.30871965    -0.43503167
 h     -2.68495192    -1.08645582    -1.13979527
 h     -2.60561082    -1.02397301     0.47464566
 h     -3.45280189     0.43564876    -0.84857503
 h     -0.28583250     1.13501978     1.78157292
          17

 c      1.07813791    -0.52935777     0.04646682
 c     -0.16889066    -1.08237818     0.27813336
 c     -1.14356135     0.05896462    -0.08904357
 c     -0.98020741     0.98692310     0.93936676
 c     -0.17191434     1.09676292    -0.71987548
 c      1.09992454     0.82754908    -0.53096326
 h     -0.40125587    -2.10926189     0.64381518
 h     -1.77440983     1.79879104     1.08579930
 h     -0.53473054     1.99998295    -1.20599396
 h      1.93958113     1.26593417    -0.99717279
 o      2.38064335    -0.83820300     0.40809679
 h      2.88337726    -1.28033020    -0.22941094
 c     -2.60084825    -0.30202402    -0.42286941
 h     -2.69672413    -1.10245270    -1.21187343
 h     -2.63661748    -0.99932296     0.49878698
 h     -3.45612235     0.38347132    -0.85597584
 h     -0.30810771     1.16283133     1.81758429
          17

 c      1.09379083    -0.52377174     0.02932187
 c     -0.16874249    -1.09266397     0.27504592
 c     -1.15046748     0.05350789    -0.07976094
 c     -0.98840983     0.98851578     0.92706274
 c     -0.16569166     1.10265659    -0.73081433
 c      1.10279443     0.81973897    -0.52052077
 h     -0.41178991    -2.10224374     0.65443788
 h     -1.75213900     1.80184264     1.12636516
 h     -0.53888318     2.03100952    -1.17121225
 h      1.95428820     1.26055752    -1.00387324
 o      2.37682335    -0.83233705     0.41605887
 h      2.88203237    -1.32851396    -0.27184076
 c     -2.60338498    -0.29710580    -0.41143599
 h     -2.70035229    -1.11330366    -1.28193837
 h     -2.68476234    -0.96219666     0.51506976
 h     -3.44319742     0.32704208    -0.84506531
 h     -0.32803704     1.17997222     1.84427030
          17

 c      1.11055697    -0.51865882     0.01288306
 c     -0.16701598    -1.10174805     0.27105759
 c     -1.15655898     0.04656931    -0.07186820
 c     -0.99666795     0.99383299     0.91754260
 c     -0.16329832     1.11078086    -0.74140277
 c      1.10569414     0.80948339    -0.51037506
 h     -0.42136306    -2.08907346     0.66585414
 h     -1.72886528     1.79735959     1.15832439
 h     -0.54406248     2.06018992    -1.13799652
 h      1.97478579     1.26042534    -1.00779372
 o      2.37288706    -0.82746148     0.42394411
 h      2.87554754    -1.37427776    -0.30941444
 c     -2.60596824    -0.29507014    -0.40154083
 h     -2.69496951    -1.11193401    -1.33738752
 h     -2.74779459    -0.91580716     0.52290930
 h     -3.42023656     0.27474779    -0.81920282
 h     -0.34715417     1.18428223     1.85619486
          17

 c      1.12748794    -0.51456935    -0.00239115
 c     -0.16346042    -1.10895470     0.26600527
 c     -1.16173485     0.03826568    -0.06557371
 c     -1.00440650     1.00259261     0.91123124
 c     -0.16465152     1.12089622    -0.75125956
 c      1.10892850     0.79769049    -0.50128603
 h     -0.43002227    -2.07345760     0.67905398
 h     -1.70989066     1.78892608     1.17991926
 h     -0.54903402     2.08619566    -1.10705360
 h      1.99494507     1.26246481    -1.00508667
 o      2.36961734    -0.82427879     0.43085255
 h      2.85686420    -1.40794544    -0.32848603
 c     -2.60791330    -0.29665879    -0.39347921
 h     -2.68098070    -1.09640882    -1.37112155
 h     -2.82279387    -0.86479910     0.52415264
 h     -3.39792917     0.23755817    -0.78505596
 h     -0.36493264     1.17484662     1.85127653
          17

 c      1.14375959    -0.51200873    -0.01610574
 c     -0.15795688    -1.11371295     0.25977334
 c     -1.16593146     0.02885978    -0.06090567
 c     -1.01115344     1.01413559     0.90799445
 c     -0.16944535     1.13259664    -0.75996762
 c      1.11253381     0.78535471    -0.49394615
 h     -0.43781390    -2.05896093     0.69504013
 h     -1.70103481     1.78153790     1.19091186
 h     -0.55300251     2.10856978    -1.07928485
 h      2.00994959     1.26417302    -0.99280176
 o      2.36741169    -0.82315478     0.43638985
 h      2.82498891    -1.42533668    -0.32325834
 c     -2.60828928    -0.30236464    -0.38728513
 h     -2.65969553    -1.06749703    -1.37961377
 h     -2.90653416    -0.81449861     0.52245687
 h     -3.38887639     0.22714463    -0.75099952
 h     -0.37926700     1.15204604     1.83064722
          17

 c      1.15867012    -0.51139444    -0.02794248
 c     -0.15052624    -1.11568554     0.25234943
 c     -1.16910332     0.01875272    -0.05772930
 c     -1.01663182     1.02758133     0.90720942
 c     -0.17720477     1.14532665    -0.76710071
 c      1.11625454     0.77344962    -0.48889611
 h     -0.44440889    -2.04756525     0.71419085
 h     -1.70716524     1.78004464     1.19223303
 h     -0.55570531     2.12781297    -1.05570830
 h      2.01728054     1.26415613    -0.96951213
 o      2.36642077    -0.82419835     0.44051438
 h      2.78268470    -1.42651600    -0.29342539
 c     -2.60668827    -0.31216291    -0.38304739
 h     -2.63311647    -1.02763105    -1.36206698
 h     -2.99563067    -0.76949651     0.52132003
 h     -3.39888260     0.25013032    -0.72232390
 h     -0.38680126     1.11749134     1.79853175
          17

 c      1.17163256    -0.51300359    -0.03767028
 c     -0.14132443    -1.11483698     0.24386366
 c     -1.17120792     0.00843524    -0.05580036
 c     -1.02089785     1.04209577     0.90792983
 c     -0.18736115     1.15843801    -0.77226108
 c      1.11960307     0.76282409    -0.48647966
 h     -0.44884155    -2.03888302     0.73576183
 h     -1.73008518     1.78683726     1.18514366
 h     -0.55734898     2.14516291    -1.03731884
 h      2.01688760     1.26231122    -0.93540428
 o      2.36655977    -0.82722363     0.44354159
 h      2.73612500    -1.41637568    -0.24432736
 c     -2.60386962    -0.32518240    -0.38088427
 h     -2.60386305    -0.98113808    -1.32116602
 h     -3.08605426    -0.73226909     0.52149346
 h     -3.42020340     0.30295647    -0.69817811
 h     -0.38332401     1.07377179     1.76183810
          17

 c      1.18217744    -0.51692452    -0.04515740
 c     -0.13061540    -1.11139421     0.23457916
 c     -1.17221378    -0.00157914    -0.05483590
 c     -1.02435494     1.05712644     0.90916645
 c     -0.19932792     1.17127428    -0.77511699
 c      1.12193261     0.75409777    -0.48681936
 h     -0.44960287    -2.03060414     0.75792007
 h     -1.76706562     1.80036511     1.17056785
 h     -0.55840883     2.16208958    -1.02493003
 h      2.01109494     1.25989309    -0.89213725
 o      2.36743804    -0.83157767     0.44628963
 h      2.69571772    -1.40724136    -0.18931671
 c     -2.60129444    -0.33981124    -0.38035823
 h     -2.57503873    -0.93563253    -1.26568164
 h     -3.17258785    -0.70314186     0.52024207
 h     -3.43775791     0.37448473    -0.67499658
 h     -0.36502345     1.02389461     1.72825890
          17

 c      1.18997795    -0.52303791    -0.05039466
 c     -0.11872988    -1.10573306     0.22483645
 c     -1.17212267    -0.01081534    -0.05457552
 c     -1.02746895     1.07241281     0.91024284
 c     -0.21256517     1.18326269    -0.77543094
 c      1.12251210     0.74758518    -0.48982116
 h     -0.44505382    -2.01977519     0.77830609
 h     -1.81157342     1.81602463     1.14923811
 h     -0.55935959     2.17962268    -1.01903417
 h      2.00422783     1.25941261    -0.84246999
 o      2.36840850    -0.83608982     0.45004312
 h      2.67489190    -1.41933167    -0.14908270
 c     -2.60027961    -0.35396948    -0.37998363
 h     -2.54965811    -0.90377986    -1.21387814
 h     -3.24936897    -0.68151019     0.51330297
 h     -3.43893823     0.45228985    -0.65061255
 h     -0.33115849     0.97088521     1.70246748
          17

 c      1.19489784    -0.53104767    -0.05352133
 c     -0.10603197    -1.09826500     0.21498407
 c     -1.17098486    -0.01887782    -0.05481427
 c     -1.03037113     1.08776543     0.91098390
 c     -0.22662383     1.19398631    -0.77307283
 c      1.12064494     0.74330442    -0.49523134
 h     -0.43390119    -2.00403697     0.79475599
 h     -1.85581161     1.82861618     1.12224265
 h     -0.56045483     2.19776885    -1.01971378
 h      2.00143233     1.26401808    -0.78947642
 o      2.36911381    -0.83993866     0.45555209
 h      2.68097218    -1.46645251    -0.13550778
 c     -2.60167484    -0.36548656    -0.37759311
 h     -2.52961623    -0.90104210    -1.19065216
 h     -3.31124848    -0.66689698     0.49737680
 h     -3.41684805     0.52607131    -0.62497674
 h     -0.28631453     0.91828870     1.68357067
          17

 c      1.19703086    -0.54053458    -0.05482143
 c     -0.09290455    -1.08936644     0.20532575
 c     -1.16890206    -0.02547054    -0.05540914
 c     -1.03276941     1.10286952     0.91152733
 c     -0.24116479     1.20321082    -0.76801770
 c      1.11587383     0.74110192    -0.50273580
 h     -0.41553138    -1.98236989     0.80586922
 h     -1.89311129     1.83430751     1.09124982
 h     -0.56166842     2.21531221    -1.02662718
 h      2.00631029     1.27608665    -0.73547155
 o      2.37000211    -0.84379515     0.46204437
 h      2.70676452    -1.53744765    -0.13593261
 c     -2.60581310    -0.37315254    -0.37214014
 h     -2.51601757    -0.93340386    -1.20817237
 h     -3.35489732    -0.65926129     0.47153669
 h     -3.36935383     0.58831693    -0.59929640
 h     -0.23912617     0.87062375     1.66708307
          17

 c      1.19670451    -0.55098557    -0.05467790
 c     -0.07974793    -1.07934780     0.19609609
 c     -1.16602525    -0.03041003    -0.05627529
 c     -1.03416798     1.11727682     0.91199373
 c     -0.25595286     1.21085958    -0.76033091
 c      1.10819219     0.74082672    -0.51202485
 h     -0.39016465    -1.95539426     0.81134544
 h     -1.91908822     1.83134481     1.05836014
 h     -0.56281383     2.23011761    -1.03907607
 h      2.01843425     1.29563238    -0.68146278
 o      2.37177577    -0.84896300     0.46831184
 h      2.73939866    -1.60994985    -0.13077223
 c     -2.61242222    -0.37740843    -0.36494808
 h     -2.51101421    -0.98889098    -1.25206148
 h     -3.37939796    -0.65894694     0.43758120
 h     -3.29768251     0.63412650    -0.57524621
 h     -0.19854262     0.83268948     1.64878142
          17

 c      1.19446397    -0.56180230    -0.05351985
 c     -0.06698746    -1.06844764     0.18745450
 c     -1.16254482    -0.03363655    -0.05737945
 c     -1.03407722     1.13048581     0.91232107
 c     -0.27083540     1.21695634    -0.75014730
 c      1.09806478     0.74241038    -0.52276399
 h     -0.35887298    -1.92537314     0.81212968
 h     -1.93190377     1.82002449     1.02586754
 h     -0.56374876     2.23976579    -1.05613315
 h      2.03305551     1.31998321    -0.62777434
 o      2.37484608    -0.85630976     0.47364675
 h      2.76926583    -1.66778399    -0.10880924
 c     -2.62074490    -0.37934681    -0.35822177
 h     -2.51683935    -1.04919021    -1.29917458
 h     -3.38656370    -0.66664407     0.39977591
 h     -3.20563679     0.66102663    -0.55463212
 h     -0.17116915     0.80851865     1.62668615
          17

 c      1.19105065    -0.57231871    -0.05179220
 c     -0.05508678    -1.05684802     0.17949283
 c     -1.15865949    -0.03521493    -0.05872359
 c     -1.03209044     1.14200775     0.91226506
 c     -0.28571792     1.22156391    -0.73765059
 c      1.08622028     0.74580377    -0.53452791
 h     -0.32345739    -1.89590646     0.81032908
 h     -1.93223133     1.80245741     0.99606134
 h     -0.56455491     2.24221302    -1.07679162
 h      2.04344259     1.34512033    -0.57510794
 o      2.37929912    -0.86616761     0.47779540
 h      2.79089154    -1.70290056    -0.06660680
 c     -2.62970752    -0.37982290    -0.35367080
 h     -2.53415535    -1.10057615    -1.33367002
 h     -3.38103057    -0.68338306     0.36437084
 h     -3.09943800     0.66929252    -0.53937586
 h     -0.16048105     0.80077302     1.60115088
          17

 c      1.18736882    -0.58183844    -0.04994222
 c     -0.04455920    -1.04472169     0.17226785
 c     -1.15453361    -0.03532546    -0.06032446
 c     -1.02790447     1.15141465     0.91144513
 c     -0.30054228     1.22473957    -0.72305616
 c      1.07340651     0.75087716    -0.54678488
 h     -0.28613786    -1.87116546     0.80875256
 h     -1.92310395     1.78224106     0.97105267
 h     -0.56563372     2.23625236    -1.10010670
 h      2.04363497     1.36738302    -0.52496493
 o      2.38498281    -0.87847439     0.48076949
 h      2.80185646    -1.71330336    -0.00544057
 c     -2.63803585    -0.37947606    -0.35234916
 h     -2.56210960    -1.13503672    -1.34799962
 h     -3.36944330    -0.71026805     0.33850666
 h     -2.98766135     0.66292167    -0.53156276
 h     -0.16676336     0.81049634     1.57447621
          17

 c      1.18442424    -0.58969088    -0.04840578
 c     -0.03596461    -1.03231511     0.16586911
 c     -1.15026169    -0.03424655    -0.06219723
 c     -1.02139106     1.15840561     0.90936572
 c     -0.31526915     1.22651359    -0.70659859
 c      1.06024984     0.75737356    -0.55893707
 h     -0.24906922    -1.85456948     0.80993689
 h     -1.90940342     1.76386676     0.95257340
 h     -0.56771297     2.22171071    -1.12530815
 h      2.02997554     1.38448125    -0.47939632
 o      2.39152886    -0.89278158     0.48278666
 h      2.80270734    -1.70295247     0.06978839
 c     -2.64453176    -0.37904923    -0.35471985
 h     -2.59887793    -1.14845452    -1.33987209
 h     -3.35781053    -0.74747320     0.32780027
 h     -2.88049336     0.65039850    -0.53340434
 h     -0.18684927     0.83689617     1.55082502
          17

 c      1.18322519    -0.59529536    -0.04758671
 c     -0.02986419    -1.02002752     0.16049361
 c     -1.14586181    -0.03232530    -0.06434785
 c     -1.01275886     1.16290950     0.90540544
 c     -0.32986255     1.22688937    -0.68852235
 c      1.04720845     0.76491132    -0.57037854
 h     -0.21391190    -1.84737617     0.81499893
 h     -1.89654272     1.75164348     0.94178705
 h     -0.57177873     2.19937451    -1.15186590
 h      2.00152449     1.39582709    -0.44052872
 o      2.39827809    -0.90807679     0.48430263
 h      2.79837541    -1.68456096     0.15017603
 c     -2.64851249    -0.37949586    -0.36059738
 h     -2.64198111    -1.13949788    -1.31041400
 h     -3.34810280    -0.79259238     0.33349114
 h     -2.78770527     0.64291236    -0.54687491
 h     -0.21359566     0.87713034     1.53646829
          17

 c      1.18463874    -0.59822540    -0.04783104
 c     -0.02671207    -1.00841057     0.15646154
 c     -1.14131268    -0.02994017    -0.06677547
 c     -1.00268230     1.16516118     0.89885271
 c     -0.34427923     1.22586195    -0.66907943
 c      1.03455878     0.77299956    -0.58055202
 h     -0.18174972    -1.84811609     0.82308748
 h     -1.88837860     1.74825093     0.93916400
 h     -0.57894828     2.17067678    -1.17947484
 h      1.96006626     1.40260157    -0.41011424
 o      2.40421961    -0.92263094     0.48596198
 h      2.79948592    -1.68200530     0.22374849
 c     -2.65000887    -0.38154473    -0.36918372
 h     -2.68847535    -1.10984138    -1.26412524
 h     -3.33760438    -0.84001185     0.35197254
 h     -2.71635295     0.64843906    -0.57270160
 h     -0.23649192     0.92674659     1.53943979
          17

 c      1.18921846    -0.59825191    -0.04940681
 c     -0.02671347    -0.99805867     0.15413766
 c     -1.13662544    -0.02747206    -0.06948836
 c     -0.99206212     1.16562178     0.88918235
 c     -0.35846642     1.22345253    -0.64853956
 c      1.02238613     0.78104794    -0.58900313
 h     -0.15335552    -1.85336109     0.83190778
 h     -1.88556015     1.75370216     0.94440859
 h     -0.59030037     2.13719896    -1.20792071
 h      1.91003643     1.40777407    -0.38912337
 o      2.40843297    -0.93478810     0.48815117
 h      2.81600835    -1.71790414     0.28278922
 c     -2.64944773    -0.38499422    -0.37920567
 h     -2.73540532    -1.06576468    -1.21053021
 h     -3.32176469    -0.88255731     0.37734373
 h     -2.67044315     0.66629683    -0.60939115
 h     -0.24617570     0.98165119     1.56643223
          17

 c      1.19705894    -0.59534458    -0.05248972
 c     -0.02971649    -0.98945874     0.15380933
 c     -1.13190964    -0.02529861    -0.07252676
 c     -0.98139820     1.16479690     0.87660486
 c     -0.37236144     1.21974769    -0.62722135
 c      1.01059668     0.78838709    -0.59542652
 h     -0.12948975    -1.85921079     0.83885750
 h     -1.88564272     1.76547997     0.95639690
 h     -0.60668781     2.10015174    -1.23683828
 h      1.85814544     1.41594522    -0.37745876
 o      2.41102853    -0.94470257     0.49057401
 h      2.84313125    -1.78637177     0.33080223
 c     -2.64716323    -0.38847991    -0.38891865
 h     -2.78101180    -1.02030972    -1.16651867
 h     -3.29709936    -0.91386177     0.40412347
 h     -2.65193077     0.68874786    -0.65336504
 h     -0.24173965     1.04022772     1.61670945
          17

 c      1.20778455    -0.58963697    -0.05715002
 c     -0.03519999    -0.98288943     0.15560326
 c     -1.12739020    -0.02380147    -0.07597824
 c     -0.97057914     1.16325305     0.86229022
 c     -0.38589656     1.21492169    -0.60553408
 c      0.99901978     0.79434249    -0.59967298
 h     -0.11100897    -1.86257888     0.84199075
 h     -1.88466342     1.77962095     0.97323257
 h     -0.62857627     2.06004736    -1.26545862
 h      1.81199502     1.43249902    -0.37403525
 o      2.41285672    -0.95384939     0.49277120
 h      2.86592854    -1.86104296     0.37421981
 c     -2.64314399    -0.39002680    -0.39632254
 h     -2.82624487    -0.99127308    -1.15384067
 h     -3.26218812    -0.92964113     0.42833871
 h     -2.66105244     0.70677805    -0.69999307
 h     -0.23152272     1.10216748     1.67990451
          17

 c      1.22067284    -0.58138464    -0.06334047
 c     -0.04236113    -0.97839566     0.15946174
 c     -1.12336630    -0.02335427    -0.07995122
 c     -0.95935079     1.16171824     0.84788832
 c     -0.39899594     1.20922466    -0.58401107
 c      0.98763561     0.79841050    -0.60169363
 h     -0.09880251    -1.86190834     0.84049884
 h     -1.87888602     1.79199643     0.99250974
 h     -0.65595693     2.01675124    -1.29249992
 h      1.77726294     1.46154254    -0.37752983
 o      2.41459885    -0.96340282     0.49453542
 h      2.87314341    -1.92077187     0.41555552
 c     -2.63725911    -0.38843915    -0.40043588
 h     -2.87281394    -0.98831960    -1.18337218
 h     -3.21751511    -0.92788208     0.44757051
 h     -2.69620142     0.71385372    -0.74453302
 h     -0.22567817     1.16587828     1.74179151
          17

 c      1.23482449    -0.57092655    -0.07089571
 c     -0.05026619    -0.97580692     0.16515484
 c     -1.12014481    -0.02428438    -0.08452084
 c     -0.94768338     1.16098124     0.83496423
 c     -0.41155962     1.20293959    -0.56331620
 c      0.97680334     0.80047752    -0.60145853
 h     -0.09365465    -1.85742966     0.83482475
 h     -1.86598524     1.79931381     1.01170762
 h     -0.68836442     1.96986794    -1.31629861
 h      1.75484304     1.50334262    -0.38741650
 o      2.41657105    -0.97388600     0.49582876
 h      2.85972493    -1.95503168     0.45451907
 c     -2.62978627    -0.38418325    -0.40234450
 h     -2.91766994    -1.00344615    -1.24240086
 h     -3.16517352    -0.90872318     0.46087949
 h     -2.75406297     0.70666817    -0.78271631
 h     -0.23061373     1.22827773     1.79061657
          17

 c      1.24931642    -0.55865702    -0.07954116
 c     -0.05800405    -0.97477588     0.17231026
 c     -1.11799697    -0.02683539    -0.08969911
 c     -0.93578186     1.16172520     0.82478371
 c     -0.42343930     1.19632770    -0.54421628
 c      0.96724958     0.80089094    -0.59893870
 h     -0.09609721    -1.85110567     0.82654632
 h     -1.84562241     1.79969944     1.02857248
 h     -0.72498839     1.91923997    -1.33515056
 h      1.74072660     1.55352736    -0.40417743
 o      2.41882869    -0.98534664     0.49666279
 h      2.82486751    -1.96098711     0.48983175
 c     -2.62131431    -0.37836301    -0.40403551
 h     -2.95414155    -1.02252464    -1.30846093
 h     -3.10873802    -0.87446617     0.46900580
 h     -2.83001490     0.68455490    -0.81116616
 h     -0.24832195     1.28571795     1.81904185
          17

 c      1.26331755    -0.54500981    -0.08890659
 c     -0.06480442    -0.97483104     0.18046439
 c     -1.11712848    -0.03113943    -0.09543677
 c     -0.92396162     1.16440291     0.81827005
 c     -0.43442498     1.18957999    -0.52751539
 c      0.95980239     0.80030063    -0.59416918
 h     -0.10629258    -1.84621446     0.81800452
 h     -1.81966593     1.79295165     1.04139644
 h     -0.76483921     1.86533163    -1.34773777
 h      1.72884246     1.60499801    -0.42846240
 o      2.42122505    -0.99742421     0.49703861
 h      2.77091529    -1.94236061     0.52013439
 c     -2.61231746    -0.37174582    -0.40712991
 h     -2.97674452    -1.03622107    -1.36444946
 h     -3.05306812    -0.82952763     0.47476197
 h     -2.91862883     0.64893687    -0.82770452
 h     -0.27754427     1.33482579     1.82385281
          17

 c      1.27615897    -0.53044699    -0.09854278
 c     -0.07010832    -0.97546593     0.18914203
 c     -1.11764557    -0.03719613    -0.10163658
 c     -0.91254387     1.16917931     0.81595007
 c     -0.44425654     1.18278608    -0.51395217
 c      0.95511846     0.79943093    -0.58730953
 h     -0.12397233    -1.84638324     0.81156764
 h     -1.79224046     1.78058786     1.04919307
 h     -0.80692180     1.80939029    -1.35350393
 h      1.71400983     1.65064554    -0.46025280
 o      2.42339763    -1.00920250     0.49690342
 h      2.70350881    -1.91180160     0.54467802
 c     -2.60306751    -0.36472793    -0.41266834
 h     -2.98252612    -1.04061622    -1.40069746
 h     -3.00356586    -0.77978300     0.48277549
 h     -3.01422454     0.60302584    -0.83152127
 h     -0.31463853     1.37294811     1.80555043
          17

 c      1.28735603    -0.51544341    -0.10794742
 c     -0.07359710    -0.97626958     0.19795735
 c     -1.11952307    -0.04486538    -0.10816911
 c     -0.90183250     1.17592317     0.81781689
 c     -0.45266054     1.17592457    -0.50407632
 c      0.95355434     0.79893336    -0.57865480
 h     -0.14841495    -1.85411603     0.80860399
 h     -1.76945978     1.76561487     1.05175659
 h     -0.85037303     1.75339914    -1.35288001
 h      1.69329117     1.68507221    -0.49864298
 o      2.42481068    -1.01902062     0.49609720
 h      2.63103249    -1.89403726     0.56429625
 c     -2.59378214    -0.35760169    -0.42114817
 h     -2.97041027    -1.03503498    -1.41258944
 h     -2.96468992    -0.73101608     0.49746976
 h     -3.11139815     0.55139845    -0.82312451
 h     -0.35365379     1.39852250     1.76881706
          17

 c      1.29658572    -0.50046439    -0.11660703
 c     -0.07519270    -0.97704364     0.20669129
 c     -1.12258950    -0.05388091    -0.11488382
 c     -0.89221663     1.18423789     0.82313580
 c     -0.45939580     1.16887810    -0.49814360
 c      0.95514417     0.79932500    -0.56861501
 h     -0.17840012    -1.86947101     0.80868655
 h     -1.75826132     1.75171314     1.04952031
 h     -0.89451829     1.69986915    -1.34728504
 h      1.66616628     1.70526907    -0.54203993
 o      2.42512065    -1.02513740     0.49436421
 h      2.55922513    -1.91562526     0.58156746
 c     -2.58478454    -0.35072332    -0.43243043
 h     -2.94057989    -1.02071599    -1.39886647
 h     -2.93842489    -0.68725588     0.51976932
 h     -3.20534145     0.49914944    -0.80398345
 h     -0.38587097     1.41173408     1.72396975
          17

 c      1.30364715    -0.48594418    -0.12404321
 c     -0.07503834    -0.97781962     0.21528952
 c     -1.12653680    -0.06389018    -0.12161348
 c     -0.88436316     1.19356555     0.83037926
 c     -0.46429232     1.16147423    -0.49608150
 c      0.95961625     0.80095498    -0.55768132
 h     -0.21215013    -1.88986850     0.80967760
 h     -1.76386970     1.74166290     1.04317832
 h     -0.93881060     1.65148579    -1.33883265
 h      1.63434316     1.71088142    -0.58849710
 o      2.42456068    -1.02768388     0.49157666
 h      2.48549565    -1.97426274     0.59765323
 c     -2.57652905    -0.34443948    -0.44569288
 h     -2.89443056    -1.00065526    -1.36145792
 h     -2.92400225    -0.65046252     0.54560786
 h     -3.29177048     0.45076911    -0.77599136
 h     -0.39986229     1.41515787     1.68772188
          17

 c      1.30845108    -0.47227921    -0.12983319
 c     -0.07345874    -0.97876270     0.22378505
 c     -1.13095006    -0.07451470    -0.12817852
 c     -0.87919326     1.20343388     0.83774187
 c     -0.46727619     1.15354420    -0.49755556
 c      0.96642970     0.80396325    -0.54637469
 h     -0.24737986    -1.91122333     0.80867653
 h     -1.78684635     1.73579417     1.03336424
 h     -0.98261486     1.61064478    -1.32973537
 h      1.60154510     1.70441894    -0.63612973
 o      2.42345944    -1.02856624     0.48784389
 h      2.40631934    -2.04027416     0.61057843
 c     -2.56946816    -0.33882737    -0.45954090
 h     -2.83511126    -0.98058694    -1.30686465
 h     -2.91901014    -0.62156373     0.56806055
 h     -3.36666630     0.40933697    -0.74113928
 h     -0.38476205     1.41270977     1.67787133
          17

 c      1.31102152    -0.45982581    -0.13360773
 c     -0.07090086    -0.98004063     0.23220532
 c     -1.13534812    -0.08540157    -0.13439447
 c     -0.87729705     1.21379131     0.84439177
 c     -0.46838893     1.14497987    -0.50209904
 c      0.97484271     0.80824827    -0.53517885
 h     -0.28152914    -1.92951653     0.80312808
 h     -1.82226560     1.73195189     1.02078709
 h     -1.02487601     1.57901767    -1.32160692
 h      1.57312370     1.69121435    -0.68361245
 o      2.42182403    -1.02950714     0.48331596
 h      2.32324494    -2.08740132     0.61805870
 c     -2.56387219    -0.33341658    -0.47209909
 h     -2.76820198    -0.97096784    -1.24848734
 h     -2.92067722    -0.60140834     0.58072633
 h     -3.42625643     0.37635890    -0.70164382
 h     -0.33819392     1.40595420     1.69931556
          17

 c      1.31147334    -0.44888816    -0.13505266
 c     -0.06786206    -0.98173223     0.24051236
 c     -1.13922157    -0.09623299    -0.14007555
 c     -0.87841705     1.22497461     0.85096516
 c     -0.46780378     1.13576516    -0.50920968
 c      0.98403580     0.81352352    -0.52448354
 h     -0.31210041    -1.94194547     0.79153214
 h     -1.86203678     1.72708366     1.00658443
 h     -1.06385348     1.55733854    -1.31503363
 h      1.55501206     1.67832999    -0.73056168
 o      2.41945980    -1.03144722     0.47807478
 h      2.24069573    -2.10212063     0.61904555
 c     -2.55981414    -0.32717202    -0.48124698
 h     -2.70074028    -0.98718464    -1.20557889
 h     -2.92656605    -0.59097861     0.57976859
 h     -3.46738175     0.35206044    -0.66026491
 h     -0.27019384     1.39293054     1.73852260
          17

 c      1.30997497    -0.43969746    -0.13391937
 c     -0.06482009    -0.98378907     0.24858559
 c     -1.14206576    -0.10670335    -0.14503767
 c     -0.88176393     1.23725356     0.85847692
 c     -0.46581894     1.12597615    -0.51836478
 c      0.99330736     0.81952968    -0.51458728
 h     -0.33698733    -1.94747566     0.77368839
 h     -1.89821205     1.71887780     0.99238271
 h     -1.09716222     1.54548739    -1.30967127
 h      1.55171733     1.67171171    -0.77727482
 o      2.41612142    -1.03475641     0.47213953
 h      2.16359716    -2.08027391     0.61364213
 c     -2.55744559    -0.31937696    -0.48572331
 h     -2.63714193    -1.03986579    -1.19047651
 h     -2.93480736    -0.59121560     0.56449953
 h     -3.48805967     0.33601694    -0.62038966
 h     -0.19618894     1.37176158     1.77651111
          17

 c      1.30671265    -0.43238537    -0.13003845
 c     -0.06217083    -0.98603167     0.25623207
 c     -1.14342917    -0.11650670    -0.14911937
 c     -0.88649116     1.25058118     0.86742417
 c     -0.46281226     1.11575864    -0.52900982
 c      1.00226334     0.82629324    -0.50577906
 h     -0.35473555    -1.94698055     0.75064690
 h     -1.92507284     1.70646977     0.98008123
 h     -1.12217016     1.54276916    -1.30474284
 h      1.56424734     1.67287483    -0.82356784
 o      2.41159461    -1.03939637     0.46548140
 h      2.09619969    -2.02457774     0.60295793
 c     -2.55700837    -0.31093759    -0.48622031
 h     -2.57801628    -1.12027994    -1.19536586
 h     -2.94421372    -0.60289521     0.53723897
 h     -3.48819418     0.32807704    -0.58575950
 h     -0.12940483     1.34275934     1.79984236
          17

 c      1.30186695    -0.42693925    -0.12334027
 c     -0.06018356    -0.98816562     0.26321124
 c     -1.14298779    -0.12535883    -0.15221760
 c     -0.89183651     1.26463530     0.87772799
 c     -0.45917268     1.10530217    -0.54056662
 c      1.01085154     0.83415472    -0.49841046
 h     -0.36471153    -1.94314201     0.72448499
 h     -1.93981768     1.69042474     0.97161440
 h     -1.13655596     1.54820439    -1.29957826
 h      1.58978395     1.67826690    -0.86770359
 o      2.40579035    -1.04487081     0.45801377
 h      2.04067257    -1.94559154     0.58940246
 c     -2.55835789    -0.30385186    -0.48438585
 h     -2.52451890    -1.20699493    -1.20351411
 h     -2.95437437    -0.62667529     0.50266027
 h     -3.47014177     0.32911779    -0.55998256
 h     -0.07878843     1.30788799     1.80195079
          17

 c      1.29559735    -0.42315018    -0.11388100
 c     -0.05898134    -0.98982325     0.26927128
 c     -1.14059712    -0.13302148    -0.15430241
 c     -0.89709587     1.27892220     0.88895305
 c     -0.45523682     1.09482004    -0.55246193
 c      1.01922008     0.84351237    -0.49285636
 h     -0.36711253    -1.94001691     0.69790542
 h     -1.94260531     1.67247077     0.96878287
 h     -1.13878626     1.56074892    -1.29395625
 h      1.62339064     1.68196994    -0.90665643
 o      2.39893229    -1.05002562     0.44955868
 h      1.99422602    -1.86508574     0.57739608
 c     -2.56084760    -0.29987398    -0.48151933
 h     -2.47935674    -1.28167497    -1.20384508
 h     -2.96561846    -0.66308142     0.46661932
 h     -3.43862468     0.34120039    -0.54605626
 h     -0.04958603     1.26980734     1.78117573
          17

 c      1.28803161    -0.42060082    -0.10185557
 c     -0.05855493    -0.99064577     0.27419848
 c     -1.13629670    -0.13930774    -0.15540118
 c     -0.90160456     1.29285873     0.90047032
 c     -0.45124668     1.08453711    -0.56416049
 c      1.02754395     0.85454505    -0.48940528
 h     -0.36271877    -1.94202269     0.67360970
 h     -1.93638064     1.65518460     0.97313463
 h     -1.12839494     1.57943266    -1.28821480
 h      1.66005734     1.67882828    -0.93730349
 o      2.39170753    -1.05315860     0.43984933
 h      1.94689342    -1.81425726     0.57343087
 c     -2.56359308    -0.30013511    -0.47833217
 h     -2.44523154    -1.33346266    -1.19246101
 h     -2.97866246    -0.71204716     0.43437339
 h     -3.39957559     0.36694215    -0.54598071
 h     -0.04394002     1.23126266     1.73930013
          17

 c      1.27927111    -0.41874772    -0.08756999
 c     -0.05881484    -0.99040027     0.27787074
 c     -1.13028852    -0.14407996    -0.15557240
 c     -0.90481773     1.30584566     0.91149819
 c     -0.44733235     1.07468485    -0.57519413
 c      1.03591892     0.86709909    -0.48817558
 h     -0.35239069    -1.95231583     0.65353551
 h     -1.92630420     1.64158311     0.98586341
 h     -1.10603926     1.60341922    -1.28318079
 h      1.69589773     1.66600547    -0.95743855
 o      2.38468539    -1.05339057     0.42874175
 h      1.89100160    -1.81133978     0.58251080
 c     -2.56583566    -0.30525281    -0.47506255
 h     -2.42403522    -1.35709434    -1.16978316
 h     -2.99393225    -0.77193489     0.40863584
 h     -3.35773629     0.40779366    -0.56048701
 h     -0.06058098     1.19467360     1.68131474
          17

 c      1.26941757    -0.41706443    -0.07137668
 c     -0.05965109    -0.98909057     0.28029389
 c     -1.12291067    -0.14725214    -0.15488541
 c     -0.90655806     1.31737457     0.92103970
 c     -0.44351714     1.06550697    -0.58518676
 c      1.04431556     0.88070470    -0.48908126
 h     -0.33659302    -1.97122335     0.63830780
 h     -1.91828210     1.63450328     1.00770622
 h     -1.07333397     1.63197012    -1.27995800
 h      1.72862375     1.64326935    -0.96626548
 o      2.37737648    -1.05183474     0.41649012
 h      1.83615868    -1.84198305     0.60322467
 c     -2.56725039    -0.31536346    -0.47160655
 h     -2.41669829    -1.35100505    -1.13859501
 h     -3.01101932    -0.83872910     0.38887542
 h     -3.31417840     0.46158477    -0.58886287
 h     -0.09333270     1.16153577     1.61623648
          17

 c      1.25859882    -0.41512304    -0.05363043
 c     -0.06094148    -0.98699921     0.28160126
 c     -1.11460931    -0.14879450    -0.15341052
 c     -0.90738434     1.32719926     0.92781141
 c     -0.43974370     1.05727807    -0.59387963
 c      1.05255742     0.89463389    -0.49182699
 h     -0.31535193    -1.99583425     0.62727824
 h     -1.91653612     1.63583798     1.03881990
 h     -1.03248364     1.66429003    -1.27959807
 h      1.75777061     1.61281110    -0.96456541
 o      2.36886501    -1.05017907     0.40357340
 h      1.79887569    -1.88117097     0.63007021
 c     -2.56797470    -0.33003681    -0.46768320
 h     -2.42311979    -1.31693367    -1.10350182
 h     -3.02878556    -0.90639316     0.37261162
 h     -3.26624888     0.52134625    -0.62885890
 h     -0.12909197     1.13121955     1.55794493
          17

 c      1.24697376    -0.41258357    -0.03468997
 c     -0.06252076    -0.98461330     0.28201207
 c     -1.10590695    -0.14874153    -0.15121575
 c     -0.90862249     1.33545321     0.93043436
 c     -0.43591172     1.05033099    -0.60115188
 c      1.06031027     0.90797104    -0.49592533
 h     -0.28869007    -2.02113961     0.61910097
 h     -1.92152781     1.64600678     1.07860512
 h     -0.98581880     1.69925418    -1.28271283
 h      1.78482612     1.57886135    -0.95465037
 o      2.35862240    -1.04952154     0.39042754
 h      1.78934704    -1.91197890     0.65774747
 c     -2.56835708    -0.34819380    -0.46292637
 h     -2.44192640    -1.26126694    -1.07164539
 h     -3.04596145    -0.96836150     0.35747740
 h     -3.21032469     0.57705233    -0.67687200
 h     -0.14949821     1.10020121     1.52288921
          17

 c      1.23472615    -0.40917253    -0.01492899
 c     -0.06416875    -0.98248021     0.28177309
 c     -1.09736725    -0.14720586    -0.14837212
 c     -0.91135989     1.34241703     0.92823805
 c     -0.43191016     1.04507231    -0.60702620
 c      1.06711331     0.91972158    -0.50075573
 h     -0.25711340    -2.04185692     0.61239891
 h     -1.93001908     1.66403735     1.12551023
 h     -0.93544849     1.73515050    -1.28919559
 h      1.81294404     1.54685078    -0.93992606
 o      2.34655855    -1.05037040     0.37737878
 h      1.81063765    -1.92604509     0.68241004
 c     -2.56871183    -0.36801948    -0.45676721
 h     -2.47010866    -1.19784695    -1.05456165
 h     -3.06166893    -1.01910836     0.34240139
 h     -3.14458372     0.61890177    -0.72848894
 h     -0.14289919     1.06491628     1.52060446
          17

 c      1.22205985    -0.40468693     0.00526643
 c     -0.06563338    -0.98107196     0.28111486
 c     -1.08956162    -0.14439053    -0.14496650
 c     -0.91529380     1.34802586     0.92195604
 c     -0.42763083     1.04196378    -0.61164334
 c      1.07250799     0.92898329    -0.50568551
 h     -0.22181555    -2.05393025     0.60619218
 h     -1.93695807     1.68807432     1.17696095
 h     -0.88319615     1.76965789    -1.29822738
 h      1.84560629     1.52177994    -0.92378686
 o      2.33289532    -1.05282530     0.36464389
 h      1.86082063    -1.92092153     0.70173935
 c     -2.56919489    -0.38708636    -0.44829039
 h     -2.50336592    -1.14812062    -1.06898552
 h     -3.07558394    -1.05502026     0.32755859
 h     -3.06994169     0.63981032    -0.77908942
 h     -0.11631338     1.02725619     1.54541610
          17

 c      1.20919304    -0.39902716     0.02552116
 c     -0.06666364    -0.98068750     0.28022738
 c     -1.08302923    -0.14057543    -0.14110541
 c     -0.91928672     1.35188470     0.91313401
 c     -0.42297065     1.04145943    -0.61520567
 c      1.07625693     0.93514636    -0.51021914
 h     -0.18458588    -2.05538599     0.60007752
 h     -1.93731713     1.71590863     1.22953519
 h     -0.83076436     1.80019374    -1.30858835
 h      1.88422530     1.50623133    -0.90813765
 o      2.31811469    -1.05659440     0.35229300
 h      1.93385925    -1.89974426     0.71546812
 c     -2.56965602    -0.40355936    -0.43686215
 h     -2.53833641    -1.12785018    -1.12820782
 h     -3.08788615    -1.07458451     0.31379547
 h     -2.98971697     0.63656942    -0.82432090
 h     -0.08707714     0.99382589     1.58309169
          17

 c      1.19636076    -0.39223952     0.04550506
 c     -0.06704543    -0.98138512     0.27924359
 c     -1.07821959    -0.13607518    -0.13689520
 c     -0.92240907     1.35365321     0.90323191
 c     -0.41783947     1.04392061    -0.61791182
 c      1.07850317     0.93799265    -0.51407296
 h     -0.14756541    -2.04675179     0.59428676
 h     -1.92722651     1.74538280     1.27937090
 h     -0.77993243     1.82448001    -1.31911112
 h      1.92637337     1.49947595    -0.89270494
 o      2.30293992    -1.06086186     0.34014472
 h      2.01982211    -1.87312747     0.72689274
 c     -2.56961995    -0.41774414    -0.42354408
 h     -2.57377073    -1.12935557    -1.22465619
 h     -3.09930027    -1.07828299     0.30233703
 h     -2.90895677     0.61011499    -0.86060205
 h     -0.06925339     0.97083374     1.62088185
          17

 c      1.18382346    -0.38453807     0.06495973
 c     -0.06664242    -0.98294552     0.27822576
 c     -1.07543922    -0.13119812    -0.13241204
 c     -0.92417413     1.35319620     0.89332345
 c     -0.41217646     1.04954282    -0.61990438
 c      1.07970795     0.93761929    -0.51711945
 h     -0.11294855    -2.03115271     0.58968903
 h     -1.90459869     1.77469033     1.32269704
 h     -0.73264785     1.84106675    -1.32908251
 h      1.96649657     1.49848094    -0.87582067
 o      2.28817557    -1.06429590     0.32769380
 h      2.10736044    -1.85896323     0.74391625
 c     -2.56855068    -0.43107546    -0.41072240
 h     -2.60815965    -1.13369347    -1.33403689
 h     -3.11125709    -1.06842965     0.29486511
 h     -2.83373242     0.56522344    -0.88583397
 h     -0.07014620     0.96187412     1.65041397
          17

 c      1.17186241    -0.37627282     0.08370373
 c     -0.06543480    -0.98489335     0.27716721
 c     -1.07482867    -0.12621845    -0.12768859
 c     -0.92438723     1.35054262     0.88410785
 c     -0.40596582     1.05831215    -0.62123896
 c      1.08042699     0.93428768    -0.51928115
 h     -0.08267984    -2.01389713     0.58768291
 h     -1.86936965     1.80260007     1.35633028
 h     -0.69096985     1.84966026    -1.33847823
 h      1.99837273     1.49971120    -0.85577385
 o      2.27431768    -1.06587406     0.31445166
 h      2.19011044    -1.86980729     0.77375236
 c     -2.56595504    -0.44457458    -0.40046568
 h     -2.63921404    -1.12919538    -1.43429445
 h     -3.12585592    -1.04869620     0.29349669
 h     -2.77042149     0.51008974    -0.90018438
 h     -0.09183540     0.96809914     1.66696202
          17

 c      1.16075704    -0.36783398     0.10161221
 c     -0.06353779    -0.98662583     0.27602602
 c     -1.07636353    -0.12134842    -0.12272209
 c     -0.92302544     1.34583173     0.87593801
 c     -0.39924338     1.06999715    -0.62187561
 c      1.08110884     0.92831523    -0.52046649
 h     -0.05820852    -2.00111789     0.58984016
 h     -1.82351707     1.82863790     1.37803505
 h     -0.65691273     1.85119249    -1.34800166
 h      2.01722726     1.50036995    -0.83163444
 o      2.26150910    -1.06598073     0.30059795
 h      2.26773484    -1.89648564     0.81291216
 c     -2.56140992    -0.45880949    -0.39389958
 h     -2.66485722    -1.11272107    -1.51202246
 h     -3.14522461    -1.02294696     0.30016684
 h     -2.72491182     0.45578385    -0.90648689
 h     -0.13257700     0.98864294     1.66868831
          17

 c      1.15077740    -0.35957269     0.11859388
 c     -0.06118433    -0.98764797     0.27479265
 c     -1.07988143    -0.11670741    -0.11749543
 c     -0.92023497     1.33929909     0.86877511
 c     -0.39209418     1.08417592    -0.62169343
 c      1.08199344     0.92002510    -0.52055697
 h     -0.04041233    -1.99738365     0.59723367
 h     -1.77096840     1.85325723     1.38672813
 h     -0.63223289     1.84759485    -1.35890519
 h      2.02074552     1.49889005    -0.80343848
 o      2.24996583    -1.06580328     0.28680245
 h      2.33902822    -1.91832163     0.85029581
 c     -2.55470087    -0.47424039    -0.39133008
 h     -2.68357572    -1.08548123    -1.56034486
 h     -3.17023136    -0.99370381     0.31536382
 h     -2.70169341     0.41442922    -0.90942216
 h     -0.18690920     1.02059800     1.65692947
          17

 c      1.14219711    -0.35178338     0.13457945
 c     -0.05868793    -0.98779237     0.27355860
 c     -1.08512799    -0.11230554    -0.11200153
 c     -0.91642601     1.33129582     0.86206388
 c     -0.38464069     1.10029869    -0.62053012
 c      1.08308187     0.90971978    -0.51941686
 h     -0.02972707    -2.00343005     0.60972569
 h     -1.71734758     1.87794824     1.38252239
 h     -0.61819472     1.84124858    -1.37255687
 h      2.00936854     1.49507004    -0.77207264
 o      2.24003719    -1.06625173     0.27362594
 h      2.40048135    -1.92016751     0.87675758
 c     -2.54597680    -0.49116437    -0.39259519
 h     -2.69432578    -1.05038305    -1.57616266
 h     -3.19934539    -0.96142326     0.33710286
 h     -2.70298568     0.39495301    -0.91276390
 h     -0.24478683     1.05869999     1.63765576
          17

 c      1.13529353    -0.34472488     0.14952133
 c     -0.05640162    -0.98725849     0.27253073
 c     -1.09180164    -0.10804566    -0.10625643
 c     -0.91235291     1.32228325     0.85465526
 c     -0.37703132     1.11777454    -0.61824923
 c      1.08413521     0.89766534    -0.51691290
 h     -0.02630949    -2.01586461     0.62578517
 h     -1.66921440     1.90506006     1.36645538
 h     -0.61533231     1.83419864    -1.38976539
 h      1.98632515     1.49014648    -0.73908679
 o      2.23203753    -1.06773970     0.26134221
 h      2.44859633    -1.89549550     0.88789654
 c     -2.53578806    -0.50935120    -0.39745286
 h     -2.69642710    -1.01105655    -1.55879749
 h     -3.22868218    -0.92529196     0.36117623
 h     -2.72812211     0.39843530    -0.91614118
 h     -0.29144036     1.09563387     1.62282004
          17

 c      1.13032904    -0.33864706     0.16339122
 c     -0.05468705    -0.98644881     0.27197620
 c     -1.09957717    -0.10375160    -0.10029855
 c     -0.90886631     1.31270300     0.84520571
 c     -0.36943397     1.13605223    -0.61482257
 c      1.08470847     0.88408932    -0.51294188
 h     -0.03006437    -2.02910052     0.64302432
 h     -1.63249261     1.93694810     1.33979575
 h     -0.62325878     1.82744383    -1.41009975
 h      1.95731064     1.48673827    -0.70643245
 o      2.22614719    -1.07029483     0.24997164
 h      2.48131068    -1.84435554     0.88353266
 c     -2.52498394    -0.52790741    -0.40566769
 h     -2.68963494    -0.97183716    -1.51029980
 h     -3.25323924    -0.88471969     0.38252453
 h     -2.77340672     0.41796977    -0.91501287
 h     -0.31199897     1.12460201     1.62673758
          17

 c      1.12752005    -0.33381348     0.17617562
 c     -0.05389018    -0.98575000     0.27214242
 c     -1.10811095    -0.09922010    -0.09417990
 c     -0.90622589     1.30278563     0.83331074
 c     -0.36203366     1.15465828    -0.61039192
 c      1.08426548     0.86922397    -0.50747026
 h     -0.04059800    -2.03782048     0.65900397
 h     -1.61045197     1.97442049     1.30317911
 h     -0.64060760     1.82072333    -1.43161999
 h      1.92927353     1.48826344    -0.67603828
 o      2.22234994    -1.07358628     0.23925885
 h      2.49900899    -1.77279754     0.86811279
 c     -2.51449669    -0.54550328    -0.41664271
 h     -2.67457609    -0.93851218    -1.43799191
 h     -3.26838140    -0.84032678     0.39669610
 h     -2.83283566     0.44329107    -0.90408062
 h     -0.30179496     1.14340178     1.65411201
          17

 c      1.12699809    -0.33051454     0.18787495
 c     -0.05431444    -0.98538446     0.27320051
 c     -1.11704415    -0.09427833    -0.08795623
 c     -0.90390585     1.29266342     0.82006393
 c     -0.35502609     1.17318308    -0.60526489
 c      1.08239939     0.85342888    -0.50058124
 h     -0.05722872    -2.03857313     0.67183831
 h     -1.60258001     2.01543188     1.25631408
 h     -0.66518136     1.81293900    -1.45127043
 h      1.90795273     1.49739178    -0.64924643
 o      2.22034596    -1.07683924     0.22852431
 h      2.50611793    -1.69421656     0.85311601
 c     -2.50505660    -0.56054342    -0.42879241
 h     -2.65376045    -0.92002448    -1.36002660
 h     -3.27089814    -0.79415135     0.40079531
 h     -2.89949083     0.46508800    -0.88030080
 h     -0.26985560     1.15450422     1.69407078
          17

 c      1.12875727    -0.32905769     0.19850877
 c     -0.05619184    -0.98534757     0.27522332
 c     -1.12601176    -0.08882203    -0.08167765
 c     -0.90126998     1.28265374     0.80711988
 c     -0.34860260     1.19124238    -0.59983950
 c      1.07905592     0.83734209    -0.49250114
 h     -0.07908715    -2.03038101     0.68049971
 h     -1.60534424     2.05527882     1.19867173
 h     -0.69429866     1.80289985    -1.46574724
 h      1.89531320     1.51406133    -0.62643632
 o      2.21953448    -1.07893612     0.21659326
 h      2.51193914    -1.62792273     0.85818483
 c     -2.49697019    -0.57115369    -0.43916585
 h     -2.63245724    -0.92996422    -1.30976111
 h     -3.25959587    -0.74939990     0.39403494
 h     -2.96674238     0.47648951    -0.84365706
 h     -0.23006560     1.16135424     1.73043470
          17

 c      1.13259439    -0.32971978     0.20811505
 c     -0.05966446    -0.98540061     0.27818461
 c     -1.13464248    -0.08282034    -0.07538040
 c     -0.89802823     1.27327548     0.79576150
 c     -0.34292557     1.20844687    -0.59450349
 c      1.07456081     0.82190567    -0.48357204
 h     -0.10526906    -2.01479698     0.68493457
 h     -1.61411997     2.08821161     1.13054117
 h     -0.72523401     1.78994478    -1.47240107
 h      1.88913688     1.53480403    -0.60716525
 o      2.21945006    -1.07932041     0.20257034
 h      2.52462413    -1.58518106     0.89877987
 c     -2.49029930    -0.57571224    -0.44509098
 h     -2.61568796    -0.98053233    -1.31746790
 h     -3.23573787    -0.71002426     0.37834772
 h     -3.02886188     0.47305192    -0.79663098
 h     -0.19364485     1.16640177     1.75130885
          17

 c      1.13808989    -0.33268741     0.21673143
 c     -0.06477909    -0.98510679     0.28197222
 c     -1.14254971    -0.07629184    -0.06908302
 c     -0.89420186     1.26509623     0.78668975
 c     -0.33810063     1.22439038    -0.58955239
 c      1.06942788     0.80819040    -0.47417882
 h     -0.13499968    -1.99560389     0.68603661
 h     -1.62482148     2.10918020     1.05360762
 h     -0.75562496     1.77425377    -1.46988407
 h      1.88513180     1.55421546    -0.59066675
 o      2.22040532    -1.07883151     0.18712620
 h      2.54149853    -1.55611969     0.96567603
 c     -2.48533538    -0.57428658    -0.44761959
 h     -2.60213886    -1.06605979    -1.37099753
 h     -3.20343947    -0.68032817     0.35910779
 h     -3.08134191     0.45283798    -0.74341733
 h     -0.16770482     1.17108977     1.75064864
          17

 c      1.14467997    -0.33802805     0.22436110
 c     -0.07148881    -0.98392613     0.28641845
 c     -1.14936168    -0.06928584    -0.06280649
 c     -0.88998058     1.25860039     0.78011769
 c     -0.33415340     1.23865094    -0.58514403
 c      1.06414066     0.79714272    -0.46467102
 h     -0.16775190    -1.97798361     0.68538095
 h     -1.63468602     2.11490494     0.97091571
 h     -0.78377735     1.75689059    -1.45848684
 h      1.87942510     1.56717252    -0.57627753
 o      2.22311568    -1.07871922     0.17186352
 h      2.55435530    -1.52481899     1.03496314
 c     -2.48227969    -0.56841358    -0.45010703
 h     -2.58767956    -1.16610775    -1.43301299
 h     -3.16930833    -0.66473008     0.34489519
 h     -3.12124809     0.41671031    -0.68923258
 h     -0.15603180     1.17622283     1.72693200
          17

 c      1.15176053    -0.34567245     0.23093426
 c     -0.07966690    -0.98138150     0.29135501
 c     -1.15477228    -0.06187290    -0.05659850
 c     -0.88565771     1.25412045     0.77585541
 c     -0.33101928     1.25080261    -0.58128576
 c      1.05904106     0.78939670    -0.45530698
 h     -0.20322180    -1.96688453     0.68459434
 h     -1.64249304     2.10431177     0.88650752
 h     -0.80885657     1.73966187    -1.44018819
 h      1.86990587     1.57030767    -0.56362116
 o      2.22808438    -1.07973649     0.15808181
 h      2.55814840    -1.48298550     1.08768082
 c     -2.48090857    -0.55970225    -0.45496292
 h     -2.57048958    -1.26244739    -1.47752491
 h     -3.14016457    -0.66742076     0.34504768
 h     -3.14777194     0.36854004    -0.63976912
 h     -0.15959717     1.18219446     1.68234005
          17

 c      1.15875180    -0.35539977     0.23628397
 c     -0.08913392    -0.97725752     0.29668307
 c     -1.15856973    -0.05412575    -0.05053806
 c     -0.88166775     1.25181285     0.77330661
 c     -0.32855481     1.26043848    -0.57785874
 c      1.05430534     0.78518448    -0.44622682
 h     -0.24108109    -1.96489629     0.68451407
 h     -1.64857648     2.07862069     0.80494987
 h     -0.83091015     1.72483248    -1.41836533
 h      1.85658751     1.56259757    -0.55263930
 o      2.23550425    -1.08215577     0.14653653
 h      2.55197024    -1.42931429     1.11370918
 c     -2.48086801    -0.54951655    -0.46299928
 h     -2.55066132    -1.34365519    -1.49326208
 h     -3.11883824    -0.69151647     0.36471400
 h     -3.16302933     0.31525540    -0.60059919
 h     -0.17608042     1.18905713     1.62321148
          17

 c      1.16512260    -0.36684158     0.24014697
 c     -0.09968721    -0.97171755     0.30241175
 c     -1.16064855    -0.04610062    -0.04473106
 c     -0.87870905     1.25166186     0.77139785
 c     -0.32657700     1.26720933    -0.57468670
 c      1.04995299     0.78431878    -0.43745109
 h     -0.28061950    -1.97094523     0.68470524
 h     -1.65475088     2.04120597     0.73082352
 h     -0.85059054     1.71468332    -1.39705095
 h      1.84159029     1.54548829    -0.54358005
 o      2.24533026    -1.08595715     0.13756178
 h      2.53775651    -1.36640769     1.10986431
 c     -2.48192302    -0.53923331    -0.47371873
 h     -2.52893039    -1.40306249    -1.47705566
 h     -3.10173320    -0.73760146     0.40074610
 h     -3.17271137     0.26639289    -0.57632425
 h     -0.19846824     1.19651501     1.56144174
          17

 c      1.17039943    -0.37951516     0.24218708
 c     -0.11111366    -0.96524617     0.30862666
 c     -1.16101616    -0.03783314    -0.03930895
 c     -0.87780841     1.25350630     0.76862237
 c     -0.32492943     1.27087844    -0.57164279
 c      1.04586760     0.78623370    -0.42890088
 h     -0.32059664    -1.98093024     0.68378169
 h     -1.66408963     1.99715728     0.66820761
 h     -0.86850387     1.71093243    -1.37975824
 h      1.82892666     1.52270887    -0.53696970
 o      2.25731276    -1.09092561     0.13109363
 h      2.51977032    -1.29923519     1.07953684
 c     -2.48383634    -0.53033789    -0.48587804
 h     -2.50609965    -1.43675963    -1.42970441
 h     -3.08164136    -0.80260806     0.44321158
 h     -3.18528013     0.23206904    -0.56957072
 h     -0.21445540     1.20402375     1.51459979
          17

 c      1.17417434    -0.39289027     0.24203832
 c     -0.12317538    -0.95846990     0.31541599
 c     -1.15979358    -0.02934968    -0.03443147
 c     -0.87991528     1.25707386     0.76365489
 c     -0.32354926     1.27137503    -0.56875761
 c      1.04185324     0.79010391    -0.42043731
 h     -0.35944839    -1.98970198     0.68023117
 h     -1.68042874     1.95242554     0.62021328
 h     -0.88441552     1.71421711    -1.36832290
 h      1.82376418     1.49946512    -0.53352947
 o      2.27097841    -1.09669405     0.12651529
 h      2.50493926    -1.23442093     1.03507790
 c     -2.48632226    -0.52407297    -0.49810005
 h     -2.48288913    -1.44292271    -1.35462283
 h     -3.05247175    -0.88030779     0.48068090
 h     -3.20802961     0.21852868    -0.58040813
 h     -0.21169945     1.21133301     1.49930135
          17

 c      1.17612424    -0.40647220     0.23936505
 c     -0.13559060    -0.95198158     0.32280949
 c     -1.15720564    -0.02068862    -0.03028633
 c     -0.88498938     1.26203747     0.75647315
 c     -0.32249771     1.26881841    -0.56625547
 c      1.03777485     0.79506116    -0.41191687
 h     -0.39566182    -1.99294064     0.67311477
 h     -1.70737394     1.91250707     0.58874065
 h     -0.89685132     1.72391691    -1.36246674
 h      1.83061634     1.48059495    -0.53393068
 o      2.28563151    -1.10283705     0.12250664
 h      2.50280043    -1.17863853     0.99991612
 c     -2.48932312    -0.52087908    -0.50913852
 h     -2.45989891    -1.42270177    -1.25836653
 h     -3.01148213    -0.96293979     0.50413413
 h     -3.24180042     0.22392685    -0.60669082
 h     -0.18954765     1.21926211     1.51819343
          17

 c      1.17605267    -0.41987886     0.23393667
 c     -0.14802655    -0.94622877     0.33075537
 c     -1.15356266    -0.01190646    -0.02707803
 c     -0.89196885     1.26815937     0.74844431
 c     -0.32194011     1.26349516    -0.56448177
 c      1.03375828     0.80044504    -0.40325162
 h     -0.42809048    -1.98822132     0.66238698
 h     -1.74661915     1.88089440     0.57466936
 h     -0.90344870     1.73843751    -1.36035865
 h      1.85078492     1.46824228    -0.53836962
 o      2.30055747    -1.10908567     0.11765396
 h      2.52204220    -1.13502392     0.99831548
 c     -2.49310914    -0.52008221    -0.51775336
 h     -2.43740295    -1.38339773    -1.15277908
 h     -2.95910630    -1.04279603     0.50830997
 h     -3.28037478     0.23936879    -0.64486349
 h     -0.16086244     1.22940871     1.55833354
          17

 c      1.17394721    -0.43288639     0.22569198
 c     -0.16010309    -0.94145721     0.33912488
 c     -1.14923634    -0.00305479    -0.02500709
 c     -0.89985084     1.27543536     0.74120183
 c     -0.32209144     1.25579931    -0.56377661
 c      1.03028364     0.80592151    -0.39444574
 h     -0.45615387    -1.97542351     0.64894355
 h     -1.79629409     1.85810659     0.57823060
 h     -0.90180368     1.75577015    -1.35968103
 h      1.88099897     1.46094086    -0.54622380
 o      2.31543295    -1.11540221     0.11201529
 h      2.56358942    -1.10192624     1.02989620
 c     -2.49804299    -0.51977859    -0.52240767
 h     -2.41453236    -1.34418729    -1.05787407
 h     -2.89808448    -1.11319588     0.49174998
 h     -3.31512243     0.25423556    -0.69081966
 h     -0.14051914     1.24299852     1.60345590
          17

 c      1.17000290    -0.44541261     0.21475016
 c     -0.17140688    -0.93768955     0.34772618
 c     -1.14462407     0.00584729    -0.02424878
 c     -0.90828554     1.28406211     0.73595064
 c     -0.32314954     1.24616384    -0.56437655
 c      1.02804683     0.81138449    -0.38558572
 h     -0.47994607    -1.95677299     0.63450425
 h     -1.85092948     1.84222389     0.59900745
 h     -0.89027571     1.77403176    -1.35855327
 h      1.91476504     1.45505468    -0.55613235
 o      2.33034087    -1.12173308     0.10704768
 h      2.62022239    -1.07711512     1.07065060
 c     -2.50441518    -0.51712295    -0.52142890
 h     -2.38797599    -1.33631267    -0.99906695
 h     -2.83274500    -1.16899151     0.45650450
 h     -3.33919369     0.26020727    -0.74054633
 h     -0.13812486     1.26040432     1.64176352
          17

 c      1.16458041    -0.45745989     0.20136751
 c     -0.18151480    -0.93473686     0.35632394
 c     -1.14010205     0.01483017    -0.02493464
 c     -0.91742842     1.29427708     0.73343470
 c     -0.32523074     1.23500471    -0.56636516
 c      1.02769728     0.81678054    -0.37680071
 h     -0.50024281    -1.93653666     0.62136610
 h     -1.90328918     1.83046323     0.63560161
 h     -0.86844014     1.79184875    -1.35604824
 h      1.94513956     1.44700605    -0.56643707
 o      2.34540321    -1.12792246     0.10406528
 h      2.68291839    -1.05969224     1.09786495
 c     -2.51221366    -0.51068220    -0.51449835
 h     -2.35409322    -1.37616813    -0.98879881
 h     -2.76849544    -1.20699884     0.40770664
 h     -3.34901794     0.25261305    -0.79042645
 h     -0.15783860     1.28132470     1.66650728
          17

 c      1.15813862    -0.46906628     0.18588979
 c     -0.19003059    -0.93227100     0.36467119
 c     -1.13599648     0.02396351    -0.02714722
 c     -0.92763425     1.30621715     0.73404755
 c     -0.32832260     1.22268842    -0.56965804
 c      1.02963303     0.82200223    -0.36822694
 h     -0.51829135    -1.92003280     0.61199168
 h     -1.94663761     1.82053368     0.68546017
 h     -0.83716031     1.80857664    -1.35234555
 h      1.96684088     1.43462361    -0.57563774
 o      2.36060776    -1.13379674     0.10369222
 h      2.74439311    -1.04921188     1.09929759
 c     -2.52067235    -0.50237240    -0.50345241
 h     -2.31494252    -1.44150046    -1.01599990
 h     -2.71129055    -1.22667751     0.35290489
 h     -3.34432350     0.23041635    -0.83746221
 h     -0.19987975     1.30505376     1.67479275
          17

 c      1.15118671    -0.48027306     0.16872348
 c     -0.19664736    -0.92998224     0.37255112
 c     -1.13258772     0.03331459    -0.03092025
 c     -0.93929195     1.31985383     0.73784309
 c     -0.33226755     1.20953343    -0.57401009
 c      1.03391029     0.82685318    -0.35998644
 h     -0.53527328    -1.91173762     0.60844479
 h     -1.97628319     1.81123692     0.74504713
 h     -0.79835722     1.82434249    -1.34860298
 h      1.97717841     1.41750341    -0.58268675
 o      2.37581133    -1.13922162     0.10599345
 h      2.79961972    -1.04502946     1.07132906
 c     -2.52852678    -0.49478927    -0.49065426
 h     -2.27615243    -1.50131637    -1.06391853
 h     -2.66689398    -1.23107376     0.30125985
 h     -3.32767561     0.19561242    -0.87973642
 h     -0.26125393     1.33063933     1.66715517
          17

 c      1.14426251    -0.49110221     0.15031660
 c     -0.20122393    -0.92776129     0.37981513
 c     -1.13011549     0.04290493    -0.03621620
 c     -0.95280738     1.33498520     0.74443113
 c     -0.33678457     1.19584934    -0.57905357
 c      1.04023005     0.83103753    -0.35217157
 h     -0.55158489    -1.91315023     0.61187447
 h     -1.99036930     1.80255257     0.81019585
 h     -0.75453988     1.83983505    -1.34653809
 h      1.97632292     1.39695309    -0.58715687
 o      2.39074256    -1.14412839     0.11059295
 h      2.84602760    -1.04597966     1.01713939
 c     -2.53451176    -0.48926667    -0.47798829
 h     -2.24205196    -1.53775061    -1.12067788
 h     -2.64005534    -1.22729977     0.26272295
 h     -3.30403939     0.15265312    -0.91695630
 h     -0.33542110     1.35698415     1.64837694
          17

 c      1.13792255    -0.50154768     0.13114174
 c     -0.20382049    -0.92576831     0.38639372
 c     -1.12878342     0.05267006    -0.04288738
 c     -0.96863910     1.35124516     0.75282679
 c     -0.34151984     1.18200408    -0.58437840
 c      1.04796314     0.83415620    -0.34483009
 h     -0.56645464    -1.92195043     0.62234958
 h     -1.99032215     1.79556970     0.87650288
 h     -0.70820370     1.85578352    -1.34772997
 h      1.96734568     1.37584756    -0.58934961
 o      2.40492359    -1.14853764     0.11663256
 h      2.88476991    -1.04998725     0.94738278
 c     -2.53754260    -0.48614527    -0.46677457
 h     -2.21495894    -1.54388586    -1.17842566
 h     -2.63372353    -1.22471939     0.24615230
 h     -3.28010178     0.10770674    -0.95066327
 h     -0.41158582     1.38300162     1.62905721
          17

 c      1.13272720    -0.51157778     0.11167886
 c     -0.20466180    -0.92432663     0.39227224
 c     -1.12876492     0.06242299    -0.05064970
 c     -0.98719681     1.36811956     0.76149684
 c     -0.34609881     1.16849294    -0.58963669
 c      1.05622038     0.83572812    -0.33795879
 h     -0.57826158    -1.93320423     0.63911221
 h     -1.98111096     1.79240644     0.93978607
 h     -0.66134711     1.87224663    -1.35285714
 h      1.95584847     1.35829062    -0.59029084
 o      2.41752329    -1.15258660     0.12268943
 h      2.92305847    -1.05360365     0.88155591
 c     -2.53683026    -0.48553153    -0.45770757
 h     -2.19599204    -1.51825582    -1.23123519
 h     -2.64861401    -1.22981099     0.25553004
 h     -3.26258693     0.06709929    -0.98350684
 h     -0.47578448     1.40782281     1.62510155
          17

 c      1.12920189    -0.52114289     0.09239759
 c     -0.20405273    -0.92373927     0.39745237
 c     -1.13020283     0.07184436    -0.05908599
 c     -1.00839115     1.38500569     0.76907130
 c     -0.35015364     1.15596346    -0.59462627
 c      1.06401670     0.83527526    -0.33152728
 h     -0.58526091    -1.94154671     0.66101413
 h     -1.97082124     1.79598412     0.99665949
 h     -0.61536353     1.88813917    -1.36131963
 h      1.94848650     1.34869535    -0.59140670
 o      2.42744396    -1.15650705     0.12715379
 h      2.97302766    -1.05242320     0.84213819
 c     -2.53208526    -0.48773978    -0.45087816
 h     -2.18563847    -1.46207173    -1.27412120
 h     -2.68314653    -1.24148626     0.28704600
 h     -3.25549001     0.03506738    -1.01715153
 h     -0.51683204     1.43072577     1.64948054
          17

 c      1.12777163    -0.53018353     0.07373703
 c     -0.20229565    -0.92415234     0.40192199
 c     -1.13319679     0.08051813    -0.06767729
 c     -1.03121431     1.40134780     0.77541894
 c     -0.35332944     1.14516005    -0.59930342
 c      1.07055279     0.83248401    -0.32554584
 h     -0.58620563    -1.94289840     0.68689465
 h     -1.96850798     1.80929106     1.04498044
 h     -0.57129038     1.90139982    -1.37152574
 h      1.95002163     1.35009138    -0.59370229
 o      2.43415663    -1.16046728     0.12945285
 h      3.03904168    -1.04375029     0.83539861
 c     -2.52368902    -0.49314236    -0.44611613
 h     -2.18384864    -1.37861012    -1.30296110
 h     -2.73348978    -1.25244877     0.33087393
 h     -3.25812035     0.01251783    -1.05003962
 h     -0.53362728     1.45063922     1.69974514
          17

 c      1.12870827    -0.53864734     0.05608884
 c     -0.19963182    -0.92550099     0.40563871
 c     -1.13777890     0.08801418    -0.07584785
 c     -1.05421125     1.41675880     0.78155575
 c     -0.35529424     1.13680240    -0.60371377
 c      1.07548036     0.82736303    -0.32014144
 h     -0.58066540    -1.93529776     0.71584836
 h     -1.98025491     1.83400141     1.08353469
 h     -0.53011826     1.90973387    -1.38162193
 h      1.96046891     1.36247809    -0.59683793
 o      2.43828555    -1.16445459     0.13041870
 h      3.10878509    -1.02846079     0.84577222
 c     -2.51260668    -0.50178072    -0.44330582
 h     -2.18974878    -1.27385078    -1.31526148
 h     -2.79404841    -1.25455123     0.37581123
 h     -3.26609421    -0.00188670    -1.07740728
 h     -0.53361232     1.46622274     1.75967340
          17

 c      1.13212830    -0.54651210     0.03979010
 c     -0.19620756    -0.92751324     0.40852238
 c     -1.14388485     0.09398707    -0.08301642
 c     -1.07633836     1.43105761     0.78863696
 c     -0.35576762     1.13144894    -0.60788996
 c      1.07891957     0.82026039    -0.31556325
 h     -0.56910300    -1.91911448     0.74742039
 h     -2.00609402     1.86927432     1.11100379
 h     -0.49292999     1.91146465    -1.39021730
 h      1.97509367     1.38271196    -0.59902362
 o      2.44082107    -1.16838590     0.13109074
 h      3.16546597    -1.00895205     0.85494395
 c     -2.50011467    -0.51312889    -0.44227803
 h     -2.20100880    -1.15793238    -1.31222919
 h     -2.85844058    -1.24245699     0.41245697
 h     -3.27423604    -0.00965179    -1.09352021
 h     -0.52570014     1.47659223     1.81213617
          17

 c      1.13801783    -0.55379689     0.02511961
 c     -0.19206458    -0.92974709     0.41045442
 c     -1.15132950     0.09825263    -0.08864996
 c     -1.09720506     1.44423053     0.79742042
 c     -0.35456015     1.12938992    -0.61177197
 c      1.08122502     0.81172978    -0.31210498
 h     -0.55278432    -1.89686724     0.78174484
 h     -2.04069336     1.91189319     1.12551590
 h     -0.46086115     1.90612248    -1.39684696
 h      1.98724636     1.40604541    -0.59788186
 o      2.44244452    -1.17221061     0.13205959
 h      3.19801766    -0.98719540     0.85223880
 c     -2.48759968    -0.52600957    -0.44236751
 h     -2.21295432    -1.04658406    -1.30263567
 h     -2.92047541    -1.21443548     0.43415370
 h     -3.27875562    -0.01128760    -1.09384501
 h     -0.51673166     1.48161033     1.84579026
          17

 c      1.14625655    -0.56055392     0.01229291
 c     -0.18715796    -0.93166334     0.41129139
 c     -1.15979645     0.10081830    -0.09230766
 c     -1.11681240     1.45633554     0.80820799
 c     -0.35161039     1.13059510    -0.61516830
 c      1.08273780     0.80236645    -0.31001679
 h     -0.53349799    -1.87256038     0.81953654
 h     -2.07668769     1.95756325     1.12532787
 h     -0.43497756     1.89467634    -1.40216172
 h      1.99128110     1.42790314    -0.59142776
 o      2.44345722    -1.17592646     0.13351890
 h      3.20190214    -0.96431554     0.83376651
 c     -2.47643740    -0.53878060    -0.44210217
 h     -2.21857444    -0.95925860    -1.30547225
 h     -2.97486557    -1.17186598     0.43703570
 h     -3.27779565    -0.00630962    -1.07599197
 h     -0.51123550     1.48173455     1.85506189
          17

 c      1.15663370    -0.56685062     0.00145509
 c     -0.18140206    -0.93275113     0.41090873
 c     -1.16884643     0.10186280    -0.09366763
 c     -1.13527538     1.46741239     0.82088892
 c     -0.34700519     1.13472516    -0.61776022
 c      1.08366253     0.79269777    -0.30945779
 h     -0.51302152    -1.85032446     0.86173930
 h     -2.10753141     2.00220656     1.10969430
 h     -0.41614260     1.87941075    -1.40785576
 h      1.98398626     1.44494724    -0.57856980
 o      2.44383849    -1.17958402     0.13538306
 h      3.17809289    -0.94045590     0.80053464
 c     -2.46763682    -0.55011508    -0.44005049
 h     -2.21247444    -0.90964058    -1.33992582
 h     -3.01785852    -1.11860746     0.42029186
 h     -3.27096023     0.00623637    -1.03976725
 h     -0.51184592     1.47782286     1.83879008
          17

 c      1.16885624    -0.57275054    -0.00732965
 c     -0.17473312    -0.93268867     0.40927900
 c     -1.17794888     0.10168056    -0.09253861
 c     -1.15271964     1.47743599     0.83495425
 c     -0.34097567     1.14121069    -0.61915205
 c      1.08404085     0.78312639    -0.31048366
 h     -0.49244491    -1.83261174     0.90874318
 h     -2.12872272     2.04266545     1.07921820
 h     -0.40490827     1.86338775    -1.41623475
 h      1.96489229     1.45552334    -0.55919499
 o      2.44321371    -1.18332981     0.13728187
 h      3.13365908    -0.91408781     0.75854386
 c     -2.46132092    -0.55969881    -0.43668165
 h     -2.19683717    -0.89685162    -1.40391054
 h     -3.04805954    -1.06061399     0.38690974
 h     -3.25861419     0.02725340    -0.98703429
 h     -0.51929296     1.47100342     1.79972702
          17

 c      1.18254346    -0.57829600    -0.01408836
 c     -0.16715451    -0.93144961     0.40654794
 c     -1.18653582     0.10061480    -0.08885911
 c     -1.16932911     1.48630474     0.84945310
 c     -0.33387376     1.14938793    -0.61896968
 c      1.08375820     0.77389623    -0.31304878
 h     -0.47177180    -1.81899725     0.95951938
 h     -2.13800423     2.07696515     1.03576608
 h     -0.40143799     1.84946998    -1.42932501
 h      1.93619732     1.45987398    -0.53407922
 o      2.44077419    -1.18750531     0.13848799
 h      3.08332223    -0.88049952     0.71997971
 c     -2.45682561    -0.56771167    -0.43419352
 h     -2.17939628    -0.91141591    -1.47656266
 h     -3.06737180    -1.00569606     0.34432214
 h     -3.24154416     0.05743665    -0.92164337
 h     -0.53168088     1.46252644     1.74512236
          17

 c      1.19719863    -0.58349339    -0.01894645
 c     -0.15873210    -0.92926618     0.40304718
 c     -1.19405596     0.09900323    -0.08267628
 c     -1.18545837     1.49385012     0.86294576
 c     -0.32614088     1.15864813    -0.61698445
 c      1.08256162     0.76507358    -0.31701617
 h     -0.45013848    -1.80658238     1.01139267
 h     -2.13527548     2.10442743     0.98218657
 h     -0.40544780     1.83921469    -1.44772259
 h      1.90254441     1.46025269    -0.50470061
 o      2.43553536    -1.19267205     0.13811656
 h      3.04592206    -0.83156940     0.70009840
 c     -2.45316411    -0.57417852    -0.43483902
 h     -2.16730589    -0.94380112    -1.53785442
 h     -3.08136320    -0.96277789     0.30379352
 h     -3.22098126     0.09741260    -0.84903001
 h     -0.54328406     1.45350537     1.68755937
          17

 c      1.21217405    -0.58830494    -0.02212343
 c     -0.14955217    -0.92647932     0.39922684
 c     -1.20001225     0.09714324    -0.07411376
 c     -1.20162308     1.49985012     0.87368192
[truncated: 34,518 more chars]
