# Supplementary material for: Photochemical permutation of meta-substituted phenols
Source: Nat Commun. 2025 Aug 13;16:7502. doi: 10.1038/s41467-025-62549-5 (PMC12350626; doi:10.1038/s41467-025-62549-5)
Supplement: Supplementary file 3 — Source Data [file 41467_2025_62549_MOESM3_ESM.zip › Source data/NAMD_trajectories/trajectory053.xyz]

          17

 c      1.20966378    -0.39434227     0.04694331
 c     -0.09674777    -1.04428877    -0.04477617
 c     -1.24443985    -0.25963984    -0.01080322
 c     -1.18369897     1.18999153     0.02196487
 c      0.19250703     1.82168645    -0.05177613
 c      1.28710162     1.02383654    -0.00678549
 h      0.10035960    -2.16179088    -0.18293235
 h     -1.96169391     1.70592873    -0.58977371
 h      0.38636741     2.91663145     0.04550473
 h      2.25580626     1.58366255    -0.08939119
 o      2.21183537    -1.25036805     0.03485974
 h      3.03897522    -0.74850186    -0.09887849
 c     -2.58840549    -0.83065333    -0.00208496
 h     -2.47514384    -1.94550953    -0.02869030
 h     -3.00597125    -0.54484301     0.95755545
 h     -3.11768773    -0.51404095    -0.92716791
 h     -1.44418817     1.60262350     0.92429602
          17

 c      1.20707845    -0.39853536     0.04118550
 c     -0.09029270    -1.03976474    -0.04355822
 c     -1.24744662    -0.26450788    -0.01463355
 c     -1.17883617     1.19687443     0.02519792
 c      0.19502403     1.82690800    -0.05334227
 c      1.28918355     1.02814085    -0.00893346
 h      0.07342654    -2.17888850    -0.17115308
 h     -1.97174935     1.70730712    -0.56693265
 h      0.39126943     2.90876943     0.03754694
 h      2.24294992     1.58975511    -0.09328392
 o      2.21038882    -1.25160849     0.03827883
 h      3.00275420    -0.76511594    -0.08812941
 c     -2.58584620    -0.83580684    -0.00551052
 h     -2.48475647    -1.94855763    -0.03736545
 h     -3.03074240    -0.56155498     0.97272102
 h     -3.11500266    -0.53330441    -0.91149761
 h     -1.46189258     1.61538454     0.96063834
          17

 c      1.20400218    -0.40211636     0.03545311
 c     -0.08260162    -1.03609458    -0.04243610
 c     -1.25049843    -0.26975613    -0.01880675
 c     -1.17342067     1.20564811     0.02805161
 c      0.19644745     1.83183602    -0.05508226
 c      1.29284945     1.03170875    -0.01143023
 h      0.03612382    -2.18030506    -0.15780528
 h     -1.97887234     1.70585155    -0.54950803
 h      0.39044913     2.89854363     0.02726604
 h      2.22929128     1.58864726    -0.09535583
 o      2.20854024    -1.25318717     0.04176283
 h      2.98366295    -0.77655461    -0.07863861
 c     -2.58249029    -0.84247700    -0.00854712
 h     -2.49761136    -1.94667866    -0.04538939
 h     -3.06169948    -0.57609467     0.98411357
 h     -3.11900045    -0.54788045    -0.89559427
 h     -1.49053675     1.62849563     1.01548568
          17

 c      1.20057432    -0.40493773     0.02973382
 c     -0.07417943    -1.03340809    -0.04140513
 c     -1.25332709    -0.27492646    -0.02320220
 c     -1.16796434     1.21630000     0.03169857
 c      0.19662623     1.83605090    -0.05696951
 c      1.29762507     1.03423139    -0.01424220
 h     -0.00907630    -2.16571750    -0.14292616
 h     -1.98308596     1.70268945    -0.53772967
 h      0.38479881     2.89086752     0.01498435
 h      2.21944908     1.58256829    -0.09592187
 o      2.20567929    -1.25548670     0.04540347
 h      2.99217334    -0.77676984    -0.07186878
 c     -2.57862063    -0.85048316    -0.01052891
 h     -2.51245801    -1.94257506    -0.05262631
 h     -3.09470407    -0.58952843     0.98660979
 h     -3.13175132    -0.55605802    -0.88339237
 h     -1.52410134     1.63645377     1.07405544
          17

 c      1.19704571    -0.40686955     0.02401405
 c     -0.06565349    -1.03152659    -0.04043863
 c     -1.25564515    -0.27955364    -0.02770513
 c     -1.16291795     1.22854305     0.03692847
 c      0.19550196     1.83916714    -0.05895805
 c      1.30291548     1.03543422    -0.01732420
 h     -0.05909711    -2.13853811    -0.12687299
 h     -1.98449873     1.69911096    -0.53139869
 h      0.37536674     2.89018637     0.00092970
 h      2.21826297     1.57420839    -0.09537741
 o      2.20217056    -1.25831651     0.04914369
 h      3.02265858    -0.76895767    -0.06686657
 c     -2.57461685    -0.85948477    -0.01118030
 h     -2.52803752    -1.94012326    -0.05909074
 h     -3.12623053    -0.60238732     0.97732614
 h     -3.15333847    -0.55726626    -0.87615958
 h     -1.55756249     1.63625994     1.12548817
          17

 c      1.19376038    -0.40780988     0.01828534
 c     -0.05770879    -1.02997029    -0.03950265
 c     -1.25718125    -0.28320342    -0.03220606
 c     -1.15866145     1.24187830     0.04413280
 c      0.19315766     1.84101451    -0.06098619
 c      1.30819303     1.03517297    -0.02063671
 h     -0.11075746    -2.10587183    -0.11021605
 h     -1.98324193     1.69641341    -0.53005427
 h      0.36300219     2.89848319    -0.01487617
 h      2.22881162     1.56555105    -0.09401619
 o      2.19899930    -1.26113396     0.05284489
 h      3.05907757    -0.76196767    -0.06136689
 c     -2.57094187    -0.86905585    -0.01066035
 h     -2.54325404    -1.94316270    -0.06498579
 h     -3.15374605    -0.61468137     0.95582498
 h     -3.18139802    -0.55232207    -0.87208985
 h     -1.58731691     1.62716856     1.16335077
          17

 c      1.19110964    -0.40771350     0.01254823
 c     -0.05099719    -1.02805719    -0.03857405
 c     -1.25772125    -0.28551109    -0.03660006
 c     -1.15554169     1.25572044     0.05344133
 c      0.18983076     1.84173851    -0.06298748
 c      1.31317564     1.03351610    -0.02415919
 h     -0.16134373    -2.07733707    -0.09352762
 h     -1.97938589     1.69574427    -0.53310350
 h      0.34819052     2.91417914    -0.03259457
 h      2.25068471     1.55688602    -0.09189576
 o      2.19702072    -1.26348213     0.05639829
 h      3.08701249    -0.76314245    -0.05360781
 c     -2.56804403    -0.87883308    -0.00943741
 h     -2.55727232    -1.95393242    -0.07065777
 h     -3.17592382    -0.62597053     0.92395522
 h     -3.21187143    -0.54308181    -0.86769953
 h     -1.61089931     1.60976885     1.18428527
          17

 c      1.18947968    -0.40661241     0.00681197
 c     -0.04606603    -1.02518832    -0.03766135
 c     -1.25714649    -0.28621221    -0.04078740
 c     -1.15389379     1.26949331     0.06482644
 c      0.18588115     1.84173697    -0.06490736
 c      1.31786295     1.03074060    -0.02788806
 h     -0.20885996    -2.06160869    -0.07708108
 h     -1.97287058     1.69797349    -0.53987706
 h      0.33120463     2.93286345    -0.05242324
 h      2.27991757     1.54684882    -0.08887465
 o      2.19667169    -1.26513529     0.05975577
 h      3.09837048    -0.77588105    -0.04284782
 c     -2.56622339    -0.88865108    -0.00812550
 h     -2.56949674    -1.97197180    -0.07647104
 h     -3.19280453    -0.63542463     0.88563501
 h     -3.24036415    -0.53179404    -0.85974437
 h     -1.62667445     1.58536178     1.18693216
          17

 c      1.18920642    -0.40461579     0.00109034
 c     -0.04335817    -1.02121851    -0.03681144
 c     -1.25545823    -0.28516520    -0.04467525
 c     -1.15402176     1.28267946     0.07813362
 c      0.18173200     1.84148416    -0.06671464
 c      1.32241757     1.02723887    -0.03182150
 h     -0.25148692    -2.06185378    -0.06068356
 h     -1.96350621     1.70362599    -0.54963025
 h      0.31239625     2.94925539    -0.07446723
 h      2.31068865     1.53344252    -0.08478216
 o      2.19797276    -1.26607838     0.06291875
 h      3.09144240    -0.79996106    -0.02919489
 c     -2.56554296    -0.89856246    -0.00736905
 h     -2.57948732    -1.99428545    -0.08268299
 h     -3.20581374    -0.64190934     0.84646933
 h     -3.26323715    -0.52055376    -0.84641511
 h     -1.63376911     1.55571995     1.17163263
          17

 c      1.19053774    -0.40189873    -0.00460327
 c     -0.04323823    -1.01655715    -0.03608674
 c     -1.25278076    -0.28236309    -0.04817929
 c     -1.15613069     1.29483296     0.09303111
 c      0.17780592     1.84136102    -0.06839971
 c      1.32700601     1.02341015    -0.03594455
 h     -0.28682460    -2.07425452    -0.04386515
 h     -1.95105020     1.71286830    -0.56150796
 h      0.29238017     2.95902871    -0.09871896
 h      2.33742529     1.51515396    -0.07957062
 o      2.20053280    -1.26648924     0.06592731
 h      3.07088726    -0.83187858    -0.01342696
 c     -2.56583095    -0.90873587    -0.00774795
 h     -2.58691592    -2.01664061    -0.08939554
 h     -3.21732687    -0.64420912     0.81282578
 h     -3.27815197    -0.51099132    -0.82765808
 h     -1.63236085     1.52310802     1.14097821
          17

 c      1.19359944    -0.39868442    -0.01025951
 c     -0.04594614    -1.01188183    -0.03553126
 c     -1.24934519    -0.27792883    -0.05122446
 c     -1.16021237     1.30556854     0.10887653
 c      0.17446869     1.84155412    -0.06996209
 c      1.33169325     1.01958654    -0.04022243
 h     -0.31209237    -2.09110701    -0.02623201
 h     -1.93533225     1.72552827    -0.57448798
 h      0.27204993     2.95982913    -0.12512139
 h      2.35622469     1.49156659    -0.07336896
 o      2.20351293    -1.26674357     0.06885238
 h      3.04837351    -0.86488179     0.00314845
 c     -2.56678282    -0.91930572    -0.00964864
 h     -2.59157953    -2.03508567    -0.09658363
 h     -3.22948422    -0.64149500     0.79013142
 h     -3.28423793    -0.50412708    -0.80500380
 h     -1.62442371     1.49042754     1.10124310
          17

 c      1.19837761    -0.39521441    -0.01587390
 c     -0.05150409    -1.00778468    -0.03515475
 c     -1.24546212    -0.27208731    -0.05374654
 c     -1.16591616     1.31454935     0.12454972
 c      0.17198559     1.84201827    -0.07139439
 c      1.33640121     1.01598951    -0.04460173
 h     -0.32505645    -2.10489698    -0.00764815
 h     -1.91640587     1.74114334    -0.58732651
 h      0.25249314     2.95163519    -0.15365368
 h      2.36549175     1.46350363    -0.06646341
 o      2.20576437    -1.26733541     0.07176965
 h      3.04047233    -0.89040539     0.01913352
 c     -2.56811236    -0.93024742    -0.01312537
 h     -2.59342026    -2.04702653    -0.10415686
 h     -3.24264290    -0.63393078     0.78098527
 h     -3.28210111    -0.50029094    -0.78123153
 h     -1.61475009     1.46123594     1.06416723
          17

 c      1.20471641    -0.39170891    -0.02144513
 c     -0.05966844    -1.00459648    -0.03493674
 c     -1.24149429    -0.26512072    -0.05569494
 c     -1.17253196     1.32151184     0.13849000
 c      0.17050085     1.84248961    -0.07267010
 c      1.34090103     1.01271200    -0.04901650
 h     -0.32470864    -2.11052776     0.01177763
 h     -1.89469194     1.75903112    -0.59856498
 h      0.23486526     2.93665975    -0.18439746
 h      2.36612177     1.43293324    -0.05923926
 o      2.20650141    -1.26857739     0.07470501
 h      3.05818015    -0.90311471     0.03394107
 c     -2.56963719    -0.94132066    -0.01786107
 h     -2.59251762    -2.05175228    -0.11201921
 h     -3.25469096    -0.62298423     0.78441927
 h     -3.27371831    -0.49909262    -0.75995384
 h     -1.61090888     1.43917347     1.04638264
          17

 c      1.21233059    -0.38833710    -0.02697332
 c     -0.06994259    -1.00236189    -0.03483872
 c     -1.23783473    -0.25731988    -0.05703650
 c     -1.17931549     1.32635208     0.14938007
 c      0.17004900     1.84254455    -0.07374343
 c      1.34483282     1.00972344    -0.05339638
 h     -0.31144091    -2.10594359     0.03179757
 h     -1.87110894     1.77840493    -0.60669731
 h      0.22024841     2.91883935    -0.21758018
 h      2.36134344     1.40272119    -0.05209750
 o      2.20603038    -1.27033024     0.07761633
 h      3.09555761    -0.90538211     0.04811243
 c     -2.57124431    -0.95209054    -0.02328398
 h     -2.58904974    -2.05055931    -0.12011606
 h     -3.26194453    -0.61109651     0.79688043
 h     -3.26211185    -0.49951441    -0.74506865
 h     -1.61948066     1.42653234     1.06143118
          17

 c      1.22082957    -0.38522118    -0.03245981
 c     -0.08162277    -1.00086254    -0.03481769
 c     -1.23488831    -0.24894840    -0.05775589
 c     -1.18601005     1.32917842     0.15718183
 c      0.17058623     1.84171194    -0.07456410
 c      1.34777172     1.00690881    -0.05767442
 h     -0.28693693    -2.09218249     0.05217005
 h     -1.84715005     1.79852524    -0.61048995
 h      0.20951068     2.90270426    -0.25354652
 h      2.35600423     1.37617046    -0.04535869
 o      2.20538234    -1.27220686     0.08045262
 h      3.13561181    -0.90392627     0.06237646
 c     -2.57282610    -0.96199059    -0.02877138
 h     -2.58323459    -2.04648661    -0.12846357
 h     -3.26075380    -0.60095330     0.81393297
 h     -3.25061698    -0.50027887    -0.73995174
 h     -1.64013721     1.42321724     1.10785118
          17

 c      1.22975457    -0.38246467    -0.03790833
 c     -0.09386627    -0.99964396    -0.03484010
 c     -1.23304883    -0.24022706    -0.05784915
 c     -1.19282833     1.33022433     0.16307061
 c      0.17201175     1.83962702    -0.07510130
 c      1.34936284     1.00414270    -0.06179222
 h     -0.25390643    -2.07323835     0.07282565
 h     -1.82481246     1.81881932    -0.60925010
 h      0.20319947     2.89164718    -0.29256303
 h      2.35497112     1.35628802    -0.03920234
 o      2.20548472    -1.27389724     0.08319524
 h      3.16333196    -0.90433521     0.07697345
 c     -2.57428707    -0.97039728    -0.03384155
 h     -2.57526183    -2.04350527    -0.13714061
 h     -3.24864141    -0.59485359     0.83154017
 h     -3.24179296    -0.50052166    -0.74645181
 h     -1.66608089     1.42754573     1.17027452
          17

 c      1.23862458    -0.38017566    -0.04332709
 c     -0.10578878    -0.99808082    -0.03489203
 c     -1.23266465    -0.23134197    -0.05731695
 c     -1.19997972     1.32974418     0.16841227
 c      0.17417341     1.83616706    -0.07537353
 c      1.34949691     1.00137256    -0.06569890
 h     -0.21560462    -2.05531270     0.09399546
 h     -1.80634231     1.83890167    -0.60288046
 h      0.20150661     2.88632512    -0.33444554
 h      2.36092845     1.34495744    -0.03369698
 o      2.20683716    -1.27525681     0.08585062
 h      3.17069541    -0.90940773     0.09174901
 c     -2.57559844    -0.97673305    -0.03827898
 h     -2.56524255    -2.04507813    -0.14621560
 h     -3.22471183    -0.59437700     0.84669665
 h     -3.23650506    -0.50044205    -0.76412630
 h     -1.68990103     1.43753907     1.23165073
          17

 c      1.24698232    -0.37847367    -0.04873061
 c     -0.11658149    -0.99555197    -0.03497317
 c     -1.23399435    -0.22246811    -0.05616606
 c     -1.20744759     1.32799328     0.17417627
 c      0.17687866     1.83148079    -0.07547155
 c      1.34841283     0.99866556    -0.06934463
 h     -0.17515585    -2.04469414     0.11614358
 h     -1.79386233     1.85848535    -0.59173809
 h      0.20430205     2.88434239    -0.37824348
 h      2.37292530     1.34247786    -0.02890472
 o      2.20951110    -1.27628087     0.08843248
 h      3.15657337    -0.91944510     0.10642462
 c     -2.57681032    -0.98061178    -0.04216983
 h     -2.55321537    -2.05254018    -0.15561730
 h     -3.18967412    -0.60025390     0.85772890
 h     -3.23384057    -0.50140364    -0.79027039
 h     -1.70670092     1.45141738     1.28015459
          17

 c      1.25443338    -0.37748025    -0.05413923
 c     -0.12560470    -0.99170873    -0.03506427
 c     -1.23716457    -0.21379006    -0.05441695
 c     -1.21505626     1.32524870     0.18091111
 c      0.17991713     1.82588995    -0.07555298
 c      1.34662689     0.99618778    -0.07267642
 h     -0.13506834    -2.04453395     0.13956610
 h     -1.78898263     1.87720734    -0.57636578
 h      0.21119188     2.88149008    -0.42228572
 h      2.38691789     1.34778060    -0.02496154
 o      2.21315745    -1.27709245     0.09094666
 h      3.12654216    -0.93243165     0.12083386
 c     -2.57798896    -0.98196166    -0.04586015
 h     -2.53921782    -2.06431132    -0.16503456
 h     -3.14576657    -0.61230909     0.86453978
 h     -3.23188271    -0.50536283    -0.82076147
 h     -1.71396352     1.46763241     1.30932622
          17

 c      1.26067058    -0.37730380    -0.05957424
 c     -0.13241349    -0.98663804    -0.03508804
 c     -1.24214171    -0.20551069    -0.05211125
 c     -1.22259169     1.32182615     0.18886242
 c      0.18308786     1.81974298    -0.07580815
 c      1.34473743     0.99414033    -0.07564131
 h     -0.09735041    -2.05286242     0.16388107
 h     -1.79251601     1.89445658    -0.55723976
 h      0.22157085     2.87355565    -0.46458009
 h      2.39778502     1.35908462    -0.02207114
 o      2.21697499    -1.27795657     0.09337456
 h      3.09334539    -0.94385419     0.13518517
 c     -2.57913127    -0.98103659    -0.04987593
 h     -2.52336798    -2.07658414    -0.17394501
 h     -3.09661475    -0.62946407     0.86882350
 h     -3.22872670    -0.51405778    -0.85117467
 h     -1.71069342     1.48482581     1.31648692
          17

 c      1.26548480    -0.37801727    -0.06504933
 c     -0.13674131    -0.98075006    -0.03490637
 c     -1.24872727    -0.19784818    -0.04931403
 c     -1.22986466     1.31807521     0.19804135
 c      0.18621598     1.81330575    -0.07641793
 c      1.34324286     0.99269273    -0.07819362
 h     -0.06391163    -2.06387156     0.18792978
 h     -1.80437085     1.90930249    -0.53466924
 h      0.23467375     2.85767830    -0.50331035
 h      2.40126602     1.37452751    -0.02045285
 o      2.21986221    -1.27924200     0.09566056
 h      3.07448001    -0.94745117     0.15026747
 c     -2.58012287    -0.97831187    -0.05482140
 h     -2.50588388    -2.08495907    -0.18177465
 h     -3.04681402    -0.64992278     0.87393789
 h     -3.22321069    -0.52841245    -0.87767692
 h     -1.69693006     1.50182991     1.30180796
          17

 c      1.26876358    -0.37963186    -0.07056148
 c     -0.13849019    -0.97451227    -0.03435890
 c     -1.25658027    -0.19102256    -0.04610879
 c     -1.23669894     1.31434487     0.20820836
 c      0.18915198     1.80670998    -0.07752022
 c      1.34244397     0.99193760    -0.08030099
 h     -0.03664581    -2.07106039     0.21017393
 h     -1.82364108     1.92058839    -0.50889910
 h      0.24963732     2.83299216    -0.53723309
 h      2.39503091     1.39257122    -0.02029984
 o      2.22109814    -1.28119372     0.09773972
 h      3.08142797    -0.93906388     0.16702264
 c     -2.58076969    -0.97432756    -0.06122552
 h     -2.48702567    -2.08599063    -0.18809512
 h     -3.00101396    -0.67171180     0.88386846
 h     -3.21527785    -0.54827447    -0.89761902
 h     -1.67378382     1.51779210     1.26851136
          17

 c      1.27048425    -0.38208100    -0.07608436
 c     -0.13772742    -0.96825319    -0.03330756
 c     -1.26526158    -0.18523116    -0.04258497
 c     -1.24286108     1.31091534     0.21877572
 c      0.19175624     1.79993979    -0.07918890
 c      1.34241885     0.99186581    -0.08194711
 h     -0.01718843    -2.06965469     0.22919066
 h     -1.84884606     1.92716623    -0.48033120
 h      0.26557347     2.80077318    -0.56594701
 h      2.37902702     1.41222858    -0.02175473
 o      2.22104800    -1.28366860     0.09961238
 h      3.10845964    -0.92099562     0.18536383
 c     -2.58087682    -0.96954057    -0.06932100
 h     -2.46699795    -2.07811182    -0.19277239
 h     -2.96269665    -0.69347594     0.90110690
 h     -3.20610140    -0.57239772    -0.90994393
 h     -1.64389857     1.53253724     1.22413131
          17

 c      1.27070216    -0.38523348    -0.08156410
 c     -0.13466591    -0.96209382    -0.03166399
 c     -1.27428550    -0.18061848    -0.03882175
 c     -1.24798000     1.30790375     0.22868417
 c      0.19387996     1.79284110    -0.08142539
 c      1.34303761     0.99235821    -0.08313207
 h     -0.00666228    -2.05758432     0.24399648
 h     -1.87824198     1.92818012    -0.44970852
 h      0.28165242     2.76426751    -0.59002578
 h      2.35544774     1.43319273    -0.02488750
 o      2.22076682    -1.28625523     0.10135770
 h      3.13883570    -0.89999048     0.20392631
 c     -2.58030303    -0.96423822    -0.07885787
 h     -2.44585692    -2.06196711    -0.19602729
 h     -2.93343698    -0.71495421     0.92465460
 h     -3.19804927    -0.59859338    -0.91543684
 h     -1.61196104     1.54720440     1.18206070
          17

 c      1.26953682    -0.38892692    -0.08691903
 c     -0.12962966    -0.95594732    -0.02940315
 c     -1.28316620    -0.17724980    -0.03487661
 c     -1.25157761     1.30521052     0.23650906
 c      0.19535624     1.78516232    -0.08417020
 c      1.34400401     0.99319451    -0.08387091
 h     -0.00553320    -2.03565753     0.25422929
 h     -1.91011736     1.92328438    -0.41813410
 h      0.29717190     2.72813298    -0.61093681
 h      2.32837782     1.45585855    -0.02968103
 o      2.22117211    -1.28856878     0.10306947
 h      3.15783785    -0.88228250     0.22104529
 c     -2.57895038    -0.95853890    -0.08912334
 h     -2.42345725    -2.04030403    -0.19840692
 h     -2.91321033    -0.73666638     0.95003194
 h     -3.19440456    -0.62407594    -0.91660952
 h     -1.58402922     1.56453049     1.16029614
          17

 c      1.26715588    -0.39300293    -0.09204452
 c     -0.12301430    -0.94953750    -0.02657015
 c     -1.29145067    -0.17509811    -0.03078762
 c     -1.25334989     1.30266934     0.24120874
 c      0.19600726     1.77664615    -0.08734653
 c      1.34493691     0.99409103    -0.08419018
 h     -0.01355980    -2.00747236     0.26026568
 h     -1.94298367     1.91270752    -0.38688929
 h      0.31156216     2.69728711    -0.63056933
 h      2.30289204     1.48110101    -0.03604690
 o      2.22273594    -1.29037006     0.10480810
 h      3.15764127    -0.87154061     0.23550164
 c     -2.57674829    -0.95244591    -0.09919560
 h     -2.39947201    -2.01739790    -0.20068709
 h     -2.90126450    -0.75918400     0.97130698
 h     -3.19862046    -0.64607425    -0.91685173
 h     -1.56411675     1.58700827     1.17247468
          17

 c      1.26376051    -0.39733426    -0.09682094
 c     -0.11524839    -0.94244144    -0.02327717
 c     -1.29873478    -0.17404579    -0.02658727
 c     -1.25346683     1.30036567     0.24307908
 c      0.19566321     1.76716284    -0.09093148
 c      1.34550636     0.99477525    -0.08412242
 h     -0.02985704    -1.97898513     0.26322465
 h     -1.97562308     1.89718594    -0.35714536
 h      0.32427904     2.67528450    -0.65035377
 h      2.28345520     1.50964384    -0.04388069
 o      2.22550062    -1.29157062     0.10658468
 h      3.13710673    -0.86875979     0.24678602
 c     -2.57370011    -0.94591795    -0.10828181
 h     -2.37354616    -1.99788161    -0.20373815
 h     -2.89676927    -0.78265200     0.98332845
 h     -3.21303226    -0.66261835    -0.91878755
 h     -1.55071461     1.61330320     1.21639348
          17

 c      1.25957571    -0.40183984    -0.10112192
 c     -0.10675604    -0.93420643    -0.01967550
 c     -1.30466795    -0.17388405    -0.02231171
 c     -1.25240604     1.29865044     0.24350752
 c      0.19417804     1.75681783    -0.09501387
 c      1.34558051     0.99508077    -0.08370297
 h     -0.05312162    -1.95714638     0.26466106
 h     -2.00700411     1.87781641    -0.32969673
 h      0.33463237     2.66298791    -0.67039273
 h      2.27215722     1.54114770    -0.05311058
 o      2.22910131    -1.29224206     0.10834903
 h      3.10147492    -0.87215246     0.25531242
 c     -2.56995882    -0.93896488    -0.11596826
 h     -2.34561845    -1.98510478    -0.20839055
 h     -2.89905425    -0.80672223     0.98295991
 h     -3.23753545    -0.67309670    -0.92267717
 h     -1.53882287     1.63829840     1.27667683
          17

 c      1.25485147    -0.40648003    -0.10482206
 c     -0.09793299    -0.92458010    -0.01589159
 c     -1.30895426    -0.17431518    -0.01799915
 c     -1.25059314     1.29783888     0.24392962
 c      0.19144088     1.74595406    -0.09979063
 c      1.34528142     0.99500611    -0.08297369
 h     -0.08193667    -1.94717635     0.26581380
 h     -2.03618164     1.85591599    -0.30488006
 h      0.34171589     2.65847933    -0.68929082
 h      2.26797796     1.57364055    -0.06366915
 o      2.23274586    -1.29265094     0.10997086
 h      3.06273214    -0.87666777     0.26274463
 c     -2.56583321    -0.93175569    -0.12227883
 h     -2.31629411    -1.97975563    -0.21532704
 h     -2.90764540    -0.83069916     0.96942680
 h     -3.26922375    -0.67816252    -0.92620858
 h     -1.52423590     1.65677400     1.33700091
          17

 c      1.24987398    -0.41122898    -0.10780524
 c     -0.08916407    -0.91375100    -0.01195714
 c     -1.31135440    -0.17497693    -0.01368471
 c     -1.24828988     1.29804268     0.24531808
 c      0.18738771     1.73504802    -0.10550180
 c      1.34489544     0.99469196    -0.08199128
 h     -0.11483255    -1.94968092     0.26678495
 h     -2.06226046     1.83291385    -0.28269543
 h      0.34453703     2.65822204    -0.70483209
 h      2.26769201     1.60385928    -0.07540369
 o      2.23535356    -1.29323094     0.11124647
 h      3.03747487    -0.87460167     0.27193143
 c     -2.56169372    -0.92465758    -0.12756361
 h     -2.28699617    -1.97971302    -0.22502104
 h     -2.92228633    -0.85372945     0.94427622
 h     -3.30335314    -0.67910091    -0.92589016
 h     -1.50491250     1.66550994     1.38624333
          17

 c      1.24497803    -0.41603184    -0.10997305
 c     -0.08087924    -0.90237849    -0.00779923
 c     -1.31169350    -0.17549388    -0.00939635
 c     -1.24564925     1.29919553     0.24821754
 c      0.18201518     1.72457590    -0.11235155
 c      1.34471010     0.99433814    -0.08083158
 h     -0.15000137    -1.96018962     0.26644336
 h     -2.08441759     1.81025756    -0.26300006
 h      0.34225105     2.65856746    -0.71495544
 h      2.26758950     1.62826500    -0.08802417
 o      2.23618080    -1.29430771     0.11200888
 h      3.03708675    -0.86024234     0.28520685
 c     -2.55784842    -0.91815868    -0.13233778
 h     -2.25973272    -1.98123292    -0.23772490
 h     -2.94297615    -0.87498421     0.91116950
 h     -3.33487649    -0.67716924    -0.91881642
 h     -1.48039165     1.66319806     1.41832116
          17

 c      1.24054512    -0.42077277    -0.11124989
 c     -0.07358591    -0.89136266    -0.00330214
 c     -1.30987635    -0.17553690    -0.00515236
 c     -1.24277936     1.30113114     0.25290120
 c      0.17539312     1.71491451    -0.12045679
 c      1.34488290     0.99411944    -0.07958649
 h     -0.18511615    -1.97168709     0.26318166
 h     -2.10195577     1.78933148    -0.24565984
 h      0.33435310     2.65684176    -0.71846571
 h      2.26486411     1.64403987    -0.10113724
 o      2.23550650    -1.29573426     0.11229147
 h      3.05695355    -0.83588216     0.30182613
 c     -2.55446247    -0.91273001    -0.13714338
 h     -2.23662724    -1.98056608    -0.25350116
 h     -2.96992822    -0.89382674     0.87533604
 h     -3.35967547    -0.67321382    -0.90376707
 h     -1.45106721     1.64979466     1.43057620
          17

 c      1.23697610    -0.42527419    -0.11158350
 c     -0.06783068    -0.88155987     0.00162242
 c     -1.30590782    -0.17486790    -0.00096071
 c     -1.23977092     1.30363826     0.25946322
 c      0.16766733     1.70628979    -0.12982834
 c      1.34538390     0.99412974    -0.07835632
 h     -0.21758838    -1.97775648     0.25576592
 h     -2.11436667     1.77139356    -0.23061504
 h      0.32077471     2.65188308    -0.71535211
 h      2.25829877     1.64969469    -0.11433068
 o      2.23430482    -1.29701204     0.11229930
 h      3.08165779    -0.80986192     0.31842667
 c     -2.55154188    -0.90871080    -0.14241203
 h     -2.21947667    -1.97514624    -0.27228615
 h     -3.00326123    -0.90993259     0.84234039
 h     -3.37525314    -0.66752645    -0.88154983
 h     -1.41781112     1.62610439     1.42281250
          17

 c      1.23463732    -0.42932159    -0.11094252
 c     -0.06410824    -0.87360998     0.00700087
 c     -1.29991002    -0.17335656     0.00317851
 c     -1.23669326     1.30647722     0.26780869
 c      0.15904902     1.69875858    -0.14037190
 c      1.34599428     0.99435392    -0.07724094
 h     -0.24504657    -1.97442216     0.24373392
 h     -2.12138795     1.75752896    -0.21785904
 h      0.30189979     2.64420320    -0.70682591
 h      2.24845719     1.64531911    -0.12726331
 o      2.23346459    -1.29768507     0.11224487
 h      3.09732519    -0.79010120     0.33163003
 c     -2.54897645    -0.90625352    -0.14830907
 h     -2.20945706    -1.96416111    -0.29397302
 h     -3.04232358    -0.92329614     0.81624182
 h     -3.38105141    -0.65980520    -0.85489600
 h     -1.38188335     1.59371815     1.39740694
          17

 c      1.23380099    -0.43269414    -0.10931152
 c     -0.06276466    -0.86787143     0.01279230
 c     -1.29212755    -0.17097229     0.00726731
 c     -1.23357436     1.30936510     0.27754005
 c      0.14979087     1.69221634    -0.15190078
 c      1.34633733     0.99465887    -0.07633156
 h     -0.26574581    -1.96075372     0.22741254
 h     -2.12303600     1.74861466    -0.20734306
 h      0.27851618     2.63588335    -0.69516250
 h      2.23759627     1.63258114    -0.13974014
 o      2.23347928    -1.29750990     0.11226272
 h      3.09651074    -0.78119438     0.33939094
 c     -2.54661237    -0.90531940    -0.15463050
 h     -2.20696067    -1.94869924    -0.31850107
 h     -3.08498633    -0.93411378     0.79814983
 h     -3.37849706    -0.64915705    -0.82807096
 h     -1.34498228     1.55521814     1.36051721
          17

 c      1.23459464    -0.43518831    -0.10668592
 c     -0.06391954    -0.86440173     0.01889392
 c     -1.28291657    -0.16776272     0.01130230
 c     -1.23038592     1.31195622     0.28778810
 c      0.14015757     1.68644041    -0.16416545
 c      1.34594097     0.99481022    -0.07570422
 h     -0.27884881    -1.93897339     0.20779013
 h     -2.11959981     1.74528782    -0.19883046
 h      0.25168822     2.63007769    -0.68329385
 h      2.22924764     1.61442481    -0.15175269
 o      2.23445118    -1.29645957     0.11239681
 h      3.07812009    -0.78423471     0.34119279
 c     -2.54431094    -0.90569819    -0.16085753
 h     -2.21154828    -1.93160083    -0.34593845
 h     -3.12759364    -0.94265302     0.78632488
 h     -3.37062281    -0.63418976    -0.80613683
 h     -1.30921271     1.51435940     1.32384931
          17

 c      1.23697326    -0.43663491    -0.10306896
 c     -0.06742050    -0.86295549     0.02515197
 c     -1.27272292    -0.16383213     0.01526760
 c     -1.22706472     1.31387967     0.29721715
 c      0.13040155     1.68118392    -0.17690781
 c      1.34434842     0.99453180    -0.07541905
 h     -0.28459567    -1.91439301     0.18634060
 h     -2.11162259     1.74792555    -0.19177450
 h      0.22255539     2.62994259    -0.67409645
 h      2.22721832     1.59429729    -0.16344060
 o      2.23610914    -1.29472088     0.11259485
 h      3.04713246    -0.79680508     0.33813334
 c     -2.54199073    -0.90704022    -0.16636574
 h     -2.22207049    -1.91689572    -0.37652099
 h     -3.16577507    -0.94920502     0.77761074
 h     -3.36097104    -0.61332194    -0.79376687
 h     -1.27664578     1.47554880     1.30437317
          17

 c      1.24072130    -0.43690836    -0.09847192
 c     -0.07284598    -0.86303410     0.03138464
 c     -1.26205676    -0.15932841     0.01913033
 c     -1.22357359     1.31488582     0.30464941
 c      0.12075004     1.67630760    -0.18993168
 c      1.34127440     0.99360568    -0.07552913
 h     -0.28426351    -1.89477561     0.16474573
 h     -2.09992049     1.75664741    -0.18533169
 h      0.19213709     2.63714835    -0.66953520
 h      2.23398100     1.57495063    -0.17493463
 o      2.23778708    -1.29271731     0.11269399
 h      3.01495844    -0.81261830     0.33315058
 c     -2.53968070    -0.90891436    -0.17067690
 h     -2.23704737    -1.90860123    -0.41056192
 h     -3.19553405    -0.95408813     0.76894306
 h     -3.35185585    -0.58539801    -0.79380039
 h     -1.24846283     1.44204003     1.31684648
          17

 c      1.24548315    -0.43592693    -0.09291582
 c     -0.07957260    -0.86406702     0.03742314
 c     -1.25146904    -0.15443202     0.02284311
 c     -1.21991770     1.31496605     0.31010787
 c      0.11139779     1.67187886    -0.20314970
 c      1.33673830     0.99196285    -0.07609619
 h     -0.27968761    -1.88817717     0.14444833
 h     -2.08561365     1.77132351    -0.17853246
 h      0.16127523     2.65078148    -0.67013374
 h      2.24918825     1.55743422    -0.18613683
 o      2.23855017    -1.29104755     0.11244843
 h      2.99745756    -0.82259104     0.33057388
 c     -2.53754942    -0.91090552    -0.17364189
 h     -2.25523974    -1.90899058    -0.44813946
 h     -3.21402172    -0.95763651     0.75820451
 h     -3.34296358    -0.55040140    -0.80623282
 h     -1.22473231     1.41444685     1.36151562
          17

 c      1.25081742    -0.43364307    -0.08643116
 c     -0.08689911    -0.86573729     0.04315447
 c     -1.24152890    -0.14933665     0.02635646
 c     -1.21608148     1.31425116     0.31484737
 c      0.10249526     1.66815899    -0.21656876
 c      1.33107277     0.98969606    -0.07719884
 h     -0.27237203    -1.89912186     0.12620716
 h     -2.07000589     1.79152048    -0.17043003
 h      0.13073391     2.66751136    -0.67515082
 h      2.26948078     1.54106395    -0.19661731
 o      2.23778108    -1.29014258     0.11169357
 h      3.00560718    -0.82046583     0.33348671
 c     -2.53584181    -0.91271829    -0.17549722
 h     -2.27605139    -1.91723108    -0.48864798
 h     -3.21991242    -0.96016858     0.74455431
 h     -3.33149511    -0.50976871    -0.82834845
 h     -1.20528901     1.39191422     1.42373644
          17

 c      1.25625752    -0.43004184    -0.07905491
 c     -0.09415709    -0.86823391     0.04852964
 c     -1.23279465    -0.14423140     0.02963188
 c     -1.21201526     1.31287075     0.32032124
 c      0.09414042     1.66548528    -0.23022830
 c      1.32479279     0.98699572    -0.07892446
 h     -0.26288056    -1.92562359     0.11007142
 h     -2.05426478     1.81637093    -0.16009314
 h      0.10131789     2.68291499    -0.68327347
 h      2.28982672     1.52434256    -0.20573490
 o      2.23583323    -1.28987358     0.11053870
 h      3.03500934    -0.80911536     0.34061341
 c     -2.53474775    -0.91421022    -0.17680499
 h     -2.29941402    -1.92951410    -0.53055781
 h     -3.21356665    -0.96196571     0.72857486
 h     -3.31372334    -0.46604540    -0.85585423
 h     -1.19020693     1.37388744     1.48608499
          17

 c      1.26135892    -0.42516084    -0.07082833
 c     -0.10075042    -0.87215825     0.05353152
 c     -1.22576850    -0.13930384     0.03264526
 c     -1.20768718     1.31095044     0.32751402
 c      0.08638694     1.66413246    -0.24414008
 c      1.31842311     0.98407289    -0.08135173
 h     -0.25113251    -1.96021185     0.09582870
 h     -2.03911295     1.84446163    -0.14654993
 h      0.07388940     2.69300693    -0.69331530
 h      2.30534980     1.50601734    -0.21287896
 o      2.23372157    -1.28973597     0.10928145
 h      3.07059638    -0.79743040     0.34763154
 c     -2.53429475    -0.91532870    -0.17833334
 h     -2.32529667    -1.94065232    -0.57165186
 h     -3.19709076    -0.96327461     0.71237146
 h     -3.28667389    -0.42217692    -0.88418798
 h     -1.17953799     1.36037057     1.53619959
          17

 c      1.26572899    -0.41911934    -0.06179658
 c     -0.10616520    -0.87817328     0.05814291
 c     -1.22083547    -0.13476348     0.03538290
 c     -1.20311914     1.30865749     0.33690589
 c      0.07926438     1.66421763    -0.25825452
 c      1.31237291     0.98111529    -0.08453673
 h     -0.23711449    -1.99388866     0.08341277
 h     -2.02475168     1.87385861    -0.12882989
 h      0.04928893     2.69526653    -0.70464302
 h      2.31264492     1.48569275    -0.21767458
 o      2.23236654    -1.28928060     0.10818942
 h      3.09846146    -0.79313736     0.35062858
 c     -2.53431578    -0.91601555    -0.18092355
 h     -2.35328515    -1.94596235    -0.60959127
 h     -3.17415953    -0.96431525     0.69944843
 h     -3.24906362    -0.38085957    -0.90942327
 h     -1.17306973     1.35154473     1.56735012
          17

 c      1.26904827    -0.41213203    -0.05200854
 c     -0.11000686    -0.88670170     0.06233928
 c     -1.21820146    -0.13086942     0.03783609
 c     -1.19838298     1.30621427     0.34863783
 c      0.07279601     1.66565602    -0.27245015
 c      1.30687407     0.97827222    -0.08850568
 h     -0.22124782    -2.01946222     0.07297133
 h     -2.01105679     1.90232014    -0.10613706
 h      0.02821596     2.68910341    -0.71736535
 h      2.31040715     1.46400767    -0.22009520
 o      2.23228169    -1.28826575     0.10741291
 h      3.11072996    -0.80014833     0.34749984
 c     -2.53450012    -0.91614820    -0.18533609
 h     -2.38244828    -1.94249965    -0.64247975
 h     -3.14927349    -0.96525834     0.69392396
 h     -3.20154927    -0.34409489    -0.92875897
 h     -1.17027901     1.34751775     1.57680446
          17

 c      1.27108567    -0.40450138    -0.04151645
 c     -0.11204810    -0.89779258     0.06609647
 c     -1.21785378    -0.12794292     0.03999889
 c     -1.19357274     1.30387396     0.36262810
 c      0.06700476     1.66815351    -0.28653356
 c      1.30196178     0.97565057    -0.09325213
 h     -0.20435640    -2.03297492     0.06473751
 h     -1.99790208     1.92763757    -0.07807590
 h      0.01111310     2.67593608    -0.73238409
 h      2.29962115     1.44258483    -0.22049770
 o      2.23356795    -1.28663716     0.10698871
 h      3.10562885    -0.81881325     0.33790805
 c     -2.53451556    -0.91553248    -0.19204516
 h     -2.41142438    -1.92958192    -0.66926733
 h     -3.12630267    -0.96614427     0.69876801
 h     -3.14663533    -0.31287019    -0.94080632
 h     -1.17034782     1.34825128     1.56476089
          17

 c      1.27170731    -0.39659994    -0.03037496
 c     -0.11224720    -0.91109873     0.06940017
 c     -1.21955821    -0.12635423     0.04187196
 c     -1.18877284     1.30187699     0.37857089
 c      0.06190735     1.67123332    -0.30024578
 c      1.29748310     0.97331489    -0.09873793
 h     -0.18749951    -2.03401257     0.05888644
 h     -1.98545967     1.94800040    -0.04484586
 h     -0.00191944     2.65891814    -0.75132090
 h      2.28345165     1.42385224    -0.21959313
 o      2.23592200    -1.28450769     0.10685042
 h      3.08734154    -0.84626798     0.32313577
 c     -2.53413641    -0.91392829    -0.20102879
 h     -2.43860006    -1.90888901    -0.68999841
 h     -3.10701847    -0.96678451     0.71376710
 h     -3.08843858    -0.28687091    -0.94581447
 h     -1.17215778     1.35356429     1.53451087
          17

 c      1.27088162    -0.38884398    -0.01864234
 c     -0.11072777    -0.92589795     0.07225385
 c     -1.22289612    -0.12648256     0.04347370
 c     -1.18403253     1.30040036     0.39581747
 c      0.05749634     1.67431636    -0.31328465
 c      1.29314763     0.97129728    -0.10489941
 h     -0.17181218    -2.02573010     0.05543553
 h     -1.97437252     1.96227725    -0.00733707
 h     -0.01113759     2.64211886    -0.77621328
 h      2.26664992     1.41066452    -0.21833065
 o      2.23860084    -1.28216578     0.10683033
 h      3.06657824    -0.87641573     0.30606841
 c     -2.53327639    -0.91108370    -0.21170673
 h     -2.46234058    -1.88425930    -0.70589182
 h     -3.09084527    -0.96674525     0.73492337
 h     -3.03226502    -0.26430617    -0.94574343
 h     -1.17427752     1.36319420     1.49375724
          17

 c      1.26867884    -0.38166067    -0.00638246
 c     -0.10773051    -0.94115219     0.07468426
 c     -1.22733048    -0.12865690     0.04485466
 c     -1.17935016     1.29950578     0.41321980
 c      0.05371836     1.67686710    -0.32535834
 c      1.28864280     0.96963255    -0.11166205
 h     -0.15835971    -2.01462307     0.05419179
 h     -1.96578653     1.97015937     0.03289907
 h     -0.01705378     2.62902150    -0.80885318
 h      2.25414420     1.40559836    -0.21767350
 o      2.24052230    -1.28001953     0.10670023
 h      3.05902772    -0.90103848     0.29055934
 c     -2.53192489    -0.90676872    -0.22312124
 h     -2.48125108    -1.86097103    -0.71912226
 h     -3.07601411    -0.96546385     0.75600994
 h     -2.98384232    -0.24214339    -0.94388072
 h     -1.17501398     1.37696023     1.45620029
          17

 c      1.26526006    -0.37544784     0.00633324
 c     -0.10355975    -0.95566417     0.07674165
 c     -1.23228178    -0.13309446     0.04610590
 c     -1.17466955     1.29910559     0.42923058
 c      0.05046064     1.67856207    -0.33626709
 c      1.28379980     0.96841681    -0.11896024
 h     -0.14797540    -2.00924382     0.05476298
 h     -1.96123159     1.97212155     0.07383505
 h     -0.02024769     2.62081536    -0.84987788
 h      2.24897322     1.41000575    -0.21832647
 o      2.24084836    -1.27833304     0.10631930
 h      3.07625761    -0.91432625     0.27909988
 c     -2.53009291    -0.90081161    -0.23428619
 h     -2.49441658    -1.84419429    -0.73212397
 h     -3.06095298    -0.96242264     0.77093379
 h     -2.94816847    -0.21712547    -0.94369213
 h     -1.17259900     1.39494501     1.44003041
          17

 c      1.26085110    -0.37053485     0.01942406
 c     -0.09854284    -0.96839892     0.07849181
 c     -1.23719321    -0.13985857     0.04735072
 c     -1.16989739     1.29901260     0.44268043
 c      0.04756004     1.67937599    -0.34597107
 c      1.27871378     0.96784840    -0.12674956
 h     -0.14108250    -2.01693829     0.05666302
 h     -1.96231422     1.96916266     0.11332852
 h     -0.02121390     2.61564727    -0.89812780
 h      2.25074799     1.42332802    -0.22057835
 o      2.23973045    -1.27694683     0.10577722
 h      3.11415156    -0.91761666     0.27057309
 c     -2.52782692    -0.89313640    -0.24454971
 h     -2.50151670    -1.83684570    -0.74650733
 h     -3.04503238    -0.95728621     0.77539671
 h     -2.92831100    -0.18744736    -0.94715358
 h     -1.16546200     1.41709960     1.45845507
          17

 c      1.25571113    -0.36715341     0.03279781
 c     -0.09300822    -0.97887112     0.08000258
 c     -1.24156879    -0.14884767     0.04872048
 c     -1.16494200     1.29909981     0.45373437
 c      0.04483051     1.67951801    -0.35459062
 c      1.27371586     0.96819707    -0.13500070
 h     -0.13756745    -2.03964770     0.05947505
 h     -1.97019482     1.96233705     0.14961070
 h     -0.02036120     2.60951901    -0.95079949
 h      2.25594510     1.44323119    -0.22437128
 o      2.23809230    -1.27543958     0.10529999
 h      3.15657080    -0.91687251     0.26176656
 c     -2.52523977    -0.88378505    -0.25380389
 h     -2.50276304    -1.83810406    -0.76223529
 h     -3.02871891    -0.94997823     0.76758856
 h     -2.92480638    -0.15402141    -0.95367770
 h     -1.15249435     1.44200730     1.50816624
          17

 c      1.25010873    -0.36541890     0.04634850
 c     -0.08727653    -0.98727619     0.08133619
 c     -1.24498169    -0.15980572     0.05033221
 c     -1.15974893     1.29938682     0.46361141
 c      0.04208866     1.67927648    -0.36233375
 c      1.26921853     0.96970989    -0.14368072
 h     -0.13679260    -2.07249651     0.06293408
 h     -1.98496093     1.95222634     0.18170717
 h     -0.01812414     2.59808461    -1.00428999
 h      2.25976396     1.46648496    -0.22951133
 o      2.23683682    -1.27346077     0.10507460
 h      3.18801882    -0.91725064     0.25015295
 c     -2.52249782    -0.87290564    -0.26244467
 h     -2.49874461    -1.84384745    -0.77775866
 h     -3.01348801    -0.94071755     0.74831838
 h     -2.93597493    -0.12021965    -0.96055312
 h     -1.13332318     1.46665271     1.57250135
          17

 c      1.24430794    -0.36531906     0.05995408
 c     -0.08165263    -0.99423181     0.08255205
 c     -1.24706755    -0.17234746     0.05227956
 c     -1.15432601     1.29996164     0.47353059
 c      0.03916986     1.67888149    -0.36940605
 c      1.26555468     0.97251468    -0.15273416
 h     -0.13777367    -2.10676395     0.06687515
 h     -2.00527398     1.93868202     0.20952457
 h     -0.01506988     2.57813444    -1.05517322
 h      2.25807974     1.48996123    -0.23585146
 o      2.23647816    -1.27084081     0.10519619
 h      3.19947199    -0.92121354     0.23471074
 c     -2.51977028    -0.86071027    -0.27116265
 h     -2.49029648    -1.84862453    -0.79095685
 h     -3.00166473    -0.93002574     0.72086812
 h     -2.95877252    -0.09037731    -0.96440810
 h     -1.10835215     1.48781474     1.63400557
          17

 c      1.23855738    -0.36671649     0.07347538
 c     -0.07641099    -1.00040788     0.08371203
 c     -1.24752102    -0.18599846     0.05463317
 c     -1.14874896     1.30088944     0.48421775
 c      0.03594148     1.67843314    -0.37594914
 c      1.26288358     0.97656768    -0.16207160
 h     -0.13943084    -2.13405950     0.07115073
 h     -2.02859019     1.92103521     0.23358257
 h     -0.01193970     2.54829158    -1.10092560
 h      2.24859209     1.51131166    -0.24338107
 o      2.23712027    -1.26756966     0.10568563
 h      3.18869144    -0.92879428     0.21562208
 c     -2.51718726    -0.84742795    -0.28071121
 h     -2.47841438    -1.84766184    -0.80012169
 h     -2.99611045    -0.91869144     0.69043769
 h     -2.98963393    -0.06825662    -0.96255951
 h     -1.07847747     1.50312110     1.68069705
          17

 c      1.23308273    -0.36936556     0.08675618
 c     -0.07177923    -1.00630308     0.08488174
 c     -1.24610771    -0.20024155     0.05744475
 c     -1.14313185     1.30217453     0.49595956
 c      0.03231089     1.67788236    -0.38201117
 c      1.26115988     0.98164539    -0.17156513
 h     -0.14079938    -2.14875899     0.07559625
 h     -2.05183442     1.89860174     0.25463519
 h     -0.00963698     2.50911635    -1.14036228
 h      2.23123521     1.52930329    -0.25224647
 o      2.23846374    -1.26377826     0.10651138
 h      3.16008941    -0.93785975     0.19391099
 c     -2.51484104    -0.83327318    -0.29169316
 h     -2.46418550    -1.83804908    -0.80453372
 h     -2.99952844    -0.90765417     0.66276504
 h     -3.02508158    -0.05614172    -0.95373325
 h     -1.04478359     1.51116796     1.70597368
          17

 c      1.22807994    -0.37294427     0.09962709
 c     -0.06792178    -1.01217029     0.08612945
 c     -1.24269089    -0.21455645     0.06075068
 c     -1.13757661     1.30374853     0.50876090
 c      0.02822631     1.67704210    -0.38753541
 c      1.26013735     0.98736907    -0.18105091
 h     -0.14115609    -2.14873085     0.08003132
 h     -2.07216639     1.87115246     0.27339794
 h     -0.00918489     2.46288280    -1.17385457
 h      2.20817648     1.54393972    -0.26274696
 o      2.23976633    -1.25974693     0.10760856
 h      3.12535615    -0.94397330     0.17112692
 c     -2.51283254    -0.81843356    -0.30434613
 h     -2.44871401    -1.81920478    -0.80467010
 h     -3.01333588    -0.89779874     0.64191119
 h     -3.06215229    -0.05448481    -0.93828489
 h     -1.00836506     1.51131328     1.70713918
          17

 c      1.22370558    -0.37708405     0.11191206
 c     -0.06492455    -1.01800141     0.08752431
 c     -1.23726372    -0.22844567     0.06457262
 c     -1.13213062     1.30546363     0.52241465
 c      0.02366939     1.67562411    -0.39236623
 c      1.25940321     0.99324816    -0.19033757
 h     -0.14008979    -2.13541566     0.08427231
 h     -2.08757170     1.83916678     0.29043299
 h     -0.01166159     2.41309742    -1.20328944
 h      2.18346140     1.55638354    -0.27531387
 o      2.23994992    -1.25588026     0.10891738
 h      3.10184006    -0.94088945     0.14872284
 c     -2.51131506    -0.80306851    -0.31839371
 h     -2.43303937    -1.79295416    -0.80219392
 h     -3.03664442    -0.88974312     0.62841713
 h     -3.09873952    -0.06184969    -0.91814032
 h     -0.97020117     1.50355690     1.68473253
          17

 c      1.22006530    -0.38138935     0.12343674
 c     -0.06278443    -1.02352454     0.08913436
 c     -1.22997363    -0.24144559     0.06891366
 c     -1.12677610     1.30708175     0.53645375
 c      0.01864108     1.67330979    -0.39629036
 c      1.25846189     0.99874869    -0.19922124
 h     -0.13754008    -2.11379640     0.08814638
 h     -2.09718806     1.80386078     0.30615432
 h     -0.01811208     2.36366897    -1.23156553
 h      2.16208310     1.56852750    -0.29045126
 o      2.23823501    -1.25251230     0.11044251
 h      3.10264238    -0.92385900     0.12709986
 c     -2.51046893    -0.78731123    -0.33309044
 h     -2.41805352    -1.76327527    -0.79974610
 h     -3.06622900    -0.88376092     0.61943541
 h     -3.13385396    -0.07508303    -0.89651309
 h     -0.93092082     1.48862144     1.64308434
          17

 c      1.21720380    -0.38545464     0.13403760
 c     -0.06140674    -1.02823848     0.09102384
 c     -1.22112822    -0.25312783     0.07375162
 c     -1.12146903     1.30826101     0.55001401
 c      0.01314449     1.66985064    -0.39912935
 c      1.25688231     1.00339564    -0.20750887
 h     -0.13378189    -2.09193658     0.09150460
 h     -2.10137130     1.76705554     0.32090508
 h     -0.02943414     2.31776397    -1.26145256
 h      2.14832777     1.58206691    -0.30860273
 o      2.23494866    -1.24962195     0.11225011
 h      3.12394047    -0.89432056     0.10563514
 c     -2.51041646    -0.77128365    -0.34746458
 h     -2.40445052    -1.73542359    -0.80043349
 h     -3.09760882    -0.87987494     0.61066787
 h     -3.16762636    -0.08984986    -0.87732728
 h     -0.89027001     1.46817381     1.59185390
          17

 c      1.21510952    -0.38889512     0.14356856
 c     -0.06061491    -1.03157129     0.09325041
 c     -1.21117915    -0.26309857     0.07903263
 c     -1.11622186     1.30856693     0.56175247
 c      0.00716834     1.66515876    -0.40086009
 c      1.25446365     1.00688315    -0.21504681
 h     -0.12928276    -2.07905709     0.09423048
 h     -2.10152688     1.73095227     0.33506415
 h     -0.04624154     2.27679237    -1.29413236
 h      2.14393156     1.59734359    -0.32994205
 o      2.23125394    -1.24688230     0.11438325
 h      3.14917653    -0.85898305     0.08401524
 c     -2.51116739    -0.75514294    -0.36062707
 h     -2.39277774    -1.71416867    -0.80695511
 h     -3.12638603    -0.87799927     0.59837934
 h     -3.20076901    -0.10166641    -0.86431502
 h     -0.84633154     1.44484998     1.54692856
          17

 c      1.21372618    -0.39138826     0.15190552
 c     -0.06017401    -1.03320791     0.09586390
 c     -1.20068884    -0.27100391     0.08466654
 c     -1.11112442     1.30756465     0.57021425
 c      0.00068092     1.65932733    -0.40168764
 c      1.25130728     1.00913024    -0.22174538
 h     -0.12441154    -2.08157997     0.09623551
 h     -2.09976290     1.69787289     0.34912332
 h     -0.06872555     2.24020006    -1.32834794
 h      2.14731051     1.61278237    -0.35420144
 o      2.22826090    -1.24394844     0.11682945
 h      3.16289188    -0.82488682     0.06274417
 c     -2.51265204    -0.73914213    -0.37201970
 h     -2.38360825    -1.70164013    -0.82063607
 h     -3.14914389    -0.87803602     0.58042426
 h     -3.23345748    -0.10721164    -0.86001223
 h     -0.79569950     1.42139301     1.52610042
          17

 c      1.21296847    -0.39269695     0.15894593
 c     -0.05982479    -1.03339713     0.09890539
 c     -1.19028541    -0.27654509     0.09052631
 c     -1.10611024     1.30498155     0.57485802
 c     -0.00636794     1.65256934    -0.40200970
 c      1.24773999     1.01022959    -0.22758361
 h     -0.11920007    -2.09933986     0.09745604
 h     -2.09840946     1.66998822     0.36368303
 h     -0.09658474     2.20620463    -1.36085888
 h      2.15450675     1.62544866    -0.38066118
 o      2.22663595    -1.24060036     0.11955069
 h      3.15668648    -0.79681134     0.04266960
 c     -2.51479818    -0.72364116    -0.38152252
 h     -2.37768161    -1.69624945    -0.84098348
 h     -3.16382911    -0.87991809     0.55643542
 h     -3.26425792    -0.10520739    -0.86514308
 h     -0.73681814     1.39901155     1.53698313
          17

 c      1.21273172    -0.39267898     0.16460714
 c     -0.05930569    -1.03291200     0.10240539
 c     -1.18060699    -0.27949483     0.09645694
 c     -1.10069591     1.30074924     0.57661480
 c     -0.01403533     1.64512254    -0.40229421
 c      1.24415722     1.01033922    -0.23259481
 h     -0.11341508    -2.12578206     0.09787266
 h     -2.09932681     1.64900260     0.37940795
 h     -0.12908160     2.17286430    -1.38780782
 h      2.16100933     1.63224223    -0.40832251
 o      2.22659680    -1.23675567     0.12251505
 h      3.12917270    -0.77688247     0.02447810
 c     -2.51756296    -0.70903535    -0.38940264
 h     -2.37580579    -1.69361948    -0.86610163
 h     -3.16987197    -0.88364532     0.52768686
 h     -3.29001387    -0.09628074    -0.87874131
 h     -0.67384121     1.37717446     1.57028988
          17

 c      1.21289487    -0.39128819     0.16882635
 c     -0.05837066    -1.03268593     0.10638192
 c     -1.17223689    -0.27970910     0.10229330
 c     -1.09422951     1.29489157     0.57706546
 c     -0.02236717     1.63717434    -0.40295115
 c      1.24089012     1.00959100    -0.23684381
 h     -0.10682973    -2.15191428     0.09753726
 h     -2.10300432     1.63582248     0.39702306
 h     -0.16521097     2.13883451    -1.40606200
 h      2.16324499     1.63089728    -0.43615003
 o      2.22794318    -1.23247801     0.12572178
 h      3.08545648    -0.76436047     0.00828046
 c     -2.52088888    -0.69565035    -0.39617456
 h     -2.37857089    -1.68865898    -0.89358913
 h     -3.16821843    -0.88934145     0.49690530
 h     -3.30680334    -0.08206838    -0.89879828
 h     -0.61464216     1.35518183     1.60929171
          17

 c      1.21332129    -0.38856874     0.17156359
 c     -0.05682305    -1.03346085     0.11084036
 c     -1.16563996    -0.27714119     0.10787526
 c     -1.08632939     1.28746243     0.57752900
 c     -0.03137542     1.62882532    -0.40425656
 c      1.23813165     1.00804522    -0.24040578
 h     -0.09939570    -2.17011641     0.09657586
 h     -2.10799191     1.63039232     0.41727715
 h     -0.20390649     2.10366910    -1.41404220
 h      2.15934432     1.62047901    -0.46328813
 o      2.23004727    -1.22801959     0.12923115
 h      3.03732516    -0.75499087    -0.00689010
 c     -2.52463588    -0.68366785    -0.40245736
 h     -2.38609996    -1.67731799    -0.92132637
 h     -3.16122914    -0.89730381     0.46797099
 h     -3.31118195    -0.06430094    -0.92293948
 h     -0.56624879     1.33299257     1.64048020
          17

 c      1.21386373    -0.38464070     0.17280755
 c     -0.05456048    -1.03561527     0.11577526
 c     -1.16111374    -0.27186132     0.11305312
 c     -1.07701812     1.27855171     0.57885881
 c     -0.04101356     1.62008149    -0.40632756
 c      1.23590315     1.00568196    -0.24335092
 h     -0.09125550    -2.17589802     0.09516194
 h     -2.11125323     1.63182833     0.44078631
 h     -0.24423399     2.06782833    -1.41208642
 h      2.14940068     1.60151020    -0.48924174
 o      2.23197478    -1.22381453     0.13318209
 h      3.00137704    -0.74126949    -0.02338576
 c     -2.52855992    -0.67310181    -0.40884430
 h     -2.39795245    -1.65748229    -0.94793351
 h     -3.15220970    -0.90795222     0.44521056
 h     -3.30103759    -0.04426107    -0.94886559
 h     -0.53296536     1.31103094     1.65616524
          17

 c      1.21438195    -0.37967947     0.17257959
 c     -0.05160730    -1.03912020     0.12117292
 c     -1.15876730    -0.26407342     0.11768726
 c     -1.06661457     1.26828924     0.58156766
 c     -0.05115843     1.61086478    -0.40912527
 c      1.23404368     1.00241435    -0.24573453
 h     -0.08268979    -2.16830132     0.09347351
 h     -2.10926102     1.63875635     0.46784148
 h     -0.28555711     2.03254300    -1.40250232
 h      2.13544804     1.57588719    -0.51402405
 o      2.23303953    -1.22020756     0.13771819
 h      2.99018761    -0.71702721    -0.04375531
 c     -2.53236726    -0.66382050    -0.41575489
 h     -2.41315242    -1.62924195    -0.97298371
 h     -3.14438117    -0.92154766     0.43204805
 h     -3.27595630    -0.02255539    -0.97459467
 h     -0.51655071     1.28987036     1.65329281
          17

 c      1.21476933    -0.37390167     0.17093469
 c     -0.04811628    -1.04354272     0.12701544
 c     -1.15853317    -0.25412099     0.12164619
 c     -1.05559110     1.25683551     0.58593119
 c     -0.06160424     1.60103840    -0.41248150
 c      1.23223021     0.99812438    -0.24759614
 h     -0.07406815    -2.14993846     0.09163657
 h     -2.09916546     1.64967410     0.49830438
 h     -0.32763868     1.99955338    -1.38925368
 h      2.12110330     1.54656310    -0.53822716
 o      2.23346327    -1.21702176     0.14281275
 h      3.00165958    -0.68453393    -0.06790323
 c     -2.53580729    -0.65560231    -0.42328235
 h     -2.43029425    -1.59482621    -0.99707838
 h     -3.13961739    -0.93770049     0.42940431
 h     -3.23726498     0.00098081    -0.99862939
 h     -0.51664034     1.27006681     1.63236080
          17

 c      1.21497107    -0.36757055     0.16796145
 c     -0.04433479    -1.04808125     0.13328566
 c     -1.16020828    -0.24247612     0.12480737
 c     -1.04449892     1.24437039     0.59197231
 c     -0.07208213     1.59045179    -0.41616535
 c      1.23006140     0.99272649    -0.24897715
 h     -0.06581269    -2.12686521     0.08966005
 h     -2.07958307     1.66324152     0.53161577
 h     -0.37057432     1.97066856    -1.37706270
 h      2.11060807     1.51686248    -0.56286700
 o      2.23413615    -1.21363454     0.14823941
 h      3.02257421    -0.65330252    -0.09256107
 c     -2.53872207    -0.64820027    -0.43113194
 h     -2.44772096    -1.55821476    -1.02175564
 h     -3.13784632    -0.95501412     0.43498192
 h     -3.18783500     0.02730056    -1.02008301
 h     -0.53066386     1.25208114     1.59749655
          17

 c      1.21497569    -0.36101779     0.16378636
 c     -0.04054742    -1.05168555     0.13997065
 c     -1.16351059    -0.22971006     0.12706391
 c     -1.03397322     1.23108341     0.59933649
 c     -0.08231100     1.57900397    -0.41999718
 c      1.22720995     0.98625864    -0.24996780
 h     -0.05835252    -2.10760542     0.08739185
 h     -2.05095710     1.67849811     0.56686824
 h     -0.41443648     1.94716358    -1.36985645
 h      2.10718623     1.48944362    -0.58887204
 o      2.23588656    -1.20943851     0.15372976
 h      3.04007642    -0.63262471    -0.11378207
 c     -2.54101774    -0.64139412    -0.43873508
 h     -2.46378422    -1.52418479    -1.04905714
 h     -3.13760897    -0.97124782     0.44414548
 h     -3.13158130     0.05795116    -1.03865441
 h     -0.55321816     1.23621687     1.55760869
          17

 c      1.21478593    -0.35467014     0.15858195
 c     -0.03701447    -1.05334340     0.14705575
 c     -1.16813507    -0.21644844     0.12833812
 c     -1.02475180     1.21716192     0.60717929
 c     -0.09206271     1.56670557    -0.42396389
 c      1.22357233     0.97896455    -0.25077043
 h     -0.05204916    -2.10025439     0.08458590
 h     -2.01558374     1.69503198     0.60291071
 h     -0.45870286     1.92926070    -1.36916264
 h      2.11141287     1.46539765    -0.61638288
 o      2.23916702    -1.20407302     0.15908832
 h      3.04675282    -0.62779128    -0.12879059
 c     -2.54261521    -0.63503043    -0.44550881
 h     -2.47714406    -1.49669314    -1.08060953
 h     -3.13718559    -0.98391469     0.45170976
 h     -3.07262068     0.09446376    -1.05428740
 h     -0.57565703     1.22255937     1.52726184
          17

 c      1.21438449    -0.34907320     0.15257505
 c     -0.03391645    -1.05248635     0.15450272
 c     -1.17379824    -0.20332146     0.12859813
 c     -1.01752918     1.20277743     0.61442802
 c     -0.10119488     1.55370574    -0.42825090
 c      1.21930037     0.97131077    -0.25173535
 h     -0.04711898    -2.10812752     0.08115897
 h     -1.97729783     1.71306901     0.63849200
 h     -0.50186988     1.91606520    -1.37357265
 h      2.12082826     1.44416553    -0.64439711
 o      2.24405803    -1.19743724     0.16422493
 h      3.04072982    -0.63987154    -0.13651596
 c     -2.54343738    -0.62903741    -0.45113645
 h     -2.48698283    -1.47721040    -1.11650069
 h     -3.13545335    -0.99090176     0.45347415
 h     -3.01435502     0.13736246    -1.06654907
 h     -0.58808424     1.21095594     1.52311990
          17

 c      1.21369416    -0.34492107     0.14605498
 c     -0.03129262    -1.04920817     0.16222589
 c     -1.18027500    -0.19091576     0.12787377
 c     -1.01255096     1.18807729     0.62070278
 c     -0.10961158     1.54028029    -0.43316568
 c      1.21467732     0.96393423    -0.25334162
 h     -0.04361106    -2.12748426     0.07748715
 h     -1.94063512     1.73334175     0.67245760
 h     -0.54161106     1.90605069    -1.37969697
 h      2.13115638     1.42430994    -0.67111860
 o      2.25029546    -1.18967433     0.16917327
 h      3.02536264    -0.66597844    -0.13788584
 c     -2.54341028    -0.62337810    -0.45572616
 h     -2.49302356    -1.46419437    -1.15475007
 h     -3.13224067    -0.99086666     0.44705258
 h     -2.95902617     0.18532564    -1.07415977
 h     -0.58510374     1.20102584     1.55270101
          17

 c      1.21253487    -0.34308149     0.13937447
 c     -0.02895125    -1.04408372     0.17009215
 c     -1.18743430    -0.17969039     0.12626236
 c     -1.00944700     1.17319720     0.62696836
 c     -0.11719350     1.52678935    -0.43902542
 c      1.20992839     0.95755513    -0.25614344
 h     -0.04145865    -2.14987337     0.07447335
 h     -1.90938293     1.75655173     0.70394507
 h     -0.57537377     1.89772996    -1.38377971
 h      2.13812155     1.40448229    -0.69469546
 o      2.25725463    -1.18117941     0.17412638
 h      3.00962392    -0.69922559    -0.13633461
 c     -2.54243428    -0.61795851    -0.45978279
 h     -2.49539545    -1.45412679    -1.19189575
 h     -3.12834642    -0.98341162     0.43218164
 h     -2.90800091     0.23518855    -1.07517378
 h     -0.56943709     1.19213552     1.60670886
          17

 c      1.21041177    -0.34476752     0.13294471
 c     -0.02597579    -1.03781410     0.17793324
 c     -1.19541918    -0.16946132     0.12391940
 c     -1.00780248     1.15811095     0.63501794
 c     -0.12382956     1.51368560    -0.44619695
 c      1.20500826     0.95283127    -0.26078230
 h     -0.04056005    -2.16658830     0.07372386
 h     -1.88497103     1.78261859     0.73251526
 h     -0.60101349     1.88976024    -1.38281165
 h      2.13894554     1.38422380    -0.71352850
 o      2.26411495    -1.17257009     0.17946558
 h      3.00679431    -0.73010014    -0.13781647
 c     -2.54029331    -0.61255352    -0.46413437
 h     -2.49458205    -1.44321285    -1.22428280
 h     -3.12514635    -0.96909386     0.41093052
 h     -2.86241467     0.28285646    -1.06769050
 h     -0.54800572     1.18362276     1.66741129
          17

 c      1.21002207    -0.34702904     0.12638420
 c     -0.02637962    -1.03193434     0.18581392
 c     -1.20248023    -0.16342865     0.12089162
 c     -1.00605637     1.14471052     0.64308736
 c     -0.13040400     1.50132992    -0.45376525
 c      1.20096699     0.94880995    -0.26637982
 h     -0.04074425    -2.17032507     0.07151607
 h     -1.86689542     1.81249968     0.76178745
 h     -0.61884059     1.88138932    -1.37810982
 h      2.13328490     1.36514639    -0.72548395
 o      2.26948168    -1.16430581     0.18552192
 h      3.02918149    -0.74950523    -0.14860780
 c     -2.53755073    -0.60684093    -0.46830290
 h     -2.48854174    -1.42945260    -1.24917030
 h     -3.12905737    -0.95026283     0.38360560
 h     -2.82277377     0.32455871    -1.05122125
 h     -0.52514492     1.17061899     1.72875446
          17

 c      1.21153446    -0.34955454     0.11978117
 c     -0.03022657    -1.02675757     0.19356791
 c     -1.20819807    -0.16162719     0.11728762
 c     -1.00401522     1.13339144     0.65177716
 c     -0.13704787     1.48960465    -0.46146423
 c      1.19778659     0.94531898    -0.27290296
 h     -0.04229493    -2.15874653     0.06873332
 h     -1.85213579     1.84340311     0.79278163
 h     -0.62920215     1.87299172    -1.37054961
 h      2.12164861     1.34833809    -0.73128417
 o      2.27354564    -1.15641791     0.19222740
 h      3.07202221    -0.75903362    -0.16758218
 c     -2.53415978    -0.60064600    -0.47287543
 h     -2.47775728    -1.41079057    -1.26494053
 h     -3.14276336    -0.92852770     0.35416420
 h     -2.79017033     0.35753085    -1.02627487
 h     -0.50509369     1.15361837     1.78122908
          17

 c      1.21485566    -0.35216313     0.11322520
 c     -0.03728429    -1.02226736     0.20108852
 c     -1.21236361    -0.16397997     0.11331113
 c     -1.00171624     1.12447246     0.66130789
 c     -0.14367053     1.47839121    -0.46888669
 c      1.19521744     0.94222771    -0.28028723
 h     -0.04562973    -2.13335380     0.06577463
 h     -1.83708709     1.87167661     0.82590248
 h     -0.63336663     1.86576365    -1.36224576
 h      2.10637616     1.33542202    -0.73279767
 o      2.27726341    -1.14861045     0.19919362
 h      3.11910443    -0.76564246    -0.18829081
 c     -2.53002636    -0.59376078    -0.47816650
 h     -2.46293044    -1.38697867    -1.27166339
 h     -3.16816592    -0.90558441     0.32617935
 h     -2.76582093     0.38064043    -0.99471337
 h     -0.49019433     1.13322005     1.81936619
          17

 c      1.21969771    -0.35477755     0.10681984
 c     -0.04710848    -1.01815458     0.20832523
 c     -1.21492283    -0.17029991     0.10925953
 c     -0.99926224     1.11812545     0.67163943
 c     -0.15001324     1.46758545    -0.47556117
 c      1.19283028     0.93943810    -0.28843601
 h     -0.05120437    -2.09938605     0.06240711
 h     -1.81891193     1.89397240     0.86089599
 h     -0.63321443     1.86146429    -1.35600663
 h      2.09121082     1.32837714    -0.73269760
 o      2.28155873    -1.14066847     0.20603592
 h      3.15525102    -0.77482471    -0.20430911
 c     -2.52516061    -0.58603724    -0.48406184
 h     -2.44483272    -1.35960105    -1.27122170
 h     -3.20514846    -0.88249521     0.30108474
 h     -2.75086151     0.39472983    -0.95954317
 h     -0.48151474     1.10992119     1.84044215
          17

 c      1.22566766    -0.35734760     0.10067435
 c     -0.05911548    -1.01389848     0.21527971
 c     -1.21594470    -0.18023682     0.10549830
 c     -0.99671435     1.11433411     0.68257798
 c     -0.15578067     1.45713057    -0.48106607
 c      1.19015637     0.93684820    -0.29723989
 h     -0.05940100    -2.06534215     0.05767956
 h     -1.79620424     1.90804693     0.89702974
 h     -0.63064794     1.86181655    -1.35434891
 h      2.08014195     1.32910695    -0.73371759
 o      2.28697175    -1.13257153     0.21253076
 h      3.17173657    -0.78874636    -0.21182608
 c     -2.51978198    -0.57744514    -0.49001083
 h     -2.42423126    -1.33182155    -1.26714946
 h     -3.25084313    -0.85949586     0.27757109
 h     -2.74611197     0.40258124    -0.92452498
 h     -0.47933555     1.08404618     1.84347531
          17

 c      1.23233185    -0.35982425     0.09490062
 c     -0.07261606    -1.00897035     0.22199397
 c     -1.21563589    -0.19325018     0.10242609
 c     -0.99405659     1.11288871     0.69383236
 c     -0.16074787     1.44707759    -0.48515134
 c      1.18685991     0.93437977    -0.30663991
 h     -0.07039006    -2.04095057     0.05005599
 h     -1.76916039     1.91315467     0.93328081
 h     -0.62686657     1.86782416    -1.35829304
 h      2.07564073     1.33870554    -0.73768765
 o      2.29365137    -1.12444682     0.21862706
 h      3.16629602    -0.80696451    -0.20984664
 c     -2.51428920    -0.56805883    -0.49522671
 h     -2.40187299    -1.30766134    -1.26391678
 h     -3.30024418    -0.83646685     0.25270456
 h     -2.75187910     0.40830972    -0.89354988
 h     -0.48331316     1.05571779     1.82881424
          17

 c      1.23629748    -0.36470019     0.09055550
 c     -0.08192226    -1.00077496     0.22907565
 c     -1.21760276    -0.20823159     0.10161021
 c     -0.99309565     1.11635865     0.70760897
 c     -0.16330463     1.43281498    -0.48665600
 c      1.18239223     0.93308947    -0.31893642
 h     -0.07684168    -2.02031778     0.03409231
 h     -1.74208029     1.90447321     0.95990206
 h     -0.62105042     1.88113220    -1.36344448
 h      2.07815711     1.35164706    -0.74499038
 o      2.30143252    -1.11641572     0.22436522
 h      3.12275945    -0.82347386    -0.20365756
 c     -2.50827252    -0.55799753    -0.49989352
 h     -2.37672127    -1.29338148    -1.27506880
 h     -3.34811289    -0.81116318     0.22365185
 h     -2.76583177     0.41672838    -0.86825624
 h     -0.49338458     1.02715034     1.78462235
          17

 c      1.24093664    -0.36812043     0.08647705
 c     -0.09324503    -0.99140420     0.23554787
 c     -1.21835241    -0.22602083     0.10182018
 c     -0.99114531     1.12261919     0.72305943
 c     -0.16517564     1.41799375    -0.48586920
 c      1.17855037     0.93172076    -0.33186464
 h     -0.08587354    -2.02026199     0.01403053
 h     -1.72138946     1.88619024     0.97765251
 h     -0.61403044     1.89734476    -1.37209644
 h      2.08257143     1.37021045    -0.75598629
 o      2.30887843    -1.10890562     0.23005249
 h      3.07839192    -0.83513677    -0.19578962
 c     -2.50298374    -0.54795229    -0.50340644
 h     -2.35414873    -1.28344130    -1.29054242
 h     -3.38738322    -0.78585218     0.18931908
 h     -2.78881655     0.42974671    -0.85267088
 h     -0.50566879     1.00002630     1.71741878
          17

 c      1.24593604    -0.36981191     0.08269657
 c     -0.10581924    -0.98193175     0.24125343
 c     -1.21826254    -0.24542896     0.10332168
 c     -0.98820484     1.13075611     0.73850585
 c     -0.16677078     1.40311374    -0.48304939
 c      1.17577109     0.93004153    -0.34545368
 h     -0.09728150    -2.03536260    -0.00887287
 h     -1.71314068     1.86440656     0.98790160
 h     -0.60447051     1.91350632    -1.37965214
 h      2.08496501     1.39239592    -0.76903837
 o      2.31461504    -1.10245280     0.23644302
 h      3.05576375    -0.83427612    -0.19838211
 c     -2.49886778    -0.53816644    -0.50607230
 h     -2.33582789    -1.27527689    -1.30825518
 h     -3.41473491    -0.76189924     0.14983266
 h     -2.81805097     0.44672565    -0.84720572
 h     -0.51283565     0.97403130     1.64212716
          17

 c      1.25096292    -0.36960258     0.07924512
 c     -0.11867171    -0.97389390     0.24595791
 c     -1.21790926    -0.26520356     0.10624576
 c     -0.98471951     1.14008786     0.75149320
 c     -0.16851408     1.38868773    -0.47847300
 c      1.17442256     0.92786970    -0.35971018
 h     -0.11072275    -2.05536341    -0.03195202
 h     -1.72283645     1.84521820     0.99272189
 h     -0.59138383     1.92664397    -1.38185641
 h      2.08183207     1.41609968    -0.78259772
 o      2.31797410    -1.09735119     0.24398177
 h      3.06655500    -0.81714006    -0.21861035
 c     -2.49626596    -0.52866597    -0.50845218
 h     -2.32323926    -1.26597254    -1.32555947
 h     -3.42903317    -0.74106215     0.10692888
 h     -2.84960210     0.46450383    -0.85087996
 h     -0.50259406     0.94663023     1.58312718
          17

 c      1.25569997    -0.36744884     0.07615832
 c     -0.13069177    -0.96876998     0.24945284
 c     -1.21803398    -0.28415167     0.11059521
 c     -0.98141505     1.15036227     0.75986646
 c     -0.17071744     1.37518039    -0.47238106
 c      1.17467457     0.92509762    -0.37459790
 h     -0.12571873    -2.07082392    -0.05238645
 h     -1.75233796     1.83160204     0.99399059
 h     -0.57460576     1.93458588    -1.37595108
 h      2.07105068     1.43957199    -0.79569954
 o      2.31983603    -1.09334509     0.25221732
 h      3.09798745    -0.78877796    -0.24932308
 c     -2.49536115    -0.51932860    -0.51119079
 h     -2.31738845    -1.25322300    -1.34022513
 h     -3.43147830    -0.72529681     0.06365238
 h     -2.87911600     0.47920801    -0.86200511
 h     -0.46304738     0.91402776     1.56287886
          17

 c      1.25989438    -0.36343513     0.07346202
 c     -0.14076024    -0.96768179     0.25160085
 c     -1.21942903    -0.30122907     0.11626037
 c     -0.97830930     1.16137807     0.76374676
 c     -0.17354558     1.36295353    -0.46496714
 c      1.17646338     0.92165639    -0.39001754
 h     -0.14164817    -2.07585745    -0.06802662
 h     -1.79786565     1.82180396     0.99264618
 h     -0.55496133     1.93630177    -1.36121653
 h      2.05230987     1.46175169    -0.80807592
 o      2.32160407    -1.08994481     0.26031509
 h      3.12882714    -0.75779735    -0.27721194
 c     -2.49612665    -0.50997599    -0.51489106
 h     -2.31863842    -1.23586990    -1.35105214
 h     -3.42559154    -0.71659964     0.02401072
 h     -2.90267593     0.48786209    -0.87874820
 h     -0.39679842     0.87754529     1.57970458
          17

 c      1.26338953    -0.35777409     0.07116997
 c     -0.14793399    -0.97125953     0.25233384
 c     -1.22275537    -0.31560959     0.12306539
 c     -0.97462282     1.17268062     0.76509142
 c     -0.17701235     1.35222058    -0.45634973
 c      1.17950573     0.91748530    -0.40580144
 h     -0.15774575    -2.06855114    -0.07769052
 h     -1.85123106     1.81105585     0.98869099
 h     -0.53425591     1.93203446    -1.33909969
 h      2.02712622     1.48245238    -0.82010604
 o      2.32421738    -1.08676189     0.26766660
 h      3.14483042    -0.73072390    -0.29260573
 c     -2.49833318    -0.50043179    -0.52002348
 h     -2.32665063    -1.21409894    -1.35813929
 h     -3.41668127    -0.71681009    -0.00760116
 h     -2.91743250     0.48914028    -0.89942379
 h     -0.32103030     0.84538709     1.61269128
          17

 c      1.26612800    -0.35080171     0.06929139
 c     -0.15163730    -0.97954425     0.25164760
 c     -1.22834390    -0.32674725     0.13081833
 c     -0.96975218     1.18384774     0.76574434
 c     -0.18099584     1.34301753    -0.44654590
 c      1.18334507     0.91252746    -0.42172627
 h     -0.17312105    -2.05083401    -0.08128356
 h     -1.90302264     1.79461791     0.98175118
 h     -0.51512261     1.92331821    -1.31305187
 h      1.99849229     1.50236109    -0.83266095
 o      2.32806428    -1.08355256     0.27397632
 h      3.14010335    -0.71117726    -0.29094434
 c     -2.50166744    -0.49056226    -0.52683253
 h     -2.34040990    -1.18943031    -1.36291216
 h     -3.41024054    -0.72724570    -0.02744017
 h     -2.92194557     0.48348580    -0.92261086
 h     -0.25280663     0.82581908     1.64354408
          17

 c      1.26813449    -0.34297015     0.06784325
 c     -0.15177871    -0.99191139     0.24961414
 c     -1.23606561    -0.33442275     0.13933596
 c     -0.96357788     1.19461308     0.76684810
 c     -0.18527672     1.33521875    -0.43550732
 c      1.18743609     0.90675692    -0.43754544
 h     -0.18683286    -2.02853484    -0.07996111
 h     -1.94521760     1.76965323     0.97163905
 h     -0.50065304     1.91271687    -1.28794529
 h      1.97009722     1.52273001    -0.84679045
 o      2.33311568    -1.08018941     0.27919760
 h      3.11508279    -0.70034148    -0.27180074
 c     -2.50593528    -0.48034047    -0.53523981
 h     -2.35834155    -1.16449676    -1.36787937
 h     -3.40943012    -0.74809401    -0.03379087
 h     -2.91632853     0.47301828    -0.94723313
 h     -0.20273832     0.82354451     1.66261719
          17

 c      1.26949085    -0.33483546     0.06686300
 c     -0.14873130    -1.00709276     0.24640255
 c     -1.24533837    -0.33874102     0.14844188
 c     -0.95626349     1.20478446     0.76905045
 c     -0.18960155     1.32861619    -0.42323976
 c      1.19126215     0.90023870    -0.45304110
 h     -0.19805813    -2.01114349    -0.07619392
 h     -1.97238831     1.73562104     0.95861784
 h     -0.49375134     1.90300631    -1.26875629
 h      1.94516978     1.54466145    -0.86322986
 o      2.33894985    -1.07668322     0.28353218
 h      3.07627011    -0.69670705    -0.23888317
 c     -2.51119172    -0.46993628    -0.54481742
 h     -2.37855084    -1.14247751    -1.37596348
 h     -3.41334859    -0.77779812    -0.02787139
 h     -2.90223130     0.46139603    -0.97266708
 h     -0.17608021     0.84012424     1.66614984
          17

 c      1.27031452    -0.32702815     0.06641301
 c     -0.14318998    -1.02343733     0.24225575
 c     -1.25526792    -0.34007090     0.15794822
 c     -0.94806442     1.21417940     0.77271205
 c     -0.19375651     1.32304554    -0.40997622
 c      1.19444335     0.89319735    -0.46807760
 h     -0.20628109    -2.00961830    -0.07316036
 h     -1.98206009     1.69398631     0.94343624
 h     -0.49633774     1.89585168    -1.25861814
 h      1.92539473     1.56820268    -0.88189865
 o      2.34466691    -1.07327023     0.28750259
 h      3.03769311    -0.69483822    -0.20114698
 c     -2.51766023    -0.45976939    -0.55491208
 h     -2.39915831    -1.12613185    -1.38936963
 h     -3.41783186    -0.81299547    -0.01344178
 h     -2.88254841     0.45339844    -0.99879337
 h     -0.17456963     0.87496330     1.65380928
          17

 c      1.27074814    -0.32019441     0.06656671
 c     -0.13599857    -1.03948181     0.23737189
 c     -1.26484895    -0.33895150     0.16763894
 c     -0.93925699     1.22262366     0.77795485
 c     -0.19761504     1.31848520    -0.39629839
 c      1.19677229     0.88603835    -0.48262103
 h     -0.21122906    -2.03102462    -0.07302194
 h     -1.97491260     1.64783845     0.92726732
 h     -0.50880463     1.89078185    -1.25732802
 h      1.91057923     1.59184581    -0.90174000
 o      2.34896794    -1.07044230     0.29190734
 h      3.01969053    -0.68516399    -0.17193524
 c     -2.52553800    -0.45044210    -0.56488489
 h     -2.41860439    -1.11675379    -1.40842477
 h     -3.41800652    -0.84923184     0.00460866
 h     -2.86068787     0.45376340    -1.02574159
 h     -0.19697865     0.92572102     1.62813854
          17

 c      1.27096335    -0.31491539     0.06737731
 c     -0.12803102    -1.05450388     0.23177534
 c     -1.27313619    -0.33599761     0.17727058
 c     -0.93018630     1.22999731     0.78454689
 c     -0.20113147     1.31504644    -0.38309086
 c      1.19815947     0.87928636    -0.49670771
 h     -0.21247564    -2.07335929    -0.07526194
 h     -1.95509765     1.60156051     0.91158283
 h     -0.53008929     1.88539618    -1.26157543
 h      1.89926658     1.61287361    -0.92107319
 o      2.35097920    -1.06855873     0.29725448
 h      3.03579296    -0.66051247    -0.15974257
 c     -2.53487840    -0.44253476    -0.57433033
 h     -2.43578211    -1.11369876    -1.43119313
 h     -3.41044539    -0.88200139     0.02168596
 h     -2.83954406     0.46525682    -1.05316938
 h     -0.23811444     0.98815452     1.59578547
          17

 c      1.27115702    -0.31162525     0.06884253
 c     -0.12010786    -1.06851472     0.22534809
 c     -1.27934439    -0.33182277     0.18658821
 c     -0.92142873     1.23629930     0.79165785
 c     -0.20430170     1.31286980    -0.37134292
 c      1.19854809     0.87345540    -0.51037945
 h     -0.20928893    -2.12663167    -0.07715400
 h     -1.93032693     1.56037528     0.89789982
 h     -0.55825566     1.87658725    -1.26666810
 h      1.88976124     1.62831197    -0.93819839
 o      2.35120887    -1.06727667     0.30314963
 h      3.07752711    -0.62546329    -0.15832573
 c     -2.54557426    -0.43637290    -0.58316177
 h     -2.44999376    -1.11480732    -1.45420614
 h     -3.39404663    -0.90759412     0.03436427
 h     -2.82080496     0.48707151    -1.07949058
 h     -0.28664841     1.05591678     1.57012278
          17

 c      1.27151983    -0.31055976     0.07088466
 c     -0.11291102    -1.08180329     0.21797501
 c     -1.28288672    -0.32698475     0.19534373
 c     -0.91387235     1.24162242     0.79779652
 c     -0.20713112     1.31201511    -0.36192564
 c      1.19786690     0.86890669    -0.52362068
 h     -0.20100030    -2.17879289    -0.07572348
 h     -1.91072470     1.52948369     0.88734905
 h     -0.59115554     1.86176430    -1.26839506
 h      1.88094522     1.63589812    -0.95189521
 o      2.35090031    -1.06586305     0.30880754
 h      3.12475117    -0.59139714    -0.15488968
 c     -2.55735237    -0.43192966    -0.59154558
 h     -2.46084267    -1.11735525    -1.47375858
 h     -3.37007359    -0.92361611     0.04079102
 h     -2.80510732     0.51500915    -1.10187520
 h     -0.32514429     1.12189231     1.57180104
          17

 c      1.27218802    -0.31174285     0.07334541
 c     -0.10692648    -1.09457047     0.20963692
 c     -1.28338367    -0.32195702     0.20330403
 c     -0.90813103     1.24592968     0.80180600
 c     -0.20961501     1.31240833    -0.35545250
 c      1.19602402     0.86575298    -0.53632184
 h     -0.18739139    -2.22027185    -0.06906736
 h     -1.90535381     1.51273094     0.88023213
 h     -0.62688121     1.83951243    -1.26415480
 h      1.87267481     1.63469511    -0.96168718
 o      2.35103801    -1.06377158     0.31370691
 h      3.16160888    -0.56717262    -0.14065241
 c     -2.56975155    -0.42889364    -0.59976087
 h     -2.46814778    -1.11893939    -1.48699917
 h     -3.34191377    -0.92928081     0.04088530
 h     -2.79269399     0.54332420    -1.11713322
 h     -0.34033992     1.18235056     1.61707875
          17

 c      1.27320626    -0.31500545     0.07599179
 c     -0.10243061    -1.10680814     0.20042156
 c     -1.28065818    -0.31712163     0.21024890
 c     -0.90378520     1.24904365     0.80450915
 c     -0.21173145     1.31384387    -0.35223518
 c      1.19291688     0.86383131    -0.54827462
 h     -0.16880800    -2.24537775    -0.05658238
 h     -1.91730827     1.51138787     0.87595999
 h     -0.66402210     1.80978316    -1.25338977
 h      1.86584927     1.62531253    -0.96789892
 o      2.35214883    -1.06076524     0.31766623
 h      3.17984282    -0.55705704    -0.11215907
 c     -2.58212493    -0.42679100    -0.60808203
 h     -2.47189303    -1.11803355    -1.49252425
 h     -3.31472291    -0.92553549     0.03643658
 h     -2.78389826     0.56675131    -1.12274393
 h     -0.33683319     1.23825986     1.69847202
          17

 c      1.27451869    -0.32003012     0.07853576
 c     -0.09950567    -1.11829114     0.19050568
 c     -1.27471888    -0.31276381     0.21597636
 c     -0.90018543     1.25103858     0.80809818
 c     -0.21345439     1.31601531    -0.35226552
 c      1.18844687     0.86274220    -0.55919671
 h     -0.14610830    -2.25225547    -0.03874782
 h     -1.94152631     1.52396989     0.87345027
 h     -0.70184715     1.77380616    -1.23759062
 h      1.86223966     1.60976269    -0.97153853
 o      2.35439148    -1.05685736     0.32074123
 h      3.17738392    -0.56156635    -0.06970720
 c     -2.59370255    -0.42508856    -0.61670085
 h     -2.47218380    -1.11424801    -1.49057280
 h     -3.29470432    -0.91485761     0.03087996
 h     -2.77924300     0.58176100    -1.11746876
 h     -0.32924908     1.29045952     1.79145423
          17

 c      1.27598056    -0.32640769     0.08066191
 c     -0.09806581    -1.12857709     0.18013708
 c     -1.26573662    -0.30906768     0.22031588
 c     -0.89729788     1.25229046     0.81435684
 c     -0.21478721     1.31855460    -0.35520499
 c      1.18255140     0.86194431    -0.56878023
 h     -0.12055584    -2.24277858    -0.01689468
 h     -1.96809473     1.54722359     0.87164742
 h     -0.74041928     1.73375129    -1.21995746
 h      1.86402812     1.59089169    -0.97396875
 o      2.35756675    -1.05229426     0.32317224
 h      3.15809338    -0.57765536    -0.01654293
 c     -2.60373345    -0.42330682    -0.62563032
 h     -2.46919737    -1.10838285    -1.48297085
 h     -3.28761076    -0.90037859     0.02824462
 h     -2.77932791     0.58712103    -1.10155765
 h     -0.32835344     1.33777822     1.87448659
          17

 c      1.27738481    -0.33369421     0.08205754
 c     -0.09789068    -1.13699620     0.16961836
 c     -1.25402123    -0.30612183     0.22313871
 c     -0.89543929     1.25326050     0.82409979
 c     -0.21580090     1.32108152    -0.36043364
 c      1.17526349     0.86088988    -0.57675871
 h     -0.09365374    -2.22266862     0.00698931
 h     -1.98738500     1.57736096     0.86985862
 h     -0.78042598     1.69214427    -1.20458118
 h      1.87298529     1.57138551    -0.97636653
 o      2.36099609    -1.04760905     0.32538150
 h      3.13350838    -0.59776436     0.04115222
 c     -2.61168464    -0.42117797    -0.63456259
 h     -2.46314761    -1.10226659    -1.47282568
 h     -3.29656413    -0.88436968     0.03113798
 h     -2.78469516     0.58414550    -1.07674436
 h     -0.33883400     1.37835665     1.93494688
          17

 c      1.27849712    -0.34144989     0.08243388
 c     -0.09866589    -1.14268723     0.15927754
 c     -1.24000334    -0.30392426     0.22436125
 c     -0.89485657     1.25436862     0.83736428
 c     -0.21668279     1.32326418    -0.36718839
 c      1.16678338     0.85915862    -0.58297359
 h     -0.06688241    -2.20116936     0.03058279
 h     -1.99291271     1.61084475     0.86782774
 h     -0.82248822     1.65110750    -1.19503211
 h      1.88946819     1.55268663    -0.97912723
 o      2.36348396    -1.04362793     0.32790606
 h      3.12327297    -0.60971487     0.09534427
 c     -2.61737981    -0.41878101    -0.64279240
 h     -2.45431252    -1.09824470    -1.46382379
 h     -3.32047142    -0.86713713     0.03897080
 h     -2.79575145     0.57669886    -1.04606509
 h     -0.36164283     1.41050706     1.96689744
          17

 c      1.27909467    -0.34925808     0.08154196
 c     -0.10002405    -1.14481072     0.14941411
 c     -1.22422005    -0.30238220     0.22394807
 c     -0.89557938     1.25595154     0.85366341
 c     -0.21777727     1.32487495    -0.37474563
 c      1.15750763     0.85653017    -0.58740917
 h     -0.04142369    -2.18869278     0.05182036
 h     -1.98195480     1.64475305     0.86563413
 h     -0.86613970     1.61176928    -1.19284886
 h      1.91182531     1.53452224    -0.98160436
 o      2.36401035    -1.04106846     0.33108589
 h      3.14404196    -0.60319919     0.14114436
 c     -2.62095784    -0.41652806    -0.64937174
 h     -2.44317026    -1.09824627    -1.45909140
 h     -3.35450143    -0.84747001     0.04817124
 h     -2.81271739     0.57053494    -1.01334585
 h     -0.39566725     1.43291811     1.96874881
          17

 c      1.27898726    -0.35673038     0.07918178
 c     -0.10154946    -1.14298636     0.14023827
 c     -1.20730782    -0.30130020     0.22191336
 c     -0.89745035     1.25823155     0.87210762
 c     -0.21958370     1.32579696    -0.38253890
 c      1.14797987     0.85295922    -0.59017384
 h     -0.01819794    -2.19179239     0.06952128
 h     -1.95540146     1.67700765     0.86352233
 h     -0.90922174     1.57423524    -1.19695162
 h      1.93671155     1.51540403    -0.98238064
 o      2.36295360    -1.03987412     0.33479774
 h      3.19016657    -0.58049435     0.18106966
 c     -2.62270007    -0.41496312    -0.65345698
 h     -2.43060219    -1.10273265    -1.46000813
 h     -3.39220002    -0.82410261     0.05417537
 h     -2.83545157     0.57131344    -0.98222106
 h     -0.43813528     1.44479613     1.94275559
          17

 c      1.27802853    -0.36353266     0.07521311
 c     -0.10273624    -1.13764901     0.13185907
 c     -1.18999441    -0.30036506     0.21831946
 c     -0.90023125     1.26125453     0.89135512
 c     -0.22267587     1.32597257    -0.39015250
 c      1.13878539     0.84849017    -0.59144320
 h      0.00167641    -2.20895064     0.08342953
 h     -1.91762135     1.70665795     0.86170154
 h     -0.94829210     1.53814853    -1.20447151
 h      1.96014411     1.49367839    -0.97986528
 o      2.36171916    -1.03942752     0.33876731
 h      3.23957631    -0.55288756     0.21998123
 c     -2.62289224    -0.41445708    -0.65460253
 h     -2.41798179    -1.11023765    -1.46573499
 h     -3.42754980    -0.79680122     0.05338406
 h     -2.86302217     0.58163577    -0.95504873
 h     -0.48401520     1.44627083     1.89656301
          17

 c      1.27612898    -0.36943449     0.06956587
 c     -0.10296857    -1.12990824     0.12432696
 c     -1.17307935    -0.29914567     0.21326980
 c     -0.90376130     1.26479421     0.90940272
 c     -0.22757093     1.32533975    -0.39725144
 c      1.13043883     0.84318113    -0.59140189
 h      0.01664856    -2.23198055     0.09364267
 h     -1.87621059     1.73420195     0.86014834
 h     -0.97976278     1.50329640    -1.21221131
 h      1.97865793     1.46842233    -0.97283222
 o      2.36149375    -1.03919007     0.34287058
 h      3.27333348    -0.53006895     0.26011938
 c     -2.62178193    -0.41499137    -0.65282031
 h     -2.40699876    -1.11790053    -1.47379640
 h     -3.45610916    -0.76661306     0.04410545
 h     -2.89329512     0.59931277    -0.93255019
 h     -0.52474853     1.43916939     1.84656176
          17

 c      1.27326937    -0.37435146     0.06224942
 c     -0.10158450    -1.12106653     0.11767033
 c     -1.15739082    -0.29712789     0.20689473
 c     -0.90808791     1.26832287     0.92354236
 c     -0.23460747     1.32379625    -0.40353270
 c      1.12329495     0.83707508    -0.59020739
 h      0.02513317    -2.25121038     0.10017704
 h     -1.84078920     1.76157743     0.85854251
 h     -1.00100300     1.46989884    -1.21778215
 h      1.99011633     1.43988291    -0.96072852
 o      2.36285911    -1.03886948     0.34710849
 h      3.28154343    -0.51712516     0.30137850
 c     -2.61956188    -0.41619081    -0.64844386
 h     -2.39929182    -1.12257010    -1.48122198
 h     -3.47543808    -0.73562645     0.02670573
 h     -2.92308184     0.61867449    -0.91441790
 h     -0.54807407     1.42738155     1.81906693
          17

 c      1.26950798    -0.37836444     0.05335978
 c     -0.09798687    -1.11223721     0.11190102
 c     -1.14371646    -0.29378673     0.19932765
 c     -0.91322881     1.27131827     0.93152379
 c     -0.24387456     1.32119194    -0.40872322
 c      1.11749411     0.83020654    -0.58797556
 h      0.02603716    -2.25931830     0.10296279
 h     -1.82003338     1.79118397     0.85658235
 h     -1.01100109     1.43860708    -1.22019469
 h      1.99413099     1.40955527    -0.94377924
 o      2.36588048    -1.03836145     0.35152017
 h      3.26186575    -0.51534569     0.34263429
 c     -2.61632711    -0.41752114    -0.64195799
 h     -2.39609825    -1.12177563    -1.48555228
 h     -3.48522598    -0.70660828     0.00343427
 h     -2.94886017     0.63356159    -0.90014623
 h     -0.54382865     1.41433856     1.83681831
          17

 c      1.26498354    -0.38171686     0.04308560
 c     -0.09176032    -1.10417541     0.10701070
 c     -1.13271272    -0.28868040     0.19067994
 c     -0.91862837     1.27378361     0.93361819
 c     -0.25519306     1.31733963    -0.41259288
 c      1.11294313     0.82262523    -0.58478199
 h      0.01899931    -2.25258520     0.10198552
 h     -1.81779754     1.82387668     0.85462462
 h     -1.01061064     1.41037448    -1.22009889
 h      1.99216354     1.38004197    -0.92295371
 o      2.37016030    -1.03773607     0.35612824
 h      3.21872131    -0.52247764     0.38260415
 c     -2.61203121    -0.41846124    -0.63388336
 h     -2.39803555    -1.11426501    -1.48543403
 h     -3.48726292    -0.68264321    -0.02190055
 h     -2.96753868     0.63956524    -0.88945757
 h     -0.51417776     1.39903522     1.89423241
          17

 c      1.25991497    -0.38479387     0.03170809
 c     -0.08277146    -1.09721441     0.10297311
 c     -1.12481283    -0.28152572     0.18103470
 c     -0.92348351     1.27616760     0.93202141
 c     -0.26814447     1.31203607    -0.41493663
 c      1.10934037     0.81442969    -0.58067905
 h      0.00439277    -2.23099099     0.09736504
 h     -1.83133927     1.85743649     0.85395887
 h     -1.00246840     1.38630651    -1.21975606
 h      1.98724394     1.35470097    -0.89977760
 o      2.37476269    -1.03732285     0.36089183
 h      3.16468380    -0.53152429     0.42063899
 c     -2.60648945    -0.41858809    -0.62469604
 h     -2.40501318    -1.10018687    -1.48087797
 h     -3.48502753    -0.66673447    -0.04452958
 h     -2.97693512     0.63483970    -0.88234808
 h     -0.47134190     1.37848556     1.96388163
          17

 c      1.25459285    -0.38808342     0.01958689
 c     -0.07122557    -1.09123299     0.09974739
 c     -1.12016461    -0.27222901     0.17045719
 c     -0.92743065     1.27895366     0.92873065
 c     -0.28214852     1.30508684    -0.41555948
 c      1.10626170     0.80581366    -0.57573022
 h     -0.01678219    -2.19825540     0.08936310
 h     -1.85348834     1.88726297     0.85628617
 h     -0.99047251     1.36751179    -1.22259937
 h      1.98308598     1.33698314    -0.87592178
 o      2.37822131    -1.03779058     0.36564745
 h      3.12070514    -0.52978140     0.45780129
 c     -2.59946183    -0.41762074    -0.61473896
 h     -2.41625347    -1.08104783    -1.47328276
 h     -3.48249097    -0.66129751    -0.05978666
 h     -2.97602111     0.62009814    -0.87899514
 h     -0.42712701     1.35172318     2.02149372
          17

 c      1.24936409    -0.39211309     0.00712998
 c     -0.05766302    -1.08566783     0.09727817
 c     -1.11861961    -0.26087817     0.15900724
 c     -0.93053993     1.28247228     0.92493685
 c     -0.29659173     1.29633243    -0.41433221
 c      1.10330467     0.79712347    -0.57005418
 h     -0.04312576    -2.16181868     0.07834125
 h     -1.87643778     1.90852684     0.86299509
 h     -0.97862581     1.35496856    -1.23212818
 h      1.98256259     1.32945824    -0.85262004
 o      2.37926651    -1.03979418     0.37012691
 h      3.10505385    -0.50492611     0.49682063
 c     -2.59080248    -0.41547171    -0.60413087
 h     -2.43043284    -1.05944889    -1.46517741
 h     -3.48216330    -0.66757765    -0.06449399
 h     -2.96507317     0.59838223    -0.87967462
 h     -0.38914321     1.31976255     2.05338951
          17

 c      1.24461731    -0.39737472    -0.00524539
 c     -0.04288242    -1.07966428     0.09549449
 c     -1.11977556    -0.24769559     0.14674968
 c     -0.93303776     1.28685762     0.92128355
 c     -0.31098567     1.28566862    -0.41132005
 c      1.10023071     0.78889221    -0.56385016
 h     -0.07323329    -2.13164641     0.06468855
 h     -1.89417866     1.91780458     0.87483827
 h     -0.96945693     1.34940347    -1.25018562
 h      1.98620319     1.33289886    -0.83020392
 o      2.37807026    -1.04312236     0.37420210
 h      3.11394414    -0.45900122     0.53842864
 c     -2.58058036    -0.41230621    -0.59274747
 h     -2.44595434    -1.03849846    -1.45951246
 h     -3.48347300    -0.68519785    -0.05793850
 h     -2.94574157     0.57471666    -0.88472013
 h     -0.36163264     1.28447473     2.05357702
          17

 c      1.24077953    -0.40425314    -0.01715147
 c     -0.02783217    -1.07247250     0.09430996
 c     -1.12304842    -0.23297353     0.13376281
 c     -0.93513489     1.29205606     0.91812150
 c     -0.32507123     1.27305988    -0.40689482
 c      1.09701575     0.78179749    -0.55737116
 h     -0.10602406    -2.11638009     0.04879935
 h     -1.90327179     1.91365257     0.89196182
 h     -0.96298663     1.35119501    -1.27556361
 h      1.99182671     1.34602711    -0.80811778
 o      2.37587455    -1.04678141     0.37801649
 h      3.12741618    -0.40716131     0.57931223
 c     -2.56907250    -0.40855492    -0.58034245
 h     -2.46128065    -1.02090522    -1.45847359
 h     -3.48287029    -0.71211104    -0.04173341
 h     -2.92085575     0.55528497    -0.89444966
 h     -0.34666009     1.24795703     2.02071220
          17

 c      1.23830635    -0.41296049    -0.02826801
 c     -0.01354790    -1.06395330     0.09361421
 c     -1.12774500    -0.21701822     0.12014315
 c     -0.93697527     1.29785180     0.91558599
 c     -0.33879604     1.25854557    -0.40171993
 c      1.09378025     0.77653353    -0.55085208
 h     -0.14042580    -2.11809267     0.03125953
 h     -1.90292996     1.89664046     0.91406590
 h     -0.95712048     1.36030359    -1.30414683
 h      1.99563076     1.36612866    -0.78540229
 o      2.37374284    -1.04985120     0.38178788
 h      3.12893070    -0.36387939     0.61517932
 c     -2.55667002    -0.40479930    -0.56676735
 h     -2.47515823    -1.00809702    -1.46229585
 h     -3.47555623    -0.74503989    -0.01876799
 h     -2.89372684     0.54560028    -0.90886450
 h     -0.34449132     1.21224930     1.95706678
          17

 c      1.23764597    -0.42347946    -0.03837512
 c     -0.00113756    -1.05472303     0.09326036
 c     -1.13311764    -0.20012094     0.10600625
 c     -0.93867310     1.30390365     0.91350180
 c     -0.35220255     1.24224001    -0.39660875
 c      1.09066842     0.77365363    -0.54443732
 h     -0.17458797    -2.13090123     0.01312980
 h     -1.89506411     1.86927676     0.94060357
 h     -0.94906294     1.37626683    -1.33052549
 h      1.99383054     1.39008214    -0.76125086
 o      2.37221773    -1.05181030     0.38566196
 h      3.11070087    -0.33761864     0.64305151
 c     -2.54381154    -0.40152792    -0.55215779
 h     -2.48661866    -0.99992466    -1.46891225
 h     -3.45741357    -0.78019939     0.00794409
 h     -2.86710314     0.54800252    -0.92702327
 h     -0.35291236     1.17899734     1.86945163
          17

 c      1.23917234    -0.43554289    -0.04737010
 c      0.00829622    -1.04578001     0.09307446
 c     -1.13840374    -0.18255359     0.09148435
 c     -0.94045974     1.30982564     0.91114077
 c     -0.36532475     1.22433183    -0.39236415
 c      1.08775755     0.77344762    -0.53814198
 h     -0.20581383    -2.14521051    -0.00407325
 h     -1.88428519     1.83583114     0.97102514
 h     -0.93661347     1.39826618    -1.34981460
 h      1.98387854     1.41525204    -0.73533184
 o      2.37144800    -1.05249539     0.38968690
 h      3.07169287    -0.33139838     0.66169002
 c     -2.53095014    -0.39892841    -0.53697726
 h     -2.49485681    -0.99512096    -1.47475346
 h     -3.42616929    -0.81401738     0.03602721
 h     -2.84253964     0.56031312    -0.94652890
 h     -0.36527768     1.14864316     1.77178717
          17

 c      1.24309503    -0.44866892    -0.05526203
 c      0.01381911    -1.03804238     0.09288376
 c     -1.14286515    -0.16457852     0.07671949
 c     -0.94290944     1.31535204     0.90704978
 c     -0.37813462     1.20508699    -0.38967894
 c      1.08501942     0.77588687    -0.53185190
 h     -0.23137980    -2.15266064    -0.01870813
 h     -1.87724678     1.80169902     1.00505946
 h     -0.91879061     1.42524268    -1.35882075
 h      1.96501275     1.44003867    -0.70785432
 o      2.37127514    -1.05207526     0.39380148
 h      3.01632257    -0.34314623     0.67183745
 c     -2.51849245    -0.39688286    -0.52190831
 h     -2.49916528    -0.99209766    -1.47609734
 h     -3.38179823    -0.84369354     0.06412401
 h     -2.82068973     0.57706082    -0.96381944
 h     -0.36832403     1.11903793     1.68683907
          17

 c      1.24936585    -0.46224187    -0.06214920
 c      0.01482468    -1.03210756     0.09253591
 c     -1.14583666    -0.14647002     0.06184869
 c     -0.94678434     1.32045063     0.89973321
 c     -0.39051587     1.18484929    -0.38909995
 c      1.08231742     0.78063630    -0.52535291
 h     -0.24935116    -2.14837765    -0.02932937
 h     -1.88048789     1.77194666     1.04285102
 h     -0.89593023     1.45608136    -1.35658853
 h      1.93832331     1.46413500    -0.67947810
 o      2.37120095    -1.05114081     0.39778609
 h      2.95506342    -0.36420308     0.67708096
 c     -2.50671850    -0.39510932    -0.50767941
 h     -2.49897622    -0.98960344    -1.47018791
 h     -3.32649896    -0.86757870     0.09206396
 h     -2.80202823     0.59211983    -0.97516389
 h     -0.34612685     1.08557988     1.63812548
          17

 c      1.25761480    -0.47560397    -0.06818968
 c      0.01113158    -1.02818815     0.09190196
 c     -1.14677625    -0.12854253     0.04699135
 c     -0.95201973     1.32500895     0.88940921
 c     -0.40224219     1.16402851    -0.39101565
 c      1.07942578     0.78711821    -0.51837935
 h     -0.25899629    -2.13130110    -0.03486582
 h     -1.89698056     1.74941746     1.08455078
 h     -0.86954128     1.48987955    -1.34455635
 h      1.90648126     1.48852945    -0.65113756
 o      2.37038776    -1.05079424     0.40121539
 h      2.90452956    -0.37791178     0.68471298
 c     -2.49573498    -0.39328996    -0.49492482
 h     -2.49395152    -0.98709606    -1.45583824
 h     -3.26437958    -0.88537647     0.12089676
 h     -2.78732100     0.60074595    -0.97760279
 h     -0.29578511     1.04701871     1.62947865
          17

 c      1.26715237    -0.48811961    -0.07357130
 c      0.00301148    -1.02610742     0.09087622
 c     -1.14530880    -0.11116589     0.03225449
 c     -0.95752766     1.32859037     0.87815920
 c     -0.41296918     1.14308366    -0.39562932
 c      1.07607193     0.79461583    -0.51067362
 h     -0.26095369    -2.10411693    -0.03471237
 h     -1.92367371     1.73377896     1.12930675
 h     -0.84200655     1.52622757    -1.32628276
 h      1.87307515     1.51515147    -0.62380776
 o      2.36813049    -1.05219522     0.40364413
 h      2.87998728    -0.36700643     0.70287002
 c     -2.48549256    -0.39113863    -0.48409275
 h     -2.48405601    -0.98490051    -1.43362691
 h     -3.20071114    -0.89805349     0.15266384
 h     -2.77773140     0.60043846    -0.96944320
 h     -0.23249136     1.00937884     1.64356741
          17

 c      1.27705743    -0.49920432    -0.07848011
 c     -0.00885014    -1.02531031     0.08938555
 c     -1.14126558    -0.09476626     0.01774413
 c     -0.96239225     1.33080568     0.86820939
 c     -0.42226420     1.12253035    -0.40295920
 c      1.07201141     0.80241225    -0.50204305
 h     -0.25727643    -2.07330396    -0.02877753
 h     -1.95273050     1.72252195     1.17462415
 h     -0.81606300     1.56528259    -1.30654748
 h      1.84149531     1.54601319    -0.59824311
 o      2.36474586    -1.05539850     0.40513149
 h      2.88100202    -0.33231804     0.73215029
 c     -2.47587035    -0.38846277    -0.47535920
 h     -2.46959114    -0.98422540    -1.40582426
 h     -3.14058044    -0.90723656     0.18962767
 h     -2.77476564     0.59112311    -0.95042839
 h     -0.17418038     0.98033023     1.66185910
          17

 c      1.28632075    -0.50834954    -0.08307097
 c     -0.02345929    -1.02493836     0.08740377
 c     -1.13471496    -0.07982328     0.00356648
 c     -0.96628650     1.33149845     0.86108705
 c     -0.42967995     1.10298790    -0.41292557
 c      1.06712664     0.80994338    -0.49239267
 h     -0.25117828    -2.04859885    -0.01740276
 h     -1.97550644     1.71286825     1.21693845
 h     -0.79405209     1.60736674    -1.28977614
 h      1.81367293     1.58198335    -0.57478838
 o      2.36138186    -1.05936680     0.40627832
 h      2.89386030    -0.29246821     0.76472079
 c     -2.46679015    -0.38526206    -0.46853596
 h     -2.45119703    -0.98700005    -1.37601411
 h     -3.08728250    -0.91412907     0.23292769
 h     -2.78020316     0.57511743    -0.92176559
 h     -0.13242737     0.96479660     1.67334531
          17

 c      1.29399017    -0.51515919    -0.08745073
 c     -0.03968446    -1.02410019     0.08494508
 c     -1.12597606    -0.06685257    -0.01017750
 c     -0.96915208     1.33063935     0.85762322
 c     -0.43484079     1.08524476    -0.42547274
 c      1.06149090     0.81690483    -0.48172641
 h     -0.24610874    -2.04018726    -0.00097928
 h     -1.98567518     1.70293236     1.25275766
 h     -0.77721987     1.65212131    -1.27835969
 h      1.78942865     1.62186998    -0.55336375
 o      2.35906835    -1.06311106     0.40769918
 h      2.90589218    -0.26523759     0.79231287
 c     -2.45827499    -0.38181819    -0.46305304
 h     -2.42983573    -0.99537869    -1.34823026
 h     -3.04146883    -0.91863242     0.28139759
 h     -2.79601463     0.55684238    -0.88597963
 h     -0.11288125     0.96485669     1.67304869
          17

 c      1.29928267    -0.51937928    -0.09167072
 c     -0.05645323    -1.02237221     0.08203250
 c     -1.11560402    -0.05635363    -0.02339817
 c     -0.97092664     1.32822466     0.85808235
 c     -0.43749425     1.07027864    -0.44061614
 c      1.05534121     0.82325486    -0.47012791
 h     -0.24430436    -2.05311115     0.02061270
 h     -1.98031985     1.69196273     1.27948606
 h     -0.76554410     1.69776351    -1.27199082
 h      1.76694011     1.66252802    -0.53361102
 o      2.35837786    -1.06611787     0.40976545
 h      2.91025872    -0.26023215     0.80999927
 c     -2.45041131    -0.37866991    -0.45812553
 h     -2.40677994    -1.01082715    -1.32559649
 h     -3.00172105    -0.91948311     0.33159806
 h     -2.82408531     0.54174700    -0.84634642
 h     -0.11731046     0.98063070     1.65959634
          17

 c      1.30165428    -0.52091116    -0.09571907
 c     -0.07285750    -1.02015555     0.07869728
 c     -1.10433408    -0.04871748    -0.03602513
 c     -0.97148485     1.32425018     0.86222019
 c     -0.43751843     1.05916006    -0.45836803
 c      1.04898657     0.82912466    -0.45773561
 h     -0.24607456    -2.08323284     0.04801212
 h     -1.96000229     1.68026023     1.29582438
 h     -0.75819364     1.74116896    -1.26852620
 h      1.74393845     1.69991548    -0.51507949
 o      2.35946809    -1.06825639     0.41259998
 h      2.90487137    -0.28002905     0.81606963
 c     -2.44329951    -0.37641620    -0.45306833
 h     -2.38362922    -1.03313192    -1.30905528
 h     -2.96591039    -0.91523722     0.37908920
 h     -2.86542424     0.53395655    -0.80576643
 h     -0.14435036     1.01069597     1.63428752
          17

 c      1.30082976    -0.51981431    -0.09951250
 c     -0.08811560    -1.01846090     0.07503019
 c     -1.09298141    -0.04411226    -0.04802096
 c     -0.97074623     1.31873941     0.86923932
 c     -0.43492162     1.05284153    -0.47860886
 c      1.04271881     0.83470491    -0.44472223
 h     -0.25055342    -2.11973743     0.08161053
 h     -1.92874163     1.66915444     1.30198160
 h     -0.75415425     1.77884518    -1.26554081
 h      1.71881933     1.73035345    -0.49734910
 o      2.36212119    -1.06970105     0.41608679
 h      2.89157737    -0.32127726     0.81175896
 c     -2.43708555    -0.37543779    -0.44754273
 h     -2.36229668    -1.06007258    -1.29711464
 h     -2.93228665    -0.90521196     0.41992111
 h     -2.91889337     0.53358233    -0.76566532
 h     -0.18854113     1.05187240     1.60174579
          17

 c      1.29680047    -0.51629862    -0.10289402
 c     -0.10150650    -1.01838092     0.07121180
 c     -1.08231701    -0.04238565    -0.05939748
 c     -0.96891958     1.31179600     0.87764851
 c     -0.42985218     1.05192479    -0.50099399
 c      1.03675858     0.84016031    -0.43128184
 h     -0.25676742    -2.15109713     0.12095866
 h     -1.89397708     1.66104952     1.29974689
 h     -0.75263430     1.80810132    -1.26149731
 h      1.69126120     1.75143306    -0.48007304
 o      2.36569870    -1.07099481     0.41982569
 h      2.87694229    -0.37375416     0.80196626
 c     -2.43201904    -0.37575886    -0.44156200
 h     -2.34486693    -1.08811567    -1.28682239
 h     -2.89995442    -0.88989321     0.45159091
 h     -2.98047022     0.53622937    -0.72600209
 h     -0.23785318     1.09869795     1.57196240
          17

 c      1.28979969    -0.51070157    -0.10564086
 c     -0.11236995    -1.02072979     0.06748490
 c     -1.07295810    -0.04303272    -0.07022573
 c     -0.96671044     1.30359348     0.88524148
 c     -0.42259873     1.05650406    -0.52492846
 c      1.03122767     0.84558130    -0.41762564
 h     -0.26404952    -2.16889781     0.16484680
 h     -1.86566002     1.65921904     1.29209706
 h     -0.75324242     1.82786315    -1.25625078
 h      1.66241870     1.76250937    -0.46296442
 o      2.36910505    -1.07311545     0.42309625
 h      2.87318326    -0.41959956     0.79595987
 c     -2.42842257    -0.37714702    -0.43532616
 h     -2.33333593    -1.11361319    -1.27515682
 h     -2.86894508    -0.87091382     0.47344138
 h     -3.04406351     0.53545231    -0.68632823
 h     -0.27249195     1.14396269     1.56149146
          17

 c      1.28025455    -0.50344606    -0.10748414
 c     -0.12015886    -1.02591275     0.06409918
 c     -1.06530309    -0.04526841    -0.08063456
 c     -0.96484466     1.29417229     0.88991751
 c     -0.41355762     1.06613132    -0.54960872
 c      1.02613645     0.85096211    -0.40398390
 h     -0.27199804    -2.16883261     0.21170031
 h     -1.85313236     1.66678239     1.28188371
 h     -0.75606848     1.83905850    -1.25113697
 h      1.63484407     1.76488183    -0.44575873
 o      2.37115030    -1.07702452     0.42512566
 h      2.89307949    -0.44099145     0.80341091
 c     -2.42658612    -0.37929170    -0.42907219
 h     -2.32935535    -1.13378678    -1.26002933
 h     -2.84010380    -0.85084571     0.48674656
 h     -3.10330365     0.52575267    -0.64671792
 h     -0.27390117     1.18248417     1.58581643
          17

 c      1.26871385    -0.49500840    -0.10813865
 c     -0.12449594    -1.03388372     0.06125784
 c     -1.05951959    -0.04818584    -0.09080465
 c     -0.96294018     1.28333389     0.89135437
 c     -0.40317792     1.07989929    -0.57412103
 c      1.02138791     0.85621086    -0.39060652
 h     -0.28037545    -2.15061630     0.26001552
 h     -1.86012044     1.68481542     1.26996810
 h     -0.76169398     1.84457681    -1.24875594
 h      1.61216882     1.76163701    -0.42817281
 o      2.37148104    -1.08259610     0.42576509
 h      2.93608727    -0.43761547     0.82406452
 c     -2.42668151    -0.38190888    -0.42300587
 h     -2.33406543    -1.14724381    -1.24072729
 h     -2.81483657    -0.83288857     0.49453518
 h     -3.15302044     0.50413004    -0.60799901
 h     -0.24314879     1.21462737     1.64231436
          17

 c      1.25577059    -0.48591327    -0.10733770
 c     -0.12520067    -1.04411405     0.05907386
 c     -1.05557488    -0.05092490    -0.10094340
 c     -0.95990281     1.27106421     0.89099943
 c     -0.39191430     1.09662533    -0.59756097
 c      1.01682351     0.86120977    -0.37775218
 h     -0.28911340    -2.11795114     0.30881392
 h     -1.88201002     1.71102693     1.25454018
 h     -0.77101074     1.84859871    -1.25229185
 h      1.59840930     1.75685336    -0.40987076
 o      2.37070098    -1.08868748     0.42553498
 h      2.98714099    -0.42561630     0.84739728
 c     -2.42873579    -0.38477906    -0.41725762
 h     -2.34800716    -1.15416098    -1.21800824
 h     -2.79467177    -0.82039020     0.50096159
 h     -3.19001086     0.47035083    -0.57155880
 h     -0.19870927     1.24264276     1.71143421
          17

 c      1.24201115    -0.47674082    -0.10485481
 c     -0.12227670    -1.05559725     0.05753222
 c     -1.05328685    -0.05278889    -0.11124149
 c     -0.95518642     1.25774606     0.89044663
 c     -0.38022357     1.11510319    -0.61916908
 c      1.01231707     0.86593043    -0.36567215
 h     -0.29842533    -2.07845396     0.35817132
 h     -1.90881885     1.74060341     1.23265085
 h     -0.78466377     1.85511481    -1.26425244
 h      1.59685835     1.75406336    -0.39044215
 o      2.36950116    -1.09422679     0.42497715
 h      3.03069473    -0.42011728     0.86306296
 c     -2.43264044    -0.38778469    -0.41180857
 h     -2.37109704    -1.15624476    -1.19397652
 h     -2.78064185    -0.81614464     0.51002707
 h     -3.21342046     0.42678436    -0.53905383
 h     -0.15829508     1.26704633     1.77413097
          17

 c      1.22799383    -0.46811048    -0.10051151
 c     -0.11587947    -1.06699218     0.05647476
 c     -1.05238371    -0.05329285    -0.12183685
 c     -0.94890509     1.24392355     0.89064528
 c     -0.36860379     1.13434813    -0.63846739
 c      1.00787959     0.87055955    -0.35459693
 h     -0.30886598    -2.04239890     0.40955594
 h     -1.93040298     1.76832520     1.20222250
 h     -0.80218642     1.86612055    -1.28504473
 h      1.60886795     1.75450470    -0.36942813
 o      2.36824028    -1.09860673     0.42437553
 h      3.05735414    -0.42886139     0.86532764
 c     -2.43815655    -0.39097882    -0.40641138
 h     -2.40267241    -1.15641480    -1.17169975
 h     -2.77271487    -0.82163904     0.52397620
 h     -3.22506665     0.37825923    -0.51213631
 h     -0.13221394     1.28705929     1.81885763
          17

 c      1.21424759    -0.46062816    -0.09418210
 c     -0.10631172    -1.07702091     0.05567530
 c     -1.05256233    -0.05215534    -0.13279917
 c     -0.94143837     1.23008545     0.89193998
 c     -0.35761868     1.15371698    -0.65531432
 c      1.00371123     0.87552487    -0.34472105
 h     -0.32095005    -2.01880221     0.46509868
 h     -1.93942507     1.79005581     1.16283774
 h     -0.82145475     1.88081674    -1.31240856
 h      1.63324126     1.75641483    -0.34643766
 o      2.36696182    -1.10160003     0.42379110
 h      3.06350799    -0.45360739     0.85246641
 c     -2.44489664    -0.39465916    -0.40060186
 h     -2.44160745    -1.15801921    -1.15440521
 h     -2.76966185    -0.83663905     0.54234294
 h     -3.22962488     0.33180833    -0.49218443
 h     -0.12504347     1.30155686     1.84009875
          17

 c      1.20127942    -0.45481306    -0.08579953
 c     -0.09407218    -1.08498269     0.05504027
 c     -1.05352934    -0.04925746    -0.14412785
 c     -0.93319410     1.21658132     0.89426274
 c     -0.34784752     1.17284691    -0.66982984
 c      1.00015853     0.88137084    -0.33618529
 h     -0.33416861    -2.01020764     0.52532438
 h     -1.93193895     1.80324801     1.11553940
 h     -0.83907905     1.89652626    -1.34225149
 h      1.66668819     1.75602734    -0.32132241
 o      2.36542843    -1.10328544     0.42310517
 h      3.05068666    -0.49139012     0.82602505
 c     -2.45234350    -0.39937038    -0.39385941
 h     -2.48643404    -1.16356749    -1.14429645
 h     -2.76949961    -0.85937100     0.56236500
 h     -3.23393027     0.29561594    -0.48002325
 h     -0.13784229     1.30949096     1.83619765
          17

 c      1.18957965    -0.45102424    -0.07536243
 c     -0.07988731    -1.09090692     0.05476431
 c     -1.05501503    -0.04460250    -0.15575374
 c     -0.92455856     1.20359645     0.89722756
 c     -0.33977739     1.19150350    -0.68225230
 c      0.99760917     0.88856295    -0.32906408
 h     -0.34635245    -2.01150207     0.58733214
 h     -1.90716432     1.80703818     1.06238673
 h     -0.85148258     1.91039010    -1.37017513
 h      1.70496952     1.74941691    -0.29429395
 o      2.36304476    -1.10408622     0.42199550
 h      3.02674061    -0.53396736     0.79116209
 c     -2.46003013    -0.40573837    -0.38583284
 h     -2.53536616    -1.17354157    -1.14154147
 h     -2.77018929    -0.88713526     0.58035622
 h     -3.24432934     0.27642216    -0.47566465
 h     -0.16895290     1.31007923     1.80861375
          17

 c      1.17961504    -0.44940877    -0.06294130
 c     -0.06463701    -1.09521357     0.05524735
 c     -1.05677057    -0.03828995    -0.16754251
 c     -0.91595873     1.19112334     0.90008351
 c     -0.33370451     1.20945579    -0.69281835
 c      0.99638554     0.89733686    -0.32336338
 h     -0.35436022    -2.01421810     0.64574196
 h     -1.86739041     1.80239044     1.00606714
 h     -0.85591170     1.92061191    -1.39268632
 h      1.74402016     1.73396304    -0.26591703
 o      2.35876034    -1.10482233     0.41991590
 h      3.00744016    -0.56705701     0.75697100
 c     -2.46784832    -0.41416100    -0.37648297
 h     -2.58625144    -1.18615147    -1.14417516
 h     -2.77016493    -0.91699284     0.59307640
 h     -3.26276801     0.27620825    -0.47812299
 h     -0.21334084     1.30304706     1.76282309
          17

 c      1.17180432    -0.44987842    -0.04868424
 c     -0.04923059    -1.09832542     0.05688812
 c     -1.05857061    -0.03050192    -0.17930289
 c     -0.90800239     1.17890833     0.90153991
 c     -0.32968150     1.22641550    -0.70169499
 c      0.99667043     0.90763680    -0.31902744
 h     -0.35534148    -2.01116131     0.69508628
 h     -1.81813781     1.79239968     0.94951690
 h     -0.85100482     1.92695974    -1.40780054
 h      1.78069706     1.70901245    -0.23700522
 o      2.35143928    -1.10638458     0.41634232
 h      3.01086137    -0.57568476     0.73263859
 c     -2.47615763    -0.42460483    -0.36608128
 h     -2.63662355    -1.19823302    -1.14900516
 h     -2.76855431    -0.94632135     0.59860028
 h     -3.28532351     0.29115200    -0.48542021
 h     -0.26072546     1.28907212     1.71074729
          17

 c      1.16647896    -0.45211650    -0.03282013
 c     -0.03451912    -1.10050204     0.05994432
 c     -1.06023030    -0.02150123    -0.19080571
 c     -0.90157038     1.16642308     0.89966952
 c     -0.32750984     1.24202182    -0.70894921
 c      0.99846870     0.91912540    -0.31595041
 h     -0.34751297    -1.99826088     0.73142127
 h     -1.76801326     1.78244884     0.89543731
 h     -0.83698444     1.93081894    -1.41525216
 h      1.81318004     1.67594877    -0.20846923
 o      2.34101231    -1.10884292     0.41134355
 h      3.03948586    -0.55858866     0.71847737
 c     -2.48552112    -0.43667019    -0.35511350
 h     -2.68394964    -1.20657159    -1.15284733
 h     -2.76519550    -0.97321951     0.59673936
 h     -3.30501154     0.31405892    -0.49491404
 h     -0.29453064     1.27016192     1.67244711
          17

 c      1.16384268    -0.45562483    -0.01565375
 c     -0.02124108    -1.10181280     0.06448261
 c     -1.06162668    -0.01164082    -0.20181763
 c     -0.89739042     1.15303704     0.89261093
 c     -0.32676612     1.25585055    -0.71454771
 c      1.00160504     0.93124072    -0.31399029
 h     -0.33040592    -1.97465761     0.75292340
 h     -1.72702582     1.77939788     0.84583642
 h     -0.81557820     1.93502608    -1.41647970
 h      1.84112701     1.63790946    -0.18116079
 o      2.32871080    -1.11135112     0.40555910
 h      3.07664943    -0.52981428     0.70626804
 c     -2.49635403    -0.44976374    -0.34416823
 h     -2.72597486    -1.20890337    -1.15344752
 h     -2.76056543    -0.99678845     0.58918043
 h     -3.31559034     0.33761751    -0.50382746
 h     -0.29847647     1.24867700     1.66854214
          17

 c      1.16393611    -0.45980426     0.00244616
 c     -0.00996717    -1.10212453     0.07035937
 c     -1.06271045    -0.00137291    -0.21214104
 c     -0.89506286     1.13846798     0.88024786
 c     -0.32686460     1.26745070    -0.71839537
 c      1.00576231     0.94328691    -0.31298446
 h     -0.30495311    -1.94253088     0.76017171
 h     -1.70253044     1.78891535     0.80210870
 h     -0.78960727     1.94341330    -1.41427228
 h      1.86554391     1.59920760    -0.15575246
 o      2.31594064    -1.11305109     0.39960574
 h      3.10425549    -0.50421805     0.68856172
 c     -2.50875199    -0.46321079    -0.33384912
 h     -2.76101824    -1.20439572    -1.14993966
 h     -2.75563905    -1.01724991     0.57933835
 h     -3.31346459     0.35622839    -0.50968435
 h     -0.27207534     1.22485796     1.70068046
          17

 c      1.16660498    -0.46403479     0.02105919
 c     -0.00104149    -1.10106468     0.07719438
 c     -1.06350202     0.00876266    -0.22163353
 c     -0.89335343     1.12305156     0.86433463
 c     -0.32716981     1.27643242    -0.72041679
 c      1.01056617     0.95454681    -0.31275960
 h     -0.27358040    -1.90719800     0.75652921
 h     -1.69494705     1.81184652     0.76577622
 h     -0.76210644     1.95979209    -1.41176670
 h      1.88820116     1.56445101    -0.13271181
 o      2.30370086    -1.11349171     0.39386213
 h      3.11183439    -0.49067989     0.66199614
 c     -2.52248850    -0.47631771    -0.32468820
 h     -2.78815815    -1.19376211    -1.14298619
 h     -2.75162932    -1.03575267     0.57171685
 h     -3.29792500     0.36654961    -0.51054796
 h     -0.23135939     1.19721353     1.74946961
          17

 c      1.17147746    -0.46773253     0.03972675
 c      0.00544821    -1.09800558     0.08436377
 c     -1.06407542     0.01817237    -0.23020233
 c     -0.89148916     1.10758884     0.84681655
 c     -0.32713879     1.28260391    -0.72067500
 c      1.01570468     0.96439623    -0.31312805
 h     -0.24009639    -1.87703366     0.74829212
 h     -1.69795995     1.84324384     0.73885471
 h     -0.73515359     1.98636575    -1.41082086
 h      1.91058959     1.53751853    -0.11243221
 o      2.29260716    -1.11259079     0.38852765
 h      3.09612190    -0.49266605     0.62629900
 c     -2.53708443    -0.48845898    -0.31702609
 h     -2.80730847    -1.17915556    -1.13471725
 h     -2.74958421    -1.05370171     0.57057610
 h     -3.27084871     0.36762978    -0.50514865
 h     -0.19323237     1.16501383     1.79374334
          17

 c      1.17797280    -0.47036837     0.05796493
 c      0.00960645    -1.09220130     0.09112348
 c     -1.06453855     0.02625164    -0.23780180
 c     -0.88939029     1.09303710     0.82904455
 c     -0.32641773     1.28608290    -0.71945805
 c      1.02104054     0.97237873    -0.31387783
 h     -0.20884805    -1.86176006     0.74329910
 h     -1.70310229     1.87532326     0.72323267
 h     -0.70915438     2.02236043    -1.41071983
 h      1.93284228     1.52079408    -0.09545597
 o      2.28295439    -1.11057742     0.38368272
 h      3.06003727    -0.50914149     0.58327108
 c     -2.55188712    -0.49922184    -0.31088220
 h     -2.81916996    -1.16381290    -1.12840392
 h     -2.74997961    -1.07175427     0.57820826
 h     -3.23641933     0.36111688    -0.49299186
 h     -0.16812815     1.12872366     1.82013773
          17

 c      1.18533845    -0.47146991     0.07528424
 c      0.01156498    -1.08319054     0.09696118
 c     -1.06501493     0.03243297    -0.24443504
 c     -0.88726505     1.08025074     0.81189716
 c     -0.32482848     1.28728039    -0.71724543
 c      1.02664195     0.97822219    -0.31477392
 h     -0.18294965    -1.86774612     0.74679768
 h     -1.70364318     1.90090505     0.71993124
 h     -0.68320591     2.06404204    -1.40840828
 h      1.95338161     1.51502694    -0.08260598
 o      2.27464045    -1.10803648     0.37930420
 h      3.01378166    -0.53381564     0.53644478
 c     -2.56614078    -0.50855836    -0.30592373
 h     -2.82498931    -1.15127754    -1.12763362
 h     -2.75256917    -1.08913163     0.59384027
 h     -3.20081132     0.35146443    -0.47443209
 h     -0.16098536     1.08940983     1.82215510
          17

 c      1.19271662    -0.47061561     0.09121666
 c      0.01135240    -1.07121481     0.10194120
 c     -1.06563027     0.03623809    -0.25015406
 c     -0.88534426     1.06986509     0.79598188
 c     -0.32228466     1.28675592    -0.71456231
 c      1.03271724     0.98180413    -0.31557969
 h     -0.16302709    -1.89319365     0.75736391
 h     -1.69579914     1.91500698     0.72891537
 h     -0.65613820     2.10615206    -1.40005831
 h      1.96951036     1.51972054    -0.07487818
 o      2.26704612    -1.10598009     0.37529095
 h      2.97639792    -0.55391812     0.49050594
 c     -2.57908005    -0.51682813    -0.30162698
 h     -2.82612719    -1.14419235    -1.13492404
 h     -2.75659984    -1.10386825     0.61405568
 h     -3.17130564     0.34538584    -0.45055134
 h     -0.17326226     1.04833045     1.79774692
          17

 c      1.19923600    -0.46743072     0.10535005
 c      0.00894350    -1.05714489     0.10660258
 c     -1.06650531     0.03732436    -0.25505276
 c     -0.88383140     1.06227091     0.78167845
 c     -0.31872097     1.28504530    -0.71183321
 c      1.03949918     0.98310336    -0.31608935
 h     -0.14801593    -1.92905299     0.76810930
 h     -1.67855849     1.91513794     0.74926363
 h     -0.62734837     2.14363804    -1.38265486
 h      1.97845991     1.53366724    -0.07316962
 o      2.25940390    -1.10554483     0.37160510
 h      2.96921692    -0.55496240     0.44880332
 c     -2.59010031    -0.52460549    -0.29756904
 h     -2.82364700    -1.14317489    -1.15033346
 h     -2.76117728    -1.11378670     0.63437435
 h     -3.15421266     0.34937989    -0.42265407
 h     -0.20374848     1.00673152     1.74834897
          17

 c      1.20413407    -0.46159237     0.11736072
 c      0.00437962    -1.04201686     0.11155008
 c     -1.06775616     0.03551696    -0.25925517
 c     -0.88297198     1.05761444     0.76901971
 c     -0.31407152     1.28254102    -0.70930144
 c      1.04714047     0.98216366    -0.31615435
 h     -0.13675290    -1.96447322     0.77153462
 h     -1.65339474     1.90134226     0.77941508
 h     -0.59709422     2.17282583    -1.35482542
 h      1.97827771     1.55536110    -0.07801807
 o      2.25199581    -1.10704257     0.36843122
 h      2.99574439    -0.53574588     0.41057073
 c     -2.59895419    -0.53226874    -0.29364390
 h     -2.81823138    -1.14661618    -1.17110870
 h     -2.76552577    -1.11745051     0.65085981
 h     -3.15218826     0.36561796    -0.39164178
 h     -0.24799250     0.96557754     1.67971141
          17

 c      1.20689183    -0.45287619     0.12703579
 c     -0.00218121    -1.02668552     0.11719370
 c     -1.06950127     0.03082296    -0.26290569
 c     -0.88318818     1.05581822     0.75743607
 c     -0.30828206     1.27943246    -0.70700572
 c      1.05565658     0.97907684    -0.31569245
 h     -0.12868787    -1.99086107     0.76263265
 h     -1.62427120     1.87645556     0.81744473
 h     -0.56643088     2.19200167    -1.31703662
 h      1.96830090     1.58325105    -0.08946450
 o      2.24630413    -1.10977558     0.36600140
 h      3.03783295    -0.51073388     0.37350484
 c     -2.60578689    -0.53969731    -0.29005248
 h     -2.81042745    -1.15159284    -1.19273223
 h     -2.76910239    -1.11465308     0.66107876
 h     -3.16327381     0.38978110    -0.35800926
 h     -0.29655497     0.92484705     1.60433880
          17

 c      1.20732562    -0.44124993     0.13428509
 c     -0.01047197    -1.01172115     0.12370571
 c     -1.07186785     0.02342034    -0.26616544
 c     -0.88514645     1.05665989     0.74558167
 c     -0.30133222     1.27568708    -0.70479224
 c      1.06491860     0.97398432    -0.31468200
 h     -0.12383804    -2.00307582     0.73937360
 h     -1.59769602     1.84637595     0.86146828
 h     -0.53701392     2.20167434    -1.27149198
 h      1.94924158     1.61588815    -0.10705391
 o      2.24368800    -1.11293316     0.36437977
 h      3.07547693    -0.49478029     0.33706236
 c     -2.61094973    -0.54636211    -0.28713753
 h     -2.80092659    -1.15514931    -1.21056142
 h     -2.77163073    -1.10647304     0.66443412
 h     -3.18268739     0.41350350    -0.32245839
 h     -0.33395835     0.88225427     1.54304832
          17

 c      1.20560025    -0.42695382     0.13913960
 c     -0.02014002    -0.99741332     0.13104663
 c     -1.07499057     0.01361821    -0.26921711
 c     -0.88931889     1.05984071     0.73201576
 c     -0.29325341     1.27106839    -0.70236042
 c      1.07468280     0.96709357    -0.31315540
 h     -0.12257631    -1.99941771     0.70225861
 h     -1.58191340     1.81931491     0.91020197
 h     -0.51085249     2.20458739    -1.22184438
 h      1.92294450     1.65197325    -0.12994259
 o      2.24473910    -1.11598813     0.36348642
 h      3.09675665    -0.49607055     0.30210732
 c     -2.61478106    -0.55161972    -0.28523367
 h     -2.79068309    -1.15520685    -1.22112887
 h     -2.77308855    -1.09507844     0.66210139
 h     -3.20532681     0.42859814    -0.28627986
 h     -0.34468821     0.83340544     1.51672113
          17

 c      1.20217248    -0.41052762     0.14173906
 c     -0.03076902    -0.98377371     0.13897628
 c     -1.07899926     0.00180343    -0.27226281
 c     -0.89506175     1.06482285     0.71692092
 c     -0.28413909     1.26520843    -0.69935336
 c      1.08464612     0.95871158    -0.31120081
 h     -0.12548416    -1.98169843     0.65395382
 h     -1.58390569     1.80251582     0.96310911
 h     -0.48998229     2.20519258    -1.17258744
 h      1.89188947     1.69024587    -0.15707097
 o      2.24935844    -1.11863851     0.36317840
 h      3.09729107    -0.51702365     0.26981604
 c     -2.61750257    -0.55492093    -0.28458405
 h     -2.78089217    -1.15095326    -1.22283669
 h     -2.77363709    -1.08336132     0.65662757
 h     -3.22717697     0.42957969    -0.25122678
 h     -0.32749255     0.77742062     1.52648852
          17

 c      1.19770163    -0.39277971     0.14231843
 c     -0.04190550    -0.97050825     0.14705960
 c     -1.08399722    -0.01158897    -0.27549364
 c     -0.90096632     1.07089902     0.70225382
 c     -0.27416487     1.25775731    -0.69546816
 c      1.09451899     0.94928882    -0.30896663
 h     -0.13326664    -1.95567758     0.59908921
 h     -1.60491703     1.79735631     1.01908268
 h     -0.47602608     2.20812748    -1.12799340
 h      1.85857419     1.72919248    -0.18733702
 o      2.25690778    -1.12076771     0.36331336
 h      3.07901151    -0.55549466     0.24093449
 c     -2.61920967    -0.55590112    -0.28527427
 h     -2.77291037    -1.14291459    -1.21621715
 h     -2.77347575    -1.07438097     0.65109724
 h     -3.24570997     0.41429567    -0.21919156
 h     -0.29620464     0.72112988     1.55337510
          17

 c      1.19295624    -0.37471677     0.14119995
 c     -0.05309879    -0.95702188     0.15472377
 c     -1.09004290    -0.02607484    -0.27905530
 c     -0.90615881     1.07768952     0.69015977
 c     -0.26362412     1.24858590    -0.69054414
 c      1.10408726     0.93945559    -0.30666258
 h     -0.14665134    -1.93106550     0.54370229
 h     -1.63928641     1.79836197     1.07465779
 h     -0.46973111     2.21588634    -1.09092387
 h      1.82504225     1.76673329    -0.21969407
 o      2.26622517    -1.12252278     0.36381823
 h      3.05114648    -0.60435271     0.21493889
 c     -2.61989036    -0.55443544    -0.28715953
 h     -2.76815515    -1.13286019    -1.20388924
 h     -2.77264259    -1.07065656     0.64791884
 h     -3.25996815     0.38384158    -0.19189273
 h     -0.26568225     0.67389988     1.57825329
          17

 c      1.18873331    -0.35744828     0.13878054
 c     -0.06395653    -0.94263851     0.16142384
 c     -1.09714346    -0.04111461    -0.28304379
 c     -0.91051252     1.08515801     0.68216117
 c     -0.25295451     1.23792035    -0.68458359
 c      1.11323406     0.93001572    -0.30455625
 h     -0.16613836    -1.91901236     0.49356586
 h     -1.67838126     1.79771312     1.12449796
 h     -0.47073820     2.22719740    -1.06231724
 h      1.79279914     1.80019273    -0.25314293
 o      2.27559277    -1.12440561     0.36477721
 h      3.03176437    -0.65086592     0.18884349
 c     -2.61943476    -0.55070148    -0.28983835
 h     -2.76797014    -1.12349022    -1.19007689
 h     -2.77085776    -1.07354482     0.64772595
 h     -3.27072305     0.34243663    -0.17057137
 h     -0.24518559     0.64273082     1.59030554
          17

 c      1.18579204    -0.34207226     0.13550133
 c     -0.07421388    -0.92713954     0.16687434
 c     -1.10525599    -0.05611653    -0.28751942
 c     -0.91420723     1.09332191     0.67909493
 c     -0.24273021     1.22629223    -0.67768824
 c      1.12191678     0.92187139    -0.30295926
 h     -0.19146601    -1.92590240     0.45174739
 h     -1.71474825     1.78946497     1.16346356
 h     -0.47777493     2.23761025    -1.04171427
 h      1.76309533     1.82674216    -0.28668236
 o      2.28319203    -1.12701747     0.36643032
 h      3.04135813    -0.68149577     0.15741765
 c     -2.61763509    -0.54523058    -0.29275710
 h     -2.77341466    -1.11771918    -1.17941029
 h     -2.76753357    -1.08301745     0.64910228
 h     -3.28067310     0.29716026    -0.15568197
 h     -0.23910823     0.63150957     1.58528466
          17

 c      1.18478767    -0.32955844     0.13180073
 c     -0.08378078    -0.91119438     0.17112963
 c     -1.11428377    -0.07045695    -0.29251706
 c     -0.91743688     1.10212025     0.68120047
 c     -0.23361891     1.21435722    -0.66996985
 c      1.13012008     0.91588776    -0.30219405
 h     -0.22107852    -1.94830525     0.41784978
 h     -1.74365774     1.77072546     1.18797764
 h     -0.48913379     2.24169361    -1.02821533
 h      1.73730450     1.84414608    -0.31931731
 o      2.28842195    -1.13030818     0.36885807
 h      3.08257072    -0.69429931     0.11835303
 c     -2.61422710    -0.53887758    -0.29543906
 h     -2.78495930    -1.11753800    -1.17510172
 h     -2.76196839    -1.09791883     0.64931144
 h     -3.29411669     0.25679103    -0.14673494
 h     -0.24858511     0.64157352     1.56294301
          17

 c      1.18620515    -0.32065474     0.12806655
 c     -0.09270401    -0.89611412     0.17442023
 c     -1.12405544    -0.08351866    -0.29804243
 c     -0.92035848     1.11144100     0.68816337
 c     -0.22632025     1.20272584    -0.66149721
 c      1.13781269     0.91272908    -0.30254079
 h     -0.25230974    -1.97560774     0.38994730
 h     -1.76312745     1.74130049     1.19638262
 h     -0.50313327     2.23507667    -1.02116464
 h      1.71716364     1.85146006    -0.35016021
 o      2.29219936    -1.13352577     0.37174027
 h      3.13572352    -0.69970821     0.07609496
 c     -2.60905645    -0.53261673    -0.29767907
 h     -2.80218157    -1.12299035    -1.17746887
 h     -2.75360166    -1.11647695     0.64545884
 h     -3.31517462     0.22895676    -0.14262608
 h     -0.27194136     0.67189278     1.52622634
          17

 c      1.19031580    -0.31581507     0.12459461
 c     -0.10106574    -0.88323572     0.17696985
 c     -1.13429046    -0.09473502    -0.30405882
 c     -0.92319092     1.12121628     0.69904309
 c     -0.22149785     1.19186906    -0.65228387
 c      1.14492262     0.91270406    -0.30417932
 h     -0.28223376    -1.99673636     0.36659576
 h     -1.77384104     1.70325199     1.18896080
 h     -0.51842060     2.21551274    -1.02042937
 h      1.70480914     1.84943568    -0.37858335
 o      2.29566433    -1.13597864     0.37463278
 h      3.17921248    -0.70802925     0.03730355
 c     -2.60234624    -0.52720329    -0.29954786
 h     -2.82366973    -1.13206080    -1.18399353
 h     -2.74220169    -1.13679903     0.63542417
 h     -3.34473692     0.21658819    -0.14245973
 h     -0.30371857     0.71842344     1.48235837
          17

 c      1.19716824    -0.31514073     0.12155387
 c     -0.10890710    -0.87352845     0.17893474
 c     -1.14457295    -0.10362582    -0.31047545
 c     -0.92638427     1.13152875     0.71210575
 c     -0.21970811     1.18207846    -0.64229122
 c      1.15133161     0.91566962    -0.30715101
 h     -0.30839690    -2.00419405     0.34736224
 h     -1.77947932     1.66070100     1.16798912
 h     -0.53416320     2.18319121    -1.02645842
 h      1.70261265     1.84049767    -0.40435049
 o      2.29948546    -1.13733149     0.37721533
 h      3.20023716    -0.72441188     0.00679478
 c     -2.59482003    -0.52297502    -0.30126351
 h     -2.84726236    -1.14156615    -1.19082618
 h     -2.72794840    -1.15724607     0.61834832
 h     -3.37883354     0.21690748    -0.14606275
 h     -0.33267750     0.77302101     1.44514823
          17

 c      1.20660319    -0.31836297     0.11896681
 c     -0.11620432    -0.86748670     0.18040775
 c     -1.15435574    -0.10982570    -0.31714782
 c     -0.93059311     1.14255944     0.72493533
 c     -0.22132786     1.17345288    -0.63143478
 c      1.15689398     0.92104730    -0.31135936
 h     -0.32913605    -1.99488893     0.33258688
 h     -1.78713036     1.61950747     1.13764876
 h     -0.55019343     2.14065673    -1.04027085
 h      1.71278022     1.82814202    -0.42765290
 o      2.30388111    -1.13752808     0.37933116
 h      3.19424184    -0.74994571    -0.01313949
 c     -2.58750489    -0.51994348    -0.30309081
 h     -2.87051519    -1.14832805    -1.19450963
 h     -2.71143057    -1.17670554     0.59478221
 h     -3.41045816     0.22402563    -0.15362386
 h     -0.34217956     0.82451925     1.43435338
          17

 c      1.21827530    -0.32489094     0.11671692
 c     -0.12287280    -0.86513510     0.18142191
 c     -1.16300124    -0.11311875    -0.32389643
 c     -0.93590306     1.15412667     0.73562677
 c     -0.22649822     1.16591975    -0.61960177
 c      1.16148916     0.92797505    -0.31661146
 h     -0.34369185    -1.96994353     0.32310302
 h     -1.80631316     1.58599417     1.10312502
 h     -0.56704957     2.09231720    -1.06337227
 h      1.73664577     1.81566757    -0.44897822
 o      2.30870775    -1.13671399     0.38099003
 h      3.16343053    -0.78287619    -0.02278947
 c     -2.58140022    -0.51797668    -0.30530010
 h     -2.89118033    -1.15001121    -1.19305740
 h     -2.69358118    -1.19477556     0.56661247
 h     -3.43278078     0.23218811    -0.16506296
 h     -0.32077429     0.86599362     1.46326683
          17

 c      1.23166951    -0.33391469     0.11458688
 c     -0.12876804    -0.86603804     0.18194552
 c     -1.16985224    -0.11347404    -0.33053010
 c     -0.94106463     1.16544635     0.74428701
 c     -0.23512103     1.15932917    -0.60669596
 c      1.16509928     0.93554179    -0.32267915
 h     -0.35233208    -1.93470212     0.32009793
 h     -1.84451012     1.56423966     1.06843917
 h     -0.58570491     2.04320964    -1.09738801
 h      1.77377230     1.80463426    -0.46880997
 o      2.31341119    -1.13523329     0.38242595
 h      3.11758985    -0.81868198    -0.02595545
 c     -2.57724557    -0.51689560    -0.30813476
 h     -2.90756855    -1.14553464    -1.18636110
 h     -2.67555881    -1.21179103     0.53675360
 h     -3.44116227     0.23742399    -0.17975664
 h     -0.27591004     0.90091980     1.52367757
          17

 c      1.24611750    -0.34452110     0.11231370
 c     -0.13367573    -0.86931415     0.18188448
 c     -1.17431918    -0.11105640    -0.33684800
 c     -0.94465148     1.17589887     0.75240690
 c     -0.24692642     1.15362777    -0.59272127
 c      1.16786535     0.94297792    -0.32934714
 h     -0.35648836    -1.89877388     0.32507096
 h     -1.90078487     1.55370545     1.03445800
 h     -0.60684104     1.99698670    -1.14310647
 h      1.82136352     1.79406971    -0.48732215
 o      2.31693053    -1.13364308     0.38419422
 h      3.07573553    -0.84990361    -0.03149518
 c     -2.57541435    -0.51650580    -0.31176088
 h     -2.91877214    -1.13521043    -1.17621552
 h     -2.65858309    -1.22857540     0.50854528
 h     -3.43377707     0.23790972    -0.19657659
 h     -0.22636152     0.93656176     1.59510967
          17

 c      1.26082812    -0.35577887     0.10963048
 c     -0.13732415    -0.87378283     0.18110318
 c     -1.17596385    -0.10621196    -0.34262847
 c     -0.94633857     1.18550048     0.76141347
 c     -0.26156492     1.14901382    -0.57789782
 c      1.17006626     0.94970625    -0.33643187
 h     -0.35856521    -1.87452984     0.33971413
 h     -1.96498272     1.55025192     0.99977368
 h     -0.63000927     1.95421369    -1.19914064
 h      1.87455848     1.78114245    -0.50430145
 o      2.31807460    -1.13255540     0.38704816
 h      3.06026303    -0.86883451    -0.05130174
 c     -2.57587191    -0.51663924    -0.31620740
 h     -2.92475877    -1.12070747    -1.16612073
 h     -2.64376506    -1.24588569     0.48490008
 h     -3.41169681     0.23398796    -0.21401021
 h     -0.18761081     0.97706565     1.66062029
          17

 c      1.27494182    -0.36678545     0.10628067
 c     -0.13947051    -0.87841816     0.17948979
 c     -1.17456020    -0.09944016    -0.34762593
 c     -0.94667583     1.19461748     0.77213199
 c     -0.27864767     1.14592935    -0.56272416
 c      1.17202058     0.95528412    -0.34377748
 h     -0.36087344    -1.87195101     0.36533018
 h     -2.02387485     1.54934091     0.96332008
 h     -0.65345322     1.91257986    -1.26127878
 h      1.92757358     1.76275625    -0.51933465
 o      2.31679631    -1.13220012     0.39124214
 h      3.07669255    -0.87467765    -0.08908374
 c     -2.57816840    -0.51723665    -0.32133434
 h     -2.92628716    -1.10475002    -1.16075462
 h     -2.63199817    -1.26375061     0.46747949
 h     -3.37891708     0.22827217    -0.23027688
 h     -0.16825478     1.02325655     1.71029866
          17

 c      1.28760613    -0.37670810     0.10202490
 c     -0.14002735    -0.88294130     0.17707163
 c     -1.17011768    -0.09135627    -0.35157693
 c     -0.94644892     1.20364549     0.78483363
 c     -0.29771317     1.14489216    -0.54790402
 c      1.17397424     0.95933050    -0.35124470
 h     -0.36404235    -1.89181925     0.40161408
 h     -2.06678451     1.54793271     0.92560366
 h     -0.67482931     1.86891947    -1.32333065
 h      1.97503654     1.73690969    -0.53207339
 o      2.31454506    -1.13236246     0.39616955
 h      3.10761101    -0.87439912    -0.13455125
 c     -2.58149793    -0.51843981    -0.32688188
 h     -2.92453692    -1.09034502    -1.16485164
 h     -2.62394838    -1.28111625     0.45631888
 h     -3.34210521     0.22562287    -0.24348982
 h     -0.17183506     1.07420375     1.73934274
          17

 c      1.29805404    -0.38484746     0.09666446
 c     -0.13907560    -0.88789752     0.17408600
 c     -1.16286239    -0.08265024    -0.35420823
 c     -0.94637237     1.21289872     0.79938231
 c     -0.31818071     1.14631765    -0.53418499
 c      1.17602816     0.96148717    -0.35870292
 h     -0.36669543    -1.92491650     0.44584022
 h     -2.08738865     1.54464865     0.88842788
 h     -0.69216031     1.82123007    -1.37886025
 h      2.01297610     1.70330927    -0.54241498
 o      2.31293834    -1.13281849     0.40103396
 h      3.13287955    -0.87514397    -0.17427449
 c     -2.58489703    -0.52059669    -0.33261162
 h     -2.92046831    -1.07955212    -1.18148065
 h     -2.62009945    -1.29608684     0.45010619
 h     -3.30918580     0.23211614    -0.25195974
 h     -0.19851410     1.12814868     1.74645649
          17

 c      1.30566683    -0.39070424     0.09007221
 c     -0.13674411    -0.89410971     0.17091322
 c     -1.15318775    -0.07404729    -0.35524346
 c     -0.94706027     1.22260184     0.81527891
 c     -0.33934311     1.15043173    -0.52220589
 c      1.17811043     0.96141262    -0.36602774
 h     -0.36676851    -1.95846703     0.49359957
 h     -2.08356247     1.53936700     0.85426451
 h     -0.70439638     1.76953634    -1.42268035
 h      2.03936255     1.66339362    -0.55057407
 o      2.31300026    -1.13349777     0.40531556
 h      3.14086096    -0.88087661    -0.19942918
 c     -2.58759787    -0.52406077    -0.33845477
 h     -2.91427164    -1.07242924    -1.21050126
 h     -2.62077461    -1.30661957     0.44689486
 h     -3.28615275     0.25210287    -0.25466178
 h     -0.24541778     1.18289519     1.73375967
          17

 c      1.31002069    -0.39403042     0.08221725
 c     -0.13310885    -0.90216936     0.16794802
 c     -1.14159571    -0.06626769    -0.35440874
 c     -0.94910631     1.23288385     0.83156433
 c     -0.36040177     1.15725753    -0.51239758
 c      1.17997657     0.95879378    -0.37310277
 h     -0.36272527    -1.98209187     0.54026775
 h     -2.05723235     1.53294748     0.82573322
 h     -0.71154160     1.71583562    -1.45170009
 h      2.05434423     1.62010037    -0.55709118
 o      2.31515808    -1.13440782     0.40878050
 h      3.12782801    -0.89299173    -0.20624428
 c     -2.58932749    -0.52885100    -0.34454936
 h     -2.90536995    -1.06703174    -1.24838547
 h     -2.62611731    -1.31125569     0.44483107
 h     -3.27391908     0.28467503    -0.25165860
 h     -0.30571971     1.23610717     1.70825792
          17

 c      1.31091467    -0.39485385     0.07317792
 c     -0.12817724    -0.91227114     0.16551340
 c     -1.12864417    -0.05998330    -0.35144132
 c     -0.95313822     1.24372311     0.84666173
 c     -0.38051755     1.16662695    -0.50492638
 c      1.18123237     0.95337256    -0.37982622
 h     -0.35389121    -1.98975850     0.58199607
 h     -2.01502712     1.52724299     0.80510705
 h     -0.71457802     1.66369559    -1.46535708
 h      2.06019191     1.57746733    -0.56279131
 o      2.31932868    -1.13556697     0.41142743
 h      3.09623118    -0.91108066    -0.19534369
 c     -2.59025971    -0.53450819    -0.35115694
 h     -2.89293853    -1.06048405    -1.28959972
 h     -2.63607996    -1.30956701     0.44262568
 h     -3.26857647     0.32328379    -0.24412390
 h     -0.36728554     1.28594363     1.68412644
          17

 c      1.30837795    -0.39347969     0.06314327
 c     -0.12191517    -0.92423535     0.16382157
 c     -1.11490303    -0.05577016    -0.34610458
 c     -0.95957837     1.25484521     0.85854530
 c     -0.39886217     1.17819040    -0.49967029
 c      1.18139120     0.94500053    -0.38612578
 h     -0.34034942    -1.97958768     0.61614016
 h     -1.96952190     1.52532403     0.79368836
 h     -0.71533535     1.61777135    -1.46588253
 h      2.06075708     1.53997921    -0.56865713
 o      2.32488782    -1.13700337     0.41353391
 h      3.05514099    -0.93294636    -0.17253134
 c     -2.59069794    -0.54028100    -0.35854947
 h     -2.87645943    -1.05023093    -1.32847985
 h     -2.65045272    -1.30224421     0.43972470
 h     -3.26464512     0.35914017    -0.23391801
 h     -0.41423414     1.33209925     1.68153345
          17

 c      1.30265980    -0.39046556     0.05239900
 c     -0.11427712    -0.93755139     0.16294695
 c     -1.10091852    -0.05406055    -0.33821102
 c     -0.96786996     1.26575033     0.86588426
 c     -0.41466995     1.19143224    -0.49623802
 c      1.17998679     0.93373186    -0.39198628
 h     -0.32282984    -1.95349426     0.64155102
 h     -1.93895214     1.53143984     0.79128009
 h     -0.71629474     1.58320000    -1.45827352
 h      2.06015851     1.51154175    -0.57555813
 o      2.33059875    -1.13879362     0.41576749
 h      3.02163070    -0.95431907    -0.15040396
 c     -2.59082366    -0.54539173    -0.36692551
 h     -2.85600255    -1.03477990    -1.36061550
 h     -2.66891466    -1.29089216     0.43622150
 h     -3.25778878     0.38476754    -0.22307532
 h     -0.43631140     1.37563211     1.71407814
          17

 c      1.29420835    -0.38657266     0.04129620
 c     -0.10522420    -0.95138998     0.16279271
 c     -1.08718834    -0.05509942    -0.32765058
 c     -0.97627659     1.27607423     0.86927041
 c     -0.42730083     1.20571485    -0.49406269
 c      1.17672239     0.91993370    -0.39748493
 h     -0.30270575    -1.91725229     0.65900828
 h     -1.94039645     1.54948582     0.79665373
 h     -0.72019025     1.56471798    -1.44938139
 h      2.06091386     1.49428633    -0.58387500
 o      2.33493868    -1.14101607     0.41900739
 h      3.01604720    -0.97020959    -0.14514771
 c     -2.59062293    -0.54919949    -0.37635047
 h     -2.83225224    -1.01391402    -1.38357037
 h     -2.69107212    -1.27761180     0.43254139
 h     -3.24570538     0.39560835    -0.21347021
 h     -0.43785756     1.41628179     1.77423518
          17

 c      1.28363698    -0.38270472     0.03021123
 c     -0.09473021    -0.96462545     0.16306345
 c     -1.07415250    -0.05890974    -0.31441464
 c     -0.98353823     1.28593837     0.87041783
 c     -0.43632414     1.22036511    -0.49259515
 c      1.17156585     0.90435068    -0.40281446
 h     -0.28199589    -1.88051299     0.67169238
 h     -1.97655360     1.57965725     0.80909359
 h     -0.72926675     1.56549563    -1.44546110
 h      2.06265886     1.48786260    -0.59324283
 o      2.33726166    -1.14351356     0.42345878
 h      3.04416104    -0.97937848    -0.16202560
 c     -2.58990586    -0.55128009    -0.38670443
 h     -2.80639990    -0.98862525    -1.39719587
 h     -2.71645037    -1.26446992     0.42895514
 h     -3.22805416     0.39031624    -0.20663676
 h     -0.43109154     1.45163061     1.84138287
          17

 c      1.27167629    -0.37983401     0.01951796
 c     -0.08280475    -0.97600467     0.16331182
 c     -1.06220110    -0.06528181    -0.29861148
 c     -0.98996256     1.29587094     0.87079274
 c     -0.44159280     1.23478009    -0.49155185
 c      1.16471405     0.88805701    -0.40826831
 h     -0.26305491    -1.85523632     0.68483084
 h     -2.03284411     1.61734742     0.82860612
 h     -0.74437948     1.58608334    -1.44890308
 h      2.06248849     1.48974778    -0.60264296
 o      2.33830540    -1.14585480     0.42824628
 h      3.08974287    -0.98542241    -0.18871373
 c     -2.58834096    -0.55148063    -0.39764670
 h     -2.77996900    -0.96092864    -1.40371659
 h     -2.74442792    -1.25304019     0.42510668
 h     -3.20626316     0.37078655    -0.20360150
 h     -0.42595416     1.47908486     1.89758891
          17

 c      1.25912035    -0.37891557     0.00957203
 c     -0.06956662    -0.98460405     0.16316822
 c     -1.05169000    -0.07378830    -0.28046352
 c     -0.99657916     1.30643683     0.87130461
 c     -0.44326307     1.24849131    -0.49102638
 c      1.15645900     0.87230213    -0.41418565
 h     -0.24759238    -1.85078079     0.70313855
 h     -2.08986858     1.65633304     0.85459054
 h     -0.76453954     1.62414228    -1.45677172
 h      2.05663389     1.49636857    -0.61079960
 o      2.33910416    -1.14763430     0.43231064
 h      3.13225977    -0.99213278    -0.20963012
 c     -2.58548073    -0.54996615    -0.40864048
 h     -2.75456808    -0.93353422    -1.40743883
 h     -2.77415800    -1.24420848     0.41982638
 h     -3.18349320     0.34229876    -0.20465281
 h     -0.42780350     1.49702120     1.93226279
          17

 c      1.24678654    -0.38076990     0.00068245
 c     -0.05534143    -0.99035778     0.16267534
 c     -1.04295352    -0.08382691    -0.26028539
 c     -1.00422099     1.31799167     0.87244155
 c     -0.44173222     1.26116024    -0.49133462
 c      1.14705829     0.85830591    -0.42088019
 h     -0.23549615    -1.86803625     0.72691904
 h     -2.13319952     1.69166306     0.88539504
 h     -0.78732738     1.67518528    -1.46265972
 h      2.04215475     1.50430437    -0.61660793
 o      2.34026936    -1.14861182     0.43499529
 h      3.15852580    -1.00127607    -0.21536211
 c     -2.58079739    -0.54723109    -0.41907888
 h     -2.73156304    -0.90926211    -1.41368179
 h     -2.80455801    -1.23829203     0.41137417
 h     -3.16451310     0.31331629    -0.20914601
 h     -0.43870080     1.50478372     1.94067751
          17

 c      1.23548992    -0.38594883    -0.00693253
 c     -0.04066814    -0.99407346     0.16234803
 c     -1.03630156    -0.09468647    -0.23844836
 c     -1.01330913     1.33064711     0.87435548
 c     -0.43753689     1.27253367    -0.49274999
 c      1.13666348     0.84705386    -0.42857365
 h     -0.22484784    -1.89927428     0.75129639
 h     -2.15493060     1.72028828     0.91875461
 h     -0.80979290     1.73379571    -1.45994830
 h      2.01792357     1.51113164    -0.61940974
 o      2.34197766    -1.14868512     0.43604396
 h      3.16294876    -1.01300090    -0.20265611
 c     -2.57378883    -0.54398727    -0.42848550
 h     -2.71173067    -0.89020297    -1.42675948
 h     -2.83440545    -1.23532194     0.39797607
 h     -3.15471749     0.29370541    -0.21571345
 h     -0.45853068     1.50246474     1.92233211
          17

 c      1.22601983    -0.39462113    -0.01318695
 c     -0.02620271    -0.99692021     0.16287620
 c     -1.03199689    -0.10562458    -0.21534397
 c     -1.02395656     1.34430237     0.87684705
 c     -0.43126882     1.28240327    -0.49533443
 c      1.12529862     0.83912737    -0.43734426
 h     -0.21318343    -1.93384218     0.76959409
 h     -2.15231059     1.74077873     0.95224335
 h     -0.82922626     1.79466943    -1.44404114
 h      1.98497436     1.51589732    -0.61910636
 o      2.34405646    -1.14785218     0.43551715
 h      3.14613027    -1.02638158    -0.17309564
 c     -2.56420346    -0.54084452    -0.43666045
 h     -2.69505676    -0.87698435    -1.44785232
 h     -2.86250259    -1.23528007     0.37835074
 h     -3.15759101     0.29050163    -0.22325987
 h     -0.48518625     1.49083319     1.88070786
          17

 c      1.21910556    -0.40652709    -0.01814743
 c     -0.01262259    -0.99996515     0.16483458
 c     -1.03022017    -0.11593430    -0.19135473
 c     -1.03610664     1.35865242     0.87926346
 c     -0.42352433     1.29058164    -0.49890515
 c      1.11286745     0.83461201    -0.44710205
 h     -0.19859016    -1.96303988     0.77660736
 h     -2.12687427     1.75318731     0.98355885
 h     -0.84358961     1.85327188    -1.41312441
 h      1.94646441     1.51932404    -0.61614920
 o      2.34594107    -1.14619943     0.43380569
 h      3.11550125    -1.03953257    -0.13333371
 c     -2.55226335    -0.53795626    -0.44366869
 h     -2.68080701    -0.86867588    -1.47437855
 h     -2.88784036    -1.23819041     0.35200978
 h     -3.17195577     0.30371868    -0.23211454
 h     -0.51387054     1.47138728     1.82444124
          17

 c      1.21536245    -0.42102515    -0.02202157
 c     -0.00056864    -1.00397804     0.16857339
 c     -1.03103905    -0.12499217    -0.16683564
 c     -1.04959688     1.37317478     0.88038470
 c     -0.41487479     1.29688773    -0.50307541
 c      1.09919359     0.83312014    -0.45760144
 h     -0.18009084    -1.98173422     0.76972981
 h     -2.08484020     1.75933942     1.01081534
 h     -0.85173121     1.90624107    -1.36813491
 h      1.90722825     1.52367600    -0.61141178
 o      2.34655421    -1.14390168     0.43169483
 h      3.08726325    -1.04957618    -0.09612334
 c     -2.53862883    -0.53500924    -0.44974232
 h     -2.66779839    -0.86338716    -1.50138522
 h     -2.90970032    -1.24408627     0.31929073
 h     -3.19212574     0.32682881    -0.24390402
 h     -0.53606548     1.44620337     1.76875896
          17

 c      1.21520847    -0.43721358    -0.02512130
 c      0.00941030    -1.00936821     0.17420513
 c     -1.03439160    -0.13228908    -0.14210489
 c     -1.06397879     1.38715199     0.87864525
 c     -0.40584284     1.30113063    -0.50732244
 c      1.08411853     0.83394311    -0.46849222
 h     -0.15765998    -1.98839153     0.74891376
 h     -2.03836446     1.76349604     1.03308188
 h     -0.85352116     1.95170108    -1.31246733
 h      1.87263094     1.53198238    -0.60590576
 o      2.34454670    -1.14118177     0.43016580
 h      3.08278784    -1.05338437    -0.07709605
 c     -2.52412403    -0.53153445    -0.45519466
 h     -2.65469183    -0.85905688    -1.52373769
 h     -2.92767189    -1.25293455     0.28120906
 h     -3.21092150     0.35121241    -0.26029962
 h     -0.54060536     1.41701246     1.73277780
          17

 c      1.21876053    -0.45408001    -0.02781622
 c      0.01692585    -1.01613073     0.18159961
 c     -1.04008746    -0.13744943    -0.11744194
 c     -1.07796917     1.39975606     0.87313195
 c     -0.39688337     1.30309294    -0.51106761
 c      1.06766264     0.83630194    -0.47939291
 h     -0.13218733    -1.98508355     0.71650794
 h     -2.00525483     1.77257549     1.05112087
 h     -0.84991823     1.98950196    -1.25150526
 h      1.84668389     1.54649118    -0.60039749
 o      2.33948250    -1.13818276     0.42958302
 h      3.11025035    -1.04983994    -0.08169050
 c     -2.50949793    -0.52717329    -0.46034433
 h     -2.64020116    -0.85400240    -1.53776438
 h     -2.94158744    -1.26456048     0.23921682
 h     -3.22238699     0.36981660    -0.28210376
 h     -0.52073161     1.38408786     1.72739244
          17

 c      1.22574849    -0.47063279    -0.03048581
 c      0.02181589    -1.02378749     0.19037502
 c     -1.04782168    -0.14023786    -0.09308678
 c     -1.08942981     1.41016509     0.86448758
 c     -0.38837803     1.30253146    -0.51376929
 c      1.05017818     0.83958617    -0.48995138
 h     -0.10542733    -1.97782001     0.67716912
 h     -2.00188771     1.79371577     1.06713108
 h     -0.84282151     2.02115772    -1.19176157
 h      1.83030293     1.56706232    -0.59516725
 o      2.33253768    -1.13492095     0.42931561
 h      3.15391783    -1.04071943    -0.09902656
 c     -2.49533401    -0.52176669    -0.46544506
 h     -2.62320700    -0.84717433    -1.54203087
 h     -2.95140449    -1.27857114     0.19494209
 h     -3.22284784     0.37839550    -0.30911512
 h     -0.48175955     1.34751864     1.74505651
          17

 c      1.23549798    -0.48599281    -0.03347508
 c      0.02416805    -1.03141249     0.19994031
 c     -1.05719682    -0.14054553    -0.06923456
 c     -1.09686777     1.41786829     0.85437555
 c     -0.38066245     1.29922975    -0.51502999
 c      1.03237162     0.84344251    -0.49986519
 h     -0.07973971    -1.97629937     0.63728649
 h     -2.03001534     1.82872455     1.08202969
 h     -0.83449457     2.04909909    -1.13946939
 h      1.82110861     1.59085071    -0.59013160
 o      2.32536920    -1.13141153     0.42855238
 h      3.19207379    -1.02854405    -0.11491782
 c     -2.48204046    -0.51535335    -0.47063634
 h     -2.60280206    -0.83824281    -1.53753819
 h     -2.95708930    -1.29428735     0.14997755
 h     -3.21102209     0.37551538    -0.34034074
 h     -0.43683127     1.30932636     1.76869671
          17

 c      1.24699298    -0.49943421    -0.03706616
 c      0.02425904    -1.03792292     0.20967219
 c     -1.06775347    -0.13835819    -0.04603123
 c     -1.10037375     1.42287250     0.84452941
 c     -0.37409451     1.29311294    -0.51469717
 c      1.01517047     0.84769242    -0.50887065
 h     -0.05738266    -1.99086903     0.60297600
 h     -2.07483395     1.87225092     1.09347189
 h     -0.82661604     2.07516252    -1.09899111
 h      1.81492635     1.61360112    -0.58518671
 o      2.31922791    -1.12774106     0.42684216
 h      3.21080505    -1.01516594    -0.12060112
 c     -2.46984320    -0.50815976    -0.47592456
 h     -2.57828984    -0.82760780    -1.52759739
 h     -2.95856616    -1.31073103     0.10576540
 h     -3.18802421     0.36246045    -0.37422338
 h     -0.39791784     1.27290672     1.78449873
          17

 c      1.25899551    -0.51038588    -0.04146888
 c      0.02243988    -1.04267998     0.21918925
 c     -1.07900727    -0.13371902    -0.02357868
 c     -1.10082127     1.42542863     0.83626658
 c     -0.36911736     1.28435493    -0.51289372
 c      0.99953978     0.85219424    -0.51673146
 h     -0.03965938    -2.02597412     0.57707287
 h     -2.11773818     1.91646103     1.09785744
 h     -0.81953889     2.09914020    -1.07195319
 h      1.80767309     1.63138103    -0.58045325
 o      2.31488446    -1.12405757     0.42408241
 h      3.20476003    -1.00168425    -0.11270308
 c     -2.45875667    -0.50061021    -0.48120383
 h     -2.54913612    -0.81631006    -1.51731561
 h     -2.95576751    -1.32670678     0.06357123
 h     -3.15754589     0.34337799    -0.40884591
 h     -0.37251672     1.24160481     1.78510041
          17

 c      1.27018626    -0.51842588    -0.04681712
 c      0.01907208    -1.04588617     0.22845120
 c     -1.09048164    -0.12670291    -0.00194723
 c     -1.09904644     1.42575273     0.83037927
 c     -0.36624519     1.27337383    -0.50994555
 c      0.98633614     0.85675058    -0.52323988
 h     -0.02682859    -2.07588826     0.55823490
 h     -2.14531082     1.95503943     1.09265776
 h     -0.81238323     2.11858131    -1.05763360
 h      1.79658466     1.64170364    -0.57631959
 o      2.31269208    -1.12054768     0.42042448
 h      3.17556100    -0.98851827    -0.09192886
 c     -2.44856398    -0.49333591    -0.48632946
 h     -2.51487517    -0.80572017    -1.51238842
 h     -2.94875968    -1.34097641     0.02449938
 h     -3.12589829     0.32526388    -0.44223275
 h     -0.36418634     1.21806004     1.76811522
          17

 c      1.27930686    -0.52328552    -0.05315943
 c      0.01453029    -1.04828280     0.23757023
 c     -1.10172990    -0.11741177     0.01881143
 c     -1.09567201     1.42398230     0.82718656
 c     -0.36596881     1.26071195    -0.50625677
 c      0.97620507     0.86107412    -0.52822301
 h     -0.01876396    -2.12847875     0.54335815
 h     -2.15027984     1.98397478     1.07692200
 h     -0.80382987     2.12990329    -1.05409669
 h      1.78072521     1.64394539    -0.57336792
 o      2.31250193    -1.11742981     0.41626097
 h      3.13233699    -0.97511856    -0.06314973
 c     -2.43889282    -0.48709247    -0.49124072
 h     -2.47504568    -0.79693558    -1.51711300
 h     -2.93788004    -1.35248989    -0.01049178
 h     -3.10089840     0.31659193    -0.47283579
 h     -0.37343340     1.20402165     1.73476071
          17

 c      1.28529738    -0.52486179    -0.06044465
 c      0.00919607    -1.05058589     0.24660743
 c     -1.11235035    -0.10598066     0.03865581
 c     -1.09121780     1.42023260     0.82656175
 c     -0.36863711     1.24689176    -0.50220831
 c      0.96949772     0.86478664    -0.53154604
 h     -0.01539544    -2.17193544     0.53005153
 h     -2.13001188     2.00116376     1.05097744
 h     -0.79293540     2.12980818    -1.05923017
 h      1.76112063     1.63939813    -0.57228843
 o      2.31348654    -1.11497239     0.41226285
 h      3.09357217    -0.95923545    -0.03630792
 c     -2.42945827    -0.48247498    -0.49608368
 h     -2.42931964    -0.79013534    -1.53242802
 h     -2.92382552    -1.36062631    -0.04058575
 h     -3.08865676     0.32348267    -0.49998101
 h     -0.39773220     1.20015020     1.68975931
          17

 c      1.28741890    -0.52321924    -0.06851889
 c      0.00341985    -1.05319734     0.25551578
 c     -1.12200250    -0.09258847     0.05754868
 c     -1.08625086     1.41465363     0.82786298
 c     -0.37436292     1.23232268    -0.49810337
 c      0.96621014     0.86743454    -0.53311369
 h     -0.01672055    -2.19824469     0.51731112
 h     -2.08561942     2.00622416     1.01614812
 h     -0.77957980     2.11621518    -1.07133891
 h      1.74066018     1.63112460    -0.57380598
 o      2.31436126    -1.11347948     0.40920775
 h      3.08273408    -0.93687630    -0.02383960
 c     -2.42032669    -0.47955830    -0.50125199
 h     -2.37785347    -0.78440044    -1.55540490
 h     -2.90766069    -1.36537325    -0.06512121
 h     -3.08994346     0.34540156    -0.52378496
 h     -0.43055565     1.20559030     1.64242730
          17

 c      1.28533337    -0.51857630    -0.07713937
 c     -0.00251935    -1.05616942     0.26416293
 c     -1.13042877    -0.07747121     0.07545138
 c     -1.08143722     1.40742354     0.82985599
 c     -0.38296890     1.21726669    -0.49414619
 c      0.96598246     0.86853398    -0.53287470
 h     -0.02270247    -2.20366734     0.50523866
 h     -2.02234927     2.00098474     0.97463418
 h     -0.76458421     2.08865902    -1.08939708
 h      1.72355970     1.62343295    -0.57861696
 o      2.31460643    -1.11306553     0.40729553
 h      3.10840541    -0.90591185    -0.02970712
 c     -2.41188477    -0.47785755    -0.50729910
 h     -2.32159952    -0.77818021    -1.58062430
 h     -2.89072813    -1.36733639    -0.08364320
 h     -3.10012135     0.37518660    -0.54461512
 h     -0.46041169     1.21761659     1.60768634
          17

 c      1.27912048    -0.51129477    -0.08598600
 c     -0.00843305    -1.05923170     0.27236150
 c     -1.13747681    -0.06094076     0.09232006
 c     -1.07720222     1.39856376     0.83101692
 c     -0.39397691     1.20184451    -0.49044297
 c      0.96820783     0.86767955    -0.53083072
 h     -0.03321578    -2.18846830     0.49469432
 h     -1.95100143     1.99073268     0.92936283
 h     -0.74962913     2.04834868    -1.11313102
 h      1.71402484     1.62059621    -0.58731808
 o      2.31512547    -1.11342301     0.40583722
 h      3.15379157    -0.86989183    -0.04436595
 c     -2.40454446    -0.47665167    -0.51476226
 h     -2.26230963    -0.77000241    -1.60230529
 h     -2.87445108    -1.36750881    -0.09600301
 h     -3.11261539     0.40343588    -0.56276970
 h     -0.47359572     1.23266578     1.60261978
          17

 c      1.26922453    -0.50188742    -0.09466206
 c     -0.01421350    -1.06178639     0.27988674
 c     -1.14311313    -0.04341001     0.10810513
 c     -1.07288362     1.38759875     0.83060371
 c     -0.40663971     1.18607127    -0.48703249
 c      0.97223787     0.86471650    -0.52705147
 h     -0.04805352    -2.15702019     0.48713907
 h     -1.88846335     1.98529964     0.88341845
 h     -0.73699829     1.99793521    -1.14296266
 h      1.71427969     1.62490783    -0.60028600
 o      2.31704449    -1.11402921     0.40395654
 h      3.19614593    -0.83482984    -0.05593335
 c     -2.39852185    -0.47530352    -0.52400095
 h     -2.20225447    -0.75897334    -1.61593458
 h     -2.86005338    -1.36684919    -0.10248458
 h     -3.12198440     0.42244295    -0.57852569
 h     -0.46391417     1.24946736     1.63451526
          17

 c      1.25635304    -0.49101867    -0.10270856
 c     -0.01981200    -1.06288483     0.28648573
 c     -1.14741969    -0.02542523     0.12274917
 c     -1.06670914     1.37374573     0.82946372
 c     -0.42001770     1.16993251    -0.48394900
 c      0.97756299     0.85987456    -0.52169818
 h     -0.06699653    -2.11816463     0.48459884
 h     -1.85201837     1.99615420     0.83889177
 h     -0.72912259     1.94083591    -1.17966615
 h      1.72321795     1.63526361    -0.61746282
 o      2.32088121    -1.11440452     0.40105361
 h      3.22079893    -0.80535096    -0.05740885
 c     -2.39380625    -0.47340230    -0.53510674
 h     -2.14383675    -0.74495982    -1.61907107
 h     -2.84828484    -1.36584024    -0.10391520
 h     -3.12500954     0.42763648    -0.59226301
 h     -0.43878523     1.27000461     1.69281178
          17

 c      1.24137032    -0.47948660    -0.10963807
 c     -0.02521501    -1.06131362     0.29189955
 c     -1.15057373    -0.00769163     0.13618495
 c     -1.05758077     1.35703606     0.82929167
 c     -0.43309119     1.15349960    -0.48131017
 c      0.98383624     0.85374753    -0.51504261
 h     -0.08992935    -2.08437126     0.48950184
 h     -1.84617623     2.02662750     0.79650646
 h     -0.72796135     1.88012292    -1.22357337
 h      1.73693963     1.64759453    -0.63818600
 o      2.32657791    -1.11419053     0.39681299
 h      3.22161154    -0.78389916    -0.04643838
 c     -2.39021825    -0.47079206    -0.54787602
 h     -2.08920600    -0.72857410    -1.61161754
 h     -2.83927533    -1.36426058    -0.10169290
 h     -3.12072293     0.41763984    -0.60452688
 h     -0.41117561     1.29623100     1.75862339
          17

 c      1.22521387    -0.46818025    -0.11497747
 c     -0.03044127    -1.05600088     0.29593763
 c     -1.15281966     0.00893064     0.14833552
 c     -1.04607253     1.33889532     0.83152040
 c     -0.44489057     1.13703841    -0.47939381
 c      0.99077254     0.84714091    -0.50746106
 h     -0.11680363    -2.06725055     0.50394623
 h     -1.85917987     2.06701617     0.75732905
 h     -0.73445716     1.81747315    -1.27355483
 h      1.75065286     1.65676884    -0.66124076
 o      2.33366425    -1.11317801     0.39115029
 h      3.19916106    -0.77075300    -0.02408307
 c     -2.38745981    -0.46756471    -0.56182494
 h     -2.03989822    -0.71107848    -1.59583562
 h     -2.83259524    -1.36131797    -0.09766873
 h     -3.11033606     0.39415937    -0.61604012
 h     -0.39085380     1.32804873     1.81618200
          17

 c      1.20883757    -0.45801661    -0.11830578
 c     -0.03558819    -1.04667583     0.29860781
 c     -1.15443951     0.02348348     0.15911731
 c     -1.03347181     1.32134056     0.83696242
 c     -0.45460673     1.12102918    -0.47864062
 c      0.99804959     0.84090191    -0.49940065
 h     -0.14710743    -2.07012334     0.52833014
 h     -1.87532443     2.10319785     0.72366346
 h     -0.74836568     1.75299019    -1.32648958
 h      1.76041899     1.65846677    -0.68512370
 o      2.34126571    -1.11136547     0.38422103
 h      3.16105313    -0.76339704     0.00527573
 c     -2.38512812    -0.46404776    -0.57624515
 h     -1.99653958    -0.69423948    -1.57609754
 h     -2.82748857    -1.35608589    -0.09387847
 h     -3.09736104     0.36204280    -0.62769414
 h     -0.38279007     1.36373670     1.85571657
          17

 c      1.19316565    -0.44985872    -0.11928470
 c     -0.04088778    -1.03411199     0.30019103
 c     -1.15571692     0.03502523     0.16845151
 c     -1.02087962     1.30614137     0.84591347
 c     -0.46164711     1.10607023    -0.47955468
 c      1.00526949     0.83578547    -0.49133060
 h     -0.17919963    -2.08540406     0.56055683
 h     -1.88381533     2.12471726     0.69808464
 h     -0.76850459     1.68604494    -1.37776643
 h      1.76404028     1.65022877    -0.70838038
 o      2.34800352    -1.10905421     0.37645949
 h      3.12373378    -0.75516000     0.03342319
 c     -2.38271790    -0.46076577    -0.59031419
 h     -1.95877123    -0.68008046    -1.55811490
 h     -2.82316894    -1.34802854    -0.09219088
 h     -3.08754475     0.32900579    -0.64050990
 h     -0.38845319     1.40089704     1.87243892
          17

 c      1.17904583    -0.44441955    -0.11768177
 c     -0.04668003    -1.01963076     0.30116238
 c     -1.15689060     0.04277699     0.17627992
 c     -1.00905761     1.29455188     0.85823961
 c     -0.46564794     1.09273252    -0.48254559
 c      1.01196023     0.83233786    -0.48368835
 h     -0.21050519    -2.10047514     0.59690309
 h     -1.87939914     2.12614263     0.68262542
 h     -0.79319551     1.61637486    -1.42251428
 h      1.76133131     1.63184709    -0.72991868
 o      2.35220788    -1.10681888     0.36845787
 h      3.10925583    -0.73576121     0.05027726
 c     -2.37968712    -0.45829273    -0.60326946
 h     -1.92564774    -0.67047237    -1.54742362
 h     -2.81908472    -1.33741027    -0.09396906
 h     -3.08755969     0.30382324    -0.65552396
 h     -0.40683636     1.43712067     1.86555912
          17

 c      1.16719993    -0.44216476    -0.11338732
 c     -0.05331639    -1.00450741     0.30204629
 c     -1.15810497     0.04626622     0.18258036
 c     -0.99857109     1.28727005     0.87333911
 c     -0.46646729     1.08144359    -0.48779232
 c      1.01758499     0.83078721    -0.47682504
 h     -0.23838865    -2.10449614     0.63354317
 h     -1.86074231     2.10594127     0.67855493
 h     -0.82066196     1.54474300    -1.45681159
 h      1.75414468     1.60544877    -0.74929078
 o      2.35305773    -1.10500682     0.36046653
 h      3.12738574    -0.69934664     0.05185733
 c     -2.37565851    -0.45694540    -0.61461333
 h     -1.89653299    -0.66664323    -1.54745106
 h     -2.81510273    -1.32546932    -0.09983713
 h     -3.10163622     0.29236840    -0.67355345
 h     -0.43455660     1.47048332     1.83840454
          17

 c      1.15818090    -0.44324540    -0.10641898
 c     -0.06106746    -0.98972369     0.30332014
 c     -1.15937408     0.04542258     0.18737622
 c     -0.98994429     1.28438109     0.89003285
 c     -0.46416650     1.07242933    -0.49517782
 c      1.02156095     0.83097557    -0.47096001
 h     -0.26081205    -2.09104737     0.66747468
 h     -1.82960785     2.06577304     0.68627562
 h     -0.84930694     1.47305115    -1.47845465
 h      1.74619004     1.57527763    -0.76690069
 o      2.35136042    -1.10325063     0.35213042
 h      3.16331398    -0.65221977     0.04442700
 c     -2.37063676    -0.45652558    -0.62424882
 h     -1.87193878    -0.66885784    -1.55824458
 h     -2.81157341    -1.31428395    -0.10963530
 h     -3.12815427     0.29414375    -0.69489181
 h     -0.46517745     1.50022195     1.79968586
          17

 c      1.15234334    -0.44749197    -0.09690673
 c     -0.07005518    -0.97594870     0.30537264
 c     -1.16057696     0.04058827     0.19073245
 c     -0.98368819     1.28524714     0.90653360
 c     -0.45897963     1.06571173    -0.50429797
 c      1.02332625     0.83239849    -0.46616931
 h     -0.27658308    -2.05812915     0.69684199
 h     -1.79141974     2.01089864     0.70499890
 h     -0.87790658     1.40409511    -1.48729150
 h      1.74229970     1.54680522    -0.78394471
 o      2.34845527    -1.10089768     0.34298221
 h      3.19486650    -0.60582416     0.03650285
 c     -2.36497521    -0.45643318    -0.63244872
 h     -1.85356983    -0.67646451    -1.57677669
 h     -2.80922556    -1.30629370    -0.12262177
 h     -3.16012230     0.30326781    -0.71914422
 h     -0.48859657     1.52763682     1.76460981
          17

 c      1.14982063    -0.45446591    -0.08506785
 c     -0.08020057    -0.96355508     0.30847792
 c     -1.16149616     0.03243716     0.19273149
 c     -0.97998300     1.28847222     0.92087803
 c     -0.45127521     1.06115395    -0.51452578
 c      1.02249233     0.83439160    -0.46243800
 h     -0.28544877    -2.00781313     0.72112931
 h     -1.75702628     1.95144146     0.73217672
 h     -0.90575254     1.34112010    -1.48520485
 h      1.74669802     1.52482598    -0.80177850
 o      2.34526398    -1.09750517     0.33278739
 h      3.20737444    -0.56866776     0.03322072
 c     -2.35914206    -0.45604226    -0.63967934
 h     -1.84354096    -0.68822634    -1.59847999
 h     -2.80885828    -1.30354776    -0.13789027
 h     -3.18901030     0.31258742    -0.74534918
 h     -0.49310155     1.55599017     1.75127253
          17

 c      1.15050545    -0.46353839    -0.07118537
 c     -0.09118251    -0.95259485     0.31275913
 c     -1.16189010     0.02184090     0.19343324
 c     -0.97798924     1.29227440     0.93206166
 c     -0.44152620     1.05853034    -0.52511091
 c      1.01904308     0.83638421    -0.45976498
 h     -0.28821688    -1.94640324     0.74154024
 h     -1.74352254     1.90243318     0.76346123
 h     -0.93267193     1.28732122    -1.47569885
 h      1.76072141     1.51123023    -0.82078792
 o      2.34222278    -1.09292017     0.32153422
 h      3.19473234    -0.54496150     0.03643425
 c     -2.35356074    -0.45498475    -0.64640019
 h     -1.84342881    -0.70268819    -1.61889860
 h     -2.81091785    -1.30693306    -0.15482940
 h     -3.20793719     0.31669057    -0.77225594
 h     -0.47253238     1.58717250     1.76840550
          17

 c      1.15403868    -0.47396789    -0.05559481
 c     -0.10241947    -0.94276968     0.31814540
 c     -1.16157127     0.00974892     0.19284325
 c     -0.97594578     1.29541214     0.94061885
 c     -0.43029859     1.05759593    -0.53530064
 c      1.01342911     0.83803270    -0.45823586
 h     -0.28684018    -1.88468091     0.76152596
 h     -1.76732711     1.87732404     0.79501873
 h     -0.95881035     1.24541341    -1.46300652
 h      1.78176659     1.50430112    -0.83967582
 o      2.33941020    -1.08724626     0.30936963
 h      3.15752182    -0.53514086     0.04573296
 c     -2.34857992    -0.45323267    -0.65293451
 h     -1.85368248    -0.71845334    -1.63476432
 h     -2.81518826    -1.31575774    -0.17335820
 h     -3.21281661     0.31278170    -0.79857290
 h     -0.43179133     1.61807358     1.80707603
          17

 c      1.15981534    -0.48495679    -0.03868070
 c     -0.11311623    -0.93355196     0.32438917
 c     -1.16046470    -0.00287940     0.19091023
 c     -0.97291412     1.29803155     0.94756410
 c     -0.41825081     1.05813743    -0.54446652
 c      1.00646023     0.83915270    -0.45799388
 h     -0.28407767    -1.83637679     0.78663948
 h     -1.82821122     1.87608430     0.82706515
 h     -0.98415353     1.21731667    -1.45080067
 h      1.80455433     1.50022370    -0.85593807
 o      2.33656014    -1.08087658     0.29658440
 h      3.10307915    -0.53535729     0.05869279
 c     -2.34446987    -0.45105347    -0.65942497
 h     -1.87344489    -0.73438631    -1.64448024
 h     -2.82081031    -1.32795238    -0.19377869
 h     -3.20245232     0.30058736    -0.82315315
 h     -0.38203484     1.64277036     1.85002284
          17

 c      1.16701401    -0.49568829    -0.02087597
 c     -0.12241753    -0.92465583     0.33127540
 c     -1.15863727    -0.01510387     0.18754530
 c     -0.96956051     1.30124511     0.95353039
 c     -0.40613539     1.05999136    -0.55219803
 c      0.99909471     0.83958069    -0.45914992
 h     -0.28228678    -1.81242366     0.82209488
 h     -1.90732792     1.88628968     0.86244839
 h     -1.00798185     1.20406155    -1.44108842
 h      1.82347807     1.49523961    -0.86702096
 o      2.33297525    -1.07460463     0.28362896
 h      3.04719422    -0.53573633     0.07061638
 c     -2.34137900    -0.44892237    -0.66584050
 h     -1.90062860    -0.74977122    -1.64824869
 h     -2.82661873    -1.34077306    -0.21636361
 h     -3.17853297     0.28222164    -0.84516734
 h     -0.33350123     1.65645385     1.88312776
          17

 c      1.17464423    -0.50535284    -0.00265548
 c     -0.12959802    -0.91662299     0.33897345
 c     -1.15628932    -0.02603023     0.18264375
 c     -0.96702344     1.30597976     0.95883291
 c     -0.39478198     1.06303400    -0.55831685
 c      0.99225644     0.83910106    -0.46171313
 h     -0.28204292    -1.81361379     0.86852561
 h     -1.98328159     1.89555961     0.90273531
 h     -1.02863749     1.20591409    -1.43394934
 h      1.83434270     1.48692142    -0.87121599
 o      2.32769738    -1.06958092     0.27104814
 h      3.01169120    -0.52115615     0.07554569
 c     -2.33925855    -0.44744199    -0.67200008
 h     -1.93215425    -0.76441808    -1.64796872
 h     -2.83159037    -1.35162075    -0.24095019
 h     -3.14575557     0.26222115    -0.86431424
 h     -0.29308482     1.65660360     1.89826657
          17

 c      1.18161898    -0.51316924     0.01548143
 c     -0.13414035    -0.91075530     0.34810899
 c     -1.15369650    -0.03486718     0.17610292
 c     -0.96610771     1.31256453     0.96361356
 c     -0.38503679     1.06716232    -0.56280873
 c      0.98670479     0.83744150    -0.46556872
 h     -0.28230009    -1.83058501     0.92086040
 h     -2.04151732     1.89688172     0.94752068
 h     -1.04384671     1.22254392    -1.42815563
 h      1.83514721     1.47452194    -0.86802133
 o      2.32052724    -1.06658986     0.25918165
 h      3.00825317    -0.48292339     0.07097481
 c     -2.33781889    -0.44726845    -0.67761209
 h     -1.96436358    -0.77864561    -1.64682091
 h     -2.83521242    -1.35866575    -0.26672240
 h     -3.11156117     0.24731627    -0.88100564
 h     -0.26466289     1.64260893     1.89208982
          17

 c      1.18686432    -0.51841774     0.03304578
 c     -0.13572375    -0.90840660     0.35943532
 c     -1.15110985    -0.04100250     0.16784123
 c     -0.96724970     1.32086473     0.96786378
 c     -0.37766272     1.07227231    -0.56572780
 c      0.98292762     0.83429383    -0.47048585
 h     -0.28171339    -1.85112929     0.97186525
 h     -2.07425353     1.88759727     0.99534396
 h     -1.05139434     1.25316763    -1.42212121
 h      1.82635643     1.45893304    -0.85818395
 o      2.31280316    -1.06530005     0.24796525
 h      3.02540660    -0.43070319     0.06082299
 c     -2.33662410    -0.44897324    -0.68237023
 h     -1.99363992    -0.79303435    -1.64837825
 h     -2.83768761    -1.36119271    -0.29219554
 h     -3.08427749     0.24488775    -0.89620916
 h     -0.24964916     1.61528914     1.86477866
          17

 c      1.18946320    -0.52050685     0.04960884
 c     -0.13424463    -0.91042839     0.37351508
 c     -1.14865213    -0.04406835     0.15782117
 c     -0.97069826     1.33044915     0.97138850
 c     -0.37323709     1.07823909    -0.56712265
 c      0.98106025     0.82933391    -0.47613703
 h     -0.27942172    -1.86583516     1.01561393
 h     -2.07839385     1.86767746     1.04437873
 h     -1.04974867     1.29667846    -1.41465424
 h      1.81096617     1.44256645    -0.84360058
 o      2.30635071    -1.06489661     0.23720938
 h      3.04371259    -0.38189007     0.05060557
 c     -2.33537364    -0.45278596    -0.68613406
 h     -2.01713427    -0.80793481    -1.65530015
 h     -2.83996898    -1.35970039    -0.31535144
 h     -3.06915882     0.25946500    -0.91059283
 h     -0.24690018     1.57667580     1.81977205
          17

 c      1.18879883    -0.51906295     0.06484718
 c     -0.12985709    -0.91701770     0.39060349
 c     -1.14626304    -0.04397161     0.14607188
 c     -0.97665730     1.34066515     0.97373456
 c     -0.37208172     1.08490477    -0.56700406
 c      0.98086160     0.82225294    -0.48212960
 h     -0.27509999    -1.86946890     1.04864950
 h     -2.05452561     1.83891195     1.09277659
 h     -1.03839631     1.35176849    -1.40532010
 h      1.79418491     1.42906959    -0.82704126
 o      2.30245818    -1.06480810     0.22680949
 h      3.05028316    -0.34905297     0.04369444
 c     -2.33414840    -0.45838162    -0.68909768
 h     -2.03329729    -0.82297140    -1.66815721
 h     -2.84360633    -1.35573456    -0.33390351
 h     -3.06517212     0.28945568    -0.92352249
 h     -0.25190051     1.52991921     1.76427579
          17

 c      1.18466318    -0.51400936     0.07856590
 c     -0.12296720    -0.92776267     0.41063581
 c     -1.14372635    -0.04088353     0.13270260
 c     -0.98528029     1.35066589     0.97415234
 c     -0.37424004     1.09208057    -0.56535556
 c      0.98180437     0.81284029    -0.48806733
 h     -0.26883357    -1.86062920     1.07000729
 h     -2.00758972     1.80500532     1.13901776
 h     -1.01784792     1.41700935    -1.39442932
 h      1.78213644     1.42245026    -0.81149039
 o      2.30171120    -1.06476388     0.21673410
 h      3.03999173    -0.33812522     0.04134707
 c     -2.33332014    -0.46499686    -0.69176864
 h     -2.04194965    -0.83693714    -1.68514774
 h     -2.85036173    -1.35135133    -0.34569830
 h     -3.06633732     0.32781069    -0.93320083
 h     -0.25600326     1.47884288     1.70941427
          17

 c      1.17729990    -0.50561152     0.09069924
 c     -0.11416209    -0.94171887     0.43322013
 c     -1.14076800    -0.03520032     0.11790540
 c     -0.99630459     1.35946775     0.97178010
 c     -0.37950354     1.09957264    -0.56217651
 c      0.98330788     0.80114103    -0.49364740
 h     -0.26110609    -1.84156802     1.08125665
 h     -1.94915504     1.77234219     1.18270564
 h     -0.98934387     1.49082230    -1.38270271
 h      1.77929694     1.42530395    -0.79906243
 o      2.30406657    -1.06469028     0.20699044
 h      3.01361701    -0.34959244     0.04337014
 c     -2.33327052    -0.47179732    -0.69475890
 h     -2.04394386    -0.84820757    -1.70289884
 h     -2.86160314    -1.34821784    -0.34920222
 h     -3.06587774     0.36583594    -0.93779284
 h     -0.24836002     1.42653191     1.66729742
          17

 c      1.16735989    -0.49447741     0.10129707
 c     -0.10409652    -0.95747035     0.45761755
 c     -1.13717849    -0.02748919     0.10194910
 c     -1.00829933     1.36601930     0.96611803
 c     -0.38746739     1.10722707    -0.55754770
 c      0.98498711     0.78761916    -0.49874335
 h     -0.25292118    -1.81847359     1.08685562
 h     -1.89925956     1.75051319     1.22606217
 h     -0.95434894     1.57132308    -1.37070524
 h      1.78603289     1.43695417    -0.79015127
 o      2.30887784    -1.06473619     0.19763512
 h      2.97772330    -0.37819104     0.04824969
 c     -2.33423904    -0.47816781    -0.69856224
 h     -2.04070107    -0.85536463    -1.71775199
 h     -2.87766289    -1.34670189    -0.34391371
 h     -3.05900409     0.39632377    -0.93627332
 h     -0.22305331     1.37403673     1.64393591
          17

 c      1.15578795    -0.48150249     0.11050306
 c     -0.09338279    -0.97323894     0.48276676
 c     -1.13290914    -0.01843547     0.08517023
 c     -1.01872535     1.36934417     0.95731700
 c     -0.39758207     1.11499023    -0.55169172
 c      0.98670731     0.77316853    -0.50340279
 h     -0.24590396    -1.80127463     1.09414302
 h     -1.87999928     1.74952385     1.27425525
 h     -0.91409452     1.65602331    -1.35826799
 h      1.79856994     1.45326258    -0.78363414
 o      2.31487552    -1.06543225     0.18881183
 h      2.94607049    -0.41103431     0.05291109
 c     -2.33632249    -0.48380172    -0.70342602
 h     -2.03383156    -0.85765392    -1.72684487
 h     -2.89752131    -1.34553379    -0.33051213
 h     -3.04356630     0.41473591    -0.92862435
 h     -0.18511350     1.32157394     1.63541955
          17

 c      1.14368796    -0.46775876     0.11852732
 c     -0.08254874    -0.98722422     0.50749675
 c     -1.12811367    -0.00879777     0.06795791
 c     -1.02591491     1.36906172     0.94620370
 c     -0.40917394     1.12296553    -0.54500080
 c      0.98842982     0.75893637    -0.50777339
 h     -0.24193126    -1.80068821     1.11125573
 h     -1.89664969     1.77187609     1.32984392
 h     -0.86950172     1.74152906    -1.34423535
 h      1.81140135     1.46843681    -0.77789610
 o      2.32038005    -1.06766470     0.18073679
 h      2.93767238    -0.42907858     0.05326316
 c     -2.33949839    -0.48865699    -0.70931569
 h     -2.02487169    -0.85517270    -1.72875722
 h     -2.91904294    -1.34231124    -0.31067195
 h     -3.01982510     0.41937688    -0.91572995
 h     -0.14639257     1.27045009     1.63306287
          17

 c      1.13220142    -0.45435162     0.12561607
 c     -0.07210912    -0.99823753     0.53098592
 c     -1.12313240     0.00063807     0.05073186
 c     -1.03020387     1.36564011     0.93423703
 c     -0.42145411     1.13142036    -0.53800208
 c      0.99004233     0.74609532    -0.51202674
 h     -0.24191455    -1.82159170     1.14218624
 h     -1.93227307     1.80972294     1.38693093
 h     -0.82151795     1.82365834    -1.32682605
 h      1.81979564     1.47721474    -0.77171494
 o      2.32427445    -1.07183866     0.17351793
 h      2.96269613    -0.42148871     0.04725317
 c     -2.34361224    -0.49287913    -0.71593645
 h     -2.01510073    -0.84888282    -1.72380906
 h     -2.93961515    -1.33449595    -0.28664676
 h     -2.99021436     0.41147538    -0.89923613
 h     -0.11788976     1.22299239     1.62961000
          17

 c      1.12239644    -0.44229115     0.13202140
 c     -0.06264740    -1.00611182     0.55308052
 c     -1.11843691     0.00911754     0.03391493
 c     -1.03266948     1.35983750     0.92294550
 c     -0.43355373     1.14072107    -0.53126645
 c      0.99129881     0.73566617    -0.51630608
 h     -0.24473715    -1.85863181     1.18341954
 h     -1.96597610     1.85225668     1.43576458
 h     -0.77150939     1.89808723    -1.30441429
 h      1.82103715     1.47617695    -0.76462066
 o      2.32686511    -1.07708612     0.16700743
 h      3.00973754    -0.39878773     0.03721108
 c     -2.34834647    -0.49675417    -0.72278666
 h     -2.00541398    -0.84051117    -1.71407605
 h     -2.95683855    -1.32032764    -0.26079704
 h     -2.95922349     0.39540544    -0.88141305
 h     -0.10653177     1.18161659     1.62106258
          17

 c      1.11515877    -0.43241212     0.13797187
 c     -0.05474812    -1.01136721     0.57406501
 c     -1.11454841     0.01597803     0.01790602
 c     -1.03415178     1.35226329     0.91343487
 c     -0.44458488     1.15122784    -0.52530636
 c      0.99184478     0.72838899    -0.52068229
 h     -0.24787553    -1.90013793     1.22680296
 h     -1.98438797     1.89125300     1.46873544
 h     -0.72146439     1.96114734    -1.27624352
 h      1.81474220     1.46424368    -0.75693987
 o      2.32909005    -1.08210700     0.16097703
 h      3.05875049    -0.37938181     0.02693997
 c     -2.35322338    -0.50067669    -0.72924546
 h     -1.99629063    -0.83231719    -1.70304239
 h     -2.96903841    -1.29936331    -0.23517235
 h     -2.93298648     0.37852073    -0.86490035
 h     -0.11516231     1.14822812     1.60625549
          17

 c      1.11110998    -0.42532656     0.14364395
 c     -0.04884689    -1.01460964     0.59423169
 c     -1.11195366     0.02071046     0.00305361
 c     -1.03522249     1.34333974     0.90630735
 c     -0.45371975     1.16317731    -0.52049174
 c      0.99124961     0.72462102    -0.52510910
 h     -0.24888113    -1.93489478     1.26457969
 h     -1.98138980     1.92162711     1.48155542
 h     -0.67389415     2.01056498    -1.24282630
 h      1.80291917     1.44283627    -0.74976504
 o      2.33162284    -1.08603168     0.15528059
 h      3.09522594    -0.37551912     0.01900680
 c     -2.35769874    -0.50502333    -0.73471564
 h     -1.98795161    -0.82669186    -1.69473767
 h     -2.97555950    -1.27265804    -0.21117558
 h     -2.91779544     0.36932628    -0.85219410
 h     -0.14299180     1.12389391     1.58634612
          17

 c      1.11057038    -0.42139293     0.14913695
 c     -0.04514685    -1.01622534     0.61366872
 c     -1.11103243     0.02301428    -0.01036243
 c     -1.03640251     1.33338696     0.90169864
 c     -0.46026465     1.17657927    -0.51699303
 c      0.98902109     0.72427886    -0.52939037
 h     -0.24620434    -1.95535905     1.29173539
 h     -1.95549246     1.94058953     1.47248185
 h     -0.63154223     2.04600106    -1.20604821
 h      1.78991723     1.41582320    -0.74488180
 o      2.33473882    -1.08849007     0.14986374
 h      3.11211179    -0.39198269     0.01452807
 c     -2.36135418    -0.50986368    -0.73880726
 h     -1.98073933    -0.82562935    -1.69241080
 h     -2.97688640    -1.24268097    -0.18932305
 h     -2.91735682     0.37335431    -0.84498795
 h     -0.18549933     1.10851809     1.56482860
          17

 c      1.11356399    -0.42071413     0.15446485
 c     -0.04361064    -1.01633627     0.63223837
 c     -1.11201353     0.02283541    -0.02213422
 c     -1.03830393     1.32267789     0.89926234
 c     -0.46370868     1.19115431    -0.51475292
 c      0.98464892     0.72687825    -0.53318788
 h     -0.23932269    -1.95792829     1.30614107
 h     -1.90851332     1.94724519     1.44176434
 h     -0.59707383     2.06931262    -1.16905649
 h      1.78181459     1.38884599    -0.74454780
 o      2.33839014    -1.08948980     0.14474029
 h      3.10837224    -0.42792740     0.01352456
 c     -2.36404741    -0.51472436    -0.74147404
 h     -1.97555773    -0.83025969    -1.69723383
 h     -2.97455444    -1.21293758    -0.16918181
 h     -2.93065801     0.38947257    -0.84384372
 h     -0.23399482     1.10046872     1.54790945
          17

 c      1.11984554    -0.42316885     0.15956914
 c     -0.04398734    -1.01482435     0.64960291
 c     -1.11495789     0.02036792    -0.03210784
 c     -1.04154027     1.31138747     0.89815980
 c     -0.46373970     1.20632910    -0.51349501
 c      0.97776228     0.73172895    -0.53609503
 h     -0.22865552    -1.94254653     1.30821020
 h     -1.84590434     1.94315406     1.39185476
 h     -0.57279619     2.08448414    -1.13594479
 h      1.78438923     1.36736682    -0.75091679
 o      2.34218502    -1.08939242     0.13998979
 h      3.08913338    -0.47721043     0.01495357
 c     -2.36586718    -0.51874238    -0.74300601
 h     -1.97401363    -0.84068827    -1.70781839
 h     -2.97072852    -1.18721503    -0.14964787
 h     -2.95279467     0.41079197    -0.84843758
 h     -0.27639149     1.09658453     1.54413239
          17

 c      1.12893803    -0.42845952     0.16434414
 c     -0.04584872    -1.01133502     0.66523548
 c     -1.11976466     0.01601497    -0.04015173
 c     -1.04620996     1.29933916     0.89725642
 c     -0.46023447     1.22132029    -0.51279336
 c      0.96839649     0.73823006    -0.53776335
 h     -0.21551164    -1.91271208     1.30084803
 h     -1.77843718     1.93415083     1.32832993
 h     -0.56040816     2.09687659    -1.11103462
 h      1.79980513     1.35388010    -0.76514199
 o      2.34525977    -1.08897709     0.13577468
 h      3.06765719    -0.52738330     0.01643013
 c     -2.36700147    -0.52109309    -0.74387847
 h     -1.97805972    -0.85620523    -1.72088115
 h     -2.96740181    -1.16853353    -0.12964789
 h     -2.97774408     0.42895685    -0.85799741
 h     -0.30180065     1.09345571     1.56109369
          17

 c      1.14017282    -0.43615095     0.16866229
 c     -0.04863268    -1.00526674     0.67842263
 c     -1.12619186     0.01031767    -0.04612686
 c     -1.05120103     1.28563400     0.89559875
 c     -0.45323528     1.23533338    -0.51222068
 c      0.95715017     0.74603749    -0.53800875
 h     -0.20203378    -1.87576047     1.28959857
 h     -1.72344773     1.93266737     1.26041221
 h     -0.56078752     2.11140626    -1.09758608
 h      1.82459293     1.34668531    -0.78676149
 o      2.34635296    -1.08933315     0.13232471
 h      3.06429288    -0.56151673     0.01446137
 c     -2.36769362    -0.52130865    -0.74455024
 h     -1.98936271    -0.87567839    -1.73254698
 h     -2.96550542    -1.15821260    -0.10901030
 h     -3.00046726     0.43746594    -0.87158748
 h     -0.30775861     1.08972398     1.59959728
          17

 c      1.15273038    -0.44568569     0.17239147
 c     -0.05171498    -0.99584746     0.68833022
 c     -1.13388105     0.00386809    -0.04987694
 c     -1.05454920     1.26886585     0.89290726
 c     -0.44293300     1.24782357    -0.51153192
 c      0.94503646     0.75496806    -0.53682984
 h     -0.19089469    -1.84216801     1.28211601
 h     -1.69939674     1.95488764     1.19745306
 h     -0.57380085     2.13012328    -1.09631793
 h      1.85125456     1.34163117    -0.81394940
 o      2.34475819    -1.09113289     0.12978176
 h      3.09170842    -0.57001440     0.00689600
 c     -2.36825621    -0.51935441    -0.74532040
 h     -2.00878029    -0.89791196    -1.73951503
 h     -2.96451525    -1.15559420    -0.08891046
 h     -3.01766633     0.43277275    -0.88824809
 h     -0.30161075     1.08666967     1.65195423
          17

 c      1.16568448    -0.45639321     0.17540508
 c     -0.05452596    -0.98247276     0.69424970
 c     -1.14238142    -0.00277539    -0.05124281
 c     -1.05528726     1.24857577     0.88987169
 c     -0.42967175     1.25865676    -0.51076567
 c      0.93318151     0.76481033    -0.53435979
 h     -0.18446492    -1.82175873     1.28550564
 h     -1.71042268     2.00563738     1.14103147
 h     -0.59810913     2.15095423    -1.10481902
 h      1.87176741     1.33478837    -0.84433579
 o      2.34135881    -1.09399870     0.12803422
 h      3.13880850    -0.56086284    -0.00446867
 c     -2.36904114    -0.51555228    -0.74629294
 h     -2.03612195    -0.92189499    -1.73973335
 h     -2.96285471    -1.15856722    -0.07150765
 h     -3.02789145     0.41428632    -0.90708535
 h     -0.29408155     1.08633169     1.70700921
          17

 c      1.17806500    -0.46752762     0.17758954
 c     -0.05667003    -0.96524708     0.69598435
 c     -1.15118269    -0.00914205    -0.05008654
 c     -1.05423799     1.22610392     0.88766847
 c     -0.41397632     1.26805955    -0.51017030
 c      0.92261883     0.77523126    -0.53081043
 h     -0.18375761    -1.81739453     1.30192399
 h     -1.74233282     2.06990821     1.08579713
 h     -0.63111168     2.16886620    -1.11852278
 h      1.88008522     1.32387084    -0.87573219
 o      2.33780345    -1.09717959     0.12684740
 h      3.18364562    -0.54869680    -0.01597132
 c     -2.37034796    -0.51046920    -0.74741457
 h     -2.07015221    -0.94696859    -1.73264454
 h     -2.95874504    -1.16447317    -0.05906010
 h     -3.03159856     0.38424773    -0.92737982
 h     -0.29360719     1.08985710     1.75513023
          17

 c      1.18893253    -0.47833459     0.17885429
 c     -0.05795377    -0.94515967     0.69399035
 c     -1.15976430    -0.01485820    -0.04631067
 c     -1.05278504     1.20336024     0.88705019
 c     -0.39656550     1.27643498    -0.51002375
 c      0.91421167     0.78578562    -0.52643113
 h     -0.18819415    -1.82273218     1.32692904
 h     -1.77803904     2.12739235     1.02812795
 h     -0.66924160     2.17835986    -1.13247800
 h      1.87304674     1.30839754    -0.90653930
 o      2.33540257    -1.10023454     0.12603750
 h      3.21030900    -0.54347757    -0.02484064
 c     -2.37231421    -0.50483046    -0.74852491
 h     -2.10874842    -0.97293530    -1.71914652
 h     -2.95095824    -1.17088867    -0.05309212
 h     -3.03130168     0.34768598    -0.94875465
 h     -0.30489475     1.09723429     1.78990878
          17

 c      1.19745174    -0.48812503     0.17914306
 c     -0.05831224    -0.92363915     0.68908107
 c     -1.16764940    -0.01963665    -0.03987182
 c     -1.05202104     1.18178589     0.88813856
 c     -0.37830436     1.28418755    -0.51049580
 c      0.90861548     0.79596152    -0.52147632
 h     -0.19637825    -1.82717619     1.35281408
 h     -1.80668856     2.16420624     0.96828947
 h     -0.70855388     2.17543753    -1.14273091
 h      1.85051128     1.28940285    -0.93598958
 o      2.33490825    -1.10306727     0.12550565
 h      3.21165126    -0.54944097    -0.02969428
 c     -2.37484583    -0.49943704    -0.74939916
 h     -2.14917229    -1.00007237    -1.70131070
 h     -2.93923078    -1.17609866    -0.05390694
 h     -3.03147849     0.31197743    -0.97134507
 h     -0.32941691     1.10764966     1.80814845
          17

 c      1.20296697    -0.49633581     0.17843832
 c     -0.05773286    -0.90204022     0.68206498
 c     -1.17444796    -0.02326862    -0.03078923
 c     -1.05273247     1.16227250     0.89059974
 c     -0.36010264     1.29161650    -0.51159445
 c      0.90622314     0.80522169    -0.51616936
 h     -0.20687425    -1.82162667     1.37263185
 h     -1.82312155     2.17343141     0.90856773
 h     -0.74536192     2.15846721    -1.14697951
 h      1.81538463     1.26916035    -0.96440955
 o      2.33657110    -1.10580474     0.12522846
 h      3.18758503    -0.56656988    -0.03032858
 c     -2.37765918    -0.49500991    -0.74981304
 h     -2.18843215    -1.02895541    -1.68182265
 h     -2.92438280    -1.17932605    -0.06042139
 h     -3.03742118     0.28507347    -0.99569239
 h     -0.36596570     1.11987269     1.80971385
          17

 c      1.20508145    -0.50256841     0.17675374
 c     -0.05622971    -0.88142894     0.67358407
 c     -1.17988066    -0.02562258    -0.01915029
 c     -1.05558371     1.14534836     0.89376085
 c     -0.34278844     1.29885703    -0.51315845
 c      0.90710165     0.81303800    -0.51066305
 h     -0.21851242    -1.80073674     1.38189647
 h     -1.82560167     2.15268471     0.85184592
 h     -0.77680366     2.12835404    -1.14478525
 h      1.77353888     1.25093147    -0.99350962
 o      2.34009377    -1.10876565     0.12526745
 h      3.14507226    -0.59069512    -0.02781850
 c     -2.38047359    -0.49193795    -0.74966551
 h     -2.22368310    -1.06003797    -1.66318610
 h     -2.90823690    -1.18079865    -0.07023533
 h     -3.05258039     0.27214974    -1.02200925
 h     -0.41078568     1.13257675     1.79783541
          17

 c      1.20372227    -0.50660109     0.17411885
 c     -0.05385302    -0.86255882     0.66409177
 c     -1.18378379    -0.02665030    -0.00511627
 c     -1.06122847     1.13129155     0.89664695
 c     -0.32698383     1.30584370    -0.51486206
 c      0.91099348     0.81894413    -0.50502580
 h     -0.23043619    -1.76295082     1.37875066
 h     -1.81462254     2.10264743     0.80100351
 h     -0.80135379     2.08846423    -1.13764590
 h      1.73294963     1.23843404    -1.02636316
 o      2.34448160    -1.11253245     0.12580102
 h      3.10000447    -0.61213768    -0.02501561
 c     -2.38322339    -0.49010910    -0.74910526
 h     -2.25256212    -1.09310500    -1.64694316
 h     -2.89333488    -1.18160379    -0.07997143
 h     -3.07604891     0.27289402    -1.04916550
 h     -0.45756755     1.14464057     1.77960644
          17

 c      1.19916383    -0.50836701     0.17055959
 c     -0.05070973    -0.84587519     0.65385729
 c     -1.18610309    -0.02640018     0.01106468
 c     -1.07024062     1.12011621     0.89809702
 c     -0.31301098     1.31230188    -0.51622915
 c      0.91748077     0.82263958    -0.49931739
 h     -0.24214824    -1.71023583     1.36393716
 h     -1.79303135     2.02717001     0.75856329
 h     -0.81924137     2.04434487    -1.12895687
 h      1.70112049     1.23462043    -1.06630130
 o      2.34818014    -1.11791427     0.12711221
 h      3.07508025    -0.61646994    -0.02638725
 c     -2.38606840    -0.48904978    -0.74851614
 h     -2.27336532    -1.12692075    -1.63329736
 h     -2.88238303    -1.18318082    -0.08600665
 h     -3.10290415     0.28228909    -1.07457244
 h     -0.49826181     1.15544678     1.76534211
          17

 c      1.19199843    -0.50790643     0.16608011
 c     -0.04697530    -0.83148810     0.64294687
 c     -1.18688372    -0.02503626     0.02903488
 c     -1.08274436     1.11143350     0.89717891
 c     -0.30086986     1.31780724    -0.51668691
 c      0.92626548     0.82412464    -0.49377401
 h     -0.25368345    -1.64818902     1.34112002
 h     -1.76758262     1.93509903     0.72605877
 h     -0.83246343     2.00285628    -1.12352740
 h      1.68148943     1.24002103    -1.11447247
 o      2.35018949    -1.12531188     0.12937846
 h      3.08278017    -0.59516886    -0.03472871
 c     -2.38923402    -0.48826635    -0.74832732
 h     -2.28506582    -1.15934607    -1.62133257
 h     -2.87746385    -1.18643635    -0.08555657
 h     -3.12696880     0.29387255    -1.09520069
 h     -0.52596334     1.16497318     1.76468508
          17

 c      1.18307818    -0.50533019     0.16065227
 c     -0.04288229    -0.81914968     0.63119749
 c     -1.18625707    -0.02285627     0.04830193
 c     -1.09781997     1.10423635     0.89385369
 c     -0.29033507     1.32195140    -0.51569838
 c      0.93729151     0.82374679    -0.48894486
 h     -0.26588309    -1.58609652     1.31728050
 h     -1.75185045     1.84340295     0.70271550
 h     -0.84379086     1.97026430    -1.12613927
 h      1.67207723     1.25208895    -1.16796176
 o      2.35105433    -1.13404041     0.13243893
 h      3.11040004    -0.55687705    -0.04750496
 c     -2.39288217    -0.48749894    -0.74879260
 h     -2.28725032    -1.18786630    -1.60962520
 h     -2.87934111    -1.19089122    -0.07766419
 h     -3.14321593     0.30235803    -1.10866813
 h     -0.53898862     1.17342692     1.78033026
          17

 c      1.17345158    -0.50082030     0.15421784
 c     -0.03870412    -0.80837549     0.61829330
 c     -1.18442368    -0.02029452     0.06822458
 c     -1.11335241     1.09697824     0.88923375
 c     -0.28116790     1.32456307    -0.51295368
 c      0.95057151     0.82208433    -0.48559505
 h     -0.28036648    -1.53534336     1.30179451
 h     -1.76689230     1.77666867     0.68433880
 h     -0.85467891     1.94978217    -1.13929046
 h      1.66793149     1.26643522    -1.22072414
 o      2.35186770    -1.14293410     0.13597320
 h      3.13622568    -0.51784174    -0.05971183
 c     -2.39706366    -0.48677637    -0.74987708
 h     -2.28003764    -1.21022079    -1.59687631
 h     -2.88730748    -1.19452340    -0.06346609
 h     -3.14873600     0.30465209    -1.11375995
 h     -0.54182588     1.18082990     1.80610615
          17

 c      1.16428062    -0.49463789     0.14670082
 c     -0.03480942    -0.79885495     0.60410158
 c     -1.18163440    -0.01789760     0.08801942
 c     -1.12740573     1.08888672     0.88484928
 c     -0.27329711     1.32581121    -0.50849190
 c      0.96595331     0.81977384    -0.48446904
 h     -0.29835938    -1.50449604     1.30226784
 h     -1.82828167     1.75127161     0.66686990
 h     -0.86363849     1.94043788    -1.16169969
 h      1.66444262     1.27872095    -1.26625505
 o      2.35326318    -1.15108065     0.13973492
 h      3.14584312    -0.49016563    -0.06761539
 c     -2.40169147    -0.48633863    -0.75126973
 h     -2.26399528    -1.22488634    -1.58234359
 h     -2.89965696    -1.19449135    -0.04558706
 h     -3.14287649     0.30001450    -1.11054444
 h     -0.54159632     1.18707082     1.83202597
          17

 c      1.15672691    -0.48711829     0.13803191
 c     -0.03176625    -0.79090179     0.58910553
 c     -1.17818455    -0.01626481     0.10680319
 c     -1.14019437     1.08143701     0.88160815
 c     -0.26679682     1.32609120    -0.50264289
 c      0.98302820     0.81740277    -0.48611686
 h     -0.31864882    -1.49391624     1.31900660
 h     -1.92631588     1.75724253     0.65303852
 h     -0.86685111     1.93838000    -1.18902137
 h      1.65896394     1.28580500    -1.29961066
 o      2.35535394    -1.15794040     0.14359038
 h      3.13353206    -0.47998006    -0.06939979
 c     -2.40650748    -0.48653564    -0.75246327
 h     -2.24005314    -1.23134990    -1.56605219
 h     -2.91439517    -1.18820181    -0.02713882
 h     -3.12720579     0.29006372    -1.10037268
 h     -0.54427970     1.19206818     1.84977383
          17

 c      1.15180914    -0.47866320     0.12818654
 c     -0.03027096    -0.78536128     0.57437350
 c     -1.17441881    -0.01594137     0.12368693
 c     -1.15332624     1.07701949     0.87986302
 c     -0.26173162     1.32582194    -0.49585152
 c      1.00115771     0.81546156    -0.49082106
 h     -0.33728207    -1.49660184     1.34481248
 h     -2.03612858     1.77293017     0.64883657
 h     -0.86031625     1.93920861    -1.21592754
 h      1.65099341     1.28609104    -1.31822673
 o      2.35789112    -1.16328750     0.14749604
 h      3.10008510    -0.48849563    -0.06485893
 c     -2.41106441    -0.48775891    -0.75284665
 h     -2.20941012    -1.23018635    -1.54882893
 h     -2.92979402    -1.17411847    -0.01085685
 h     -3.10539985     0.27875235    -1.08582250
 h     -0.55341539     1.19588072     1.85462798
          17

 c      1.15024104    -0.46973900     0.11722953
 c     -0.03085129    -0.78309395     0.56105739
 c     -1.17071284    -0.01729177     0.13790562
 c     -1.16814237     1.07727107     0.87981980
 c     -0.25804209     1.32531005    -0.48852798
 c      1.01953628     0.81430689    -0.49856860
 h     -0.34965220    -1.50393019     1.37026653
 h     -2.13737108     1.78324805     0.65747636
 h     -0.84155135     1.93955608    -1.23788185
 h      1.64195346     1.27959771    -1.32219066
 o      2.36029949    -1.16723063     0.15150147
 h      3.05245593    -0.51174299    -0.05548185
 c     -2.41476662    -0.49037767    -0.75180327
 h     -2.17343810    -1.22292111    -1.53216107
 h     -2.94470085    -1.15213537     0.00143810
 h     -3.08264488     0.27185360    -1.07039229
 h     -0.57024800     1.19886835     1.84540411
          17

 c      1.15230508    -0.46086792     0.10534116
 c     -0.03361303    -0.78462457     0.54998833
 c     -1.16743208    -0.02038768     0.14893051
 c     -1.18539374     1.08283235     0.88148314
 c     -0.25552867     1.32470286    -0.48097109
 c      1.03724713     0.81411171    -0.50902582
 h     -0.35235800    -1.50956140     1.38802230
 h     -2.21813974     1.78115957     0.67917345
 h     -0.81017789     1.93764759    -1.25204798
 h      1.63506525     1.26807232    -1.31447182
 o      2.36160183    -1.17033097     0.15578537
 h      3.00508674    -0.53875474    -0.04502744
 c     -2.41701460    -0.49460518    -0.74884318
 h     -2.13362413    -1.21165496    -1.51785155
 h     -2.95870254    -1.12363768     0.00912012
 h     -3.06390986     0.27513799    -1.05764738
 h     -0.59396903     1.20183207     1.82422236
          17

 c      1.15782304    -0.45259514     0.09280526
 c     -0.03818615    -0.79007002     0.54156298
 c     -1.16489723    -0.02495337     0.15652296
 c     -1.20548422     1.09356745     0.88449790
 c     -0.25388994     1.32398825    -0.47333843
 c      1.05331113     0.81481964    -0.52152734
 h     -0.34372191    -1.51023052     1.39405641
 h     -2.27230311     1.76438801     0.71257700
 h     -0.76784532     1.93336991    -1.25764406
 h      1.63520976     1.25505078    -1.30097790
 o      2.36052483    -1.17356536     0.16064449
 h      2.97828473    -0.55230060    -0.03928985
 c     -2.41741710    -0.50029339    -0.74376588
 h     -2.09160405    -1.19849919    -1.50747968
 h     -2.97221501    -1.09135237     0.01285306
 h     -3.05133146     0.29130466    -1.04991266
 h     -0.62176507     1.20605011     1.79643288
          17

 c      1.16623845    -0.44543447     0.07996491
 c     -0.04382988    -0.79917721     0.53577382
 c     -1.16336494    -0.03040630     0.16071974
 c     -1.22863471     1.10877760     0.88814766
 c     -0.25277330     1.32301283    -0.46564014
 c      1.06677539     0.81616814    -0.53516398
 h     -0.32364605    -1.50542160     1.38759043
 h     -2.29738766     1.73334658     0.75555966
 h     -0.71790693     1.92820273    -1.25604624
 h      1.64812293     1.24529657    -1.28948769
 o      2.35633881    -1.17754615     0.16624503
 h      2.98485250    -0.54156187    -0.04203764
 c     -2.41589180    -0.50683663    -0.73675565
 h     -2.04929459    -1.18500428    -1.50180902
 h     -2.98644253    -1.05894632     0.01442497
 h     -3.04288666     0.31793133    -1.04748529
 h     -0.64904609     1.21312190     1.77008318
          17

 c      1.17676986    -0.43981548     0.06716488
 c     -0.04960786    -0.81136176     0.53225302
 c     -1.16301216    -0.03598404     0.16176814
 c     -1.25479790     1.12737822     0.89159410
 c     -0.25183813     1.32151822    -0.45775887
 c      1.07692424     0.81784155    -0.54907142
 h     -0.29341084    -1.49716128     1.37104124
 h     -2.29436364     1.69064281     0.80539389
 h     -0.66485801     1.92496830    -1.25057183
 h      1.67806448     1.24292936    -1.28631439
 o      2.34970604    -1.18164689     0.17233396
 h      3.01640327    -0.51622470    -0.05030638
 c     -2.41255031    -0.51335757    -0.72830963
 h     -2.00901364    -1.17186442    -1.50043117
 h     -3.00302535    -1.03027427     0.01612750
 h     -3.03390965     0.34869095    -1.04909616
 h     -0.67066035     1.22452277     1.75374094
          17

 c      1.18855458    -0.43605648     0.05470743
 c     -0.05456005    -0.82573323     0.53029687
 c     -1.16391786    -0.04090379     0.16005355
 c     -1.28327619     1.14801041     0.89430846
 c     -0.25084012     1.31921955    -0.44952874
 c      1.08356862     0.81968824    -0.56280030
 h     -0.25547440    -1.49003556     1.35015685
 h     -2.26964089     1.64181341     0.85869264
 h     -0.61338224     1.92707614    -1.24551598
 h      1.72461185     1.24897324    -1.29215212
 o      2.34195298    -1.18471392     0.17846062
 h      3.05455943    -0.49507979    -0.05786278
 c     -2.40753971    -0.51903793    -0.71903311
 h     -1.97339606    -1.15907331    -1.50189895
 h     -3.02324455    -1.00837471     0.01965483
 h     -3.01976576     0.37648637    -1.05296900
 h     -0.68346775     1.24097495     1.75240990
          17

 c      1.20073894    -0.43434776     0.04282604
 c     -0.05785339    -0.84116844     0.52894100
 c     -1.16604823    -0.04449361     0.15604820
 c     -1.31218741     1.16903754     0.89636014
 c     -0.24971948     1.31593869    -0.44089123
 c      1.08713311     0.82177414    -0.57637744
 h     -0.21296362    -1.49064830     1.33341317
 h     -2.23933570     1.59683398     0.91172190
 h     -0.56716100     1.93707525    -1.24421373
 h      1.78174456     1.26088410    -1.30165594
 o      2.33415326    -1.18598246     0.18428457
 h      3.08530419    -0.49127346    -0.06009463
 c     -2.40101260    -0.52334083    -0.70942900
 h     -1.94503048    -1.14639352    -1.50429290
 h     -3.04705349    -0.99465886     0.02502719
 h     -2.99748218     0.39579760    -1.05756713
 h     -0.68851728     1.26212060     1.76452448
          17

 c      1.21252392    -0.43472978     0.03167008
 c     -0.05891613    -0.85655065     0.52723326
 c     -1.16925164    -0.04626660     0.15027926
 c     -1.33836730     1.18860318     0.89819051
 c     -0.24862845     1.31173227    -0.43205163
 c      1.08841219     0.82422045    -0.58999661
 h     -0.16862638    -1.50517498     1.32897553
 h     -2.23142871     1.56990155     0.96197406
 h     -0.52814130     1.95515011    -1.24706203
 h      1.84055811     1.27461709    -1.30740083
 o      2.32697161    -1.18519916     0.18963045
 h      3.10142496    -0.51028683    -0.05487272
 c     -2.39317350    -0.52605473    -0.69979261
 h     -1.92597290    -1.13382219    -1.50588318
 h     -3.07262746    -0.98878401     0.03037108
 h     -2.96612410     0.40357096    -1.06189697
 h     -0.69029183     1.28682080     1.78350163
          17

 c      1.22318296    -0.43707855     0.02130113
 c     -0.05750200    -0.87115763     0.52468663
 c     -1.17325805    -0.04594499     0.14329866
 c     -1.35894599     1.20530950     0.90015924
 c     -0.24784899     1.30690287    -0.42349636
 c      1.08824807     0.82703882    -0.60372658
 h     -0.12394816    -1.53524493     1.33949161
 h     -2.27038061     1.57146442     1.00965009
 h     -0.49681403     1.97881708    -1.25122788
 h      1.89266916     1.28676862    -1.30361114
 o      2.32074552    -1.18250321     0.19445883
 h      3.10121170    -0.55185762    -0.04204357
 c     -2.38428686    -0.52723770    -0.69023218
 h     -1.91735765    -1.12185542    -1.50559301
 h     -3.09684112    -0.98920288     0.03277779
 h     -2.92664928     0.39936660    -1.06562885
 h     -0.69386845     1.31369054     1.80197168
          17

 c      1.23206764    -0.44111812     0.01170532
 c     -0.05361051    -0.88484812     0.52148280
 c     -1.17768187    -0.04344585     0.13565532
 c     -1.37393778     1.21912693     0.90260192
 c     -0.24765586     1.30187719    -0.41584735
 c      1.08733632     0.83008605    -0.61742757
 h     -0.07957694    -1.57614536     1.35980363
 h     -2.34898393     1.59747193     1.05424989
 h     -0.47307754     2.00410469    -1.25230843
 h      1.93197844     1.29540173    -1.28737927
 o      2.31547844    -1.17837802     0.19886041
 h      3.08846394    -0.61076009    -0.02329327
 c     -2.37462780    -0.52715355    -0.68074626
 h     -1.91920942    -1.11154155    -1.50318474
 h     -3.11629747    -0.99390580     0.02954919
 h     -2.88171236     0.38537790    -1.06921606
 h     -0.70282059     1.34142727     1.81463004
          17

 c      1.23862487    -0.44646324     0.00281677
 c     -0.04735108    -0.89782575     0.51816781
 c     -1.18204335    -0.03882578     0.12788585
 c     -1.38545197     1.23084682     0.90596574
 c     -0.24823309     1.29705716    -0.40967447
 c      1.08614458     0.83309504    -0.63078181
 h     -0.03637598    -1.61977162     1.38065145
 h     -2.43825115     1.63545600     1.09194766
 h     -0.45688385     2.02714197    -1.24636750
 h      1.95509660     1.30004345    -1.25844004
 o      2.31070567    -1.17366848     0.20307821
 h      3.07433275    -0.67643451    -0.00249053
 c     -2.36442387    -0.52622952    -0.67128885
 h     -1.93045332    -1.10437698    -1.49921264
 h     -3.12827952    -1.00096554     0.01909522
 h     -2.83543262     0.36636473    -1.07401430
 h     -0.71873355     1.36896243     1.81888413
          17

 c      1.24243833    -0.45267096    -0.00546322
 c     -0.03888726    -0.91029911     0.51523974
 c     -1.18580445    -0.03221744     0.12050966
 c     -1.39538106     1.24111984     0.91052116
 c     -0.24966157     1.29272450    -0.40538000
 c      1.08486916     0.83571490    -0.64333487
 h      0.00429814    -1.65864006     1.39364241
 h     -2.51441614     1.67530420     1.11872153
 h     -0.44843370     2.04520623    -1.23112042
 h      1.96143639     1.30155357    -1.21871198
 o      2.30547317    -1.16946066     0.20748392
 h      3.07724876    -0.73473324     0.01467175
 c     -2.35383457    -0.52499205    -0.66182354
 h     -1.94911278    -1.10205593    -1.49476773
 h     -3.13135313    -1.00884598     0.00131601
 h     -2.79280264     0.34893803    -1.08217085
 h     -0.74135995     1.39555924     1.81468644
          17

 c      1.24327007    -0.45928306    -0.01325742
 c     -0.02844951    -0.92232089     0.51296652
 c     -1.18841016    -0.02378767     0.11401339
 c     -1.40487296     1.25025950     0.91620406
 c     -0.25193544     1.28899920    -0.40316338
 c      1.08339087     0.83753250    -0.65452106
 h      0.04094002    -1.68777011     1.39349709
 h     -2.56483175     1.71115744     1.13220358
 h     -0.44812999     2.05717163    -1.20628082
 h      1.95348596     1.30214396    -1.17199172
 o      2.29908086    -1.16651680     0.21236117
 h      3.11090762    -0.77676016     0.02410086
 c     -2.34298939    -0.52390740    -0.65241920
 h     -1.97267479    -1.10606034    -1.49101512
 h     -3.12568567    -1.01659849    -0.02233810
 h     -2.75840479     0.33941532    -1.09586207
 h     -0.76873269     1.42089714     1.80436923
          17

 c      1.24107076    -0.46586077    -0.02070739
 c     -0.01635687    -0.93376761     0.51137838
 c     -1.18933650    -0.01371501     0.10882563
 c     -1.41462155     1.25835231     0.92266222
 c     -0.25498558     1.28582480    -0.40302234
 c      1.08125202     0.83808317    -0.66369684
 h      0.07224307    -1.70492678     1.37824191
 h     -2.58418422     1.73988818     1.13141515
 h     -0.45648602     2.06364493    -1.17350001
 h      1.93707745     1.30545032    -1.12359387
 o      2.29219110    -1.16479316     0.21765797
 h      3.16679855    -0.80634717     0.02717361
 c     -2.33205331    -0.52315125    -0.64339704
 h     -1.99853090    -1.11713980    -1.48860919
 h     -3.11315789    -1.02400989    -0.04898224
 h     -2.73479786     0.34066687    -1.11583163
 h     -0.79733946     1.44513120     1.79235963
          17

 c      1.23597594    -0.47203288    -0.02795640
 c     -0.00301926    -0.94435072     0.51029586
 c     -1.18814402    -0.00218198     0.10529074
 c     -1.42506686     1.26535758     0.92938713
 c     -0.25870105     1.28297153    -0.40477134
 c      1.07774434     0.83689726    -0.67023352
 h      0.09729706    -1.71053800     1.34896570
 h     -2.57134361     1.75991862     1.11621191
 h     -0.47403966     2.06691146    -1.13608589
 h      1.92057147     1.31612225    -1.07936059
 o      2.28630809    -1.16391403     0.22314267
 h      3.22242710    -0.83204483     0.02807018
 c     -2.32124183    -0.52250643    -0.63541014
 h     -2.02431314    -1.13489064    -1.48725303
 h     -3.09716521    -1.03162100    -0.07464672
 h     -2.72181950     0.35047608    -1.14033285
 h     -0.82277665     1.46881624     1.78422884
          17

 c      1.22831639    -0.47755168    -0.03512077
 c      0.01107096    -0.95360713     0.50933556
 c     -1.18452980     0.01061498     0.10365026
 c     -1.43634482     1.27116295     0.93591126
 c     -0.26295277     1.28007906    -0.40809174
 c      1.07221618     0.83365490    -0.67369963
 h      0.11571316    -1.70784805     1.30979370
 h     -2.52843391     1.77090900     1.08702416
 h     -0.50122415     2.07049803    -1.09834980
 h      1.91154801     1.33811543    -1.04368804
 o      2.28260468    -1.16365484     0.22863906
 h      3.25949825    -0.85884462     0.02977860
 c     -2.31077511    -0.52152601    -0.62931751
 h     -2.04800252    -1.15769895    -1.48569289
 h     -3.08181168    -1.04039700    -0.09504238
 h     -2.71740644     0.36314342    -1.16568171
 h     -0.84119201     1.49252151     1.78465599
          17

 c      1.21862772    -0.48232331    -0.04226800
 c      0.02534302    -0.96088515     0.50791594
 c     -1.17836372     0.02444733     0.10403074
 c     -1.44804211     1.27558822     0.94201020
 c     -0.26762855     1.27676788    -0.41263627
 c      1.06449943     0.82842661    -0.67403695
 h      0.12771079    -1.70314361     1.26785781
 h     -2.46193872     1.77437450     1.04489093
 h     -0.53808151     2.07796747    -1.06433668
 h      1.91203335     1.37192394    -1.01760602
 o      2.28158501    -1.16394361     0.23405905
 h      3.26887651    -0.88784894     0.03339419
 c     -2.30086563    -0.51981605    -0.62590315
 h     -2.06786607    -1.18313217    -1.48218928
 h     -3.07041610    -1.05093336    -0.10671379
 h     -2.71896140     0.37253542    -1.18785376
 h     -0.85104194     1.51619185     1.79503919
          17

 c      1.20763776    -0.48640146    -0.04940955
 c      0.03916022    -0.96542178     0.50536383
 c     -1.16970482     0.03903444     0.10644347
 c     -1.45888743     1.27827149     0.94776317
 c     -0.27268178     1.27281531    -0.41816398
 c      1.05503684     0.82177390    -0.67154785
 h      0.13400718    -1.70492081     1.23208886
 h     -2.38560468     1.77545694     0.99150174
 h     -0.58373368     2.09104538    -1.03624176
 h      1.91717725     1.41335300    -0.99900806
 o      2.28315433    -1.16477001     0.23937477
 h      3.24944005    -0.91779236     0.03851455
 c     -2.29176322    -0.51722434    -0.62562550
 h     -2.08238825    -1.20857101    -1.47516308
 h     -3.06398247    -1.06254507    -0.10807504
 h     -2.72424515     0.37414145    -1.20376208
 h     -0.85383573     1.53878077     1.81271418
          17

 c      1.19623322    -0.48994961    -0.05651396
 c      0.05185572    -0.96664075     0.50123292
 c     -1.15879153     0.05403109     0.11078562
 c     -1.46666414     1.27847534     0.95347588
 c     -0.27817278     1.26828377    -0.42461030
 c      1.04456749     0.81457054    -0.66671122
 h      0.13531893    -1.72046494     1.20952378
 h     -2.32245276     1.78502274     0.92840861
 h     -0.63585932     2.10829563    -1.01363432
 h      1.91906562     1.45546085    -0.98474524
 o      2.28663341    -1.16616825     0.24462594
 h      3.20818723    -0.94566052     0.04319380
 c     -2.28376083    -0.51386924    -0.62851323
 h     -2.09028612    -1.23179282    -1.46369139
 h     -3.06079985    -1.07300942    -0.09966543
 h     -2.73171049     0.36576436    -1.21179625
 h     -0.85322492     1.55860226     1.83263777
          17

 c      1.18540616    -0.49317942    -0.06353535
 c      0.06277335    -0.96457817     0.49569051
 c     -1.14600639     0.06901669     0.11684214
 c     -1.46915899     1.27535192     0.95963606
 c     -0.28425683     1.26348914    -0.43203122
 c      1.03376531     0.80772942    -0.66002159
 h      0.13180710    -1.75089024     1.20076407
 h     -2.29539331     1.81605879     0.85512472
 h     -0.69072585     2.12563444    -0.99424656
 h      1.91104273     1.49146090    -0.97231249
 o      2.29065679    -1.16825691     0.24997375
 h      3.16244186    -0.96655392     0.04325347
 c     -2.27710832    -0.51005864    -0.63419559
 h     -2.09057352    -1.25135617    -1.44773912
 h     -3.05748304    -1.07927076    -0.08353933
 h     -2.74061170     0.34756877    -1.21194545
 h     -0.85332379     1.57406861     1.84990398
          17

 c      1.17616725    -0.49628272    -0.07044408
 c      0.07126480    -0.95997470     0.48952877
 c     -1.13182031     0.08348839     0.12428897
 c     -1.46625272     1.26913279     0.96663775
 c     -0.29110996     1.25883889    -0.44048911
 c      1.02308653     0.80202729    -0.65192328
 h      0.12323778    -1.78992854     1.19971220
 h     -2.30417037     1.86926531     0.77101320
 h     -0.74391844     2.13824770    -0.97556589
 h      1.88953403     1.51641710    -0.96033936
 o      2.29335176    -1.17123575     0.25572451
 h      3.13781101    -0.97433720     0.03215613
 c     -2.27189577    -0.50619104    -0.64198901
 h     -2.08262083    -1.26676941    -1.42816957
 h     -3.05051848    -1.07853836    -0.06235360
 h     -2.75110955     0.32200498    -1.20581291
 h     -0.85725226     1.58424669     1.86142808
          17

 c      1.16941820    -0.49937409    -0.07724250
 c      0.07668358    -0.95389060     0.48375163
 c     -1.11674769     0.09689153     0.13271545
 c     -1.45989286     1.26138013     0.97425394
 c     -0.29885418     1.25467614    -0.44996926
 c      1.01275863     0.79802382    -0.64278987
 h      0.10961343    -1.82806793     1.19807521
 h     -2.32646935     1.92966276     0.68114521
 h     -0.79127525     2.14236127    -0.95602979
 h      1.85417188     1.52780380    -0.94851073
 o      2.29360044    -1.17516403     0.26208810
 h      3.14903934    -0.96577086     0.00512414
 c     -2.26798366    -0.50268966    -0.65099641
 h     -2.06619013    -1.27845656    -1.40658216
 h     -3.03736460    -1.06909938    -0.03864593
 h     -2.76435019     0.29359487    -1.19651107
 h     -0.86637980     1.58907301     1.86650059
          17

 c      1.16581303    -0.50248318    -0.08394080
 c      0.07846125    -0.94727223     0.47917945
 c     -1.10132395     0.10868518     0.14167068
 c     -1.45205497     1.25370038     0.98177466
 c     -0.30751627     1.25119277    -0.46034309
 c      1.00279426     0.79601154    -0.63290875
 h      0.09139665    -1.85703701     1.18938336
 h     -2.34180111     1.98121777     0.59450053
 h     -0.82962908     2.13619428    -0.93548753
 h      1.80761403     1.52575479    -0.93748735
 o      2.29221838    -1.17971233     0.26879673
 h      3.18175248    -0.94470242    -0.03467992
 c     -2.26501285    -0.49994074    -0.66024005
 h     -2.04146766    -1.28749264    -1.38497310
 h     -3.01691684    -1.05066927    -0.01439719
 h     -2.78222908     0.26809761    -1.18811618
 h     -0.88028631     1.58937014     1.86668318
          17

 c      1.16565673    -0.50560353    -0.09049266
 c      0.07624755    -0.94074100     0.47627569
 c     -1.08608307     0.11840041     0.15071262
 c     -1.44398985     1.24708251     0.98841038
 c     -0.31700185     1.24838972    -0.47136412
 c      0.99298991     0.79596575    -0.62246134
 h      0.06929634    -1.87171036     1.17028127
 h     -2.33973931     2.01427176     0.51921747
 h     -0.85729604     2.12031945    -0.91519707
 h      1.75555777     1.51341976    -0.92899840
 o      2.29079726    -1.18436494     0.27527142
 h      3.21046730    -0.91853487    -0.07894564
 c     -2.26250583    -0.49818051    -0.66885959
 h     -2.00912475    -1.29510054    -1.36523716
 h     -2.98957977    -1.02442486     0.00923255
 h     -2.80640376     0.25056425    -1.18436182
 h     -0.89711801     1.58674439     1.86542156
          17

 c      1.16885418    -0.50874682    -0.09673383
 c      0.07002410    -0.93454349     0.47511403
 c     -1.07152739     0.12567450     0.15944608
 c     -1.43641291     1.24199432     0.99346277
 c     -0.32707352     1.24605768    -0.48267735
 c      0.98294224     0.79752170    -0.61151036
 h      0.04398834    -1.87040140     1.14038615
 h     -2.31686989     2.02451211     0.46113954
 h     -0.87443267     2.09776609    -0.89764554
 h      1.70654277     1.49711578    -0.92595983
 o      2.29043734    -1.18868797     0.28098388
 h      3.21815836    -0.89353386    -0.12018475
 c     -2.26002861    -0.49736024    -0.67632978
 h     -1.97041897    -1.30203699    -1.34863806
 h     -2.95714363    -0.99283762     0.03205361
 h     -2.83667991     0.24291358    -1.18698591
 h     -0.91426490     1.58324825     1.86720064
          17

 c      1.17491900    -0.51196380    -0.10236180
 c      0.06013529    -0.92855565     0.47539806
 c     -1.05810208     0.13026908     0.16754530
 c     -1.42969294     1.23861435     0.99641667
 c     -0.33734984     1.24378610    -0.49383755
 c      0.97219134     0.80008753    -0.60003828
 h      0.01591486    -1.85494565     1.10200094
 h     -2.27350698     2.01082729     0.42412798
 h     -0.88315982     2.07388328    -0.88629549
 h      1.67023576     1.48497812    -0.93206278
 o      2.29161121    -1.19238202     0.28556331
 h      3.19816261    -0.87378424    -0.15353552
 c     -2.25730307    -0.49713359    -0.68255501
 h     -1.92728060    -1.30815374    -1.33547698
 h     -2.92246254    -0.95929619     0.05480054
 h     -2.87008353     0.24302360    -1.19505912
 h     -0.92941628     1.58069643     1.87596534
          17

 c      1.18304380    -0.51533255    -0.10696253
 c      0.04723986    -0.92230179     0.47651145
 c     -1.04618503     0.13208062     0.17476019
 c     -1.42387368     1.23698012     0.99707079
 c     -0.34736086     1.24104964    -0.50435771
 c      0.96058199     0.80319358    -0.58809518
 h     -0.01486600    -1.83100906     1.05997619
 h     -2.21238051     1.97438607     0.41028664
 h     -0.88707800     2.05536499    -0.88499519
 h      1.65314935     1.48287019    -0.95005901
 o      2.29433224    -1.19526976     0.28879744
 h      3.15149443    -0.86137622    -0.17677231
 c     -2.25419551    -0.49702841    -0.68775536
 h     -1.88227050    -1.31240535    -1.32514658
 h     -2.88881996    -0.92747491     0.07870110
 h     -2.90171249     0.24626380    -1.20591862
 h     -0.94164464     1.57984267     1.89321189
          17

 c      1.19221189    -0.51892786    -0.11006930
 c      0.03221539    -0.91503295     0.47762690
 c     -1.03609539     0.13114999     0.18091045
 c     -1.41860294     1.23697287     0.99566559
 c     -0.35669691     1.23742192    -0.51381006
 c      0.94861866     0.80685505    -0.57599373
 h     -0.04878747    -1.80789877     1.02118540
 h     -2.13908943     1.91920115     0.41928853
 h     -0.88971744     2.04783495    -0.89680594
 h      1.65442501     1.49011119    -0.97937712
 o      2.29821019    -1.19731787     0.29067203
 h      3.08606208    -0.85611527    -0.19087673
 c     -2.25065605    -0.49666192    -0.69222790
 h     -1.83832224    -1.31331442    -1.31654424
 h     -2.85900985    -0.90055195     0.10457140
 h     -2.92654636     0.24787372    -1.21666403
 h     -0.95175973     1.58000961     1.91702079
          17

 c      1.20131783    -0.52277726    -0.11123561
 c      0.01604276    -0.90600561     0.47794176
 c     -1.02811604     0.12767507     0.18587040
 c     -1.41298183     1.23807768     0.99299630
 c     -0.36519736     1.23284763    -0.52195354
 c      0.93737709     0.81149344    -0.56432121
 h     -0.08666230    -1.79598354     0.99254394
 h     -2.06443164     1.85449817     0.44606803
 h     -0.89246354     2.05275267    -0.92254153
 h      1.66673432     1.50033291    -1.01574751
 o      2.30239921    -1.19870923     0.29148095
 h      3.01760319    -0.85447215    -0.20170199
 c     -2.24669364    -0.49585384    -0.69612784
 h     -1.79831413    -1.30961926    -1.30861361
 h     -2.83452697    -0.88060204     0.13179588
 h     -2.94081357     0.24448758    -1.22512487
 h     -0.96162961     1.57953553     1.94290451
          17

 c      1.20927909    -0.52681595    -0.11010268
 c     -0.00032493    -0.89501670     0.47702626
 c     -1.02252176     0.12202192     0.18954448
 c     -1.40532830     1.23900363     0.99056417
 c     -0.37301034     1.22774312    -0.52879056
 c      0.92805894     0.81752664    -0.55373411
 h     -0.12903295    -1.80087595     0.97751118
 h     -2.00815493     1.79830633     0.47697423
 h     -0.89383714     2.06627492    -0.96009301
 h      1.68114361     1.50626644    -1.05336685
 o      2.30572050    -1.19986538     0.29186825
 h      2.96769776    -0.84938186    -0.22050228
 c     -2.24236153    -0.49462558    -0.69936284
 h     -1.76461779    -1.30080692    -1.30077528
 h     -2.81540216    -0.86847777     0.15795159
 h     -2.94257141     0.23467136    -1.23020405
 h     -0.97306497     1.57665891     1.96576646
          17

 c      1.21514591    -0.53086551    -0.10644403
 c     -0.01608066    -0.88278292     0.47501517
 c     -1.01960085     0.11471925     0.19183393
 c     -1.39346467     1.23787720     0.99029497
 c     -0.38044364     1.22281291    -0.53449964
 c      0.92162921     0.82510124    -0.54476188
 h     -0.17522683    -1.81907579     0.97410514
 h     -1.99647566     1.77451460     0.49139977
 h     -0.89090553     2.08131921    -1.00519348
 h      1.69070899     1.50302009    -1.08709909
 o      2.30743828    -1.20112739     0.29237059
 h      2.95103226    -0.83548341    -0.25645490
 c     -2.23770874    -0.49314603    -0.70161203
 h     -1.73875330    -1.28739965    -1.29314369
 h     -2.80075195    -0.86414219     0.17944751
 h     -2.93187023     0.21900430    -1.23195780
 h     -0.98689200     1.57023277     1.98175107
          17

 c      1.21820558    -0.53465231    -0.10017800
 c     -0.03059177    -0.87068158     0.47242430
 c     -1.01964948     0.10641771     0.19260270
 c     -1.37677503     1.23411525     0.99273864
 c     -0.38774760     1.21875951    -0.53931058
 c      0.91866018     0.83406549    -0.53773090
 h     -0.22317458    -1.84068449     0.97696939
 h     -2.03852299     1.79044386     0.48249881
 h     -0.88115440     2.09077180    -1.05303520
 h      1.69150140     1.48869864    -1.11343434
 o      2.30804164    -1.20227702     0.29268275
 h      2.96215828    -0.81674716    -0.30479984
 c     -2.23271299    -0.49167963    -0.70241232
 h     -1.72120844    -1.27099760    -1.28654652
 h     -2.78956259    -0.86712679     0.19270561
 h     -2.91080379     0.20003661    -1.23164287
 h     -1.00234134     1.56007006     1.98954744
          17

 c      1.21804442    -0.53785433    -0.09135334
 c     -0.04335472    -0.86016843     0.46983468
 c     -1.02293729     0.09782090     0.19167586
 c     -1.35736500     1.22927968     0.99622332
 c     -0.39498491     1.21608779    -0.54340293
 c      0.91928833     0.84403247    -0.53275423
 h     -0.27016231    -1.85554954     0.98078521
 h     -2.11263987     1.82685198     0.46719063
 h     -0.86350762     2.08959540    -1.09954415
 h      1.68252435     1.46399062    -1.13074098
 o      2.30861743    -1.20276876     0.29194955
 h      2.98470612    -0.80259245    -0.35143604
 c     -2.22724523    -0.49055047    -0.70125871
 h     -1.71144520    -1.25408080    -1.28238528
 h     -2.78124185    -0.87686074     0.19516855
 h     -2.88333687     0.18205023    -1.23165430
 h     -1.01709479     1.54696720     1.99080998
          17

 c      1.21454387    -0.54014606    -0.08012132
 c     -0.05397757    -0.85239035     0.46771677
 c     -1.02965058     0.08961167     0.18888044
 c     -1.33781893     1.22503870     0.99884081
 c     -0.40200807     1.21503521    -0.54684758
 c      0.92320906     0.85442901    -0.52972124
 h     -0.31361071    -1.85687010     0.98199387
 h     -2.19197964     1.86248145     0.46301002
 h     -0.83859002     2.07555765    -1.14193140
 h      1.66562003     1.43179995    -1.13947898
 o      2.30997151    -1.20220733     0.28949343
 h      3.00521371    -0.80005855    -0.38461590
 c     -2.22110778    -0.49008798    -0.69772557
 h     -1.70812689    -1.23953471    -1.28233020
 h     -2.77585689    -0.89285256     0.18585415
 h     -2.85447945     0.17018866    -1.23501818
 h     -1.02810985     1.53242223     1.98936972
          17

 c      1.20784577    -0.54123370    -0.06670671
 c     -0.06221613    -0.84803726     0.46638114
 c     -1.03981000     0.08237177     0.18409569
 c     -1.31986117     1.22224197     0.99942410
 c     -0.40848816     1.21556742    -0.54958531
 c      0.92968491     0.86451844    -0.52827184
 h     -0.35146787    -1.84192533     0.97902024
 h     -2.25944202     1.88562093     0.47789452
 h     -0.80858390     2.04929592    -1.17898531
 h      1.64559399     1.39708348    -1.14257596
 o      2.31245477    -1.20044938     0.28501703
 h      3.01618743    -0.81202665    -0.39835325
 c     -2.21415606    -0.49052087    -0.69164007
 h     -1.70959542    -1.22988762    -1.28782710
 h     -2.77417646    -0.91479596     0.16550277
 h     -2.82849409     0.16859446    -1.24408588
 h     -1.03252586     1.51809317     1.98963726
          17

 c      1.19832560    -0.54087900    -0.05138602
 c     -0.06802006    -0.84729095     0.46596526
 c     -1.05319053     0.07651198     0.17729461
 c     -1.30444462     1.22120984     0.99746208
 c     -0.41397371     1.21740478    -0.55141922
 c      0.93761699     0.87344571    -0.52779764
 h     -0.38242277    -1.81190071     0.97212432
 h     -2.30607905     1.89145329     0.51338973
 h     -0.77687323     2.01410768    -1.21135080
 h      1.62991169     1.36634454    -1.14548345
 o      2.31604573    -1.19754345     0.27855072
 h      3.01505285    -0.83806820    -0.39172067
 c     -2.20643857    -0.49186623    -0.68326983
 h     -1.71447426    -1.22643897    -1.29949784
 h     -2.77756296    -0.94260312     0.13637422
 h     -2.80694857     0.17825179    -1.25885646
 h     -1.02832187     1.50509095     1.99451767
          17

 c      1.18657624    -0.53891626    -0.03447654
 c     -0.07154175    -0.84980308     0.46641885
 c     -1.06927919     0.07223754     0.16858019
 c     -1.29204304     1.22206720     0.99296521
 c     -0.41797736     1.22008892    -0.55203112
 c      0.94579090     0.88039151    -0.52758247
 h     -0.40619322    -1.77184150     0.96341696
 h     -2.32746611     1.87864283     0.56803598
 h     -0.74749626     1.97532633    -1.24154892
 h      1.62657412     1.34585973    -1.15459703
 o      2.32037008    -1.19369692     0.27043999
 h      3.00395432    -0.87489166    -0.36869544
 c     -2.19823911    -0.49394252    -0.67337143
 h     -1.72207273    -1.22868746    -1.31668670
 h     -2.78760348    -0.97625078     0.10159409
 h     -2.78838042     0.19634825    -1.27639172
 h     -1.01460753     1.49347670     2.00376807
          17

 c      1.17339300    -0.53525838    -0.01633488
 c     -0.07309191    -0.85472487     0.46749692
 c     -1.08728777     0.06956375     0.15821216
 c     -1.28281393     1.22486118     0.98635235
 c     -0.42009415     1.22312341    -0.55106092
 c      0.95331838     0.88483905    -0.52714300
 h     -0.42390984    -1.73056670     0.95695454
 h     -2.32193794     1.84782293     0.63880432
 h     -0.72427491     1.93880940    -1.27317331
 h      1.63973677     1.33863475    -1.17331646
 o      2.32461482    -1.18928401     0.26142021
 h      2.99117341    -0.91618241    -0.33931873
 c     -2.19002427    -0.49653912    -0.66300747
 h     -1.73229933    -1.23446934    -1.33746787
 h     -2.80536089    -1.01530653     0.06404961
 h     -2.76992657     0.21781878    -1.29206496
 h     -0.99149076     1.48233537     2.01397787
          17

 c      1.15974545    -0.52988648     0.00263503
 c     -0.07308921    -0.86088651     0.46881840
 c     -1.10621144     0.06837177     0.14661859
 c     -1.27661048     1.22950595     0.97829495
 c     -0.42012840     1.22618072    -0.54827915
 c      0.95994896     0.88673123    -0.52650327
 h     -0.43810154    -1.69921572     0.95819455
 h     -2.29077819     1.80156569     0.72137892
 h     -0.70971510     1.90859792    -1.30890053
 h      1.66666134     1.34270905    -1.19889105
 o      2.32751716    -1.18479798     0.25260906
 h      2.99151312    -0.95344585    -0.31947967
 c     -2.18241109    -0.49960660    -0.65326256
 h     -1.74517930    -1.24075527    -1.35916722
 h     -2.83043992    -1.05824213     0.02534021
 h     -2.74922942     0.23754997    -1.30147604
 h     -0.95968381     1.47031327     2.02013445
          17

 c      1.14671880    -0.52281801     0.02197067
 c     -0.07210329    -0.86722715     0.47006931
 c     -1.12491685     0.06847804     0.13438093
 c     -1.27281345     1.23562637     0.96957067
 c     -0.41816590     1.22925073    -0.54376862
 c      0.96591573     0.88633273    -0.52605974
 h     -0.45133811    -1.68691812     0.97178499
 h     -2.24047647     1.74549624     0.80998677
 h     -0.70429726     1.88519941    -1.34829745
 h      1.69980673     1.35293057    -1.22409499
 o      2.32796216    -1.18058087     0.24496681
 h      3.01740929    -0.98055664    -0.32224501
 c     -2.17616104    -0.50333374    -0.64505306
 h     -1.76036662    -1.24463805    -1.37912021
 h     -2.86054019    -1.10208624    -0.01439381
 h     -2.72539237     0.25179494    -1.30172288
 h     -0.92009579     1.45617108     2.01750957
          17

 c      1.13541127    -0.51407196     0.04115801
 c     -0.07097932    -0.87329615     0.47128467
 c     -1.14224782     0.06968706     0.12218260
 c     -1.26997636     1.24236572     0.96093139
 c     -0.41454688     1.23259200    -0.53794654
 c      0.97156096     0.88398705    -0.52622965
 h     -0.46378269    -1.69540832     0.99831718
 h     -2.18707541     1.69011944     0.89775465
 h     -0.70669359     1.86609643    -1.38745955
 h      1.73125403     1.36394126    -1.24144949
 o      2.32603046    -1.17655910     0.23846547
 h      3.06320685    -0.99827348    -0.34469901
 c     -2.17210925    -0.50808891    -0.63907310
 h     -1.77692859    -1.24408325    -1.39533816
 h     -2.89200348    -1.14290081    -0.05563545
 h     -2.69913324     0.25870326    -1.29186876
 h     -0.87353040     1.43909331     2.00290750
          17

 c      1.12680698    -0.50366460     0.05967687
 c     -0.07079028    -0.87932442     0.47290901
 c     -1.15714463     0.07180834     0.11071927
 c     -1.26570758     1.24841303     0.95285412
 c     -0.40976395     1.23653510    -0.53140250
 c      0.97711303     0.87998649    -0.52724106
 h     -0.47245398    -1.71838986     1.03343996
 h     -2.15768767     1.65041728     0.97938571
 h     -0.71463614     1.84784828    -1.42083431
 h      1.75527322     1.37177679    -1.24577041
 o      2.32275542    -1.17248089     0.23238509
 h      3.10955889    -1.01055701    -0.37288043
 c     -2.17100902    -0.51429198    -0.63578286
 h     -1.79339033    -1.23832154    -1.40695504
 h     -2.92101480    -1.17682232    -0.09845390
 h     -2.67264423     0.25844778    -1.27301235
 h     -0.82049034     1.41878336     1.97516195
          17

 c      1.12164641    -0.49164838     0.07707128
 c     -0.07251846    -0.88580752     0.47553846
 c     -1.16876098     0.07462681     0.10059089
 c     -1.25810297     1.25279229     0.94527754
 c     -0.40433299     1.24130231    -0.52471535
 c      0.98263296     0.87454935    -0.52909956
 h     -0.47329925    -1.74634697     1.07048828
 h     -2.17379236     1.63684152     1.05475448
 h     -0.72576016     1.82788509    -1.44344524
 h      1.76885682     1.37416618    -1.23467674
 o      2.31909210    -1.16820169     0.22612899
 h      3.13968016    -1.01986517    -0.39499343
 c     -2.17335808    -0.52229124    -0.63537248
 h     -1.80790456    -1.22793111    -1.41445442
 h     -2.94469364    -1.20102237    -0.14196750
 h     -2.64936503     0.25323744    -1.24818036
 h     -0.76111061     1.39544161     1.93515173
          17

 c      1.12031636    -0.47816367     0.09300652
 c     -0.07673427    -0.89309212     0.47963312
 c     -1.17655850     0.07785530     0.09220551
 c     -1.24790776     1.25576447     0.93799575
 c     -0.39868827     1.24692032    -0.51834852
 c      0.98801604     0.86782479    -0.53161563
 h     -0.46343246    -1.77113008     1.10348165
 h     -2.22573447     1.64516125     1.12500233
 h     -0.73812401     1.80521682    -1.45221049
 h      1.77161488     1.37046427    -1.20839179
 o      2.31555476    -1.16369834     0.21944794
 h      3.14476933    -1.02674959    -0.40511063
 c     -2.17928040    -0.53226616    -0.63773413
 h     -1.81846656    -1.21466938    -1.41968032
 h     -2.96172617    -1.21429468    -0.18431151
 h     -2.63353930     0.24704899    -1.22190100
 h     -0.69536746     1.36970278     1.88546936
          17

 c      1.12279473    -0.46347856     0.10729442
 c     -0.08346641    -0.90120471     0.48539332
 c     -1.18036564     0.08112086     0.08573788
 c     -1.23739096     1.25819536     0.93113395
 c     -0.39313688     1.25321132    -0.51259699
 c      0.99298365     0.85989051    -0.53442195
 h     -0.44191740    -1.78766593     1.12848906
 h     -2.28562904     1.66411283     1.18745619
 h     -0.75047899     1.78044395    -1.44646355
 h      1.76581101     1.36170385    -1.16961992
 o      2.31226093    -1.15901266     0.21237245
 h      3.12305207    -1.03065301    -0.40215302
 c     -2.18850745    -0.54412855    -0.64253084
 h     -1.82319504    -1.20101992    -1.42551481
 h     -2.97263920    -1.21734701    -0.22281971
 h     -2.62927750     0.24454324    -1.19909474
 h     -0.62355144     1.34254029     1.82973342
          17

 c      1.12868436    -0.44799581     0.11988084
 c     -0.09225221    -0.90983645     0.49275711
 c     -1.18037319     0.08399211     0.08113799
 c     -1.22823851     1.26071506     0.92497013
 c     -0.38786404     1.25981637    -0.50755033
 c      0.99707178     0.85073832    -0.53698327
 h     -0.40964654    -1.79406151     1.14389469
 h     -2.33156066     1.68528755     1.23840671
 h     -0.76244362     1.75553572    -1.42814584
 h      1.75656581     1.35079787    -1.12346551
 o      2.30895223    -1.15422671     0.20518885
 h      3.07931934    -1.03026416    -0.38952610
 c     -2.20046166    -0.55741410    -0.64939574
 h     -1.82075899    -1.18940637    -1.43506074
 h     -2.97985266    -1.21288943    -0.25427400
 h     -2.63912492     0.24890870    -1.18329659
 h     -0.54680593     1.31511722     1.77157942
          17

 c      1.13730874    -0.43222958     0.13081453
 c     -0.10228338    -0.91838048     0.50143181
 c     -1.17706798     0.08602083     0.07817666
 c     -1.22113053     1.26362873     0.91980764
 c     -0.38294843     1.26623361    -0.50307869
 c      0.99967513     0.84029173    -0.53866396
 h     -0.36900019    -1.79145327     1.15041338
 h     -2.35179729     1.70418952     1.27548329
 h     -0.77462585     1.73353945    -1.40178924
 h      1.75145446     1.34239038    -1.07672991
 o      2.30491652    -1.14947506     0.19851550
 h      3.02621248    -1.02336009    -0.37631792
 c     -2.21438523    -0.57125530    -0.65815637
 h     -1.81095450    -1.18124364    -1.45038777
 h     -2.98733698    -1.20532638    -0.27528850
 h     -2.66290951     0.25977269    -1.17527235
 h     -0.46773776     1.28863444     1.71356478
          17

 c      1.14782274    -0.41676110     0.14021612
 c     -0.11258404    -0.92598781     0.51092640
 c     -1.17113476     0.08679172     0.07651406
 c     -1.21600537     1.26704508     0.91598642
 c     -0.37839007     1.27188317    -0.49887112
 c      1.00026189     0.82854024    -0.53893120
 h     -0.32342956    -1.78391417     1.15108596
 h     -2.34128016     1.71867840     1.29767159
 h     -0.78854168     1.71806613    -1.37390019
 h      1.75804881     1.34134629    -1.03567932
 o      2.29905269    -1.14496544     0.19330616
 h      2.98345845    -1.00665514    -0.37730775
 c     -2.22947137    -0.58457238    -0.66889387
 h     -1.79519303    -1.17636640    -1.47145492
 h     -2.99936866    -1.19962117    -0.28302572
 h     -2.69784918     0.27315059    -1.17326569
 h     -0.39076309     1.26425391     1.65676594
          17

 c      1.15930171    -0.40217896     0.14825410
 c     -0.12219049    -0.93167423     0.52061559
 c     -1.16335489     0.08597487     0.07576892
 c     -1.21232793     1.27093902     0.91381652
 c     -0.37418057     1.27621674    -0.49457760
 c      0.99875493     0.81579761    -0.53763665
 h     -0.27678646    -1.77784276     1.15083028
 h     -2.29905627     1.72799985     1.30495009
 h     -0.80597454     1.71228479    -1.35110273
 h      1.77936792     1.34971874    -1.00289938
 o      2.29065642    -1.14089824     0.19029242
 h      2.96583116    -0.97744438    -0.40402664
 c     -2.24503248    -0.59643237    -0.68177830
 h     -1.77648460    -1.17330988    -1.49604197
 h     -3.01823498    -1.19930615    -0.27628347
 h     -2.73977774     0.28350111    -1.17449265
 h     -0.32158684     1.24318468     1.60158885
          17

 c      1.17081256    -0.38902523     0.15512948
 c     -0.13030400    -0.93455222     0.52989875
 c     -1.15452932     0.08336957     0.07557210
 c     -1.20925018     1.27513842     0.91343663
 c     -0.37041491     1.27885747    -0.49004066
 c      0.99572416     0.80284840    -0.53509808
 h     -0.23236150    -1.77978466     1.15476897
 h     -2.22786698     1.73271800     1.29838098
 h     -0.82764937     1.71756904    -1.33726768
 h      1.81133149     1.36488994    -0.97642427
 o      2.28043103    -1.13724964     0.18910767
 h      2.96729565    -0.93737109    -0.45075114
 c     -2.26067133    -0.60632145    -0.69682399
 h     -1.75876244    -1.17022193    -1.52077710
 h     -3.04224979    -1.20484948    -0.25643325
 h     -2.78445806     0.28596673    -1.17648872
 h     -0.26584395     1.22673659     1.54897300
          17

 c      1.18148509    -0.37776168     0.16106371
 c     -0.13636455    -0.93416809     0.53844043
 c     -1.14543239     0.07893155     0.07559219
 c     -1.20559194     1.27925290     0.91467292
 c     -0.36737392     1.27968586    -0.48544713
 c      0.99212169     0.79076785    -0.53187129
 h     -0.19220998    -1.79280923     1.16546912
 h     -2.13585920     1.73563621     1.28093017
 h     -0.85207938     1.73267707    -1.33165291
 h      1.84549674     1.38128554    -0.95227018
 o      2.26988912    -1.13377793     0.18864421
 h      2.97001846    -0.89225261    -0.50011441
 c     -2.27629647    -0.61415857    -0.71375194
 h     -1.74590830    -1.16572114    -1.54247536
 h     -3.06613202    -1.21391895    -0.22734800
 h     -2.82837623     0.27758105    -1.17770809
 h     -0.22769396     1.21614627     1.50092104
          17

 c      1.19055763    -0.36875388     0.16628640
 c     -0.14000803    -0.93069393     0.54630289
 c     -1.13678876     0.07277673     0.07554226
 c     -1.19963865     1.28251602     0.91690102
 c     -0.36547950     1.27880148    -0.48124490
 c      0.98886388     0.78060658    -0.52848101
 h     -0.15742979    -1.81428864     1.18132893
 h     -2.03999469     1.74393398     1.25901838
 h     -0.87581439     1.75427423    -1.32990055
 h      1.87363257     1.39347566    -0.92721161
 o      2.26027144    -1.13024317     0.18795810
 h      2.96079351    -0.84825486    -0.53747264
 c     -2.29196068    -0.62013344    -0.73201073
 h     -1.74094510    -1.15932607    -1.55906951
 h     -3.08348749    -1.22317268    -0.19422575
 h     -2.86911701     0.25762565    -1.17762653
 h     -0.20889204     1.21233684     1.46037697
          17

 c      1.19738010    -0.36225550     0.17101901
 c     -0.14097594    -0.92476832     0.55382147
 c     -1.12925504     0.06515464     0.07517573
 c     -1.18918656     1.28368414     0.91903094
 c     -0.36514358     1.27640075    -0.47792059
 c      0.98659979     0.77318734    -0.52529348
 h     -0.12890183    -1.83754995     1.19791152
 h     -1.96637812     1.77079562     1.24295831
 h     -0.89488745     1.77833226    -1.32675770
 h      1.89019502     1.39792185    -0.89976851
 o      2.25231115    -1.12651119     0.18652507
 h      2.93432207    -0.80996331    -0.55498614
 c     -2.30768316    -0.62455481    -0.75086803
 h     -1.74556463    -1.15153477    -1.57000806
 h     -3.08916098    -1.22988386    -0.16218681
 h     -2.90559607     0.22766526    -1.17668419
 h     -0.20812937     1.21569256     1.43095061
          17

 c      1.20139662    -0.35839221     0.17545471
 c     -0.13907479    -0.91716503     0.56136443
 c     -1.12338879     0.05638821     0.07427286
 c     -1.17295759     1.28169486     0.92006962
 c     -0.36661885     1.27266416    -0.47583819
 c      0.98565810     0.76902542    -0.52248730
 h     -0.10755553    -1.85541789     1.21059700
 h     -1.93459569     1.82824608     1.24067422
 h     -0.90618651     1.80135684    -1.31820702
 h      1.89281759     1.39336480    -0.87007671
 o      2.24634422    -1.12255829     0.18417440
 h      2.89125767    -0.78012158    -0.55059068
 c     -2.32335679    -0.62777690    -0.76949042
 h     -1.75992133    -1.14374633    -1.57631236
 h     -3.08029846    -1.23263995    -0.13533634
 h     -2.93826351     0.19145743    -1.17618502
 h     -0.22032083     1.22582329     1.41682917
          17

 c      1.20213941    -0.35715125     0.17973854
 c     -0.13419535    -0.90855723     0.56917370
 c     -1.11960479     0.04680602     0.07262793
 c     -1.15248105     1.27706241     0.91994248
 c     -0.36992084     1.26769350    -0.47518195
 c      0.98605046     0.76829607    -0.52005202
 h     -0.09417211    -1.86261669     1.21627391
 h     -1.93596396     1.91102233     1.24834990
 h     -0.90813339     1.82103851    -1.30232310
 h      1.88225618     1.38081052    -0.83957007
 o      2.24236318    -1.11848098     0.18106212
 h      2.83720629    -0.75929310    -0.52759618
 c     -2.33873170    -0.63015572    -0.78701079
 h     -1.78263835    -1.13809242    -1.58041235
 h     -3.05648183    -1.23142957    -0.11629734
 h     -2.96911687     0.15451439    -1.17806121
 h     -0.23648042     1.24148960     1.42273385
          17

 c      1.19925615    -0.35838694     0.18395142
 c     -0.12635592    -0.89942137     0.57731449
 c     -1.11814505     0.03672028     0.07006677
 c     -1.13076322     1.27153489     0.91910744
 c     -0.37482662     1.26149134    -0.47593022
 c      0.98746310     0.77081148    -0.51779343
 h     -0.08915475    -1.85658742     1.21381767
 h     -1.94665877     2.00005488     1.25581564
 h     -0.90086367     1.83653560    -1.27939823
 h      1.86252983     1.36359948    -0.81078324
 o      2.23996833    -1.11455498     0.17774974
 h      2.78323043    -0.74468265    -0.49592760
 c     -2.35345045    -0.63196840    -0.80263708
 h     -1.81112052    -1.13709493    -1.58567319
 h     -3.01955991    -1.22757005    -0.10593070
 h     -3.00109133     0.12286301    -1.18430128
 h     -0.24649492     1.26099778     1.45287989
          17

 c      1.19258009    -0.36184208     0.18809331
 c     -0.11574708    -0.89000921     0.58567519
 c     -1.11907405     0.02643499     0.06647612
 c     -1.10990704     1.26667382     0.91799601
 c     -0.38090926     1.25396179    -0.47784344
 c      0.98924588     0.77602407    -0.51535916
 h     -0.09242690    -1.83764484     1.20407714
 h     -1.94943526     2.07838558     1.25578607
 h     -0.88617710     1.84862748    -1.25182055
 h      1.84101813     1.34737111    -0.78713162
 o      2.23837598    -1.11129099     0.17522875
 h      2.74527019    -0.72904645    -0.47236216
 c     -2.36712485    -0.63328713    -0.81583901
 h     -1.84233148    -1.14300251    -1.59542627
 h     -2.97343678    -1.22366166    -0.10307472
 h     -3.03653971     0.10092904    -1.19599310
 h     -0.24542669     1.28272095     1.50796966
          17

 c      1.18223329    -0.36717544     0.19205995
 c     -0.10276554    -0.88034030     0.59398093
 c     -1.12229630     0.01624796     0.06181654
 c     -1.09051541     1.26344242     0.91717294
 c     -0.38758845     1.24492940    -0.48050543
 c      0.99050603     0.78313181    -0.51231579
 h     -0.10345483    -1.80907080     1.18981578
 h     -1.93648970     2.13597744     1.24497788
 h     -0.86724759     1.85970695    -1.22369497
 h      1.82720700     1.33904450    -0.77226325
 o      2.23686421    -1.10919478     0.17439946
 h      2.73653260    -0.70449472    -0.47189183
 c     -2.37941828    -0.63390560    -0.82654870
 h     -1.87390574    -1.15684577    -1.61159508
 h     -2.92365776    -1.22344529    -0.10447765
 h     -3.07550044     0.08965110    -1.21244701
 h     -0.23742299     1.30496610     1.58228504
          17

 c      1.16872692    -0.37398129     0.19562299
 c     -0.08803542    -0.87022642     0.60182900
 c     -1.12758765     0.00644959     0.05612030
 c     -1.07232319     1.26237884     0.91738957
 c     -0.39422902     1.23420308    -0.48343866
 c      0.99045664     0.79135929    -0.50829743
 h     -0.12140131    -1.77701474     1.17552150
 h     -1.90567180     2.16795292     1.22245959
 h     -0.84784895     1.87321605    -1.19980795
 h      1.82851667     1.34387366    -0.76862640
 o      2.23551381    -1.10817313     0.17510916
 h      2.75534934    -0.67212345    -0.49207679
 c     -2.39009426    -0.63344904    -0.83519500
 h     -1.90494859    -1.17768164    -1.63363349
 h     -2.87636835    -1.23113093    -0.10554528
 h     -3.11527513     0.08643308    -1.23114964
 h     -0.23167424     1.32564480     1.66507654
          17

 c      1.15299620    -0.38180453     0.19844312
 c     -0.07241143    -0.85940067     0.60878842
 c     -1.13462916    -0.00267118     0.04948897
 c     -1.05493457     1.26372068     0.91931645
 c     -0.40029280     1.22171253    -0.48628534
 c      0.98887982     0.80028317    -0.50316459
 h     -0.14537912    -1.74928211     1.16653124
 h     -1.85785806     2.17276482     1.18856645
 h     -0.83101160     1.89212139    -1.18372995
 h      1.84511528     1.36200839    -0.77593024
 o      2.23502781    -1.10756655     0.17636028
 h      2.78807897    -0.64163963    -0.51634652
 c     -2.39906017    -0.63165160    -0.84244134
 h     -1.93588586    -1.20264223    -1.65864848
 h     -2.83652765    -1.24976078    -0.10249004
 h     -3.15171644     0.08692253    -1.24863916
 h     -0.23600562     1.34259468     1.74503117
          17

 c      1.13635926    -0.39014718     0.20010596
 c     -0.05698579    -0.84781464     0.61460008
 c     -1.14304013    -0.01082562     0.04208265
 c     -1.03808621     1.26741117     0.92332565
 c     -0.40547484     1.20767147    -0.48897089
 c      0.98620312     0.80986811    -0.49703066
 h     -0.17452235    -1.73214789     1.16698484
 h     -1.79626894     2.15182657     1.14460833
 h     -0.81779128     1.91691345    -1.17594934
 h      1.86956970     1.38843234    -0.79109085
 o      2.23599204    -1.10674122     0.17728052
 h      2.82136376    -0.62201207    -0.52974720
 c     -2.40641004    -0.62861485    -0.84877146
 h     -1.96757261    -1.22781048    -1.68264802
 h     -2.80640348    -1.27920353    -0.09493826
 h     -3.18096295     0.08702300    -1.26159628
 h     -0.25422780     1.35396959     1.81322197
          17

 c      1.12042002    -0.39847453     0.20015328
 c     -0.04310877    -0.83596115     0.61938938
 c     -1.15240755    -0.01773681     0.03410414
 c     -1.02152853     1.27298454     0.92940557
 c     -0.40971786     1.19262723    -0.49171046
 c      0.98311569     0.82020771    -0.49014679
 h     -0.20750097    -1.72661388     1.17753125
 h     -1.72743632     2.11086818     1.09304575
 h     -0.80722889     1.94480139    -1.17370208
 h      1.89182289     1.41639348    -0.80977137
 o      2.23862792    -1.10533249     0.17744732
 h      2.84680905    -0.61771864    -0.52443649
 c     -2.41237751    -0.62484887    -0.85426824
 h     -2.00044731    -1.24931863    -1.70196999
 h     -2.78573103    -1.31564590    -0.08643673
 h     -3.20054307     0.08406042    -1.26756735
 h     -0.28648764     1.35845955     1.86396567
          17

 c      1.10690917    -0.40623719     0.19811589
 c     -0.03234590    -0.82487344     0.62367600
 c     -1.16230778    -0.02316449     0.02577948
 c     -1.00474198     1.27932938     0.93714958
 c     -0.41311140     1.17732665    -0.49484731
 c      0.98020481     0.83129554    -0.48278123
 h     -0.24191352    -1.72795808     1.19508876
 h     -1.66350881     2.06291232     1.03761886
 h     -0.79749065     1.97093357    -1.17269131
 h      1.90369741     1.44041846    -0.82790058
 o      2.24284789    -1.10322619     0.17681361
 h      2.86075762    -0.62920981    -0.49869088
 c     -2.41720613    -0.62108806    -0.85870018
 h     -2.03414629    -1.26415132    -1.71420105
 h     -2.77313640    -1.35326246    -0.08223909
 h     -3.20979967     0.07715358    -1.26525750
 h     -0.33027815     1.35539753     1.89488355
          17

 c      1.09743084    -0.41293447     0.19358003
 c     -0.02624470    -0.81574311     0.62812974
 c     -1.17231937    -0.02693663     0.01733841
 c     -0.98680860     1.28460534     0.94585191
 c     -0.41577370     1.16250822    -0.49867392
 c      0.97782800     0.84295591    -0.47516129
 h     -0.27453573    -1.72915613     1.21497068
 h     -1.62317694     2.02954483     0.98224730
 h     -0.78707158     1.99044646    -1.16907310
 h      1.90045739     1.45733571    -0.84237745
 o      2.24828793    -1.10054003     0.17564995
 h      2.86421009    -0.65332856    -0.45606594
 c     -2.42104630    -0.61806377    -0.86170317
 h     -2.06748213    -1.27056410    -1.71856838
 h     -2.76730071    -1.38642936    -0.08672393
 h     -3.20997996     0.06720476    -1.25457436
 h     -0.38107738     1.34477088     1.90704910
          17

 c      1.09313829    -0.41820246     0.18629067
 c     -0.02594857    -0.80949368     0.63326167
 c     -1.18202800    -0.02898208     0.00899187
 c     -0.96718480     1.28721470     0.95470637
 c     -0.41778422     1.14874860    -0.50333998
 c      0.97611433     0.85485040    -0.46745148
 h     -0.30228944    -1.72448144     1.23315782
 h     -1.62241399     2.02969981     0.92837862
 h     -0.77536342     1.99992525    -1.16054681
 h      1.88079121     1.46625237    -0.85126718
 o      2.25423672    -1.09766487     0.17458146
 h      2.86421773    -0.68274746    -0.40599805
 c     -2.42392495    -0.61636085    -0.86288549
 h     -2.09857787    -1.26823741    -1.71605204
 h     -2.76736004    -1.41106984    -0.10212006
 h     -3.20413756     0.05671724    -1.23653330
 h     -0.43253843     1.32719360     1.90565456
          17

 c      1.09445645    -0.42187392     0.17624870
 c     -0.03185835    -0.80654319     0.63921003
 c     -1.19103244    -0.02935237     0.00091370
 c     -0.94715163     1.28752691     0.96268747
 c     -0.41917068     1.13639457    -0.50882463
 c      0.97497811     0.86648289    -0.45973133
 h     -0.32308328    -1.71113180     1.24740884
 h     -1.65692905     2.05937826     0.87600099
 h     -0.76271951     1.99805262    -1.14667854
 h      1.84662603     1.46844131    -0.85393124
 o      2.25959300    -1.09526484     0.17456376
 h      2.87478125    -0.70611474    -0.36338457
 c     -2.42577529    -0.61633857    -0.86187194
 h     -2.12507006    -1.25824191    -1.70934160
 h     -2.77291204    -1.42515610    -0.12829737
 h     -3.19665040     0.04931864    -1.21296784
 h     -0.47677248     1.30377265     1.90072108
          17

 c      1.10099486    -0.42396600     0.16374195
 c     -0.04353123    -0.80674938     0.64566825
 c     -1.19896604    -0.02821443    -0.00676134
 c     -0.92926076     1.28732653     0.96832745
 c     -0.41993085     1.12555007    -0.51492200
 c      0.97410865     0.87719249    -0.45196080
 h     -0.33621653    -1.68950125     1.25755281
 h     -1.70659347     2.09812835     0.82806378
 h     -0.75036388     1.98586433    -1.12891553
 h      1.80319737     1.46743927    -0.85129265
 o      2.26334643    -1.09393965     0.17638095
 h      2.90955415    -0.71368099    -0.34055837
 c     -2.42651766    -0.61805201    -0.85836873
 h     -2.14441786    -1.24273836    -1.70252271
 h     -2.78397781    -1.42890225    -0.16291260
 h     -3.19200212     0.04870821    -1.18593909
 h     -0.50613324     1.27575297     1.90520800
          17

 c      1.11170381    -0.42460236     0.14928481
 c     -0.05985306    -0.80947205     0.65193808
 c     -1.20552939    -0.02583043    -0.01392892
 c     -0.91547897     1.28810988     0.97042417
 c     -0.42005157     1.11608177    -0.52124881
 c      0.97298572     0.88616721    -0.44396117
 h     -0.34247848    -1.66304927     1.26554547
 h     -1.75344936     2.12911011     0.78936047
 h     -0.74028545     1.96682794    -1.11043949
 h      1.75884154     1.46901664    -0.84602737
 o      2.26559894    -1.09365281     0.17985546
 h      2.96599149    -0.70659083    -0.33472625
 c     -2.42616670    -0.62117225    -0.85228626
 h     -2.15438515    -1.22423562    -1.70019494
 h     -2.80103485    -1.42490581    -0.20164188
 h     -3.19292592     0.05708035    -1.15697777
 h     -0.51691767     1.24415738     1.92756285
          17

 c      1.12518257    -0.42394168     0.13350886
 c     -0.07935902    -0.81372342     0.65706640
 c     -1.21051602    -0.02254162    -0.02049615
 c     -0.90654842     1.29063437     0.96891453
 c     -0.41951829     1.10766001    -0.52730584
 c      0.97104275     0.89256537    -0.43548230
 h     -0.34395045    -1.63777017     1.27528102
 h     -1.78721582     2.14383749     0.76375810
 h     -0.73497811     1.94642416    -1.09567868
 h      1.72311960     1.48001603    -0.84192932
 o      2.26747305    -1.09389010     0.18413033
 h      3.02675094    -0.69419244    -0.33247773
 c     -2.42488446    -0.62500053    -0.84386381
 h     -2.15366694    -1.20443787    -1.70587527
 h     -2.82502601    -1.41796441    -0.23875464
 h     -3.19902381     0.07390893    -1.12667790
 h     -0.51149909     1.21014903     1.96421763
          17

 c      1.13999280    -0.42215414     0.11705859
 c     -0.10056189    -0.81842250     0.66005664
 c     -1.21382566    -0.01874831    -0.02636007
 c     -0.90238365     1.29509759     0.96469539
 c     -0.41835804     1.09990046    -0.53259859
 c      0.96805000     0.89581731    -0.42640687
 h     -0.34327842    -1.62045481     1.29152636
 h     -1.80321872     2.13928202     0.75351523
 h     -0.73678324     1.93055132    -1.08912640
 h      1.70236416     1.50512694    -0.84168187
 o      2.27008922    -1.09421810     0.18848881
 h      3.07538749    -0.68469117    -0.32281034
 c     -2.42292961    -0.62867785    -0.83367043
 h     -2.14242541    -1.18329295    -1.72027006
 h     -2.85699471    -1.41382489    -0.26853363
 h     -3.20709611     0.09615532    -1.09499873
 h     -0.49588485     1.17571305     2.00241847
          17

 c      1.15486911    -0.41943246     0.10052280
 c     -0.12220285    -0.82275621     0.66015975
 c     -1.21546663    -0.01487792    -0.03139458
 c     -0.90257691     1.30135132     0.95884940
 c     -0.41672138     1.09261348    -0.53680194
 c      0.96444372     0.89594488    -0.41696340
 h     -0.34242965    -1.61534163     1.31744926
 h     -1.80021232     2.11547132     0.75954920
 h     -0.74682605     1.92273199    -1.09349698
 h      1.69569064     1.54337951    -0.84438660
 o      2.27412527    -1.09443745     0.19257781
 h      3.10272749    -0.68230501    -0.30064149
 c     -2.42059469    -0.63153207    -0.82241299
 h     -2.12240261    -1.15908770    -1.74066895
 h     -2.89695571    -1.41653635    -0.28746986
 h     -3.21287083     0.11971874    -1.06190663
 h     -0.47604380     1.14345474     2.02894222
          17

 c      1.16881631    -0.41600800     0.08440372
 c     -0.14336051    -0.82646507     0.65712927
 c     -1.21554696    -0.01134721    -0.03545826
 c     -0.90657792     1.30900707     0.95220739
 c     -0.41494025     1.08599816    -0.53987208
 c      0.96118068     0.89354501    -0.40768924
 h     -0.34184010    -1.62122126     1.35201787
 h     -1.77984476     2.07487494     0.78161438
 h     -0.76417622     1.92197262    -1.10836841
 h      1.69634789     1.58839088    -0.84588075
 o      2.27981741    -1.09452265     0.19632406
 h      3.10634216    -0.68798409    -0.26542712
 c     -2.41821834    -0.63332558    -0.81067742
 h     -2.09650232    -1.12957456    -1.76203362
 h     -2.94251077    -1.42603623    -0.29574367
 h     -3.21271545     0.14093898    -1.02777457
 h     -0.45631896     1.11591053     2.03484627
          17

 c      1.18112765    -0.41216489     0.06911698
 c     -0.16338792    -0.82979068     0.65122427
 c     -1.21425753    -0.00852504    -0.03841532
 c     -0.91358606     1.31738628     0.94530639
 c     -0.41348600     1.08058736    -0.54200171
 c      0.95926935     0.88946845    -0.39918839
 h     -0.34085239    -1.63214648     1.38996414
 h     -1.74789071     2.02336205     0.81814899
 h     -0.78605334     1.92345748    -1.13060003
 h      1.69662086     1.63204522    -0.84141335
 o      2.28696310    -1.09458850     0.19987282
 h      3.09012115    -0.69981455    -0.22018235
 c     -2.41618173    -0.63420852    -0.79881684
 h     -2.06810088    -1.09319240    -1.77891394
 h     -2.98874237    -1.43846018    -0.29647265
 h     -3.20456070     0.15743791    -0.99341680
 h     -0.43935564     1.09510473     2.01590359
          17

 c      1.19136379    -0.40824575     0.05500687
 c     -0.18178105    -0.83316282     0.64297206
 c     -1.21185138    -0.00670519    -0.04015946
 c     -0.92229284     1.32536158     0.93844825
 c     -0.41284972     1.07700536    -0.54346224
 c      0.95943180     0.88454065    -0.39194690
 h     -0.33877781    -1.64095448     1.42437588
 h     -1.71698299     1.97220329     0.86614117
 h     -0.80893545     1.92131919    -1.15606176
 h      1.69111374     1.66760362    -0.82765009
 o      2.29481996    -1.09492896     0.20359278
 h      3.06565853    -0.71237035    -0.17158255
 c     -2.41481272    -0.63447792    -0.78699792
 h     -2.04042390    -1.04968364    -1.78701350
 h     -3.02975109    -1.44873325    -0.29360317
 h     -3.18817302     0.16840620    -0.95994810
 h     -0.42624643     1.08232917     1.97192456
          17

 c      1.19931619    -0.40463945     0.04235957
 c     -0.19809806    -0.83693437     0.63292662
 c     -1.20862017    -0.00609419    -0.04063104
 c     -0.93083558     1.33138504     0.93162671
 c     -0.41342698     1.07575086    -0.54446900
 c      0.96199095     0.87944550    -0.38627881
 h     -0.33546597    -1.64214166     1.44928157
 h     -1.70734451     1.93800466     0.92217066
 h     -0.82965864     1.91100537    -1.18119402
 h      1.67749919     1.69087540    -0.80318169
 o      2.30209067    -1.09604536     0.20803399
 h      3.05248614    -0.71640673    -0.12928864
 c     -2.41427575    -0.63438368    -0.77526769
 h     -2.01612484    -1.00014060    -1.78402576
 h     -3.06042544    -1.45287467    -0.29033789
 h     -3.16511575     0.17465466    -0.92861685
 h     -0.41626573     1.07786278     1.90662700
          17

 c      1.20496147    -0.40174510     0.03140564
 c     -0.21193985    -0.84127823     0.62154190
 c     -1.20486591    -0.00681643    -0.03982653
 c     -0.93783752     1.33436262     0.92429288
 c     -0.41544599     1.07708632    -0.54513173
 c      0.96686467     0.87468510    -0.38233230
 h     -0.33129228    -1.63288428     1.46087209
 h     -1.73547990     1.93309346     0.98482143
 h     -0.84602704     1.89027480    -1.20378355
 h      1.65628132     1.70045054    -0.76836737
 o      2.30757960    -1.09837891     0.21359284
 h      3.06788732    -0.70347575    -0.10053715
 c     -2.41453008    -0.63405761    -0.76357906
 h     -1.99702168    -0.94677534    -1.76995629
 h     -3.07742421    -1.44894593    -0.28859667
 h     -3.13850860     0.17852258    -0.90063985
 h     -0.40601299     1.08048972     1.82832355
          17

 c      1.20840963    -0.39992940     0.02231817
 c     -0.22294946    -0.84617711     0.60912200
 c     -1.20087325    -0.00892351    -0.03780202
 c     -0.94409451     1.33486678     0.91545792
 c     -0.41893183     1.08099417    -0.54546548
 c      0.97358692     0.87053216    -0.38010200
 h     -0.32695510    -1.61305354     1.45783189
 h     -1.79543680     1.95194090     1.05354248
 h     -0.85706926     1.85933892    -1.22321101
 h      1.63059855     1.69794328    -0.72512821
 o      2.31136636    -1.10175740     0.22006599
 h      3.10860779    -0.67509576    -0.08295141
 c     -2.41536236    -0.63349149    -0.75180029
 h     -1.98392309    -0.89259503    -1.74717664
 h     -3.07951817    -1.43719264    -0.28899404
 h     -3.11245553     0.18345208    -0.87701032
 h     -0.38855763     1.08719970     1.75032325
          17

 c      1.20985526    -0.39950291     0.01521451
 c     -0.23080440    -0.85143079     0.59579182
 c     -1.19689429    -0.01238568    -0.03466907
 c     -0.95194707     1.33450993     0.90432625
 c     -0.42370950     1.08717466    -0.54540781
 c      0.98135025     0.86695915    -0.37943885
 h     -0.32330375    -1.58508122     1.44150425
 h     -1.86514151     1.97781448     1.12475607
 h     -0.86314680     1.82068814    -1.24055912
 h      1.60615819     1.68840459    -0.67672324
 o      2.31456247    -1.10547851     0.22688619
 h      3.15487123    -0.64146767    -0.06827587
 c     -2.41646632    -0.63248728    -0.73974795
 h     -1.97656153    -0.84099896    -1.72020057
 h     -3.06773310    -1.42003476    -0.29087557
 h     -3.09099025     0.19295103    -0.85826788
 h     -0.35492468     1.09426554     1.68756671
          17

 c      1.20953477    -0.40070914     0.01015696
 c     -0.23520828    -0.85666277     0.58146804
 c     -1.19314631    -0.01707680    -0.03058705
 c     -0.96314114     1.33448161     0.89098646
 c     -0.42944455     1.09509357    -0.54482864
 c      0.98911852     0.86362076    -0.38009339
 h     -0.32123405    -1.55388934     1.41610805
 h     -1.92545765     1.99711685     1.19292710
 h     -0.86589836     1.77861980    -1.25860894
 h      1.59060414     1.68003855    -0.62711096
 o      2.31815421    -1.10887176     0.23360986
 h      3.18877531    -0.61235624    -0.05016544
 c     -2.41752706    -0.63057525    -0.72726746
 h     -1.97378804    -0.79526939    -1.69490686
 h     -3.04542819    -1.40206858    -0.29231478
 h     -3.07677537     0.20905068    -0.84429272
 h     -0.30058627     1.10029611     1.64736691
          17

 c      1.20769026    -0.40372007     0.00715145
 c     -0.23588974    -0.86136514     0.56586826
 c     -1.18981142    -0.02277352    -0.02575357
 c     -0.97782709     1.33512171     0.87665832
 c     -0.43571850     1.10409898    -0.54356975
 c      0.99588933     0.86006239    -0.38183407
 h     -0.32160588    -1.52644509     1.38851417
 h     -1.96568679     2.00268459     1.25295559
 h     -0.86777770     1.73815334    -1.28127804
 h      1.59111635     1.68139130    -0.57949878
 o      2.32260492    -1.11151813     0.24002315
 h      3.20070028    -0.59349810    -0.02586734
 c     -2.41826534    -0.62699779    -0.71434969
 h     -1.97420058    -0.75803379    -1.67694065
 h     -3.01793220    -1.38965811    -0.29032849
 h     -3.07031279     0.23111928    -0.83424478
 h     -0.23193867     1.10800807     1.62390257
          17

 c      1.20454945    -0.40863320     0.00614624
 c     -0.23261709    -0.86505328     0.54865729
 c     -1.18703159    -0.02916225    -0.02039274
 c     -0.99503910     1.33630579     0.86296900
 c     -0.44215042     1.11361049    -0.54155011
 c      1.00107735     0.85617671    -0.38457341
 h     -0.32509642    -1.51008674     1.36644245
 h     -1.98134718     1.99175436     1.30088402
 h     -0.87097075     1.70321641    -1.31199142
 h      1.61038289     1.69580902    -0.53483314
 o      2.32793394    -1.11323467     0.24607909
 h      3.18816934    -0.58687298     0.00481511
 c     -2.41847041    -0.62089818    -0.70120236
 h     -1.97704429    -0.73091095    -1.66966064
 h     -2.99099519    -1.38921321    -0.28183663
 h     -3.07024646     0.25600389    -0.82671779
 h     -0.16284734     1.12160614     1.60556316
          17

 c      1.20031847    -0.41546347     0.00703292
 c     -0.22523448    -0.86754100     0.52977073
 c     -1.18489800    -0.03584657    -0.01474007
 c     -1.01356369     1.33783315     0.85117106
 c     -0.44852516     1.12329051    -0.53892099
 c      1.00470376     0.85245857    -0.38833784
 h     -0.33188361    -1.50938069     1.35454829
 h     -1.97184231     1.96418958     1.33391665
 h     -0.87611385     1.67498374    -1.35143303
 h      1.64458695     1.71838028    -0.49212775
 o      2.33377777    -1.11406744     0.25185288
 h      3.15496009    -0.59086304     0.04025078
 c     -2.41809964    -0.61171678    -0.68817503
 h     -1.98277530    -0.71448346    -1.67283101
 h     -2.96805484    -1.40386745    -0.26548127
 h     -3.07441144     0.27938824    -0.82005007
 h     -0.10656727     1.14375968     1.58359108
          17

 c      1.19518876    -0.42411777     0.00964434
 c     -0.21372287    -0.86913728     0.50968077
 c     -1.18343398    -0.04236546    -0.00902361
 c     -1.03229977     1.33950555     0.84193113
 c     -0.45483392     1.13306396    -0.53613269
 c      1.00718130     0.84969507    -0.39310576
 h     -0.34124473    -1.52369421     1.35112475
 h     -1.93972343     1.92191817     1.35063911
 h     -0.88191002     1.65182442    -1.39649204
 h      1.68596728     1.73948766    -0.45033136
 o      2.33932865    -1.11435834     0.25753183
 h      3.11212298    -0.59922242     0.07712220
 c     -2.41736586    -0.59952642    -0.67558921
 h     -1.99280212    -0.70847080    -1.68300303
 h     -2.94850758    -1.43084831    -0.24294106
 h     -3.08082377     0.29735106    -0.81264888
 h     -0.07205192     1.17503017     1.55400571
          17

 c      1.18935766    -0.43436349     0.01374781
 c     -0.19826105    -0.87053324     0.48928257
 c     -1.18257331    -0.04823280    -0.00343885
 c     -1.05017550     1.34102431     0.83534645
 c     -0.46119666     1.14298701    -0.53381606
 c      1.00897330     0.84849436    -0.39871247
 h     -0.35146750    -1.54815384     1.34923289
 h     -1.89159734     1.86943383     1.35193402
 h     -0.88602920     1.63087556    -1.44151207
 h      1.72673843     1.75028922    -0.40941525
 o      2.34331863    -1.11480313     0.26338621
 h      3.07830637    -0.60023083     0.11087175
 c     -2.41664421    -0.58500556    -0.66365394
 h     -2.00868660    -0.71190682    -1.69512721
 h     -2.92902657    -1.46256498    -0.21815063
 h     -3.08822957     0.30738053    -0.80321586
 h     -0.06389612     1.21443234     1.51635514
          17

 c      1.18306041    -0.44581721     0.01904221
 c     -0.17926006    -0.87249145     0.46952658
 c     -1.18214035    -0.05298965     0.00187515
 c     -1.06591008     1.34182771     0.83088454
 c     -0.46774523     1.15309778    -0.53258418
 c      1.01040210     0.84907729    -0.40486836
 h     -0.36024911    -1.57674936     1.34088355
 h     -1.84046398     1.81510928     1.34291757
 h     -0.88637116     1.60972278    -1.48062400
 h      1.76115887     1.74535689    -0.37023337
 o      2.34457434    -1.11614223     0.26961838
 h      3.07109399    -0.58177902     0.13811637
 c     -2.41627617    -0.56914059    -0.65249265
 h     -2.03143253    -0.72328866    -1.70424798
 h     -2.90628290    -1.49029541    -0.19526108
 h     -3.09631664     0.30878524    -0.79085632
 h     -0.08281896     1.25994626     1.47255892
          17

 c      1.17660932    -0.45795429     0.02515874
 c     -0.15738090    -0.87561297     0.45115250
 c     -1.18184456    -0.05625457     0.00684407
 c     -1.07793685     1.34102586     0.82727786
 c     -0.47453765     1.16334372    -0.53289361
 c      1.01159653     0.85129495    -0.41121824
 h     -0.36526220    -1.60466063     1.32016157
 h     -1.80717432     1.77170597     1.33469216
 h     -0.88182349     1.58718113    -1.50948600
 h      1.78594329     1.72289141    -0.33400407
 o      2.34312585    -1.11838156     0.27617161
 h      3.08959474    -0.54396171     0.15972457
 c     -2.41644920    -0.55295625    -0.64217327
 h     -2.06115689    -0.74074285    -1.70662471
 h     -2.87853635    -1.50711115    -0.17720224
 h     -3.10575096     0.30269468    -0.77509423
 h     -0.12525311     1.30881280     1.42663915
          17

 c      1.17043368    -0.47014803     0.03167141
 c     -0.13353741    -0.88026180     0.43461707
 c     -1.18129609    -0.05776102     0.01144459
 c     -1.08519979     1.33781752     0.82289161
 c     -0.48150744     1.17356927    -0.53499679
 c      1.01249032     0.85470569    -0.41739865
 h     -0.36457341    -1.62906541     1.28420114
 h     -1.81282523     1.75126232     1.33985291
 h     -0.87248005     1.56337255    -1.52610218
 h      1.80023897     1.68432614    -0.30189008
 o      2.34011053    -1.12074617     0.28283681
 h      3.11599252    -0.49978971     0.17910110
 c     -2.41718118    -0.53736831    -0.63270446
 h     -2.09707109    -0.76221437    -1.70028500
 h     -2.84585260    -1.50901567    -0.16524790
 h     -3.11804320     0.29172827    -0.75580997
 h     -0.18178258     1.35792551     1.38530135
          17

 c      1.16509528    -0.48172520     0.03811368
 c     -0.10886329    -0.88657881     0.42011170
 c     -1.18004498    -0.05737762     0.01567547
 c     -1.08886938     1.33234926     0.81684154
 c     -0.48843078     1.18352897    -0.53893296
 c      1.01282137     0.85863774    -0.42308626
 h     -0.35692538    -1.64926540     1.23312651
 h     -1.85992038     1.75429950     1.35894425
 h     -0.85960461     1.53952756    -1.53114482
 h      1.80574870     1.63405681    -0.27467295
 o      2.33666062    -1.12243952     0.28946700
 h      3.13312805    -0.46287910     0.19871705
 c     -2.41836479    -0.52308106    -0.62402780
 h     -2.13762249    -0.78566857    -1.68522913
 h     -2.80979627    -1.49515728    -0.15902678
 h     -3.13510670     0.27925296    -0.73310168
 h     -0.23590939     1.40482407     1.35866866
          17

 c      1.16125980    -0.49202350     0.04400045
 c     -0.08462551    -0.89450787     0.40758500
 c     -1.17764549    -0.05510016     0.01953186
 c     -1.09211667     1.32559366     0.80931011
 c     -0.49493058     1.19291476    -0.54449629
 c      1.01213049     0.86224672    -0.42804011
 h     -0.34199655    -1.66679182     1.16984917
 h     -1.93040550     1.77013809     1.37882541
 h     -0.84550180     1.51772667    -1.52808427
 h      1.80694901     1.57918089    -0.25245495
 o      2.33345150    -1.12300297     0.29601355
 h      3.13165503    -0.44149392     0.21948681
 c     -2.41984373    -0.51046130    -0.61603275
 h     -2.18071546    -0.80929819    -1.66342701
 h     -2.77311037    -1.46792484    -0.15653773
 h     -3.15839519     0.26823178    -0.70709783
 h     -0.26869758     1.44904764     1.35813277
          17

 c      1.15961559    -0.50044282     0.04886022
 c     -0.06208684    -0.90380076     0.39675285
 c     -1.17373074    -0.05103237     0.02298827
 c     -1.09734664     1.31851076     0.80107799
 c     -0.50052775     1.20139695    -0.55121190
 c      1.00982411     0.86463440    -0.43212397
 h     -0.32065414    -1.68561935     1.09982678
 h     -2.00391775     1.78774774     1.38615348
 h     -0.83322499     1.50054605    -1.52289419
 h      1.81057799     1.52842526    -0.23453370
 o      2.33075870    -1.12229892     0.30248730
 h      3.10918146    -0.43866787     0.24136128
 c     -2.42149542    -0.49941503    -0.60859751
 h     -2.22401073    -0.83170433    -1.63854315
 h     -2.73942442    -1.43305837    -0.15411076
 h     -3.18787803     0.26009174    -0.67783399
 h     -0.27301486     1.49126035     1.38802913
          17

 c      1.16074815    -0.50648935     0.05228007
 c     -0.04235518    -0.91402865     0.38714507
 c     -1.16807226    -0.04537811     0.02598689
 c     -1.10481368     1.31193631     0.79345412
 c     -0.50473374     1.20868072    -0.55843064
 c      1.00540581     0.86509212    -0.43527031
 h     -0.29496562    -1.71193755     1.03020462
 h     -2.06697058     1.80031155     1.37353495
 h     -0.82590614     1.49045387    -1.52259802
 h      1.82310926     1.48946764    -0.21989365
 o      2.32852569    -1.12047824     0.30892910
 h      3.06924774    -0.45264236     0.26377513
 c     -2.42328283    -0.48939115    -0.60163188
 h     -2.26531345    -0.85196587    -1.61517026
 h     -2.71274423    -1.39909794    -0.14667216
 h     -3.22152659     0.25434705    -0.64531516
 h     -0.26029646     1.52993040     1.44005445
          17

 c      1.16499620    -0.50981124     0.05395441
 c     -0.02628338    -0.92470676     0.37826552
 c     -1.16060986    -0.03842913     0.02843928
 c     -1.11371325     1.30662278     0.78778285
 c     -0.50717369     1.21457359    -0.56557953
 c      0.99883805     0.86337993    -0.43738245
 h     -0.26750540    -1.75224122     0.96754834
 h     -2.11223103     1.80441391     1.33836427
 h     -0.82566489     1.48895771    -1.53227332
 h      1.84660031     1.46567121    -0.20839574
 o      2.32631665    -1.11804466     0.31539346
 h      3.02213183    -0.47582179     0.28589492
 c     -2.42526884    -0.47965448    -0.59507297
 h     -2.30297257    -0.86949452    -1.59747151
 h     -2.69640363    -1.37486321    -0.12902181
 h     -3.25577925     0.24926028    -0.60972228
 h     -0.24792554     1.56139962     1.50015809
          17

 c      1.17233258    -0.51021998     0.05372091
 c     -0.01445091    -0.93558408     0.36983163
 c     -1.15145500    -0.03054260     0.03023873
 c     -1.12328706     1.30311242     0.78493026
 c     -0.50768520     1.21903253    -0.57242525
 c      0.99070341     0.85977736    -0.43828089
 h     -0.23997326    -1.80931138     0.91472381
 h     -2.13634483     1.79873817     1.28095922
 h     -0.83264545     1.49593461    -1.55206918
 h      1.87676646     1.45532958    -0.20150026
 o      2.32327980    -1.11592085     0.32192867
 h      2.98546160    -0.49380157     0.30696315
 c     -2.42762225    -0.46978803    -0.58879992
 h     -2.33611267    -0.88369015    -1.58764528
 h     -2.69165787    -1.36489917    -0.09831922
 h     -3.28666011     0.24298556    -0.57157461
 h     -0.24817703     1.58239617     1.55652694
          17

 c      1.18231212    -0.50769052     0.05157147
 c     -0.00714836    -0.94685688     0.36185908
 c     -1.14087664    -0.02211412     0.03127369
 c     -1.13299951     1.30166604     0.78519194
 c     -0.50632061     1.22214771    -0.57910068
 c      0.98196186     0.85485431    -0.43777413
 h     -0.21244280    -1.87914549     0.86982641
 h     -2.13910002     1.78356498     1.20370265
 h     -0.84500639     1.50972074    -1.57702595
 h      1.90560781     1.45409840    -0.20154875
 o      2.31858972    -1.11508330     0.32854452
 h      2.97715139    -0.49141685     0.32689453
 c     -2.43059128    -0.46003291    -0.58254643
 h     -2.36456842    -0.89363987    -1.58511535
 h     -2.69704204    -1.36657644    -0.05604383
 h     -3.31085181     0.23444931    -0.53173190
 h     -0.26705778     1.59116537     1.60160266
          17

 c      1.19410721    -0.50234993     0.04764078
 c     -0.00430077    -0.95900910     0.35447510
 c     -1.12927632    -0.01354919     0.03144012
 c     -1.14231783     1.30223300     0.78836477
 c     -0.50326061     1.22407128    -0.58587755
 c      0.97358076     0.84922303    -0.43576883
 h     -0.18419771    -1.95255436     0.82854345
 h     -2.12417826     1.76106580     1.11093968
 h     -0.85985974     1.52788287    -1.59987074
 h      1.92540083     1.45769921    -0.21053194
 o      2.31248259    -1.11560698     0.33521669
 h      2.99874989    -0.46821595     0.34629676
 c     -2.43440312    -0.45112626    -0.57593946
 h     -2.38861330    -0.89814629    -1.58701067
 h     -2.70925951    -1.37234280    -0.00727139
 h     -3.32635534     0.22370666    -0.49126468
 h     -0.30634876     1.58738376     1.63134366
          17

 c      1.20662783    -0.49447556     0.04218242
 c     -0.00543099    -0.97244938     0.34769423
 c     -1.11715378    -0.00523743     0.03065294
 c     -1.15044895     1.30439296     0.79381101
 c     -0.49871272     1.22494357    -0.59292176
 c      0.96632460     0.84342955    -0.43232111
 h     -0.15497986    -2.01956293     0.78712682
 h     -2.10114939     1.73613957     1.00889876
 h     -0.87433254     1.54803413    -1.61408651
 h      1.93089848     1.46311683    -0.22945521
 o      2.30628933    -1.11659834     0.34195201
 h      3.03438537    -0.43949863     0.36541515
 c     -2.43914843    -0.44388501    -0.56861465
 h     -2.40870283    -0.89608317    -1.58952589
 h     -2.72467012    -1.37435785     0.04183438
 h     -3.33276250     0.21193459    -0.45126972
 h     -0.36495981     1.57193408     1.64458132
          17

 c      1.21869410    -0.48450284     0.03554102
 c     -0.00974615    -0.98728544     0.34134792
 c     -1.10506441     0.00246412     0.02885480
 c     -1.15628939     1.30733674     0.80055512
 c     -0.49283939     1.22484573    -0.60018062
 c      0.96070060     0.83794345    -0.42763112
 h     -0.12544599    -2.07255889     0.74362882
 h     -2.08631076     1.71661318     0.90427773
 h     -0.88620649     1.56833769    -1.61552236
 h      1.91982952     1.46876303    -0.25832156
 o      2.30136145    -1.11714727     0.34880028
 h      3.06713895    -0.42078041     0.38381593
 c     -2.44472981    -0.43892794    -0.56028268
 h     -2.42534937    -0.88681472    -1.58929030
 h     -2.74023314    -1.36730141     0.08598734
 h     -3.33123528     0.20125539    -0.41269630
 h     -0.43897204     1.54697261     1.64344560
          17

 c      1.22921512    -0.47302310     0.02812294
 c     -0.01629729    -1.00328711     0.33512472
 c     -1.09357032     0.00922660     0.02601941
 c     -1.15912685     1.31013776     0.80742921
 c     -0.48571719     1.22377927    -0.60737567
 c      0.95695389     0.83316684    -0.42201823
 h     -0.09697879    -2.10733307     0.69781158
 h     -2.09570746     1.70992368     0.80103944
 h     -0.89418471     1.58775793    -1.60281333
 h      1.89282777     1.47443520    -0.29632005
 o      2.29854302    -1.11674599     0.35581361
 h      3.08687866    -0.42069114     0.40087990
 c     -2.45088441    -0.43658755    -0.55073129
 h     -2.43909630    -0.87047192    -1.58425010
 h     -2.75380143    -1.34896348     0.12156515
 h     -3.32417266     0.19441922    -0.37624519
 h     -0.52059835     1.51624951     1.63515375
          17

 c      1.23733287    -0.46076055     0.02037372
 c     -0.02412762    -1.01992355     0.32863121
 c     -1.08319703     0.01473736     0.02215261
 c     -1.15995691     1.31229496     0.81293527
 c     -0.47732499     1.22166140    -0.61403162
 c      0.95505476     0.82942534    -0.41589112
 h     -0.07133795    -2.12318752     0.65071585
 h     -2.13029521     1.71684112     0.70014233
 h     -0.89798773     1.60621438    -1.57732751
 h      1.85339417     1.48139699    -0.34207020
 o      2.29817076    -1.11522634     0.36301602
 h      3.08989387    -0.44172095     0.41615219
 c     -2.45725802    -0.43689245    -0.53980926
 h     -2.45052994    -0.84803779    -1.57405469
 h     -2.76414735    -1.31998612     0.14679870
 h     -3.31446565     0.19427839    -0.34239567
 h     -0.59745812     1.48515442     1.63422998
          17

 c      1.24251111    -0.44853190     0.01276107
 c     -0.03237510    -1.03639147     0.32144046
 c     -1.07440568     0.01869739     0.01729361
 c     -1.16121301     1.31387022     0.81512242
 c     -0.46757341     1.21833375    -0.61951514
 c      0.95469652     0.82694690    -0.40970404
 h     -0.05033305    -2.12299081     0.60430262
 h     -2.17475248     1.73142693     0.60422917
 h     -0.89836823     1.62467209    -1.54293803
 h      1.80773508     1.49245061    -0.39394140
 o      2.30011658    -1.11268313     0.37038537
 h      3.07799525    -0.48137783     0.42950716
 c     -2.46350082    -0.43954272    -0.52742859
 h     -2.46029218    -0.82125663    -1.56006597
 h     -2.77100381    -1.28362844     0.16192863
 h     -3.30444580     0.20304553    -0.31157938
 h     -0.65655632     1.45911346     1.65945415
          17

 c      1.24456631    -0.43718947     0.00575787
 c     -0.04033264    -1.05163033     0.31313147
 c     -1.06757591     0.02082511     0.01150899
 c     -1.16461264     1.31525089     0.81281544
 c     -0.45636598     1.21358516    -0.62312287
 c      0.95538487     0.82587782    -0.40389537
 h     -0.03551681    -2.11325736     0.56115065
 h     -2.21210652     1.74716131     0.51859865
 h     -0.89693091     1.64504337    -1.50534462
 h      1.76362898     1.51137525    -0.45048742
 o      2.30372655    -1.10950626     0.37783712
 h      3.05943537    -0.53179993     0.44133253
 c     -2.46934256    -0.44387912    -0.51360526
 h     -2.46907439    -0.79235916    -1.54496918
 h     -2.77519976    -1.24568735     0.16949775
 h     -3.29495491     0.22152163    -0.28441517
 h     -0.69472686     1.44019939     1.71854353
          17

 c      1.24364724    -0.42754660    -0.00018208
 c     -0.04747446    -1.06440005     0.30333683
 c     -1.06298884     0.02086831     0.00488451
 c     -1.17024777     1.31692424     0.80674351
 c     -0.44368691     1.20720857    -0.62425060
 c      0.95668818     0.82640356    -0.39883977
 h     -0.02791212    -2.10348212     0.52401995
 h     -2.23186542     1.76001829     0.44844320
 h     -0.89547874     1.66961767    -1.47043913
 h      1.72759326     1.54093879    -0.51067710
 o      2.30775029    -1.10642429     0.38521379
 h      3.05020383    -0.57938650     0.45272385
 c     -2.47460902    -0.44891252    -0.49853203
 h     -2.47758936    -0.76361957    -1.53188448
 h     -2.77874457    -1.21412016     0.17443661
 h     -3.28512876     0.24867108    -0.26178434
 h     -0.72115079     1.42669032     1.79770212
          17

 c      1.24016991    -0.42028920    -0.00466011
 c     -0.05345217    -1.07354275     0.29181406
 c     -1.06081440     0.01863571    -0.00247306
 c     -1.17751924     1.31920921     0.79853412
 c     -0.42971916     1.19911488    -0.62259839
 c      0.95852516     0.82892176    -0.39486414
 h     -0.02791221    -2.10333007     0.49509600
 h     -2.22963598     1.76821493     0.39736378
 h     -0.89483310     1.69984821    -1.44190828
 h      1.70179043     1.58015503    -0.57334166
 o      2.31073113    -1.10420801     0.39232386
 h      3.06831671    -0.60999580     0.46504366
 c     -2.47920393    -0.45351347    -0.48260272
 h     -2.48652513    -0.73688202    -1.52308998
 h     -2.78440820    -1.19734940     0.18294683
 h     -3.27305119     0.28180234    -0.24461623
 h     -0.74674376     1.41633800     1.87483228
          17

 c      1.23471256    -0.41588291    -0.00737767
 c     -0.05806402    -1.07842422     0.27852287
 c     -1.06110516     0.01403352    -0.01043632
 c     -1.18583841     1.32216648     0.78954396
 c     -0.41493105     1.18945183    -0.61828578
 c      0.96120842     0.83402999    -0.39229422
 h     -0.03547263    -2.11768041     0.47509011
 h     -2.20529003     1.77150880     0.36718486
 h     -0.89386736     1.73508884    -1.41965613
 h      1.68387318     1.62362515    -0.63624815
 o      2.31217675    -1.10293204     0.39907085
 h      3.11607352    -0.62114295     0.47818412
 c     -2.48313686    -0.45678858    -0.46626521
 h     -2.49648679    -0.71330228    -1.51894527
 h     -2.79436425    -1.20065868     0.19939613
 h     -3.25679337     0.31725482    -0.23352051
 h     -0.77780531     1.40796741     1.93319082
          17

 c      1.22790295    -0.41450170    -0.00817655
 c     -0.06122040    -1.07922231     0.26364823
 c     -1.06379383     0.00708978    -0.01886846
 c     -1.19463792     1.32563077     0.78066629
 c     -0.40004253     1.17862199    -0.61176751
 c      0.96522668     0.84224926    -0.39142856
 h     -0.05033096    -2.14338733     0.46290850
 h     -2.16239939     1.77103937     0.35778987
 h     -0.88976442     1.77241790    -1.40052617
 h      1.66980147     1.66402253    -0.69605980
 o      2.31290921    -1.10193640     0.40550926
 h      3.17530682    -0.62275415     0.48995685
 c     -2.48658654    -0.45843075    -0.44978551
 h     -2.50793249    -0.69342209    -1.51770323
 h     -2.80862569    -1.22280983     0.22311529
 h     -3.23526043     0.35127249    -0.22850417
 h     -0.81653404     1.40121409     1.96352922
          17

 c      1.22034875    -0.41600523    -0.00705071
 c     -0.06293560    -1.07674544     0.24753853
 c     -1.06869237    -0.00203672    -0.02763555
 c     -1.20315704     1.32920943     0.77254410
 c     -0.38588879     1.16717872    -0.60362196
 c      0.97102375     0.85373058    -0.39244909
 h     -0.07191392    -2.17144896     0.45626060
 h     -2.10907099     1.76982681     0.36644441
 h     -0.87935324     1.80776122    -1.38053373
 h      1.65645824     1.69511126    -0.74923821
 o      2.31397102    -1.10057582     0.41173401
 h      3.22504470    -0.62504739     0.49792009
 c     -2.48987081    -0.45871887    -0.43321809
 h     -2.52112591    -0.67744212    -1.51628618
 h     -2.82498867    -1.25658244     0.24879996
 h     -3.20862299     0.38079011    -0.22888120
 h     -0.86272067     1.39606516     1.96205342
          17

 c      1.21262134    -0.41996835    -0.00412826
 c     -0.06333380    -1.07200092     0.23061192
 c     -1.07549857    -0.01306193    -0.03661539
 c     -1.21025400     1.33223369     0.76575288
 c     -0.37327323     1.15568790    -0.59437415
 c      0.97888622     0.86814611    -0.39535552
 h     -0.09914140    -2.19200984     0.45260776
 h     -2.05924498     1.77366866     0.38687012
 h     -0.86040360     1.83732161    -1.35670525
 h      1.64259915     1.71326663    -0.79295609
 o      2.31595016    -1.09853757     0.41780090
 h      3.25216137    -0.63322565     0.50057034
 c     -2.49331494    -0.45822207    -0.41659198
 h     -2.53612686    -0.66548004    -1.51145518
 h     -2.84048404    -1.29266574     0.27002357
 h     -3.17839204     0.40400648    -0.23333837
 h     -0.91459787     1.39260310     1.92910014
          17

 c      1.20526792    -0.42575337     0.00036313
 c     -0.06264108    -1.06589032     0.21328870
 c     -1.08381221    -0.02559582    -0.04570305
 c     -1.21455743     1.33381236     0.76069434
 c     -0.36285730     1.14462991    -0.58441248
 c      0.98888562     0.88473585    -0.39995200
 h     -0.13045341    -2.19777631     0.44979384
 h     -2.03082506     1.79079141     0.40991813
 h     -0.83225642     1.85854119    -1.32785329
 h      1.62885930     1.71780821    -0.82563703
 o      2.31895412    -1.09578171     0.42372028
 h      3.25165226    -0.64827324     0.49735625
 c     -2.49714668    -0.45753886    -0.40004649
 h     -2.55282531    -0.65771820    -1.50080548
 h     -2.85270636    -1.32302820     0.28207142
 h     -3.14724501     0.42067094    -0.24010427
 h     -0.96884941     1.39087861     1.86975814
          17

 c      1.19882854    -0.43260473     0.00613414
 c     -0.06116426    -1.05909626     0.19595528
 c     -1.09315587    -0.03917785    -0.05481443
 c     -1.21538131     1.33327987     0.75695366
 c     -0.35507783     1.13435016    -0.57396578
 c      1.00082823     0.90240674    -0.40586051
 h     -0.16401975    -2.18513444     0.44630550
 h     -2.03532598     1.82687943     0.42845500
 h     -0.79592697     1.87058036    -1.29471151
 h      1.61761256     1.71099248    -0.84728090
 o      2.32266677    -1.09247146     0.42946612
 h      3.22563811    -0.66797403     0.48846992
 c     -2.50147657    -0.45718534    -0.38382846
 h     -2.57099944    -0.65444372    -1.48336994
 h     -2.86032813    -1.34229250     0.28281548
 h     -3.11862880     0.43198402    -0.24720016
 h     -1.02016633     1.39089308     1.79675828
          17

 c      1.19383517    -0.43974582     0.01286862
 c     -0.05925978    -1.05205108     0.17894174
 c     -1.10299828    -0.05332122    -0.06388949
 c     -1.21366220     1.33078703     0.75260342
 c     -0.35008731     1.12503688    -0.56310980
 c      1.01422320     0.91983375    -0.41253979
 h     -0.19800431    -2.15425690     0.44138207
 h     -2.06690147     1.87820236     0.44229797
 h     -0.75397075     1.87456042    -1.25987201
 h      1.61283765     1.69790057    -0.85967851
 o      2.32628205    -1.08898480     0.43498306
 h      3.18444106    -0.68667090     0.47470780
 c     -2.50633277    -0.45753819    -0.36823306
 h     -2.59038215    -0.65601351    -1.45983981
 h     -2.86314750    -1.34799859     0.27260175
 h     -3.09611633     0.44003767    -0.25273467
 h     -1.06133878     1.39282948     1.73401971
          17

 c      1.19078366    -0.44644998     0.02024515
 c     -0.05729399    -1.04490577     0.16250050
 c     -1.11278653    -0.06755323    -0.07289811
 c     -1.21125067     1.32712065     0.74490937
 c     -0.34774645     1.11672384    -0.55179900
 c      1.02832927     0.93558973    -0.41932722
 h     -0.23086827    -2.10916242     0.43513925
 h     -2.10854215     1.93373995     0.45530960
 h     -0.71017816     1.87356527    -1.22755635
 h      1.61955258     1.68564992    -0.86617638
 o      2.32843305    -1.08595084     0.44021150
 h      3.14789820    -0.69471833     0.45710482
 c     -2.51170690    -0.45874612    -0.35356416
 h     -2.61073004    -0.66276589    -1.43246958
 h     -2.86207913    -1.34073522     0.25406291
 h     -3.08259688     0.44685727    -0.25516677
 h     -1.08572887     1.39727486     1.71135111
          17

 c      1.19007287    -0.45207879     0.02794543
 c     -0.05559087    -1.03750048     0.14678455
 c     -1.12198937    -0.08144822    -0.08185151
 c     -1.20948813     1.32317146     0.73287290
 c     -0.34768632     1.10934316    -0.53995804
 c      1.04234091     0.94838991    -0.42556266
 h     -0.26172613    -2.05773688     0.42872272
 h     -2.14492587     1.98270036     0.47033094
 h     -0.66889242     1.87199507    -1.20287673
 h      1.64207995     1.68098226    -0.87034355
 o      2.32770479    -1.08405226     0.44515724
 h      3.13765808    -0.68181434     0.43595393
 c     -2.51757966    -0.46061527    -0.34014438
 h     -2.63188323    -0.67489830    -1.40465007
 h     -2.85921328    -1.32444986     0.23208073
 h     -3.07959346     0.45336660    -0.25347044
 h     -1.09152441     1.40413021     1.73962928
          17

 c      1.19193538    -0.45608680     0.03565182
 c     -0.05438409    -1.02942173     0.13184437
 c     -1.13014579    -0.09464685    -0.09080251
 c     -1.20884419     1.31977147     0.71841983
 c     -0.34943759     1.10286829    -0.52762917
 c      1.05568993     0.95741797    -0.43078901
 h     -0.29059700    -2.01080155     0.42425165
 h     -2.16674889     2.01778090     0.48803274
 h     -0.63387320     1.87377533    -1.19024749
 h      1.68127688     1.68665166    -0.87368795
 o      2.32400058    -1.08341512     0.44991471
 h      3.15598957    -0.64696555     0.41059665
 c     -2.52392035    -0.46256617    -0.32835300
 h     -2.65377683    -0.69232783    -1.38009124
 h     -2.85776053    -1.30645732     0.21352283
 h     -3.08702811     0.45887556    -0.24717365
 h     -1.08184610     1.41128440     1.79795618
          17

 c      1.19640165    -0.45802053     0.04305162
 c     -0.05381148    -1.02027057     0.11768766
 c     -1.13690983    -0.10684939    -0.09982254
 c     -1.20931523     1.31757549     0.70428421
 c     -0.35256746     1.09749908    -0.51510177
 c      1.06824207     0.96247564    -0.43486106
 h     -0.31804625    -1.97880128     0.42403996
 h     -2.16972263     2.03494948     0.50773867
 h     -0.60726153     1.88001977    -1.19143909
 h      1.73299939     1.69974226    -0.87448075
 o      2.31871584    -1.08345737     0.45454107
 h      3.18305149    -0.60090512     0.38140044
 c     -2.53070501    -0.46381203    -0.31860903
 h     -2.67637304    -0.71456022    -1.36169509
 h     -2.86133681    -1.29572964     0.20586747
 h     -3.10351930     0.46147699    -0.23629782
 h     -1.06097333     1.41596970     1.85752398
          17

 c      1.20330382    -0.45752446     0.04985203
 c     -0.05398580    -1.01008713     0.10441055
 c     -1.14207979    -0.11780219    -0.10897767
 c     -1.21068163     1.31696703     0.69242155
 c     -0.35672976     1.09372021    -0.50292628
 c      1.08019985     0.96379537    -0.43783917
 h     -0.34390461    -1.96666902     0.42899820
 h     -2.15323606     2.03275040     0.52815009
 h     -0.58944895     1.88811703    -1.20478776
 h      1.78970998     1.71389017    -0.86913812
 o      2.31336413    -1.08349167     0.45900108
 h      3.19824405    -0.55622422     0.35040687
 c     -2.53801193    -0.46382040    -0.31121701
 h     -2.69954655    -0.74060864    -1.35051853
 h     -2.87216427    -1.29838384     0.21419456
 h     -3.12697973     0.45903768    -0.22125675
 h     -1.03245420     1.41625384     1.89911790
          17

 c      1.21228835    -0.45434925     0.05579555
 c     -0.05506058    -0.99954001     0.09228719
 c     -1.14560781    -0.12729301    -0.11831615
 c     -1.21252015     1.31803400     0.68393561
 c     -0.36162967     1.09215318    -0.49178214
 c      1.09185288     0.96174232    -0.43980849
 h     -0.36618218    -1.97134643     0.43752116
 h     -2.12010610     2.01225924     0.54763424
 h     -0.57978747     1.89320502    -1.22629075
 h      1.84354967     1.72278669    -0.85444898
 o      2.30890468    -1.08307233     0.46322413
 h      3.19044590    -0.52156032     0.32019788
 c     -2.54612064    -0.46275602    -0.30617762
 h     -2.72300343    -0.76901398    -1.34540592
 h     -2.88930364    -1.31324795     0.23839239
 h     -3.15519524     0.45013537    -0.20274390
 h     -0.99900748     1.41115259     1.91329288
          17

 c      1.22282611    -0.44836156     0.06067070
 c     -0.05716951    -0.98964408     0.08170674
 c     -1.14759643    -0.13515266    -0.12786381
 c     -1.21408968     1.32051500     0.67936821
 c     -0.36698009     1.09333924    -0.48230463
 c      1.10340036     0.95664562    -0.44078486
 h     -0.38166727    -1.98479895     0.44619733
 h     -2.07751902     1.97788154     0.56425761
 h     -0.57735151     1.89049485    -1.25143292
 h      1.88839364     1.72213493    -0.82872245
 o      2.30578833    -1.08199990     0.46714854
 h      3.15705154    -0.50134771     0.29305655
 c     -2.55544011    -0.46142326    -0.30319714
 h     -2.74629819    -0.79799774    -1.34353686
 h     -2.90903273    -1.33278381     0.27364383
 h     -3.18621038     0.43453240    -0.18161399
 h     -0.96276477     1.40031792     1.89672912
          17

 c      1.23423149    -0.43955986     0.06432132
 c     -0.06030972    -0.98133537     0.07303600
 c     -1.14828482    -0.14125950    -0.13762273
 c     -1.21419153     1.32371487     0.67886643
 c     -0.37249034     1.09760117    -0.47497400
 c      1.11488779     0.94876374    -0.44070835
 h     -0.38746615    -1.99878821     0.45143826
 h     -2.03849457     1.93848805     0.57578581
 h     -0.58132346     1.87676962    -1.27647175
 h      1.92055727     1.71006820    -0.79187762
 o      2.30405815    -1.08029050     0.47074773
 h      3.10226314    -0.49618976     0.27046490
 c     -2.56630431    -0.46081500    -0.30186187
 h     -2.76894818    -0.82573406    -1.34154485
 h     -2.92694428    -1.34813030     0.31346131
 h     -3.21850473     0.41317366    -0.15877492
 h     -0.92535504     1.38382679     1.85023540
          17

 c      1.24570288    -0.42809726     0.06665922
 c     -0.06430054    -0.97523656     0.06652940
 c     -1.14801716    -0.14554693    -0.14756936
 c     -1.21129426     1.32659966     0.68214964
 c     -0.37787122     1.10500143    -0.47007931
 c      1.12619528     0.93830202    -0.43947028
 h     -0.38196664    -2.00754116     0.45055739
 h     -2.02072608     1.90640029     0.58002044
 h     -0.59108999     1.85087294    -1.29901304
 h      1.93892578     1.68704793    -0.74516596
 o      2.30332262    -1.07822340     0.47407423
 h      3.03742444    -0.50198489     0.25232876
 c     -2.57883153    -0.46174995    -0.30176299
 h     -2.79058240    -0.85067128    -1.33661727
 h     -2.93956231    -1.35282875     0.35213323
 h     -3.25100505     0.38788159    -0.13511868
 h     -0.88760012     1.36211411     1.77896515
          17

 c      1.25639080    -0.41430894     0.06768113
 c     -0.06882731    -0.97160459     0.06229791
 c     -1.14719442    -0.14801452    -0.15765122
 c     -1.20443162     1.32841560     0.68824066
 c     -0.38283533     1.11534871    -0.46772186
 c      1.13702429     0.92543907    -0.43694917
 h     -0.36501810    -2.00839425     0.44212033
 h     -2.03711045     1.89023649     0.57605248
 h     -0.60623231     1.81369981    -1.31824569
 h      1.94507545     1.65582283    -0.69087323
 o      2.30271067    -1.07642263     0.47732793
 h      2.98153015    -0.50857839     0.23585124
 c     -2.59290691    -0.46473582    -0.30252168
 h     -2.81106559    -0.87181921    -1.32721740
 h     -2.94481971    -1.34380911     0.38563946
 h     -3.28296218     0.36089086    -0.11151663
 h     -0.84846842     1.33594413     1.69469695
          17

 c      1.26550148    -0.39873368     0.06748555
 c     -0.07351807    -0.97033891     0.06029885
 c     -1.14621857    -0.14874466    -0.16778167
 c     -1.19441495     1.32940104     0.69510933
 c     -0.38709191     1.12822906    -0.46782306
 c      1.14687920     0.91036276    -0.43305674
 h     -0.33778561    -2.00176762     0.42597757
 h     -2.08333229     1.88686055     0.56599962
 h     -0.62652349     1.76798936    -1.33508963
 h      1.94337148     1.62141620    -0.63196463
 o      2.30121649    -1.07565139     0.48082058
 h      2.95523246    -0.50314983     0.21613083
 c     -2.60823171    -0.46994395    -0.30377937
 h     -2.83057449    -0.88895538    -1.31341386
 h     -2.94197854    -1.32112852     0.41181511
 h     -3.31375297     0.33438275    -0.08886615
 h     -0.80320754     1.30615664     1.61866452
          17

 c      1.27242571    -0.38214176     0.06629057
 c     -0.07801028    -0.97099111     0.06032998
 c     -1.14544681    -0.14791302    -0.17783632
 c     -1.18352159     1.33048182     0.70009477
 c     -0.39035187     1.14306686    -0.47014171
 c      1.15509452     0.89336860    -0.42780882
 h     -0.30253452    -1.99113529     0.40322397
 h     -2.14154283     1.88566199     0.55472675
 h     -0.65192251     1.71783348    -1.35213290
 h      1.94040570     1.59056450    -0.57148150
 o      2.29864247    -1.07602591     0.48463643
 h      2.96497630    -0.48293303     0.19164477
 c     -2.62438105    -0.47720560    -0.30520800
 h     -2.84962611    -0.90272104    -1.29688480
 h     -2.93147294    -1.28760821     0.43047119
 h     -3.34270439     0.31015848    -0.06814558
 h     -0.74330904     1.27297178     1.57701022
          17

 c      1.27683182    -0.36557831     0.06445163
 c     -0.08199986    -0.97280148     0.06204008
 c     -1.14516138    -0.14579388    -0.18765765
 c     -1.17363888     1.33246098     0.70187265
 c     -0.39234470     1.15922857    -0.47434567
 c      1.16100856     0.87508106    -0.42141505
 h     -0.26227885    -1.98274464     0.37599265
 h     -2.19398496     1.87782724     0.54736330
 h     -0.68243008     1.66765738    -1.37285963
 h      1.94274856     1.56970961    -0.51169022
 o      2.29584016    -1.07672442     0.48841837
 h      2.99836207    -0.45991984     0.16770646
 c     -2.64084973    -0.48602101    -0.30656250
 h     -2.86902926    -0.91455100    -1.28056919
 h     -2.91478941    -1.24861142     0.44367893
 h     -3.36903156     0.28950441    -0.05042752
 h     -0.66486889     1.23629623     1.57999049
          17

 c      1.27865921    -0.35039549     0.06246977
 c     -0.08528125    -0.97485556     0.06498954
 c     -1.14555737    -0.14274098    -0.19706294
 c     -1.16499798     1.33557448     0.70150535
 c     -0.39286325     1.17614736    -0.48014848
 c      1.16426877     0.85674292    -0.41432692
 h     -0.22011440    -1.98407187     0.34677913
 h     -2.22922754     1.85914690     0.54749951
 h     -0.71763249     1.62085539    -1.39983212
 h      1.95334184     1.56180086    -0.45361668
 o      2.29380446    -1.07677161     0.49169297
 h      3.03851205    -0.44831429     0.15132641
 c     -2.65709876    -0.49562560    -0.30776327
 h     -2.88970733    -0.92635689    -1.26783947
 h     -2.89423150    -1.21154659     0.45588822
 h     -3.39190587     0.27320388    -0.03681346
 h     -0.57743208     1.19818487     1.61108557
          17

 c      1.27804720    -0.33819198     0.06096413
 c     -0.08777889    -0.97642174     0.06876756
 c     -1.14674942    -0.13913280    -0.20585183
 c     -1.15686218     1.33958232     0.70072447
 c     -0.39183527     1.19340142    -0.48743714
 c      1.16499567     0.84029173    -0.40717040
 h     -0.17841028    -2.00027288     0.31726492
 h     -2.24173843     1.82884564     0.55701435
 h     -0.75607109     1.57895739    -1.43270673
 h      1.96964978     1.56460591    -0.39761942
 o      2.29313168    -1.07555566     0.49414501
 h      3.07336643    -0.45639370     0.14694183
 c     -2.67263045    -0.50517939    -0.30892715
 h     -2.91238289    -0.93995318    -1.26123109
 h     -2.87230195    -1.18425360     0.47291946
 h     -3.41059491     0.26160917    -0.02828822
 h     -0.49619793     1.16277058     1.64701655
          17

 c      1.27525676    -0.33058627     0.06058003
 c     -0.08953498    -0.97730210     0.07308559
 c     -1.14878286    -0.13531672    -0.21382311
 c     -1.14844408     1.34405643     0.70062688
 c     -0.38936198     1.21069192    -0.49628523
 c      1.16362078     0.82799486    -0.40058759
 h     -0.13856569    -2.03047088     0.28752774
 h     -2.23045622     1.78832938     0.57651910
 h     -0.79502998     1.54200554    -1.46788174
 h      1.98571657     1.57251734    -0.34434576
 o      2.29402115    -1.07284933     0.49565284
 h      3.09641597    -0.48649015     0.15602110
 c     -2.68708752    -0.51408061    -0.31022928
 h     -2.93722863    -0.95642017    -1.26124173
 h     -2.85076283    -1.17198650     0.49897930
 h     -3.42459647     0.25471399    -0.02554406
 h     -0.43245320     1.13394158     1.67248147
          17

 c      1.27059836    -0.32883423     0.06183056
 c     -0.09064012    -0.97785930     0.07775518
 c     -1.15163965    -0.13157833    -0.22079629
 c     -1.13903658     1.34850196     0.70165344
 c     -0.38568645     1.22776257    -0.50682324
 c      1.16061707     0.82181104    -0.39506898
 h     -0.10159823    -2.06771654     0.25660474
 h     -2.19849783     1.74069687     0.60569698
 h     -0.83108350     1.50961800    -1.50015942
 h      1.99564604     1.57979460    -0.29500530
 o      2.29635186    -1.06874726     0.49626909
 h      3.10597655    -0.53634509     0.17752918
 c     -2.70029712    -0.52221319    -0.31165901
 h     -2.96367997    -0.97575802    -1.26598141
 h     -2.83018776    -1.17487065     0.53328245
 h     -3.43371513     0.25222510    -0.02884591
 h     -0.39223545     1.11435154     1.68013222
          17

 c      1.26437535    -0.33341973     0.06492477
 c     -0.09117625    -0.97870561     0.08259883
 c     -1.15523989    -0.12813910    -0.22662382
 c     -1.12781255     1.35235908     0.70385398
 c     -0.38112240     1.24434539    -0.51907806
 c      1.15635969     0.82281500    -0.39081927
 h     -0.06874394    -2.10276209     0.22374003
 h     -2.15398216     1.69069229     0.64350518
 h     -0.86098918     1.48174303    -1.52487422
 h      1.99563155     1.58262038    -0.25102802
 o      2.29964932    -1.06365805     0.49622707
 h      3.10590291    -0.59945594     0.20790950
 c     -2.71220224    -0.52989132    -0.31295228
 h     -2.99053233    -0.99702737    -1.27193384
 h     -2.81057808    -1.18847646     0.56993903
 h     -3.43807524     0.25365016    -0.03798514
 h     -0.37788513     1.10548665     1.66743447
          17

 c      1.25686564    -0.34383772     0.06967872
 c     -0.09121492    -0.98038405     0.08739972
 c     -1.15944403    -0.12516651    -0.23119275
 c     -1.11371286     1.35502612     0.70701754
 c     -0.37598986     1.26015578    -0.53288575
 c      1.15109523     0.83092163    -0.38770655
 h     -0.04149675    -2.12783577     0.18906824
 h     -2.11055634     1.64439777     0.68851489
 h     -0.88237675     1.45882698    -1.53920597
 h      1.98448175     1.57974172    -0.21361899
 o      2.30297410    -1.05829527     0.49594942
 h      3.10734819    -0.66525366     0.24094347
 c     -2.72275925    -0.53758104    -0.31375801
 h     -3.01625273    -1.01882783    -1.27527206
 h     -2.79221834    -1.20674533     0.60125884
 h     -3.43808262     0.25838414    -0.05233094
 h     -0.38891187     1.10777917     1.63504532
          17

 c      1.24834274    -0.35870626     0.07556813
 c     -0.09084698    -0.98322017     0.09190558
 c     -1.16405923    -0.12278730    -0.23442093
 c     -1.09580727     1.35603160     0.71060426
 c     -0.37056511     1.27491267    -0.54787678
 c      1.14491916     0.84498529    -0.38534091
 h     -0.02135306    -2.13836639     0.15356992
 h     -2.08388506     1.60760701     0.73957158
 h     -0.89411812     1.44167746    -1.54265197
 h      1.96362034     1.57249385    -0.18338757
 o      2.30506537    -1.05347695     0.49594257
 h      3.12653720    -0.72221020     0.26938862
 c     -2.73189033    -0.54566244    -0.31380500
 h     -3.03933150    -1.03982043    -1.27300135
 h     -2.77591892    -1.22440712     0.62095834
 h     -3.43434247     0.26575103    -0.07095361
 h     -0.42134462     1.12031527     1.58723433
          17

 c      1.23909796    -0.37613577     0.08188699
 c     -0.09021123    -0.98728835     0.09585196
 c     -1.16885166    -0.12109429    -0.23625186
 c     -1.07435055     1.35535280     0.71352286
 c     -0.36503451     1.28835603    -0.56348913
 c      1.13773622     0.86316815    -0.38325109
 h     -0.00957022    -2.13331396     0.11875090
 h     -2.08167285     1.58306805     0.79594600
 h     -0.89652990     1.43128756    -1.53712023
 h      1.93701655     1.56462684    -0.16003225
 o      2.30523439    -1.04965787     0.49649859
 h      3.17097489    -0.76515537     0.28968056
 c     -2.73948736    -0.55432381    -0.31295259
 h     -3.05855503    -1.05910859    -1.26362058
 h     -2.76280122    -1.23792915     0.62553890
 h     -3.42753784     0.27497447    -0.09277307
 h     -0.46535597     1.13994909     1.53458327
          17

 c      1.22943644    -0.39414830     0.08792074
 c     -0.08950904    -0.99240307     0.09898553
 c     -1.17356574    -0.12014658    -0.23664908
 c     -1.05158542     1.35356804     0.71392422
 c     -0.35945632     1.30025537    -0.57898653
 c      1.12926804     0.88338465    -0.38105334
 h     -0.00699964    -2.11515597     0.08629440
 h     -2.09692376     1.56971809     0.85597215
 h     -0.89147824     1.42868797    -1.52684759
 h      1.91069387     1.56168041    -0.14219791
 o      2.30410171    -1.04679266     0.49756817
 h      3.22827451    -0.79721416     0.30385083
 c     -2.74543130    -0.56353087    -0.31118181
 h     -3.07316953    -1.07644026    -1.24736428
 h     -2.75401295    -1.24567706     0.61453113
 h     -3.41830453     0.28511406    -0.11667863
 h     -0.50264633     1.16033065     1.49786243
          17

 c      1.21967446    -0.41099286     0.09306834
 c     -0.08900001    -0.99810749     0.10108690
 c     -1.17794748    -0.11997110    -0.23559604
 c     -1.03073082     1.35150195     0.70970180
 c     -0.35376217     1.31041567    -0.59351808
 c      1.11919848     0.90371088    -0.37851366
 h     -0.01397413    -2.08987646     0.05771653
 h     -2.11482966     1.56500422     0.91609119
 h     -0.88220504     1.43479235    -1.51789212
 h      1.89098582     1.56928164    -0.12785649
 o      2.30285224    -1.04473468     0.49901082
 h      3.27799464    -0.82296968     0.31529428
 c     -2.74960709    -0.57301573    -0.30859621
 h     -3.08294551    -1.09225361    -1.22615924
 h     -2.75051619    -1.24797373     0.59053642
 h     -3.40716112     0.29504487    -0.14158777
 h     -0.51166078     1.17384160     1.50320914
          17

 c      1.21014957    -0.42530892     0.09689387
 c     -0.08897705    -1.00370145     0.10199283
 c     -1.18176799    -0.12057400    -0.23310713
 c     -1.01350497     1.34947874     0.70069051
 c     -0.34783331     1.31868856    -0.60629768
 c      1.10745891     0.92272201    -0.37548238
 h     -0.03028838    -2.06645331     0.03404813
 h     -2.12277984     1.56688926     0.97175683
 h     -0.87246636     1.45018530    -1.51659844
 h      1.88143185     1.59039897    -0.11538472
 o      2.30233629    -1.04344537     0.50076189
 h      3.30537869    -0.84459743     0.32582636
 c     -2.75191043    -0.58227703    -0.30545523
 h     -3.08813829    -1.10756113    -1.20330814
 h     -2.75295534    -1.24725986     0.55933466
 h     -3.39454078     0.30353896    -0.16645450
 h     -0.48703084     1.17861431     1.55576720
          17

 c      1.20122134    -0.43616330     0.09912532
 c     -0.08971687    -1.00841267     0.10160887
 c     -1.18484616    -0.12194335    -0.22923520
 c     -0.99950202     1.34721135     0.68941443
 c     -0.34165848     1.32499668    -0.61687053
 c      1.09445169     0.93964880    -0.37178927
 h     -0.05535692    -2.05463669     0.01571100
 h     -2.11361536     1.57420738     1.01867231
 h     -0.86486809     1.47485465    -1.52689167
 h      1.88048074     1.62341474    -0.10460139
 o      2.30285898    -1.04295102     0.50282254
 h      3.30415385    -0.86224947     0.33567469
 c     -2.75224969    -0.59062845    -0.30220239
 h     -3.08930259    -1.12362745    -1.18280511
 h     -2.76162411    -1.24800621     0.52953687
 h     -3.38091604     0.30945987    -0.19026997
 h     -0.44359607     1.17950196     1.63003986
          17

 c      1.19325369    -0.44301691     0.09962995
 c     -0.09142084    -1.01175882     0.09989211
 c     -1.18706640    -0.12403077    -0.22406273
 c     -0.98784679     1.34439093     0.67864221
 c     -0.33548541     1.32936330    -0.62528191
 c      1.08098320     0.95424957    -0.36722115
 h     -0.08844343    -2.06049865     0.00283442
 h     -2.08478968     1.58638636     1.05349330
 h     -0.85939851     1.50791975    -1.54796400
 h      1.88250610     1.66300401    -0.09665568
 o      2.30420934    -1.04328897     0.50522826
 h      3.27579530    -0.87486346     0.34394442
 c     -2.75054799    -0.59737400    -0.29938303
 h     -3.08694238    -1.14143531    -1.16825872
 h     -2.77656046    -1.25542803     0.51055355
 h     -3.36695164     0.31203589    -0.21210234
 h     -0.39726035     1.18109634     1.69776355
          17

 c      1.18658379    -0.44565954     0.09838370
 c     -0.09419560    -1.01386660     0.09681257
 c     -1.18838704    -0.12673863    -0.21769080
 c     -0.97791897     1.34089011     0.67008704
 c     -0.32982284     1.33192056    -0.63200075
 c      1.06799198     0.96652944    -0.36158221
 h     -0.12855972    -2.08255782    -0.00418498
 h     -2.03737942     1.60326649     1.07419720
 h     -0.85359057     1.54754026    -1.57458764
 h      1.88099488     1.70280874    -0.09300934
 o      2.30562002    -1.04450967     0.50805443
 h      3.23020739    -0.88027697     0.34860555
 c     -2.74675772    -0.60214024    -0.29738335
 h     -3.08111540    -1.16110484    -1.16171626
 h     -2.79763551    -1.27240892     0.50836666
 h     -3.35359837     0.31111748    -0.23118680
 h     -0.35705834     1.18533893     1.74222166
          17

 c      1.18147872    -0.44413519     0.09544244
 c     -0.09807753    -1.01539090     0.09234613
 c     -1.18884056    -0.12992146    -0.21023229
 c     -0.96918616     1.33667868     0.66452302
 c     -0.32529459     1.33287700    -0.63765389
 c      1.05631180     0.97652632    -0.35475411
 h     -0.17403007    -2.11268464    -0.00459400
 h     -1.97595250     1.62519388     1.08043447
 h     -0.84412918     1.59119407    -1.59977664
 h      1.87103840     1.73755567    -0.09459149
 o      2.30571907    -1.04671624     0.51144848
 h      3.18683214    -0.87490186     0.34615597
 c     -2.74089967    -0.60515130    -0.29618461
 h     -3.07124302    -1.18159190    -1.16299580
 h     -2.82432644    -1.29669994     0.52200909
 h     -3.34205544     0.30726797    -0.24702594
 h     -0.32703188     1.19243051     1.75598283
          17

 c      1.17808215    -0.43867027     0.09091618
 c     -0.10304481    -1.01711638     0.08650860
 c     -1.18852893    -0.13339342    -0.20180839
 c     -0.96095740     1.33172204     0.66206282
 c     -0.32247232     1.33245882    -0.64277571
 c      1.04654659     0.98422344    -0.34672286
 h     -0.22236780    -2.14078422     0.00222900
 h     -1.90900361     1.65341076     1.07397695
 h     -0.82841124     1.63619107    -1.61742732
 h      1.85027838     1.76393302    -0.10150282
 o      2.30299594    -1.05005031     0.51560041
 h      3.16787039    -0.85437899     0.33235578
 c     -2.73310243    -0.60712871    -0.29543363
 h     -3.05628904    -1.20090049    -1.16995143
 h     -2.85531839    -1.32177369     0.54473021
 h     -3.33356004     0.30154483    -0.25945035
 h     -0.30859808     1.20169191     1.73690409
          17

 c      1.17637206    -0.42962120     0.08495016
 c     -0.10899826    -1.01962418     0.07938259
 c     -1.18761583    -0.13693570    -0.19254795
 c     -0.95232779     1.32591819     0.66230207
 c     -0.32176159     1.33085247    -0.64768382
 c      1.03900929     0.98953332    -0.33758657
 h     -0.27066327    -2.15872152     0.01634321
 h     -1.84868260     1.69052056     1.05882282
 h     -0.80528636     1.68015012    -1.62366443
 h      1.81901530     1.78081440    -0.11303324
 o      2.29712324    -1.05447420     0.52052094
 h      3.17793733    -0.81742654     0.30599999
 c     -2.72359870    -0.60890399    -0.29471849
 h     -3.03519234    -1.21670897    -1.17946393
 h     -2.88851314    -1.34038518     0.56829683
 h     -3.32903826     0.29500356    -0.26862032
 h     -0.30149538     1.21190017     1.68633651
          17

 c      1.17617135    -0.41745867     0.07772470
 c     -0.11574284    -1.02316417     0.07111676
 c     -1.18631488    -0.14030655    -0.18259088
 c     -0.94252045     1.31915007     0.66442753
 c     -0.32333868     1.32816040    -0.65245266
 c      1.03368875     0.99229789    -0.32755542
 h     -0.31609542    -2.16186899     0.03717282
 h     -1.80725623     1.73994330     1.03973478
 h     -0.77518087     1.72134931    -1.61721273
 h      1.78010453     1.78936653    -0.12777961
 o      2.28932195    -1.05957434     0.52587578
 h      3.19834831    -0.76898562     0.27155598
 c     -2.71268911    -0.61109520    -0.29374081
 h     -3.00727587    -1.22705870    -1.18854135
 h     -2.92145342    -1.34723752     0.58614492
 h     -3.32874309     0.28816749    -0.27498461
 h     -0.30339388     1.22128818     1.60954781
          17

 c      1.17720875    -0.40278391     0.06947244
 c     -0.12299013    -1.02764616     0.06190812
 c     -1.18486862    -0.14326148    -0.17209215
 c     -0.93167911     1.31156105     0.66729876
 c     -0.32712584     1.32437104    -0.65692502
 c      1.03025834     0.99229395    -0.31694213
 h     -0.35631644    -2.14928314     0.06366363
 h     -1.78977800     1.80288568     1.01906799
 h     -0.73997933     1.75902408    -1.59944979
 h      1.73868458     1.79309108    -0.14383652
 o      2.28104472    -1.06473825     0.53117610
 h      3.20749104    -0.71706029     0.23588548
 c     -2.70070571    -0.61397967    -0.29233418
 h     -2.97246998    -1.23084349    -1.19509717
 h     -2.95176868    -1.33975858     0.59435701
 h     -3.33206813     0.28078515    -0.27921896
 h     -0.30801302     1.22739433     1.51830008
          17

 c      1.17917873    -0.38634682     0.06048827
 c     -0.13037620    -1.03265746     0.05197906
 c     -1.18352432    -0.14557417    -0.16122132
 c     -0.92146618     1.30384518     0.66929219
 c     -0.33281513     1.31934575    -0.66073942
 c      1.02816524     0.98929541    -0.30613365
 h     -0.38974318    -2.12362524     0.09452484
 h     -1.79015821     1.87492336     0.99557154
 h     -0.70273500     1.79362619    -1.57427277
 h      1.70123405     1.79725020    -0.15916222
 o      2.27318126    -1.06938249     0.53598325
 h      3.19301332    -0.66884484     0.20480937
 c     -2.68797626    -0.61749858    -0.29043228
 h     -2.93135171    -1.22803773    -1.19833414
 h     -2.97749764    -1.31796649     0.59163679
 h     -3.33764631     0.27201153    -0.28216914
 h     -0.30208826     1.22705754     1.43419354
          17

 c      1.18177386    -0.36905748     0.05112074
 c     -0.13747983    -1.03748983     0.04154750
 c     -1.18251282    -0.14705433    -0.15015343
 c     -0.91448134     1.29707528     0.66848328
 c     -0.33994642     1.31284320    -0.66341057
 c      1.02683388     0.98325978    -0.29553998
 h     -0.41581397    -2.09101693     0.12853414
 h     -1.79643878     1.94713339     0.96718511
 h     -0.66707557     1.82683335    -1.54742520
 h      1.67347382     1.80689036    -0.17214558
 o      2.26607067    -1.07303220     0.53996566
 h      3.15154510    -0.62947805     0.18221206
 c     -2.67477958    -0.62131331    -0.28805930
 h     -2.88506650    -1.21971597    -1.19882205
 h     -2.99737878    -1.28425204     0.57922769
 h     -3.34370269     0.26090881    -0.28480775
 h     -0.26706499     1.21730317     1.38398029
          17

 c      1.18469070    -0.35200007     0.04175020
 c     -0.14384233    -1.04123098     0.03079186
 c     -1.18203350    -0.14756544    -0.13906066
 c     -0.91215185     1.29214381     0.66438667
 c     -0.34801860     1.30460979    -0.66451944
 c      1.02590515     0.97460656    -0.28554550
 h     -0.43506634    -2.06018162     0.16488148
 h     -1.79818922     2.01038770     0.93346576
 h     -0.63620973     1.86085995    -1.52469899
 h      1.65782907     1.82383312    -0.18207215
 o      2.25964239    -1.07535528     0.54291717
 h      3.08661745    -0.60168245     0.16988663
 c     -2.66129488    -0.62487531    -0.28536085
 h     -2.83516512    -1.20787972    -1.19828545
 h     -3.01119938    -1.24326979     0.56101306
 h     -3.34850792     0.24700123    -0.28820080
 h     -0.19687831     1.19780359     1.37687706
          17

 c      1.18761953    -0.33643479     0.03276418
 c     -0.14901672    -1.04300667     0.01983899
 c     -1.18223970    -0.14702370    -0.12810345
 c     -0.91347979     1.28942730     0.65869120
 c     -0.35659252     1.29453337    -0.66394267
 c      1.02531954     0.96436436    -0.27649609
 h     -0.44865134    -2.03983111     0.20328666
 h     -1.78948891     2.05809926     0.89554092
 h     -0.61192296     1.89688936    -1.50931143
 h      1.65258390     1.84512902    -0.18904973
 o      2.25344845    -1.07623532     0.54480681
 h      3.00838774    -0.58483978     0.16691212
 c     -2.64756520    -0.62752029    -0.28264823
 h     -2.78337162    -1.19505645    -1.19902977
 h     -3.02010491    -1.20160619     0.54341186
 h     -3.35076924     0.23065064    -0.29346385
 h     -0.10997759     1.17218657     1.39579460
          17

 c      1.19023837    -0.32373846     0.02453528
 c     -0.15266729    -1.04234780     0.00881604
 c     -1.18322287    -0.14536725    -0.11741660
 c     -0.91667911     1.28893320     0.65331530
 c     -0.36533062     1.28276764    -0.66194645
 c      1.02517932     0.95400597    -0.26870990
 h     -0.45716372    -2.03452675     0.24344156
 h     -1.76856895     2.08673482     0.85538675
 h     -0.59433908     1.93361875    -1.50037453
 h      1.65356621     1.86472015    -0.19350717
 o      2.24663951    -1.07589102     0.54585667
 h      2.93414371    -0.57336326     0.16857826
 c     -2.63351712    -0.62863255    -0.28037271
 h     -2.73134023    -1.18368741    -1.20300046
 h     -3.02638806    -1.16652706     0.53406991
 h     -3.34986722     0.21314243    -0.30168663
 h     -0.03019201     1.14548646     1.42031211
          17

 c      1.19222436    -0.31525435     0.01739031
 c     -0.15464922    -1.03940896    -0.00205549
 c     -1.18499674    -0.14253107    -0.10710681
 c     -0.92042674     1.29047830     0.64937488
 c     -0.37396245     1.26971123    -0.65907102
 c      1.02556087     0.94508738    -0.26247698
 h     -0.45975166    -2.04215806     0.28397510
 h     -1.73691996     2.09571007     0.81547349
 h     -0.58261802     1.96736329    -1.49396282
 h      1.65653080     1.87652217    -0.19579820
 o      2.23817295    -1.07486492     0.54650863
 h      2.88481387    -0.55719424     0.16707949
 c     -2.61908469    -0.62788549    -0.27893933
 h     -2.68051496    -1.17551067    -1.21079849
 h     -3.03214210    -1.14349974     0.53857150
 h     -3.34589804     0.19645621    -0.31381724
 h      0.02737677     1.12179806     1.43867527
          17

 c      1.19329150    -0.31207056     0.01156608
 c     -0.15497650    -1.03480628    -0.01242481
 c     -1.18748014    -0.13844516    -0.09726340
 c     -0.92381792     1.29368722     0.64734806
 c     -0.38223711     1.25586386    -0.65591285
 c      1.02642105     0.93888395    -0.25803930
 h     -0.45459181    -2.05574768     0.32210385
 h     -1.69903540     2.08765698     0.77866148
 h     -0.57584998     1.99359534    -1.48560010
 h      1.65857422     1.87654970    -0.19609038
 o      2.22757130    -1.07351862     0.54703006
 h      2.87232707    -0.53012519     0.15792248
 c     -2.60438679    -0.62541601    -0.27845405
 h     -2.63213598    -1.17124870    -1.22123346
 h     -3.03735629    -1.13390115     0.55687936
 h     -3.33950824     0.18276531    -0.33052254
 h      0.05568580     1.10390983     1.44588097
          17

 c      1.19323120    -0.31479226     0.00716698
 c     -0.15372384    -1.02926118    -0.02187063
 c     -1.19048466    -0.13304566    -0.08797442
 c     -0.92604414     1.29791519     0.64736846
 c     -0.38990927     1.24168000    -0.65296143
 c      1.02758799     0.93610321    -0.25556222
 h     -0.44011763    -2.06746709     0.35440169
 h     -1.66261244     2.06904119     0.74806386
 h     -0.57353200     2.00854706    -1.47213556
 h      1.65859917     1.86375253    -0.19439370
 o      2.21547305    -1.07148746     0.54713161
 h      2.89011929    -0.49862467     0.14605010
 c     -2.58978295    -0.62174505    -0.27868872
 h     -2.58731058    -1.17073166    -1.23171171
 h     -3.03952371    -1.13513797     0.58320952
 h     -3.33154682     0.17380814    -0.35206512
 h      0.05224368     1.09361572     1.44048110
          17

 c      1.19190181    -0.32338754     0.00414077
 c     -0.15096241    -1.02335265    -0.02998107
 c     -1.19371542    -0.12628762    -0.07934261
 c     -0.92626621     1.30225186     0.64939392
 c     -0.39675219     1.22748458    -0.65053306
 c      1.02877995     0.93670961    -0.25511484
 h     -0.41579073    -2.07143535     0.37783401
 h     -1.63803787     2.04993715     0.72662857
 h     -0.57565160     2.01012824    -1.45246931
 h      1.65742134     1.84022809    -0.19059122
 o      2.20303705    -1.06809116     0.54629564
 h      2.92237492    -0.47533762     0.14060635
 c     -2.57576195    -0.61750880    -0.27929567
 h     -2.54703734    -1.17329614    -1.23916089
 h     -3.03523766    -1.14281446     0.60945729
 h     -3.32264611     0.17035989    -0.37823918
 h      0.01721881     1.09192912     1.42313557
          17

 c      1.18918373    -0.33717132     0.00228250
 c     -0.14675009    -1.01743706    -0.03640462
 c     -1.19678828    -0.11815798    -0.07149743
 c     -0.92389447     1.30582998     0.65326568
 c     -0.40257349     1.21344172    -0.64875479
 c      1.02961798     0.93991513    -0.25667616
 h     -0.38222089    -2.06468650     0.39040891
 h     -1.63504350     2.04051701     0.71636944
 h     -0.58262478     1.99832304    -1.42764814
 h      1.65776166     1.81109931    -0.18443211
 o      2.19125737    -1.06293450     0.54421013
 h      2.95533430    -0.46950878     0.14802837
 c     -2.56280684    -0.61323052    -0.28001046
 h     -2.51215577    -1.17821526    -1.24097214
 h     -3.02192108    -1.15270536     0.62856683
 h     -3.31293320     0.17202116    -0.40837619
 h     -0.04649212     1.09895572     1.39671298
          17

 c      1.18495681    -0.35494544     0.00126606
 c     -0.14114295    -1.01165171    -0.04087955
 c     -1.19926245    -0.10868114    -0.06460010
 c     -0.91929671     1.30844344     0.65860109
 c     -0.40722217     1.19954625    -0.64756164
 c      1.02964787     0.94439567    -0.26016235
 h     -0.34100164    -2.04727689     0.39150011
 h     -1.65651730     2.04435217     0.71770996
 h     -0.59521879     1.97536343    -1.40073949
 h      1.66378635     1.78356427    -0.17553062
 o      2.18081400    -1.05603711     0.54085332
 h      2.98021578    -0.48485904     0.17071652
 c     -2.55131663    -0.60922639    -0.28071655
 h     -2.48325830    -1.18500890    -1.23562931
 h     -2.99856431    -1.16163761     0.63601900
 h     -3.30202722     0.17738441    -0.44140734
 h     -0.13101860     1.11324964     1.36806300
          17

 c      1.17912328    -0.37522826     0.00069160
 c     -0.13420996    -1.00593339    -0.04326373
 c     -1.20068633    -0.09791793    -0.05882959
 c     -0.91437390     1.31085349     0.66442631
 c     -0.41058458     1.18564401    -0.64670139
 c      1.02844815     0.94872895    -0.26544464
 h     -0.29451858    -2.02230301     0.38204977
 h     -1.69582376     2.05584338     0.72953826
 h     -0.61447446     1.94562048    -1.37646125
 h      1.67945727     1.76429360    -0.16351161
 o      2.17210687    -1.04776404     0.53644146
 h      2.99290765    -0.52051469     0.20783091
 c     -2.54155940    -0.60560119    -0.28143197
 h     -2.46060123    -1.19360892    -1.22299359
 h     -2.96577950    -1.16772320     0.63011093
 h     -3.28932378     0.18447305    -0.47597066
 h     -0.21938279     1.13068474     1.35179064
          17

 c      1.17166115    -0.39647747     0.00013234
 c     -0.12605554    -1.00004327    -0.04356559
 c     -1.20064850    -0.08596815    -0.05434929
 c     -0.91213370     1.31433038     0.66895857
 c     -0.41258149     1.17152323    -0.64580053
 c      1.02583964     0.95189392    -0.27233401
 h     -0.24572924    -1.99586082     0.36463937
 h     -1.74164752     2.06565461     0.74971173
 h     -0.64150619     1.91469176    -1.36014895
 h      1.70579660     1.75584505    -0.14843571
 o      2.16522732    -1.03876573     0.53138430
 h      2.99426759    -0.57161697     0.25585653
 c     -2.53362973    -0.60227136    -0.28229401
 h     -2.44403865    -1.20439579    -1.20431092
 h     -2.92567841    -1.17046680     0.61198438
 h     -3.27440628     0.19125680    -0.51055449
 h     -0.28584796     1.14444217     1.37176666
          17

 c      1.16270097    -0.41723179    -0.00082453
 c     -0.11687458    -0.99365042    -0.04194143
 c     -1.19882403    -0.07300417    -0.05127322
 c     -0.91454820     1.31973715     0.67104341
 c     -0.41319097     1.15711335    -0.64456199
 c      1.02202925     0.95349777    -0.28055714
 h     -0.19779087    -1.97623462     0.34307664
 h     -1.78409880     2.06664376     0.77547703
 h     -0.67696157     1.88721832    -1.35576387
 h      1.73928659     1.75523478    -0.13127565
 o      2.15983878    -1.02993253     0.52624217
 h      2.99157281    -0.62955727     0.30899650
 c     -2.52741492    -0.59898782    -0.28356995
 h     -2.43300895    -1.21810318    -1.18196908
 h     -2.88172820    -1.17093606     0.58573400
 h     -3.25739962     0.19608468    -0.54366362
 h     -0.31556046     1.15023397     1.44385579
          17

 c      1.15261599    -0.43616276    -0.00253543
 c     -0.10703981    -0.98655952    -0.03860512
 c     -1.19501510    -0.05931318    -0.04964795
 c     -0.92090241     1.32696377     0.67224731
 c     -0.41251425     1.14270152    -0.64300571
 c      1.01751739     0.95359676    -0.28977170
 h     -0.15352334    -1.97121605     0.32109610
 h     -1.81706452     2.05553199     0.80384982
 h     -0.72014267     1.86440579    -1.36374495
 h      1.77331425     1.75629637    -0.11390974
 o      2.15515982    -1.02224888     0.52160915
 h      2.99828070    -0.68377641     0.36063332
 c     -2.52259356    -0.59537540    -0.28566937
 h     -2.42659947    -1.23555916    -1.15898321
 h     -2.83840235    -1.17179468     0.55822892
 h     -3.23916690     0.19797600    -0.57398968
 h     -0.32199852     1.15164372     1.55137435
          17

 c      1.14207998    -0.45209186    -0.00526169
 c     -0.09716090    -0.97904854    -0.03367925
 c     -1.18917944    -0.04528495    -0.04944534
 c     -0.92962743     1.33544006     0.67526361
 c     -0.41083859     1.12896528    -0.64149395
 c      1.01287120     0.95238595    -0.29962587
 h     -0.11502967    -1.98390921     0.30065050
 h     -1.83789016     2.03217211     0.83209273
 h     -0.76845446     1.84360345    -1.38058340
 h      1.80109996     1.75312848    -0.09858978
 o      2.15049422    -1.01643522     0.51789084
 h      3.02544003    -0.72706452     0.40652622
 c     -2.51869671    -0.59104522    -0.28907453
 h     -2.42369131    -1.25725373    -1.13823112
 h     -2.80028764    -1.17655268     0.53765577
 h     -3.22132591     0.19677642    -0.60057146
 h     -0.32532693     1.15453065     1.66339859
          17

 c      1.13203504    -0.46402048    -0.00915293
 c     -0.08805718    -0.97201341    -0.02713824
 c     -1.18143305    -0.03137398    -0.05056906
 c     -0.93965554     1.34457881     0.68186033
 c     -0.40861240     1.11678002    -0.64051433
 c      1.00855448     0.95001617    -0.30981697
 h     -0.08379275    -2.01050733     0.28140952
 h     -1.84694557     1.99882818     0.85812059
 h     -0.81787370     1.82042995    -1.40068401
 h      1.81770159     1.74197802    -0.08737158
 o      2.14606598    -1.01268236     0.51520938
 h      3.06874972    -0.75956451     0.44619066
 c     -2.51523529    -0.58582082    -0.29412150
 h     -2.42315920    -1.28283982    -1.12163435
 h     -2.77067074    -1.18746634     0.53015834
 h     -3.20609086     0.19317989    -0.62292049
 h     -0.33646810     1.16220310     1.75811054
          17

 c      1.12357674    -0.47118418    -0.01424972
 c     -0.08064855    -0.96669839    -0.01889783
 c     -1.17203099    -0.01807439    -0.05286904
 c     -0.95023015     1.35377489     0.69270496
 c     -0.40634023     1.10698425    -0.64043844
 c      1.00485595     0.94654008    -0.32012459
 h     -0.06093364    -2.04261909     0.26200323
 h     -1.84779688     1.95990000     0.88075957
 h     -0.86409609     1.79124725    -1.41875346
 h      1.82072956     1.72162562    -0.08176999
 o      2.14283482    -1.01087366     0.51357396
 h      3.11172322    -0.78505580     0.48010909
 c     -2.51181893    -0.57995581    -0.30076240
 h     -2.42405529    -1.31082286    -1.10966640
 h     -2.75055344    -1.20320395     0.53646112
 h     -3.19591766     0.18854088    -0.64104759
 h     -0.35903636     1.17569441     1.82437532
          17

 c      1.11778332    -0.47312070    -0.02049251
 c     -0.07578596    -0.96424951    -0.00892465
 c     -1.16133904    -0.00590069    -0.05615540
 c     -0.96056811     1.36235483     0.70774521
 c     -0.40447235     1.10023796    -0.64140348
 c      1.00186361     0.94190470    -0.33042482
 h     -0.04725255    -2.07150559     0.24148681
 h     -1.84737829     1.92157889     0.89984576
 h     -0.90353606     1.75439129    -1.43119637
 h      1.81050964     1.69328051    -0.08256597
 o      2.14163541    -1.01087336     0.51299282
 h      3.13918320    -0.80620997     0.50783485
 c     -2.50818897    -0.57409420    -0.30857838
 h     -2.42569630    -1.33868512    -1.10147862
 h     -2.73902527    -1.21884214     0.55190934
 h     -3.19292130     0.18437025    -0.65530087
 h     -0.39320557     1.19483874     1.85737715
          17

 c      1.11550455    -0.46973025    -0.02773225
 c     -0.07404947    -0.96539776     0.00272045
 c     -1.14980070     0.00463329    -0.06020765
 c     -0.96983337     1.36965103     0.72649675
 c     -0.40332592     1.09696466    -0.64329561
 c      0.99944828     0.93594779    -0.34070120
 h     -0.04316926    -2.09082165     0.21989920
 h     -1.85480403     1.89059304     0.91592271
 h     -0.93389909     1.71034955    -1.43656458
 h      1.79019871     1.66052512    -0.08964552
 o      2.14278225    -1.01258120     0.51344527
 h      3.14337012    -0.82372891     0.52840846
 c     -2.50420665    -0.56896677    -0.31702840
 h     -2.42763533    -1.36345432    -1.09555047
 h     -2.73440054    -1.22831509     0.56969229
 h     -3.19815616     0.18159973    -0.66602526
 h     -0.43743081     1.21882768     1.85598808
          17

 c      1.11716857    -0.46132326    -0.03573461
 c     -0.07557913    -0.97031965     0.01587873
 c     -1.13790044     0.01304242    -0.06478198
 c     -0.97748105     1.37522846     0.74818088
 c     -0.40303686     1.09732485    -0.64576756
 c      0.99726483     0.92841585    -0.35105354
 h     -0.04872016    -2.09752810     0.19815832
 h     -1.87746612     1.87158804     0.92928117
 h     -0.95450315     1.66155132    -1.43564608
 h      1.76575522     1.62920088    -0.10190666
 o      2.14605322    -1.01590742     0.51484493
 h      3.12434309    -0.83689743     0.54106771
 c     -2.49985711    -0.56509117    -0.32566604
 h     -2.42957706    -1.38245231    -1.09045827
 h     -2.73502524    -1.22678349     0.58385716
 h     -3.21106845     0.18001233    -0.67324717
 h     -0.48855773     1.24630899     1.82257888
          17

 c      1.12269962    -0.44864154    -0.04417623
 c     -0.08002744    -0.97860205     0.03029058
 c     -1.12612677     0.01890247    -0.06961563
 c     -0.98378000     1.37911690     0.77161865
 c     -0.40354130     1.10120948    -0.64825182
 c      0.99484222     0.91906588    -0.36167824
 h     -0.06359269    -2.09209611     0.17778246
 h     -1.91613286     1.86467150     0.93900117
 h     -0.96649706     1.61203067    -1.43147556
 h      1.74491867     1.60648385    -0.11751585
 o      2.15069879    -1.02077232     0.51703101
 h      3.09020762    -0.84381712     0.54563423
 c     -2.49524970    -0.56264584    -0.33420429
 h     -2.43129746    -1.39392855    -1.08542933
 h     -2.73956147    -1.21162588     0.59060357
 h     -3.22948233     0.17826997    -0.67664305
 h     -0.54072562     1.27517751     1.76550245
          17

 c      1.13158374    -0.43283845    -0.05264381
 c     -0.08666395    -0.98927245     0.04559572
 c     -1.11494070     0.02188903    -0.07443088
 c     -0.99006812     1.38179824     0.79473719
 c     -0.40460445     1.10826996    -0.64999302
 c      0.99183529     0.90792048    -0.37279232
 h     -0.08716163    -2.07862607     0.16061369
 h     -1.96419857     1.86580666     0.94336848
 h     -0.97279459     1.56679973    -1.42903396
 h      1.73427163     1.59828569    -0.13485544
 o      2.15545473    -1.02713406     0.51978391
 h      3.05745024    -0.84126444     0.54261106
 c     -2.49057901    -0.56148976    -0.34249006
 h     -2.43259987    -1.39743661    -1.08058811
 h     -2.74704507    -1.18251561     0.58851136
 h     -3.25017299     0.17453968    -0.67582608
 h     -0.58314959     1.30230156     1.70465504
          17

 c      1.14303377    -0.41539894    -0.06065357
 c     -0.09457619    -1.00091312     0.06135621
 c     -1.10475305     0.02181097    -0.07894686
 c     -0.99848117     1.38392850     0.81421010
 c     -0.40592782     1.11801668    -0.65017085
 c      0.98833450     0.89558128    -0.38453387
 h     -0.11856555    -2.06458536     0.14849864
 h     -2.01188721     1.86956918     0.94130712
 h     -0.97719000     1.53060326    -1.43397647
 h      1.73549203     1.60583834    -0.15374441
 o      2.15892362    -1.03497913     0.52287548
 h      3.04554326    -0.82527582     0.53281200
 c     -2.48605366    -0.56123935    -0.35047104
 h     -2.43331240    -1.39394726    -1.07694482
 h     -2.75693627    -1.14125248     0.57853183
 h     -3.26971703     0.16731836    -0.67074417
 h     -0.59907336     1.32404672     1.67454679
          17

 c      1.15617074    -0.39799694    -0.06769115
 c     -0.10287037    -1.01193443     0.07711273
 c     -1.09591141     0.01861945    -0.08291586
 c     -1.01074802     1.38594046     0.82731437
 c     -0.40733200     1.12996843    -0.64815519
 c      0.98490925     0.88329415    -0.39694587
 h     -0.15685538    -2.05896908     0.14287275
 h     -2.05068505     1.87142628     0.93310110
 h     -0.98241546     1.50623266    -1.45007216
 h      1.74452860     1.62473925    -0.17559983
 o      2.16060689    -1.04415692     0.52613105
 h      3.06114762    -0.79426384     0.51675776
 c     -2.48182194    -0.56135653    -0.35819197
 h     -2.43332341    -1.38568194    -1.07615093
 h     -2.76921670    -1.09154771     0.56398925
 h     -3.28526357     0.15607260    -0.66197404
 h     -0.57549319     1.33894652     1.70217659
          17

 c      1.17016980    -0.38231242    -0.07325301
 c     -0.11080852    -1.02105041     0.09245611
 c     -1.08869382     0.01240390    -0.08617189
 c     -1.02652081     1.38786502     0.83503405
 c     -0.40890917     1.14375304    -0.64374743
 c      0.98230759     0.87263944    -0.41005264
 h     -0.20103901    -2.06803977     0.14439242
 h     -2.07547065     1.86859110     0.92006288
 h     -0.98832855     1.49356715    -1.47675328
 h      1.75472539     1.64766853    -0.20229848
 o      2.16138058    -1.05419714     0.52940380
 h      3.09061554    -0.75216132     0.49515366
 c     -2.47792013    -0.56126205    -0.36579882
 h     -2.43264033    -1.37560137    -1.07999554
 h     -2.78443195    -1.03853960     0.55024092
 h     -3.29505731     0.14156896    -0.65083463
 h     -0.52064877     1.34925289     1.77109499
          17

 c      1.18433612    -0.36983628    -0.07688349
 c     -0.11787515    -1.02772961     0.10707388
 c     -1.08330329     0.00341747    -0.08864318
 c     -1.04406792     1.38957602     0.84009202
 c     -0.41100025     1.15907623    -0.63716351
 c      0.98113208     0.86509378    -0.42391041
 h     -0.24972148    -2.09101544     0.15291818
 h     -2.08490821     1.86008196     0.90399740
 h     -0.99207752     1.49031136    -1.50912053
 h      1.76036909     1.66781768    -0.23508777
 o      2.16255705    -1.06443204     0.53250552
 h      3.11439379    -0.70639872     0.46975027
 c     -2.47426907    -0.56050115    -0.37348291
 h     -2.43144276    -1.36655833    -1.08968179
 h     -2.80341126    -0.98768828     0.54323684
 h     -3.29869799     0.12591528    -0.63933055
 h     -0.45521776     1.35771751     1.84499403
          17

 c      1.19809375    -0.36166930    -0.07822566
 c     -0.12378810    -1.03221007     0.12075610
 c     -1.07986442    -0.00790862    -0.09033418
 c     -1.06168817     1.39091350     0.84420810
 c     -0.41401393     1.17562019    -0.62880319
 c      0.98170730     0.86168521    -0.43857841
 h     -0.30062725    -2.12030795     0.16781867
 h     -2.08138857     1.84664087     0.88688076
 h     -0.99003710     1.49358783    -1.54035662
 h      1.75829799     1.68071349    -0.27427043
 o      2.16506918    -1.07422996     0.53521326
 h      3.11950806    -0.66412819     0.44304150
 c     -2.47074325    -0.55892473    -0.38132479
 h     -2.43010155    -1.36038264    -1.10513606
 h     -2.82645712    -0.94319986     0.54674062
 h     -3.29710336     0.11229905    -0.62992416
 h     -0.39556988     1.36581626     1.89992159
          17

 c      1.21091627    -0.35836417    -0.07707962
 c     -0.12844287    -1.03510167     0.13338348
 c     -1.07842188    -0.02099640    -0.09130487
 c     -1.07794280     1.39164746     0.84800379
 c     -0.41825237     1.19297954    -0.61903934
 c      0.98408653     0.86278682    -0.45405209
 h     -0.35070493    -2.14604576     0.18825225
 h     -2.07095452     1.83065827     0.87062687
 h     -0.97960553     1.50104613    -1.56425209
 h      1.74812231     1.68471542    -0.31935933
 o      2.16935256    -1.08310779     0.53731317
 h      3.10126515    -0.63052636     0.41755936
 c     -2.46728715    -0.55675335    -0.38914767
 h     -2.42913888    -1.35737654    -1.12475763
 h     -2.85245657    -0.90703864     0.55990329
 h     -3.29206713     0.10435768    -0.62512927
 h     -0.35122406     1.37413621     1.92536413
          17

 c      1.22226000    -0.35987668    -0.07344000
 c     -0.13182519    -1.03699485     0.14491359
 c     -1.07893974    -0.03518201    -0.09164994
 c     -1.09153327     1.39147983     0.85155114
 c     -0.42382872     1.21066187    -0.60812252
 c      0.98808695     0.86804508    -0.47021144
 h     -0.39673800    -2.16020529     0.21329283
 h     -2.06246210     1.81575218     0.85684129
 h     -0.95995665     1.51121686    -1.57655867
 h      1.73210031     1.68109102    -0.36933478
 o      2.17543582    -1.09077309     0.53863742
 h      3.06183136    -0.60826910     0.39536793
 c     -2.46399874    -0.55443736    -0.39655932
 h     -2.42912806    -1.35649986    -1.14581301
 h     -2.87888629    -0.87932427     0.57761215
 h     -3.28536498     0.10521499    -0.62699693
 h     -0.32731861     1.38282330     1.91799723
          17

 c      1.23154337    -0.36565117    -0.06749149
 c     -0.13394652    -1.03827661     0.15536530
 c     -1.08130016    -0.04978017    -0.09148065
 c     -1.10141125     1.39014848     0.85470089
 c     -0.43065370     1.22811983    -0.59616228
 c      0.99330559     0.87644728    -0.48680659
 h     -0.43590454    -2.15825916     0.24199943
 h     -2.06467752     1.80545685     0.84663139
 h     -0.93208031     1.52348985    -1.57545551
 h      1.71498428     1.67396524    -0.42292607
 o      2.18297039    -1.09717647     0.53909852
 h      3.00977047    -0.59678545     0.37758313
 c     -2.46114335    -0.55241756    -0.40314959
 h     -2.43057678    -1.35605293    -1.16524328
 h     -2.90279742    -0.85939663     0.59318802
 h     -3.27769848     0.11648800    -0.63667330
 h     -0.32637329     1.39176042     1.87812291
          17

 c      1.23818328    -0.37479754    -0.05956491
 c     -0.13481506    -1.03908307     0.16480137
 c     -1.08530359    -0.06413652    -0.09091224
 c     -1.10716181     1.38760122     0.85715802
 c     -0.43845400     1.24478560    -0.58313019
 c      0.99915820     0.88653694    -0.50347129
 h     -0.46610839    -2.13932840     0.27350336
 h     -2.08154848     1.80118747     0.84064964
 h     -0.89857460     1.53802386    -1.56171167
 h      1.70333675     1.66960911    -0.47898341
 o      2.19121506    -1.10258516     0.53872820
 h      2.96015049    -0.59110320     0.36375875
 c     -2.45911770    -0.55095203    -0.40865056
 h     -2.43384338    -1.35442681    -1.18045921
 h     -2.92185672    -0.84652083     0.60089925
 h     -3.26811572     0.13775026    -0.65421121
 h     -0.34857358     1.40061311     1.80890214
          17

 c      1.24167679    -0.38628670    -0.05007328
 c     -0.13442260    -1.03929107     0.17330862
 c     -1.09067639    -0.07765821    -0.09005487
 c     -1.10935357     1.38407696     0.85833747
 c     -0.44681238     1.26009764    -0.56886929
 c      1.00503628     0.89679153    -0.51975025
 h     -0.48621658    -2.10602901     0.30714927
 h     -2.10952213     1.80120783     0.83933148
 h     -0.86332228     1.55567581    -1.53872748
 h      1.70338583     1.67405336    -0.53686374
 o      2.19920757    -1.10754201     0.53767894
 h      2.93137791    -0.58245326     0.35179519
 c     -2.45837236    -0.55006765    -0.41298041
 h     -2.43910129    -1.35063319    -1.18986896
 h     -2.93487254    -0.84009539     0.59713610
 h     -3.25434780     0.16673581    -0.67867687
 h     -0.39031189     1.40888163     1.71797618
          17

 c      1.24170466    -0.39910009    -0.03945135
 c     -0.13273125    -1.03851731     0.18097385
 c     -1.09708964    -0.08982575    -0.08900445
 c     -1.10966037     1.37997063     0.85699582
 c     -0.45523499     1.27352750    -0.55314329
 c      1.01058013     0.90608009    -0.53515445
 h     -0.49631043    -2.06437246     0.34270794
 h     -2.14003456     1.80184636     0.84298910
 h     -0.83090497     1.57785455    -1.51209025
 h      1.71763089     1.68931048    -0.59638649
 o      2.20639201    -1.11245776     0.53608793
 h      2.93448350    -0.56468335     0.33997502
 c     -2.45930392    -0.54959772    -0.41622227
 h     -2.44633673    -1.34456153    -1.19312134
 h     -2.94194029    -0.83966869     0.58072056
 h     -3.23380952     0.20009758    -0.70844656
 h     -0.44019323     1.41616637     1.62186532
          17

 c      1.23821621    -0.41231405    -0.02811230
 c     -0.12966686    -1.03616125     0.18785834
 c     -1.10418700    -0.10019934    -0.08783509
 c     -1.11086803     1.37558499     0.85086600
 c     -0.46324944     1.28462517    -0.53579085
 c      1.01583115     0.91390451    -0.54925273
 h     -0.49780317    -2.02323625     0.38060628
 h     -2.16429141     1.79956930     0.85166278
 h     -0.80557801     1.60607518    -1.48795810
 h      1.74304060     1.71146392    -0.65711626
 o      2.21314728    -1.11713873     0.53389809
 h      2.96395904    -0.54166333     0.32965225
 c     -2.46215016    -0.54924593    -0.41860135
 h     -2.45535981    -1.33700758    -1.19112796
 h     -2.94448743    -0.84496431     0.55300852
 h     -3.20461831     0.23427096    -0.74154719
 h     -0.47408142     1.42291577     1.55067404
          17

 c      1.23145143    -0.42513081    -0.01642695
 c     -0.12516342    -1.03158004     0.19399309
 c     -1.11161674    -0.10844265    -0.08660240
 c     -1.11577888     1.37100650     0.83775249
 c     -0.47050320     1.29309372    -0.51699572
 c      1.02108233     0.92023485    -0.56173707
 h     -0.49294697    -1.99229621     0.42189597
 h     -2.17652388     1.79223495     0.86490057
 h     -0.79002981     1.64108524    -1.47025899
 h      1.77296592     1.73296890    -0.71773686
 o      2.22034657    -1.12101070     0.53092812
 h      3.00445935    -0.52354381     0.32401756
 c     -2.46691897    -0.54864627    -0.42048269
 h     -2.46581803    -1.32949747    -1.18588348
 h     -2.94530257    -0.85595654     0.51796471
 h     -3.16621983     0.26613635    -0.77595052
 h     -0.46483136     1.43072921     1.53584655
          17

 c      1.22190838    -0.43687440    -0.00472263
 c     -0.11929349    -1.02443443     0.19943273
 c     -1.11906140    -0.11436326    -0.08535494
 c     -1.12422281     1.36633250     0.81870720
 c     -0.47679099     1.29885959    -0.49750966
 c      1.02661023     0.92518423    -0.57241191
 h     -0.48340529    -1.97794318     0.46751541
 h     -2.17526653     1.77944743     0.88163536
 h     -0.78470751     1.68198119    -1.45849745
 h      1.80051794     1.74648009    -0.77620875
 o      2.22867337    -1.12361188     0.52704578
 h      3.04195527    -0.51869583     0.32529778
 c     -2.47337280    -0.54742536    -0.42236147
 h     -2.47720515    -1.32388600    -1.18004532
 h     -2.94835362    -0.87290423     0.48181602
 h     -3.11960023     0.29343146    -0.80980958
 h     -0.41673365     1.43958868     1.57325411
          17

 c      1.21030499    -0.44697171     0.00671120
 c     -0.11239584    -1.01499791     0.20435920
 c     -1.12626013    -0.11791650    -0.08412419
 c     -1.13360334     1.36175357     0.79732796
 c     -0.48198783     1.30207461    -0.47858638
 c      1.03251887     0.92880636    -0.58114879
 h     -0.46885932    -1.97967080     0.51700416
 h     -2.16309150     1.76239787     0.90044262
 h     -0.78822206     1.72613441    -1.44831146
 h      1.82062506     1.74703492    -0.83035391
 o      2.23839597    -1.12475938     0.52222059
 h      3.06777604    -0.53087165     0.33391774
 c     -2.48109150    -0.54529296    -0.42477081
 h     -2.48887036    -1.32174566    -1.17626392
 h     -2.95795855    -0.89607035     0.45146662
 h     -3.06721437     0.31499680    -0.84167119
 h     -0.35961988     1.44695038     1.63113935
          17

 c      1.19755093    -0.45493075     0.01761587
 c     -0.10505326    -1.00410327     0.20912941
 c     -1.13301780    -0.11917172    -0.08290399
 c     -1.14176712     1.35731073     0.77672766
 c     -0.48595600     1.30303765    -0.46168540
 c      1.03871023     0.93103408    -0.58784902
 h     -0.44732892    -1.99073609     0.56793463
 h     -2.14557136     1.74349268     0.92006849
 h     -0.79833261     1.77003417    -1.43418130
 h      1.83058905     1.73248418    -0.87836205
 o      2.24938123    -1.12452692     0.51650774
 h      3.07874937    -0.55945327     0.34878533
 c     -2.48962275    -0.54217861    -0.42807470
 h     -2.50005059    -1.32371082    -1.17640791
 h     -2.97712617    -0.92485301     0.43147058
 h     -3.01271280     0.33091088    -0.87068197
 h     -0.31600200     1.45062896     1.68474647
          17

 c      1.18471051    -0.46032812     0.02775827
 c     -0.09794545    -0.99278662     0.21420550
 c     -1.13920099    -0.11827883    -0.08165215
 c     -1.14754872     1.35286361     0.75897864
 c     -0.48850039     1.30209101    -0.44819198
 c      1.04490189     0.93167360    -0.59241763
 h     -0.41684644    -2.00229464     0.61673861
 h     -2.12979049     1.72577479     0.93978286
 h     -0.81274662     1.81032767    -1.41189890
 h      1.83008730     1.70329500    -0.91914587
 o      2.26109727    -1.12322730     0.51003341
 h      3.07744091    -0.59971234     0.36758291
 c     -2.49864490    -0.53835181    -0.43228884
 h     -2.50994780    -1.32909073    -1.18101469
 h     -3.00599369    -0.95675609     0.42150602
 h     -2.96046973     0.34244197    -0.89672098
 h     -0.29599524     1.44960613     1.72176742
          17

 c      1.17293758    -0.46280495     0.03692914
 c     -0.09171608    -0.98196858     0.22004397
 c     -1.14472960    -0.11544239    -0.08030880
 c     -1.15047515     1.34821690     0.74549884
 c     -0.48938628     1.29954387    -0.43923470
 c      1.05064256     0.93040388    -0.59473988
 h     -0.37670765    -2.00699560     0.65998959
 h     -2.12190529     1.71194656     0.95921482
 h     -0.82953080     1.84450988    -1.37968776
 h      1.82118489     1.66235467    -0.95265466
 o      2.27256911    -1.12142048     0.50298458
 h      3.07316517    -0.64273525     0.38700699
 c     -2.50801491    -0.53438660    -0.43713358
 h     -2.51783709    -1.33600299    -1.18927231
 h     -3.04185884    -0.98739097     0.41695677
 h     -2.91490497     0.35162959    -0.92031276
 h     -0.30278666     1.44355138     1.73702961
          17

 c      1.16336862    -0.46207372     0.04494561
 c     -0.08688953    -0.97230452     0.22701755
 c     -1.14957180    -0.11089468    -0.07881715
 c     -1.15062253     1.34324756     0.73732118
 c     -0.48839425     1.29562319    -0.43556335
 c      1.05532372     0.92678751    -0.59466076
 h     -0.32773709    -2.00047419     0.69524736
 h     -2.12441147     1.70331364     0.97763701
 h     -0.84729446     1.87127914    -1.33837873
 h      1.80833096     1.61474412    -0.98016728
 o      2.28248864    -1.11981664     0.49556579
 h      3.08068723    -0.67709096     0.40356598
 c     -2.51769849    -0.53094308    -0.44226888
 h     -2.52316374    -1.34198269    -1.19952776
 h     -3.08070542    -1.01176624     0.41189338
 h     -2.87973048     0.36042992    -0.94222135
 h     -0.33629355     1.43243470     1.72888344
          17

 c      1.15697624    -0.45793794     0.05165915
 c     -0.08380223    -0.96412981     0.23537031
 c     -1.15374492    -0.10486981    -0.07713753
 c     -1.14852841     1.33794443     0.73512387
 c     -0.48538413     1.29043979    -0.43744691
 c      1.05823934     0.92034170    -0.59199329
 h     -0.27205031    -1.98162423     0.72145350
 h     -2.13521236     1.69944938     0.99333986
 h     -0.86531146     1.89075511    -1.29122346
 h      1.79774982     1.56693613    -1.00428483
 o      2.28986336    -1.11889310     0.48790036
 h      3.11055111    -0.69509451     0.41528039
 c     -2.52768586    -0.52851259    -0.44748838
 h     -2.52559481    -1.34474810    -1.20999859
 h     -3.11874238    -1.02572293     0.40160272
 h     -2.85738901     0.36974453    -0.96286594
 h     -0.39426191     1.41639846     1.69814716
          17

 c      1.15441613    -0.45032888     0.05697241
 c     -0.08253717    -0.95742303     0.24518229
 c     -1.15731809    -0.09758434    -0.07525075
 c     -1.14506655     1.33234285     0.73900527
 c     -0.48034258     1.28396848    -0.44460852
 c      1.05877073     0.91072410    -0.58660604
 h     -0.21270835    -1.95264055     0.73917971
 h     -2.14934525     1.69884523     1.00382519
 h     -0.88360571     1.90458815    -1.24344443
 h      1.79537163     1.52477593    -1.02800881
 o      2.29480995    -1.11853290     0.47998629
 h      3.15709958    -0.69866041     0.42245331
 c     -2.53794111    -0.52726905    -0.45277940
 h     -2.52501990    -1.34280968    -1.21936011
 h     -3.15320131    -1.02670631     0.38358414
 h     -2.84889141     0.37893291    -0.98192963
 h     -0.47136536     1.39584208     1.64934811
          17

 c      1.15593045    -0.43936127     0.06086906
 c     -0.08289231    -0.95178353     0.25634073
 c     -1.16041096    -0.08923004    -0.07315102
 c     -1.14146894     1.32642000     0.74799653
 c     -0.47340176     1.27606796    -0.45626389
 c      1.05667162     0.89798136    -0.57859834
 h     -0.15329202    -1.91902164     0.75081306
 h     -2.16163005     1.69987553     1.00662583
 h     -0.90282707     1.91568243    -1.20120682
 h      1.80364516     1.49084286    -1.05278298
 o      2.29825642    -1.11826492     0.47178424
 h      3.20338949    -0.69538140     0.42617785
 c     -2.54836941    -0.52705463    -0.45829152
 h     -2.52151716    -1.33579602    -1.22707190
 h     -3.18262327    -1.01398251     0.35764220
 h     -2.85400647     0.38613467    -0.99843537
 h     -0.55620894     1.37167302     1.59501914
          17

 c      1.16134945    -0.42538744     0.06344622
 c     -0.08442827    -0.94648823     0.26854798
 c     -1.16318433    -0.07998390    -0.07083478
 c     -1.13954146     1.32004263     0.75946597
 c     -0.46484324     1.26658012    -0.47131275
 c      1.05222532     0.88265575    -0.56843267
 h     -0.09728091    -1.88888549     0.76034511
 h     -2.16841138     1.70142692     1.00005699
 h     -0.92362329     1.92709426    -1.16978188
 h      1.81988429     1.46354268    -1.07702924
 o      2.30109710    -1.11767528     0.46328301
 h      3.23434332    -0.69176125     0.42711592
 c     -2.55878709    -0.52744856    -0.46428001
 h     -2.51530828    -1.32451274    -1.23345661
 h     -3.20702644    -0.98864500     0.32578085
 h     -2.87158564     0.38913256    -1.01120033
 h     -0.62764791     1.34539852     1.56234680
          17

 c      1.17017588    -0.40902801     0.06493588
 c     -0.08658990    -0.94072356     0.28142275
 c     -1.16582458    -0.07003413    -0.06830153
 c     -1.14114429     1.31306508     0.76975460
 c     -0.45510552     1.25548751    -0.48863740
 c      1.04610403     0.86565446    -0.55688010
 h     -0.04736648    -1.87047442     0.77213203
 h     -2.16819592     1.70313155     0.98356556
 h     -0.94554160     1.94028483    -1.15162399
 h      1.83803348     1.43899630    -1.09686566
 o      2.30384077    -1.11652789     0.45449319
 h      3.24197801    -0.69114381     0.42548164
 c     -2.56889847    -0.52786795    -0.47106247
 h     -2.50672744    -1.31076545    -1.23955665
 h     -3.22805580    -0.95351431     0.29206609
 h     -2.89985712     0.38624079    -1.01936993
 h     -0.66137804     1.31808655     1.58686829
          17

 c      1.18170805    -0.39117477     0.06571112
 c     -0.08882058    -0.93396768     0.29469366
 c     -1.16852469    -0.05961221    -0.06557598
 c     -1.14605936     1.30545748     0.77781739
 c     -0.44476923     1.24300804    -0.50734932
 c      1.03908979     0.84805347    -0.54484787
 h     -0.00527970    -1.86802058     0.78865961
 h     -2.16179938     1.70540948     0.95775852
 h     -0.96630803     1.95403888    -1.14586598
 h      1.85183966     1.41361124    -1.10814243
 o      2.30659977    -1.11474408     0.44543020
 h      3.22534525    -0.69402375     0.42129526
 c     -2.57830500    -0.52769316    -0.47897566
 h     -2.49622042    -1.29694563    -1.24676178
 h     -3.24881067    -0.91272913     0.26210174
 h     -2.93666116     0.37691036    -1.02281774
 h     -0.65604238     1.28940179     1.67164010
          17

 c      1.19515098    -0.37297887     0.06628353
 c     -0.09059119    -0.92623882     0.30833361
 c     -1.17146459    -0.04897430    -0.06271246
 c     -1.15207842     1.29712336     0.78590951
 c     -0.43448868     1.22953819    -0.52681509
 c      1.03186348     0.83098902    -0.53324466
 h      0.02764043    -1.87920076     0.80911362
 h     -2.15200541     1.70937620     0.92429792
 h     -0.98230090     1.96514449    -1.14956679
 h      1.85690708     1.38544650    -1.10799575
 o      2.30909475    -1.11239932     0.43610855
 h      3.19038675    -0.69817582     0.41452403
 c     -2.58659169    -0.52642789    -0.48828024
 h     -2.48437716    -1.28541760    -1.25624348
 h     -3.27271639    -0.87074448     0.24150125
 h     -2.97966795     0.36199088    -1.02233792
 h     -0.63282955     1.25996027     1.78055108
          17

 c      1.20969524    -0.35579786     0.06728107
 c     -0.09140942    -0.91796947     0.32249610
 c     -1.17478904    -0.03834947    -0.05977245
 c     -1.15725495     1.28785462     0.79601311
 c     -0.42488610     1.21551344    -0.54652885
 c      1.02489804     0.81559958    -0.52291032
 h      0.04999068    -1.89693169     0.83032042
 h     -2.14257674     1.71654388     0.88558235
 h     -0.98981254     1.97007446    -1.15941209
 h      1.85140689     1.35450679    -1.09548989
 o      2.31062689    -1.10975627     0.42654497
 h      3.15044340    -0.69828653     0.40512606
 c     -2.59350192    -0.52385618    -0.49900458
 h     -2.47197622    -1.27787122    -1.26837304
 h     -3.30130838    -0.83098239     0.23341647
 h     -3.02658942     0.34362751    -1.01959146
 h     -0.60964589     1.23172170     1.88090190
          17

 c      1.22455603    -0.34106343     0.06938543
 c     -0.09087398    -0.90969218     0.33734824
 c     -1.17858499    -0.02791886    -0.05681307
 c     -1.16051875     1.27748748     0.80883921
 c     -0.41645030     1.20128988    -0.56602639
 c      1.01840496     0.80293115    -0.51454859
 h      0.06052337    -1.91328752     0.84883983
 h     -2.13661742     1.72819974     0.84417255
 h     -0.98614589     1.96634071    -1.17280173
 h      1.83626805     1.32271457    -1.07182899
 o      2.31025774    -1.10722807     0.41676582
 h      3.12359230    -0.68682431     0.39307849
 c     -2.59908124    -0.52008372    -0.51085549
 h     -2.45999799    -1.27490311    -1.28240889
 h     -3.33247128    -0.79517151     0.23683369
 h     -3.07531560     0.32473351    -1.01676118
 h     -0.59549083     1.20654548     1.95569001
          17

 c      1.23897197    -0.33006878     0.07322621
 c     -0.08873058    -0.90182379     0.35295642
 c     -1.18286571    -0.01782139    -0.05388543
 c     -1.16153455     1.26601560     0.82436495
 c     -0.40947637     1.18708109    -0.58486298
 c      1.01230446     0.79377208    -0.50862635
 h      0.05855888    -1.92217578     0.86235004
 h     -2.13468185     1.74453374     0.80242673
 h     -0.97019090     1.95315744    -1.18826572
 h      1.81535418     1.29390164    -1.04047327
 o      2.30754215    -1.10507490     0.40680739
 h      3.12124091    -0.65927398     0.37854598
 c     -2.60363785    -0.51540893    -0.52332501
 h     -2.44955724    -1.27600515    -1.29663534
 h     -3.36107538    -0.76390360     0.24737201
 h     -3.12386401     0.30809924    -1.01596215
 h     -0.59409767     1.18573560     1.99770687
          17

 c      1.25217970    -0.32373098     0.07925789
 c     -0.08488877    -0.89459340     0.36925094
 c     -1.18756521    -0.00816365    -0.05103137
 c     -1.16053314     1.25362329     0.84223907
 c     -0.40404641     1.17293373    -0.60260826
 c      1.00624690     0.78846909    -0.50527283
 h      0.04417534    -1.92025819     0.87006148
 h     -2.13412473     1.76416749     0.76264793
 h     -0.94263710     1.93169738    -1.20557827
 h      1.79536951     1.27360643    -1.00694356
 o      2.30320549    -1.10305052     0.39670438
 h      3.13741136    -0.62011378     0.36216805
 c     -2.60757416    -0.51013280    -0.53590339
 h     -2.44175150    -1.27992000    -1.30887079
 h     -3.38137266    -0.73753020     0.25968432
 h     -3.17014516     0.29550643    -1.01865611
 h     -0.60655857     1.17013448     2.00460800
          17

 c      1.26339019    -0.32242046     0.08766397
 c     -0.07940478    -0.88803317     0.38602832
 c     -1.19254246     0.00097420    -0.04827681
 c     -1.15811583     1.24063384     0.86188906
 c     -0.40004355     1.15872981    -0.61884111
 c      0.99977246     0.78686145    -0.50428292
 h      0.01819812    -1.90708949     0.87269995
 h     -2.13041175     1.78459100     0.72735407
 h     -0.90594584     1.90512588    -1.22578064
 h      1.78432881     1.26793662    -0.97753228
 o      2.29865015    -1.10060494     0.38649388
 h      3.15631338    -0.57971032     0.34495739
 c     -2.61124965    -0.50444113    -0.54821630
 h     -2.43747869    -1.28515819    -1.31708118
 h     -3.38899149    -0.71655722     0.26936471
 h     -3.21177640     0.28734888    -1.02537948
 h     -0.63218544     1.16022850     1.97723692
          17

 c      1.27178404    -0.32592747     0.09832742
 c     -0.07244832    -0.88197783     0.40296478
 c     -1.19759512     0.00953629    -0.04562349
 c     -1.15510174     1.22741884     0.88242142
 c     -0.39720780     1.14423457    -0.63316424
 c      0.99267008     0.78845440    -0.50530233
 h     -0.01791776    -1.88512328     0.87240611
 h     -2.11919328     1.80314524     0.69920704
 h     -0.86393289     1.87819731    -1.25097020
 h      1.78757691     1.28093321    -0.95653090
 o      2.29513429    -1.09732008     0.37623403
 h      3.16503875    -0.54730269     0.32787564
 c     -2.61491556    -0.49838676    -0.56004147
 h     -2.43728431    -1.29046500    -1.31986744
 h     -3.38173537    -0.70160627     0.27371510
 h     -3.24620791     0.28292480    -1.03587941
 h     -0.66802780     1.15609811     1.92065707
          17

 c      1.27654345    -0.33356073     0.11087463
 c     -0.06426645    -0.87608170     0.41964564
 c     -1.20248232     0.01748511    -0.04304302
 c     -1.15254792     1.21433756     0.90228923
 c     -0.39524802     1.12922970    -0.64527812
 c      0.98532388     0.79271822    -0.50804948
 h     -0.06232937    -1.85949982     0.87251210
 h     -2.09775700     1.81787346     0.68064066
 h     -0.82070311     1.85591345    -1.28341937
 h      1.80368559     1.31189535    -0.94389294
 o      2.29350497    -1.09307178     0.36600930
 h      3.15746726    -0.52821491     0.31158575
 c     -2.61867863    -0.49192689    -0.57127120
 h     -2.44126840    -1.29513095    -1.31673677
 h     -3.35967488    -0.69328077     0.27189225
 h     -3.27114135     0.28108725    -1.04946654
 h     -0.70692107     1.15714646     1.84826613
          17

 c      1.27692911    -0.34432714     0.12476933
 c     -0.05514782    -0.86992035     0.43563857
 c     -1.20695379     0.02478861    -0.04047666
 c     -1.15192943     1.20171021     0.91879115
 c     -0.39397361     1.11372110    -0.65512897
 c      0.97863729     0.79922139    -0.51232418
 h     -0.11318335    -1.83683859     0.87687198
 h     -2.06566902     1.82803561     0.67341692
 h     -0.77918748     1.84128741    -1.32387115
 h      1.82503407     1.35556982    -0.93609580
 o      2.29420583    -1.08801168     0.35592251
 h      3.13366336    -0.52376512     0.29637767
 c     -2.62246983    -0.48496853    -0.58188515
 h     -2.44905676    -1.29912600    -1.30817082
 h     -3.32505491    -0.69209279     0.26495216
 h     -3.28500182     0.28083509    -1.06534030
 h     -0.73442605     1.16182006     1.78813477
          17

 c      1.27240351    -0.35712712     0.13941440
 c     -0.04541992    -0.86323431     0.45062750
 c     -1.21078233     0.03139220    -0.03785443
 c     -1.15490148     1.18972545     0.92856319
 c     -0.39334042     1.09808383    -0.66303893
 c      0.97359529     0.80756104    -0.51786863
 h     -0.16883238    -1.82236412     0.88849667
 h     -2.02516829     1.83451484     0.67816788
 h     -0.74040721     1.83368884    -1.37005655
 h      1.84241771     1.40493844    -0.92900682
 o      2.29724996    -1.08253770     0.34608631
 h      3.09950588    -0.53115077     0.28207876
 c     -2.62602861    -0.47740632    -0.59194789
 h     -2.45983653    -1.30305618    -1.29551822
 h     -3.28209951    -0.69845307     0.25587001
 h     -3.28726380     0.28165739    -1.08277919
 h     -0.73097001     1.16843352     1.77792498
          17

 c      1.26278475    -0.37092116     0.15423131
 c     -0.03551554    -0.85620559     0.46455085
 c     -1.21379544     0.03717865    -0.03513960
 c     -1.16165841     1.17826576     0.93092440
 c     -0.39334743     1.08299553    -0.66968004
 c      0.97088545     0.81729718    -0.52430686
 h     -0.22740810    -1.81664683     0.90808654
 h     -1.98164972     1.84038805     0.69396141
 h     -0.70418880     1.82943741    -1.41699929
 h      1.84876738     1.45369480    -0.91974777
 o      2.30212888    -1.07728926     0.33662263
 h      3.06705168    -0.54284378     0.26788008
 c     -2.62893557    -0.46916315    -0.60159611
 h     -2.47245881    -1.30792683    -1.28072277
 h     -3.23639129    -0.71263111     0.24912883
 h     -3.27857952     0.28365961    -1.10122129
 h     -0.69064917     1.17708660     1.82624728
          17

 c      1.24839863    -0.38482389     0.16869742
 c     -0.02608069    -0.84949382     0.47762698
 c     -1.21589245     0.04195635    -0.03235873
 c     -1.17022743     1.16703854     0.92898123
 c     -0.39389584     1.06921829    -0.67587157
 c      0.97074613     0.82795224    -0.53118156
 h     -0.28606010    -1.81515231     0.93379989
 h     -1.94319131     1.85106262     0.71841260
 h     -0.67044219     1.82402067    -1.45893551
 h      1.84036772     1.49728604    -0.90704680
 o      2.30788782    -1.07304741     0.32766099
 h      3.05228260    -0.54771029     0.25231835
 c     -2.63072259    -0.46025347    -0.61094692
 h     -2.48559802    -1.31470699    -1.26590662
 h     -3.19345164    -0.73448630     0.24919192
 h     -3.26072428     0.28755032    -1.12029382
 h     -0.62995371     1.18814762     1.89962010
          17

 c      1.23016542    -0.39811305     0.18234288
 c     -0.01802012    -0.84397778     0.49024525
 c     -1.21703745     0.04550124    -0.02958869
 c     -1.17841030     1.15585989     0.92593367
 c     -0.39473753     1.05739923    -0.68234695
 c      0.97296095     0.83901739    -0.53800221
 h     -0.34093018    -1.81119719     0.96251338
 h     -1.91752726     1.87236315     0.74882841
 h     -0.63985402     1.81401938    -1.49121166
 h      1.81683065     1.53318423    -0.89099506
 o      2.31373586    -1.07030842     0.31929525
 h      3.06496200    -0.53782331     0.23410594
 c     -2.63102847    -0.45087007    -0.61992424
 h     -2.49794064    -1.32377984    -1.25289066
 h     -3.15691800    -0.76284154     0.25795033
 h     -3.23633829     0.29449807    -1.13980685
 h     -0.56766871     1.20041974     1.96456622
          17

 c      1.20955156    -0.41019219     0.19473207
 c     -0.01243274    -0.84045937     0.50282919
 c     -1.21724017     0.04760579    -0.02694211
 c     -1.18500003     1.14490028     0.92356094
 c     -0.39550307     1.04795844    -0.68961995
 c      0.97690434     0.84993412    -0.54426992
 h     -0.38801217    -1.79927007     0.99131833
 h     -1.90750739     1.90632763     0.78359521
 h     -0.61389509     1.79797331    -1.51127671
 h      1.78090833     1.56109163    -0.87280646
 o      2.31973542    -1.06883212     0.31151042
 h      3.09821466    -0.51607156     0.21353318
 c     -2.62968850    -0.44143652    -0.62816134
 h     -2.50835661    -1.33450851    -1.24282193
 h     -3.12774504    -0.79491740     0.27307306
 h     -3.20842152     0.30578037    -1.15965089
 h     -0.51507869     1.21208062     2.00367952
          17

 c      1.18837596    -0.42056542     0.20545846
 c     -0.01046491    -0.83949871     0.51574213
 c     -1.21653655     0.04811596    -0.02455809
 c     -1.18979305     1.13483915     0.92265240
 c     -0.39576711     1.04104186    -0.69793140
 c      0.98161842     0.86005638    -0.54948886
 h     -0.42412027    -1.77667974     1.01837397
 h     -1.90943485     1.94841830     0.82223368
 h     -0.59454912     1.77656299    -1.51900242
 h      1.73832190     1.58323891    -0.85465965
 o      2.32646941    -1.06791115     0.30420031
 h      3.13499630    -0.49226712     0.19235280
 c     -2.62670156    -0.43253594    -0.63512648
 h     -2.51599498    -1.34518754    -1.23608861
 h     -3.10513038    -0.82659896     0.28909319
 h     -3.17962973     0.32218001    -1.17951834
 h     -0.47768920     1.22145980     2.01020219
          17

 c      1.16851585    -0.42884779     0.21416475
 c     -0.01310214    -0.84133779     0.52921746
 c     -1.21497467     0.04696179    -0.02258417
 c     -1.19310636     1.12664470     0.92354653
 c     -0.39512725     1.03650666    -0.70722515
 c      0.98595841     0.86864299    -0.55318975
 h     -0.44755375    -1.74393607     1.04326429
 h     -1.91634037     1.98978733     0.86418978
 h     -0.58402264     1.75255742    -1.51674733
 h      1.69702445     1.60428460    -0.83938068
 o      2.33432783    -1.06690681     0.29725413
 h      3.16067338    -0.47483600     0.17246179
 c     -2.62215446    -0.42472952    -0.64036697
 h     -2.52027954    -1.35346527    -1.23254985
 h     -3.08798687    -0.85350205     0.30012059
 h     -3.15164562     0.34333407    -1.19853559
 h     -0.45784952     1.22721611     1.98257110
          17

 c      1.15158164    -0.43480266     0.22058389
 c     -0.02091761    -0.84583390     0.54328006
 c     -1.21260873     0.04418262    -0.02114778
 c     -1.19534511     1.12117600     0.92634504
 c     -0.39327986     1.03393900    -0.71715173
 c      0.98886250     0.87498119    -0.55499806
 h     -0.45855424    -1.70479276     1.06727770
 h     -1.92208196     2.02172570     0.90812645
 h     -0.58447676     1.73054269    -1.50915552
 h      1.66495736     1.62968317    -0.82959827
 o      2.34328728    -1.06544109     0.29060626
 h      3.16747612    -0.46790904     0.15511878
 c     -2.61617255    -0.41838906    -0.64366663
 h     -2.52084329    -1.35703156    -1.23191331
 h     -3.07575357    -0.87201781     0.30189592
 h     -3.12498798     0.36747556    -1.21510208
 h     -0.45586550     1.22837972     1.92224676
          17

 c      1.13864996    -0.43838406     0.22458519
 c     -0.03385279    -0.85240408     0.55766449
 c     -1.20950191     0.03993653    -0.02032526
 c     -1.19689693     1.11893309     0.93084032
 c     -0.39008246     1.03274376    -0.72715262
 c      0.98970408     0.87867611    -0.55474153
 h     -0.45959174    -1.66617065     1.09373007
 h     -1.92309106     2.03825245     0.95216020
 h     -0.59769786     1.71596854    -1.50213806
 h      1.64656572     1.66212152    -0.82644019
 o      2.35296481    -1.06339331     0.28425036
 h      3.15421298    -0.47148363     0.14070610
 c     -2.60888377    -0.41363030    -0.64506196
 h     -2.51745910    -1.35425157    -1.23405467
 h     -3.06854107    -0.87987273     0.29254906
 h     -3.09934278     0.39182739    -1.22715503
 h     -0.46951619     1.22450564     1.83406738
          17

 c      1.13014871    -0.43975031     0.22619886
 c     -0.05117214    -0.86008228     0.57180150
 c     -1.20573689     0.03448589    -0.02011966
 c     -1.19834167     1.11996457     0.93623809
 c     -0.38560728     1.03234620    -0.73667769
 c      0.98847877     0.87987457    -0.55250601
 h     -0.45498723    -1.63713079     1.12780937
 h     -1.91840434     2.03667876     0.99439432
 h     -0.62454439     1.71303096    -1.50047397
 h      1.64089097     1.69872768    -0.82880406
 o      2.36265435    -1.06090241     0.27825068
 h      3.12597165    -0.48144904     0.12851486
 c     -2.60037915    -0.41033428    -0.64478555
 h     -2.51000095    -1.34455037    -1.23918074
 h     -3.06705901    -0.87632556     0.27265003
 h     -3.07412349     0.41342918    -1.23273846
 h     -0.49148207     1.21610995     1.72895178
          17

 c      1.12592567    -0.43922434     0.22559842
 c     -0.07170689    -0.86783436     0.58499816
 c     -1.20143079     0.02816171    -0.02045886
 c     -1.20088963     1.12383095     0.94079350
 c     -0.38019276     1.03243396    -0.74545465
 c      0.98565342     0.87914277    -0.54856637
 h     -0.44901792    -1.62544525     1.17467475
 h     -1.90932519     2.01749936     1.03339775
 h     -0.66413415     1.72216575    -1.50498520
 h      1.64331220     1.73235120    -0.83404173
 o      2.37132883    -1.05839547     0.27275805
 h      3.09422640    -0.48918408     0.11643955
 c     -2.59067735    -0.40820565    -0.64320718
 h     -2.49844248    -1.32850259    -1.24782747
 h     -3.07256977    -0.86221600     0.24505701
 h     -3.04892062     0.42996473    -1.23056957
 h     -0.50439174     1.20534654     1.62801116
          17

 c      1.12542949    -0.43721213     0.22304661
 c     -0.09427354    -0.87505820     0.59682097
 c     -1.19674796     0.02131627    -0.02122651
 c     -1.20641328     1.12967888     0.94213114
 c     -0.37445343     1.03303570    -0.75357806
 c      0.98187090     0.87713468    -0.54326162
 h     -0.44315330    -1.63254686     1.23556742
 h     -1.89935005     1.98441069     1.06859217
 h     -0.71331340     1.73943552    -1.51196579
 h      1.64871142     1.75530944    -0.83927312
 o      2.37784082    -1.05647829     0.26798882
 h      3.07378151    -0.48340134     0.10126559
 c     -2.57970847    -0.40684875    -0.64078471
 h     -2.48289308    -1.30763535    -1.26070445
 h     -3.08683071    -0.83985414     0.21452380
 h     -3.02372066     0.44034298    -1.22041579
 h     -0.48048559     1.19561230     1.55907671
          17

 c      1.12788962    -0.43412548     0.21883863
 c     -0.11789230    -0.88179619     0.60734805
 c     -1.19189996     0.01427912    -0.02231024
 c     -1.21537234     1.13653108     0.93940251
 c     -0.36918154     1.03436060    -0.76134272
 c      0.97774186     0.87435890    -0.53691547
 h     -0.43557925    -1.65201153     1.30549346
 h     -1.89441664     1.94454553     1.10055778
 h     -0.76715036     1.75862255    -1.51564882
 h      1.65335942     1.76204963    -0.84224289
 o      2.38157122    -1.05545446     0.26408687
 h      3.07258960    -0.45794316     0.08082602
 c     -2.56734243    -0.40587960    -0.63798373
 h     -2.46366419    -1.28397653    -1.27840022
 h     -3.11171015    -0.81248577     0.18656576
 h     -2.99894834     0.44501045    -1.20326195
 h     -0.40624419     1.18861158     1.53172283
          17

 c      1.13245191    -0.43034115     0.21326560
 c     -0.14169338    -0.88843730     0.61700367
 c     -1.18712062     0.00734596    -0.02361671
 c     -1.22501296     1.14342557     0.93416332
 c     -0.36517934     1.03657943    -0.76900770
 c      0.97374862     0.87110279    -0.52981192
 h     -0.42371900    -1.67380960     1.37562365
 h     -1.90241183     1.90765897     1.13121949
 h     -0.82021491     1.77394010    -1.51115309
 h      1.65541702     1.75000724    -0.84159822
 o      2.38290034    -1.05488730     0.26096760
 h      3.08417752    -0.41882084     0.05646296
 c     -2.55349208    -0.40507541    -0.63512806
 h     -2.44133863    -1.25944938    -1.30100967
 h     -3.14807352    -0.78317809     0.16527025
 h     -2.97539852     0.44600016    -1.18126710
 h     -0.30471052     1.18389860     1.52694236
          17

 c      1.13828605    -0.42618421     0.20659344
 c     -0.16481087    -0.89532745     0.62623832
 c     -1.18261982     0.00079456    -0.02505146
 c     -1.23199665     1.14951804     0.92803623
 c     -0.36311734     1.03970173    -0.77664746
 c      0.97019772     0.86742573    -0.52218587
 h     -0.40640201    -1.68920759     1.43737863
 h     -1.92984205     1.88179937     1.16319129
 h     -0.86776624     1.78155436    -1.49593151
 h      1.65495443     1.71963362    -0.83692649
 o      2.38269820    -1.05393107     0.25838967
 h      3.09532594    -0.37887557     0.03189789
 c     -2.53827027    -0.40447956    -0.63225860
 h     -2.41680066    -1.23533328    -1.32783148
 h     -3.19419748    -0.75371868     0.15111336
 h     -2.95404998     0.44658057    -1.15742376
 h     -0.20783326     1.18173107     1.52484004
          17

 c      1.14465128    -0.42193218     0.19906198
 c     -0.18640083    -0.90259676     0.63535051
 c     -1.17854815    -0.00512968    -0.02651527
 c     -1.23458939     1.15456552     0.92188390
 c     -0.36343376     1.04354597    -0.78411524
 c      0.96716855     0.86316880    -0.51421293
 h     -0.38417398    -1.69275845     1.48467002
 h     -1.97657946     1.86740479     1.19760678
 h     -0.90647882     1.78000204    -1.46997420
 h      1.65403286     1.67434576    -0.82883352
 o      2.38166855    -1.05187265     0.25612372
 h      3.09605268    -0.34902588     0.01055961
 c     -2.52208628    -0.40434238    -0.62917945
 h     -2.39119549    -1.21203407    -1.35729941
 h     -3.24513717    -0.72456712     0.14087650
 h     -2.93571037     0.45031153    -1.13483571
 h     -0.13570738     1.18304381     1.51606766
          17

 c      1.15091573    -0.41782849     0.19089592
 c     -0.20570404    -0.91014333     0.64443937
 c     -1.17498439    -0.01024333    -0.02791383
 c     -1.23264797     1.15900104     0.91625586
 c     -0.36627248     1.04774602    -0.79105757
 c      0.96447613     0.85797965    -0.50600067
 h     -0.35874907    -1.68231562     1.51440334
 h     -2.03464802     1.85726958     1.23260223
 h     -0.93489226     1.77021869    -1.43561106
 h      1.65678693     1.62034072    -0.81903291
 o      2.38017398    -1.04831555     0.25402544
 h      3.08216886    -0.33526901    -0.00556901
 c     -2.50559416    -0.40490887    -0.62569404
 h     -2.36581093    -1.18924562    -1.38721191
 h     -3.29401398    -0.69579412     0.12986372
 h     -2.92052561     0.45963305    -1.11578550
 h     -0.09777335     1.18861310     1.49790803
          17

 c      1.15654363    -0.41410407     0.18232146
 c     -0.22208509    -0.91764816     0.65338767
 c     -1.17194119    -0.01443634    -0.02915288
 c     -1.22682932     1.16343530     0.91159350
 c     -0.37145529     1.05176405    -0.79693783
 c      0.96171523     0.85141350    -0.49760557
 h     -0.33245362    -1.65866831     1.52651663
 h     -2.09285595     1.84255083     1.26449712
 h     -0.95379313     1.75555427    -1.39729727
 h      1.66884169     1.56551426    -0.81012456
 o      2.37827566    -1.04317634     0.25204706
 h      3.05459182    -0.33873144    -0.01612686
 c     -2.48955349    -0.40622009    -0.62181246
 h     -2.34191596    -1.16636376    -1.41516990
 h     -3.33415743    -0.66790072     0.11425199
 h     -2.90763068     0.47473298    -1.10110842
 h     -0.09734207     1.19889664     1.47053233
          17

 c      1.16107291    -0.41100166     0.17358233
 c     -0.23504300    -0.92457334     0.66182475
 c     -1.16937922    -0.01766331    -0.03012450
 c     -1.21802152     1.16825484     0.90815942
 c     -0.37850164     1.05492236    -0.80108263
 c      0.95847407     0.84317814    -0.48911431
 h     -0.30782642    -1.62545134     1.52426233
 h     -2.14144989     1.81723515     1.28976863
 h     -0.96635095     1.74156724    -1.36118226
 h      1.69502302     1.51666142    -0.80457778
 o      2.37575518    -1.03669087     0.25025196
 h      3.01898454    -0.35559465    -0.02259315
 c     -2.47469285    -0.40806014    -0.61778566
 h     -2.32060824    -1.14292815    -1.43905953
 h     -3.36063485    -0.64200557     0.09215408
 h     -2.89528370     0.49353326    -1.09029859
 h     -0.13354463     1.21417162     1.43566648
          17

 c      1.16410168    -0.40879037     0.16494914
 c     -0.24421265    -0.93016028     0.66908290
 c     -1.16722341    -0.01992793    -0.03069914
 c     -1.20729321     1.17353491     0.90591115
 c     -0.38674654     1.05651592    -0.80280024
 c      0.95467051     0.83341865    -0.48076684
 h     -0.28725838    -1.58917137     1.51464412
 h     -2.17374654     1.77886383     1.30597088
 h     -0.97727279     1.73482210    -1.33385954
 h      1.73575944     1.47615737    -0.80315913
 o      2.37210605    -1.02944568     0.24884262
 h      2.98583990    -0.37666662    -0.02869794
 c     -2.46159866    -0.41003442    -0.61401390
 h     -2.30269817    -1.11893584    -1.45745008
 h     -3.37091660    -0.61967421     0.06369127
 h     -2.88145893     0.51276048    -1.08218262
 h     -0.20027352     1.23470238     1.39698437
          17

 c      1.16529743    -0.40775629     0.15671296
 c     -0.24936898    -0.93350946     0.67424767
 c     -1.16537546    -0.02126863    -0.03072802
 c     -1.19627013     1.17907185     0.90431126
 c     -0.39559421     1.05605991    -0.80159374
 c      0.95070447     0.82274447    -0.47298964
 h     -0.27259257    -1.55839510     1.50785045
 h     -2.18614770     1.72775607     1.31182112
 h     -0.99030569     1.74006112    -1.31999357
 h      1.78554212     1.44154613    -0.80434105
 o      2.36666537    -1.02225563     0.24813225
 h      2.96824673    -0.38948226    -0.03989240
 c     -2.45062453    -0.41168301    -0.61093980
 h     -2.28862917    -1.09498255    -1.46984932
 h     -3.36515848    -0.60271745     0.03079559
 h     -2.86451356     0.52925958    -1.07562519
 h     -0.28180756     1.26109029     1.36213128
          17

 c      1.16442556    -0.40816349     0.14915650
 c     -0.25042669    -0.93385584     0.67647580
 c     -1.16372082    -0.02174964    -0.03005697
 c     -1.18759571     1.18436761     0.90209351
 c     -0.40477856     1.05355560    -0.79735537
 c      0.94724118     0.81194987    -0.46628275
 h     -0.26483933    -1.54071799     1.51361789
 h     -2.17821156     1.66630452     1.30713549
 h     -1.00540601     1.75715341    -1.32012404
 h      1.83548552     1.40853395    -0.80543182
 o      2.35911124    -1.01564899     0.24833304
 h      2.97380460    -0.38673235    -0.05984990
 c     -2.44182048    -0.41256197    -0.60898563
 h     -2.27843025    -1.07224972    -1.47679568
 h     -3.34646161    -0.59306742    -0.00292489
 h     -2.84362230     0.54087397    -1.06993409
 h     -0.34751000     1.29526977     1.34558403
          17

 c      1.16136835    -0.41020590     0.14251425
 c     -0.24741577    -0.93096928     0.67553316
 c     -1.16213553    -0.02146795    -0.02855075
 c     -1.18395588     1.18863452     0.89764250
 c     -0.41436674     1.04950977    -0.79036092
 c      0.94487565     0.80172614    -0.46108970
 h     -0.26426206    -1.53828085     1.53496361
 h     -2.15362731     1.59875906     1.29302353
 h     -1.01861122     1.78093299    -1.33082874
 h      1.87713329     1.37390851    -0.80407985
 o      2.34992251    -1.00941405     0.24931090
 h      2.99721727    -0.37365291    -0.08643333
 c     -2.43490139    -0.41228970    -0.60853165
 h     -2.27171067    -1.05236102    -1.47976495
 h     -3.32094355    -0.59269372    -0.03237724
 h     -2.81894823     0.54680288    -1.06497054
 h     -0.36274656     1.34106642     1.36441322
          17

 c      1.15611286    -0.41397446     0.13694468
 c     -0.24045672    -0.92527435     0.67200405
 c     -1.16049982    -0.02058705    -0.02612765
 c     -1.18465013     1.19129327     0.89070824
 c     -0.42450730     1.04468574    -0.78109048
 c      0.94393914     0.79253446    -0.45774191
 h     -0.27058934    -1.54650151     1.56568428
 h     -2.12203496     1.53131219     1.27254545
 h     -1.02473504     1.80411379    -1.34699753
 h      1.90461673     1.33654076    -0.79901512
 o      2.34006200    -1.00296786     0.25070255
 h      3.02533985    -0.36210927    -0.11350822
 c     -2.42932171    -0.41058949    -0.60988438
 h     -2.26772123    -1.03711608    -1.48085243
 h     -3.29673440    -0.60342391    -0.05177915
 h     -2.79164427     0.54762996    -1.06109691
 h     -0.32793429     1.39888173     1.41816626
          17

 c      1.14872712    -0.41944505     0.13252308
 c     -0.22977083    -0.91753289     0.66689228
 c     -1.15870945    -0.01936378    -0.02277644
 c     -1.18571860     1.19239950     0.88255484
 c     -0.43520285     1.03984542    -0.77004443
 c      0.94444501     0.78458954    -0.45643805
 h     -0.28297523    -1.55771909     1.59499201
 h     -2.09936279     1.47151455     1.25123197
 h     -1.01991590     1.82025180    -1.36394963
 h      1.91526543     1.29725059    -0.79015873
 o      2.33040343    -0.99591780     0.25219356
 h      3.04634828    -0.36140322    -0.13542424
 c     -2.42453764    -0.40735761    -0.61316722
 h     -2.26549066    -1.02810845    -1.48221340
 h     -3.28084328    -0.62641805    -0.05667022
 h     -2.76375197     0.54517415    -1.05905652
 h     -0.27635653     1.46144770     1.48686383
          17

 c      1.13935371    -0.42647686     0.12924330
 c     -0.21570223    -0.90848820     0.66113097
 c     -1.15667493    -0.01813727    -0.01854360
 c     -1.18363943     1.19229541     0.87430244
 c     -0.44623559     1.03562250    -0.75763789
 c      0.94608410     0.77787199    -0.45722236
 h     -0.29996765    -1.56519323     1.61325430
 h     -2.10209281     1.42570307     1.23519663
 h     -1.00257876     1.82513845    -1.37839686
 h      1.90974832     1.25850073    -0.77855578
 o      2.32151279    -0.98820820     0.25363172
 h      3.05322049    -0.37563562    -0.14891982
 c     -2.42036081    -0.40275936    -0.61817431
 h     -2.26401949    -1.02627293    -1.48535232
 h     -3.27500117    -0.66121473    -0.04650130
 h     -2.73797811     0.54216594    -1.05980808
 h     -0.23553872     1.52018528     1.55203105
          17

 c      1.12822768    -0.43482068     0.12702145
 c     -0.19872558    -0.89872581     0.65537802
 c     -1.15432589    -0.01729881    -0.01351691
 c     -1.17709703     1.19153419     0.86676479
 c     -0.45717838     1.03247841    -0.74416830
 c      0.94821932     0.77214134    -0.45997561
 h     -0.31969239    -1.56466685     1.61440538
 h     -2.13486160     1.39567185     1.22612809
 h     -0.97339407     1.81712645    -1.38871023
 h      1.89229882     1.22420395    -0.76633577
 o      2.31363574    -0.98006179     0.25503197
 h      3.04385180    -0.40436649    -0.15330538
 c     -2.41705855    -0.39727502    -0.62437931
 h     -2.26248567    -1.03148938    -1.49052251
 h     -3.27460822    -0.70503389    -0.02538528
 h     -2.71727799     0.54161143    -1.06426604
 h     -0.21851593     1.56913556     1.60326070
          17

 c      1.11572226    -0.44413474     0.12569453
 c     -0.17945183    -0.88867156     0.65001144
 c     -1.15162962    -0.01724160    -0.00780927
 c     -1.16689294     1.19084052     0.86080811
 c     -0.46743778     1.03067549    -0.72980685
 c      0.94991091     0.76696736    -0.46442683
 h     -0.34012730    -1.55442990     1.59610052
 h     -2.18583395     1.37911684     1.21956785
 h     -0.93497161     1.79716526    -1.39506556
 h      1.87065164     1.19941074    -0.75655864
 o      2.30667336    -0.97193365     0.25658579
 h      3.02124160    -0.44311343    -0.15070323
 c     -2.41508866    -0.39159043    -0.63115949
 h     -2.26037517    -1.04245574    -1.49660145
 h     -3.27220079    -0.75326526     0.00000767
 h     -2.70425147     0.54575008    -1.07289015
 h     -0.22950044     1.60470680     1.63553347
          17

 c      1.10240826    -0.45400670     0.12501496
 c     -0.15863574    -0.87861337     0.64516927
 c     -1.14860944    -0.01829097    -0.00154181
 c     -1.15469026     1.19085555     0.85716159
 c     -0.47632092     1.03025271    -0.71458257
 c      0.95008735     0.76183601    -0.47021347
 h     -0.35940276    -1.53517172     1.55946555
 h     -2.23726495     1.37302792     1.20936927
 h     -0.89147757     1.76875792    -1.39963030
 h      1.85429043     1.18928434    -0.75252471
 o      2.30011473    -0.96450093     0.25869912
 h      2.99436778    -0.48335351    -0.14672153
 c     -2.41479721    -0.38637394    -0.63802853
 h     -2.25748112    -1.05695395    -1.50157746
 h     -3.26150450    -0.80081485     0.02322414
 h     -2.70054461     0.55493911    -1.08523665
 h     -0.26820453     1.62486717     1.64679086
          17

 c      1.08909521    -0.46397442     0.12464343
 c     -0.13717113    -0.86870183     0.64076851
 c     -1.14534688    -0.02064072     0.00516440
 c     -1.14207170     1.19198093     0.85614775
[truncated: 34,518 more chars]
