# Supplementary material for: Photochemical permutation of meta-substituted phenols
Source: Nat Commun. 2025 Aug 13;16:7502. doi: 10.1038/s41467-025-62549-5 (PMC12350626; doi:10.1038/s41467-025-62549-5)
Supplement: Supplementary file 3 — Source Data [file 41467_2025_62549_MOESM3_ESM.zip › Source data/NAMD_trajectories/trajectory054.xyz]

          17

 c      1.10983152    -0.35027771     0.04689549
 c     -0.11730467    -1.06323928     0.08959026
 c     -1.22226179    -0.30704616     0.07084891
 c     -1.17982527     1.17484962    -0.00581967
 c      0.20091720     1.73942728     0.05266792
 c      1.36055190     1.00673190    -0.06181186
 h      0.04387426    -2.08884078     0.16703829
 h     -1.60892629     1.41832340    -1.02812412
 h      0.41504788     2.81582157     0.18890106
 h      2.37661380     1.39635472     0.05005005
 o      2.21384255    -1.15576921    -0.08064401
 h      2.98693288    -0.75898587    -0.05482332
 c     -2.59445002    -0.80496074    -0.06326857
 h     -2.67746693    -2.14100373     0.22508670
 h     -3.10022292    -0.08704258     0.64410279
 h     -2.77069498    -0.63595402    -1.27166246
 h     -1.69948848     1.79788175     0.82107670
          17

 c      1.10936648    -0.35560379     0.04082714
 c     -0.11066068    -1.05812533     0.09085160
 c     -1.22626937    -0.31147158     0.06718555
 c     -1.17506957     1.18183197    -0.00186488
 c      0.20412127     1.74510582     0.05102873
 c      1.36129102     1.01109828    -0.06342040
 h      0.02038664    -2.12225421     0.17788943
 h     -1.62168985     1.42455229    -1.00008282
 h      0.41912323     2.81007528     0.18239928
 h      2.36503591     1.40708411     0.04320476
 o      2.20987323    -1.15810910    -0.07706699
 h      2.97784317    -0.75789891    -0.04401135
 c     -2.59217404    -0.81040137    -0.06647281
 h     -2.68508411    -2.12728499     0.21155697
 h     -3.12499399    -0.10897173     0.65448519
 h     -2.76787900    -0.65647142    -1.24674412
 h     -1.71072116     1.80205827     0.83686197
          17

 c      1.11276809    -0.36219361     0.03413298
 c     -0.10232315    -1.05298050     0.09235628
 c     -1.23223641    -0.31534937     0.06361091
 c     -1.16991124     1.19040521     0.00240802
 c      0.20743297     1.75181379     0.04916789
 c      1.36081784     1.01464977    -0.06431490
 h     -0.00801353    -2.16165049     0.18715676
 h     -1.63816584     1.43557788    -0.96868298
 h      0.41552745     2.80642283     0.17675396
 h      2.35472702     1.41994850     0.03343022
 o      2.20161335    -1.16273671    -0.07343496
 h      3.02593686    -0.72378929    -0.03109464
 c     -2.58963023    -0.81835425    -0.06946214
 h     -2.69221136    -2.07451953     0.19006524
 h     -3.15665776    -0.13977005     0.65395529
 h     -2.76973304    -0.67795455    -1.20198342
 h     -1.72266664     1.79385823     0.84028095
          17

 c      1.11994291    -0.36956815     0.02687094
 c     -0.09289604    -1.04895197     0.09417553
 c     -1.23962182    -0.31837722     0.06023152
 c     -1.16456204     1.20017014     0.00724502
 c      0.21071691     1.75921746     0.04706182
 c      1.35897727     1.01715587    -0.06454429
 h     -0.04046826    -2.19395271     0.19392942
 h     -1.65883163     1.45221667    -0.93760494
 h      0.40528016     2.80847406     0.17232071
 h      2.34790284     1.43519589     0.02111465
 o      2.19205892    -1.16831004    -0.06967481
 h      3.08767449    -0.67989557    -0.01785662
 c     -2.58706316    -0.82866449    -0.07168371
 h     -2.69800085    -1.98753370     0.16201113
 h     -3.19266998    -0.17896968     0.64182127
 h     -2.77775906    -0.69861652    -1.14595040
 h     -1.73408485     1.77403328     0.83220202
          17

 c      1.13060720    -0.37717758     0.01910807
 c     -0.08315588    -1.04675940     0.09634866
 c     -1.24775667    -0.32029312     0.05714009
 c     -1.15920646     1.21060529     0.01265942
 c      0.21382704     1.76705067     0.04472546
 c      1.35580521     1.01850375    -0.06416231
 h     -0.07508723    -2.21048495     0.19765812
 h     -1.68365420     1.47479822    -0.90994205
 h      0.38963055     2.81859195     0.16920639
 h      2.34504465     1.45235759     0.00653676
 o      2.18357751    -1.17386212    -0.06571799
 h      3.13087962    -0.64434572    -0.00608215
 c     -2.58457746    -0.84065534    -0.07239513
 h     -2.70209040    -1.87952846     0.13060126
 h     -3.23098900    -0.22482807     0.61886243
 h     -2.79417901    -0.71590673    -1.09272296
 h     -1.74479456     1.74493868     0.81575684
          17

 c      1.14425880    -0.38446703     0.01091823
 c     -0.07391351    -1.04666021     0.09886822
 c     -1.25594095    -0.32088411     0.05439666
 c     -1.15401026     1.22111471     0.01836105
 c      0.21662458     1.77521269     0.04222302
 c      1.35155066     1.01870882    -0.06322827
 h     -0.10948618    -2.20740102     0.19824831
 h     -1.71161017     1.50292781    -0.88724601
 h      0.36981006     2.83671445     0.16712267
 h      2.34477183     1.47014983    -0.01010683
 o      2.17741433    -1.17905182    -0.06154566
 h      3.14220201    -0.62568336     0.00324544
 c     -2.58198225    -0.85222008    -0.07103285
 h     -2.70593429    -1.78230895     0.10272802
 h     -3.27037667    -0.27439131     0.58736383
 h     -2.82168633    -0.72680237    -1.05920592
 h     -1.75586729     1.71035742     0.79627185
          17

 c      1.16016090    -0.39091858     0.00238641
 c     -0.06588593    -1.04848481     0.10167206
 c     -1.26352887    -0.31999146     0.05201815
 c     -1.14912245     1.23110187     0.02379133
 c      0.21897839     1.78378130     0.03966367
 c      1.34661107     1.01788992    -0.06181289
 h     -0.14128937    -2.18531360     0.19604630
 h     -1.74055394     1.53544798    -0.86926741
 h      0.34698860     2.86019471     0.16539474
 h      2.34455505     1.48676122    -0.02859365
 o      2.17422068    -1.18388327    -0.05716818
 h      3.11854346    -0.62712259     0.00966445
 c     -2.57875867    -0.85927430    -0.06797842
 h     -2.71451835    -1.75097471     0.08907798
 h     -3.31060611    -0.32376427     0.55093866
 h     -2.86163968    -0.72923156    -1.05581090
 h     -1.76953990     1.67494107     0.78061255
          17

 c      1.17735269    -0.39609434    -0.00638677
 c     -0.05960189    -1.05163544     0.10463743
 c     -1.26994008    -0.31748825     0.04998554
 c     -1.14470744     1.24009172     0.02832991
 c      0.22075240     1.79292598     0.03717979
 c      1.34143075     1.01622757    -0.06000221
 h     -0.16857112    -2.14933280     0.19181979
 h     -1.76762092     1.57065860    -0.85450469
 h      0.32240277     2.88484218     0.16313896
 h      2.34179360     1.50035411    -0.04858968
 o      2.17427503    -1.18856889    -0.05261161
 h      3.06329996    -0.64848718     0.01306572
 c     -2.57477878    -0.85975025    -0.06433176
 h     -2.73094722    -1.81442929     0.09392880
 h     -3.35237419    -0.36871442     0.51396833
 h     -2.91151515    -0.72376043    -1.07846595
 h     -1.78818064     1.64295776     0.77528877
          17

 c      1.19470410    -0.39968961    -0.01528467
 c     -0.05534697    -1.05506788     0.10758636
 c     -1.27464755    -0.31326244     0.04825800
 c     -1.14104606     1.24785744     0.03159267
 c      0.22179962     1.80277878     0.03489854
 c      1.33641211     1.01392834    -0.05789707
 h     -0.19032193    -2.10935059     0.18671238
 h     -1.78992090     1.60666864    -0.84103202
 h      0.29745786     2.90645589     0.15950820
 h      2.33471678     1.50953249    -0.06963937
 o      2.17732537    -1.19357885    -0.04792850
 h      2.98839695    -0.68495708     0.01390776
 c     -2.57109884    -0.85744194    -0.06084677
 h     -2.74818257    -1.92907675     0.10828193
 h     -3.39639245    -0.40591580     0.48039874
 h     -2.96514665    -0.71320042    -1.11335563
 h     -1.81226388     1.61678911     0.78369919
          17

 c      1.21103554    -0.40157009    -0.02418092
 c     -0.05315814    -1.05739998     0.11031312
 c     -1.27725457    -0.30727397     0.04677948
 c     -1.13861014     1.25443779     0.03359785
 c      0.22197583     1.81332831     0.03292005
 c      1.33185370     1.01120126    -0.05560814
 h     -0.20676607    -2.07896644     0.18206324
 h     -1.80514252     1.64169840    -0.82711046
 h      0.27368658     2.92205695     0.15388677
 h      2.32289306     1.51363809    -0.09121243
 o      2.18209076    -1.19989985    -0.04323718
 h      2.92138500    -0.72239806     0.01386520
 c     -2.56899967    -0.85639852    -0.05810328
 h     -2.75853497    -2.04539336     0.12306157
 h     -3.44167301    -0.43426392     0.45234001
 h     -3.01557882    -0.70079680    -1.14668159
 h     -1.83901364     1.59648149     0.80465394
          17

 c      1.22530666    -0.40175601    -0.03294943
 c     -0.05290765    -1.05736669     0.11263582
 c     -1.27757786    -0.29959551     0.04548439
 c     -1.13796005     1.26002800     0.03468028
 c      0.22116694     1.82436866     0.03130736
 c      1.32790160     1.00824345    -0.05324681
 h     -0.21891362    -2.07047477     0.17897194
 h     -1.81191921     1.67425796    -0.81152312
 h      0.25261363     2.93054634     0.14597442
 h      2.30739769     1.51286733    -0.11277836
 o      2.18618937    -1.20910232    -0.03873211
 h      2.90539819    -0.73609963     0.01596127
 c     -2.56935243    -0.85844510    -0.05650985
 h     -2.75880321    -2.13813474     0.13387483
 h     -3.48491421    -0.45469677     0.42996096
 h     -3.05728988    -0.68909027    -1.16929382
 h     -1.86337036     1.58073198     0.83364463
          17

 c      1.23682864    -0.40035629    -0.04147070
 c     -0.05447643    -1.05451954     0.11445142
 c     -1.27568623    -0.29040826     0.04430428
 c     -1.13954325     1.26485372     0.03529455
 c      0.21931810     1.83549903     0.03008576
 c      1.32451331     1.00523722    -0.05091443
 h     -0.22715516    -2.08698312     0.17778854
 h     -1.81001775     1.70324834    -0.79378398
 h      0.23559503     2.93287349     0.13578075
 h      2.29068590     1.50823068    -0.13389057
 o      2.18880401    -1.22168398    -0.03448179
 h      2.95559989    -0.71747165     0.02125401
 c     -2.57260352    -0.86406412    -0.05624156
 h     -2.74852874    -2.19700746     0.13901608
 h     -3.52165727    -0.46903001     0.41253323
 h     -3.08671420    -0.67979827    -1.17652363
 h     -1.88024282     1.56811386     0.86536858
          17

 c      1.24537542    -0.39756098    -0.04963411
 c     -0.05783813    -1.04944561     0.11574172
 c     -1.27189211    -0.27998431     0.04317244
 c     -1.14355633     1.26910472     0.03588882
 c      0.21644653     1.84616128     0.02924833
 c      1.32148719     1.00236121    -0.04869455
 h     -0.23049688    -2.11999835     0.17809532
 h     -1.80043969     1.72807050    -0.77432044
 h      0.22368922     2.93180582     0.12355808
 h      2.27606559     1.50130282    -0.15424717
 o      2.19212563    -1.23607242    -0.03032707
 h      3.03543170    -0.68983488     0.02713285
 c     -2.57880818    -0.87318749    -0.05730897
 h     -2.72841124    -2.21807779     0.13788019
 h     -3.54795070    -0.47899940     0.39946537
 h     -3.10195740    -0.67406468    -1.16686155
 h     -1.88605293     1.55765088     0.89544613
          17

 c      1.25110697    -0.39371414    -0.05733724
 c     -0.06294933    -1.04322126     0.11652768
 c     -1.26670288    -0.26866757     0.04202713
 c     -1.14990743     1.27291475     0.03687561
 c      0.21262834     1.85571881     0.02876751
 c      1.31858307     0.99980927    -0.04665452
 h     -0.22752976    -2.15577209     0.17920499
 h     -1.78543935     1.74876864    -0.75460195
 h      0.21759422     2.93119938     0.10967538
 h      2.26670067     1.49374084    -0.17366889
 o      2.19804582    -1.25071634    -0.02613767
 h      3.10937402    -0.67444192     0.03136134
 c     -2.58765787    -0.88552915    -0.05961357
 h     -2.69970479    -2.20026165     0.13032436
 h     -3.56140541    -0.48585103     0.39079987
 h     -3.10252611    -0.67264477    -1.14120989
 h     -1.87914474     1.54888124     0.92096289
          17

 c      1.25440396    -0.38932987    -0.06448356
 c     -0.06962635    -1.03680578     0.11682876
 c     -1.26075205    -0.25684815     0.04081567
 c     -1.15824729     1.27636081     0.03863390
 c      0.20798340     1.86358672     0.02860952
 c      1.31565534     0.99781413    -0.04485795
 h     -0.21760912    -2.18229346     0.18057741
 h     -1.76835903     1.76610060    -0.73709023
 h      0.21763652     2.93467076     0.09446047
 h      2.26442040     1.48671050    -0.19195686
 o      2.20718877    -1.26471228    -0.02187755
 h      3.15967760    -0.68047893     0.03310269
 c     -2.59851192    -0.90065526    -0.06294036
 h     -2.66411887    -2.14487403     0.11656371
 h     -3.56153181    -0.49028027     0.38730133
 h     -3.08938611    -0.67587472    -1.10301124
 h     -1.85961460     1.54176065     0.94045053
          17

 c      1.25572896    -0.38502730    -0.07098233
 c     -0.07751755    -1.03080365     0.11664863
 c     -1.25472313    -0.24493148     0.03949846
 c     -1.16804115     1.27947881     0.04147702
 c      0.20266531     1.86938544     0.02874374
 c      1.31273139     0.99664961    -0.04337990
 h     -0.20116642    -2.19200392     0.18194176
 h     -1.75309696     1.78135527    -0.72476424
 h      0.22377957     2.94398090     0.07808006
 h      2.26894727     1.48052243    -0.20870628
 o      2.21943981    -1.27752596    -0.01756407
 h      3.17941598    -0.71024385     0.03227497
 c     -2.61042563    -0.91784443    -0.06690603
 h     -2.62388068    -2.05781132     0.09749920
 h     -3.54961187    -0.49252835     0.39032727
 h     -3.06536022    -0.68337764    -1.05910776
 h     -1.82908403     1.53659646     0.95383281
          17

 c      1.25554240    -0.38143436    -0.07675293
 c     -0.08613728    -1.02545352     0.11597494
 c     -1.24927256    -0.23330889     0.03805181
 c     -1.17866828     1.28230523     0.04555776
 c      0.19685626     1.87303551     0.02913975
 c      1.31000116     0.99659107    -0.04231182
 h     -0.17951708    -2.18191325     0.18328602
 h     -1.74314493     1.79576741    -0.72006321
 h      0.23560606     2.95805241     0.06053897
 h      2.27805139     1.47472423    -0.22322273
 o      2.23430132    -1.28884684    -0.01324112
 h      3.16780793    -0.76234154     0.02915992
 c     -2.62222506    -0.93561033    -0.07093904
 h     -2.58144960    -1.95580287     0.07568076
 h     -3.52823367    -0.49259846     0.40151581
 h     -3.03551907    -0.69358859    -1.02064553
 h     -1.79057181     1.53404608     0.96252483
          17

 c      1.25426409    -0.37910206    -0.08173206
 c     -0.09492037    -1.02064999     0.11478215
 c     -1.24495971    -0.22233310     0.03646842
 c     -1.18952738     1.28493443     0.05075092
 c      0.19076507     1.87472688     0.02975282
 c      1.30773265     0.99784736    -0.04175063
 h     -0.15459536    -2.15332988     0.18484949
 h     -1.74055338     1.80970912    -0.72358841
 h      0.25227126     2.97334930     0.04179221
 h      2.28851116     1.46856943    -0.23461371
 o      2.25089556    -1.29863060    -0.00897246
 h      3.13064444    -0.83162549     0.02434331
 c     -2.63280739    -0.95082812    -0.07446507
 h     -2.53764844    -1.87677337     0.05684661
 h     -3.50054379    -0.49061334     0.42227242
 h     -3.00652511    -0.70370296    -1.00187688
 h     -1.74831375     1.53512085     0.96954906
          17

 c      1.25227026    -0.37844059    -0.08588060
 c     -0.10328393    -1.01593094     0.11303175
 c     -1.24219641    -0.21229198     0.03475594
 c     -1.20011753     1.28755061     0.05662778
 c      0.18462282     1.87478943     0.03050876
 c      1.30616747     1.00049652    -0.04177851
 h     -0.12868557    -2.11202512     0.18716109
 h     -1.74549824     1.82226031    -0.73344991
 h      0.27250655     2.98536268     0.02186132
 h      2.29727404     1.46153491    -0.24199034
 o      2.26760513    -1.30729045    -0.00484520
 h      3.08608533    -0.90647437     0.01881054
 c     -2.64172147    -0.95922308    -0.07727518
 h     -2.48829352    -1.87246793     0.04867478
 h     -3.46953992    -0.48710364     0.45322658
 h     -2.98386303    -0.71121434    -1.01394245
 h     -1.70721623     1.54106869     0.97919045
          17

 c      1.24991496    -0.37967710    -0.08918689
 c     -0.11068923    -1.01047245     0.11066905
 c     -1.24123356    -0.20339143     0.03293696
 c     -1.21009367     1.29041200     0.06261904
 c      0.17867622     1.87355413     0.03129807
 c      1.30543593     1.00445236    -0.04244344
 h     -0.10404199    -2.06831598     0.19109470
 h     -1.75672058     1.83157640    -0.74583268
 h      0.29473009     2.99019501     0.00087624
 h      2.30232231     1.45364897    -0.24467225
 o      2.28161784    -1.31585000    -0.00095830
 h      3.07179204    -0.96655490     0.01379206
 c     -2.64886723    -0.96037791    -0.07944023
 h     -2.43086632    -1.94664976     0.05173098
 h     -3.43785582    -0.48279634     0.49402162
 h     -2.96884814    -0.71638425    -1.05659601
 h     -1.67172337     1.55296251     0.99558292
          17

 c      1.24754545    -0.38282146    -0.09166714
 c     -0.11670350    -1.00324771     0.10762813
 c     -1.24219925    -0.19578488     0.03104533
 c     -1.21931196     1.29381108     0.06830780
 c      0.17317948     1.87125847     0.03198162
 c      1.30550518     1.00946596    -0.04374632
 h     -0.08242013    -2.03525067     0.19781795
 h     -1.77237997     1.83573670    -0.75632775
 h      0.31723169     2.98558922    -0.02094604
 h      2.30310618     1.44559929    -0.24234213
 o      2.29041626    -1.32512529     0.00265178
 h      3.12148274    -0.99612946     0.00962110
 c     -2.65363979    -0.95812489    -0.08133350
 h     -2.37401545    -2.04989952     0.05924223
 h     -3.40736895    -0.47851964     0.54309486
 h     -2.95917273    -0.72225456    -1.11740560
 h     -1.64452932     1.57103324     1.02042510
          17

 c      1.24547731    -0.38766552    -0.09336566
 c     -0.12103321    -0.99352258     0.10386659
 c     -1.24514332    -0.18959389     0.02911584
 c     -1.22782095     1.29803378     0.07363782
 c      0.16837620     1.86800157     0.03240548
 c      1.30617206     1.01515487    -0.04563712
 h     -0.06489660    -2.02288501     0.20839715
 h     -1.79074475     1.83347526    -0.76115843
 h      0.33838686     2.97137683    -0.04335665
 h      2.30059380     1.43866999    -0.23511134
 o      2.29514720    -1.33442097     0.00603589
 h      3.21208121    -1.00496844     0.00539319
 c     -2.65554722    -0.95534681    -0.08367330
 h     -2.32727935    -2.14300716     0.06612497
 h     -3.37845787    -0.47568471     0.59719876
 h     -2.95198926    -0.73207102    -1.17966214
 h     -1.62611974     1.59420881     1.05154204
          17

 c      1.24396858    -0.39386034    -0.09434938
 c     -0.12348342    -0.98143038     0.09942775
 c     -1.25004511    -0.18487847     0.02717640
 c     -1.23576499     1.30330544     0.07888617
 c      0.16445925     1.86373892     0.03241976
 c      1.30711624     1.02104801    -0.04802277
 h     -0.05230492    -2.03155174     0.22306466
 h     -1.81054487     1.82455617    -0.75788640
 h      0.35687886     2.94952480    -0.06617215
 h      2.29695237     1.43451954    -0.22344504
 o      2.29838302    -1.34272098     0.00922193
 h      3.29936607    -1.00893742     0.00070128
 c     -2.65450420    -0.95320380    -0.08701705
 h     -2.29560346    -2.20795730     0.07018480
 h     -3.35012554    -0.47631702     0.65155256
 h     -2.94569255    -0.74755514    -1.22971262
 h     -1.61546965     1.62033012     1.08379800
          17

 c      1.24322504    -0.40101625    -0.09469943
 c     -0.12392009    -0.96795239     0.09446916
 c     -1.25679668    -0.18161258     0.02524802
 c     -1.24327320     1.30972479     0.08448711
 c      0.16153486     1.85831025     0.03189476
 c      1.30799210     1.02664542    -0.05078413
 h     -0.04563103    -2.05190649     0.24085471
 h     -1.83111807     1.80985787    -0.74568997
 h      0.37186096     2.92382222    -0.08938644
 h      2.29481389     1.43479907    -0.20796363
 o      2.30160411    -1.34954085     0.01220393
 h      3.35752209    -1.01578244    -0.00426041
 c     -2.65065274    -0.95205339    -0.09154599
 h     -2.28068711    -2.23789729     0.07060992
 h     -3.32094698    -0.48246276     0.70079253
 h     -2.93989870    -0.76888889    -1.25903215
 h     -1.61108513     1.64685648     1.11145162
          17

 c      1.24341391    -0.40876647    -0.09450573
 c     -0.12230881    -0.95432135     0.08921855
 c     -1.26517528    -0.17968910     0.02335003
 c     -1.25039896     1.31721863     0.09087950
 c      0.15961238     1.85150854     0.03072922
 c      1.30853757     1.03148767    -0.05379668
 h     -0.04570236    -2.07161310     0.26007089
 h     -1.85248011     1.79128234    -0.72541322
 h      0.38297840     2.89905949    -0.11322312
 h      2.29618643     1.44065912    -0.18920751
 o      2.30536193    -1.35473829     0.01496930
 h      3.37620356    -1.02784518    -0.00917136
 c     -2.64420150    -0.95202118    -0.09714993
 h     -2.28256593    -2.23073557     0.06711465
 h     -3.28998586    -0.49553938     0.74012282
 h     -2.93499053    -0.79521135    -1.26359844
 h     -1.61162460     1.67151008     1.13005447
          17

 c      1.24467066    -0.41679408    -0.09386218
 c     -0.11876795    -0.94152478     0.08390719
 c     -1.27482089    -0.17893969     0.02150422
 c     -1.25711059     1.32553797     0.09843037
 c      0.15862110     1.84319438     0.02884541
 c      1.30866982     1.03521615    -0.05694616
 h     -0.05274128    -2.08091041     0.27899640
 h     -1.87530881     1.77151746    -0.69941919
 h      0.39018864     2.87961613    -0.13804280
 h      2.30142361     1.45231098    -0.16749591
 o      2.30972100    -1.35832522     0.01750971
 h      3.35333989    -1.04500454    -0.01377241
 c     -2.63536163    -0.95319442    -0.10353544
 h     -2.30022392    -2.18696393     0.05968315
 h     -3.25724525    -0.51598748     0.76613750
 h     -2.93189035    -0.82495878    -1.24321184
 h     -1.61606902     1.69261356     1.13725914
          17

 c      1.24709683    -0.42484301    -0.09285815
 c     -0.11357266    -0.93015190     0.07872798
 c     -1.28523719    -0.17915351     0.01973449
 c     -1.26331655     1.33429511     0.10738305
 c      0.15844332     1.83342312     0.02617145
 c      1.30851844     1.03760242    -0.06013164
 h     -0.06628869    -2.07433732     0.29629748
 h     -1.90070269     1.75359106    -0.67110175
 h      0.39343906     2.86784809    -0.16408589
 h      2.30889149     1.46888119    -0.14298227
 o      2.31435823    -1.36042315     0.01982705
 h      3.29348476    -1.06535848    -0.01797375
 c     -2.62434535    -0.95557289    -0.11025089
 h     -2.33139715    -2.11022203     0.04867718
 h     -3.22377092    -0.54317055     0.77725476
 h     -2.93216600    -0.85598124    -1.20171365
 h     -1.62371708     1.70921306     1.13298239
          17

 c      1.25074787    -0.43272014    -0.09156806
 c     -0.10711296    -0.92041861     0.07381662
 c     -1.29582405    -0.18008891     0.01806184
 c     -1.26891754     1.34302853     0.11777756
 c      0.15893991     1.82250716     0.02262307
 c      1.30837480     1.03853629    -0.06325818
 h     -0.08537577    -2.05057450     0.31116718
 h     -1.92956506     1.74020526    -0.64393082
 h      0.39244171     2.86319257    -0.19118970
 h      2.31559100     1.48865702    -0.11585633
 o      2.31829601    -1.36133530     0.02195013
 h      3.21206377    -1.08402006    -0.02213602
 c     -2.61140282    -0.95875550    -0.11666207
 h     -2.37159110    -2.01091000     0.03538522
 h     -3.19164604    -0.57535545     0.77397250
 h     -2.93846769    -0.88556286    -1.14801004
 h     -1.63419753     1.72114238     1.11940992
          17

 c      1.25561199    -0.44028199    -0.09004498
 c     -0.09983153    -0.91221311     0.06923983
 c     -1.30593712    -0.18148169     0.01649742
 c     -1.27386967     1.35127152     0.12935751
 c      0.15995098     1.81096071     0.01810231
 c      1.30858919     1.03798710    -0.06622927
 h     -0.10874636    -2.01214022     0.32344015
 h     -1.96173361     1.73305513    -0.62028511
 h      0.38675316     2.86263582    -0.21869755
 h      2.31831041     1.50957178    -0.08652871
 o      2.31935945    -1.36173044     0.02398039
 h      3.14415223    -1.09025568    -0.02780248
 c     -2.59689853    -0.96123347    -0.12204217
 h     -2.41246321    -1.91421965     0.02329815
 h     -3.16396647    -0.60971953     0.75909762
 h     -2.95503821    -0.91059765    -1.09644668
 h     -1.64754179     1.72907985     1.10093658
          17

 c      1.26158218    -0.44738846    -0.08832268
 c     -0.09216645    -0.90511126     0.06498036
 c     -1.31495213    -0.18305371     0.01503976
 c     -1.27822156     1.35860114     0.14155167
 c      0.16128051     1.79936393     0.01251702
 c      1.30946487     1.03595997    -0.06894597
 h     -0.13508425    -1.96535311     0.33379364
 h     -1.99541179     1.73251071    -0.60076564
 h      0.37607758     2.86215442    -0.24562512
 h      2.31466518     1.52969721    -0.05569173
 o      2.31479410    -1.36255012     0.02611020
 h      3.13513299    -1.06940914    -0.03795336
 c     -2.58134027    -0.95979638    -0.12600587
 h     -2.44213377    -1.86618626     0.01923229
 h     -3.14469121    -0.64251250     0.73780246
 h     -2.98702847    -0.92829578    -1.06283830
 h     -1.66420562     1.73448201     1.08370707
          17

 c      1.26843656    -0.45383681    -0.08642450
 c     -0.08451134    -0.89841129     0.06092547
 c     -1.32229074    -0.18450159     0.01368147
 c     -1.28210288     1.36467627     0.15361837
 c      0.16268729     1.78822939     0.00580747
 c      1.31117879     1.03246411    -0.07131128
 h     -0.16327504    -1.91989158     0.34390985
 h     -2.02742873     1.73783977    -0.58445310
 h      0.36054155     2.85818493    -0.27094984
 h      2.30371073     1.54760240    -0.02426244
 o      2.30501268    -1.36383633     0.02837905
 h      3.18181507    -1.02225940    -0.05306166
 c     -2.56504779    -0.95206880    -0.12887967
 h     -2.45363861    -1.90205415     0.02843411
 h     -3.13806216    -0.66967422     0.71693479
 h     -3.03683597    -0.93726714    -1.05463290
 h     -1.68477683     1.73914035     1.07420805
          17

 c      1.27586085    -0.45935287    -0.08436600
 c     -0.07718226    -0.89133262     0.05689837
 c     -1.32740665    -0.18546076     0.01241998
 c     -1.28569864     1.36928823     0.16492453
 c      0.16389092     1.77791504    -0.00203464
 c      1.31374617     1.02750009    -0.07323801
 h     -0.19260465    -1.88642669     0.35612115
 h     -2.05416309     1.74774027    -0.56976560
 h      0.34080703     2.84857030    -0.29387712
 h      2.28615287     1.56254952     0.00675563
 o      2.29318514    -1.36465394     0.03057351
 h      3.23870026    -0.96631057    -0.06949396
 c     -2.54815391    -0.94074882    -0.13126076
 h     -2.45111286    -1.99482420     0.04572383
 h     -3.14706084    -0.68817051     0.70267832
 h     -3.09997622    -0.93778621    -1.06520166
 h     -1.70919529     1.74427817     1.07689870
          17

 c      1.28348485    -0.46364380    -0.08215327
 c     -0.07042359    -0.88343773     0.05277633
 c     -1.32981160    -0.18552350     0.01126139
 c     -1.28924373     1.37239927     0.17518286
 c      0.16459482     1.76858073    -0.01095949
 c      1.31702393     1.02106867    -0.07465808
 h     -0.22246160    -1.87167379     0.37207499
 h     -2.07249690     1.76082887    -0.55524006
 h      0.31803182     2.83297665    -0.31402329
 h      2.26423435     1.57454353     0.03644901
 o      2.28164271    -1.36430211     0.03249585
 h      3.27429353    -0.91594976    -0.08382959
 c     -2.53146744    -0.93003959    -0.13372224
 h     -2.44027786    -2.09707426     0.06233898
 h     -3.17102133    -0.69736573     0.69695884
 h     -3.16640258    -0.93097475    -1.08071343
 h     -1.73591058     1.74970942     1.09223137
          17

 c      1.29090408    -0.46644054    -0.07978747
 c     -0.06448141    -0.87496949     0.04862697
 c     -1.32913602    -0.18430684     0.01021939
 c     -1.29299045     1.37411672     0.18447583
 c      0.16451766     1.76017882    -0.02085982
 c      1.32074419     1.01319517    -0.07552868
 h     -0.25146923    -1.87431756     0.39119731
 h     -2.08041144     1.77592973    -0.53994664
 h      0.29374272     2.81294777    -0.33152930
 h      2.24128549     1.58422547     0.06414064
 o      2.27155022    -1.36251204     0.03404174
 h      3.27591130    -0.87889749    -0.09411478
 c     -2.51637970    -0.92234242    -0.13652967
 h     -2.42437311    -2.18055758     0.07306852
 h     -3.20481497    -0.69879920     0.69643379
 h     -3.22565789    -0.91809333    -1.08961404
 h     -1.76184761     1.75384256     1.11680932
          17

 c      1.29769145    -0.46752107    -0.07727182
 c     -0.05964427    -0.86670822     0.04470971
 c     -1.32519119    -0.18152040     0.00930956
 c     -1.29712162     1.37460815     0.19309823
 c      0.16342263     1.75247820    -0.03157647
 c      1.32458259     1.00396503    -0.07583164
 h     -0.27712502    -1.88652700     0.41071582
 h     -2.07725549     1.79221137    -0.52364233
 h      0.26965375     2.79162240    -0.34709501
 h      2.22090402     1.59254138     0.08943455
 o      2.26345260    -1.35926908     0.03517034
 h      3.24086037    -0.85885871    -0.09938818
 c     -2.50426272    -0.91860947    -0.13958229
 h     -2.40528209    -2.23293037     0.07573495
 h     -3.24090604    -0.69479690     0.69543045
 h     -3.26998808    -0.90032241    -1.08562283
 h     -1.78334136     1.75450626     1.14544779
          17

 c      1.30340601    -0.46673352    -0.07461414
 c     -0.05619183    -0.85952313     0.04134770
 c     -1.31802063    -0.17701733     0.00853903
 c     -1.30166245     1.37402090     0.20138924
 c      0.16114119     1.74513269    -0.04291417
 c      1.32825142     0.99356715    -0.07556261
 h     -0.29654269    -1.89910210     0.42716395
 h     -2.06383389     1.80926697    -0.50682556
 h      0.24743782     2.77297051    -0.36185590
 h      2.20590773     1.60018880     0.11211016
 o      2.25750042    -1.35472290     0.03588723
 h      3.17275006    -0.85675955    -0.09943033
 c     -2.49606217    -0.91909243    -0.14262754
 h     -2.38440466    -2.24935232     0.06961651
 h     -3.27215116    -0.68746829     0.68928626
 h     -3.29475790    -0.87875477    -1.06675023
 h     -1.79723031     1.74981912     1.17328263
          17

 c      1.30760602    -0.46402561    -0.07182346
 c     -0.05432517    -0.85405744     0.03881078
 c     -1.30792325    -0.17082173     0.00789509
 c     -1.30644330     1.37244585     0.20964531
 c      0.15758969     1.73780012    -0.05467291
 c      1.33157855     0.98232958    -0.07471410
 h     -0.30740057    -1.90513778     0.43771259
 h     -2.04234173     1.82715889    -0.49071662
 h      0.22848804     2.76046393    -0.37703861
 h      2.19750683     1.60707635     0.13191624
 o      2.25331990    -1.34924909     0.03626600
 h      3.08341685    -0.86947344    -0.09515645
 c     -2.49213357    -0.92368426    -0.14540316
 h     -2.36302175    -2.22839070     0.05465370
 h     -3.29336585    -0.67843387     0.67576426
 h     -3.29807034    -0.85442176    -1.03405850
 h     -1.80146413     1.73862644     1.19686059
          17

 c      1.30987531    -0.45946997    -0.06890362
 c     -0.05412925    -0.85064041     0.03726523
 c     -1.29543430    -0.16312515     0.00733880
 c     -1.31112267     1.36992335     0.21808803
 c      0.15277917     1.73027691    -0.06668727
 c      1.33452790     0.97072000    -0.07326444
 h     -0.30842030    -1.90111297     0.44069506
 h     -2.01604912     1.84636092    -0.47706060
 h      0.21374715     2.75558989    -0.39349723
 h      2.19514733     1.61214561     0.14842026
 o      2.24956640    -1.34371030     0.03652496
 h      2.99975566    -0.88537696    -0.08989145
 c     -2.49221394    -0.93199853    -0.14764460
 h     -2.34240806    -2.17111431     0.03124561
 h     -3.30172553    -0.66886999     0.65510959
 h     -3.28077769    -0.82825518    -0.99136308
 h     -1.79524376     1.72058930     1.21441630
          17

 c      1.30989012    -0.45325796    -0.06585207
 c     -0.05557072    -0.84929701     0.03676157
 c     -1.28126203    -0.15425496     0.00680749
 c     -1.31525918     1.36647821     0.22682761
 c      0.14681322     1.72257501    -0.07885190
 c      1.33715086     0.95929960    -0.07118238
 h     -0.29950059    -1.88688525     0.43570906
 h     -1.98860873     1.86746794    -0.46759413
 h      0.20365229     2.75708479    -0.41141060
 h      2.19708944     1.61371145     0.16103711
 o      2.24382802    -1.33961097     0.03707191
 h      2.96470782    -0.88190031    -0.09007702
 c     -2.49544472    -0.94327501    -0.14903279
 h     -2.32364497    -2.08276048     0.00045748
 h     -3.29672356    -0.65957465     0.62974394
 h     -3.24716023    -0.80083900    -0.94581578
 h     -1.77895440     1.69614340     1.22585799
          17

 c      1.30753222    -0.44565823    -0.06266980
 c     -0.05851253    -0.84975615     0.03722916
 c     -1.26619373    -0.14462678     0.00622584
 c     -1.31840935     1.36217526     0.23579835
 c      0.13987522     1.71489102    -0.09111605
 c      1.33950021     0.94865437    -0.06844330
 h     -0.28176700    -1.86568014     0.42367399
 h     -1.96310410     1.89063637    -0.46319893
 h      0.19816782     2.76147834    -0.43036062
 h      2.20130097     1.61009561     0.16920388
 o      2.23511473    -1.33767573     0.03810527
 h      2.99691419    -0.84854206    -0.09882933
 c     -2.50048663    -0.95603061    -0.14917470
 h     -2.30665377    -1.97802317    -0.03537561
 h     -3.28007192    -0.65097853     0.60395309
 h     -3.20566933    -0.77183081    -0.90858305
 h     -1.75406143     1.66644200     1.23275743
          17

 c      1.30295190    -0.43699913    -0.05937080
 c     -0.06270990    -0.85145191     0.03847651
 c     -1.25099897    -0.13469286     0.00552265
 c     -1.32020971     1.35717015     0.24470336
 c      0.13221202     1.70749775    -0.10345608
 c      1.34156034     0.93934038    -0.06504629
 h     -0.25752995    -1.84413010     0.40685527
 h     -1.94132742     1.91500683    -0.46314793
 h      0.19686040     2.76451913    -0.44968942
 h      2.20620727     1.60020795     0.17257695
 o      2.22562409    -1.33664238     0.03926684
 h      3.06206404    -0.80625115    -0.11033801
 c     -2.50597475    -0.96737137    -0.14775593
 h     -2.28748758    -1.89028415    -0.07209262
 h     -3.25549415    -0.64314251     0.58340464
 h     -3.16749885    -0.73948280    -0.89330712
 h     -1.72294336     1.63326828     1.23829252
          17

 c      1.29649753    -0.42769607    -0.05597681
 c     -0.06780235    -0.85359805     0.04022466
 c     -1.23635703    -0.12490297     0.00464655
 c     -1.32041087     1.35172550     0.25304614
 c      0.12411449     1.70063266    -0.11584705
 c      1.34323214     0.93184283    -0.06102403
 h     -0.22987913    -1.83140659     0.38848606
 h     -1.92376374     1.93857933    -0.46502755
 h      0.19900268     2.76258913    -0.46887397
 h      2.21111491     1.58390128     0.17115174
 o      2.21755818    -1.33519869     0.04018240
 h      3.12363174    -0.77620903    -0.11851215
 c     -2.51131589    -0.97316032    -0.14485804
 h     -2.25624181    -1.86871760    -0.10571710
 h     -3.22817533    -0.63579681     0.57424077
 h     -3.14057053    -0.70188512    -0.90957269
 h     -1.68850802     1.59880957     1.24678875
          17

 c      1.28859563    -0.41825346    -0.05250804
 c     -0.07336055    -0.85545897     0.04221197
 c     -1.22282742    -0.11567943     0.00357105
 c     -1.31887789     1.34619093     0.26029943
 c      0.11589805     1.69443196    -0.12824486
 c      1.34434320     0.92654807    -0.05644383
 h     -0.20172067    -1.83595822     0.37150575
 h     -1.91018892     1.95870382    -0.46546433
 h      0.20368976     2.75359119    -0.48777266
 h      2.21635000     1.56209605     0.16528767
 o      2.21193199    -1.33272158     0.04067868
 h      3.16267337    -0.76784735    -0.12050125
 c     -2.51631783    -0.97211067    -0.14106788
 h     -2.20881397    -1.92658067    -0.13731813
 h     -3.20370793    -0.62843308     0.58175730
 h     -3.12370501    -0.66005801    -0.95545816
 h     -1.65348453     1.56520228     1.26241068
          17

 c      1.27967597    -0.40922093    -0.04897846
 c     -0.07896505    -0.85678607     0.04434228
 c     -1.21087807    -0.10742260     0.00228457
 c     -1.31559034     1.34096056     0.26615509
 c      0.10788321     1.68890793    -0.14057916
 c      1.34466803     0.92372309    -0.05140030
 h     -0.17483054    -1.86035262     0.35681436
 h     -1.90034920     1.97286014    -0.46116672
 h      0.20995569     2.73731575    -0.50674251
 h      2.22314900     1.53667417     0.15564280
 o      2.20901858    -1.32899361     0.04070647
 h      3.17149856    -0.78352007    -0.11548126
 c     -2.52017567    -0.96737255    -0.13752580
 h     -2.15795197    -2.02078193    -0.16922902
 h     -3.18609169    -0.62089120     0.60838197
 h     -3.10931176    -0.61861165    -1.01857512
 h     -1.61961857     1.53399470     1.28714009
          17

 c      1.27014457    -0.40112739    -0.04539406
 c     -0.08423737    -0.85802803     0.04672563
 c     -1.20092423    -0.10051609     0.00077790
 c     -1.31062867     1.33641025     0.27069627
 c      0.10037549     1.68395266    -0.15275194
 c      1.34396843     0.92350317    -0.04600032
 h     -0.14992503    -1.89893860     0.34284045
 h     -1.89436670     1.97931845    -0.44974990
 h      0.21688238     2.71543870    -0.52667211
 h      2.23324372     1.51009838     0.14301290
 o      2.20868079    -1.32400982     0.04028366
 h      3.14877261    -0.82183859    -0.10372787
 c     -2.52234752    -0.96171831    -0.13544238
 h     -2.11744669    -2.11037772    -0.20069788
 h     -3.17544328    -0.61445262     0.65137412
 h     -3.09021136    -0.58301943    -1.08364993
 h     -1.58734646     1.50592154     1.31937295
          17

 c      1.26038053    -0.39441833    -0.04175116
 c     -0.08882659    -0.86004503     0.04955375
 c     -1.19331865    -0.09529588    -0.00095671
 c     -1.30411846     1.33282270     0.27437036
 c      0.09364688     1.67936773    -0.16464036
 c      1.34205931     0.92589782    -0.04034372
 h     -0.12747846    -1.94131026     0.32704409
 h     -1.89287527     1.97751454    -0.43016462
 h      0.22367832     2.69115235    -0.54893524
 h      2.24809245     1.48477487     0.12810216
 o      2.21036814    -1.31797762     0.03949275
 h      3.09969339    -0.87785701    -0.08655186
 c     -2.52289235    -0.95619992    -0.13545107
 h     -2.09426662    -2.17492519    -0.22995706
 h     -3.16821367    -0.61179424     0.70308045
 h     -3.06280905    -0.55732477    -1.13829963
 h     -1.55619442     1.48114660     1.35448039
          17

 c      1.25074759    -0.38940811    -0.03803530
 c     -0.09242429    -0.86365944     0.05296177
 c     -1.18831236    -0.09202468    -0.00291536
 c     -1.29616493     1.33032409     0.27781295
 c      0.08792296     1.67493155    -0.17611317
 c      1.33888608     0.93081020    -0.03450789
 h     -0.10819303    -1.97750539     0.30753852
 h     -1.89700988     1.96816394    -0.40278890
 h      0.22969094     2.66831407    -0.57517747
 h      2.26793804     1.46237577     0.11132782
 o      2.21275799    -1.31147123     0.03852228
 h      3.04167373    -0.94071326    -0.06693911
 c     -2.52209531    -0.95101957    -0.13762565
 h     -2.09070130    -2.20613590    -0.25553304
 h     -3.15977867    -0.61565796     0.75401079
 h     -3.02672482    -0.54365176    -1.17457308
 h     -1.52545257     1.45966867     1.38684897
          17

 c      1.24161158    -0.38624360    -0.03422146
 c     -0.09481037    -0.86939942     0.05697808
 c     -1.18601641    -0.09088685    -0.00506987
 c     -1.28682494     1.32886020     0.28166466
 c      0.08338210     1.67050637    -0.18706957
 c      1.33456898     0.93805277    -0.02854687
 h     -0.09294606    -2.00084349     0.28364080
 h     -1.90827533     1.95311586    -0.36922752
 h      0.23431973     2.65011490    -0.60685683
 h      2.29120914     1.44350606     0.09278897
 o      2.21325379    -1.30557442     0.03770008
 h      3.01227598    -0.99155556    -0.05005616
 c     -2.52017921    -0.94617529    -0.14175843
 h     -2.10672518    -2.20115534    -0.27636047
 h     -3.14663347    -0.62772684     0.79581776
 h     -2.98369900    -0.54247192    -1.18852142
 h     -1.49458940     1.44155256     1.41178333
          17

 c      1.23333518    -0.38486918    -0.03027633
 c     -0.09589255    -0.87742792     0.06153302
 c     -1.18638066    -0.09199478    -0.00735936
 c     -1.27613342     1.32822551     0.28644526
 c      0.08016519     1.66614580    -0.19749347
 c      1.32937388     0.94734761    -0.02250574
 h     -0.08260205    -2.00857750     0.25572045
 h     -1.92817426     1.93485221    -0.33176946
 h      0.23686930     2.63774916    -0.64464168
 h      2.31473511     1.42792228     0.07242352
 o      2.20934502    -1.30117762     0.03727658
 h      3.04797028    -1.01526856    -0.03977127
 c     -2.51722066    -0.94168518    -0.14751320
 h     -2.14094842    -2.16003134    -0.29168443
 h     -3.12711746    -0.64832800     0.82261531
 h     -2.93697735    -0.55277192    -1.17980479
 h     -1.46333406     1.42695373     1.42647109
          17

 c      1.22621418    -0.38501307    -0.02615829
 c     -0.09572193    -0.88753041     0.06648037
 c     -1.18918994    -0.09539779    -0.00968790
 c     -1.26417821     1.32813999     0.29246176
 c      0.07838088     1.66213010    -0.20749087
 c      1.32362865     0.95832251    -0.01643896
 h     -0.07786402    -2.00189787     0.22489626
 h     -1.95745131     1.91561440    -0.29251023
 h      0.23648538     2.62991576    -0.68800723
 h      2.33468423     1.41509419     0.05022012
 o      2.20222292    -1.29779311     0.03709263
 h      3.12768920    -1.01995280    -0.03336905
 c     -2.51317215    -0.93756469    -0.15440050
 h     -2.19053425    -2.08601648    -0.30111165
 h     -3.10134956    -0.67656967     0.83121747
 h     -2.89126657    -0.57182782    -1.15216476
 h     -1.43160553     1.41605854     1.43024459
          17

 c      1.22042554    -0.38625032    -0.02181192
 c     -0.09447531    -0.89911030     0.07161717
 c     -1.19406973    -0.10109160    -0.01192930
 c     -1.25119200     1.32834146     0.29973745
 c      0.07808418     1.65889402    -0.21727744
 c      1.31765143     0.97050537    -0.01041948
 h     -0.07916895    -1.98601527     0.19275639
 h     -1.99512025     1.89652197    -0.25250639
 h      0.23228515     2.62352111    -0.73535895
 h      2.34767635     1.40471498     0.02634616
 o      2.19472779    -1.29463351     0.03691471
 h      3.20574885    -1.01945942    -0.02693979
 c     -2.50793375    -0.93358092    -0.16163369
 h     -2.25028264    -1.98880866    -0.30503209
 h     -3.07108656    -0.71049994     0.82122408
 h     -2.85300398    -0.59463542    -1.11476055
 h     -1.39942549     1.40902317     1.42459922
          17

 c      1.21603006    -0.38810879    -0.01716589
 c     -0.09241392    -0.91122272     0.07671134
 c     -1.20051584    -0.10902290    -0.01393801
 c     -1.23759769     1.32863239     0.30799534
 c      0.07924166     1.65689766    -0.22712382
 c      1.31170630     0.98334099    -0.00453652
 h     -0.08661082    -1.96992318     0.16101653
 h     -2.03794300     1.87730865    -0.21157532
 h      0.22360344     2.61502033    -0.78457669
 h      2.35161785     1.39695747     0.00115267
 o      2.18859556    -1.29138457     0.03665476
 h      3.25511573    -1.02028058    -0.01891898
 c     -2.50147291    -0.92864758    -0.16801451
 h     -2.31123628    -1.89178328    -0.30572591
 h     -3.03977110    -0.74718271     0.79544373
 h     -2.83026368    -0.61368225    -1.08277774
 h     -1.36685739     1.40593250     1.41314750
          17

 c      1.21299165    -0.39014783    -0.01213638
 c     -0.08982824    -0.92276393     0.08154694
 c     -1.20795042    -0.11908319    -0.01556175
 c     -1.22395551     1.32885657     0.31672800
 c      0.08170566     1.65651457    -0.23729144
 c      1.30597789     0.99623063     0.00111337
 h     -0.09993228    -1.96435479     0.13101810
 h     -2.08095794     1.85690666    -0.16890816
 h      0.21019072     2.60158530    -0.83363063
 h      2.34613381     1.39250975    -0.02490750
 o      2.18457225    -1.28800844     0.03630811
 h      3.26513141    -1.02423963    -0.00910614
 c     -2.49390184    -0.92018535    -0.17227506
 h     -2.36147022    -1.83749899    -0.30869575
 h     -3.01271755    -0.78280473     0.76065344
 h     -2.83080387    -0.62092772    -1.07271872
 h     -1.33395258     1.40676786     1.40132149
          17

 c      1.21119640    -0.39199772    -0.00663262
 c     -0.08698793    -0.93291133     0.08596750
 c     -1.21576474    -0.13107196    -0.01664671
 c     -1.21083730     1.32885422     0.32535127
 c      0.08520577     1.65796839    -0.24798011
 c      1.30056213     1.00857575     0.00643727
 h     -0.11854412    -1.97678464     0.10329669
 h     -2.11879990     1.83435589    -0.12392843
 h      0.19228312     2.58174566    -0.88104859
 h      2.33264904     1.39247580    -0.05139992
 o      2.18287193    -1.28456648     0.03590061
 h      3.23394077    -1.03119537     0.00218003
 c     -2.48520300    -0.90597624    -0.17435264
 h     -2.39421153    -1.86071408    -0.31964162
 h     -2.99695100    -0.81318655     0.72777223
 h     -2.85758746    -0.61263741    -1.09047307
 h     -1.30065347     1.41135176     1.39533366
          17

 c      1.21047385    -0.39337836    -0.00056369
 c     -0.08413488    -0.94157078     0.08987095
 c     -1.22331872    -0.14463406    -0.01703492
 c     -1.19870580     1.32844914     0.33342062
 c      0.08936062     1.66130862    -0.25929170
 c      1.29547440     1.01982070     0.01135466
 h     -0.14136482    -2.00634656     0.07776408
 h     -2.14701478     1.80942163    -0.07680529
 h      0.17055955     2.55557799    -0.92619522
 h      2.31411850     1.39817301    -0.07802714
 o      2.18326655    -1.28117787     0.03547134
 h      3.16685396    -1.03962056     0.01437820
 c     -2.47525001    -0.88798015    -0.17624337
 h     -2.41278440    -1.94010834    -0.33702257
 h     -2.99934269    -0.83516982     0.70867569
 h     -2.90592723    -0.59170679    -1.12558258
 h     -1.26665559     1.41923413     1.40008174
          17

 c      1.21061836    -0.39411077     0.00615451
 c     -0.08151007    -0.94934404     0.09316168
 c     -1.22994113    -0.15925462    -0.01656876
 c     -1.18784436     1.32746417     0.34083424
 c      0.09371075     1.66640931    -0.27120999
 c      1.29068629     1.02949818     0.01579928
 h     -0.16658248    -2.04438178     0.05440597
 h     -2.16290285     1.78278767    -0.02853218
 h      0.14602320     2.52459179    -0.96938804
 h      2.29430376     1.41080608    -0.10468636
 o      2.18477224    -1.27808390     0.03506819
 h      3.08116043    -1.04544638     0.02676461
 c     -2.46469642    -0.86981188    -0.18023231
 h     -2.42167672    -2.03082199    -0.35572069
 h     -3.02219894    -0.84791344     0.70833095
 h     -2.96625912    -0.56410335    -1.16088568
 h     -1.23137654     1.42954379     1.41680293
          17

 c      1.21140078    -0.39410519     0.01358947
 c     -0.07935061    -0.95706159     0.09572942
 c     -1.23495139    -0.17431926    -0.01509857
 c     -1.17831489     1.32573823     0.34788662
 c      0.09776376     1.67299096    -0.28360173
 c      1.28619690     1.03727605     0.01970954
 h     -0.19181261    -2.07997302     0.03364216
 h     -2.16594328     1.75599334     0.01923551
 h      0.11983696     2.49133437    -1.01181746
 h      2.27657920     1.43100698    -0.13138235
 o      2.18507090    -1.27582565     0.03472954
 h      3.01533158    -1.03930893     0.03877741
 c     -2.45507460    -0.85374566    -0.18719677
 h     -2.42325815    -2.10420394    -0.37259842
 h     -3.06043661    -0.85216430     0.72058554
 h     -3.02872831    -0.53497857    -1.18299807
 h     -1.19418163     1.44092959     1.44232858
          17

 c      1.21256107    -0.39330201     0.02177975
 c     -0.07785687    -0.96537930     0.09747037
 c     -1.23771612    -0.18919060    -0.01248826
 c     -1.16992816     1.32312752     0.35512674
 c      0.10104317     1.68067584    -0.29625129
 c      1.28210720     1.04299917     0.02300975
 h     -0.21460874    -2.10457582     0.01614044
 h     -2.15797139     1.73125907     0.06442538
 h      0.09313853     2.45865499    -1.05516167
 h      2.26267005     1.45834914    -0.15798462
 o      2.18141129    -1.27515537     0.03443150
 h      3.01512626    -1.00862283     0.05090619
 c     -2.44819522    -0.84090516    -0.19688766
 h     -2.41897972    -2.14727499    -0.38648421
 h     -3.10460499    -0.84881043     0.73394193
 h     -3.08549153    -0.50762137    -1.18480623
 h     -1.15474182     1.45172033     1.47069164
          17

 c      1.21381400    -0.39159954     0.03072406
 c     -0.07717546    -0.97462683     0.09831464
 c     -1.23775203    -0.20327727    -0.00862592
 c     -1.16225303     1.31949504     0.36313928
 c      0.10313283     1.68907144    -0.30893120
 c      1.27863483     1.04670975     0.02559167
 h     -0.23290241    -2.11365517     0.00250785
 h     -2.14305593     1.71122689     0.10484858
 h      0.06690478     2.42873116    -1.10083040
 h      2.25209399     1.49109216    -0.18395804
 o      2.17462963    -1.27594542     0.03414132
 h      3.07021713    -0.95582150     0.06387153
 c     -2.44555808    -0.83184782    -0.20873619
 h     -2.41007507    -2.15494588    -0.39715523
 h     -3.14569841    -0.83855571     0.73880871
 h     -3.13109753    -0.48382806    -1.16408017
 h     -1.11323348     1.46023906     1.49563495
          17

 c      1.21490076    -0.38888350     0.04037864
 c     -0.07737342    -0.98479479     0.09824080
 c     -1.23484605    -0.21608801    -0.00344216
 c     -1.15470356     1.31471585     0.37237503
 c      0.10370892     1.69784275    -0.32147994
 c      1.27605297     1.04862409     0.02730853
 h     -0.24524584    -2.10676983    -0.00692045
 h     -2.12670461     1.69852469     0.13859540
 h      0.04193708     2.40227365    -1.14910057
 h      2.24274250     1.52638940    -0.20827343
 o      2.16793266    -1.27723785     0.03393332
 h      3.13285745    -0.89722049     0.07676855
 c     -2.44803922    -0.82679992    -0.22219987
 h     -2.39782608    -2.12586907    -0.40482313
 h     -3.17737576    -0.82218107     0.72992328
 h     -3.16236388    -0.46431445    -1.12208086
 h     -1.07028088     1.46508423     1.51237959
          17

 c      1.21563181    -0.38511886     0.05065881
 c     -0.07840232    -0.99553996     0.09728266
 c     -1.22914413    -0.22725923     0.00306662
 c     -1.14672176     1.30871707     0.38305443
 c      0.10255753     1.70673070    -0.33384138
 c      1.27459054     1.04907426     0.02798765
 h     -0.25095510    -2.08750012    -0.01221904
 h     -2.11405217     1.69505923     0.16451921
 h      0.01893196     2.37841612    -1.19868791
 h      2.23214168     1.56089652    -0.22957802
 o      2.16337381    -1.27827538     0.03391308
 h      3.17288390    -0.84555588     0.08827241
 c     -2.45576685    -0.82569408    -0.23673830
 h     -2.38370678    -2.06142788    -0.41004454
 h     -3.19609064    -0.80073599     0.70590600
 h     -3.17857321    -0.44873103    -1.06319820
 h     -1.02675544     1.46529455     1.51837056
          17

 c      1.21588625    -0.38039215     0.06144283
 c     -0.08007773    -1.00618129     0.09553560
 c     -1.22116312    -0.23654843     0.01081929
 c     -1.13800035     1.30153719     0.39511911
 c      0.09958189     1.71551602    -0.34604299
 c      1.27434749     1.04843926     0.02745620
 h     -0.25022821    -2.06348090    -0.01397116
 h     -2.10753851     1.70119667     0.18264870
 h     -0.00149191     2.35532919    -1.24708517
 h      2.21858051     1.59147808    -0.24651142
 o      2.16178003    -1.27861441     0.03416721
 h      3.17865569    -0.80769288     0.09744521
 c     -2.46806840    -0.82808229    -0.25166504
 h     -2.36938606    -1.96732958    -0.41398959
 h     -3.20075084    -0.77560330     0.66854415
 h     -3.18233055    -0.43516478    -0.99549767
 h     -0.98354269     1.46043044     1.51348981
          17

 c      1.21559783    -0.37490309     0.07257826
 c     -0.08208664    -1.01577027     0.09315439
 c     -1.21171278    -0.24380443     0.01964641
 c     -1.12860330     1.29335727     0.40821877
 c      0.09480046     1.72396613    -0.35813220
 c      1.27525702     1.04708394     0.02556744
 h     -0.24410020    -2.04559087    -0.01323623
 h     -2.10572514     1.71536271     0.19426674
 h     -0.01886206     2.33109766    -1.29142535
 h      2.20171636     1.61576362    -0.25800205
 o      2.16332963    -1.27797682     0.03476342
 h      3.14802282    -0.78699457     0.10373085
 c     -2.48349914    -0.83283017    -0.26601887
 h     -2.35622063    -1.85865241    -0.41921382
 h     -3.19264512    -0.74848034     0.62263508
 h     -3.18070786    -0.41925715    -0.93128014
 h     -0.94130705     1.45062014     1.50014035
          17

 c      1.21473916    -0.36893385     0.08389017
 c     -0.08404668    -1.02338555     0.09032303
 c     -1.20174929    -0.24893630     0.02930839
 c     -1.11889290     1.28446842     0.42174326
 c      0.08833480     1.73179929    -0.37011160
 c      1.27708929     1.04531496     0.02221988
 h     -0.23390956    -2.04450840    -0.01118712
 h     -2.10434263     1.73446929     0.20156658
 h     -0.03295585     2.30438787    -1.32935730
 h      2.18272036     1.63248193    -0.26346563
 o      2.16777047    -1.27620772     0.03575059
 h      3.08511698    -0.78416358     0.10694397
 c     -2.50018401    -0.83749852    -0.27862885
 h     -2.34341605    -1.76801870    -0.43105738
 h     -3.17563645    -0.72122868     0.57614803
 h     -3.18444550    -0.39414162    -0.88526583
 h     -0.90026616     1.43656486     1.48317261
          17

 c      1.21331139    -0.36280960     0.09518824
 c     -0.08560904    -1.02864284     0.08719662
 c     -1.19221152    -0.25190439     0.03952662
 c     -1.10934105     1.27520311     0.43492598
 c      0.08038674     1.73867708    -0.38189810
 c      1.27948227     1.04334765     0.01737102
 h     -0.22036353    -2.06466309    -0.00845889
 h     -2.09858554     1.75489001     0.20709834
 h     -0.04387622     2.27475811    -1.35965244
 h      2.16413995     1.64160308    -0.26289250
 o      2.17428349    -1.27339252     0.03714067
 h      3.00278199    -0.79556374     0.10755183
 c     -2.51664329    -0.83849584    -0.28864846
 h     -2.32612135    -1.74111997    -0.45769477
 h     -3.15610846    -0.69551673     0.53983052
 h     -3.20182436    -0.35384409    -0.86812058
 h     -0.86007537     1.41942847     1.46917229
          17

 c      1.21133732    -0.35685781     0.10627434
 c     -0.08651356    -1.03197164     0.08387150
 c     -1.18390025    -0.25273856     0.05000430
 c     -1.10034701     1.26588632     0.44705063
 c      0.07121527     1.74421753    -0.39330795
 c      1.28198903     1.04129076     0.01104185
 h     -0.20320649    -2.10082283    -0.00486889
 h     -2.08498816     1.77336681     0.21327060
 h     -0.05207627     2.24268137    -1.38250034
 h      2.14951893     1.64426605    -0.25680977
 o      2.18104817    -1.27018207     0.03886123
 h      2.92966699    -0.80830639     0.10742197
 c     -2.53202902    -0.83457805    -0.29654355
 h     -2.30268328    -1.78968791    -0.50265185
 h     -3.14162214    -0.67246444     0.52493998
 h     -3.23111206    -0.29902999    -0.88011599
 h     -0.82005966     1.40051904     1.46448423
          17

 c      1.20887642    -0.35136662     0.11695112
 c     -0.08656638    -1.03430009     0.08041699
 c     -1.17743654    -0.25157338     0.06043109
 c     -1.09210301     1.25681600     0.45772107
 c      0.06112152     1.74802311    -0.40406588
 c      1.28414108     1.03916475     0.00330759
 h     -0.18197594    -2.14162442     0.00011413
 h     -2.06232207     1.78758064     0.22201108
 h     -0.05833814     2.20937235    -1.39951525
 h      2.14266554     1.64238473    -0.24608534
 o      2.18532822    -1.26791714     0.04073928
 h      2.90881700    -0.79871751     0.11004009
 c     -2.54567390    -0.82819738    -0.30399805
 h     -2.28209742    -1.87433566    -0.55877538
 h     -3.13720837    -0.65305666     0.53789360
 h     -3.26218556    -0.23740965    -0.91289924
 h     -0.77993036     1.38084105     1.47230125
          17

 c      1.20606870    -0.34654969     0.12703134
 c     -0.08563694    -1.03652176     0.07691726
 c     -1.17325775    -0.24866658     0.07049380
 c     -1.08451839     1.24823885     0.46701919
 c      0.05044281     1.74972131    -0.41384253
 c      1.28552927     1.03696961    -0.00572652
 h     -0.15680206    -2.17571619     0.00678904
 h     -2.03182654     1.79646954     0.23457510
 h     -0.06370345     2.17645795    -1.41338313
 h      2.14650034     1.63786604    -0.23159332
 o      2.18627007    -1.26700646     0.04274495
 h      2.95298670    -0.75869410     0.11656154
 c     -2.55755395    -0.82150396    -0.31223693
 h     -2.27362061    -1.95608393    -0.61660676
 h     -3.14177497    -0.63914398     0.57493347
 h     -3.28427049    -0.17863313    -0.95570308
 h     -0.74053461     1.36086282     1.49088317
          17

 c      1.20315296    -0.34254020     0.13634228
 c     -0.08369195    -1.03919152     0.07348197
 c     -1.17160124    -0.24438387     0.07989754
 c     -1.07723275     1.24031080     0.47541327
 c      0.03954081     1.74900681    -0.42232455
 c      1.28590593     1.03476677    -0.01595468
 h     -0.12854566    -2.19523221     0.01503811
 h     -1.99709208     1.80040093     0.25147589
 h     -0.06933037     2.14552751    -1.42706223
 h      2.16177994     1.63167889    -0.21388627
 o      2.18612107    -1.26597103     0.04512623
 h      3.02506610    -0.71105707     0.12363508
 c     -2.56820742    -0.81519303    -0.32140104
 h     -2.28131707    -2.01442259    -0.66978897
 h     -3.14967797    -0.63321002     0.62396557
 h     -3.29033525    -0.13040794    -0.99933478
 h     -0.70384636     1.34070746     1.51467329
          17

 c      1.20041497    -0.33940321     0.14472214
 c     -0.08081368    -1.04246007     0.07023558
 c     -1.17249939    -0.23917581     0.08837859
 c     -1.06972268     1.23306903     0.48351608
 c      0.02877115     1.74567821    -0.42930918
 c      1.28526918     1.03270026    -0.02727829
 h     -0.09855653    -2.19655951     0.02441720
 h     -1.96356599     1.80113574     0.27255998
 h     -0.07629957     2.11765544    -1.44267618
 h      2.18644614     1.62338618    -0.19312406
 o      2.18694376    -1.26348734     0.04810077
 h      3.09038985    -0.67671677     0.12833708
 c     -2.57818715    -0.80927937    -0.33108043
 h     -2.30568967    -2.04056258    -0.71468711
 h     -3.15519007    -0.63709924     0.67144777
 h     -3.27733866    -0.09755481    -1.03721918
 h     -0.67217216     1.32049981     1.53716388
          17

 c      1.19811662    -0.33714097     0.15201769
 c     -0.07719153    -1.04608985     0.06730727
 c     -1.17579999    -0.23355285     0.09570615
 c     -1.06147063     1.22645632     0.49187556
 c      0.01845228     1.73965933    -0.43478553
 c      1.28384735     1.03094727    -0.03958549
 h     -0.06839595    -2.18025335     0.03428882
 h     -1.93733855     1.80130119     0.29728743
 h     -0.08545601     2.09310407    -1.46055961
 h      2.21613525     1.61153555    -0.16936243
 o      2.18969998    -1.25899072     0.05177050
 h      3.13176969    -0.66481899     0.12954162
 c     -2.58778776    -0.80365640    -0.34081192
 h     -2.34550533    -2.03127936    -0.74919108
 h     -3.15484608    -0.65135258     0.70689162
 h     -3.24526008    -0.08227293    -1.06522336
 h     -0.64729901     1.30054273     1.55320082
          17

 c      1.19646393    -0.33569512     0.15808443
 c     -0.07309657    -1.04947092     0.06482375
 c     -1.18120299    -0.22805632     0.10167999
 c     -1.05217184     1.22041773     0.50085475
 c      0.00884431     1.73099219    -0.43894720
 c      1.28199481     1.02963515    -0.05272308
 h     -0.03959219    -2.15109629     0.04393490
 h     -1.92307529     1.80317347     0.32519300
 h     -0.09735392     2.07138005    -1.47908937
 h      2.24554967     1.59460165    -0.14294129
 o      2.19470326    -1.25236606     0.05616982
 h      3.14259276    -0.67757704     0.12714201
 c     -2.59703350    -0.79827799    -0.35021674
 h     -2.39855263    -1.98646078    -0.77212037
 h     -3.14750777    -0.67531549     0.72371993
 h     -3.19645187    -0.08430747    -1.08146949
 h     -0.63000733     1.28130001     1.56000382
          17

 c      1.19560178    -0.33494634     0.16278548
 c     -0.06884592    -1.05165344     0.06289962
 c     -1.18830661    -0.22322304     0.10613108
 c     -1.04191443     1.21501784     0.51057840
 c      0.00013441     1.71980865    -0.44212583
 c      1.28007639     1.02877014    -0.06648516
 h     -0.01338694    -2.11806977     0.05267713
 h     -1.92193425     1.80726717     0.35624480
 h     -0.11229370     2.05155111    -1.49541663
 h      2.26987626     1.57182280    -0.11465846
 o      2.20189546    -1.24375760     0.06129562
 h      3.12245281    -0.71329965     0.12156123
 c     -2.60572682    -0.79314934    -0.35892179
 h     -2.46168925    -1.90926420    -0.78333327
 h     -3.13383260    -0.70742437     0.71877962
 h     -3.13557659    -0.10053284    -1.08665909
 h     -0.61989439     1.26330198     1.55741693
          17

 c      1.19562421    -0.33472087     0.16598993
 c     -0.06476958    -1.05150963     0.06162248
 c     -1.19665229    -0.21954504     0.10892689
 c     -1.03121470     1.21047406     0.52093095
 c     -0.00757424     1.70629506    -0.44468678
 c      1.27838616     1.02820752    -0.08062285
 h      0.00948244    -2.09283806     0.06002133
 h     -1.93105719     1.81189737     0.39074429
 h     -0.13039547     2.03260848    -1.50660137
 h      2.28575398     1.54361448    -0.08568370
 o      2.21079038    -1.23358029     0.06711126
 h      3.07793462    -0.76619629     0.11369093
 c     -2.61347927    -0.78816009    -0.36636922
 h     -2.53053760    -1.80876842    -0.78479691
 h     -3.11598641    -0.74538724     0.69208476
 h     -3.06982975    -0.12397213    -1.08498945
 h     -0.61534601     1.24704901     1.54791596
          17

 c      1.19659626    -0.33480858     0.16757137
 c     -0.06116296    -1.04815895     0.06103985
 c     -1.20576436    -0.21742925     0.10998051
 c     -1.02087249     1.20706907     0.53159894
 c     -0.01426924     1.69066451    -0.44693770
 c      1.27710154     1.02765869    -0.09486704
 h      0.02869296    -2.08506226     0.06575315
 h     -1.94510948     1.81416001     0.42885538
 h     -0.15167201     2.01371576    -1.51057806
 h      2.29177580     1.51161975    -0.05731708
 o      2.22006496    -1.22269707     0.07353841
 h      3.02890154    -0.82350457     0.10503290
 c     -2.61973448    -0.78265275    -0.37158854
 h     -2.59946598    -1.70543448    -0.78315987
 h     -3.09775678    -0.78629036     0.64733874
 h     -3.00851431    -0.14321698    -1.08479202
 h     -0.61364169     1.23292200     1.53640945
          17

 c      1.19857313    -0.33498683     0.16740976
 c     -0.05821026    -1.04149052     0.06115994
 c     -1.21518800    -0.21715690     0.10926509
 c     -1.01174638     1.20502090     0.54216466
 c     -0.02002287     1.67314639    -0.44907208
 c      1.27625431     1.02672777    -0.10896048
 h      0.04379876    -2.09640355     0.06987368
 h     -1.95851115     1.81138916     0.47022813
 h     -0.17609423     1.99432368    -1.50670920
 h      2.28865903     1.47854132    -0.03069448
 o      2.22715114    -1.21252067     0.08047876
 h      3.01483622    -0.86396151     0.09736391
 c     -2.62378966    -0.77491758    -0.37328201
 h     -2.66340187    -1.63417941    -0.79244114
 h     -3.08494395    -0.82684850     0.59317097
 h     -2.96044191    -0.14507581    -1.09606965
 h     -0.61138572     1.22108605     1.52932709
          17

 c      1.20157297    -0.33505641     0.16540614
 c     -0.05593327    -1.03224458     0.06196436
 c     -1.22451817    -0.21884016     0.10684218
 c     -1.00454197     1.20438994     0.55228021
 c     -0.02495446     1.65399356    -0.45114737
 c      1.27570866     1.02499354    -0.12269983
 h      0.05387167    -2.11947307     0.07244441
 h     -1.96701317     1.80212026     0.51394019
 h     -0.20364137     1.97424963    -1.49593407
 h      2.27910191     1.44781898    -0.00655077
 o      2.23008882    -1.20402881     0.08792399
 h      3.06576509    -0.87384964     0.09096191
 c     -2.62487159    -0.76322110    -0.37110772
 h     -2.72095657    -1.62410636    -0.82691568
 h     -3.08547566    -0.86416813     0.54373520
 h     -2.92968134    -0.12217323    -1.12305754
 h     -0.60547360     1.21140863     1.53241233
          17

 c      1.20549102    -0.33489571     0.16150651
 c     -0.05421849    -1.02155066     0.06341520
 c     -1.23341291    -0.22239154     0.10289565
 c     -0.99964645     1.20503992     0.56188353
 c     -0.02917407     1.63349672    -0.45309323
 c      1.27518192     1.02212471    -0.13597399
 h      0.05786052    -2.14301055     0.07352729
 h     -1.96840793     1.78643502     0.55865159
 h     -0.23431416     1.95375808    -1.48057453
 h      2.26715256     1.42313202     0.01487075
 o      2.23067243    -1.19663142     0.09594153
 h      3.15308657    -0.86530856     0.08480284
 c     -2.62265319    -0.74827695    -0.36729182
 h     -2.77118196    -1.66342581    -0.88274212
 h     -3.10748226    -0.89688021     0.51437928
 h     -2.91448154    -0.07817156    -1.15926194
 h     -0.59434116     1.20346124     1.54778750
          17

 c      1.21006611    -0.33453827     0.15570709
 c     -0.05287473    -1.01044875     0.06545361
 c     -1.24159848    -0.22754543     0.09772808
 c     -0.99705448     1.20664489     0.57128966
 c     -0.03276588     1.61199352    -0.45475451
 c      1.27436214     1.01796394    -0.14876752
 h      0.05513285    -2.15728079     0.07321127
 h     -1.96275380     1.76596725     0.60284408
 h     -0.26809566     1.93347357    -1.46382064
 h      2.25689293     1.40773039     0.03375044
 o      2.23168413    -1.18955543     0.10453020
 h      3.23344200    -0.85371260     0.07890708
 c     -2.61772575    -0.73209470    -0.36477606
 h     -2.81001405    -1.71842686    -0.94349582
 h     -3.15368676    -0.92456038     0.51031075
 h     -2.91051548    -0.02343338    -1.19259922
 h     -0.57859273     1.19663931     1.57258315
          17

 c      1.21492751    -0.33425634     0.14805888
 c     -0.05168357    -0.99968580     0.06800412
 c     -1.24885040    -0.23392099     0.09172814
 c     -0.99641574     1.20871014     0.58103526
 c     -0.03579971     1.58988420    -0.45597390
 c      1.27306906     1.01259721    -0.16113202
 h      0.04570352    -2.15631534     0.07159947
 h     -1.95233713     1.74373560     0.64508503
 h     -0.30480851     1.91411616    -1.44879759
 h      2.25073652     1.40373481     0.05035584
 o      2.23467915    -1.18251071     0.11365353
 h      3.28311925    -0.84603766     0.07384527
 c     -2.61139187    -0.71611334    -0.36479260
 h     -2.83383820    -1.76484171    -0.99639982
 h     -3.21742257    -0.94529419     0.52164974
 h     -2.91366497     0.03187221    -1.21283235
 h     -0.56045333     1.19032925     1.60054795
          17

 c      1.21967432    -0.33461483     0.13870060
 c     -0.05046211    -0.98969993     0.07098559
 c     -1.25495314    -0.24109981     0.08534745
 c     -0.99716255     1.21059777     0.59160006
 c     -0.03832920     1.56765995    -0.45669341
 c      1.27135405     1.00641902    -0.17314480
 h      0.03021923    -2.13814586     0.06869955
 h     -1.94123428     1.72374958     0.68425304
 h     -0.34382223     1.89627158    -1.43742074
 h      2.24831543     1.41166803     0.06445209
 o      2.24022802    -1.17542189     0.12327670
 h      3.29334231    -0.84423071     0.07004498
 c     -2.60513641    -0.70117565    -0.36724266
 h     -2.84111992    -1.79057028    -1.03486842
 h     -3.28680816    -0.95582784     0.53325713
 h     -2.92076056     0.08062287    -1.21409943
 h     -0.54263518     1.18401934     1.62503203
          17

 c      1.22400073    -0.33639976     0.12793518
 c     -0.04920391    -0.98067617     0.07431930
 c     -1.25966535    -0.24872002     0.07908903
 c     -0.99866980     1.21157756     0.60319462
 c     -0.04035846     1.54589483    -0.45701527
 c      1.26946622     1.00014501    -0.18486862
 h      0.00985379    -2.10470158     0.06421774
 h     -1.93409900     1.71017269     0.71960023
 h     -0.38369374     1.88054149    -1.42961942
 h      2.24694022     1.43043452     0.07460185
 o      2.24826740    -1.16822244     0.13335365
 h      3.26379628    -0.84785429     0.06765373
 c     -2.60017705    -0.68778816    -0.37171252
 h     -2.83182136    -1.79034636    -1.05600012
 h     -3.35093871    -0.95360737     0.53398344
 h     -2.92953818     0.11875691    -1.19436800
 h     -0.52746569     1.17734547     1.64110381
          17

 c      1.22781862    -0.34030504     0.11630549
 c     -0.04824329    -0.97260150     0.07793021
 c     -1.26273057    -0.25656465     0.07348458
 c     -1.00043720     1.21093049     0.61567627
 c     -0.04179470     1.52515288    -0.45715087
 c      1.26771554     0.99468629    -0.19631672
 h     -0.01388288    -2.06199846     0.05736818
 h     -1.93416677     1.70600951     0.75051479
 h     -0.42203230     1.86818324    -1.42348670
 h      2.24333910     1.45768278     0.07760703
 o      2.25811793    -1.16086121     0.14380458
 h      3.20206532    -0.85431407     0.06645080
 c     -2.59732322    -0.67627236    -0.37781264
 h     -2.80679364    -1.76237767    -1.05882486
 h     -3.40223877    -0.93766075     0.51824986
 h     -2.93857356     0.14477804    -1.15458360
 h     -0.51642546     1.17008777     1.64631806
          17

 c      1.23124299    -0.34649973     0.10443478
 c     -0.04813407    -0.96522519     0.08173576
 c     -1.26395642    -0.26448746     0.06899947
 c     -1.00224797     1.20819006     0.62865383
 c     -0.04261127     1.50583563    -0.45728180
 c      1.26638369     0.99076227    -0.20743701
 h     -0.03945304    -2.02016748     0.04713928
 h     -1.94150680     1.71189004     0.77620296
 h     -0.45604438     1.86080747    -1.41640802
 h      2.23500271     1.49045129     0.06954748
 o      2.26827939    -1.15355653     0.15457678
 h      3.12860232    -0.85711818     0.06522422
 c     -2.59697549    -0.66682571    -0.38514197
 h     -2.76760992    -1.70732001    -1.04389979
 h     -3.43623671    -0.90846440     0.48465099
 h     -2.94738000     0.15964879    -1.09834488
 h     -0.50983967     1.16208019     1.64083280
          17

 c      1.23442326    -0.35467763     0.09275706
 c     -0.04924485    -0.95809524     0.08564523
 c     -1.26332869    -0.27220045     0.06597097
 c     -1.00423918     1.20327262     0.64165357
 c     -0.04303266     1.48818700    -0.45751429
 c      1.26567980     0.98864132    -0.21816597
 h     -0.06559354    -1.99144545     0.03275788
 h     -1.95283809     1.72602022     0.79570363
 h     -0.48334290     1.85915895    -1.40621013
 h      2.22051780     1.52591655     0.04794540
 o      2.27620663    -1.14706036     0.16579941
 h      3.08225106    -0.84332084     0.06025257
 c     -2.59908355    -0.65947822    -0.39315608
 h     -2.71680508    -1.62925494    -1.01414976
 h     -3.45101789    -0.86770148     0.43486955
 h     -2.95658702     0.16723120    -1.03193933
 h     -0.50676167     1.15310820     1.62744461
          17

 c      1.23742976    -0.36434650     0.08150904
 c     -0.05162509    -0.95099061     0.08956334
 c     -1.26106209    -0.27923040     0.06465258
 c     -1.00680989     1.19633456     0.65413478
 c     -0.04342317     1.47238825    -0.45789867
 c      1.26567158     0.98825159    -0.22849628
 h     -0.09139648    -1.98453239     0.01379890
 h     -1.96308322     1.74521837     0.80816967
 h     -0.50230143     1.86313274    -1.39168594
 h      2.19981300     1.56186491     0.01230422
 o      2.27983538    -1.14220972     0.17771289
 h      3.09626144    -0.80034741     0.04661621
 c     -2.60306244    -0.65383971    -0.40097524
 h     -2.65825793    -1.53916220    -0.97725194
 h     -3.44741623    -0.81828546     0.37349747
 h     -2.96796090     0.17463128    -0.96403997
 h     -0.50510864     1.14291554     1.61134318
          17

 c      1.24022999    -0.37495392     0.07078772
 c     -0.05507311    -0.94440447     0.09335589
 c     -1.25758670    -0.28496757     0.06524900
 c     -1.01042263     1.18762312     0.66552173
 c     -0.04416069     1.45858299    -0.45842910
 c      1.26625156     0.98931191    -0.23850084
 h     -0.11596388    -1.99878496    -0.00943204
 h     -1.96741311     1.76607020     0.81321380
 h     -0.51222921     1.87221870    -1.37281795
 h      2.17425765     1.59692638    -0.03616044
 o      2.28061931    -1.13867271     0.19017120
 h      3.14985534    -0.73567243     0.02607917
 c     -2.60780418    -0.64853644    -0.40726442
 h     -2.59673544    -1.46018791    -0.94935298
 h     -3.43010856    -0.76453147     0.30864321
 h     -2.98368376     0.19073827    -0.90398767
 h     -0.50213612     1.13128271     1.59906576
          17

 c      1.24270094    -0.38594820     0.06053885
 c     -0.05915627    -0.93943819     0.09680862
 c     -1.25349477    -0.28870031     0.06789234
 c     -1.01538286     1.17743389     0.67538839
 c     -0.04562938     1.44683434    -0.45902611
 c      1.26716693     0.99136115    -0.24830942
 h     -0.13808106    -2.02508606    -0.03535414
 h     -1.96264675     1.78566571     0.81111497
 h     -0.51355866     1.88558964    -1.35088937
 h      2.14640132     1.63065501    -0.09473476
 o      2.28134309    -1.13549720     0.20276464
 h      3.20235897    -0.66769594     0.00528395
 c     -2.61198117    -0.64116763    -0.41071310
 h     -2.53515535    -1.42394056    -0.95323160
 h     -3.40907349    -0.71197115     0.25254069
 h     -3.00445110     0.22178434    -0.85863247
 h     -0.49551406     1.11815332     1.59626194
          17

 c      1.24463553    -0.39673912     0.05051519
 c     -0.06321614    -0.93721581     0.09963647
 c     -1.24942655    -0.28967453     0.07255421
 c     -1.02162903     1.16615902     0.68371138
 c     -0.04830329     1.43703046    -0.45950128
 c      1.26811937     0.99372114    -0.25803985
 h     -0.15648487    -2.05221141    -0.06114984
 h     -1.94790513     1.80189670     0.80283122
 h     -0.50800162     1.90195521    -1.32847824
 h      2.11928073     1.66337048    -0.15951488
 o      2.28376862    -1.13211432     0.21524298
 h      3.23040990    -0.60959659    -0.01080940
 c     -2.61434958    -0.63059034    -0.41178807
 h     -2.47413967    -1.43994598    -0.99773186
 h     -3.39877877    -0.66618154     0.21986773
 h     -3.02786453     0.26712194    -0.83032899
 h     -0.48472276     1.10377774     1.60504391
          17

 c      1.24582088    -0.40657330     0.04037024
 c     -0.06659761    -0.93849259     0.10154697
 c     -1.24591905    -0.28729625     0.07899187
 c     -1.02864002     1.15427160     0.69089025
 c     -0.05270201     1.42882824    -0.45952182
 c      1.26887026     0.99556802    -0.26772288
 h     -0.17032554    -2.07163092    -0.08365293
 h     -1.92473871     1.81362393     0.78978725
 h     -0.49825406     1.92011372    -1.30899695
 h      2.09551620     1.69555449    -0.22671660
 o      2.28877618    -1.12836027     0.22752812
 h      3.22523353    -0.56857798    -0.01954174
 c     -2.61387931    -0.61818741    -0.41298807
 h     -2.41829695    -1.48239388    -1.06602495
 h     -3.41021036    -0.63109746     0.22048054
 h     -3.04918276     0.31988376    -0.81777990
 h     -0.47165051     1.08877205     1.62296937
          17

 c      1.24616467    -0.41470497     0.02991620
 c     -0.06893685    -0.94363035     0.10232763
 c     -1.24333141    -0.28133453     0.08687495
 c     -1.03559813     1.14209428     0.69746526
 c     -0.05908616     1.42179997    -0.45871441
 c      1.26923747     0.99627849    -0.27732946
 h     -0.17925862    -2.07871098    -0.10056907
 h     -1.89672888     1.82103647     0.77354110
 h     -0.48692647     1.94002721    -1.29535502
 h      2.07649309     1.72680196    -0.29434536
 o      2.29666114    -1.12422691     0.23958157
 h      3.18597663    -0.54802946    -0.01960103
 c     -2.61061617    -0.60546288    -0.41612086
 h     -2.37455236    -1.52308138    -1.13707908
 h     -3.44011822    -0.60853411     0.25102924
 h     -3.06349932     0.37092206    -0.81787333
 h     -0.45977979     1.07405059     1.64462146
          17

 c      1.24569430    -0.42071102     0.01917985
 c     -0.07011007    -0.95260435     0.10188054
 c     -1.24184597    -0.27186955     0.09588856
 c     -1.04165585     1.12970774     0.70391054
 c     -0.06739584     1.41561219    -0.45686063
 c      1.26908367     0.99563892    -0.28685664
 h     -0.18334751    -2.07252318    -0.11079352
 h     -1.86872530     1.82572817     0.75562748
 h     -0.47570158     1.96216129    -1.28862873
 h      2.06183682     1.75514605    -0.36174063
 o      2.30718567    -1.11976754     0.25137916
 h      3.11796919    -0.54788334    -0.01099499
 c     -2.60567830    -0.59301328    -0.42143882
 h     -2.34737438    -1.54648824    -1.19779704
 h     -3.47401723    -0.59882613     0.29803997
 h     -3.06732891     0.41209233    -0.82706015
 h     -0.45267869     1.06061564     1.66431487
          17

 c      1.24447669    -0.42458177     0.00830886
 c     -0.07006941    -0.96495368     0.10021543
 c     -1.24148506    -0.25916814     0.10571583
 c     -1.04614407     1.11708831     0.71059437
 c     -0.07741525     1.41007692    -0.45399747
 c      1.26830815     0.99376687    -0.29636633
 h     -0.18304968    -2.05582269    -0.11417017
 h     -1.84566227     1.82998742     0.73746920
 h     -0.46520155     1.98614776    -1.28757251
 h      2.04980509     1.77738864    -0.42831900
 o      2.31943394    -1.11527672     0.26301761
 h      3.03567396    -0.56203521     0.00355394
 c     -2.60025819    -0.58093716    -0.42854903
 h     -2.33846129    -1.54608897    -1.24150008
 h     -3.49774139    -0.60121093     0.34747014
 h     -3.05905639     0.43769997    -0.84212444
 h     -0.45283573     1.04934465     1.67798534
          17

 c      1.24249139    -0.42673540    -0.00253246
 c     -0.06861318    -0.97973345     0.09744395
 c     -1.24217811    -0.24350210     0.11596790
 c     -1.04874419     1.10427723     0.71786112
 c     -0.08892531     1.40510344    -0.45044375
 c      1.26677992     0.99096281    -0.30597630
 h     -0.17925091    -2.03538388    -0.11110790
 h     -1.83097862     1.83543160     0.72033931
 h     -0.45542013     2.01021633    -1.28906566
 h      2.03835556     1.79013552    -0.49282936
 o      2.33153123    -1.11171643     0.27494208
 h      2.96844060    -0.57249338     0.01552843
 c     -2.59509712    -0.56921720    -0.43705610
 h     -2.34781705    -1.51990134    -1.26501337
 h     -3.50248497    -0.61410957     0.38922399
 h     -3.03883320     0.44486788    -0.86053574
 h     -0.46114665     1.04091771     1.68397114
          17

 c      1.23870733    -0.42885548    -0.01375333
 c     -0.06341531    -0.99546238     0.09368946
 c     -1.24427285    -0.22327192     0.12570490
 c     -1.04974962     1.09124328     0.72700528
 c     -0.10255922     1.40024818    -0.44736778
 c      1.26408528     0.98766910    -0.31576216
 h     -0.17293373    -2.02272457    -0.09856361
 h     -1.82533329     1.84167462     0.70602892
 h     -0.44724504     2.02914813    -1.28890392
 h      2.02652301     1.79136631    -0.55053507
 o      2.34164928    -1.11071680     0.28819401
 h      2.95161255    -0.55375242     0.01065177
 c     -2.59037352    -0.55777065    -0.44698950
 h     -2.37481529    -1.46854154    -1.26763866
 h     -3.48339932    -0.63538255     0.41757244
 h     -3.00885560     0.43336099    -0.88056503
 h     -0.47690988     1.03631095     1.68389967
          17

 c      1.23672728    -0.42835977    -0.02443199
 c     -0.06011712    -1.01186101     0.08988886
 c     -1.24690829    -0.20453026     0.13568761
 c     -1.04906925     1.07992773     0.73433760
 c     -0.11626133     1.39738872    -0.44313932
 c      1.26053595     0.98327434    -0.32603524
 h     -0.16637027    -2.02496686    -0.09263612
 h     -1.82669074     1.84773470     0.69547336
 h     -0.43924503     2.04607726    -1.28683940
 h      2.01361511     1.77950025    -0.60476872
 o      2.34840797    -1.11196308     0.30242453
 h      2.98926049    -0.49929060    -0.01197721
 c     -2.58617708    -0.54656081    -0.45668616
 h     -2.41415136    -1.39834128    -1.24996116
 h     -3.44544210    -0.66381710     0.42798704
 h     -2.97160130     0.40815530    -0.90148309
 h     -0.49485594     1.03006557     1.68405654
          17

 c      1.23670924    -0.42585933    -0.03445589
 c     -0.05896896    -1.02775848     0.08622395
 c     -1.24978011    -0.18855479     0.14544308
 c     -1.04720077     1.07125061     0.73986231
 c     -0.12956143     1.39647697    -0.43785933
 c      1.25601689     0.97806110    -0.33688444
 h     -0.16080753    -2.04817730    -0.09384321
 h     -1.83246859     1.85012836     0.68942286
 h     -0.43222953     2.05951405    -1.28157705
 h      2.00012607     1.75494278    -0.65450934
 o      2.35370631    -1.11332633     0.31655735
 h      3.04763467    -0.43926164    -0.03727625
 c     -2.58235268    -0.53567642    -0.46545072
 h     -2.46249083    -1.31722771    -1.21741205
 h     -3.39020690    -0.69690375     0.41933480
 h     -2.93181888     0.37700418    -0.92444316
 h     -0.51206597     1.02269613     1.68766686
          17

 c      1.23866368    -0.42191765    -0.04379664
 c     -0.06012134    -1.04274334     0.08273626
 c     -1.25257569    -0.17651943     0.15442286
 c     -1.04456414     1.06611618     0.74369427
 c     -0.14213475     1.39741968    -0.43153151
 c      1.25040608     0.97211702    -0.34831431
 h     -0.15653857    -2.08936393    -0.10127631
 h     -1.84030291     1.84580209     0.68853045
 h     -0.42728661     2.06833724    -1.27293998
 h      1.98767584     1.71970182    -0.69930577
 o      2.35896708    -1.11319208     0.32976951
 h      3.10137811    -0.39678006    -0.05329648
 c     -2.57864190    -0.52481471    -0.47202616
 h     -2.51484625    -1.24110331    -1.18299310
 h     -3.32177812    -0.73215996     0.39299834
 h     -2.89524656     0.35099771    -0.95194081
 h     -0.52608264     1.01467943     1.69722206
          17

 c      1.24251672    -0.41662339    -0.05274671
 c     -0.06368390    -1.05703564     0.07933493
 c     -1.25480690    -0.16913810     0.16186074
 c     -1.04128577     1.06543615     0.74624455
 c     -0.15430321     1.39986400    -0.42396972
 c      1.24378047     0.96492373    -0.36013010
 h     -0.15326206    -2.13850562    -0.11289862
 h     -1.84897770     1.83292390     0.69338089
 h     -0.42629995     2.07084030    -1.26253493
 h      1.97880792     1.67751148    -0.73863612
 o      2.36494641    -1.11092775     0.34178856
 h      3.13857408    -0.38197641    -0.05479478
 c     -2.57464807    -0.51296810    -0.47479419
 h     -2.56598735    -1.19352421    -1.16799008
 h     -3.24754778    -0.76766834     0.35432466
 h     -2.86705943     0.34084467    -0.98641079
 h     -0.53576177     1.00651542     1.71361765
          17

 c      1.24769074    -0.41031006    -0.06154229
 c     -0.06918127    -1.07100626     0.07586154
 c     -1.25613271    -0.16651536     0.16713400
 c     -1.03739588     1.06951680     0.74825555
 c     -0.16636686     1.40339818    -0.41516237
 c      1.23623451     0.95608296    -0.37210522
 h     -0.15055484    -2.18448166    -0.12562435
 h     -1.85850502     1.81146842     0.70411105
 h     -0.43102552     2.06643004    -1.25209591
 h      1.97629871     1.63244873    -0.77262720
 o      2.37202270    -1.10640006     0.35256280
 h      3.15458073    -0.39776522    -0.04016536
 c     -2.56963151    -0.49910301    -0.47339478
 h     -2.61325063    -1.19059037    -1.18818277
 h     -3.17885853    -0.80311278     0.31449931
 h     -2.84994509     0.35102280    -1.02737561
 h     -0.54138290     0.99905590     1.73497091
          17

 c      1.25344608    -0.40363769    -0.07016296
 c     -0.07592481    -1.08490962     0.07222330
 c     -1.25628697    -0.16846173     0.16995853
 c     -1.03287024     1.07802625     0.75047970
 c     -0.17824157     1.40772243    -0.40527762
 c      1.22774590     0.94558433    -0.38411841
 h     -0.14815990    -2.21877459    -0.13687561
 h     -1.86990991     1.78333920     0.72043401
 h     -0.44264858     2.05615311    -1.24299199
 h      1.98209607     1.58790441    -0.80198116
 o      2.38023772    -1.09969853     0.36209038
 h      3.14907006    -0.44270221    -0.00978744
 c     -2.56280726    -0.48335925    -0.47028742
 h     -2.65527464    -1.22300935    -1.23510845
 h     -3.12943426    -0.84117228     0.28907414
 h     -2.84353108     0.37715083    -1.06979467
 h     -0.54422752     0.99314246     1.75756447
          17

 c      1.25920961    -0.39737833    -0.07837657
 c     -0.08339783    -1.09884073     0.06844737
 c     -1.25502145    -0.17466876     0.17040558
 c     -1.02764813     1.09019345     0.75346969
 c     -0.18949693     1.41266478    -0.39457493
 c      1.21826300     0.93381359    -0.39620564
 h     -0.14608361    -2.23654023    -0.14530645
 h     -1.88497048     1.75175266     0.74177153
 h     -0.46173774     2.04214854    -1.23624101
 h      1.99617293     1.54574917    -0.82732423
 o      2.38919634    -1.09117852     0.37044936
 h      3.12677916    -0.51034530     0.03372294
 c     -2.55400566    -0.46647515    -0.46874202
 h     -2.68968659    -1.26885193    -1.28805541
 h     -3.10790744    -0.88582594     0.28841271
 h     -2.84561071     0.40985231    -1.10637931
 h     -0.54587217     0.98942507     1.77724750
          17

 c      1.26601939    -0.39487273    -0.08345016
 c     -0.08750233    -1.11067090     0.06396770
 c     -1.25363293    -0.18515066     0.16885558
 c     -1.02270861     1.10672138     0.75929351
 c     -0.19812082     1.41576300    -0.38290712
 c      1.20763211     0.92255858    -0.41068397
 h     -0.16264929    -2.23450825    -0.16189709
 h     -1.90504080     1.71913955     0.76516599
 h     -0.48505734     2.03111762    -1.22724881
 h      2.01986671     1.51224530    -0.84585397
 o      2.39725138    -1.08142623     0.37718241
 h      3.08936543    -0.58943235     0.08910639
 c     -2.54437555    -0.44952873    -0.47024010
 h     -2.71360748    -1.31653129    -1.33408526
 h     -3.11332300    -0.93105269     0.30598189
 h     -2.85148577     0.44120213    -1.12982223
 h     -0.54779975     0.99123166     1.78655929
          17

 c      1.27411172    -0.39256843    -0.08670374
 c     -0.09370072    -1.12080911     0.05904125
 c     -1.24869706    -0.19984372     0.16506820
 c     -1.01681524     1.12549313     0.76684840
 c     -0.20566015     1.41818645    -0.37096889
 c      1.19663791     0.91016704    -0.42528724
 h     -0.17946455    -2.21714998    -0.17685660
 h     -1.93218919     1.68850397     0.79175470
 h     -0.51638901     2.01993229    -1.22152108
 h      2.04355649     1.48008574    -0.85978006
 o      2.40184429    -1.07261153     0.38364751
 h      3.08957129    -0.64629314     0.13428351
 c     -2.53573710    -0.43419839    -0.47451336
 h     -2.72327988    -1.34837961    -1.36185376
 h     -3.13486259    -0.96914746     0.32871599
 h     -2.86103560     0.46519135    -1.13681859
 h     -0.55224555     0.99811914     1.78529850
          17

 c      1.28314350    -0.39093837    -0.08804985
 c     -0.10164965    -1.12869326     0.05377397
 c     -1.24004149    -0.21791141     0.15937193
 c     -1.01033999     1.14565842     0.77598754
 c     -0.21208920     1.42000425    -0.35919870
 c      1.18572278     0.89721871    -0.44013853
 h     -0.19635031    -2.19039701    -0.19082840
 h     -1.96504876     1.66081667     0.82051586
 h     -0.55458320     2.00804012    -1.21804213
 h      2.06274875     1.44837791    -0.86749450
 o      2.40065127    -1.06613320     0.39062996
 h      3.16275441    -0.65938411     0.15660880
 c     -2.52918068    -0.42139131    -0.48100697
 h     -2.71824467    -1.35942548    -1.36840505
 h     -3.16287336    -0.99245896     0.34494853
 h     -2.87265881     0.47900841    -1.12598237
 h     -0.55780650     1.00952171     1.77562271
          17

 c      1.29277563    -0.39035725    -0.08744330
 c     -0.11092685    -1.13365149     0.04833892
 c     -1.22776978    -0.23855110     0.15206926
 c     -1.00392121     1.16660219     0.78635027
 c     -0.21742118     1.42135879    -0.34810482
 c      1.17518832     0.88428629    -0.45530591
 h     -0.21350630    -2.16314952    -0.20531136
 h     -1.99958994     1.63550337     0.85015298
 h     -0.59768034     1.99427220    -1.21470716
 h      2.07405466     1.41701918    -0.86838468
 o      2.39583147    -1.06072331     0.39738122
 h      3.27369422    -0.65039973     0.16844452
 c     -2.52528387    -0.41174762    -0.48912414
 h     -2.69894789    -1.34757695    -1.35341380
 h     -3.19063360    -0.99625438     0.34793656
 h     -2.88533933     0.48267486    -1.09824082
 h     -0.56193077     1.02423827     1.76232248
          17

 c      1.30261134    -0.39106996    -0.08489662
 c     -0.12098885    -1.13512951     0.04293362
 c     -1.21231115    -0.26095167     0.14340382
 c     -0.99829443     1.18790601     0.79743577
 c     -0.22173834     1.42238700    -0.33817444
 c      1.16517441     0.87182983    -0.47077230
 h     -0.23132387    -2.14498723    -0.22222796
 h     -2.03051903     1.61152120     0.87921695
 h     -0.64323344     1.97739202    -1.20918744
 h      2.07591247     1.38692355    -0.86292482
 o      2.39044780    -1.05507628     0.40317861
 h      3.37408882    -0.64220217     0.18228477
 c     -2.52413965    -0.40571086    -0.49821833
 h     -2.66657811    -1.31291096    -1.31852210
 h     -3.21402254    -0.97868221     0.33496321
 h     -2.89884499     0.47901191    -1.05666511
 h     -0.56133261     1.04056188     1.75207989
          17

 c      1.31219860    -0.39316835    -0.08048923
 c     -0.13113616    -1.13310615     0.03767888
 c     -1.19445843    -0.28421921     0.13356783
 c     -0.99404486     1.20926738     0.80876974
 c     -0.22520328     1.42315947    -0.32978418
 c      1.15566880     0.86012162    -0.48642108
 h     -0.24991328    -2.14180053    -0.24280736
 h     -2.05309955     1.58827315     0.90632593
 h     -0.68872663     1.95655449    -1.19977179
 h      2.06890798     1.36000424    -0.85253091
 o      2.38609453    -1.04880960     0.40785627
 h      3.44002820    -0.64316986     0.20207586
 c     -2.52541254    -0.40349500    -0.50746147
 h     -2.62321611    -1.25863508    -1.26826474
 h     -3.23085325    -0.94026857     0.30618929
 h     -2.91384260     0.47353947    -1.00616874
 h     -0.55301752     1.05669164     1.75128362
          17

 c      1.32105198    -0.39657321    -0.07438131
 c     -0.14048677    -1.12842632     0.03252120
 c     -1.17538547    -0.30731913     0.12273864
 c     -0.99137988     1.23041919     0.82014460
 c     -0.22803579     1.42365773    -0.32314142
 c      1.14652522     0.84922760    -0.50203988
 h     -0.26864249    -2.15234180    -0.26646585
 h     -2.06441999     1.56595241     0.93036997
 h     -0.73196112     1.93156769    -1.18588410
 h      2.05569328     1.33897783    -0.83931339
 o      2.38346054    -1.04197677     0.41150310
 h      3.46273093    -0.65481717     0.22793417
 c     -2.52839810    -0.40475016    -0.51570154
 h     -2.57206789    -1.19409718    -1.21278197
 h     -3.24077805    -0.88388771     0.26436444
 h     -2.93153484     0.47337221    -0.95256705
 h     -0.53577003     1.07137696     1.76279177
          17

 c      1.32866830    -0.40104130    -0.06682254
 c     -0.14793413    -1.12269522     0.02724249
 c     -1.15661917    -0.32905663     0.11112219
 c     -0.99001456     1.25108078     0.83174092
 c     -0.23048336     1.42377768    -0.31826091
 c      1.13751790     0.83904164    -0.51734889
 h     -0.28620486    -2.16952389    -0.29089093
 h     -2.06400237     1.54549620     0.95065286
 h     -0.77135544     1.90293523    -1.16825917
 h      2.04034285     1.32691837    -0.82564037
 o      2.38283926    -1.03479027     0.41430032
 h      3.44022704    -0.67619292     0.25871047
 c     -2.53216635    -0.40792428    -0.52137433
 h     -2.51696838    -1.13896548    -1.17148984
 h     -3.24597610    -0.81521006     0.21536112
 h     -2.95239426     0.48425775    -0.90093673
 h     -0.51106537     1.08437501     1.78415483
          17

 c      1.33454741    -0.40621109    -0.05814055
 c     -0.15215723    -1.11782074     0.02157128
 c     -1.13991936    -0.34813243     0.09897726
 c     -0.98922242     1.27096111     0.84397458
 c     -0.23279825     1.42334697    -0.31497134
 c      1.12845860     0.82937358    -0.53205585
 h     -0.30112496    -2.18492343    -0.31322799
 h     -2.05400718     1.52838765     0.96698513
 h     -0.80612281     1.87173677    -1.14883518
 h      2.02691441     1.32643834    -0.81348601
 o      2.38422114    -1.02755483     0.41647658
 h      3.37566777    -0.70480369     0.29258642
 c     -2.53582948    -0.41031484    -0.52299131
 h     -2.46016590    -1.11897584    -1.16941009
 h     -3.25237720    -0.74292922     0.16885656
 h     -2.97462376     0.50727100    -0.85448548
 h     -0.48247938     1.09631378     1.80919892
          17

 c      1.33822666    -0.41167517    -0.04870694
 c     -0.15179338    -1.11552848     0.01529741
 c     -1.12702278    -0.36330609     0.08659536
 c     -0.98800172     1.28979300     0.85721696
 c     -0.23522540     1.42214942    -0.31295315
 c      1.11935234     0.82006916    -0.54591662
 h     -0.31215603    -2.19225701    -0.33118401
 h     -2.03904315     1.51638928     0.97971274
 h     -0.83627292     1.83939717    -1.13038420
 h      2.01752361     1.33861973    -0.80379274
 o      2.38696211    -1.02073617     0.41831388
 h      3.28227582    -0.73520438     0.32673249
 c     -2.53857530    -0.41032889    -0.52093392
 h     -2.40253992    -1.14024961    -1.21411890
 h     -3.26959103    -0.67727525     0.13712518
 h     -2.99410726     0.53872500    -0.81497903
 h     -0.45416819     1.10816865     1.83128179
          17

 c      1.33932802    -0.41705194    -0.03889323
 c     -0.14579467    -1.11696538     0.00833957
 c     -1.11926818    -0.37366393     0.07423710
 c     -0.98529717     1.30736295     0.87161460
 c     -0.23799793     1.41995439    -0.31181193
 c      1.11048288     0.81110780    -0.55876417
 h     -0.31838104    -2.18864486    -0.34352112
 h     -2.02519706     1.51118930     0.98960981
 h     -0.86238423     1.80738153    -1.11588802
 h      2.01117559     1.36227431    -0.79629450
 o      2.38887091    -1.01521170     0.42017997
 h      3.19745694    -0.75472419     0.35653961
 c     -2.53953454    -0.40876853    -0.51767460
 h     -2.34902875    -1.18045452    -1.28566799
 h     -3.30551822    -0.62605251     0.12896414
 h     -3.00600226     0.57296361    -0.78359269
 h     -0.42958289     1.12080682     1.84562531
          17

 c      1.33758924    -0.42200769    -0.02905161
 c     -0.13382469    -1.12240972     0.00076837
 c     -1.11720688    -0.37887806     0.06208504
 c     -0.98027582     1.32353352     0.88705442
 c     -0.24133792     1.41654739    -0.31117544
 c      1.10233191     0.80262863    -0.57049500
 h     -0.31921360    -2.17477576    -0.35017425
 h     -2.01787661     1.51395896     0.99758936
 h     -0.88515837     1.77686964    -1.10773653
 h      2.00439174     1.39412807    -0.78994671
 o      2.38600409    -1.01238114     0.42244473
 h      3.18604591    -0.74199527     0.37707843
 c     -2.53852308    -0.40695492    -0.51511100
 h     -2.30681793    -1.21607768    -1.36040735
 h     -3.35764367    -0.59162454     0.14247117
 h     -3.00632648     0.60449163    -0.76112526
 h     -0.41080195     1.13474755     1.85017682
          17

 c      1.33284415    -0.42621191    -0.01953855
 c     -0.11644888    -1.13117588    -0.00720491
 c     -1.12040842    -0.37929043     0.05025545
 c     -0.97260812     1.33826796     0.90319492
 c     -0.24545869     1.41175532    -0.31077710
 c      1.09537698     0.79489233    -0.58104604
 h     -0.31447608    -2.15485472    -0.35227014
 h     -2.01910993     1.52497269     1.00437183
 h     -0.90491977     1.74853287    -1.10700707
 h      1.99306792     1.42982082    -0.78356372
 o      2.37818573    -1.01253914     0.42511109
 h      3.25355996    -0.69387764     0.38968371
 c     -2.53630774    -0.40564625    -0.51369043
 h     -2.28085590    -1.23446341    -1.42371247
 h     -3.41373022    -0.57262154     0.16730447
 h     -2.99275411     0.62878085    -0.74791613
 h     -0.39823503     1.15004484     1.84572624
          17

 c      1.32505164    -0.42935017    -0.01070260
 c     -0.09496315    -1.14179672    -0.01526447
 c     -1.12761833    -0.37575435     0.03883776
 c     -0.96259029     1.35164335     0.91948979
 c     -0.25057200     1.40545200    -0.31049303
 c      1.08993047     0.78819699    -0.59036748
 h     -0.30453574    -2.13623284    -0.35201847
 h     -2.02631907     1.54354946     1.01038334
 h     -0.92133822     1.72250255    -1.11317531
 h      1.97418357     1.46507150    -0.77622296
 o      2.36968326    -1.01445659     0.42804425
 h      3.33533069    -0.63210972     0.39831930
 c     -2.53389885    -0.40510404    -0.51324034
 h     -2.27335036    -1.23069147    -1.46820822
 h     -3.46068501    -0.56681905     0.19264754
 h     -2.96481505     0.64267055    -0.74385742
 h     -0.39047224     1.16621397     1.83582788
          17

 c      1.31439619    -0.43122790    -0.00282158
 c     -0.07099956    -1.15246007    -0.02305902
 c     -1.13715362    -0.36934126     0.02792511
 c     -0.95100198     1.36383270     0.93520982
 c     -0.25688505     1.39754248    -0.31032626
 c      1.08608813     0.78279051    -0.59838730
 h     -0.29025557    -2.12773785    -0.35214250
 h     -2.03376516     1.56836054     1.01593552
 h     -0.93355879     1.69852637    -1.12440070
 h      1.94667142     1.49652216    -0.76740138
 o      2.36317319    -1.01721297     0.43123138
 h      3.39068791    -0.57272276     0.40448484
 c     -2.53205139    -0.40537479    -0.51356411
 h     -2.28468874    -1.20380435    -1.49046085
 h     -3.48961005    -0.57210905     0.21102285
 h     -2.92382199     0.64481232    -0.74854026
 h     -0.38437856     1.18224855     1.82640755
          17

 c      1.30132695    -0.43181680     0.00392785
 c     -0.04621107    -1.16159138    -0.03032071
 c     -1.14728761    -0.36108829     0.01762656
 c     -0.93879156     1.37505140     0.94954718
 c     -0.26456775     1.38794221    -0.31035791
 c      1.08372929     0.77882420    -0.60499455
 h     -0.27241788    -2.13594250    -0.35460467
 h     -2.03531009     1.59785576     1.02142593
 h     -0.94064914     1.67623763    -1.13819435
 h      1.91159101     1.52221265    -0.75699107
 o      2.35956673    -1.02030658     0.43466331
 h      3.40501804    -0.52346184     0.40861285
 c     -2.53120037    -0.40647158    -0.51454677
 h     -2.31404629    -1.15519012    -1.48946385
 h     -3.49597442    -0.58649007     0.21820196
 h     -2.87268017     0.63614714    -0.76142951
 h     -0.37588625     1.19687837     1.82434812
          17

 c      1.28653651    -0.43122754     0.00946624
 c     -0.02214730    -1.16834450    -0.03697959
 c     -1.15648559    -0.35186303     0.00806120
 c     -0.92673197     1.38547817     0.96186302
 c     -0.27371137     1.37656051    -0.31069612
 c      1.08253849     0.77633013    -0.61004044
 h     -0.25084325    -2.16118055    -0.35928384
 h     -2.02654861     1.63059900     1.02736537
 h     -0.94209698     1.65539315    -1.15214802
 h      1.87195473     1.54183339    -0.74525958
 o      2.35896426    -1.02337495     0.43828143
 h      3.37477950    -0.48826957     0.41097157
 c     -2.53154093    -0.40840740    -0.51604584
 h     -2.35947986    -1.08861801    -1.46687313
 h     -3.47858262    -0.60796689     0.21235509
 h     -2.81556942     0.62020652    -0.78198782
 h     -0.36180724     1.20915554     1.83461164
          17

 c      1.27090340    -0.42965692     0.01379509
 c     -0.00021202    -1.17268163    -0.04316107
 c     -1.16350522    -0.34233143    -0.00066513
 c     -0.91516649     1.39518272     0.97195489
 c     -0.28429815     1.36329301    -0.31143924
 c      1.08204601     0.77521464    -0.61335102
 h     -0.22424807    -2.19719502    -0.36397616
 h     -2.00576640     1.66548152     1.03429398
 h     -0.93813856     1.63602410    -1.16449552
 h      1.83229504     1.55676400    -0.73276403
 o      2.36105201    -1.02610423     0.44198008
 h      3.30178423    -0.46910408     0.41188661
 c     -2.53309417    -0.41105321    -0.51767735
 h     -2.41767464    -1.01156713    -1.42909348
 h     -3.43915752    -0.63456432     0.19377307
 h     -2.75737999     0.60275703    -0.80964168
 h     -0.34178667     1.21905620     1.85728818
          17

 c      1.25540526    -0.42734994     0.01698093
 c      0.01840386    -1.17505169    -0.04906766
 c     -1.16743247    -0.33298313    -0.00850043
 c     -0.90396383     1.40410864     0.98009274
 c     -0.29619176     1.34802209    -0.31265284
 c      1.08170294     0.77528579    -0.61474980
 h     -0.19113943    -2.23475502    -0.36573892
 h     -1.97411968     1.70187714     1.04271217
 h     -0.92985307     1.61849312    -1.17442991
 h      1.79782886     1.56967512    -0.72019359
 o      2.36508338    -1.02831995     0.44562388
 h      3.19426333    -0.46485421     0.41174566
 c     -2.53567938    -0.41381395    -0.51854596
 h     -2.48389718    -0.93716759    -1.39112574
 h     -3.38295318    -0.66457270     0.16549081
 h     -2.70288687     0.59015424    -0.84340424
 h     -0.31853574     1.22750115     1.88735086
          17

 c      1.24100105    -0.42458825     0.01914124
 c      0.03279166    -1.17601808    -0.05486361
 c     -1.16769459    -0.32417506    -0.01549124
 c     -0.89267433     1.41211569     0.98679164
 c     -0.30914847     1.33062488    -0.31435624
 c      1.08100050     0.77633944    -0.61408876
 h     -0.15077150    -2.26549967    -0.36219142
 h     -1.93534983     1.73975871     1.05306269
 h     -0.91903319     1.60348067    -1.18216279
 h      1.77312459     1.58342895    -0.70815166
 o      2.36949013    -1.03035646     0.44908147
 h      3.07391583    -0.46572831     0.41072616
 c     -2.53868760    -0.41543483    -0.51732077
 h     -2.55343683    -0.88306637    -1.37743969
 h     -3.32014805    -0.69724529     0.13474910
 h     -2.65604143     0.58660648    -0.88116901
 h     -0.29610223     1.23575888     1.91740276
          17

 c      1.22849254    -0.42168418     0.02042176
 c      0.04236318    -1.17604331    -0.06062494
 c     -1.16404026    -0.31616288    -0.02179633
 c     -0.88075001     1.41904149     0.99255127
 c     -0.32284782     1.31098888    -0.31652386
 c      1.07960174     0.77828637    -0.61128017
 h     -0.10352572    -2.28381974    -0.35204747
 h     -1.89492845     1.77968498     1.06573043
 h     -0.90786001     1.59189369    -1.18869062
 h      1.76063476     1.59949804    -0.69695463
 o      2.37146487    -1.03372519     0.45229616
 h      2.98346595    -0.44298613     0.40801872
 c     -2.54084757    -0.41466160    -0.51365066
 h     -2.62400370    -0.86066410    -1.40634585
 h     -3.26616631    -0.73392305     0.11381880
 h     -2.61987218     0.59224681    -0.91927517
 h     -0.27792609     1.24481438     1.94074572
          17

 c      1.21842672    -0.41894957     0.02096190
 c      0.04686381    -1.17539916    -0.06633674
 c     -1.15648213    -0.30910035    -0.02764880
 c     -0.86776253     1.42476651     0.99771618
 c     -0.33694122     1.28903624    -0.31910975
 c      1.07740232     0.78123295    -0.60631929
 h     -0.05086127    -2.28732303    -0.33512708
 h     -1.85833615     1.82245247     1.08099777
 h     -0.89843105     1.58466740    -1.19524846
 h      1.75995381     1.61692814    -0.68655417
 o      2.36894118    -1.04005712     0.45526720
 h      2.95580362    -0.36643751     0.40258835
 c     -2.54087903    -0.41122400    -0.50962717
 h     -2.69358311    -0.86475006    -1.46802951
 h     -3.23606548    -0.77767948     0.11550619
 h     -2.59676814     0.60372820    -0.95306991
 h     -0.26582653     1.25505596     1.95302976
          17

 c      1.21112693    -0.41664725     0.02087672
 c      0.04637478    -1.17412692    -0.07190516
 c     -1.14524857    -0.30302690    -0.03330990
 c     -0.85361062     1.42929144     1.00243906
 c     -0.35110983     1.26475664    -0.32209740
 c      1.07447555     0.78543412    -0.59928160
 h      0.00491587    -2.27688721    -0.31220300
 h     -1.82879321     1.86831173     1.09890044
 h     -0.89225855     1.58247890    -1.20256786
 h      1.76832351     1.63274368    -0.67662150
 o      2.36364883    -1.04758414     0.45780409
 h      2.96476092    -0.26108324     0.39720878
 c     -2.53874260    -0.40570245    -0.50776028
 h     -2.75749564    -0.88256193    -1.53704635
 h     -3.23279407    -0.82843822     0.14229095
 h     -2.58846646     0.61644362    -0.97817777
 h     -0.25973747     1.26620075     1.95276153
          17

 c      1.20676157    -0.41497709     0.02026165
 c      0.04130906    -1.17202646    -0.07716616
 c     -1.13077152    -0.29787241    -0.03905175
 c     -0.83863188     1.43280269     1.00668190
 c     -0.36511650     1.23823441    -0.32554506
 c      1.07098381     0.79114738    -0.59028513
 h      0.06101450    -2.25662766    -0.28478090
 h     -1.80585187     1.91616862     1.11904331
 h     -0.88992529     1.58545974    -1.21028549
 h      1.78191520     1.64340606    -0.66674181
 o      2.35770343    -1.05363379     0.45969014
 h      2.97777855    -0.16751615     0.39540455
 c     -2.53561483    -0.39911027    -0.50888005
 h     -2.81064960    -0.90437703    -1.59374604
 h     -3.24531591    -0.87938337     0.18353428
 h     -2.59580101     0.62651514    -0.99144739
 h     -0.25771829     1.27731973     1.94141113
          17

 c      1.20531907    -0.41407873     0.01918494
 c      0.03237487    -1.16871387    -0.08190955
 c     -1.11369162    -0.29347263    -0.04515529
 c     -0.82352799     1.43566838     1.01021876
 c     -0.37882329     1.20966517    -0.32958537
 c      1.06711204     0.79849969    -0.57945566
 h      0.11464212    -2.23333649    -0.25473930
 h     -1.78606902     1.96351785     1.14056823
 h     -0.89108075     1.59303272    -1.21686281
 h      1.79702776     1.64622503    -0.65657955
 o      2.35201597    -1.05680752     0.46083635
 h      2.98099998    -0.10699295     0.39873854
 c     -2.53278229    -0.39249070    -0.51264665
 h     -2.84940748    -0.92469085    -1.62781266
 h     -3.25983765    -0.92136475     0.22535209
 h     -2.61859621     0.63172812    -0.99119691
 h     -0.25610166     1.28692743     1.92332952
          17

 c      1.20657467    -0.41402361     0.01767497
 c      0.02051500    -1.16381693    -0.08592786
 c     -1.09485727    -0.28958288    -0.05190696
 c     -0.80913990     1.43834989     1.01267224
 c     -0.39216568     1.17936814    -0.33437742
 c      1.06302306     0.80742250    -0.56691059
 h      0.16342408    -2.21456861    -0.22376939
 h     -1.76508454     2.00723365     1.16234380
 h     -0.89477030     1.60394563    -1.22007601
 h      1.81081750     1.64014852    -0.64595693
 o      2.34688111    -1.05658482     0.46123660
 h      2.97049033    -0.08749169     0.40754508
 c     -2.53103976    -0.38666608    -0.51843765
 h     -2.87160925    -0.94054695    -1.63489569
 h     -3.26695170    -0.94766578     0.25774886
 h     -2.65576381     0.63175727    -0.97711237
 h     -0.25004558     1.29319247     1.90500881
          17

 c      1.21009626    -0.41480335     0.01571480
 c      0.00687201    -1.15729493    -0.08906706
 c     -1.07531286    -0.28588611    -0.05958890
 c     -0.79617332     1.44127465     1.01366928
 c     -0.40510275     1.14779351    -0.34004512
 c      1.05882762     0.81764503    -0.55275359
 h      0.20533823    -2.20539510    -0.19282489
 h     -1.73946142     2.04459216     1.18324170
 h     -0.89988692     1.61648093    -1.21778163
 h      1.82165801     1.62601006    -0.63488359
 o      2.34237385    -1.05288143     0.46092758
 h      2.94638453    -0.11064727     0.42165522
 c     -2.53071339    -0.38224852    -0.52564199
 h     -2.87617583    -0.95035873    -1.61401672
 h     -3.26186879    -0.95490183     0.27532075
 h     -2.70552197     0.62805925    -0.95005783
 h     -0.23495373     1.29436293     1.89287781
          17

 c      1.21527825    -0.41632741     0.01324499
 c     -0.00721568    -1.14967253    -0.09123659
 c     -1.05627315    -0.28201333    -0.06846154
 c     -0.78494518     1.44471921     1.01310462
 c     -0.41756397     1.11552920    -0.34663313
 c      1.05456419     0.82872157    -0.53707382
 h      0.23813353    -2.20599753    -0.16205378
 h     -1.70758120     2.07399550     1.20235968
 h     -0.90553916     1.62876758    -1.20859263
 h      1.82928514     1.60643123    -0.62356276
 o      2.33842959    -1.04596008     0.45997699
 h      2.91179995    -0.17314738     0.44064364
 c     -2.53180449    -0.37967191    -0.53366430
 h     -2.86297648    -0.95356000    -1.56677828
 h     -3.24297679    -0.94240826     0.27611466
 h     -2.76565555     0.62332869    -0.91175901
 h     -0.20863442     1.28935624     1.88992214
          17

 c      1.22140079    -0.41843553     0.01017667
 c     -0.02026645    -1.14196799    -0.09237358
 c     -1.03906497    -0.27759218    -0.07874033
 c     -0.77525533     1.44873483     1.01129173
 c     -0.42941091     1.08330446    -0.35409072
 c      1.05019129     0.84008653    -0.51994942
 h      0.25905823    -2.21240303    -0.13125331
 h     -1.66983079     2.09534388     1.21916655
 h     -0.91125234     1.63912311    -1.19227510
 h      1.83473061     1.58541339    -0.61237351
 o      2.33466521    -1.03668812     0.45847791
 h      2.87551786    -0.26263520     0.46390345
 c     -2.53404858    -0.37906802    -0.54185767
 h     -2.83316747    -0.95110728    -1.49823451
 h     -3.21106207    -0.91189893     0.26107900
 h     -2.83363457     0.62025034    -0.86433281
 h     -0.17270172     1.27817324     1.89372657
          17

 c      1.22773325    -0.42090906     0.00641828
 c     -0.03081748    -1.13538417    -0.09240740
 c     -1.02501816    -0.27233848    -0.09056955
 c     -0.76647214     1.45313419     1.00881400
 c     -0.44042042     1.05198958    -0.36227996
 c      1.04560573     0.85114282    -0.50145817
 h      0.26539613    -2.21935740    -0.10031115
 h     -1.62843850     2.11016688     1.23360092
 h     -0.91702569     1.64636069    -1.16985273
 h      1.83985197     1.56751117    -0.60180340
 o      2.32987565    -1.02716477     0.45650291
 h      2.85933331    -0.34784692     0.49125455
 c     -2.53687102    -0.37994704    -0.54939958
 h     -2.79004286    -0.94714545    -1.41945712
 h     -3.16950988    -0.86779187     0.23463744
 h     -2.90640240     0.61979440    -0.80994196
 h     -0.13179512     1.26179324     1.89808986
          17

 c      1.23367984    -0.42346888     0.00191736
 c     -0.03765743    -1.13097935    -0.09125830
 c     -1.01530715    -0.26618550    -0.10399721
 c     -0.75775758     1.45753439     1.00623010
 c     -0.45028770     1.02258811    -0.37100448
 c      1.04069157     0.86138583    -0.48170232
 h      0.25527881    -2.22275945    -0.06930479
 h     -1.58700745     2.12148911     1.24610594
 h     -0.92329501     1.65000680    -1.14346729
 h      1.84630435     1.55660443    -0.59230085
 o      2.32195941    -1.02046374     0.45396475
 h      2.89832471    -0.38303267     0.52497670
 c     -2.53929744    -0.38082649    -0.55516301
 h     -2.73978109    -0.95165435    -1.35049981
 h     -3.12518498    -0.81792058     0.20619952
 h     -2.98003348     0.62026071    -0.75100517
 h     -0.09145468     1.24167760     1.89644214
          17

 c      1.23884221    -0.42578371    -0.00331115
 c     -0.04005814    -1.12941624    -0.08886614
 c     -1.01077167    -0.25941100    -0.11895672
 c     -0.74830281     1.46145029     1.00388676
 c     -0.45864625     0.99620978    -0.38004850
 c      1.03538778     0.87052952    -0.46084512
 h      0.22821353    -2.22075945    -0.03838187
 h     -1.54953689     2.13320503     1.25749195
 h     -0.93081104     1.65039086    -1.11605275
 h      1.85429370     1.55470856    -0.58407006
 o      2.31100621    -1.01672546     0.45084241
 h      2.99204070    -0.37032611     0.56631101
 c     -2.54009785    -0.37940118    -0.55809451
 h     -2.68962422    -0.97945718    -1.31606829
 h     -3.08858888    -0.77338062     0.19083746
 h     -3.04987040     0.61816295    -0.69075621
 h     -0.05638894     1.21926147     1.88422028
          17

 c      1.24292138    -0.42753858    -0.00919681
 c     -0.03790977    -1.13080914    -0.08522113
 c     -1.01177953    -0.25267682    -0.13526396
 c     -0.73753195     1.46443711     1.00189356
 c     -0.46510501     0.97400417    -0.38921838
 c      1.02975382     0.87855658    -0.43912359
 h      0.18523524    -2.21405664    -0.00760934
 h     -1.51889234     2.14878692     1.26851447
 h     -0.94039934     1.64854595    -1.09085237
 h      1.86196891     1.56151344    -0.57692179
 o      2.29985111    -1.01362587     0.44761316
 h      3.09702756    -0.35170586     0.60881534
 c     -2.53851006    -0.37417905    -0.55849007
 h     -2.64273439    -1.03649593    -1.32499812
 h     -3.06978996    -0.74502468     0.20402826
 h     -3.11135336     0.61035251    -0.63325237
 h     -0.02964297     1.19560388     1.85966037
          17

 c      1.24565530    -0.42853046    -0.01562656
 c     -0.03169718    -1.13470197    -0.08038276
 c     -1.01819186    -0.24691996    -0.15264350
 c     -0.72525624     1.46624482     1.00017391
 c     -0.46931088     0.95705109    -0.39837966
 c      1.02396068     0.88566017    -0.41683013
 h      0.12875980    -2.20581123     0.02314931
 h     -1.49537002     2.16976224     1.27931703
 h     -0.95263534     1.64588912    -1.07083262
 h      1.86600596     1.57495577    -0.57027823
 o      2.29063683    -1.01002189     0.44479546
 h      3.18167098    -0.34991493     0.64549266
 c     -2.53486471    -0.36606291    -0.55780684
 h     -2.59849203    -1.10896260    -1.36021692
 h     -3.06983799    -0.73704938     0.24886669
 h     -3.16093285     0.59553510    -0.58261545
 h     -0.01226236     1.17114665     1.82383050
          17

 c      1.24684389    -0.42870893    -0.02244115
 c     -0.02233602    -1.14021826    -0.07449005
 c     -1.02942343    -0.24311420    -0.17077906
 c     -0.71171992     1.46690218     0.99850154
 c     -0.47104294     0.94621500    -0.40747144
 c      1.01820149     0.89213551    -0.39428641
 h      0.06211399    -2.20081596     0.05429607
 h     -1.47642194     2.19505733     1.28919224
 h     -0.96751753     1.64375488    -1.05813766
 h      1.86290781     1.59233060    -0.56332970
 o      2.28440965    -1.00576569     0.44271896
 h      3.23196922    -0.37080158     0.67217530
 c     -2.53023838    -0.35728309    -0.55666331
 h     -2.55741943    -1.17701735    -1.39910548
 h     -3.07929971    -0.74571475     0.31207968
 h     -3.19651903     0.57423615    -0.54222171
 h     -0.00310553     1.14549653     1.78050020
          17

 c      1.24639883    -0.42816188    -0.02942681
 c     -0.01095162    -1.14639694    -0.06774443
 c     -1.04452717    -0.24198195    -0.18936123
 c     -0.69750449     1.46668309     0.99650446
 c     -0.47031644     0.94199263    -0.41648952
 c      1.01260556     0.89828281    -0.37181659
 h     -0.01114712    -2.20323917     0.08633689
 h     -1.45782020     2.22173355     1.29690749
 h     -0.98424783     1.64299317    -1.05377101
 h      1.85017372     1.61126281    -0.55525109
 o      2.28162640    -1.00104153     0.44156224
 h      3.24268572    -0.41372460     0.68664884
 c     -2.52567011    -0.34983796    -0.55471527
 h     -2.52152831    -1.22714391    -1.42722707
 h     -3.08697531    -0.76472387     0.37595942
 h     -3.21756892     0.54821485    -0.51433329
 h      0.00112835     1.11725315     1.73579721
          17

 c      1.24438310    -0.42707942    -0.03631393
 c      0.00128044    -1.15258949    -0.06035583
 c     -1.06226107    -0.24377885    -0.20811947
 c     -0.68332040     1.46598548     0.99371585
 c     -0.46744856     0.94440897    -0.42545369
 c      1.00719775     0.90434365    -0.34972381
 h     -0.08751056    -2.21359565     0.11940522
 h     -1.43531982     2.24643541     1.30130052
 h     -1.00123068     1.64384345    -1.05760434
 h      1.82696238     1.63028667    -0.54538782
 o      2.28237520    -0.99612432     0.44138540
 h      3.21322273    -0.47534636     0.68792707
 c     -2.52179544    -0.34510814    -0.55148392
 h     -2.49298510    -1.25273473    -1.43779452
 h     -3.08561001    -0.78896503     0.42760151
 h     -3.22513018     0.52025126    -0.50009255
 h      0.00506674     1.08415694     1.69702937
          17

 c      1.24103082    -0.42572425    -0.04278192
 c      0.01318155    -1.15863538    -0.05249017
 c     -1.08115553    -0.24824614    -0.22683198
 c     -0.66971761     1.46515674     0.98975051
 c     -0.46304507     0.95301077    -0.43438149
 c      1.00189441     0.91046812    -0.32827088
 h     -0.16303291    -2.22771416     0.15284744
 h     -1.40584804     2.26662331     1.30172211
 h     -1.01631643     1.64611812    -1.06865820
 h      1.79430931     1.64910913    -0.53338078
 o      2.28625750    -0.99139859     0.44209080
 h      3.14908690    -0.54922385     0.67673161
 c     -2.51889868    -0.34403045    -0.54668920
 h     -2.47357133    -1.25162140    -1.42852335
 h     -3.07197668    -0.81498949     0.45982809
 h     -3.22183451     0.49415075    -0.49967467
 h      0.01241316     1.04406509     1.67016538
          17

 c      1.23673269    -0.42440814    -0.04847394
 c      0.02359691    -1.16469227    -0.04426700
 c     -1.09960927    -0.25472616    -0.24531367
 c     -0.65681393     1.46429662     0.98451845
 c     -0.45790400     0.96696107    -0.44327819
 c      0.99652357     0.91670306    -0.30766471
 h     -0.23301081    -2.23905810     0.18537190
 h     -1.36802762     2.28127921     1.29821742
 h     -1.02720979     1.64954313    -1.08549805
 h      1.75499045     1.66863128    -0.51922238
 o      2.29179723    -0.98761407     0.44325739
 h      3.07115420    -0.62172535     0.65810559
 c     -2.51706860    -0.34723867    -0.54022237
 h     -2.46462206    -1.22464260    -1.39997303
 h     -3.04552222    -0.84051897     0.46946114
 h     -3.21151624     0.47442160    -0.51251959
 h      0.02322958     0.99668848     1.65709932
          17

 c      1.23197308    -0.42344750    -0.05303078
 c      0.03148004    -1.17094409    -0.03579859
 c     -1.11601020    -0.26235792    -0.26339847
 c     -0.64424735     1.46315620     0.97825578
 c     -0.45287680     0.98518587    -0.45213494
 c      0.99086461     0.92301046    -0.28804858
 h     -0.29253542    -2.24199481     0.21561318
 h     -1.32221218     2.29119816     1.29154542
 h     -1.03191237     1.65406670    -1.10659829
 h      1.71299056     1.69064688    -0.50321819
 o      2.29542561    -0.98628691     0.44386353
 h      3.03220864    -0.66612711     0.64610446
 c     -2.51635231    -0.35498550    -0.53201335
 h     -2.46701055    -1.17577256    -1.35559974
 h     -3.00752084    -0.86412016     0.45613844
 h     -3.19808318     0.46514883    -0.53758223
 h      0.03340665     0.94458612     1.65518294
          17

 c      1.22719437    -0.42306863    -0.05615965
 c      0.03598398    -1.17741316    -0.02723103
 c     -1.12886056    -0.27027033    -0.28093674
 c     -0.63139695     1.46122942     0.97133862
 c     -0.44874157     1.00651363    -0.46092683
 c      0.98470643     0.92933797    -0.26950914
 h     -0.33743580    -2.23359375     0.24261982
 h     -1.27015326     2.29894808     1.28310783
 h     -1.02909042     1.66002768    -1.13060420
 h      1.67250202     1.71705362    -0.48581486
 o      2.29371720    -0.98865202     0.44294372
 h      3.08304343    -0.66060137     0.65425401
 c     -2.51687743    -0.36682473    -0.52186627
 h     -2.48102856    -1.11377667    -1.30350397
 h     -2.96095972    -0.88533340     0.42233856
 h     -3.18379989     0.46811084    -0.57338882
 h      0.03700337     0.89220441     1.65939463
          17

 c      1.22265054    -0.42333480    -0.05769793
 c      0.03651898    -1.18388821    -0.01876663
 c     -1.13690628    -0.27772839    -0.29781653
 c     -0.61766119     1.45796062     0.96408827
 c     -0.44611888     1.02977357    -0.46961423
 c      0.97792098     0.93572539    -0.25209527
 h     -0.36500195    -2.21400228     0.26610721
 h     -1.21428536     2.30833484     1.27472817
 h     -1.01829157     1.66817107    -1.15648518
 h      1.63669907     1.74866416    -0.46730180
 o      2.28942906    -0.99339026     0.44126537
 h      3.17842319    -0.62548826     0.66981654
 c     -2.51883094    -0.38120791    -0.50932136
 h     -2.50626385    -1.05453867    -1.25942799
 h     -2.91099716    -0.90544374     0.37466407
 h     -3.16824034     0.48133704    -0.61766425
 h      0.02894876     0.84399198     1.66481725
          17

 c      1.21844007    -0.42422548    -0.05756388
 c      0.03283162    -1.18990046    -0.01066116
 c     -1.13928995    -0.28421087    -0.31399955
 c     -0.60264330     1.45295719     0.95670594
 c     -0.44542640     1.05385040    -0.47815779
 c      0.97052839     0.94236572    -0.23583219
 h     -0.37444071    -2.18641083     0.28659756
 h     -1.15667822     2.32311719     1.26817463
 h     -0.99995241     1.67954234    -1.18357849
 h      1.60695829     1.78424600    -0.44754188
 o      2.28608087    -0.99900120     0.43975956
 h      3.26196392    -0.58466702     0.67803889
 c     -2.52219209    -0.39556105    -0.49389801
 h     -2.54195861    -1.01881000    -1.24596363
 h     -2.86552144    -0.92896796     0.32581624
 h     -3.14913051     0.49962243    -0.66681113
 h      0.00634366     0.80305952     1.66795189
          17

 c      1.21457347    -0.42572831    -0.05569230
 c      0.02506055    -1.19470972    -0.00322459
 c     -1.13567851    -0.28944088    -0.32954640
 c     -0.58623669     1.44617903     0.94929989
 c     -0.44687364     1.07771664    -0.48653636
 c      0.96268168     0.94958315    -0.22071455
 h     -0.36716077    -2.15704851     0.30557840
 h     -1.09796415     2.34523926     1.26451477
 h     -0.97521756     1.69528031    -1.21150424
 h      1.58303446     1.82056944    -0.42601242
 o      2.28513552    -1.00476407     0.43875928
 h      3.30948687    -0.54913453     0.67344987
 c     -2.52648985    -0.40764757    -0.47635862
 h     -2.58748712    -1.01712747    -1.27663836
 h     -2.83426662    -0.96443960     0.29397835
 h     -3.12434126     0.51674736    -0.71595434
 h     -0.03139952     0.77056810     1.66711438
          17

 c      1.21100284    -0.42785461    -0.05201583
 c      0.01371800    -1.19735265     0.00317857
 c     -1.12629578    -0.29336891    -0.34459346
 c     -0.56861001     1.43805317     0.94191160
 c     -0.45049242     1.10046245    -0.49476352
 c      0.95458383     0.95773277    -0.20667931
 h     -0.34663821    -2.13468960     0.32554198
 h     -1.03698774     2.37361881     1.26369538
 h     -0.94561788     1.71631302    -1.23993664
 h      1.56392315     1.85349351    -0.40212901
 o      2.28695155    -1.01030923     0.43828199
 h      3.31358386    -0.52350067     0.65518441
 c     -2.53118179    -0.41709458    -0.45929045
 h     -2.64059086    -1.03861550    -1.33887255
 h     -2.82426467    -1.01961556     0.29318890
 h     -3.09327261     0.52760042    -0.75979150
 h     -0.08289435     0.74546714     1.66253503
          17

 c      1.20764735    -0.43060492    -0.04647327
 c     -0.00044495    -1.19688328     0.00818269
 c     -1.11185629    -0.29611264    -0.35929128
 c     -0.55008776     1.42943504     0.93449729
 c     -0.45618677     1.12132896    -0.50290381
 c      0.94640556     0.96707615    -0.19358042
 h     -0.31721204    -2.12819620     0.34934423
 h     -0.97154225     2.40447815     1.26468865
 h     -0.91270504     1.74300043    -1.26827337
 h      1.54872429     1.87933292    -0.37557021
 o      2.29141588    -1.01538344     0.43821162
 h      3.27366910    -0.50984512     0.62418088
 c     -2.53618950    -0.42512547    -0.44476935
 h     -2.69649331    -1.06578158    -1.40824422
 h     -2.83465423    -1.09127548     0.32018840
 h     -3.05707448     0.52921929    -0.79374936
 h     -0.14538133     0.72447817     1.65633821
          17

 c      1.20441807    -0.43393137    -0.03902566
 c     -0.01665022    -1.19285225     0.01157763
 c     -1.09345099    -0.29787921    -0.37376061
 c     -0.53096678     1.42140531     0.92691705
 c     -0.46378058     1.13974062    -0.51108125
 c      0.93824011     0.97769028    -0.18118156
 h     -0.28194435    -2.14148033     0.37840262
 h     -0.89955673     2.43292085     1.26605662
 h     -0.87779569     1.77485314    -1.29535960
 h      1.53713039     1.89583396    -0.34643243
 o      2.29805959    -1.01983416     0.43834557
 h      3.19435228    -0.50812634     0.58258353
 c     -2.54165644    -0.43350965    -0.43320462
 h     -2.75020706    -1.08735328    -1.46647730
 h     -2.85870917    -1.16553607     0.35886812
 h     -3.01829948     0.52106930    -0.81474246
 h     -0.21574791     0.70275978     1.65199021
          17

 c      1.20122363    -0.43772935    -0.02967111
 c     -0.03417736    -1.18568799     0.01347327
 c     -1.07242564    -0.29888407    -0.38809592
 c     -0.51134160     1.41494947     0.91903123
 c     -0.47304600     1.15532316    -0.51946750
 c      0.93009152     0.98943012    -0.16916740
 h     -0.24174917    -2.16970277     0.41092043
 h     -0.81988257     2.45458209     1.26650721
 h     -0.84194018     1.81046887    -1.31946935
 h      1.52957293     1.90260451    -0.31522685
 o      2.30577918    -1.02380542     0.43837148
 h      3.09019109    -0.51312636     0.53426112
 c     -2.54751311    -0.44370164    -0.42430221
 h     -2.79798466    -1.09834573    -1.50375314
 h     -2.88931937    -1.22824614     0.39415154
 h     -2.98047372     0.50499325    -0.82137163
 h     -0.29190804     0.67592515     1.65255484
          17

 c      1.19794208    -0.44185395    -0.01846021
 c     -0.05222452    -1.17653250     0.01427811
 c     -1.05027038    -0.29927504    -0.40239771
 c     -0.49104335     1.41061395     0.91089540
 c     -0.48370787     1.16789990    -0.52824814
 c      0.92188410     1.00193356    -0.15717290
 h     -0.19707036    -2.20171771     0.44239288
 h     -0.73251279     2.46665242     1.26522743
 h     -0.80608317     1.84773369    -1.33862376
 h      1.52715490     1.90108633    -0.28277371
 o      2.31222235    -1.02827115     0.43785711
 h      2.99606863    -0.50604987     0.48518033
 c     -2.55343137    -0.45663521    -0.41774204
 h     -2.83731964    -1.09726257    -1.51565115
 h     -2.92117571    -1.27023214     0.41703518
 h     -2.94764723     0.48499720    -0.81379095
 h     -0.37353871     0.64297646     1.65814023
          17

 c      1.19438021    -0.44613287    -0.00550938
 c     -0.06980200    -1.16674187     0.01452008
 c     -1.02851243    -0.29909236    -0.41680214
 c     -0.46976731     1.40833989     0.90285274
 c     -0.49544115     1.17746892    -0.53757309
 c      0.91348437     1.01467537    -0.14482392
 h     -0.14962814    -2.22605223     0.46787762
 h     -0.63842067     2.46829189     1.26201929
 h     -0.77126661     1.88420732    -1.35110024
 h      1.53139083     1.89409326    -0.25004477
 o      2.31434492    -1.03511299     0.43651511
 h      2.95928831    -0.45360990     0.43948550
 c     -2.55898285    -0.47284474    -0.41330015
 h     -2.86661915    -1.08439323    -1.50086448
 h     -2.95061262    -1.28702647     0.42351559
 h     -2.92377660     0.46656752    -0.79324303
 h     -0.46101445     0.60775936     1.66478105
          17

 c      1.19030962    -0.45035369     0.00900767
 c     -0.08581583    -1.15752153     0.01469406
 c     -1.00860981    -0.29827833    -0.43148602
 c     -0.44728420     1.40759108     0.89537484
 c     -0.50787002     1.18417295    -0.54750629
 c      0.90473268     1.02706715    -0.13178267
 h     -0.10250495    -2.23474362     0.48370855
 h     -0.53928652     2.46068319     1.25733388
 h     -0.73874898     1.91756520    -1.35591173
 h      1.54366898     1.88485816    -0.21797781
 o      2.31249291    -1.04403186     0.43447071
 h      2.97505638    -0.35774155     0.39535604
 c     -2.56378678    -0.49248207    -0.41083670
 h     -2.88508239    -1.06126966    -1.46051081
 h     -2.97513740    -1.27769335     0.41306415
 h     -2.91185367     0.45505503    -0.76117859
 h     -0.55348888     0.57730826     1.66630311
          17

 c      1.18559524    -0.45426316     0.02489452
 c     -0.09921064    -1.14977429     0.01519760
 c     -0.99185831    -0.29671811    -0.44664174
 c     -0.42355889     1.40762598     0.88881473
 c     -0.52056933     1.18826111    -0.55799099
 c      0.89551547     1.03856794    -0.11778750
 h     -0.05940114    -2.22424482     0.48801599
 h     -0.43723431     2.44677839     1.25221626
 h     -0.70997989     1.94600475    -1.35310778
 h      1.56443539     1.87572902    -0.18730318
 o      2.30931811    -1.05238734     0.43171174
 h      3.00223968    -0.25844780     0.35340932
 c     -2.56755722    -0.51511512    -0.41026310
 h     -2.89300375    -1.03098172    -1.39901570
 h     -2.99337055    -1.24454837     0.38827701
 h     -2.91297538     0.45325325    -0.71829711
 h     -0.64814489     0.55881954     1.65725550
          17

 c      1.18023387    -0.45759534     0.04194212
 c     -0.10910954    -1.14401035     0.01629119
 c     -0.97930085    -0.29431348    -0.46242444
 c     -0.39877338     1.40774051     0.88330444
 c     -0.53307880     1.19003885    -0.56884227
 c      0.88587061     1.04876620    -0.10268242
 h     -0.02393596    -2.19526526     0.48072963
 h     -0.33457225     2.43057597     1.24808741
 h     -0.68645026     1.96854002    -1.34385789
 h      1.59243238     1.86715574    -0.15847290
 o      2.30626376    -1.05837608     0.42808762
 h      3.01817432    -0.18310895     0.31651168
 c     -2.56997855    -0.53942151    -0.41139863
 h     -2.89278376    -0.99928518    -1.32683660
 h     -3.00563163    -1.19389826     0.35579292
 h     -2.92588337     0.45959617    -0.66440692
 h     -0.74060069     0.55756093     1.63450549
          17

 c      1.17429286    -0.46009906     0.05991702
 c     -0.11495512    -1.14022490     0.01802936
 c     -0.97163755    -0.29108224    -0.47888384
 c     -0.37327742     1.40745701     0.87879661
 c     -0.54492818     1.18982212    -0.57977216
 c      0.87603806     1.05738580    -0.08643016
 h      0.00089026    -2.15288521     0.46366040
 h     -0.23364736     2.41581740     1.24629037
 h     -0.66950835     1.98513581    -1.33033078
 h      1.62456730     1.85771868    -0.13172935
 o      2.30377651    -1.06122521     0.42349940
 h      3.01567379    -0.14321480     0.28686838
 c     -2.57039669    -0.56303208    -0.41367941
 h     -2.89068989    -0.97602057    -1.26432868
 h     -3.01510055    -1.13692528     0.32779864
 h     -2.94737926     0.46864934    -0.59954211
 h     -0.82591389     0.57615388     1.59757314
          17

 c      1.16784892    -0.46155380     0.07855466
 c     -0.11661170    -1.13777033     0.02018091
 c     -0.96917042    -0.28722578    -0.49590977
 c     -0.34750215     1.40666773     0.87516921
 c     -0.55566425     1.18790785    -0.59044152
 c      0.86642246     1.06421483    -0.06911535
 h      0.01322018    -2.10717013     0.44076869
 h     -0.13697810     2.40455930     1.24753625
 h     -0.66019791     1.99663647    -1.31537200
 h      1.65662141     1.84514281    -0.10722245
 o      2.30192347    -1.06067594     0.41792130
 h      2.99378204    -0.14250855     0.26579817
 c     -2.56769342    -0.58302277    -0.41613664
 h     -2.89698090    -0.97356137    -1.23951010
 h     -3.02796239    -1.08788712     0.32092032
 h     -2.97336395     0.47362825    -0.52535237
 h     -0.89955246     0.61457047     1.54838577
          17

 c      1.16094867    -0.46178559     0.09756245
 c     -0.11437613    -1.13537111     0.02221865
 c     -0.97180749    -0.28310833    -0.51322038
 c     -0.32186629     1.40569062     0.87231507
 c     -0.56487200     1.18456854    -0.60053096
 c      0.85750682     1.06902401    -0.05094615
 h      0.01273081    -2.07297351     0.41802551
 h     -0.04753029     2.39662517     1.25162274
 h     -0.65914276     2.00444401    -1.30198358
 h      1.68435917     1.82749451    -0.08508686
 o      2.30062235    -1.05675785     0.41139096
 h      2.95445481    -0.18057058     0.25393344
 c     -2.56122215    -0.59758951    -0.41839252
 h     -2.91845076    -0.99703653    -1.26655016
 h     -3.04878081    -1.05676904     0.34701056
 h     -2.99986967     0.46910436    -0.44549779
 h     -0.95815831     0.67023204     1.49091773
          17

 c      1.15359585    -0.46068624     0.11663529
 c     -0.10885322    -1.13157614     0.02351405
 c     -0.97913135    -0.27915576    -0.53040516
 c     -0.29668592     1.40519666     0.87016885
 c     -0.57219196     1.18006947    -0.60981450
 c      0.84977029     1.07152789    -0.03225315
 h      0.00019052    -2.06543516     0.40137661
 h      0.03130972     2.39038461     1.25763341
 h     -0.66648749     2.00995754    -1.29267319
 h      1.70449170     1.80393876    -0.06547022
 o      2.29959936    -1.04985121     0.40402562
 h      2.90328555    -0.25178902     0.25091932
 c     -2.55204532    -0.60728088    -0.42122651
 h     -2.95023911    -1.03726648    -1.32807443
 h     -3.07347526    -1.04320829     0.40159164
 h     -3.02369980     0.45240543    -0.36493734
 h     -1.00044308     0.73817406     1.43089865
          17

 c      1.14578330    -0.45822313     0.13547815
 c     -0.10074669    -1.12571818     0.02373628
 c     -0.99050679    -0.27574193    -0.54699780
 c     -0.27212216     1.40604951     0.86870264
 c     -0.57733914     1.17469315    -0.61821366
 c      0.84362703     1.07138712    -0.01348053
 h     -0.02392313    -2.08986731     0.39258764
 h      0.09623523     2.38415999     1.26440742
 h     -0.68188604     2.01394764    -1.28885772
 h      1.71531023     1.77500621    -0.04855077
 o      2.29805319    -1.04109564     0.39610326
 h      2.85451703    -0.33878662     0.25400526
 c     -2.54217164    -0.61376362    -0.42526303
 h     -2.98239499    -1.08054460    -1.39580416
 h     -3.09145173    -1.04131255     0.46795364
 h     -3.04269301     0.42355424    -0.28887258
 h     -1.02801808     0.81153793     1.37532182
          17

 c      1.13759096    -0.45441933     0.15382490
 c     -0.09080886    -1.11846199     0.02302516
 c     -1.00516069    -0.27312307    -0.56252791
 c     -0.24821025     1.40910762     0.86794745
 c     -0.58012410     1.16874861    -0.62580730
 c      0.83937627     1.06822921     0.00483718
 h     -0.05948690    -2.13626373     0.38764835
 h      0.14469891     2.37732316     1.27094196
 h     -0.70451726     2.01617913    -1.29057208
 h      1.71705909     1.74257441    -0.03456841
 o      2.29404061    -1.03305277     0.38821359
 h      2.83998916    -0.40193037     0.25552985
 c     -2.53322734    -0.61846403    -0.43046235
 h     -3.00768534    -1.11726172    -1.45004902
 h     -3.09334286    -1.04650057     0.52980564
 h     -3.05583117     0.38469413    -0.22191692
 h     -1.04536410     0.88276904     1.33135647
          17

 c      1.12930354    -0.44930031     0.17144481
 c     -0.07998871    -1.11119239     0.02168951
 c     -1.02220937    -0.27143345    -0.57653918
 c     -0.22502462     1.41500730     0.86804918
 c     -0.58047214     1.16255164    -0.63278447
 c      0.83715466     1.06167891     0.02211785
 h     -0.10502406    -2.18696913     0.38047926
 h      0.17544285     2.37078473     1.27660861
 h     -0.73311608     2.01551330    -1.29662633
 h      1.71205809     1.70968557    -0.02386077
 o      2.28541265    -1.02828004     0.38099459
 h      2.89355616    -0.40230950     0.24710299
 c     -2.52612577    -0.62236914    -0.43651479
 h     -3.02246165    -1.14234027    -1.48076324
 h     -3.07402846    -1.05685877     0.57649105
 h     -3.06330018     0.33961985    -0.16758884
 h     -1.05797341     0.94558828     1.30464346
          17

 c      1.12138330    -0.44286133     0.18813853
 c     -0.06947874    -1.10517196     0.01989056
 c     -1.04067134    -0.27071103    -0.58860089
 c     -0.20294010     1.42399324     0.86930289
 c     -0.57843195     1.15638088    -0.63935551
 c      0.83692305     1.05141678     0.03779289
 h     -0.15718672    -2.22660102     0.36667127
 h      0.18875883     2.36701300     1.28124014
 h     -0.76601261     2.01043013    -1.30512334
 h      1.70436326     1.68008671    -0.01687790
 o      2.27363966    -1.02527174     0.37424630
 h      2.99113587    -0.36640977     0.23376480
 c     -2.52124425    -0.62621774    -0.44312049
 h     -3.02539433    -1.15357726    -1.48380454
 h     -3.03187186    -1.07206843     0.60226106
 h     -3.06649816     0.29338794    -0.12800787
 h     -1.06902105     0.99674055     1.29768664
          17

 c      1.11428975    -0.43514394     0.20374138
 c     -0.06054989    -1.10122374     0.01759045
 c     -1.05951117    -0.27089834    -0.59833188
 c     -0.18274284     1.43590584     0.87209163
 c     -0.57416029     1.15041702    -0.64566652
 c      0.83853269     1.03730524     0.05137167
 h     -0.21167454    -2.24558795     0.34431242
 h      0.18643680     2.36966999     1.28509693
 h     -0.80121032     1.99969371    -1.31408252
 h      1.69861475     1.65728651    -0.01415285
 o      2.26153025    -1.02169281     0.36757256
 h      3.08810527    -0.33413813     0.22368426
 c     -2.51860814    -0.63061776    -0.45005251
 h     -3.01665349    -1.15064080    -1.45865604
 h     -2.96749709    -1.09244157     0.60462017
 h     -3.06787219     0.25174952    -0.10374498
 h     -1.07730916     1.03604122     1.30954880
          17

 c      1.10833543    -0.42634916     0.21812989
 c     -0.05433592    -1.09973210     0.01462821
 c     -1.07769987    -0.27183729    -0.60542915
 c     -0.16541699     1.45032777     0.87673410
 c     -0.56789034     1.14470279    -0.65174401
 c      0.84182631     1.01956600     0.06250031
 h     -0.26419050    -2.23978476     0.31344130
 h      0.17133911     2.38276106     1.28861358
 h     -0.83654418     1.98286808    -1.32194221
 h      1.69816709     1.64327659    -0.01617562
 o      2.25068504    -1.01664303     0.36086724
 h      3.15997035    -0.32223342     0.22021300
 c     -2.51797645    -0.63600464    -0.45708910
 h     -2.99791218    -1.13503718    -1.40820513
 h     -2.88316025    -1.11846390     0.58346230
 h     -3.07039396     0.22014079    -0.09393185
 h     -1.07849581     1.06489218     1.33701502
          17

 c      1.10362980    -0.41690961     0.23121187
 c     -0.05167887    -1.10066726     0.01079200
 c     -1.09427018    -0.27328422    -0.60969343
 c     -0.15177726     1.46677990     0.88335217
 c     -0.55989496     1.13914351    -0.65747186
 c      0.84669735     0.99893361     0.07100052
 h     -0.31106284    -2.20970836     0.27551184
 h      0.14665289     2.40920705     1.29185520
 h     -0.86988552     1.96054129    -1.32785169
 h      1.70352048     1.63754938    -0.02317808
 o      2.24184089    -1.01000215     0.35417410
 h      3.19662963    -0.33462196     0.22403262
 c     -2.51883240    -0.64243514    -0.46382806
 h     -2.97327885    -1.11110247    -1.34053473
 h     -2.78267098    -1.15077385     0.54120880
 h     -3.07659837     0.20219361    -0.09672454
 h     -1.06793533     1.08482729     1.37613256
          17

 c      1.10007782    -0.40752119     0.24290973
 c     -0.05302684    -1.10354079     0.00585572
 c     -1.10836818    -0.27493734    -0.61105260
 c     -0.14221122     1.48488209     0.89183920
 c     -0.55045435     1.13353712    -0.66259747
 c      0.85304687     0.97669336     0.07687172
 h     -0.34982893    -2.16072330     0.23318854
 h      0.11515092     2.44925478     1.29390243
 h     -0.89934463     1.93427404    -1.33174945
 h      1.71233122     1.63716620    -0.03496937
 o      2.23534999    -1.00193514     0.34758070
 h      3.19442769    -0.37048856     0.23487277
 c     -2.52028726    -0.64926662    -0.46940146
 h     -2.95116040    -1.08793753    -1.27243947
 h     -2.67141948    -1.19056630     0.48366627
 h     -3.08752730     0.19830643    -0.10991573
 h     -1.04266228     1.09688288     1.42325033
          17

 c      1.09742106    -0.39913653     0.25315275
 c     -0.05835753    -1.10730624    -0.00041327
 c     -1.11930251    -0.27646575    -0.60957858
 c     -0.13663359     1.50442332     0.90189367
 c     -0.53983502     1.12762521    -0.66675943
 c      0.86067469     0.95456876     0.08025237
 h     -0.38010251    -2.10418025     0.19031803
 h      0.07892717     2.49980538     1.29272533
 h     -0.92340616     1.90631362    -1.33424234
 h      1.72095671     1.63791030    -0.05095494
 o      2.23131592    -0.99275960     0.34119114
 h      3.15369528    -0.42651102     0.25198876
 c     -2.52108434    -0.65503126    -0.47241159
 h     -2.94490817    -1.07990085    -1.23010608
 h     -2.55578893    -1.24013109     0.42034466
 h     -3.10230187     0.20527572    -0.13122117
 h     -1.00200369     1.10155322     1.47550169
          17

 c      1.09530785    -0.39289745     0.26187783
 c     -0.06713745    -1.11035088    -0.00823571
 c     -1.12657771    -0.27752603    -0.60548528
 c     -0.13459970     1.52531585     0.91305698
 c     -0.52828303     1.12115702    -0.66953359
 c      0.86921120     0.93449835     0.08135759
 h     -0.40446295    -2.05784645     0.15159703
 h      0.03962720     2.55533760     1.28580889
 h     -0.94095228     1.87912920    -1.33630605
 h      1.72622859     1.63573618    -0.07031751
 o      2.22940692    -0.98303083     0.33513886
 h      3.08146059    -0.49548392     0.27400595
 c     -2.52031124    -0.65828996    -0.47200274
 h     -2.96495690    -1.09830862    -1.23379230
 h     -2.44185215    -1.30214296     0.36168239
 h     -3.11871403     0.21751620    -0.15809063
 h     -0.94734288     1.09896899     1.53097032
          17

 c      1.09337200    -0.38996894     0.26903031
 c     -0.07846918    -1.11096892    -0.01772497
 c     -1.12991071    -0.27777818    -0.59909428
 c     -0.13548036     1.54748579     0.92475724
 c     -0.51602928     1.11395417    -0.67049294
 c      0.87813959     0.91834999     0.08042017
 h     -0.42746905    -2.04089904     0.12119932
 h     -0.00125599     2.60973620     1.27107944
 h     -0.95116609     1.85487809    -1.33887532
 h      1.72652754     1.62783296    -0.09224648
 o      2.22818349    -0.97387085     0.32961299
 h      3.00194469    -0.56103131     0.29854637
 c     -2.51845554    -0.65919096    -0.46927934
 h     -3.00562771    -1.13826820    -1.27516797
 h     -2.33495736    -1.37625283     0.31279348
 h     -3.13434804     0.22912758    -0.18756368
 h     -0.88141137     1.08918810     1.58859910
          17

 c      1.09129097    -0.39126143     0.27455726
 c     -0.09156357    -1.10849615    -0.02873092
 c     -1.12926240    -0.27692051    -0.59077912
 c     -0.13863068     1.57076873     0.93638653
 c     -0.50330118     1.10596356    -0.66926783
 c      0.88686297     0.90761093     0.07766824
 h     -0.45098508    -2.06117243     0.10064907
 h     -0.04230880     2.65786655     1.24752442
 h     -0.95337534     1.83495276    -1.34245168
 h      1.72217417     1.61319862    -0.11615355
 o      2.22423887    -0.96732623     0.32479195
 h      2.97030780    -0.59220679     0.32329866
 c     -2.51668147    -0.65930968    -0.46610217
 h     -3.05102165    -1.18474102    -1.32953419
 h     -2.24135015    -1.45617980     0.27104741
 h     -3.14745390     0.23544165    -0.21656101
 h     -0.80725468     1.07265798     1.64770804
          17

 c      1.08875265    -0.39709876     0.27839489
 c     -0.10609064    -1.10391508    -0.04082456
 c     -1.12486847    -0.27474854    -0.58091835
 c     -0.14351235     1.59482846     0.94740766
 c     -0.49033054     1.09728723    -0.66558834
 c      0.89475790     0.90311909     0.07334703
 h     -0.47099846    -2.10834713     0.08844415
 h     -0.08226154     2.69644127     1.21535974
 h     -0.94694624     1.81976354    -1.34689638
 h      1.71546297     1.59285535    -0.14186275
 o      2.21537093    -0.96470357     0.32058923
 h      3.02346866    -0.57095986     0.35003117
 c     -2.51562630    -0.66035140    -0.46366165
 h     -3.08831417    -1.22546631    -1.37801548
 h     -2.16840493    -1.53236258     0.23113429
 h     -3.15731730     0.23362012    -0.24227337
 h     -0.72724632     1.05087503     1.70710597
          17

 c      1.08537589    -0.40705157     0.28046243
 c     -0.12189635    -1.09902170    -0.05345342
 c     -1.11724833    -0.27118350    -0.56988229
 c     -0.14972679     1.61910782     0.95744036
 c     -0.47734919     1.08817872    -0.65929907
 c      0.90121095     0.90493572     0.06775845
 h     -0.48145088    -2.16374738     0.08189417
 h     -0.12006826     2.72437073     1.17588930
 h     -0.93132289     1.80882809    -1.35148569
 h      1.71041136     1.56968565    -0.16975031
 o      2.20510769    -0.96461560     0.31693547
 h      3.10940958    -0.52381769     0.38001196
 c     -2.51531981    -0.66352216    -0.46257260
 h     -3.11049436    -1.25358122    -1.41112520
 h     -2.12251516    -1.59658257     0.18973400
 h     -3.16426036     0.22267433    -0.26231610
 h     -0.64276842     1.02687335     1.76431369
          17

 c      1.08077028    -0.42012055     0.28066001
 c     -0.13857993    -1.09548092    -0.06604313
 c     -1.10720200    -0.26622011    -0.55804996
 c     -0.15694941     1.64284143     0.96627636
 c     -0.46457399     1.07900050    -0.65035662
 c      0.90569066     0.91243157     0.06126996
 h     -0.47864308    -2.21150463     0.07856733
 h     -0.15497721     2.74285128     1.13120600
 h     -0.90622663     1.80111573    -1.35515949
 h      1.71187462     1.54761111    -0.20068565
 o      2.19685422    -0.96582712     0.31397813
 h      3.17848278    -0.47532216     0.41079070
 c     -2.51548534    -0.66951536    -0.46320484
 h     -3.11440888    -1.26581869    -1.42528406
 h     -2.10747869    -1.64371089     0.14609207
 h     -3.16947156     0.20322866    -0.27472567
 h     -0.55481087     1.00504318     1.81565529
          17

 c      1.07464754    -0.43504748     0.27888249
 c     -0.15540833    -1.09456362    -0.07802752
 c     -1.09575727    -0.25987086    -0.54582014
 c     -0.16483485     1.66514610     0.97381320
 c     -0.45219561     1.07017990    -0.63881156
 c      0.90788194     0.92457606     0.05427360
 h     -0.46196712    -2.24164898     0.07661127
 h     -0.18657783     2.75511939     1.08378907
 h     -0.87188379     1.79546206    -1.35684401
 h      1.72367972     1.52993343    -0.23555440
 o      2.19206289    -0.96790712     0.31185550
 h      3.21064416    -0.43616243     0.43984400
 c     -2.51574227    -0.67864396    -0.46580889
 h     -3.09912230    -1.26098744    -1.42025900
 h     -2.12427016    -1.67135802     0.10117121
 h     -3.17470879     0.17706750    -0.27789388
 h     -0.46488183     0.99026522     1.85723634
          17

 c      1.06690263    -0.45058325     0.27504666
 c     -0.17143042    -1.09718209    -0.08887536
 c     -1.08406684    -0.25215732    -0.53359081
 c     -0.17297696     1.68518035     0.97997597
 c     -0.44038087     1.06217383    -0.62478814
 c      0.90785382     0.94028075     0.04710137
 h     -0.43302940    -2.24933261     0.07466292
 h     -0.21479659     2.76558077     1.03605004
 h     -0.82917241     1.79091111    -1.35572843
 h      1.74634716     1.51758339    -0.27440777
 o      2.19114123    -0.97071918     0.31064994
 h      3.20015615    -0.41058181     0.46538437
 c     -2.51571502    -0.69086472    -0.47051900
 h     -3.06538198    -1.23943764    -1.39846961
 h     -2.17123283    -1.67955250     0.05721012
 h     -3.18180729     0.14642720    -0.27055795
 h     -0.37539261     0.98681194     1.88606674
          17

 c      1.05765870    -0.46566404     0.26911627
 c     -0.18562957    -1.10386499    -0.09814123
 c     -1.07328029    -0.24316505    -0.52170539
 c     -0.18093112     1.70234514     0.98466575
 c     -0.42928664     1.05543911    -0.60846963
 c      0.90612130     0.95858731     0.03996291
 h     -0.39492908    -2.23418351     0.07180979
 h     -0.23980179     2.77818180     0.98997847
 h     -0.77966006     1.78693497    -1.35144855
 h      1.77620765     1.50882132    -0.31587793
 o      2.19397018    -0.97416642     0.31040339
 h      3.14707091    -0.40028983     0.48615633
 c     -2.51508885    -0.70561034    -0.47727114
 h     -3.01609764    -1.20342917    -1.36597775
 h     -2.24395818    -1.67154234     0.01798202
 h     -3.19201202     0.11312756    -0.25198869
 h     -0.28945455     0.99748932     1.90080513
          17

 c      1.04726373    -0.47949810     0.26111690
 c     -0.19706466    -1.11457695    -0.10554091
 c     -1.06440901    -0.23314798    -0.51037929
 c     -0.18826836     1.71646541     0.98771392
 c     -0.41908267     1.05040772    -0.59008993
 c      0.90351476     0.97864567     0.03296351
 h     -0.35191211    -2.20095480     0.06775733
 h     -0.26181042     2.79460564     0.94709104
 h     -0.72551962     1.78350093    -1.34414049
 h      1.80690835     1.50071902    -0.35747714
 o      2.19999767    -0.97817565     0.31110976
 h      3.05600056    -0.40483683     0.50158080
 c     -2.51357379    -0.72148373    -0.48560426
 h     -2.95765953    -1.15825353    -1.33511536
 h     -2.33526187    -1.65559842    -0.01060988
 h     -3.20537944     0.07789077    -0.22242352
 h     -0.21041358     1.02314656     1.90214282
          17

 c      1.03624326    -0.49159008     0.25113937
 c     -0.20498332    -1.12844444    -0.11103279
 c     -1.05820983    -0.22262400    -0.49963710
 c     -0.19463545     1.72785839     0.98883002
 c     -0.40997711     1.04746655    -0.56992978
 c      0.90096354     0.99962594     0.02617455
 h     -0.30901061    -2.16126803     0.06323295
 h     -0.28089667     2.81354325     0.90865850
 h     -0.66935027     1.78098971    -1.33436859
 h      1.83193343     1.49090669    -0.39648367
 o      2.20800960    -0.98291615     0.31263800
 h      2.94048085    -0.41836754     0.51301617
 c     -2.51075655    -0.73618926    -0.49438658
 h     -2.90073687    -1.11288999    -1.32693941
 h     -2.43669413    -1.64526933    -0.02096708
 h     -3.22065743     0.04036989    -0.18358469
 h     -0.14128375     1.06241324     1.89301056
          17

 c      1.02521557    -0.50171891     0.23933364
 c     -0.20892033    -1.14364640    -0.11485985
 c     -1.05510754    -0.21237907    -0.48929923
 c     -0.19980007     1.73723895     0.98756382
 c     -0.40223630     1.04694266    -0.54831147
 c      0.89932995     1.02068481     0.01969699
 h     -0.27118644    -2.13421107     0.06031707
 h     -0.29693610     2.83163608     0.87588737
 h     -0.61394070     1.77998471    -1.32294371
 h      1.84642769     1.47839941    -0.43071524
 o      2.21563304    -0.98937945     0.31451259
 h      2.83202199    -0.42073663     0.52732514
 c     -2.50620694    -0.74754926    -0.50201912
 h     -2.85600422    -1.07599717    -1.36454348
 h     -2.54172145    -1.65261355    -0.00790819
 h     -3.23580572     0.00006163    -0.13886393
 h     -0.08417220     1.11166592     1.87865675
          17

 c      1.01478734    -0.50986804     0.22590368
 c     -0.20879901    -1.15803068    -0.11745072
 c     -1.05518076    -0.20334342    -0.47904736
 c     -0.20366649     1.74550732     0.98333296
 c     -0.39618988     1.04909446    -0.52558859
 c      0.89930686     1.04099094     0.01369336
 h     -0.24181390    -2.13966284     0.06157416
 h     -0.30969017     2.84529627     0.84983584
 h     -0.56203912     1.78098488    -1.31067180
 h      1.84799337     1.46361449    -0.45896815
 o      2.21990301    -0.99951568     0.31582396
 h      2.77265002    -0.37597345     0.55837621
 c     -2.50025359    -0.75532989    -0.50782676
 h     -2.82439114    -1.04716731    -1.45040120
 h     -2.64611953    -1.67704647     0.02499042
 h     -3.24877846    -0.04256654    -0.09276482
 h     -0.03986131     1.16553386     1.86623902
          17

 c      1.00552469    -0.51610960     0.21111485
 c     -0.20496088    -1.17055757    -0.11914275
 c     -1.05822831    -0.19641932    -0.46854385
 c     -0.20624514     1.75347895     0.97558460
 c     -0.39221324     1.05410311    -0.50213289
 c      0.90132218     1.05976228     0.00839321
 h     -0.22186947    -2.18273309     0.06737385
 h     -0.31893081     2.85226666     0.83115523
 h     -0.51620117     1.78416502    -1.29812215
 h      1.83694751     1.44810646    -0.48128338
 o      2.22084504    -1.01304357     0.31645347
 h      2.75895512    -0.28395451     0.60757848
 c     -2.49413509    -0.76103393    -0.51267539
 h     -2.79809939    -1.01874758    -1.56017808
 h     -2.74450798    -1.70673087     0.06613372
 h     -3.25804680    -0.08578644    -0.04987990
 h     -0.00788259     1.21842112     1.86310816
          17

 c      0.99803161    -0.52052577     0.19529802
 c     -0.19801846    -1.18185590    -0.12003157
 c     -1.06386992    -0.19234668    -0.45752162
 c     -0.20756120     1.76161833     0.96410280
 c     -0.39069085     1.06204226    -0.47832774
 c      0.90546079     1.07627464     0.00408258
 h     -0.21088419    -2.24856811     0.07479086
 h     -0.32454666     2.85248246     0.81985192
 h     -0.47872185     1.78930323    -1.28551516
 h      1.81639867     1.43430291    -0.49913067
 o      2.22050965    -1.02706809     0.31734249
 h      2.75638106    -0.18699105     0.65942521
 c     -2.48910333    -0.76609639    -0.51767019
 h     -2.77074801    -0.98534285    -1.66599344
 h     -2.82998384    -1.73001700     0.10334263
 h     -3.26274968    -0.12710701    -0.01412775
 h      0.01259191     1.26676206     1.87357153
          17

 c      0.99294125    -0.52319843     0.17882855
 c     -0.18870786    -1.19311385    -0.12013791
 c     -1.07160919    -0.19164246    -0.44580292
 c     -0.20755081     1.76991992     0.94926904
 c     -0.39197081     1.07282815    -0.45456387
 c      0.91145920     1.08986654     0.00108764
 h     -0.20782090    -2.31604191     0.08003340
 h     -0.32659926     2.84826762     0.81520304
 h     -0.45156338     1.79587692    -1.27278026
 h      1.79197488     1.42520915    -0.51542168
 o      2.21990476    -1.03952002     0.31915953
 h      2.74705253    -0.11502070     0.70252132
 c     -2.48594441    -0.77122087    -0.52341840
 h     -2.74016534    -0.94575432    -1.74983853
 h     -2.89646078    -1.74079663     0.12818930
 h     -3.26274147    -0.16373955     0.01159236
 h      0.02159948     1.31024641     1.89620286
          17

 c      0.99080816    -0.52421243     0.16208414
 c     -0.17782188    -1.20511823    -0.11955717
 c     -1.08086407    -0.19459908    -0.43327946
 c     -0.20604793     1.77804634     0.93202610
 c     -0.39632205     1.08618276    -0.43123815
 c      0.91880178     1.09997672    -0.00027219
 h     -0.21123516    -2.36920116     0.08049977
 h     -0.32529477     2.84386506     0.81588710
 h     -0.43626334     1.80323442    -1.25971557
 h      1.77055969     1.42388032    -0.53401706
 o      2.21923988    -1.04944389     0.32215830
 h      2.72626731    -0.08082195     0.73192746
 c     -2.48500431    -0.77659558    -0.53013863
 h     -2.70669084    -0.90103884    -1.80259574
 h     -2.93985211    -1.73760330     0.13596266
 h     -3.25866226    -0.19279549     0.02552566
 h      0.01822180     1.35072442     1.92448375
          17

 c      0.99201110    -0.52366078     0.14540446
 c     -0.16614203    -1.21809177    -0.11846195
 c     -1.09100223    -0.20130689    -0.41988833
 c     -0.20286945     1.78562374     0.91359868
 c     -0.40390296     1.10162276    -0.40876032
 c      0.92695096     1.10622214     0.00019502
 h     -0.21942683    -2.39918326     0.07501767
 h     -0.32084789     2.84414646     0.82029464
 h     -0.43383832     1.81076457    -1.24617397
 h      1.75756297     1.43248778    -0.55824297
 o      2.21847034    -1.05644733     0.32639068
 h      2.69428793    -0.08865594     0.74592381
 c     -2.48631186    -0.78215680    -0.53788104
 h     -2.67175116    -0.85311680    -1.82053443
 h     -2.95804082    -1.72170140     0.12452076
 h     -3.25192916    -0.21141630     0.02707201
 h      0.00147259     1.39011890     1.95014185
          17

 c      0.99668555    -0.52165918     0.12906325
 c     -0.15436346    -1.23180920    -0.11705866
 c     -1.10138363    -0.21168083    -0.40559485
 c     -0.19790308     1.79252131     0.89522924
 c     -0.41474643     1.11847273    -0.38756649
 c      0.93561058     1.10848392     0.00238896
 h     -0.23064453    -2.40280787     0.06347667
 h     -0.31325680     2.85261850     0.82686448
 h     -0.44471639     1.81800580    -1.23220900
 h      1.75394166     1.45127240    -0.58879128
 o      2.21748347    -1.06045324     0.33180467
 h      2.65359518    -0.13811436     0.74457383
 c     -2.48966050    -0.78769200    -0.54664078
 h     -2.63726315    -0.80422939    -1.80339628
 h     -2.95072610    -1.69614126     0.09364428
 h     -3.24452487    -0.21701713     0.01667206
 h     -0.02886013     1.42921066     1.96618932
          17

 c      1.00468671    -0.51836496     0.11325515
 c     -0.14303439    -1.24566838    -0.11556224
 c     -1.11140010    -0.22548391    -0.39038311
 c     -0.19114032     1.79900648     0.87804349
 c     -0.42876036     1.13590214    -0.36812689
 c      0.94478299     1.10693114     0.00585851
 h     -0.24327129    -2.38171805     0.04657856
 h     -0.30211978     2.86969934     0.83422561
 h     -0.46872051     1.82467458    -1.21815340
 h      1.75576245     1.47820528    -0.62280077
 o      2.21606754    -1.06177087     0.33820514
 h      2.60943967    -0.22289579     0.73043619
 c     -2.49463765    -0.79279194    -0.55636402
 h     -2.60547115    -0.75675327    -1.75436821
 h     -2.91972908    -1.66602795     0.04524362
 h     -3.23849068    -0.20777848    -0.00447657
 h     -0.07195386     1.46749998     1.96836073
          17

 c      1.01560073    -0.51397974     0.09810066
 c     -0.13251582    -1.25865710    -0.11419610
 c     -1.12050609    -0.24234473    -0.37425592
 c     -0.18265554     1.80570587     0.86298641
 c     -0.44574225     1.15299132    -0.35093018
 c      0.95457105     1.10195228     0.00993651
 h     -0.25607983    -2.34288433     0.02579714
 h     -0.28666006     2.89257712     0.84109934
 h     -0.50511191     1.83062614    -1.20462296
 h      1.75684983     1.50972029    -0.65514816
 o      2.21367790    -1.06156574     0.34501651
 h      2.57337372    -0.32335358     0.71234033
 c     -2.50061665    -0.79668732    -0.56684112
 h     -2.57891656    -0.71293588    -1.68202493
 h     -2.86982931    -1.63997343    -0.01561157
 h     -3.23517963    -0.18343053    -0.03482319
 h     -0.12609674     1.50353483     1.95548811
          17

 c      1.02883926    -0.50871303     0.08368205
 c     -0.12295981    -1.26928190    -0.11319927
 c     -1.12823864    -0.26177128    -0.35724622
 c     -0.17256080     1.81339544     0.85073883
 c     -0.46540625     1.16882904    -0.33643313
 c      0.96494973     1.09405193     0.01395058
 h     -0.26866114    -2.29976680     0.00336065
 h     -0.26595441     2.91675289     0.84618577
 h     -0.55268893     1.83575499    -1.19241598
 h      1.75182438     1.54186188    -0.68061954
 o      2.20902434    -1.06261588     0.35083814
 h      2.56912787    -0.39482521     0.71221831
 c     -2.50677678    -0.79811467    -0.57741765
 h     -2.56028055    -0.67404111    -1.60427743
 h     -2.80924596    -1.63175671    -0.07983956
 h     -3.23463201    -0.14607452    -0.07275368
 h     -0.18900010     1.53529258     1.92954725
          17

 c      1.04381348    -0.50271141     0.07011134
 c     -0.11433451    -1.27571830    -0.11280321
 c     -1.13423077    -0.28316490    -0.33943998
 c     -0.16096573     1.82274581     0.84160248
 c     -0.48741239     1.18263238    -0.32498110
 c      0.97565667     1.08378135     0.01736817
 h     -0.28175054    -2.27105980    -0.01818238
 h     -0.23918386     2.93797624     0.84822700
 h     -0.60991906     1.83986026    -1.18230606
 h      1.73759111     1.57115651    -0.69541719
 o      2.20080608    -1.06753087     0.35419173
 h      2.62007721    -0.39661567     0.75279673
 c     -2.51234443    -0.79569591    -0.58652426
 h     -2.55175203    -0.63868785    -1.55102104
 h     -2.74724379    -1.65730927    -0.13721893
 h     -3.23565181    -0.10035116    -0.11649221
 h     -0.25822832     1.56053040     1.89547347
          17

 c      1.06002213    -0.49601997     0.05756099
 c     -0.10655873    -1.27660430    -0.11314419
 c     -1.13824020    -0.30583255    -0.32100217
 c     -0.14796087     1.83412742     0.83545405
 c     -0.51138132     1.19384882    -0.31673078
 c      0.98619702     1.07171028     0.01985478
 h     -0.29628170    -2.27189262    -0.03713775
 h     -0.20579177     2.95348376     0.84620699
 h     -0.67503733     1.84251922    -1.17478012
 h      1.71354633     1.59510390    -0.69777382
 o      2.19039123    -1.07431625     0.35613644
 h      2.70694767    -0.36274536     0.81602754
 c     -2.51705413    -0.78914188    -0.59198205
 h     -2.55379200    -0.60294557    -1.55215082
 h     -2.68880454    -1.72125358    -0.18485440
 h     -3.23673022    -0.05237014    -0.16374959
 h     -0.33166303     1.57721164     1.86014691
          17

 c      1.07697834    -0.48862472     0.04620549
 c     -0.09968792    -1.27211850    -0.11419073
 c     -1.14020841    -0.32899246    -0.30218721
 c     -0.13365127     1.84749577     0.83189005
 c     -0.53688919     1.20219363    -0.31160773
 c      0.99593013     1.05839159     0.02128944
 h     -0.31093360    -2.30150015    -0.05353994
 h     -0.16554370     2.96244787     0.83955473
 h     -0.74605814     1.84300920    -1.16985994
 h      1.68135228     1.61249698    -0.68805347
 o      2.18002848    -1.08044072     0.35835792
 h      2.79697191    -0.33657951     0.87396566
 c     -2.52112763    -0.77965217    -0.59328811
 h     -2.56423698    -0.56610136    -1.60800260
 h     -2.63448215    -1.80790250    -0.22946540
 h     -3.23709135    -0.00790149    -0.21163535
 h     -0.40757633     1.58416052     1.82986021
          17

 c      1.09415479    -0.48051663     0.03616529
 c     -0.09390801    -1.26386206    -0.11580954
 c     -1.14029731    -0.35180170    -0.28332128
 c     -0.11826038     1.86234619     0.83050942
 c     -0.56345944     1.20762974    -0.30931853
 c      1.00414248     1.04431512     0.02175869
 h     -0.32166598    -2.34447678    -0.06831345
 h     -0.11853853     2.96596706     0.82824763
 h     -0.82079464     1.84035509    -1.16708167
 h      1.64468264     1.62373815    -0.66875306
 o      2.17111513    -1.08502910     0.36167314
 h      2.87153236    -0.33521222     0.91295372
 c     -2.52475981    -0.76875671    -0.59228658
 h     -2.57910125    -0.53296586    -1.68998855
 h     -2.58530465    -1.89361346    -0.27844436
 h     -3.23696044     0.02879864    -0.25711117
 h     -0.48382685     1.58184921     1.80713906
          17

 c      1.11099208    -0.47173469     0.02750174
 c     -0.08930510    -1.25374085    -0.11786691
 c     -1.13887258    -0.37339768    -0.26475921
 c     -0.10223898     1.87776407     0.83106913
 c     -0.59056930     1.21030913    -0.30940058
 c      1.01009826     1.02987039     0.02152468
 h     -0.32420297    -2.38341138    -0.08210140
 h     -0.06517917     2.96674842     0.81277441
 h     -0.89693360     1.83350476    -1.16563104
 h      1.60883167     1.63104566    -0.64433077
 o      2.16442634    -1.08803419     0.36637720
 h      2.92215896    -0.36231039     0.92813388
 c     -2.52791193    -0.75764245    -0.59111853
 h     -2.59435504    -0.50833257    -1.77002640
 h     -2.54392221    -1.96036078    -0.33467168
 h     -3.23720460     0.05517334    -0.29754411
 h     -0.55674400     1.57272199     1.78979738
          17

 c      1.12693122    -0.46238970     0.02023578
 c     -0.08571112    -1.24328511    -0.12025583
 c     -1.13645847    -0.39293278    -0.24683950
 c     -0.08625062     1.89261076     0.83338847
 c     -0.61767206     1.21049344    -0.31128732
 c      1.01311851     1.01535759     0.02093851
 h     -0.31584312    -2.40628944    -0.09505328
 h     -0.00611686     2.96828621     0.79397859
 h     -0.97215227     1.82157141    -1.16458306
 h      1.57977097     1.63807678    -0.62033410
 o      2.16042558    -1.08968487     0.37255496
 h      2.94507069    -0.41676846     0.91829552
 c     -2.53038975    -0.74714499    -0.59121586
 h     -2.60692471    -0.49434473    -1.83164257
 h     -2.51326529    -1.99821900    -0.39755185
 h     -3.23898575     0.07016258    -0.33089695
 h     -0.62115497     1.56059016     1.77331172
          17

 c      1.14145521    -0.45268792     0.01437250
 c     -0.08271109    -1.23355259    -0.12288785
 c     -1.13368056    -0.40960245    -0.22985880
 c     -0.07102254     1.90581309     0.83719366
 c     -0.64422578     1.20847384    -0.31437540
 c      1.01271661     1.00110273     0.02027034
 h     -0.29561020    -2.40708377    -0.10704546
 h      0.05774832     2.97334960     0.77288238
 h     -1.04426643     1.80405983    -1.16316352
 h      1.56237562     1.64835172    -0.60141984
 o      2.15934421    -1.09032412     0.38016341
 h      2.93936457    -0.49509767     0.88429892
 c     -2.53194458    -0.73786325    -0.59340394
 h     -2.61472114    -0.49113820    -1.86706946
 h     -2.49571329    -2.00309081    -0.46490460
 h     -3.24358740     0.07393123    -0.35565313
 h     -0.67167760     1.54950700     1.75388537
          17

 c      1.15413883    -0.44295270     0.00992691
 c     -0.07973159    -1.22517913    -0.12568690
 c     -1.13119035    -0.42268453    -0.21406097
 c     -0.05717414     1.91663829     0.84205996
 c     -0.66971861     1.20451155    -0.31807814
 c      1.00873986     0.98763849     0.01952329
 h     -0.26385296    -2.38462397    -0.11786520
 h      0.12509596     2.98227326     0.75063382
 h     -1.11137383     1.78100097    -1.16094859
 h      1.55852707     1.66289097    -0.58909735
 o      2.16102669    -1.09046254     0.38894379
 h      2.90895933    -0.59025392     0.83017685
 c     -2.53234427    -0.73021865    -0.59815322
 h     -2.61634637    -0.49771855    -1.87337369
 h     -2.49291074    -1.97472127    -0.53394465
 h     -3.25225210     0.06748648    -0.37070693
 h     -0.70405494     1.54283777     1.72995301
          17

 c      1.16469592    -0.43363568     0.00694578
 c     -0.07614673    -1.21835752    -0.12858626
 c     -1.12957209    -0.43159287    -0.19963536
 c     -0.04508345     1.92481605     0.84742711
 c     -0.69368339     1.19880308    -0.32186312
 c      1.00138347     0.97577832     0.01839867
 h     -0.22194372    -2.34226335    -0.12730461
 h      0.19388255     2.99237374     0.72858336
 h     -1.17199143     1.75298928    -1.15796785
 h      1.56659892     1.67911003    -0.58124155
 o      2.16438465    -1.09104566     0.39813431
 h      2.87085850    -0.68707229     0.76744273
 c     -2.53143186    -0.72440696    -0.60570562
 h     -2.61085337    -0.51230466    -1.85061403
 h     -2.50573706    -1.91634701    -0.60160200
 h     -3.26591680     0.05219567    -0.37532775
 h     -0.71593118     1.54275422     1.70237518
          17

 c      1.17301358    -0.42526433     0.00551702
 c     -0.07139867    -1.21271641    -0.13152614
 c     -1.12924437    -0.43595518    -0.18671587
 c     -0.03482071     1.93046640     0.85261893
 c     -0.71570485     1.19147736    -0.32526806
 c      0.99105489     0.96646923     0.01645004
 h     -0.17212259    -2.28873273    -0.13522812
 h      0.26126435     2.99909413     0.70829671
 h     -1.22512437     1.72110823    -1.15467887
 h      1.58274646     1.69219548    -0.57387950
 o      2.16649565    -1.09375087     0.40615154
 h      2.86939381    -0.75763490     0.72005062
 c     -2.52917994    -0.72020783    -0.61604772
 h     -2.59767452    -0.53221019    -1.80188015
 h     -2.53421089    -1.83628629    -0.66467663
 h     -3.28479673     0.02923652    -0.36924583
 h     -0.70725776     1.54998263     1.67427898
          17

 c      1.17911578    -0.41831163     0.00573745
 c     -0.06512879    -1.20721255    -0.13445031
 c     -1.13039062    -0.43569326    -0.17538302
 c     -0.02613115     1.93392993     0.85685383
 c     -0.73542316     1.18261434    -0.32791010
 c      0.97819372     0.96056698     0.01327530
 h     -0.11715272    -2.23899155    -0.14164611
 h      0.32392664     2.99798678     0.69136357
 h     -1.27026913     1.68678272    -1.15182396
 h      1.60264362     1.69745100    -0.56345303
 o      2.16454542    -1.09966214     0.41187165
 h      2.94641327    -0.78326381     0.70450495
 c     -2.52570489    -0.71667929    -0.62868723
 h     -2.57672905    -0.55333983    -1.73524573
 h     -2.57754014    -1.75137299    -0.72031959
 h     -3.30798547    -0.00073455    -0.35285762
 h     -0.68063982     1.56365062     1.65103676
          17

 c      1.18306543    -0.41305429     0.00764855
 c     -0.05730292    -1.20039475    -0.13730613
 c     -1.13295386    -0.43106760    -0.16566772
 c     -0.01848552     1.93561029     0.85926102
 c     -0.75254035     1.17228335    -0.32948776
 c      0.96316702     0.95866595     0.00862377
 h     -0.05943279    -2.21113460    -0.14675247
 h      0.37866873     2.98626814     0.67908735
 h     -1.30730595     1.65158617    -1.15019706
 h      1.62262076     1.69187306    -0.54804269
 o      2.16086438    -1.10746552     0.41647894
 h      3.06297224    -0.78413994     0.70132974
 c     -2.52117586    -0.71206964    -0.64221472
 h     -2.54858033    -0.56956761    -1.66758193
 h     -2.63496678    -1.68844681    -0.76715664
 h     -3.33334405    -0.03740234    -0.32748154
 h     -0.64135853     1.58130625     1.64012940
          17

 c      1.18496357    -0.40957804     0.01124728
 c     -0.04819117    -1.19138963    -0.14004798
 c     -1.13669882    -0.42262417    -0.15755619
 c     -0.01126090     1.93583487     0.85899864
 c     -0.76682383     1.16058947    -0.32977822
 c      0.94625590     0.96098422     0.00241299
 h     -0.00031120    -2.21543457    -0.15079426
 h      0.42300691     2.96360642     0.67218095
 h     -1.33631096     1.61704834    -1.15038808
 h      1.64020102     1.67475221    -0.52758973
 o      2.15854911    -1.11587224     0.42108057
 h      3.16831772    -0.77999292     0.69275132
 c     -2.51572783    -0.70490627    -0.65409829
 h     -2.51419271    -0.57305723    -1.62665444
 h     -2.70661238    -1.67184168    -0.80556368
 h     -3.35788076    -0.08005779    -0.29545313
 h     -0.59605824     1.59961563     1.64981601
          17

 c      1.18497073    -0.40782704     0.01652254
 c     -0.03816830    -1.18076019    -0.14264498
 c     -1.14125594    -0.41106883    -0.15098104
 c     -0.00408947     1.93466900     0.85559081
 c     -0.77810650     1.14771781    -0.32863715
 c      0.92767109     0.96731205    -0.00529467
 h      0.05875567    -2.24496573    -0.15386326
 h      0.45567951     2.93243232     0.67051728
 h     -1.35736015     1.58451035    -1.15255913
 h      1.65436204     1.64773390    -0.50371802
 o      2.15894066    -1.12429218     0.42600264
 h      3.23906051    -0.77854208     0.67338488
 c     -2.50981033    -0.69588097    -0.66203396
 h     -2.47416196    -0.55743097    -1.63834218
 h     -2.78981298    -1.69916022    -0.83489702
 h     -3.37849384    -0.12689468    -0.25978274
 h     -0.54936868     1.61621960     1.68527022
          17

 c      1.18327874    -0.40764381     0.02345877
 c     -0.02753464    -1.16997165    -0.14507243
 c     -1.14614752    -0.39715517    -0.14583628
 c      0.00284800     1.93176904     0.84934375
 c     -0.78628613     1.13395760    -0.32600836
 c      0.90756278     0.97703724    -0.01432087
 h      0.11486910    -2.28223580    -0.15590830
 h      0.47697640     2.89794931     0.67299338
 h     -1.37040919     1.55505835    -1.15631012
 h      1.66565428     1.61454748    -0.47942920
 o      2.16238873    -1.13240881     0.43123835
 h      3.26706707    -0.78227656     0.64303807
 c     -2.50439509    -0.68713287    -0.66637752
 h     -2.42951795    -0.52264305    -1.69871812
 h     -2.87550763    -1.74574539    -0.85303521
 h     -3.39269717    -0.17505199    -0.22350258
 h     -0.50088449     1.63150526     1.74385302
          17

 c      1.18008022    -0.40880439     0.03202521
 c     -0.01654027    -1.16036447    -0.14729387
 c     -1.15085521    -0.38164815    -0.14203510
 c      0.00894770     1.92649976     0.84136254
 c     -0.79132588     1.11969804    -0.32193387
 c      0.88604788     0.98924924    -0.02441175
 h      0.16440030    -2.31133047    -0.15689109
 h      0.48865658     2.86749391     0.67766351
 h     -1.37531425     1.52953740    -1.16069875
 h      1.67595976     1.58025299    -0.45854985
 o      2.16884038    -1.13998744     0.43667765
 h      3.25041438    -0.79188894     0.60316235
 c     -2.50035694    -0.68022432    -0.66956774
 h     -2.38376294    -0.47452063    -1.77805423
 h     -2.95273952    -1.78887869    -0.85917093
 h     -3.39905506    -0.22123415    -0.18917962
 h     -0.44659306     1.64791617     1.81495000
          17

 c      1.17556687    -0.41105272     0.04216703
 c     -0.00546511    -1.15276063    -0.14925461
 c     -1.15490625    -0.36533090    -0.13955277
 c      0.01361189     1.91830328     0.83308666
 c     -0.79325451     1.10540106    -0.31654993
 c      0.86329888     1.00291687    -0.03530692
 h      0.20417638    -2.32260038    -0.15685445
 h      0.49305080     2.84858333     0.68225837
 h     -1.37199359     1.50862603    -1.16443391
 h      1.68744173     1.54984923    -0.44479541
 o      2.17797688    -1.14685120     0.44216381
 h      3.19142251    -0.80694551     0.55601320
 c     -2.49814018    -0.67580293    -0.67367396
 h     -2.34163277    -0.42003123    -1.84923246
 h     -3.01305745    -1.81581646    -0.85432639
 h     -3.39728781    -0.26221566    -0.15873281
 h     -0.38303165     1.66758870     1.88508497
          17

 c      1.16994602    -0.41413422     0.05380089
 c      0.00535740    -1.14751408    -0.15088443
 c     -1.15793354    -0.34900979    -0.13842316
 c      0.01658058     1.90708479     0.82582137
 c     -0.79216496     1.09156246    -0.31006419
 c      0.83969391     1.01708247    -0.04682199
 h      0.23194822    -2.31218633    -0.15591589
 h      0.49137611     2.84573994     0.68490556
 h     -1.36065156     1.49293555    -1.16618067
 h      1.70074042     1.52668783    -0.44071983
 o      2.18897068    -1.15296743     0.44748351
 h      3.10062253    -0.82459008     0.50480354
 c     -2.49784462    -0.67399567    -0.67969332
 h     -2.30714587    -0.36476421    -1.89704850
 h     -3.05111866    -1.82120190    -0.84048165
 h     -3.38820301    -0.29500800    -0.13336866
 h     -0.30949749     1.69098796     1.94278824
          17

 c      1.16345527    -0.41781427     0.06681295
 c      0.01554354    -1.14460871    -0.15210191
 c     -1.15970441    -0.33351004    -0.13871137
 c      0.01801829     1.89340488     0.82053797
 c     -0.78821267     1.07867226    -0.30272357
 c      0.81592199     1.03097073    -0.05889128
 h      0.24646079    -2.28097505    -0.15425625
 h      0.48249273     2.85809280     0.68455516
 h     -1.34196540     1.48307328    -1.16487227
 h      1.71367979     1.51175386    -0.44721703
 o      2.19973731    -1.15873645     0.45237779
 h      3.00877269    -0.83496995     0.45351451
 c     -2.49932977    -0.67466538    -0.68789877
 h     -2.28319774    -0.31279345    -1.91487967
 h     -3.06394619    -1.80392609    -0.82000718
 h     -3.37349528    -0.31690313    -0.11357188
 h     -0.22782593     1.71696780     1.98047957
          17

 c      1.15635520    -0.42185466     0.08105449
 c      0.02463671    -1.14365653    -0.15282122
 c     -1.16011824    -0.31966650    -0.14048046
 c      0.01838151     1.87835890     0.81786385
 c     -0.78161407     1.06718416    -0.29478268
 c      0.79293081     1.04397567    -0.07154277
 h      0.24757853    -2.23463046    -0.15211656
 h      0.46347789     2.88001271     0.68084739
 h     -1.31715667     1.47966645    -1.15994288
 h      1.72178430     1.50425443    -0.46386600
 o      2.20644665    -1.16535692     0.45678028
 h      2.97506242    -0.81575338     0.40320051
 c     -2.50226556    -0.67746754    -0.69818162
 h     -2.27183149    -0.26712583    -1.90090711
 h     -3.05048633    -1.76581193    -0.79550984
 h     -3.35537855    -0.32557436    -0.09921328
 h     -0.14140270     1.74332809     1.99452770
          17

 c      1.14891624    -0.42595305     0.09634072
 c      0.03203911    -1.14380311    -0.15297091
 c     -1.15917305    -0.30830906    -0.14375970
 c      0.01819359     1.86325034     0.81810122
 c     -0.77264539     1.05749893    -0.28647795
 c      0.77175245     1.05560051    -0.08483951
 h      0.23658247    -2.18456311    -0.14977878
 h      0.43141087     2.90404364     0.67375452
 h     -1.28791599     1.48333812    -1.15141946
 h      1.72010746     1.50272490    -0.48963874
 o      2.20771541    -1.17335503     0.46099328
 h      3.02122644    -0.75623211     0.34940458
 c     -2.50614319    -0.68175790    -0.71018556
 h     -2.27445096    -0.22995352    -1.85642479
 h     -3.01201937    -1.71220527    -0.76984560
 h     -3.33603110    -0.31934517    -0.08984534
 h     -0.05429446     1.76732158     1.98502372
          17

 c      1.14146306    -0.42975186     0.11246324
 c      0.03701778    -1.14372506    -0.15250940
 c     -1.15693205    -0.30019943    -0.14853254
 c      0.01788613     1.84928877     0.82119079
 c     -0.76164591     1.04994155    -0.27801237
 c      0.75332847     1.06542979    -0.09881983
 h      0.21618137    -2.14783698    -0.14751439
 h      0.38471063     2.92357706     0.66337049
 h     -1.25621403     1.49462063    -1.13980589
 h      1.70489273     1.50579652    -0.52344886
 o      2.20704299    -1.18102444     0.46487149
 h      3.09226138    -0.68221631     0.29507698
 c     -2.51024047    -0.68636496    -0.72327153
 h     -2.29170319    -0.20243245    -1.78601139
 h     -2.95357806    -1.65458225    -0.74602977
 h     -3.31695637    -0.29769270    -0.08514782
 h      0.02943164     1.78604270     1.95594969
          17

 c      1.13440589    -0.43293248     0.12920524
 c      0.03889969    -1.14212930    -0.15141858
 c     -1.15351168    -0.29590346    -0.15475017
 c      0.01773679     1.83741423     0.82663126
 c     -0.74902939     1.04471777    -0.26955346
 c      0.73840053     1.07314345    -0.11344750
 h      0.18927902    -2.14129376    -0.14552702
 h      0.32347559     2.93413623     0.64989647
 h     -1.22404774     1.51380438    -1.12577019
 h      1.67442856     1.51249898    -0.56445024
 o      2.20702992    -1.18683379     0.46801931
 h      3.14683671    -0.61710797     0.24711371
 c     -2.51360611    -0.68936732    -0.73637640
 h     -2.32292813    -0.18358156    -1.69943448
 h     -2.88537538    -1.61400906    -0.72662171
 h     -3.29852891    -0.26191895    -0.08529900
 h      0.10642926     1.79677445     1.91567426
          17

 c      1.12817901    -0.43527844     0.14633737
 c      0.03731508    -1.13880465    -0.14968875
 c     -1.14906566    -0.29566108    -0.16235647
 c      0.01783728     1.82822241     0.83345428
 c     -0.73529740     1.04188044    -0.26124382
 c      0.72745553     1.07853979    -0.12857760
 h      0.15696691    -2.16911078    -0.14394135
 h      0.24924311     2.93364775     0.63373753
 h     -1.19316546     1.54073511    -1.10973683
 h      1.62931840     1.52234899    -0.61221936
 o      2.20859655    -1.19004463     0.47018445
 h      3.16963384    -0.57177582     0.21003684
 c     -2.51539921    -0.68866772    -0.74783659
 h     -2.36536023    -0.16776270    -1.61493077
 h     -2.81973914    -1.61691641    -0.71256458
 h     -3.28009876    -0.21556922    -0.09086317
 h      0.17496164     1.79733733     1.87678099
          17

 c      1.12314930    -0.43669161     0.16360159
 c      0.03222915    -1.13498606    -0.14730074
 c     -1.14377615    -0.29931469    -0.17132301
 c      0.01808629     1.82195241     0.84046300
 c     -0.72103658     1.04131767    -0.25321164
 c      0.72071258     1.08153507    -0.14394552
 h      0.11879875    -2.21836069    -0.14279803
 h      0.16460288     2.92234901     0.61562565
 h     -1.16485769     1.57462504    -1.09158159
 h      1.57240058     1.53536601    -0.66689708
 o      2.21192583    -1.19033656     0.47124361
 h      3.15680694    -0.55056835     0.18629533
 c     -2.51564238    -0.68425073    -0.75535497
 h     -2.41435399    -0.14236049    -1.55975960
 h     -2.76128146    -1.67146542    -0.70363055
 h     -3.26079249    -0.16391807    -0.10198255
 h      0.23544229     1.78638459     1.85304839
          17

 c      1.11952770    -0.43719879     0.18068884
 c      0.02381864    -1.13240712    -0.14420809
 c     -1.13788709    -0.30634138    -0.18168622
 c      0.01830712     1.81851284     0.84682593
 c     -0.70689469     1.04275756    -0.24557338
 c      0.71816005     1.08215265    -0.15918908
 h      0.07493646    -2.26989970    -0.14199050
 h      0.07282328     2.90259580     0.59670298
 h     -1.13988756     1.61396649    -1.07058835
 h      1.50817638     1.55193503    -0.72916758
 o      2.21690785    -1.18759434     0.47115169
 h      3.10926576    -0.55476956     0.17714016
 c     -2.51489306    -0.67877759    -0.75706873
 h     -2.46671823    -0.09492125    -1.55581693
 h     -2.70622533    -1.75460007    -0.70068912
 h     -3.24047160    -0.11255638    -0.11748180
 h      0.28932340     1.76358377     1.85259660
          17

 c      1.11730827    -0.43695696     0.19722496
 c      0.01245547    -1.13240177    -0.14032016
 c     -1.13174472    -0.31595147    -0.19354625
 c      0.01848014     1.81752116     0.85256118
 c     -0.69353517     1.04577942    -0.23842547
 c      0.71965698     1.08053965    -0.17391991
 h      0.02681679    -2.30872323    -0.14125576
 h     -0.02252798     2.87847153     0.57852211
 h     -1.11859536     1.65663200    -1.04576080
 h      1.44144815     1.57226870    -0.79971105
 o      2.22318234    -1.18189695     0.46995072
 h      3.03221469    -0.58272057     0.18249720
 c     -2.51321213    -0.67414678    -0.75355622
 h     -2.52252746    -0.03063845    -1.59651366
 h     -2.65219048    -1.83622678    -0.70491341
 h     -3.22005102    -0.06610514    -0.13485463
 h      0.33657142     1.72987479     1.87254720
          17

 c      1.11626149    -0.43624102     0.21277989
 c     -0.00126091    -1.13569998    -0.13549804
 c     -1.12578528    -0.32718190    -0.20701226
 c      0.01883490     1.81838004     0.85832028
 c     -0.68156747     1.04983914    -0.23182987
 c      0.72505932     1.07702594    -0.18785205
 h     -0.02344447    -2.32642458    -0.14022985
 h     -0.11796148     2.85479255     0.56301485
 h     -1.10112160     1.70012846    -1.01631813
 h      1.37554792     1.59541746    -0.87790866
 o      2.22983302    -1.17374460     0.46788687
 h      2.94012659    -0.62609783     0.19905548
 c     -2.51040610    -0.67037526    -0.74709834
 h     -2.58058651     0.03162554    -1.65657353
 h     -2.60045793    -1.89654511    -0.71625791
 h     -3.20100838    -0.02774682    -0.15119827
 h      0.37475247     1.68770860     1.90190120
          17

 c      1.11598767    -0.43540450     0.22689878
 c     -0.01654238    -1.14252723    -0.12957042
 c     -1.12047891    -0.33897775    -0.22213751
 c      0.01971003     1.82044829     0.86478722
 c     -0.67146241     1.05432027    -0.22580116
 c      0.73425486     1.07216286    -0.20092492
 h     -0.07361525    -2.32025760    -0.13849579
 h     -0.21022527     2.83540894     0.55252750
 h     -1.08762607     1.74193046    -0.98211488
 h      1.31157299     1.61849660    -0.96056243
 o      2.23465678    -1.16465617     0.46571551
 h      2.86833314    -0.66040055     0.21536912
 c     -2.50638522    -0.66704888    -0.73968799
 h     -2.63734651     0.07669069    -1.71515852
 h     -2.55383502    -1.92582301    -0.73367358
 h     -3.18475616     0.00062662    -0.16408027
 h      0.40057009     1.64065799     1.92875047
          17

 c      1.11603045    -0.43480770     0.23913534
 c     -0.03253401    -1.15267179    -0.12236747
 c     -1.11624975    -0.35028248    -0.23888103
 c      0.02136209     1.82322456     0.87231022
 c     -0.66347747     1.05861015    -0.22029928
 c      0.74704544     1.06665426    -0.21330206
 h     -0.12164985    -2.29246191    -0.13560596
 h     -0.29605001     2.82174632     0.54984965
 h     -1.07840878     1.77979578    -0.94385147
 h      1.24944656     1.63709021    -1.04205140
 o      2.23436031    -1.15715623     0.46471179
 h      2.86965562    -0.64543935     0.21178817
 c     -2.50115489    -0.66396308    -0.73257329
 h     -2.68905034     0.09725221    -1.76074979
 h     -2.51528795    -1.92062779    -0.75569567
 h     -3.17233510     0.01806427    -0.17178213
 h      0.41153046     1.59253096     1.94464560
          17

 c      1.11601464    -0.43473371     0.24907517
 c     -0.04847206    -1.16542244    -0.11376175
 c     -1.11337542    -0.36014107    -0.25709335
 c      0.02385639     1.82639435     0.88084988
 c     -0.65762189     1.06218063    -0.21522955
 c      0.76299640     1.06120370    -0.22523457
 h     -0.16598385    -2.25080771    -0.13110624
 h     -0.37185808     2.81281598     0.55794335
 h     -1.07392460     1.81200179    -0.90306868
 h      1.18953556     1.64666163    -1.11604151
 o      2.22929141    -1.15108119     0.46482597
 h      2.93901930    -0.58452142     0.19001020
 c     -2.49480287    -0.66103987    -0.72653164
 h     -2.73268149     0.09110819    -1.78777292
 h     -2.48749794    -1.88173270    -0.78076195
 h     -3.16432690     0.02422466    -0.17318131
 h      0.40661552     1.54661916     1.94544564
          17

 c      1.11569347    -0.43536192     0.25635949
 c     -0.06374179    -1.17945583    -0.10368896
 c     -1.11191500    -0.36776694    -0.27651800
 c      0.02706304     1.82974915     0.89006098
 c     -0.65368142     1.06463568    -0.21045931
 c      0.78140759     1.05638011    -0.23690730
 h     -0.20603848    -2.20964915    -0.12459314
 h     -0.43398243     2.80651925     0.57930175
 h     -1.07470030     1.83747225    -0.86195198
 h      1.13334321     1.64382673    -1.17730450
 o      2.22279341    -1.14399817     0.46490009
 h      3.02360409    -0.51785107     0.16961908
 c     -2.48752297    -0.65809933    -0.72210528
 h     -2.76595660     0.05873704    -1.79369022
 h     -2.47270062    -1.81418655    -0.80738750
 h     -3.16083881     0.01915039    -0.16759379
 h      0.38638042     1.50522732     1.93095043
          17

 c      1.11489675    -0.43679172     0.26071221
 c     -0.07784244    -1.19296747    -0.09214932
 c     -1.11169575    -0.37257033    -0.29680163
 c      0.03071419     1.83310539     0.89936375
 c     -0.65129516     1.06572702    -0.20585183
 c      0.80140512     1.05255199    -0.24835024
 h     -0.24264690    -2.18820496    -0.11576527
 h     -0.47931470     2.80099935     0.61529725
 h     -1.08117482     1.85577581    -0.82296758
 h      1.08324920     1.62691758    -1.22268786
 o      2.21688576    -1.13461217     0.46435090
 h      3.09167186    -0.46802850     0.16106128
 c     -2.47963252    -0.65457569    -0.71966927
 h     -2.78721719     0.00233340    -1.77778224
 h     -2.47247908    -1.72952345    -0.83447089
 h     -3.16149737     0.00316001    -0.15469625
 h      0.35293258     1.46926240     1.90465523
          17

 c      1.11348284    -0.43904836     0.26195187
 c     -0.09043737    -1.20447643    -0.07922154
 c     -1.11234268    -0.37418977    -0.31750767
 c      0.03447426     1.83628864     0.90797298
 c     -0.65005101     1.06536471    -0.20130565
 c      0.82206121     1.04987479    -0.25940283
 h     -0.27715199    -2.20099391    -0.10431940
 h     -0.50593252     2.79540392     0.66582357
 h     -1.09350827     1.86698817    -0.78842081
 h      1.04195099     1.59607043    -1.25144748
 o      2.21240939    -1.12259680     0.46305656
 h      3.13060507    -0.44257833     0.16730377
 c     -2.47155340    -0.64922063    -0.71933756
 h     -2.79558204    -0.07402241    -1.74135220
 h     -2.48754615    -1.64916466    -0.86199829
 h     -3.16548029    -0.02316131    -0.13451418
 h      0.30981294     1.43775223     1.87369642
          17

 c      1.11131714    -0.44207050     0.25998594
 c     -0.10150899    -1.21386134    -0.06508151
 c     -1.11334211    -0.37252475    -0.33813825
 c      0.03803517     1.83913745     0.91497828
 c     -0.64957056     1.06362316    -0.19679036
 c      0.84249011     1.04829604    -0.26969123
 h     -0.30900586    -2.24563327    -0.08972188
 h     -0.51349632     2.79022719     0.72925482
 h     -1.11141068     1.87145619    -0.76007149
 h      1.01199502     1.55318206    -1.26544326
 o      2.20972576    -1.10803400     0.46107207
 h      3.13590908    -0.44291656     0.18838048
 c     -2.46369555    -0.64034691    -0.72074131
 h     -2.79166696    -0.16319609    -1.68958061
 h     -2.51793302    -1.60238224    -0.89154290
 h     -3.17162581    -0.05884811    -0.10744251
 h      0.26141513     1.40764812     1.84792964
          17

 c      1.10826257    -0.44571756     0.25480194
 c     -0.11134058    -1.22215186    -0.04998057
 c     -1.11410495    -0.36775105    -0.35816128
 c      0.04125324     1.84141831     0.91962159
 c     -0.64956331     1.06073474    -0.19236600
 c      0.86190856     1.04756880    -0.27861007
 h     -0.33535965    -2.30530105    -0.07135002
 h     -0.50338222     2.78746465     0.80267464
 h     -1.13403818     1.86955860    -0.73892165
 h      0.99545893     1.50181253    -1.26938774
 o      2.20898165    -1.09120465     0.45852751
 h      3.10690807    -0.46766936     0.22304361
 c     -2.45628621    -0.62760790    -0.72288014
 h     -2.77926119    -0.25332062    -1.63558837
 h     -2.56291678    -1.60670005    -0.92366725
 h     -3.17857649    -0.10237000    -0.07432730
 h      0.21168036     1.37491916     1.83649295
          17

 c      1.10418142    -0.44980813     0.24646557
 c     -0.12027709    -1.23043516    -0.03419916
 c     -1.11401806    -0.36028973    -0.37703225
 c      0.04423740     1.84263726     0.92171956
 c     -0.64984407     1.05706543    -0.18818009
 c      0.87966833     1.04729322    -0.28534838
 h     -0.35325363    -2.36171514    -0.04890873
 h     -0.47837318     2.79034308     0.88241340
 h     -1.16000358     1.86158018    -0.72522909
 h      0.99372992     1.44677101    -1.27069174
 o      2.21004219    -1.07260316     0.45562928
 h      3.04752740    -0.51222193     0.26871480
 c     -2.44941059    -0.61351448    -0.72413675
 h     -2.76719691    -0.32848830    -1.60414115
 h     -2.61853767    -1.64922268    -0.95364132
 h     -3.18479918    -0.15165652    -0.03676716
 h      0.16289293     1.33734183     1.84244373
          17

 c      1.09896415    -0.45417403     0.23512993
 c     -0.12855187    -1.23928286    -0.01802701
 c     -1.11250830    -0.35073463    -0.39421056
 c      0.04723745     1.84200622     0.92179713
 c     -0.65032146     1.05307263    -0.18444622
 c      0.89527010     1.04702315    -0.28905541
 h     -0.36104773    -2.40220219    -0.02255741
 h     -0.44161404     2.80199004     0.96479508
 h     -1.18751825     1.84776373    -0.71870066
 h      1.00734002     1.39296226    -1.27771816
 o      2.21202803    -1.05318526     0.45272772
 h      2.97315337    -0.56438986     0.32031351
 c     -2.44331138    -0.60133507    -0.72287292
 h     -2.76605758    -0.37665540    -1.62134948
 h     -2.67713642    -1.70383041    -0.97436797
 h     -3.18856504    -0.20436835     0.00262709
 h      0.11603628     1.29653873     1.86064759
          17

 c      1.09258215    -0.45869190     0.22104547
 c     -0.13625484    -1.24875092    -0.00176434
 c     -1.10911485    -0.33977874    -0.40917912
 c      0.05040547     1.83877249     0.92074289
 c     -0.65096378     1.04925556    -0.18141666
 c      0.90836942     1.04642010    -0.28919932
 h     -0.35847278    -2.42013982     0.00721118
 h     -0.39513156     2.82306043     1.04655975
 h     -1.21462254     1.82849857    -0.71873754
 h      1.03584706     1.34367679    -1.29570828
 o      2.21238276    -1.03487526     0.45036771
 h      2.92490733    -0.59608801     0.36935042
 c     -2.43895247    -0.59269335    -0.71947992
 h     -2.77719227    -0.39838273    -1.68563565
 h     -2.73093134    -1.75132539    -0.98139301
 h     -3.18829170    -0.25802187     0.04068434
 h      0.07211323     1.25674822     1.88165386
          17

 c      1.08512630    -0.46324857     0.20455506
 c     -0.14338897    -1.25850526     0.01427721
 c     -1.10357475    -0.32818071    -0.42148997
 c      0.05369308     1.83260091     0.91942461
 c     -0.65175640     1.04611221    -0.17935706
 c      0.91877997     1.04533583    -0.28590325
 h     -0.34631691    -2.41385715     0.03971073
 h     -0.33924249     2.85009366     1.12449382
 h     -1.23943503     1.80454732    -0.72464040
 h      1.07768983     1.29976854    -1.32291301
 o      2.20780988    -1.01989698     0.44887582
 h      2.95483603    -0.57430197     0.41054833
 c     -2.43773827    -0.58790331    -0.71627593
 h     -2.79266053    -0.40093740    -1.76888404
 h     -2.77411307    -1.78148644    -0.97352978
 h     -3.18303458    -0.31003685     0.07452717
 h      0.03266922     1.22217134     1.89678820
          17

 c      1.07676272    -0.46766236     0.18607285
 c     -0.14994301    -1.26786747     0.02977924
 c     -1.09590808    -0.31676612    -0.43081398
 c      0.05695244     1.82362941     0.91854017
 c     -0.65266783     1.04410825    -0.17852363
 c      0.92646698     1.04373806    -0.27989372
 h     -0.32625964    -2.38633406     0.07418902
 h     -0.27353693     2.87645729     1.19492161
 h     -1.26037795     1.77719993    -0.73576130
 h      1.13014263     1.26069503    -1.35126910
 o      2.19990539    -1.00749343     0.44792438
 h      3.03771960    -0.51396064     0.44897569
 c     -2.44056053    -0.58692136    -0.71526318
 h     -2.80526147    -0.39024500    -1.84461779
 h     -2.80283976    -1.78960671    -0.95166289
 h     -3.17273794    -0.35782522     0.10215847
 h     -0.00053750     1.19547838     1.90049566
          17

 c      1.06770838    -0.47171711     0.16607327
 c     -0.15586148    -1.27577148     0.04443091
 c     -1.08646010    -0.30638331    -0.43695697
 c      0.06009699     1.81226869     0.91857663
 c     -0.65363855     1.04363648    -0.17915237
 c      0.93151790     1.04158467    -0.27211089
 h     -0.30085702    -2.34599232     0.11004826
 h     -0.19828458     2.89503361     1.25395633
 h     -1.27634333     1.74828380    -0.75158297
 h      1.18966994     1.22607262    -1.37092437
 o      2.19223665    -0.99580874     0.44736996
 h      3.11739118    -0.44760698     0.48656399
 c     -2.44753141    -0.58958983    -0.71743077
 h     -2.81167531    -0.37002377    -1.89750327
 h     -2.81479651    -1.77433739    -0.91787774
 h     -3.15827656    -0.39881149     0.12274007
 h     -0.02598608     1.17752173     1.89056048
          17

 c      1.05825147    -0.47524807     0.14508307
 c     -0.16098967    -1.28073633     0.05792750
 c     -1.07586636    -0.29782377    -0.43984931
 c      0.06318668     1.79901163     0.91976702
 c     -0.65458766     1.04498136    -0.18145307
 c      0.93409434     1.03877521    -0.26336894
 h     -0.27335974    -2.30729893     0.14722047
 h     -0.11503321     2.90036528     1.29820377
 h     -1.28676300     1.72001996    -0.77173228
 h      1.25253696     1.19631674    -1.37407289
 o      2.18654796    -0.98396875     0.44727515
 h      3.16597073    -0.39143678     0.52151855
 c     -2.45815112    -0.59557510    -0.72306132
 h     -2.81123929    -0.34286167    -1.92029671
 h     -2.80906606    -1.73734892    -0.87519464
 h     -3.14131425    -0.43043852     0.13662525
 h     -0.04269971     1.16739117     1.86780763
          17

 c      1.04875266    -0.47815923     0.12366595
 c     -0.16511814    -1.28118289     0.06996622
 c     -1.06495540    -0.29174307    -0.43952902
 c      0.06642764     1.78435483     0.92203659
 c     -0.65541942     1.04830993    -0.18560266
 c      0.93438572     1.03516879    -0.25423017
 h     -0.24685778    -2.28735959     0.18641163
 h     -0.02641312     2.88952211     1.32531118
 h     -1.29154740     1.69476710    -0.79593593
 h      1.31534541     1.17252760    -1.35633586
 o      2.18335302    -0.97168278     0.44769237
 h      3.17412901    -0.35142153     0.55173062
 c     -2.47149713    -0.60419616    -0.73201833
 h     -2.80472158    -0.31094120    -1.91041936
 h     -2.78654352    -1.68472753    -0.82761654
 h     -3.12398007    -0.45024922     0.14511653
 h     -0.05044927     1.16233847     1.83604709
          17

 c      1.03962461    -0.48039209     0.10240297
 c     -0.16809289    -1.27636282     0.08032517
 c     -1.05463809    -0.28857596    -0.43613184
 c      0.07013569     1.76878415     0.92496337
 c     -0.65602950     1.05367941    -0.19174304
 c      0.93257523     1.03061479    -0.24500503
 h     -0.22301632    -2.29539078     0.22831427
 h      0.06435186     2.86225297     1.33425390
 h     -1.29091029     1.67471096    -0.82390424
 h      1.37541606     1.15620867    -1.31673220
 o      2.18264856    -0.95886379     0.44862640
 h      3.13995864    -0.32958892     0.57547032
 c     -2.48633434    -0.61414315    -0.74383297
 h     -2.79381030    -0.27630484    -1.86865953
 h     -2.75084617    -1.63010383    -0.77997604
 h     -3.10835501    -0.45613761     0.14987429
 h     -0.04991206     1.15763661     1.80212468
          17

 c      1.03130226    -0.48190334     0.08187304
 c     -0.16983177    -1.26708143     0.08901432
 c     -1.04581207    -0.28845664    -0.42988812
 c      0.07467981     1.75272176     0.92782757
 c     -0.65631097     1.06104744    -0.19998177
 c      0.92880939     1.02497552    -0.23578070
 h     -0.20205942    -2.32447627     0.27190972
 h      0.15396865     2.82102832     1.32549609
 h     -1.28514310     1.66156968    -0.85517481
 h      1.43114388     1.14906225    -1.25736365
 o      2.18414704    -0.94553150     0.45003526
 h      3.06563171    -0.32579388     0.59148066
 c     -2.50122046    -0.62330527    -0.75767385
 h     -2.78114269    -0.24058112    -1.79990774
 h     -2.70860035    -1.59686647    -0.73675738
 h     -3.09586457    -0.44684536     0.15204375
 h     -0.04266272     1.14704668     1.77510515
          17

 c      1.02420602    -0.48267690     0.06263524
 c     -0.17023571    -1.25513562     0.09628739
 c     -1.03928571    -0.29117580    -0.42111952
 c      0.08038602     1.73633362     0.92986419
 c     -0.65615775     1.07027738    -0.21038974
 c      0.92316621     1.01813770    -0.22645125
 h     -0.18401842    -2.35804359     0.31429263
 h      0.23964716     2.77112720     1.30108561
 h     -1.27443654     1.65638546    -0.88898429
 h      1.48241776     1.15288270    -1.18311598
 o      2.18715554    -0.93192688     0.45179777
 h      2.95965893    -0.33593312     0.59957502
 c     -2.51482185    -0.62965091    -0.77223819
 h     -2.77076349    -0.20364994    -1.71576286
 h     -2.66630538    -1.60876546    -0.70009493
 h     -3.08684500    -0.42259038     0.15155531
 h     -0.03073777     1.12496805     1.76320311
          17

 c      1.01870117    -0.48274855     0.04520595
 c     -0.16916239    -1.24232222     0.10249724
 c     -1.03573379    -0.29620905    -0.41023349
 c      0.08740914     1.71925793     0.93067548
 c     -0.65546526     1.08114145    -0.22299312
 c      0.91563693     1.01001237    -0.21678104
 h     -0.16928597    -2.38101452     0.35220052
 h      0.31971904     2.72036623     1.26451846
 h     -1.25882917     1.65945630    -0.92424373
 h      1.53093413     1.16948952    -1.10095276
 o      2.19006955    -0.91896232     0.45358727
 h      2.84531018    -0.34470581     0.60275362
 c     -2.52625283    -0.63344160    -0.78544488
 h     -2.76866096    -0.16095029    -1.63717936
 h     -2.62588709    -1.66592982    -0.67084163
 h     -3.08059988    -0.38542568     0.14725008
 h     -0.01586638     1.08998165     1.76915291
          17

 c      1.01505057    -0.48220198     0.03001794
 c     -0.16648423    -1.23000445     0.10797333
 c     -1.03569160    -0.30283413    -0.39770976
 c      0.09566361     1.70061465     0.93044991
 c     -0.65413375     1.09333076    -0.23775910
 c      0.90617639     1.00053446    -0.20656494
 h     -0.15838349    -2.38418813     0.38315549
 h      0.39395163     2.67748892     1.22001033
 h     -1.23829353     1.67041634    -0.95964441
 h      1.57970365     1.20052383    -1.01798539
 o      2.18995505    -0.90890355     0.45467895
 h      2.76796188    -0.31485859     0.61054334
 c     -2.53487793    -0.63732978    -0.79472054
 h     -2.78137461    -0.10321048    -1.58877352
 h     -2.58747295    -1.74368353    -0.65172830
 h     -3.07596641    -0.33899625     0.13785666
 h      0.00088925     1.04646015     1.78850326
          17

 c      1.01337301    -0.48111743     0.01736581
 c     -0.16218101    -1.21906709     0.11296122
 c     -1.03954052    -0.31029085    -0.38406692
 c      0.10490068     1.67951960     0.92979480
 c     -0.65207865     1.10647688    -0.25457558
 c      0.89488318     0.98970017    -0.19588738
 h     -0.15170116    -2.36394091     0.40576838
 h      0.46283129     2.64864593     1.17115645
 h     -1.21288898     1.68842699    -0.99383571
 h      1.63090477     1.24674583    -0.93834352
 o      2.18531606    -0.90340599     0.45449570
 h      2.75227363    -0.21889528     0.63083166
 c     -2.54037418    -0.64345399    -0.79891381
 h     -2.81041262    -0.02705681    -1.57860714
 h     -2.55301619    -1.81663096    -0.64582375
 h     -3.07205479    -0.28778023     0.12303916
 h      0.01879241     1.00209273     1.81302297
          17

 c      1.01367413    -0.47953212     0.00738948
 c     -0.15639762    -1.20992062     0.11758860
 c     -1.04746309    -0.31788951    -0.36982383
 c      0.11488920     1.65568840     0.92943832
 c     -0.64924993     1.12016856    -0.27323346
 c      0.88222407     0.97766356    -0.18528066
 h     -0.14939762    -2.32141128     0.41981117
 h      0.52584214     2.63395658     1.12002202
 h     -1.18291687     1.71240747    -1.02560873
 h      1.68304044     1.30679203    -0.86128248
 o      2.17868061    -0.90004897     0.45357339
 h      2.76119631    -0.09469326     0.65476940
 c     -2.54300573    -0.65178404    -0.79904904
 h     -2.84935715     0.05538073    -1.59172562
 h     -2.52535632    -1.86933998    -0.65433279
 h     -3.06865076    -0.23627229     0.10359570
 h      0.03702395     0.96419948     1.83509174
          17

 c      1.01590868    -0.47748472     0.00011648
 c     -0.14941515    -1.20244179     0.12183036
 c     -1.05940943    -0.32503754    -0.35547296
 c      0.12552155     1.62958161     0.92999604
 c     -0.64564179     1.13395411    -0.29342237
 c      0.86906607     0.96480997    -0.17556971
 h     -0.15140062    -2.26275155     0.42649655
 h      0.58050325     2.62771056     1.06772429
 h     -1.14899867     1.74123960    -1.05406607
 h      1.73046446     1.37643593    -0.78295330
 o      2.17221725    -0.89621083     0.45252309
 h      2.76409733     0.01620179     0.67286183
 c     -2.54326913    -0.66120035    -0.79665025
 h     -2.88936402     0.12681136    -1.60964166
 h     -2.50698488    -1.89445557    -0.67666612
 h     -3.06612673    -0.18847412     0.08090514
 h      0.05458452     0.93774940     1.84976948
          17

 c      1.01996068    -0.47506841    -0.00451040
 c     -0.14161673    -1.19586135     0.12545732
 c     -1.07508020    -0.33125456    -0.34145534
 c      0.13674433     1.60211822     0.93182425
 c     -0.64128154     1.14735972    -0.31473614
 c      0.85644667     0.95171411    -0.16755857
 h     -0.15747680    -2.20024584     0.42901039
 h      0.62327161     2.62200437     1.01568365
 h     -1.11204332     1.77390747    -1.07872019
 h      1.76601504     1.44932069    -0.69999905
 o      2.16681672    -0.89067229     0.45162160
 h      2.75087745     0.09434758     0.68130585
 c     -2.54156647    -0.67065049    -0.79273366
 h     -2.92368902     0.17524069    -1.62135596
 h     -2.49971849    -1.88971633    -0.71113926
 h     -3.06519895    -0.14769582     0.05647680
 h      0.07037445     0.92496087     1.85509433
          17

 c      1.02559251    -0.47243893    -0.00662822
 c     -0.13344971    -1.18881115     0.12802881
 c     -1.09393450    -0.33617645    -0.32814447
 c      0.14843829     1.57435931     0.93496268
 c     -0.63621399     1.15991960    -0.33669385
 c      0.84530435     0.93901804    -0.16184281
 h     -0.16743343    -2.15189896     0.43266185
 h      0.65105112     2.61020030     0.96619344
 h     -1.07313420     1.80953704    -1.09944971
 h      1.78396301     1.51853815    -0.61161864
 o      2.16284788    -0.88298981     0.45099272
 h      2.72032776     0.13246611     0.67922338
 c     -2.53819705    -0.67931343    -0.78787474
 h     -2.94807643     0.19480361    -1.62217136
 h     -2.50467363    -1.85691329    -0.75542591
 h     -3.06675740    -0.11651379     0.03184684
 h      0.08326924     0.92541398     1.85198030
          17

 c      1.03241920    -0.46978506    -0.00645708
 c     -0.12539066    -1.17997801     0.12907976
 c     -1.11522740    -0.33953537    -0.31584554
 c      0.16036224     1.54735285     0.93913160
 c     -0.63049425     1.17120708    -0.35877696
 c      0.83633720     0.92731827    -0.15878676
 h     -0.18126242    -2.13427061     0.44288507
 h      0.66206182     2.58849096     0.92224150
 h     -1.03338805     1.84733159    -1.11633767
 h      1.78137248     1.57794452    -0.51963848
 o      2.16053632    -0.87306821     0.45072541
 h      2.67455029     0.12856071     0.66695375
 c     -2.53344047    -0.68635557    -0.78244270
 h     -2.95993519     0.18372584    -1.61079421
 h     -2.52224223    -1.80274321    -0.80685121
 h     -3.07179393    -0.09675463     0.00863779
 h      0.09213763     0.93616519     1.84426893
          17

 c      1.03990639    -0.46728916    -0.00430382
 c     -0.11797130    -1.16925762     0.12850737
 c     -1.13806054    -0.34113371    -0.30479953
 c      0.17216087     1.52205946     0.94377001
 c     -0.62419200     1.18086023    -0.38047688
 c      0.82997532     0.91709867    -0.15856121
 h     -0.19853802    -2.14946960     0.46089150
 h      0.65607786     2.55625308     0.88707422
 h     -0.99383303     1.88642879    -1.12945553
 h      1.75818464     1.62287904    -0.42778350
 o      2.16003842    -0.86107648     0.45089613
 h      2.61801950     0.08458058     0.64582424
 c     -2.52760328    -0.69066011    -0.77669011
 h     -2.95779788     0.14310550    -1.58786621
 h     -2.55214757    -1.74078171    -0.86293288
 h     -3.08137257    -0.08945332    -0.01139670
 h      0.09581979     0.95208238     1.83858554
          17

 c      1.04739446    -0.46510607    -0.00055321
 c     -0.11183351    -1.15793492     0.12667876
 c     -1.16142207    -0.34084139    -0.29517700
 c      0.18338190     1.49920900     0.94819210
 c     -0.61739668     1.18859864    -0.40134104
 c      0.82638700     0.90868434    -0.16117476
 h     -0.21753395    -2.18323387     0.48244925
 h      0.63448791     2.51620795     0.86372542
 h     -0.95534661     1.92575202    -1.13869152
 h      1.71703092     1.65062238    -0.34094264
 o      2.16130292    -0.84769383     0.45150835
 h      2.55957961     0.01050437     0.61904344
 c     -2.52098421    -0.69087052    -0.77066627
 h     -2.94137826     0.07711600    -1.55596160
 h     -2.59387242    -1.69114551    -0.92242591
 h     -3.09659008    -0.09479597    -0.02641733
 h      0.09317087     0.96712250     1.84284439
          17

 c      1.05416402    -0.46336360     0.00436761
 c     -0.10766380    -1.14761302     0.12410450
 c     -1.18420635    -0.33860277    -0.28706464
 c      0.19346538     1.47902984     0.95194030
 c     -0.61021614     1.19422984    -0.42100451
 c      0.82546762     0.90217741    -0.16649401
 h     -0.23568779    -2.21732746     0.50168383
 h      0.60036715     2.47475132     0.85451050
 h     -0.91867550     1.96395246    -1.14370970
 h      1.66334173     1.66101338    -0.26450695
 o      2.16367594    -0.83488008     0.45233066
 h      2.51777563    -0.06318710     0.59384489
 c     -2.51380188    -0.68635082    -0.76407234
 h     -2.91243171    -0.00533691    -1.52112770
 h     -2.64692569    -1.67075620    -0.98535953
 h     -3.11844697    -0.11210710    -0.03469641
 h      0.08335558     0.97687083     1.86243970
          17

 c      1.05958593    -0.46212572     0.01005995
 c     -0.10607200    -1.13942686     0.12117366
 c     -1.20522429    -0.33442544    -0.28045169
 c      0.20173094     1.46104903     0.95514236
 c     -0.60276570     1.19765027    -0.43919858
 c      0.82678295     0.89737000    -0.17427165
 h     -0.25071997    -2.23856463     0.51419514
 h      0.55827981     2.44175165     0.86052693
 h     -0.88451797     1.99949294    -1.14404869
 h      1.60574669     1.65742642    -0.20364290
 o      2.16562833    -0.82643311     0.45282236
 h      2.52349803    -0.07690290     0.58189373
 c     -2.50626675    -0.67861794    -0.75625728
 h     -2.87642683    -0.08833639    -1.49598929
 h     -2.70895050    -1.67857934    -1.04955759
 h     -3.14750333    -0.14004403    -0.03513094
 h      0.06641058     0.98063426     1.89619936
          17

 c      1.06331557    -0.46130002     0.01623255
 c     -0.10753365    -1.13392758     0.11810772
 c     -1.22323124    -0.32836911    -0.27522051
 c      0.20747209     1.44432973     0.95845586
 c     -0.59515635     1.19884435    -0.45573328
 c      0.82950348     0.89371141    -0.18420527
 h     -0.26118707    -2.24009817     0.51763809
 h      0.51310755     2.42791473     0.88153482
 h     -0.85361341     2.03085485    -1.13930591
 h      1.55599512     1.64751167    -0.16236654
 o      2.16679310    -0.82355895     0.45297407
 h      2.58622583    -0.01339921     0.58530847
 c     -2.49878184    -0.67088745    -0.74626853
 h     -2.84275897    -0.15087855    -1.50051368
 h     -2.77385011    -1.69885252    -1.10847659
 h     -3.18328264    -0.17704609    -0.02813617
 h      0.04353911     0.98070713     1.93656736
          17

 c      1.06533307    -0.46065166     0.02271220
 c     -0.11233754    -1.13118364     0.11499168
 c     -1.23701634    -0.32053446    -0.27116102
 c      0.21019228     1.42819162     0.96262364
 c     -0.58749148     1.19786247    -0.47046319
 c      0.83257427     0.89046892    -0.19599872
 h     -0.26657485    -2.22026244     0.51141571
 h      0.46793176     2.43855223     0.91644339
 h     -0.82678154     2.05677615    -1.12934178
 h      1.52656933     1.64173243    -0.14251353
 o      2.16917291    -0.82273750     0.45355566
 h      2.67454189     0.06819375     0.59268295
 c     -2.49233942    -0.66564818    -0.73362909
 h     -2.81786631    -0.18003575    -1.54869078
 h     -2.83394150    -1.71651426    -1.15466780
 h     -3.22383321    -0.22159948    -0.01617876
 h      0.01670821     0.97977663     1.97387115
          17

 c      1.06581707    -0.45998504     0.02940629
 c     -0.12049300    -1.13082710     0.11178975
 c     -1.24556432    -0.31103632    -0.26803125
 c      0.20976658     1.41281494     0.96811710
 c     -0.57987117     1.19477637    -0.48325766
 c      0.83522126     0.88719586    -0.20932834
 h     -0.26733335    -2.18208676     0.49656383
 h      0.42317140     2.46843332     0.96358702
 h     -0.80491079     2.07645094    -1.11443727
 h      1.52522838     1.64789349    -0.14378898
 o      2.17428161    -0.82158324     0.45503732
 h      2.76169815     0.12707981     0.59637144
 c     -2.48879493    -0.66324681    -0.71971916
 h     -2.79769616    -0.18181769    -1.62908094
 h     -2.88270128    -1.72324245    -1.18292746
 h     -3.26598748    -0.27206599    -0.00310912
 h     -0.01204652     0.97918781     2.00017886
          17

 c      1.06504718    -0.45926125     0.03628267
 c     -0.13169048    -1.13199415     0.10832301
 c     -1.24825309    -0.30000691    -0.26565445
 c      0.20634727     1.39907649     0.97507155
 c     -0.57239999     1.18965079    -0.49398900
 c      0.83737985     0.88420079    -0.22375917
 h     -0.26499242    -2.13405426     0.47606642
 h      0.37823761     2.50467628     1.02030850
 h     -0.78891649     2.08964900    -1.09533251
 h      1.55035300     1.66528901    -0.16505652
 o      2.18264138    -0.81930223     0.45753417
 h      2.83415753     0.14903395     0.59354555
 c     -2.48995461    -0.66297619    -0.70685808
 h     -2.77482277    -0.16969000    -1.71567336
 h     -2.91553955    -1.71590035    -1.19071452
 h     -3.30618657    -0.32642611     0.00720342
 h     -0.04110704     0.97866991     2.01081535
          17

 c      1.06336361    -0.45857253     0.04335706
 c     -0.14532536    -1.13326416     0.10424245
 c     -1.24501598    -0.28763494    -0.26399171
 c      0.20020347     1.38795281     0.98333004
 c     -0.56518984     1.18254097    -0.50253516
 c      0.83959655     0.88240558    -0.23875766
 h     -0.26218428    -2.09100419     0.45521111
 h      0.33324839     2.53413858     1.08290603
 h     -0.77967717     2.09672412    -1.07314552
 h      1.59253571     1.68569924    -0.20493802
 o      2.19422457    -0.81572921     0.46099142
 h      2.88522187     0.13103523     0.58346327
 c     -2.49671209    -0.66416187    -0.69668674
 h     -2.74590337    -0.15324520    -1.78790550
 h     -2.92962115    -1.69452721    -1.17768243
 h     -3.34141988    -0.38212684     0.01199477
 h     -0.06951468     0.97664938     2.00452075
          17

 c      1.06114893    -0.45804276     0.05067232
 c     -0.16059787    -1.13294362     0.09912158
 c     -1.23638364    -0.27419481    -0.26314442
 c      0.19166232     1.38015993     0.99245887
 c     -0.55835542     1.17351294    -0.50879211
 c      0.84259035     0.88277041    -0.25379510
 h     -0.26199616    -2.07117603     0.44051368
 h      0.28924104     2.54779123     1.14728031
 h     -0.77795909     2.09847835    -1.04919833
 h      1.64026490     1.69947853    -0.26137670
 o      2.20872106    -0.81093062     0.46527700
 h      2.91144130     0.07450816     0.56623377
 c     -2.50895895    -0.66621769    -0.68989529
 h     -2.71142838    -0.13760066    -1.83454005
 h     -2.92377829    -1.66191416    -1.14551933
 h     -3.36995992    -0.43607263     0.01014948
 h     -0.09713076     0.97050184     1.98332879
          17

 c      1.05881976    -0.45773625     0.05827338
 c     -0.17668608    -1.13005776     0.09280263
 c     -1.22339645    -0.26002573    -0.26330097
 c      0.18111146     1.37610090     1.00176645
 c     -0.55200401     1.16268426    -0.51269362
 c      0.84695090     0.88590472    -0.26842104
 h     -0.26639103    -2.08507893     0.43565397
 h      0.24769579     2.54138050     1.20961916
 h     -0.78432528     2.09587367    -1.02479246
 h      1.68386685     1.69971838    -0.33141285
 o      2.22557966    -0.80519377     0.47021080
 h      2.91250069    -0.01522935     0.54256569
 c     -2.52576013    -0.66837157    -0.68650420
 h     -2.67382567    -0.12547818    -1.85058556
 h     -2.89889576    -1.62477832    -1.09836987
 h     -3.39178107    -0.48478167     0.00229296
 h     -0.12475572     0.95666293     1.95230910
          17

 c      1.05682022    -0.45762151     0.06618849
 c     -0.19284054    -1.12522760     0.08569298
 c     -1.20743630    -0.24547044    -0.26466192
 c      0.16898994     1.37589429     1.01040351
 c     -0.54622217     1.15027564    -0.51423354
 c      0.85305002     0.89197864    -0.28228202
 h     -0.27533843    -2.12559424     0.43799874
 h      0.21012371     2.51487060     1.26683942
 h     -0.79902419     2.08965690    -1.00099723
 h      1.71668018     1.68314390    -0.41143731
 o      2.24375264    -0.79932506     0.47555966
 h      2.89559931    -0.12438418     0.51397502
 c     -2.54555466    -0.66938648    -0.68608090
 h     -2.63638596    -0.11854269    -1.83471280
 h     -2.85854042    -1.59601629    -1.04345200
 h     -3.40862174    -0.52473756    -0.00944195
 h     -0.15398214     0.93092796     1.91845888
          17

 c      1.05560563    -0.45758702     0.07441851
 c     -0.20831668    -1.12010415     0.07853800
 c     -1.19002661    -0.23082005    -0.26736826
 c      0.15571979     1.37930391     1.01760084
 c     -0.54106082     1.13665636    -0.51348253
 c      0.86102569     0.90076562    -0.29511255
 h     -0.28787156    -2.17464913     0.44123887
 h      0.17780415     2.47219684     1.31699073
 h     -0.82187700     2.08004603    -0.97852497
 h      1.73510701     1.64970078    -0.49761877
 o      2.26095482    -0.79530169     0.48106095
 h      2.88746675    -0.22040585     0.48250774
 c     -2.56647138    -0.66755093    -0.68790701
 h     -2.60282893    -0.11784894    -1.78841188
 h     -2.80821040    -1.59463839    -0.99002635
 h     -3.42353627    -0.55296259    -0.02203577
 h     -0.18632945     0.88957912     1.88784387
          17

 c      1.05560377    -0.45745767     0.08291562
 c     -0.22235101    -1.11627145     0.07202128
 c     -1.17263601    -0.21630759    -0.27144654
 c      0.14158396     1.38553114     1.02294249
 c     -0.53652129     1.12237072    -0.51058869
 c      0.87074743     0.91171018    -0.30670372
 h     -0.30317837    -2.21567135     0.43990240
 h      0.15157849     2.42156876     1.35984572
 h     -0.85220200     2.06663617    -0.95774038
 h      1.73862663     1.60209792    -0.58642198
 o      2.27357156    -0.79598530     0.48666060
 h      2.93661890    -0.25686926     0.44727200
 c     -2.58692840    -0.66165008    -0.69129562
 h     -2.57704604    -0.12341077    -1.71688291
 h     -2.75116317    -1.63473549    -0.94415911
 h     -3.43980563    -0.56768053    -0.03258682
 h     -0.22167026     0.83159575     1.86189473
          17

 c      1.05712539    -0.45700903     0.09154345
 c     -0.23426921    -1.11476825     0.06659797
 c     -1.15652005    -0.20217753    -0.27678586
 c      0.12666332     1.39307714     1.02638008
 c     -0.53255007     1.10813413    -0.50575907
 c      0.88176513     0.92400397    -0.31684333
 h     -0.32076283    -2.23836604     0.43090476
 h      0.13167288     2.37535620     1.39756350
 h     -0.88881363     2.04860446    -0.93878972
 h      1.72994337     1.54547646    -0.67529687
 o      2.28132765    -0.80100105     0.49254929
 h      3.04103215    -0.23934641     0.40448971
 c     -2.60604186    -0.65257677    -0.69563202
 h     -2.56261557    -0.13250595    -1.63190039
 h     -2.68624770    -1.70787934    -0.90436746
 h     -3.45949401    -0.56871453    -0.03933143
 h     -0.25727950     0.76051362     1.83648299
          17

 c      1.06032203    -0.45603205     0.10009800
 c     -0.24357499    -1.11604736     0.06248565
 c     -1.14264404    -0.18878708    -0.28316620
 c      0.11092353     1.40005554     1.02797531
 c     -0.52904942     1.09477306    -0.49923685
 c      0.89333424     0.93668587    -0.32525583
 h     -0.34028154    -2.23829743     0.41324313
 h      0.11765642     2.34710253     1.43441304
 h     -0.93009964     2.02515451    -0.92176510
 h      1.71472992     1.48669981    -0.76336989
 o      2.28729483    -0.80767671     0.49855333
 h      3.14837152    -0.21014061     0.35707868
 c     -2.62331113    -0.64309250    -0.69954583
 h     -2.56175593    -0.13685341    -1.55575011
 h     -2.61355221    -1.78855669    -0.86657171
 h     -3.48242146    -0.55735495    -0.04214906
 h     -0.28871629     0.68382026     1.80525105
          17

 c      1.06523462    -0.45440519     0.10837981
 c     -0.24996245    -1.12000215     0.05968720
 c     -1.13168370    -0.17666915    -0.29032056
 c      0.09435502     1.40502904     1.02781181
 c     -0.52590087     1.08312690    -0.49128236
 c      0.90460267     0.94881728    -0.33161314
 h     -0.36145494    -2.21598683     0.38756503
 h      0.10863242     2.34429318     1.47403067
 h     -0.97416131     1.99600240    -0.90683685
 h      1.69985902     1.43258862    -0.85142656
 o      2.29332663    -0.81457062     0.50436311
 h      3.22707123    -0.19159379     0.31027591
 c     -2.63838558    -0.63616200    -0.70067167
 h     -2.57427424    -0.12268812    -1.51854274
 h     -2.53729132    -1.85391722    -0.82932056
 h     -3.50635527    -0.53581300    -0.04220558
 h     -0.31160387     0.61033842     1.76354440
          17

 c      1.07182334    -0.45211961     0.11622471
 c     -0.25329054    -1.12592797     0.05799711
 c     -1.12406918    -0.16652420    -0.29798821
 c      0.07705381     1.40768556     1.02617025
 c     -0.52299308     1.07395275    -0.48215415
 c      0.91494888     0.95971716    -0.33568822
 h     -0.38416270    -2.17718514     0.35612163
 h      0.10342284     2.36276254     1.51577796
 h     -1.01899392     1.96171627    -0.89433149
 h      1.68981093     1.38743067    -0.94017877
 o      2.30004729    -0.82115373     0.50974317
 h      3.26576586    -0.19100239     0.26797130
 c     -2.65095519    -0.63335236    -0.69761497
 h     -2.59906158    -0.08299169    -1.53570349
 h     -2.46352094    -1.89088331    -0.79342020
 h     -3.52828913    -0.50663687    -0.04095536
 h     -0.32281179     0.54781078     1.71003334
          17

 c      1.07997177    -0.44926467     0.12349878
 c     -0.25351571    -1.13245341     0.05700657
 c     -1.12002774    -0.15912449    -0.30594313
 c      0.05924299     1.40863008     1.02352017
 c     -0.52024784     1.06784288    -0.47209378
 c      0.92422660     0.96907513    -0.33757554
 h     -0.40880207    -2.13401569     0.32290733
 h      0.10058322     2.39030061     1.55486478
 h     -1.06266650     1.92382327    -0.88475195
 h      1.68400168     1.35186438    -1.02759468
 o      2.30758111    -0.82722718     0.51452291
 h      3.26157756    -0.21006429     0.23289048
 c     -2.66061404    -0.63400141    -0.69161696
 h     -2.63606779    -0.02976887    -1.59038730
 h     -2.39817448    -1.89410267    -0.76029658
 h     -3.54555825    -0.47234679    -0.03941409
 h     -0.32082954     0.50158592     1.64653703
          17

 c      1.08948772    -0.44599454     0.13008694
 c     -0.25060916    -1.13767421     0.05617604
 c     -1.11959355    -0.15514989    -0.31400559
 c      0.04125779     1.40875804     1.02026707
 c     -0.51764615     1.06515731    -0.46131899
 c      0.93265452     0.97683756    -0.33772269
 h     -0.43671434    -2.10424083     0.29313856
 h      0.09851153     2.41441954     1.58568333
 h     -1.10344918     1.88466206    -0.87874417
 h      1.67809780     1.32432404    -1.10834655
 o      2.31584166    -0.83272902     0.51857773
 h      3.21555174    -0.24814673     0.20697185
 c     -2.66707333    -0.63651418    -0.68481250
 h     -2.68412180     0.01827543    -1.65501476
 h     -2.34641861    -1.86305248    -0.73131019
 h     -3.55608181    -0.43529869    -0.03817798
 h     -0.30578321     0.47398233     1.57737645
          17

 c      1.10010737    -0.44249426     0.13588612
 c     -0.24457087    -1.13992573     0.05506154
 c     -1.12260022    -0.15501174    -0.32204005
 c      0.02351792     1.40893873     1.01656701
 c     -0.51525248     1.06598248    -0.45002669
 c      0.94052137     0.98303345    -0.33673201
 h     -0.46949190    -2.10328164     0.27090590
 h      0.09569193     2.42642579     1.60419951
 h     -1.13984111     1.84702133    -0.87700476
 h      1.66743633     1.30311275    -1.17596586
 o      2.32448231    -0.83776436     0.52186631
 h      3.13348501    -0.30186176     0.19077442
 c     -2.67028075    -0.63954120    -0.67863026
 h     -2.74009614     0.04852125    -1.71049343
 h     -2.31238964    -1.80094334    -0.70769235
 h     -3.55830972    -0.39764929    -0.03757086
 h     -0.27937479     0.46374683     1.50887516
          17

 c      1.11150141    -0.43895921     0.14080879
 c     -0.23564417    -1.13894095     0.05356640
 c     -1.12868103    -0.15874068    -0.32994169
 c      0.00649143     1.41001291     1.01229765
 c     -0.51323084     1.07012896    -0.43840325
 c      0.94800426     0.98769347    -0.33515234
 h     -0.50617642    -2.13146872     0.25637357
 h      0.09089884     2.42190698     1.60854291
 h     -1.17049523     1.81367059    -0.88013484
 h      1.64915911     1.28734149    -1.22515256
 o      2.33249330    -0.84286132     0.52461779
 h      3.03239885    -0.36090747     0.18040348
 c     -2.67039593    -0.64194993    -0.67375340
 h     -2.80005541     0.05505100    -1.74694910
 h     -2.29852378    -1.71579579    -0.69056209
 h     -3.55128915    -0.36131493    -0.03757578
 h     -0.24464903     0.46556633     1.44883069
          17

 c      1.12326396    -0.43558596     0.14479254
 c     -0.22444977    -1.13586807     0.05186863
 c     -1.13727812    -0.16599342    -0.33761545
 c     -0.00937474     1.41278274     1.00712736
 c     -0.51184474     1.07717149    -0.42663578
 c      0.95513558     0.99084192    -0.33337546
 h     -0.54182371    -2.17400948     0.24660802
 h      0.08333934     2.40037982     1.59895239
 h     -1.19409300     1.78691702    -0.88846658
 h      1.62262469     1.27695502    -1.25286589
 o      2.33751080    -0.84948163     0.52781390
 h      2.95184491    -0.39989811     0.15975384
 c     -2.66785764    -0.64231889    -0.67046404
 h     -2.86004400     0.03600420    -1.75995099
 h     -2.30391052    -1.62388904    -0.68084006
 h     -3.53482150    -0.32788084    -0.03766967
 h     -0.20528697     0.47063461     1.40542003
          17

 c      1.13489966    -0.43254831     0.14779843
 c     -0.21180853    -1.13215373     0.05014623
 c     -1.14766910    -0.17617230    -0.34496442
 c     -0.02377358     1.41771426     1.00064585
 c     -0.51143359     1.08652251    -0.41491297
 c      0.96181199     0.99250397    -0.33159089
 h     -0.57005868    -2.21366467     0.23863620
 h      0.07281049     2.36552422     1.57791114
 h     -1.20928520     1.76832726    -0.90192536
 h      1.58916368     1.27253766    -1.25870170
 o      2.33696431    -0.85941836     0.53302076
 h      2.93627658    -0.38825116     0.10330619
 c     -2.66352223    -0.63845548    -0.66886976
 h     -2.91638027    -0.00807429    -1.74815880
 h     -2.32209635    -1.55381148    -0.67903559
 h     -3.50964886    -0.29844287    -0.03664966
 h     -0.16428906     0.47010842     1.38514671
          17

 c      1.14589585    -0.42995721     0.14978912
 c     -0.19854274    -1.12882214     0.04845285
 c     -1.15902961    -0.18859138    -0.35190102
 c     -0.03662714     1.42438656     0.99249876
 c     -0.51236406     1.09751222    -0.40341553
 c      0.96777792     0.99270344    -0.32973738
 h     -0.58575413    -2.23862415     0.23076006
 h      0.05989408     2.32607378     1.55064401
 h     -1.21478474     1.75867552    -0.91997444
 h      1.55188448     1.27522259    -1.24523718
 o      2.33240987    -0.87160251     0.53957186
 h      2.96605928    -0.34149406     0.02122226
 c     -2.65841073    -0.62795243    -0.66897792
 h     -2.96591335    -0.07454208    -1.71280897
 h     -2.34342886    -1.53935236    -0.68497740
 h     -3.47766627    -0.27336549    -0.03243270
 h     -0.12299450     0.46098774     1.39042045
          17

 c      1.15584213    -0.42785595     0.15072655
 c     -0.18536915    -1.12639671     0.04673996
 c     -1.17052425    -0.20258949    -0.35837315
 c     -0.04801382     1.43128520     0.98245617
 c     -0.51496471     1.10943327    -0.39232734
 c      0.97261381     0.99143639    -0.32745276
 h     -0.58574502    -2.24311873     0.22238782
 h      0.04600760     2.29583706     1.52521148
 h     -1.20958223     1.75806482    -0.94164676
 h      1.51564540     1.28679149    -1.21839253
 o      2.32669753    -0.88383207     0.54550915
 h      3.00077790    -0.29380839    -0.05558452
 c     -2.65263770    -0.61086885    -0.67062588
 h     -3.00667996    -0.15788943    -1.65899776
 h     -2.36694894    -1.58815875    -0.69737124
 h     -3.44196511    -0.25206941    -0.02194209
 h     -0.08181711     0.44869838     1.41870502
          17

 c      1.16442953    -0.42624566     0.15058527
 c     -0.17284846    -1.12500627     0.04490534
 c     -1.18136966    -0.21757412    -0.36438674
 c     -0.05798034     1.43652474     0.97053882
 c     -0.51947534     1.12156332    -0.38187169
 c      0.97578134     0.98864734    -0.32409743
 h     -0.56869094    -2.22610150     0.21364924
 h      0.03286679     2.28924416     1.50997179
 h     -1.19317638     1.76609906    -0.96565537
 h      1.48664168     1.30977949    -1.18701472
 o      2.32124131    -0.89496393     0.54971932
 h      3.02185933    -0.26285521    -0.10956694
 c     -2.64525912    -0.59067331    -0.67320898
 h     -3.03948408    -0.24880583    -1.59870724
 h     -2.40146415    -1.67103024    -0.71325128
 h     -3.40598594    -0.23333278    -0.00177284
 h     -0.04172121     0.44296453     1.46398741
          17

 c      1.17138795    -0.42510468     0.14935498
 c     -0.16135557    -1.12443661     0.04281896
 c     -1.19084779    -0.23302355    -0.37001007
 c     -0.06639645     1.43913382     0.95737358
 c     -0.52603067     1.13319062    -0.37235258
 c      0.97677983     0.98427240    -0.31899514
 h     -0.53505822    -2.19071398     0.20521421
 h      0.02128598     2.31162876     1.50760889
 h     -1.16572190     1.78201689    -0.99053859
 h      1.47066367     1.34691721    -1.16003615
 o      2.31659237    -0.90457110     0.55176532
 h      3.02383511    -0.25506886    -0.13392795
 c     -2.63537689    -0.57133637    -0.67529770
 h     -3.07009536    -0.33537630    -1.55280295
 h     -2.45214770    -1.75463433    -0.72873628
 h     -3.37173038    -0.21618400     0.02999407
 h     -0.00457870     0.45216587     1.51913503
          17

 c      1.17644631    -0.42440076     0.14703710
 c     -0.15102290    -1.12407588     0.04032414
 c     -1.19830010    -0.24846818    -0.37534464
 c     -0.07295191     1.43962553     0.94433270
 c     -0.53466248     1.14364844    -0.36417065
 c      0.97540416     0.97840688    -0.31189694
 h     -0.48742404    -2.14506869     0.19837630
 h      0.01067852     2.35473048     1.51227207
 h     -1.12806695     1.80476397    -1.01479653
 h      1.47010332     1.39920047    -1.14110510
 o      2.31297639    -0.91252890     0.55151228
 h      3.00618875    -0.27225174    -0.12664051
 c     -2.62266642    -0.55536265    -0.67513298
 h     -3.10747261    -0.40875500    -1.54253718
 h     -2.51751923    -1.81890995    -0.74027329
 h     -3.33865124    -0.20052110     0.07209711
 h      0.02731494     0.48081826     1.57748264
          17

 c      1.17932919    -0.42410278     0.14364898
 c     -0.14168738    -1.12282261     0.03722319
 c     -1.20312595    -0.26348204    -0.38047144
 c     -0.07729643     1.43933073     0.93304202
 c     -0.54530021     1.15235932    -0.35778230
 c      0.97188306     0.97149654    -0.30324178
 h     -0.43069759    -2.10345596     0.19527272
 h      0.00001408     2.40420535     1.51445223
 h     -1.08169261     1.83302176    -1.03700591
 h      1.48234731     1.46372142    -1.12565933
 o      2.31045034    -0.91888067     0.54899643
 h      2.97096939    -0.31369391    -0.08836914
 c     -2.60793594    -0.54362417    -0.67232352
 h     -3.15335477    -0.46772404    -1.56942865
 h     -2.59284870    -1.85476625    -0.74513385
 h     -3.30438101    -0.18692743     0.12010738
 h      0.05175410     0.52956437     1.63347115
          17

 c      1.17978999    -0.42417921     0.13923449
 c     -0.13297932    -1.11927535     0.03329563
 c     -1.20480965    -0.27768404    -0.38542575
 c     -0.07918453     1.43959076     0.92478101
 c     -0.55776176     1.15887512    -0.35360473
 c      0.96672054     0.96431482    -0.29386059
 h     -0.37091722    -2.08421790     0.19867824
 h     -0.01124669     2.44810195     1.50645113
 h     -1.02857821     1.86519748    -1.05588395
 h      1.50163701     1.53394653    -1.10452914
 o      2.30879991    -0.92390933     0.54450067
 h      2.92421228    -0.37494480    -0.02373076
 c     -2.59309121    -0.53625539    -0.66803994
 h     -3.19845396    -0.51368745    -1.61478141
 h     -2.67260036    -1.85899276    -0.74147143
 h     -3.26639810    -0.17607225     0.16804051
 h      0.06707169     0.59585291     1.68324098
          17

 c      1.17769539    -0.42457155     0.13386969
 c     -0.12463893    -1.11266280     0.02843693
 c     -1.20298541    -0.29073973    -0.39022517
 c     -0.07854400     1.44146591     0.92020716
 c     -0.57174160     1.16290887    -0.35190961
 c      0.96043524     0.95773880    -0.28450260
 h     -0.31174750    -2.09902269     0.21037503
 h     -0.02296552     2.47947912     1.48393083
 h     -0.97105064     1.89941346    -1.07031472
 h      1.52211519     1.60219634    -1.06951850
 o      2.30711442    -0.92846747     0.53888578
 h      2.88204709    -0.44245988     0.05338778
 c     -2.58008888    -0.53330534    -0.66354025
 h     -3.23191603    -0.54621509    -1.65896366
 h     -2.75139688    -1.83139402    -0.72820856
 h     -3.22325012    -0.16819754     0.21021440
 h      0.07238830     0.67449908     1.72510281
          17

 c      1.17316445    -0.42515801     0.12764851
 c     -0.11670302    -1.10384815     0.02284220
 c     -1.19751431    -0.30235987    -0.39491493
 c     -0.07549608     1.44572253     0.91929252
 c     -0.58680785     1.16435430    -0.35275239
 c      0.95341219     0.95254749    -0.27560201
 h     -0.25275920    -2.14131732     0.22892654
 h     -0.03447920     2.49592385     1.44540879
 h     -0.91167646     1.93352395    -1.07937769
 h      1.53945299     1.66179224    -1.01601384
 o      2.30311087    -0.93445185     0.53400450
 h      2.88032473    -0.48610922     0.11337030
 c     -2.57029815    -0.53475719    -0.65952301
 h     -3.24707798    -0.56379070    -1.69004757
 h     -2.82428402    -1.77400728    -0.70486079
 h     -3.17499014    -0.16282844     0.24246072
 h      0.06772032     0.75824997     1.75999224
          17

 c      1.16668451    -0.42573265     0.12065980
 c     -0.10927793    -1.09484070     0.01694724
 c     -1.18853210    -0.31232268    -0.39959241
 c     -0.07033959     1.45280594     0.92136347
 c     -0.60241609     1.16328526    -0.35595661
 c      0.94585386     0.94933155    -0.26725860
 h     -0.19274225    -2.19201483     0.25017578
 h     -0.04476972     2.49890900     1.39161614
 h     -0.85321609     1.96521635    -1.08243893
 h      1.55113762     1.70798725    -0.94303537
 o      2.29460226    -0.94343391     0.53121081
 h      2.95060961    -0.48122925     0.13481584
 c     -2.56442079    -0.54036955    -0.65625344
 h     -3.24121710    -0.56492845    -1.70260815
 h     -2.88702209    -1.69187409    -0.67144502
 h     -3.12311444    -0.15862558     0.26264817
 h      0.05389679     0.83884646     1.79153574
          17

 c      1.15902182    -0.42602143     0.11299287
 c     -0.10235291    -1.08757986     0.01119634
 c     -1.17645625    -0.32051106    -0.40440412
 c     -0.06348549     1.46269531     0.92529918
 c     -0.61794388     1.15992548    -0.36115843
 c      0.93777987     0.94845732    -0.25929228
 h     -0.13237755    -2.23331119     0.26975818
 h     -0.05261418     2.49382432     1.32519262
 h     -0.79859213     1.99223319    -1.07932470
 h      1.55639255     1.73831411    -0.85256589
 o      2.28342092    -0.95394519     0.52903705
 h      3.05923184    -0.45189877     0.14144991
 c     -2.56249932    -0.54944224    -0.65377043
 h     -3.21420139    -0.54856197    -1.69533788
 h     -2.93707852    -1.59536525    -0.62843566
 h     -3.07027249    -0.15327799     0.27081204
 h      0.03211396     0.90890555     1.82469508
          17

 c      1.15099583    -0.42574374     0.10477558
 c     -0.09580082    -1.08340865     0.00591990
 c     -1.16196417    -0.32692825    -0.40952259
 c     -0.05537160     1.47471343     0.92992327
 c     -0.63273812     1.15459080    -0.36788985
 c      0.92906176     0.95001075    -0.25131174
 h     -0.07387910    -2.25431855     0.28451261
 h     -0.05677846     2.49016061     1.25038973
 h     -0.75079298     2.01269014    -1.07052881
 h      1.55626823     1.75297179    -0.74893246
 o      2.27217441    -0.96426378     0.52608211
 h      3.16055195    -0.42616805     0.15577704
 c     -2.56381401    -0.56050802    -0.65200931
 h     -3.16785812    -0.51426144    -1.66993222
 h     -2.97592851    -1.50355505    -0.57641308
 h     -3.01979622    -0.14345564     0.26901415
 h      0.00335543     0.96426378     1.86275264
          17

 c      1.14334283    -0.42466581     0.09618424
 c     -0.08942156    -1.08308739     0.00132488
 c     -1.14591323    -0.33169584    -0.41510591
 c     -0.04641719     1.48759414     0.93443116
 c     -0.64616706     1.14763240    -0.37565590
 c      0.91943917     0.95373619    -0.24278554
 h     -0.02000701    -2.25045879     0.29259866
 h     -0.05628125     2.49985840     1.17201755
 h     -0.71269745     2.02539221    -1.05734247
 h      1.55393720     1.75533231    -0.63823755
 o      2.26210033    -0.97366955     0.52191863
 h      3.23162453    -0.41563338     0.18441131
 c     -2.56679307    -0.57134025    -0.65085270
 h     -3.10615568    -0.46246313    -1.63128520
 h     -3.01131278    -1.44369301    -0.51493735
 h     -2.97498013    -0.12510114     0.26070127
 h     -0.03168983     1.00515908     1.90458322
          17

 c      1.13666108    -0.42262090     0.08742351
 c     -0.08297687    -1.08687648    -0.00249715
 c     -1.12920391    -0.33502684    -0.42125319
 c     -0.03704349     1.50010006     0.93860482
 c     -0.65766539     1.13939307    -0.38398161
 c      0.90855017     0.95903716    -0.23315228
 h      0.02651500    -2.22210939     0.29333116
 h     -0.05058340     2.53133681     1.09349215
 h     -0.68686250     2.03006291    -1.04183940
 h      1.55469525     1.75189288    -0.52734643
 o      2.25361662    -0.98193315     0.51652503
 h      3.26341932    -0.42353061     0.22720310
 c     -2.56955119    -0.58023980    -0.64994229
 h     -3.03580768    -0.39433699    -1.58868021
 h     -3.05233098    -1.43551905    -0.44260455
 h     -2.93818946    -0.09441738     0.24936709
 h     -0.07210872     1.03521264     1.94490336
          17

 c      1.13137910    -0.41952308     0.07870390
 c     -0.07622845    -1.09451274    -0.00559062
 c     -1.11264875    -0.33718304    -0.42797539
 c     -0.02771213     1.51183600     0.94265926
 c     -0.66676596     1.13017908    -0.39243080
 c      0.89608021     0.96516586    -0.22199092
 h      0.06339964    -2.17453994     0.28727844
 h     -0.03956737     2.58229361     1.01616632
 h     -0.67531899     2.02741946    -1.02669559
 h      1.56449200     1.75020258    -0.42210526
 o      2.24681286    -0.98899843     0.51000405
 h      3.25289466    -0.44995462     0.28190961
 c     -2.57109152    -0.58773486    -0.64812345
 h     -2.96581928    -0.31089151    -1.55581021
 h     -3.09737481    -1.47094999    -0.36220479
 h     -2.91017777    -0.04953230     0.23696630
 h     -0.11633994     1.05921075     1.97707035
          17

 c      1.12773748    -0.41539417     0.07023183
 c     -0.06899773    -1.10506525    -0.00819420
 c     -1.09691258    -0.33846507    -0.43518007
 c     -0.01891561     1.52332905     0.94683843
 c     -0.67312213     1.12024914    -0.40061419
 c      0.88206581     0.97162572    -0.20915460
 h      0.08939060    -2.11930022     0.27676785
 h     -0.02353535     2.64059950     0.94130537
 h     -0.67942510     2.01904150    -1.01485933
 h      1.58644934     1.75446114    -0.32585746
 o      2.24158246    -0.99490984     0.50251716
 h      3.20081193    -0.49312415     0.34536648
 c     -2.57148004    -0.59556610    -0.64376889
 h     -2.90357791    -0.21307304    -1.54402681
 h     -3.13626185    -1.52490530    -0.28280837
 h     -2.89010112     0.00812906     0.22314676
 h     -0.16228059     1.08131301     1.99575419
          17

 c      1.12579681    -0.41039410     0.06221157
 c     -0.06124248    -1.11681367    -0.01079882
 c     -1.08251428    -0.33922828    -0.44266855
 c     -0.01112094     1.53540893     0.95115078
 c     -0.67651787     1.10982613    -0.40820784
 c      0.86710954     0.97843887    -0.19471274
 h      0.10509803    -2.07549200     0.26645431
 h     -0.00332439     2.69238800     0.87158063
 h     -0.69980502     2.00695809    -1.00907347
 h      1.61813065     1.76269564    -0.24006773
 o      2.23743425    -0.99990359     0.49429214
 h      3.11463203    -0.54791834     0.41340191
 c     -2.57126567    -0.60457315    -0.63624654
 h     -2.85035760    -0.10582475    -1.55117623
 h     -3.16077385    -1.57622094    -0.21403487
 h     -2.87619008     0.07395935     0.20593413
 h     -0.20771173     1.10428541     1.99821598
          17

 c      1.12547213    -0.40482964     0.05485194
 c     -0.05305763    -1.12764055    -0.01405774
 c     -1.06986498    -0.33986552    -0.45017009
 c     -0.00471638     1.54873661     0.95535941
 c     -0.67686503     1.09914288    -0.41499062
 c      0.85222354     0.98596102    -0.17878434
 h      0.11296376    -2.06531432     0.26230268
 h      0.01971733     2.72773119     0.81053726
 h     -0.73634325     1.99290766    -1.01125863
 h      1.65296834     1.76905928    -0.16613563
 o      2.23283499    -1.00472937     0.48560899
 h      3.01888497    -0.60072659     0.48105506
 c     -2.57095478    -0.61417887    -0.62613559
 h     -2.80381464    -0.00041943    -1.56382484
 h     -3.16727717    -1.61262088    -0.16233162
 h     -2.86654895     0.14153291     0.18309370
 h     -0.25074908     1.12941329     1.98460814
          17

 c      1.12657967    -0.39910760     0.04836382
 c     -0.04447872    -1.13638567    -0.01839693
 c     -1.05930168    -0.34075544    -0.45739479
 c      0.00001808     1.56370412     0.95905036
 c     -0.67420201     1.08851606    -0.42088834
 c      0.83847612     0.99451850    -0.16147127
 h      0.11468869    -2.09866548     0.26715153
 h      0.04392309     2.74170201     0.76157122
 h     -0.78811608     1.97743711    -1.02188082
 h      1.68395451     1.76804629    -0.10605700
 o      2.22443151    -1.01106263     0.47653451
 h      2.96767302    -0.62313163     0.54691112
 c     -2.57067871    -0.62316245    -0.61424819
 h     -2.76270312     0.09049580    -1.56960299
 h     -3.15522185    -1.62813396    -0.13107129
 h     -2.85969324     0.20421521     0.15324948
 h     -0.29024300     1.15662122     1.95794049
          17

 c      1.12884755    -0.39362129     0.04292733
 c     -0.03537726    -1.14377302    -0.02372674
 c     -1.05107050    -0.34223152    -0.46406109
 c      0.00292238     1.58046716     0.96169159
 c     -0.66870843     1.07840020    -0.42599828
 c      0.82675073     1.00421504    -0.14288995
 h      0.10921738    -2.16280270     0.27742915
 h      0.06753707     2.73374882     0.72727313
 h     -0.85319033     1.95932917    -1.03959396
 h      1.70605615     1.75667607    -0.06196744
 o      2.21019470    -1.02000621     0.46661874
 h      2.99569350    -0.59648960     0.61838059
 c     -2.57022548    -0.63035364    -0.60116337
 h     -2.72756617     0.15753611    -1.56234192
 h     -3.12594226    -1.62077292    -0.12141454
 h     -2.85475886     0.25638025     0.11647892
 h     -0.32612223     1.18463616     1.92384584
          17

 c      1.13190300    -0.38865542     0.03866045
 c     -0.02573046    -1.15138259    -0.02972838
 c     -1.04526949    -0.34459070    -0.46988722
 c      0.00394139     1.59892687     0.96273118
 c     -0.66072425     1.06935759    -0.43056927
 c      0.81766847     1.01490022    -0.12321789
 h      0.09507897    -2.23467194     0.28665069
 h      0.08895353     2.70746525     0.70899226
 h     -0.92837466     1.93590185    -1.06145865
 h      1.71690727     1.73472576    -0.03559933
 o      2.19353455    -1.02994733     0.45605881
 h      3.05371505    -0.54654005     0.69352268
 c     -2.56915789    -0.63479150    -0.58732754
 h     -2.69971690     0.19517616    -1.54077952
 h     -3.08247036    -1.59199962    -0.13258575
 h     -2.85148909     0.29412202     0.07446980
 h     -0.35950690     1.21132704     1.88975379
          17

 c      1.13531300    -0.38440998     0.03563274
 c     -0.01577570    -1.16041627    -0.03619798
 c     -1.04182075    -0.34807477    -0.47457802
 c      0.00305830     1.61859718     0.96180580
 c     -0.65074476     1.06192931    -0.43494025
 c      0.81158331     1.02618474    -0.10272115
 h      0.07251905    -2.29553619     0.28971621
 h      0.10702803     2.67133631     0.70634114
 h     -1.00918534     1.90415630    -1.08370740
 h      1.71684535     1.70440090    -0.02797044
 o      2.17771284    -1.03930275     0.44559994
 h      3.09614220    -0.49918408     0.76220212
 c     -2.56683266    -0.63557525    -0.57326690
 h     -2.68051314     0.20080968    -1.50654871
 h     -3.03021612    -1.54803162    -0.16134507
 h     -2.85013699     0.31566071     0.03044300
 h     -0.39219725     1.23447452     1.86291425
          17

 c      1.13861563    -0.38105190     0.03388329
 c     -0.00593894    -1.17140752    -0.04311342
 c     -1.04046920    -0.35283311    -0.47782494
 c      0.00016288     1.63841354     0.95900524
 c     -0.63938045     1.05649493    -0.43945661
 c      0.80856236     1.03746822    -0.08175637
 h      0.04329322    -2.33443692     0.28386442
 h      0.12153613     2.63978241     0.71669595
 h     -1.09022803     1.86208891    -1.10270128
 h      1.70899980     1.67009238    -0.03926606
 o      2.16422559    -1.04738181     0.43580372
 h      3.10564814    -0.46615278     0.81736853
 c     -2.56234313    -0.63161214    -0.55973541
 h     -2.67104713     0.17415933    -1.46330030
 h     -2.97809583    -1.50265230    -0.20099140
 h     -2.85142325     0.32165410    -0.01099317
 h     -0.42541326     1.25290498     1.84760990
          17

 c      1.14132584    -0.37873890     0.03342500
 c      0.00327544    -1.18435704    -0.05057993
 c     -1.04079468    -0.35888476    -0.47932056
 c     -0.00504687     1.65681316     0.95494284
 c     -0.62728751     1.05319074    -0.44439281
 c      0.80835707     1.04799714    -0.06073872
 h      0.00989959    -2.34665511     0.26815020
 h      0.13344808     2.63128642     0.73561099
 h     -1.16593056     1.80948470    -1.11571234
 h      1.69928998     1.63800547    -0.06893714
 o      2.15372611    -1.05393256     0.42702822
 h      3.07818889    -0.45211027     0.85530158
 c     -2.55457677    -0.62163725    -0.54760990
 h     -2.67203988     0.11772008    -1.41712095
 h     -2.93806306    -1.47781760    -0.24194738
 h     -2.85659090     0.31547213    -0.04406553
 h     -0.45861708     1.26720128     1.84352232
          17

 c      1.14294709    -0.37762988     0.03424328
 c      0.01136270    -1.19885609    -0.05878181
 c     -1.04223399    -0.36609032    -0.47878741
 c     -0.01294891     1.67256489     0.95040825
 c     -0.61509272     1.05189261    -0.44989840
 c      0.81047926     1.05700853    -0.04007881
 h     -0.02492159    -2.33238362     0.24300174
 h      0.14396304     2.65876767     0.75940426
 h     -1.23132239     1.74808491    -1.12136754
 h      1.69515155     1.61484777    -0.11605448
 o      2.14652957    -1.05887978     0.41952054
 h      3.01485651    -0.45885731     0.87413426
 c     -2.54274764    -0.60537213    -0.53720105
 h     -2.68398463     0.03847625    -1.37838253
 h     -2.91880406    -1.49170200    -0.27747923
 h     -2.86747139     0.30315168    -0.06237518
 h     -0.48959340     1.27923331     1.84681811
          17

 c      1.14300060    -0.37789844     0.03629355
 c      0.01787512    -1.21408515    -0.06796945
 c     -1.04412089    -0.37414839    -0.47601934
 c     -0.02370710     1.68583790     0.94592020
 c     -0.60332726     1.05223892    -0.45596587
 c      0.81451121     1.06399212    -0.02014236
 h     -0.05855053    -2.29693540     0.21020017
 h      0.15241127     2.71792589     0.78763366
 h     -1.28267077     1.68139073    -1.11981779
 h      1.70165276     1.60501509    -0.17946189
 o      2.14269541    -1.06227280     0.41342393
 h      2.92038172    -0.48605297     0.87371262
 c     -2.52706642    -0.58522560    -0.52747098
 h     -2.70787181    -0.05058903    -1.36403850
 h     -2.91747309    -1.53870975    -0.30914014
 h     -2.88621911     0.29206484    -0.06030526
 h     -0.51559664     1.29099799     1.85270057
          17

 c      1.14106813    -0.37974493     0.03949634
 c      0.02249020    -1.22871141    -0.07847239
 c     -1.04575544    -0.38262921    -0.47092544
 c     -0.03716870     1.69798128     0.94170464
 c     -0.59236197     1.05368867    -0.46240947
 c      0.82047564     1.06892470    -0.00131689
 h     -0.08903308    -2.25226555     0.17315440
 h      0.15609486     2.79063012     0.82133998
 h     -1.31801301     1.61424162    -1.11274799
 h      1.71706705     1.60791594    -0.25679618
 o      2.14180234    -1.06442474     0.40863009
 h      2.80642740    -0.52872873     0.85791210
 c     -2.50847119    -0.56501853    -0.51669607
 h     -2.74558425    -0.13580251    -1.39258400
 h     -2.92355180    -1.59549569    -0.34106019
 h     -2.91414917     0.28727095    -0.03567697
 h     -0.53442262     1.30381852     1.85729553
          17

 c      1.13684406    -0.38338341     0.04372932
 c      0.02509680    -1.24087689    -0.09068967
 c     -1.04648005    -0.39102984    -0.46355175
 c     -0.05299615     1.71042343     0.93785430
 c     -0.58235216     1.05561405    -0.46885482
 c      0.82879047     1.07221701     0.01588337
 h     -0.11588580    -2.21762733     0.13685201
 h      0.15226010     2.85813000     0.86027712
 h     -1.33748313     1.55224288    -1.10326746
 h      1.73339259     1.61851702    -0.34309086
 o      2.14238053    -1.06638379     0.40432611
 h      2.70028224    -0.56958842     0.84182020
 c     -2.48837282    -0.54687481    -0.50450883
 h     -2.79569926    -0.21506584    -1.46363579
 h     -2.92763147    -1.64165379    -0.37387282
 h     -2.94999174     0.28789450     0.00811805
 h     -0.54493425     1.31813143     1.85840555
          17

 c      1.13020505    -0.38896068     0.04883115
 c      0.02578830    -1.24878586    -0.10494272
 c     -1.04574474    -0.39881873    -0.45406372
 c     -0.07076527     1.72409079     0.93433360
 c     -0.57322008     1.05741024    -0.47475977
 c      0.83982824     1.07442976     0.03085971
 h     -0.14013767    -2.21332949     0.10610408
 h      0.13930453     2.90777915     0.90261703
 h     -1.34324892     1.50105684    -1.09560146
 h      1.74155361     1.63051917    -0.43116296
 o      2.14175732    -1.07033991     0.39854906
 h      2.64699657    -0.57284319     0.85870760
 c     -2.46877776    -0.53103087    -0.49240091
 h     -2.84966955    -0.29418991    -1.55252821
 h     -2.92401204    -1.66611620    -0.40539632
 h     -2.98937721     0.28797964     0.06315028
 h     -0.54720852     1.33351999     1.85565588
          17

 c      1.12130539    -0.39642263     0.05465371
 c      0.02460501    -1.25203948    -0.12119633
 c     -1.04316288    -0.40547153    -0.44271066
 c     -0.08998595     1.73938669     0.93093006
 c     -0.56471213     1.05860126    -0.47948455
 c      0.85358327     1.07605141     0.04308394
 h     -0.16198192    -2.24549630     0.08211302
 h      0.11679806     2.93313402     0.94574768
 h     -1.33879539     1.46554030    -1.09439878
 h      1.73543768     1.63884158    -0.51351208
 o      2.13930803    -1.07699718     0.39053309
 h      2.65754040    -0.52682385     0.92228719
 c     -2.45170907    -0.51741647    -0.48189596
 h     -2.89740031    -0.37456619    -1.63358401
 h     -2.90993661    -1.66468023    -0.43275975
 h     -3.02639983     0.28076503     0.12024193
 h     -0.54245026     1.34879520     1.85035222
          17

 c      1.11063967    -0.40547831     0.06113727
 c      0.02135111    -1.25211420    -0.13901756
 c     -1.03858309    -0.41048309    -0.42980588
 c     -0.11012633     1.75629939     0.92727593
 c     -0.55654321     1.05891351    -0.48241651
 c      0.86963949     1.07742530     0.05220658
 h     -0.17878727    -2.30036536     0.06185795
 h      0.08521447     2.93262107     0.98686766
 h     -1.32738205     1.44880026    -1.10352311
 h      1.71274647     1.64036019    -0.58388653
 o      2.13742061    -1.08406901     0.38240450
 h      2.69292660    -0.46816931     0.99909967
 c     -2.43862216    -0.50613494    -0.47369651
 h     -2.93225992    -0.45303568    -1.69214248
 h     -2.88467543    -1.63745442    -0.45332204
 h     -3.05568001     0.26182157     0.17161600
 h     -0.53266231     1.36215509     1.84501624
          17

 c      1.09896288    -0.41571083     0.06830012
 c      0.01584150    -1.25118193    -0.15785591
 c     -1.03216388    -0.41334875    -0.41571260
 c     -0.13068014     1.77443039     0.92295125
 c     -0.54857253     1.05830017    -0.48311456
 c      0.88729691     1.07874110     0.05809275
 h     -0.18708727    -2.35754968     0.04135457
 h      0.04581679     2.90911732     1.02331979
 h     -1.31022426     1.45145407    -1.12466176
 h      1.67436828     1.63379166    -0.63802143
 o      2.13759400    -1.08988695     0.37583341
 h      2.72595506    -0.42384714     1.06176955
 c     -2.43027111    -0.49729740    -0.46795818
 h     -2.95101552    -0.52520762    -1.72218003
 h     -2.84922216    -1.58820306    -0.46481386
 h     -3.07353091     0.22975030     0.21186983
 h     -0.52005135     1.37152934     1.84244841
          17

 c      1.08712593    -0.42668376     0.07616932
 c      0.00815976    -1.25105463    -0.17723834
 c     -1.02439676    -0.41356071    -0.40082949
 c     -0.15126361     1.79289667     0.91760868
 c     -0.54088772     1.05693100    -0.48139357
 c      0.90568409     1.08002978     0.06083767
 h     -0.18491225    -2.40153790     0.01786258
 h      0.00071943     2.87082547     1.05299016
 h     -1.28571486     1.47145359    -1.15655733
 h      1.62379130     1.61954555    -0.67409142
 o      2.14020130    -1.09382695     0.37147412
 h      2.74587890    -0.40402245     1.09861496
 c     -2.42671930    -0.49076738    -0.46464196
 h     -2.95255614    -0.58691548    -1.72223687
 h     -2.80659316    -1.52554433    -0.46529433
 h     -3.07836318     0.18578853     0.23806471
 h     -0.50632322     1.37515952     1.84437901
          17

 c      1.07593955    -0.43799773     0.08472791
 c     -0.00130065    -1.25293185    -0.19679059
 c     -1.01605440    -0.41063910    -0.38557307
 c     -0.17167803     1.81018938     0.91103699
 c     -0.53373143     1.05514904    -0.47730518
 c      0.92380409     1.08114244     0.06080411
 h     -0.17212979    -2.42372658    -0.00998074
 h     -0.04711480     2.83258238     1.07501483
 h     -1.25039794     1.50460670    -1.19541427
 h      1.56694347     1.59984536    -0.69336874
 o      2.14513701    -1.09572480     0.36950862
 h      2.74905060    -0.41140401     1.10552167
 c     -2.42734812    -0.48589913    -0.46371081
 h     -2.93702850    -0.63447657    -1.69314273
 h     -2.76239193    -1.46543157    -0.45308871
 h     -3.07091459     0.13344266     0.24980597
 h     -0.49225842     1.37222955     1.85036019
          17

 c      1.06608136    -0.44931939     0.09388507
 c     -0.01190821    -1.25743584    -0.21621058
 c     -1.00806534    -0.40419848    -0.37035451
 c     -0.19185881     1.82432351     0.90313465
 c     -0.52734825     1.05340060    -0.47105152
 c      0.94055144     1.08172028     0.05868423
 h     -0.14997989    -2.42108928    -0.04257231
 h     -0.09452712     2.81404509     1.09037892
 h     -1.20085107     1.54553904    -1.23612802
 h      1.51212844     1.57901438    -0.70109389
 o      2.15210899    -1.09561831     0.36991873
 h      2.73489727    -0.44550695     1.08183005
 c     -2.43094658    -0.48151330    -0.46523708
 h     -2.90557411    -0.66476405    -1.63730461
 h     -2.72413213    -1.43124268    -0.42657053
 h     -3.05461767     0.07840358     0.24964926
 h     -0.47785086     1.36318942     1.85772767
          17

 c      1.05804420    -0.46039673     0.10346290
 c     -0.02290338    -1.26459568    -0.23525629
 c     -1.00133856    -0.39403970    -0.35555367
 c     -0.21170759     1.83374519     0.89393645
 c     -0.52186372     1.05215826    -0.46289887
 c      0.95479468     1.08121101     0.05549292
 h     -0.12069617    -2.39547362    -0.07957777
 h     -0.13972026     2.82948491     1.10076681
 h     -1.13515995     1.58868258    -1.27357526
 h      1.46909880     1.56321051    -0.70648193
 o      2.16066785    -1.09374607     0.37248827
 h      2.70579273    -0.50274548     1.03034318
 c     -2.43610156    -0.47680398    -0.46939561
 h     -2.86070526    -0.67560872    -1.55947710
 h     -2.69676640    -1.44233210    -0.38396896
 h     -3.03587141     0.02833873     0.24358270
 h     -0.46283254     1.34957816     1.86268917
          17

 c      1.05212861    -0.47105772     0.11320415
 c     -0.03352649    -1.27371601    -0.25375132
 c     -0.99659096    -0.38024408    -0.34149695
 c     -0.23099145     1.83844862     0.88375972
 c     -0.51723601     1.05185640    -0.45312978
 c      0.96562852     1.07904713     0.05229004
 h     -0.08726292    -2.35441959    -0.11993495
 h     -0.18300106     2.87540901     1.10569140
 h     -1.05348875     1.62902706    -1.30352898
 h      1.44611374     1.55826505    -0.71944879
 o      2.16998087    -1.09078962     0.37651963
 h      2.67073802    -0.57255470     0.96174729
 c     -2.44164210    -0.47274414    -0.47597473
 h     -2.80761837    -0.66692252    -1.47014760
 h     -2.67787360    -1.49483621    -0.32512391
 h     -3.02306832    -0.00847880     0.24025908
 h     -0.44715409     1.33351772     1.86170682
          17

 c      1.04848264    -0.48118828     0.12281164
 c     -0.04314790    -1.28322427    -0.27158636
 c     -0.99424631    -0.36322998    -0.32845207
 c     -0.24943878     1.83973505     0.87314200
 c     -0.51326009     1.05285158    -0.44203034
 c      0.97270453     1.07498811     0.04961643
 h     -0.05297751    -2.31272364    -0.16184721
 h     -0.22530710     2.93408692     1.10234295
 h     -0.95801938     1.66259806    -1.32317128
 h      1.44591807     1.56574392    -0.74385097
 o      2.17825428    -1.08842033     0.38018871
 h      2.65438663    -0.62870400     0.90462617
 c     -2.44646477    -0.47132921    -0.48318090
 h     -2.75659734    -0.64276552    -1.39303603
 h     -2.66141362    -1.56551290    -0.25425553
 h     -3.02296393    -0.02637236     0.24695080
 h     -0.43121859     1.31716044     1.85248535
          17

 c      1.04717124    -0.49066899     0.13201470
 c     -0.05139714    -1.29085466    -0.28868058
 c     -0.99442609    -0.34373444    -0.31664005
 c     -0.26683898     1.83910533     0.86256439
 c     -0.50960719     1.05540564    -0.42988811
 c      0.97628935     1.06927758     0.04722728
 h     -0.02051069    -2.29086852    -0.20329749
 h     -0.26684913     2.98702718     1.08821903
 h     -0.85253333     1.68674954    -1.33134827
 h      1.46481784     1.58131580    -0.77418215
 o      2.18288760    -1.08900217     0.38086874
 h      2.69454485    -0.63435481     0.89998834
 c     -2.44940099    -0.47362547    -0.48692692
 h     -2.72314305    -0.61191027    -1.36915365
 h     -2.64358808    -1.63170743    -0.17884244
 h     -3.03644171    -0.02513907     0.26400377
 h     -0.41588308     1.30221531     1.83448285
          17

 c      1.04819394    -0.49930631     0.14060578
 c     -0.05820690    -1.29470298    -0.30488280
 c     -0.99701202    -0.32270619    -0.30624079
 c     -0.28303575     1.83771099     0.85230181
 c     -0.50589112     1.05967752    -0.41699417
 c      0.97696739     1.06241631     0.04449554
 h      0.00878621    -2.30389739    -0.24338752
 h     -0.30709943     3.02167259     1.06249657
 h     -0.74183953     1.70030149    -1.32864863
 h      1.49592791     1.59774320    -0.80023007
 o      2.18423347    -1.09213327     0.37914263
 h      2.78329843    -0.59758071     0.93763835
 c     -2.45017303    -0.47985636    -0.48383203
 h     -2.71572885    -0.57997034    -1.42406711
 h     -2.62350648    -1.67924093    -0.10659747
 h     -3.05884403    -0.00915620     0.28474907
 h     -0.40233153     1.28959531     1.80908635
          17

 c      1.05144698    -0.50685082     0.14841782
 c     -0.06361845    -1.29452736    -0.31993037
 c     -1.00174587    -0.30114047    -0.29740022
 c     -0.29790127     1.83635218     0.84243706
 c     -0.50174799     1.06569733    -0.40364925
 c      0.97536229     1.05485717     0.04092537
 h      0.03374172    -2.34747622    -0.28292922
 h     -0.34517346     3.03149738     1.02586545
 h     -0.63115286     1.70353662    -1.31734149
 h      1.53257887     1.60857255    -0.81305143
 o      2.18493103    -1.09574623     0.37752390
 h      2.87803663    -0.55364233     0.97687345
 c     -2.45009256    -0.49024158    -0.47527345
 h     -2.72487443    -0.54417618    -1.52648182
 h     -2.60181233    -1.70093923    -0.04375213
 h     -3.08382506     0.01581467     0.30071602
 h     -0.39186466     1.27925807     1.77947354
          17

 c      1.05670967    -0.51307791     0.15529786
 c     -0.06759244    -1.29143139    -0.33356664
 c     -1.00831833    -0.27995329    -0.29026001
 c     -0.31132923     1.83556908     0.83294308
 c     -0.49691598     1.07332477    -0.39017853
 c      0.97204418     1.04686963     0.03634770
 h      0.05219685    -2.40230407    -0.32293519
 h     -0.38008494     3.01478579     0.98007356
 h     -0.52546916     1.69804432    -1.30113135
 h      1.56969234     1.60965599    -0.80728466
 o      2.18660648    -1.09882084     0.37727381
 h      2.95330915    -0.52107312     0.99718880
 c     -2.45060889    -0.50453249    -0.46410860
 h     -2.73817699    -0.50336636    -1.63095352
 h     -2.57972725    -1.69410285     0.00527653
 h     -3.10591872     0.04454371     0.30525692
 h     -0.38568076     1.27033633     1.75007191
          17

 c      1.06365374    -0.51783191     0.16110080
 c     -0.07005943    -1.28658403    -0.34563090
 c     -1.01639294    -0.25993372    -0.28496473
 c     -0.32323446     1.83562060     0.82379165
 c     -0.49129672     1.08223342    -0.37697057
 c      0.96752748     1.03853271     0.03090601
 h      0.06190105    -2.44918952    -0.36342416
 h     -0.41092265     2.97438182     0.92766055
 h     -0.42903533     1.68629316    -1.28454427
 h      1.60392843     1.59920936    -0.78104859
 o      2.18996645    -1.10107036     0.37876341
 h      2.99890414    -0.50628639     0.99247744
 c     -2.45249563    -0.52197704    -0.45193294
 h     -2.74901216    -0.46013248    -1.71126005
 h     -2.55875907    -1.65932093     0.03765053
 h     -3.12141614     0.07289547     0.29453586
 h     -0.38470663     1.26166749     1.72547954
          17

 c      1.07186264    -0.52102948     0.16569258
 c     -0.07100120    -1.28064460    -0.35603828
 c     -1.02560180    -0.24172921    -0.28164600
 c     -0.33353834     1.83631833     0.81507653
 c     -0.48497395     1.09193783    -0.36454020
 c      0.96226554     1.02975597     0.02500170
 h      0.06149783    -2.47574624    -0.40361900
 h     -0.43711785     2.91881803     0.87179535
 h     -0.34509639     1.67093858    -1.27189647
 h      1.63366560     1.57760364    -0.73540788
 o      2.19532046    -1.10247213     0.38202534
 h      3.01127377    -0.51101510     0.96215392
 c     -2.45598035    -0.54150540    -0.43944015
 h     -2.75477942    -0.41818526    -1.75643645
 h     -2.54072761    -1.60099621     0.05236361
 h     -3.12850711     0.09794439     0.26742949
 h     -0.38951095     1.25265592     1.70901781
          17

 c      1.08085845    -0.52265455     0.16895520
 c     -0.07046405    -1.27380496    -0.36474040
 c     -1.03554579    -0.22584438    -0.28040479
 c     -0.34213496     1.83682787     0.80711480
 c     -0.47817927     1.10184546    -0.35357805
 c      0.95660761     1.02028798     0.01925348
 h      0.05064440    -2.47595760    -0.44244574
 h     -0.45888078     2.86390111     0.81587242
 h     -0.27600334     1.65413318    -1.26619257
 h      1.65926842     1.54735043    -0.67408394
 o      2.20276493    -1.10311326     0.38693493
 h      2.99035634    -0.53476546     0.90818648
 c     -2.46093229    -0.56161812    -0.42719186
 h     -2.75468861    -0.38118029    -1.76281735
 h     -2.52788325    -1.52987002     0.05164655
 h     -3.12718431     0.11802005     0.22516170
 h     -0.40030121     1.24401001     1.70163952
          17

 c      1.09014078    -0.52276987     0.17079027
 c     -0.06854942    -1.26593427    -0.37170345
 c     -1.04579819    -0.21265315    -0.28129595
 c     -0.34887251     1.83582460     0.80048811
 c     -0.47122783     1.11130578    -0.34494262
 c      0.95073142     1.00972385     0.01444915
 h      0.02981092    -2.44860330    -0.47885155
 h     -0.47743425     2.83069714     0.76256443
 h     -0.22349717     1.63722749    -1.26851313
 h      1.68356516     1.51313262    -0.60314918
 o      2.21207078    -1.10324186     0.39316567
 h      2.94102095    -0.57384645     0.83575322
 c     -2.46696065    -0.58006290    -0.41616514
 h     -2.74872339    -0.35253228    -1.73004442
 h     -2.52296198    -1.46716182     0.04363998
 h     -3.11914717     0.13284844     0.17100158
 h     -0.41696826     1.23773254     1.70198596
          17

 c      1.09923107    -0.52153884     0.17112261
 c     -0.06541343    -1.25663077    -0.37689598
 c     -1.05591013    -0.20241952    -0.28431398
 c     -0.35364969     1.83250356     0.79595521
 c     -0.46446401     1.11965344    -0.33957472
 c      0.94463757     0.99756389     0.01142248
 h      0.00012440    -2.39679283    -0.51204620
 h     -0.49392672     2.83394417     0.71320843
 h     -0.18884820     1.62094428    -1.27816045
 h      1.71169041     1.48121276    -0.52983700
 o      2.22218083    -1.10359159     0.39993569
 h      2.88070648    -0.61596460     0.75722589
 c     -2.47349190    -0.59393117    -0.40788934
 h     -2.73730411    -0.33537778    -1.65993039
 h     -2.52883089    -1.44368698     0.04300582
 h     -3.10770800     0.14379145     0.11000492
 h     -0.43914388     1.23627221     1.70751265
          17

 c      1.10771380    -0.51922723     0.16990896
 c     -0.06127554    -1.24517190    -0.38027193
 c     -1.06541569    -0.19531239    -0.28938177
 c     -0.35658478     1.82768031     0.79415377
 c     -0.45822414     1.12628490    -0.33834303
 c      0.93833122     0.98340374     0.01081067
 h     -0.03676750    -2.32877493    -0.54185537
 h     -0.50743518     2.86902236     0.66921156
 h     -0.17280966     1.60575713    -1.29334545
 h      1.74868838     1.45737727    -0.45984442
 o      2.23038846    -1.10600742     0.40571266
 h      2.85235230    -0.63029083     0.69681348
 c     -2.47991548    -0.60154366    -0.40341871
 h     -2.72141763    -0.33224598    -1.55752452
 h     -2.54713350    -1.47800868     0.06001098
 h     -3.09752674     0.15399874     0.04862984
 h     -0.46628213     1.24148771     1.71575420
          17

 c      1.11525639    -0.51614668     0.16715368
 c     -0.05642390    -1.23045605    -0.38174749
 c     -1.07384141    -0.19140861    -0.29634096
 c     -0.35798389     1.82324387     0.79531898
 c     -0.45281006     1.13077477    -0.34185241
 c      0.93215637     0.96720309     0.01283385
 h     -0.07906471    -2.25888172    -0.56924496
 h     -0.51527344     2.91752466     0.63332267
 h     -0.17552225     1.59220044    -1.31199050
 h      1.79508567     1.44411362    -0.39478214
 o      2.23410399    -1.11232236     0.40940714
 h      2.89689455    -0.58604083     0.67164499
 c     -2.48573790    -0.60448816    -0.40180965
 h     -2.70340517    -0.34402463    -1.43527626
 h     -2.57669354    -1.55282599     0.08729767
 h     -3.09374051     0.16779392    -0.00608062
 h     -0.49776382     1.25413215     1.72498900
          17

 c      1.12164337    -0.51258564     0.16292696
 c     -0.05118192    -1.21125327    -0.38121165
 c     -1.08074647    -0.19067776    -0.30495264
 c     -0.35816291     1.82083417     0.79925350
 c     -0.44846220     1.13297182    -0.35027853
 c      0.92689512     0.94939098     0.01734552
 h     -0.12553907    -2.20500586    -0.59646578
 h     -0.51498029     2.96172753     0.60852460
 h     -0.19645535     1.58101193    -1.33234767
 h      1.84494989     1.43978165    -0.33280345
 o      2.23553438    -1.12079693     0.41218579
 h      2.97941092    -0.50986783     0.66303428
 c     -2.49050363    -0.60589044    -0.40012744
 h     -2.68889022    -0.36757663    -1.32186114
 h     -2.61419450    -1.63587087     0.11052205
 h     -3.09998977     0.18843539    -0.04815136
 h     -0.53298779     1.27391703     1.73431607
          17

 c      1.12685894    -0.50883938     0.15737355
 c     -0.04585732    -1.18710512    -0.37866649
 c     -1.08579588    -0.19293444    -0.31492803
 c     -0.35737013     1.82130546     0.80540967
 c     -0.44532909     1.13300600    -0.36329443
 c      0.92345132     0.93071934     0.02407136
 h     -0.17561611    -2.17865092    -0.62539846
 h     -0.50516983     2.99045656     0.59681807
 h     -0.23433313     1.57309242    -1.35332712
 h      1.88910758     1.44058219    -0.27150240
 o      2.23749159    -1.12906892     0.41511637
 h      3.05456892    -0.43848343     0.65366804
 c     -2.49363487    -0.60834964    -0.39377200
 h     -2.68851636    -0.39347600    -1.26833028
 h     -2.65597458    -1.70402738     0.12066796
 h     -3.11628522     0.21534053    -0.07456742
 h     -0.57138965     1.29980574     1.74347868
          17

 c      1.13109509    -0.50525278     0.15070765
 c     -0.04082994    -1.15915883    -0.37445611
 c     -1.08882741    -0.19781436    -0.32597898
 c     -0.35579215     1.82480813     0.81300782
 c     -0.44344592     1.13122345    -0.38012508
 c      0.92245720     0.91208864     0.03275496
 h     -0.22751968    -2.17548168    -0.65469480
 h     -0.48536945     2.99847932     0.59897695
 h     -0.28713709     1.56935504    -1.37450465
 h      1.91952656     1.44283707    -0.20974407
 o      2.24110715    -1.13596895     0.41850066
 h      3.10248782    -0.38922744     0.63809791
 c     -2.49502395    -0.61291831    -0.37968436
 h     -2.71010509    -0.41533002    -1.30957838
 h     -2.69871301    -1.74555608     0.11480020
 h     -3.13888193     0.24359500    -0.08581009
 h     -0.61239699     1.33035642     1.75253892
          17

 c      1.13468676    -0.50221961     0.14319596
 c     -0.03659798    -1.12969569    -0.36923299
 c     -1.08988662    -0.20479530    -0.33785423
 c     -0.35357210     1.83097320     0.82120187
 c     -0.44273736     1.12809787    -0.39970954
 c      0.92409985     0.89446094     0.04316478
 h     -0.27706379    -2.18064679    -0.67992936
 h     -0.45572199     2.98510288     0.61464342
 h     -0.35223261     1.57050399    -1.39580151
 h      1.93141173     1.44406501    -0.14777397
 o      2.24661177    -1.14099473     0.42232109
 h      3.11687815    -0.36852971     0.61572378
 c     -2.49594584    -0.61868293    -0.36079171
 h     -2.74573328    -0.44101288    -1.40994271
 h     -2.73946173    -1.75600138     0.09375427
 h     -3.16231641     0.26626543    -0.08468077
 h     -0.65534011     1.36405231     1.76146098
          17

 c      1.13803461    -0.50014779     0.13513359
 c     -0.03362492    -1.10108584    -0.36368778
 c     -1.08924411    -0.21323655    -0.35034399
 c     -0.35083000     1.83899675     0.82925374
 c     -0.44305099     1.12415826    -0.42090595
 c      0.92814087     0.87879252     0.05506422
 h     -0.31919263    -2.18035113    -0.69646229
 h     -0.41679417     2.95397053     0.64230087
 h     -0.42655397     1.57675937    -1.41691062
 h      1.92351606     1.44326179    -0.08669246
 o      2.25388942    -1.14392590     0.42645531
 h      3.09684230    -0.37834686     0.58747724
 c     -2.49788427    -0.62453039    -0.34134568
 h     -2.78329948    -0.47699536    -1.51861253
 h     -2.77575562    -1.73540349     0.06028041
 h     -3.18150286     0.27711126    -0.07469857
 h     -0.69933192     1.39953567     1.76976766
          17

 c      1.14153151    -0.49941221     0.12681452
 c     -0.03217582    -1.07530171    -0.35837369
 c     -1.08737827    -0.22241170    -0.36326093
 c     -0.34768547     1.84760882     0.83665702
 c     -0.44421092     1.11995279    -0.44267064
 c      0.93399481     0.86593014     0.06820437
 h     -0.34973882    -2.16664012    -0.70117623
 h     -0.36937574     2.91408760     0.67912323
 h     -0.50673098     1.58762174    -1.43673613
 h      1.89806002     1.44106061    -0.02798176
 o      2.26261672    -1.14474417     0.43072826
 h      3.04507507    -0.41761042     0.55507482
 c     -2.50160754    -0.62976295    -0.32375666
 h     -2.81595997    -0.52294026    -1.60819050
 h     -2.80601488    -1.68807987     0.01842890
 h     -3.19293192     0.27231233    -0.05901396
 h     -0.74319647     1.43566562     1.77646244
          17

 c      1.14549471    -0.50030376     0.11850152
 c     -0.03225172    -1.05386603    -0.35366602
 c     -1.08493213    -0.23154202    -0.37642265
 c     -0.34429481     1.85506173     0.84315627
 c     -0.44607237     1.11603316    -0.46415854
 c      0.94079065     0.85646895     0.08233625
 h     -0.36602538    -2.13704392    -0.69265069
 h     -0.31397259     2.88047570     0.72113799
 h     -0.58912313     1.60183963    -1.45326405
 h      1.86081891     1.44002300     0.02684590
 o      2.27208202    -1.14381403     0.43489735
 h      2.97098303    -0.47934925     0.52132140
 c     -2.50717627    -0.63364902    -0.30925800
 h     -2.84092695    -0.57582275    -1.66780321
 h     -2.83044834    -1.62454528    -0.02618904
 h     -3.19513006     0.25116700    -0.03995222
 h     -0.78555045     1.47142053     1.78028719
          17

 c      1.15011814    -0.50297637     0.11040656
 c     -0.03359279    -1.03784890    -0.34976160
 c     -1.08263757    -0.23984387    -0.38964426
 c     -0.34089643     1.85953192     0.84862383
 c     -0.44855565     1.11292654    -0.48473133
 c      0.94743677     0.85061898     0.09721426
 h     -0.36694227    -2.09358189    -0.67093795
 h     -0.25003969     2.86986808     0.76444683
 h     -0.66987239     1.61767258    -1.46404974
 h      1.82090923     1.44479619     0.07659763
 o      2.28057779    -1.14247143     0.43861366
 h      2.90040993    -0.54126327     0.49076778
 c     -2.51402201    -0.63504948    -0.29873057
 h     -2.85729489    -0.63218651    -1.69378405
 h     -2.85241937    -1.56404594    -0.06622061
 h     -3.18890218     0.21642357    -0.01884030
 h     -0.82506126     1.50574595     1.78019020
          17

 c      1.15546783    -0.50738643     0.10269134
 c     -0.03571965    -1.02776182    -0.34667084
 c     -1.08119890    -0.24659572    -0.40274164
 c     -0.33774038     1.86017633     0.85287856
 c     -0.45164338     1.11108607    -0.50390821
 c      0.95280089     0.84820438     0.11257849
 h     -0.35317474    -2.04286595    -0.63755108
 h     -0.17653506     2.88852298     0.80700626
 h     -0.74512572     1.63336162    -1.46703553
 h      1.78878580     1.46114123     0.12073533
 o      2.28491406    -1.14358286     0.44150876
 h      2.88332888    -0.55705105     0.46836090
 c     -2.52105814    -0.63265592    -0.29296097
 h     -2.86496428    -0.68863152    -1.68532113
 h     -2.87835833    -1.53172982    -0.09408108
 h     -3.17768628     0.17465699     0.00422960
 h     -0.86075433     1.53749244     1.77570816
          17

 c      1.16152355    -0.51324417     0.09547920
 c     -0.03800837    -1.02335592    -0.34421119
 c     -1.08114454    -0.25122146    -0.41553737
 c     -0.33483251     1.85772826     0.85568920
 c     -0.45535081     1.11084299    -0.52131056
 c      0.95607347     0.84892638     0.12814842
 h     -0.32770496    -1.99722796    -0.59564182
 h     -0.09478330     2.92520448     0.84836142
 h     -0.81141181     1.64757904    -1.46120968
 h      1.77158091     1.49281824     0.15934516
 o      2.28385897    -1.14833750     0.44357465
 h      2.93929150    -0.50804372     0.45356905
 c     -2.52723361    -0.62637507    -0.29245802
 h     -2.86424598    -0.74172156    -1.64293209
 h     -2.91205709    -1.54220167    -0.10585683
 h     -3.16765440     0.13600621     0.03070119
 h     -0.89217298     1.56551128     1.76705936
          17

 c      1.16821934    -0.52003290     0.08886402
 c     -0.03980094    -1.02354419    -0.34205550
 c     -1.08271227    -0.25337362    -0.42786409
 c     -0.33184183     1.85363531     0.85692000
 c     -0.45968159     1.11238355    -0.53661647
 c      0.95709262     0.85272354     0.14366387
 h     -0.29579600    -1.97459919    -0.54959940
 h     -0.00961592     2.96106706     0.88781360
 h     -0.86601637     1.65973731    -1.44693674
 h      1.76896839     1.53799698     0.19255052
 o      2.28045837    -1.15394570     0.44498412
 h      3.02050068    -0.43998025     0.44336290
 c     -2.53225316    -0.61828609    -0.29727540
 h     -2.85584579    -0.78790389    -1.56838516
 h     -2.94815742    -1.58539806    -0.10295251
 h     -3.16603696     0.11125473     0.06316834
 h     -0.91929377     1.58884555     1.75494850
          17

 c      1.17543522    -0.52710480     0.08292175
 c     -0.04063072    -1.02696947    -0.33993059
 c     -1.08582940    -0.25298948    -0.43956108
 c     -0.32829348     1.84905597     0.85657147
 c     -0.46458523     1.11574179    -0.54952874
 c      0.95625503     0.85980803     0.15892301
 h     -0.26270331    -1.99139930    -0.50281589
 h      0.07268698     2.98123728     0.92393004
 h     -0.90725882     1.67016285    -1.42602064
 h      1.77449619     1.58943559     0.21998623
 o      2.27710600    -1.15835677     0.44578691
 h      3.08970915    -0.38730001     0.43690577
 c     -2.53654367    -0.61101203    -0.30699052
 h     -2.84123949    -0.82378644    -1.46598930
 h     -2.97664418    -1.63935480    -0.08869597
 h     -3.17651128     0.10567344     0.10312416
 h     -0.94231740     1.60684420     1.74030747
          17

 c      1.18297222    -0.53376621     0.07771582
 c     -0.04051790    -1.03324033    -0.33784721
 c     -1.09015830    -0.25029094    -0.45046691
 c     -0.32375596     1.84460530     0.85474188
 c     -0.46993100     1.12081236    -0.55975796
 c      0.95411565     0.87039353     0.17376761
 h     -0.23004843    -2.04824709    -0.45513481
 h      0.14636858     2.97769586     0.95505152
 h     -0.93466058     1.68013909    -1.40157155
 h      1.78051870     1.63830774     0.24090752
 o      2.27482354    -1.16087271     0.44599605
 h      3.13177111    -0.36284598     0.43410959
 c     -2.54083011    -0.60591079    -0.32035333
 h     -2.82385137    -0.84724132    -1.34660759
 h     -2.98993244    -1.68668052    -0.06563992
 h     -3.19562131     0.11530977     0.14812074
 h     -0.96147170     1.61916008     1.72405688
          17

 c      1.19053537    -0.53934553     0.07329188
 c     -0.03986781    -1.04321247    -0.33596904
 c     -1.09517960    -0.24571938    -0.46042495
 c     -0.31792151     1.84047840     0.85159805
 c     -0.47550192     1.12737636    -0.56702323
 c      0.95110826     0.88445835     0.18804467
 h     -0.19642134    -2.12740934    -0.40455104
 h      0.20690071     2.94786744     0.97969284
 h     -0.94894683     1.69177485    -1.37766836
 h      1.78152357     1.67750565     0.25458832
 o      2.27402362    -1.16137663     0.44562924
 h      3.14165404    -0.37001375     0.43496498
 c     -2.54552609    -0.60286245    -0.33458027
 h     -2.81175077    -0.86046321    -1.23643392
 h     -2.98428757    -1.71777820    -0.03538120
 h     -3.21542008     0.13081818     0.19207885
 h     -0.97686784     1.62568390     1.70693945
          17

 c      1.19771426    -0.54326030     0.06966684
 c     -0.03908840    -1.05786203    -0.33433023
 c     -1.10030486    -0.23984743    -0.46931440
 c     -0.31064023     1.83658150     0.84736106
 c     -0.48101509     1.13514433    -0.57108391
 c      0.94747852     0.90167605     0.20158031
 h     -0.16095232    -2.20699742    -0.35057882
 h      0.25118320     2.89320069     0.99673440
 h     -0.95174379     1.70757009    -1.35867863
 h      1.77489328     1.70284003     0.26056173
 o      2.27487058    -1.15998054     0.44471404
 h      3.11870193    -0.40835641     0.43945016
 c     -2.55012762    -0.60062511    -0.34499982
 h     -2.82022662    -0.87437039    -1.18323594
 h     -2.95861933    -1.72825054     0.00078343
 h     -3.22861676     0.14351710     0.22829330
 h     -0.98842668     1.62647441     1.68944621
          17

 c      1.20398182    -0.54507624     0.06682074
 c     -0.03840824    -1.07749452    -0.33279630
 c     -1.10498373    -0.23329666    -0.47707852
 c     -0.30196518     1.83256087     0.84228607
 c     -0.48617806     1.14383023    -0.57181608
 c      0.94330209     0.92143495     0.21417194
 h     -0.12440864    -2.27122593    -0.29467338
 h      0.27798213     2.81896182     1.00562189
 h     -0.94487581     1.72957594    -1.34815044
 h      1.76067783     1.71314730     0.25867043
 o      2.27729204    -1.15699302     0.44328614
 h      3.06630920    -0.47401956     0.44753800
 c     -2.55391943    -0.59798921    -0.34825702
 h     -2.86152876    -0.90018198    -1.21977885
 h     -2.91341355    -1.71640077     0.04126381
 h     -3.23103583     0.14822260     0.25190068
 h     -0.99588938     1.62171323     1.67184983
          17

 c      1.20874620    -0.54454681     0.06470353
 c     -0.03787884    -1.10171726    -0.33115079
 c     -1.10875099    -0.22666662    -0.48371678
 c     -0.29224544     1.82772473     0.83661620
 c     -0.49076417     1.15324080    -0.56930964
 c      0.93850088     0.94285978     0.22559056
 h     -0.08851912    -2.31156127    -0.23918519
 h      0.28904234     2.73527540     1.00676769
 h     -0.92949991     1.75835150    -1.34757444
 h      1.74144094     1.71027357     0.24904305
 o      2.28063599    -1.15316685     0.44137414
 h      2.99698321    -0.55557601     0.45933610
 c     -2.55762229    -0.59555374    -0.34665655
 h     -2.92576968    -0.92950379    -1.31295432
 h     -2.85041593    -1.68235043     0.08396287
 h     -3.22166071     0.14348716     0.26081957
 h     -0.99889408     1.61167523     1.65433536
          17

 c      1.21146397    -0.54161719     0.06326414
 c     -0.03744213    -1.12963678    -0.32916286
 c     -1.11124544    -0.22049319    -0.48926421
 c     -0.28225485     1.82092888     0.83051142
 c     -0.49465753     1.16332357    -0.56392317
 c      0.93284740     0.96482219     0.23558956
 h     -0.05533246    -2.32504241    -0.18657362
 h      0.29073218     2.65860388     1.00216594
 h     -0.90567632     1.79233045    -1.35573905
 h      1.72225570     1.69905534     0.23202119
 o      2.28283856    -1.15030098     0.43893519
 h      2.94487443    -0.62424003     0.47589493
 c     -2.56223099    -0.59437786    -0.34388217
 h     -2.99536086    -0.94909961    -1.41528198
 h     -2.77282741    -1.62877545     0.12666222
 h     -3.20205074     0.13090186     0.25549640
 h     -0.99710778     1.59669589     1.63721306
          17

 c      1.21177072    -0.53637608     0.06248023
 c     -0.03701223    -1.15998174    -0.32663820
 c     -1.11220890    -0.21523729    -0.49377655
 c     -0.27314916     1.81072315     0.82402010
 c     -0.49783437     1.17413559    -0.55625215
 c      0.92600854     0.98601859     0.24393220
 h     -0.02689224    -2.31331902    -0.13892475
 h      0.29379789     2.61008988     0.99549165
 h     -0.87276694     1.82813639    -1.36922178
 h      1.71011240     1.68655582     0.20796385
 o      2.28055432    -1.15099203     0.43573430
 h      2.96313299    -0.63805091     0.50097912
 c     -2.56784209    -0.59473682    -0.34213945
 h     -3.05920338    -0.95362154    -1.50037270
 h     -2.68545074    -1.56276231     0.16835981
 h     -3.17616811     0.11475035     0.23871629
 h     -0.99039282     1.57712020     1.62114333
          17

 c      1.20952084    -0.52898181     0.06235981
 c     -0.03655501    -1.19109821    -0.32347993
 c     -1.11145981    -0.21128814    -0.49732824
 c     -0.26583908     1.79625018     0.81724542
 c     -0.50031423     1.18574508    -0.54704482
 c      0.91774491     1.00522283     0.25042640
 h     -0.00500758    -2.28305995    -0.09738655
 h      0.30625370     2.60491587     0.99003338
 h     -0.83029191     1.86164415    -1.38365032
 h      1.71148033     1.67945419     0.17703136
 o      2.27420998    -1.15475657     0.43167104
 h      3.04415187    -0.60410672     0.53604803
 c     -2.57383979    -0.59625847    -0.34283113
 h     -3.11173103    -0.94307570    -1.55654906
 h     -2.59394761    -1.49665088     0.21090667
 h     -3.15021846     0.10185921     0.21555243
 h     -0.97900341     1.55322014     1.60731370
          17

 c      1.20474159    -0.51966586     0.06293997
 c     -0.03610748    -1.22088672    -0.31975931
 c     -1.10887842    -0.20894634    -0.50002732
 c     -0.26017659     1.77832673     0.81061987
 c     -0.50212156     1.19811290    -0.53711198
 c      0.90828792     1.02163902     0.25490903
 h      0.00906194    -2.24713920    -0.06131358
 h      0.32380414     2.63936363     0.98564100
 h     -0.77859522     1.88913405    -1.39498147
 h      1.72817731     1.68021520     0.13945194
 o      2.26722119    -1.15901869     0.42710304
 h      3.13242749    -0.56258556     0.57513032
 c     -2.57941707    -0.59841280    -0.34712022
 h     -3.14998037    -0.91960286    -1.57860258
 h     -2.50316986    -1.44420299     0.25857028
 h     -3.13137280     0.10034243     0.19235770
 h     -0.96366945     1.52514756     1.59742889
          17

 c      1.19759274    -0.50879001     0.06428559
 c     -0.03574787    -1.24689211    -0.31576570
 c     -1.10441163    -0.20840047    -0.50202401
 c     -0.25530582     1.75901711     0.80486405
 c     -0.50327065     1.21102050    -0.52725209
 c      0.89853358     1.03503432     0.25717593
 h      0.01495014    -2.22401350    -0.02753471
 h      0.33377853     2.69540823     0.97965178
 h     -0.71903923     1.90806257    -1.40035258
 h      1.75532458     1.68581223     0.09634041
 o      2.26146766    -1.16234102     0.42235926
 h      3.19610286    -0.53458817     0.61240054
 c     -2.58402046    -0.60105659    -0.35558122
 h     -3.17209564    -0.88609044    -1.56430211
 h     -2.41666425    -1.41174995     0.31325069
 h     -3.12457078     0.11598071     0.17397439
 h     -0.94536627     1.49305316     1.59330446
          17

 c      1.18833826    -0.49683431     0.06647616
 c     -0.03555262    -1.26696541    -0.31189216
 c     -1.09808722    -0.20973485    -0.50349658
 c     -0.25058318     1.74041386     0.80075883
 c     -0.50376686     1.22406431    -0.51817593
 c      0.88978517     1.04550346     0.25695021
 h      0.01304959    -2.23016263     0.00833477
 h      0.32570582     2.75455838     0.96990635
 h     -0.65383141     1.91742599    -1.39854119
 h      1.78410100     1.69061322     0.05004017
 o      2.25750600    -1.16411782     0.41760621
 h      3.22359822    -0.52698836     0.64438372
 c     -2.58745631    -0.60437379    -0.36766925
 h     -3.17693331    -0.84582424    -1.51360167
 h     -2.33885415    -1.39469168     0.37010283
 h     -3.12928510     0.14803741     0.16084204
 h     -0.92483666     1.45727996     1.59617322
          17

 c      1.17731430    -0.48433335     0.06958742
 c     -0.03552703    -1.28036243    -0.30826009
 c     -1.09003135    -0.21294469    -0.50463318
 c     -0.24587278     1.72409385     0.79904287
 c     -0.50361592     1.23668395    -0.51042502
 c      0.88332764     1.05317196     0.25393545
 h      0.00373043    -2.26727121     0.04744179
 h      0.29477642     2.80376593     0.95576470
 h     -0.58567357     1.91786629    -1.39019329
 h      1.80606409     1.68985401     0.00352085
 o      2.25534400    -1.16405639     0.41292074
 h      3.21166546    -0.54122988     0.66900462
 c     -2.58971418    -0.60827176    -0.38193058
 h     -3.16460972    -0.80272577    -1.42966471
 h     -2.27574115    -1.38420271     0.42037599
 h     -3.13998101     0.18934314     0.14947322
 h     -0.90221542     1.41847912     1.60610755
          17

 c      1.16489794    -0.47181894     0.07367559
 c     -0.03561561    -1.28785981    -0.30453459
 c     -1.08047324    -0.21794825    -0.50562436
 c     -0.24138904     1.71109608     0.80035456
 c     -0.50283626     1.24820491    -0.50429729
 c      0.88014054     1.05808424     0.24790538
 h     -0.01275715    -2.32089747     0.08555234
 h      0.24055168     2.83513696     0.93778591
 h     -0.51734241     1.91156708    -1.37782994
 h      1.81553515     1.68107218    -0.04044270
 o      2.25474421    -1.16202158     0.40833661
 h      3.16097084    -0.57632180     0.68502568
 c     -2.59060244    -0.61216039    -0.39638853
 h     -3.13873827    -0.76201267    -1.32263664
 h     -2.23301026    -1.37355764     0.45643615
 h     -3.14970542     0.23074181     0.13569332
 h     -0.87701449     1.37760694     1.62187949
          17

 c      1.15149217    -0.45979755     0.07876846
 c     -0.03578652    -1.29071274    -0.30020854
 c     -1.06973331    -0.22459720    -0.50666805
 c     -0.23747306     1.70198286     0.80512960
 c     -0.50146977     1.25789980    -0.49981546
 c      0.88075753     1.06023481     0.23878326
 h     -0.03558454    -2.37273365     0.11650976
 h      0.16535743     2.84465749     0.91732053
 h     -0.45127844     1.90182317    -1.36541730
 h      1.81016556     1.66409420    -0.07981477
 o      2.25517415    -1.15808916     0.40381529
 h      3.07710380    -0.62821372     0.69259625
 c     -2.58914219    -0.61510976    -0.40819984
 h     -3.11199279    -0.73108544    -1.21784300
 h     -2.21461839    -1.35935246     0.47363977
 h     -3.15292719     0.26498084     0.11694339
 h     -0.84846073     1.33582581     1.64131277
          17

 c      1.13752246    -0.44874742     0.08486207
 c     -0.03606168    -1.28991812    -0.29488491
 c     -1.05819736    -0.23268286    -0.50797122
 c     -0.23444155     1.69684141     0.81348349
 c     -0.49958324     1.26508053    -0.49678187
 c      0.88519288     1.05962461     0.22670224
 h     -0.06322163    -2.40925472     0.13563357
 h      0.07345427     2.83184022     0.89631239
 h     -0.38932601     1.89211559    -1.35720518
 h      1.79099683     1.64073867    -0.11365533
 o      2.25537279    -1.15282238     0.39906291
 h      2.97752985    -0.68539733     0.69617563
 c     -2.58305539    -0.61607348    -0.41325902
 h     -3.11176841    -0.71908775    -1.16070418
 h     -2.22247334    -1.34069846     0.47028748
 h     -3.14634569     0.28797371     0.09263893
 h     -0.81594694     1.29434364     1.66190548
          17

 c      1.12343403    -0.43911124     0.09191708
 c     -0.03649331    -1.28611772    -0.28834529
 c     -1.04626031    -0.24193109    -0.50972415
 c     -0.23252656     1.69520944     0.82514585
 c     -0.49724213     1.26921020    -0.49492320
 c      0.89290255     1.05628607     0.21204475
 h     -0.09380674    -2.42288274     0.14048472
 h     -0.02931945     2.80061540     0.87719045
 h     -0.33285392     1.88485364    -1.35596260
 h      1.76267541     1.61471635    -0.14249421
 o      2.25258347    -1.14777730     0.39308598
 h      2.90388840    -0.72094100     0.71163234
 c     -2.57065420    -0.61440759    -0.40929102
 h     -3.15875785    -0.73102129    -1.17985623
 h     -2.25620813    -1.31889661     0.44794176
 h     -3.12866408     0.29857851     0.06372052
 h     -0.77936583     1.25424585     1.68143228
          17

 c      1.10967743    -0.43125641     0.09985644
 c     -0.03715413    -1.27970471    -0.28053106
 c     -1.03426313    -0.25201091    -0.51205231
 c     -0.23186057     1.69596759     0.83949038
 c     -0.49446191     1.26997863    -0.49403931
 c      0.90281232     1.05027956     0.19544556
 h     -0.12547133    -2.41071578     0.13051136
 h     -0.13614584     2.76101372     0.86262207
 h     -0.28324119     1.88051718    -1.36161608
 h      1.73349053     1.59153550    -0.16866482
 o      2.24387882    -1.14473154     0.38443406
 h      2.90147884    -0.70518096     0.76251611
 c     -2.55395547    -0.61025545    -0.39960526
 h     -3.23133194    -0.76189903    -1.24358276
 h     -2.31270420    -1.29830629     0.41276824
 h     -3.10037469     0.29813915     0.03211842
 h     -0.73924623     1.21633598     1.69836256
          17

 c      1.09669384    -0.42543092     0.10857306
 c     -0.03814840    -1.27088387    -0.27152823
 c     -1.02252070    -0.26257821    -0.51499293
 c     -0.23241768     1.69740301     0.85566664
 c     -0.49117637     1.26728997    -0.49404320
 c      0.91351696     1.04173734     0.17770747
 h     -0.15655214    -2.37381193     0.10676839
 h     -0.24089558     2.72912180     0.85492147
 h     -0.24228445     1.87787190    -1.37141554
 h      1.71379107     1.57753754    -0.19595597
 o      2.23099356    -1.14256757     0.37381383
 h      2.94322154    -0.65574609     0.83864828
 c     -2.53586580    -0.60387549    -0.38881747
 h     -3.29829099    -0.80306850    -1.31147802
 h     -2.38638559    -1.28755432     0.37643462
 h     -3.06389566     0.29035936     0.00029711
 h     -0.69672517     1.18098976     1.71206783
          17

 c      1.08491564    -0.42179098     0.11793879
 c     -0.03955236    -1.25963710    -0.26156458
 c     -1.01138760    -0.27329218    -0.51849903
 c     -0.23393088     1.69785736     0.87277043
 c     -0.48725577     1.26118527    -0.49488763
 c      0.92377106     1.03103169     0.15957261
 h     -0.18584543    -2.31772890     0.07198008
 h     -0.34025628     2.72024572     0.85539846
 h     -0.21207571     1.87495950    -1.38143242
 h      1.71139811     1.57707932    -0.22761735
 o      2.21697263    -1.13933827     0.36304904
 h      2.98240065    -0.60444587     0.91244962
 c     -2.51789254    -0.59535117    -0.38016703
 h     -3.34304552    -0.84745945    -1.36339891
 h     -2.47150110    -1.29786859     0.35316665
 h     -3.02377359     0.28173175    -0.02886734
 h     -0.65340186     1.14804349     1.72287132
          17

 c      1.07475035    -0.42043835     0.12780345
 c     -0.04131867    -1.24561116    -0.25101523
 c     -1.00127759    -0.28378470    -0.52246518
 c     -0.23603297     1.69678518     0.88993593
 c     -0.48255852     1.25177704    -0.49646715
 c      0.93300885     1.01897213     0.14144876
 h     -0.21307836    -2.25399161     0.03073690
 h     -0.43297529     2.73697029     0.86448760
 h     -0.19451650     1.87005835    -1.38816987
 h      1.72656120     1.58920367    -0.26360568
 o      2.20329343    -1.13416066     0.35323497
 h      2.99780340    -0.56674611     0.96811029
 c     -2.50032061    -0.58532957    -0.37519846
 h     -3.35939339    -0.88986642    -1.39227561
 h     -2.56485460    -1.33379133     0.34917944
 h     -2.98610747     0.28117597    -0.05231683
 h     -0.61110346     1.11682410     1.73189921
          17

 c      1.06654402    -0.42140450     0.13799435
 c     -0.04321225    -1.22810708    -0.24035238
 c     -0.99263191    -0.29360570    -0.52677211
 c     -0.23857178     1.69487559     0.90636303
 c     -0.47697654     1.23922425    -0.49855716
 c      0.94135264     1.00673534     0.12336978
 h     -0.23944679    -2.20032802    -0.01102166
 h     -0.51655113     2.76769150     0.88233314
 h     -0.19088047     1.86223010    -1.38952041
 h      1.75233670     1.60771744    -0.30027853
 o      2.19053648    -1.12681536     0.34490407
 h      2.98314381    -0.54813469     0.99896819
 c     -2.48313787    -0.57551740    -0.37373590
 h     -3.34563587    -0.92628024    -1.39657880
 h     -2.66334204    -1.38523167     0.35625433
 h     -2.95636057     0.29680596    -0.06781353
 h     -0.57155528     1.08647914     1.74060205
          17

 c      1.06055003    -0.42458943     0.14832522
 c     -0.04486745    -1.20662547    -0.22993899
 c     -0.98589073    -0.30218084    -0.53132376
 c     -0.24164905     1.69310605     0.92138737
 c     -0.47045917     1.22372495    -0.50080232
 c      0.94917562     0.99552193     0.10520926
 h     -0.26700409    -2.17439727    -0.04840752
 h     -0.58685338     2.79729211     0.90874307
 h     -0.20159536     1.85153830    -1.38509206
 h      1.77973731     1.62481995    -0.33286761
 o      2.17897891    -1.11738394     0.33834294
 h      2.93793442    -0.55008063     1.00248978
 c     -2.46683686    -0.56762576    -0.37482996
 h     -3.30187490    -0.95349438    -1.37698747
 h     -2.76052965    -1.43536230     0.36152525
 h     -2.93628215     0.33041499    -0.07542972
 h     -0.53601493     1.05654786     1.75000132
          17

 c      1.05690656    -0.42969471     0.15860222
 c     -0.04604842    -1.18198353    -0.21979473
 c     -0.98148589    -0.30882516    -0.53605375
 c     -0.24544717     1.69206000     0.93455923
 c     -0.46302203     1.20551001    -0.50274805
 c      0.95675523     0.98626435     0.08687751
 h     -0.29576489    -2.18051427    -0.08038401
 h     -0.64003054     2.81474643     0.94294290
 h     -0.22624146     1.83907907    -1.37614788
 h      1.80171688     1.63427513    -0.35769359
 o      2.16877397    -1.10614626     0.33369106
 h      2.86495388    -0.57177848     0.97874226
 c     -2.45237722    -0.56232283    -0.37760461
 h     -3.22933522    -0.96898937    -1.33545911
 h     -2.84858423    -1.47126096     0.35699020
 h     -2.92312855     0.37544076    -0.07781955
 h     -0.50507790     1.02743559     1.76007567
          17

 c      1.05560768    -0.43619722     0.16861709
 c     -0.04683226    -1.15655116    -0.20970148
 c     -0.97981628    -0.31283151    -0.54089848
 c     -0.25010878     1.69182641     0.94565612
 c     -0.45474258     1.18484975    -0.50390303
 c      0.96417495     0.97951610     0.06839160
 h     -0.32197884    -2.20597767    -0.10862161
 h     -0.67361375     2.81424251     0.98360127
 h     -0.26374619     1.82679474    -1.36518979
 h      1.81428913     1.63252070    -0.37288013
 o      2.15984680    -1.09366087     0.33082335
 h      2.77218913    -0.60880259     0.93234729
 c     -2.44067164    -0.55935245    -0.38139067
 h     -3.13113272    -0.97124730    -1.27603890
 h     -2.92088487    -1.48623439     0.34029545
 h     -2.91224655     0.42116382    -0.07872593
 h     -0.47876037     1.00047138     1.76970198
          17

 c      1.05645197    -0.44338810     0.17812591
 c     -0.04746406    -1.13308502    -0.19949316
 c     -0.98116560    -0.31361472    -0.54574683
 c     -0.25568378     1.69211136     0.95463198
 c     -0.44574363     1.16209506    -0.50383790
 c      0.97133351     0.97544343     0.04988168
 h     -0.34060791    -2.23299433    -0.13428676
 h     -0.68672270     2.79425047     1.02898662
 h     -0.31273637     1.81690611    -1.35503658
 h      1.81641680     1.61871049    -0.37830658
 o      2.15144941    -1.08110461     0.32888484
 h      2.68010920    -0.64750516     0.87997752
 c     -2.43206148    -0.55797278    -0.38542173
 h     -3.01476677    -0.96118743    -1.20803430
 h     -2.97279867    -1.47816549     0.31264422
 h     -2.89989465     0.45788224    -0.08148915
 h     -0.45675392     0.97748322     1.77717154
          17

 c      1.05899861    -0.45043714     0.18684039
 c     -0.04821152    -1.11372924    -0.18916456
 c     -0.98557415    -0.31085118    -0.55037797
 c     -0.26208717     1.69232638     0.96153582
 c     -0.43617893     1.13776169    -0.50231513
 c      0.97794139     0.97384678     0.03159556
 h     -0.34800424    -2.24845053    -0.15715028
 h     -0.68016694     2.75709671     1.07717308
 h     -0.37186209     1.81089645    -1.34741059
 h      1.80996207     1.59466922    -0.37552100
 o      2.14164873    -1.07074563     0.32562435
 h      2.62982284    -0.65745774     0.86086348
 c     -2.42586814    -0.55697168    -0.38816983
 h     -2.89643156    -0.94582164    -1.15288911
 h     -3.00161509    -1.44786666     0.27717699
 h     -2.88434835     0.47919128    -0.08860210
 h     -0.43866951     0.96012657     1.78091701
          17

 c      1.06257787    -0.45643127     0.19446918
 c     -0.04938925    -1.09975222    -0.17885938
 c     -0.99271457    -0.30456735    -0.55441038
 c     -0.26904189     1.69159246     0.96641971
 c     -0.42624873     1.11262293    -0.49939533
 c      0.98347383     0.97420355     0.01391319
 h     -0.34251690    -2.24563139    -0.17618369
 h     -0.65675944     2.70951060     1.12641059
 h     -0.43977055     1.80847175    -1.34170322
 h      1.79993524     1.56496008    -0.36777240
 o      2.12954813    -1.06428421     0.31950748
 h      2.64766385    -0.61829440     0.90273937
 c     -2.42044901    -0.55449545    -0.38689681
 h     -2.80072037    -0.94138825    -1.14863184
 h     -3.00649182    -1.39830245     0.23809195
 h     -2.86587251     0.48230131    -0.10182544
 h     -0.42420106     0.94925015     1.78009560
          17

 c      1.06636358    -0.46042766     0.20078142
 c     -0.05137738    -1.09160926    -0.16883008
 c     -1.00186235    -0.29514900    -0.55730795
 c     -0.27604417     1.68872303     0.96923794
 c     -0.41625514     1.08772965    -0.49543188
 c      0.98717460     0.97575960    -0.00266591
 h     -0.32420553    -2.22316021    -0.19013779
 h     -0.62147809     2.66331067     1.17579391
 h     -0.51462679     1.80732537    -1.33494994
 h      1.79428278     1.53647252    -0.35973845
 o      2.11814437    -1.06038870     0.31303008
 h      2.69901330    -0.55910456     0.96849721
 c     -2.41501416    -0.54925997    -0.38012807
 h     -2.73904322    -0.95887286    -1.22017146
 h     -2.98892163    -1.33495636     0.20048102
 h     -2.84646998     0.46836146    -0.12209255
 h     -0.41319884     0.94443849     1.77492173
          17

 c      1.06949064    -0.46162508     0.20560988
 c     -0.05449060    -1.08902998    -0.15936090
 c     -1.01206631    -0.28328277    -0.55848805
 c     -0.28246854     1.68242363     0.96978468
 c     -0.40665350     1.06430602    -0.49094422
 c      0.98830396     0.97772923    -0.01763182
 h     -0.29463304    -2.18458207    -0.19793800
 h     -0.58030611     2.63343021     1.22581168
 h     -0.59361676     1.80404914    -1.32316954
 h      1.80146149     1.51633945    -0.35613572
 o      2.11027778    -1.05781007     0.30854987
 h      2.75029779    -0.50742149     1.02212986
 c     -2.41047395    -0.54204616    -0.37101595
 h     -2.69726569    -0.98479286    -1.33976510
 h     -2.95427497    -1.26781034     0.17123224
 h     -2.82980153     0.44328525    -0.14910701
 h     -0.40564129     0.94378889     1.76678993
          17

 c      1.07120744    -0.45955079     0.20882416
 c     -0.05883699    -1.09101022    -0.15067875
 c     -1.02239983    -0.26988216    -0.55746112
 c     -0.28785575     1.67197363     0.96781376
 c     -0.39804233     1.04357387    -0.48646466
 c      0.98662554     0.97963033    -0.03066677
 h     -0.25689911    -2.13926848    -0.19903512
 h     -0.53706446     2.62998164     1.27717786
 h     -0.67301927     1.79553840    -1.30304226
 h      1.82518231     1.50816533    -0.35932183
 o      2.10735460    -1.05618258     0.30701562
 h      2.78701992    -0.47448505     1.04916919
 c     -2.40695552    -0.53369791    -0.36404365
 h     -2.66223653    -1.00263399    -1.46693772
 h     -2.91353686    -1.21349265     0.16044344
 h     -2.82109825     0.41772663    -0.18136333
 h     -0.40160526     0.94407094     1.75814236
          17

 c      1.07104761    -0.45416996     0.21032210
 c     -0.06426456    -1.09579203    -0.14288959
 c     -1.03207456    -0.25597982    -0.55389708
 c     -0.29210015     1.65790584     0.96335958
 c     -0.39108984     1.02659183    -0.48243869
 c      0.98272082     0.98147467    -0.04175431
 h     -0.21543264    -2.10334934    -0.19370317
 h     -0.49144194     2.64972704     1.32775861
 h     -0.74880417     1.78006392    -1.27297051
 h      1.86079709     1.50998784    -0.36809444
 o      2.10985312    -1.05539568     0.30868493
 h      2.80405542    -0.46389545     1.04549988
 c     -2.40350686    -0.52420869    -0.36231041
 h     -2.62933402    -1.00575460    -1.57802076
 h     -2.88015696    -1.19102791     0.17936342
 h     -2.82634636     0.40451706    -0.21687900
 h     -0.40122646     0.94150106     1.75189361
          17

 c      1.06894048    -0.44588779     0.21003834
 c     -0.07046042    -1.10125147    -0.13597468
 c     -1.04043515    -0.24259176    -0.54762838
 c     -0.29525629     1.64165775     0.95688528
 c     -0.38642859     1.01415287    -0.47917784
 c      0.97772168     0.98358795    -0.05106755
 h     -0.17457485    -2.09587110    -0.18293913
 h     -0.44151684     2.67893077     1.37195116
 h     -0.81736528     1.75777012    -1.23340392
 h      1.89811184     1.51658047    -0.37918043
 o      2.11763599    -1.05527721     0.31352673
 h      2.80013130    -0.47630993     1.01105858
 c     -2.39978151    -0.51388174    -0.36691113
 h     -2.59767661    -0.99353516    -1.66213566
 h     -2.85837413    -1.20594161     0.22976998
 h     -2.84977680     0.41208017    -0.25435719
 h     -0.40458004     0.93313011     1.75028506
          17

 c      1.06521673    -0.43546072     0.20795884
 c     -0.07715634    -1.10607559    -0.12986416
 c     -1.04695436    -0.23059619    -0.53862458
 c     -0.29729808     1.62462452     0.94912963
 c     -0.38455004     1.00673380    -0.47683522
 c      0.97278157     0.98631873    -0.05880674
 h     -0.13637095    -2.12577325    -0.16761119
 h     -0.38680042     2.70317401     1.40359250
 h     -0.87616559     1.73080241    -1.18678804
 h      1.92697248     1.52299223    -0.38939423
 o      2.13004889    -1.05558699     0.32128830
 h      2.77701997    -0.51009206     0.94882271
 c     -2.39687244    -0.50371696    -0.37699088
 h     -2.56742206    -0.96751291    -1.71447796
 h     -2.83972610    -1.24343894     0.29786770
 h     -2.89065810     0.43798105    -0.29360892
 h     -0.41150962     0.91813883     1.75363662
          17

 c      1.06051441    -0.42386773     0.20413102
 c     -0.08414068    -1.11062597    -0.12449097
 c     -1.05127781    -0.22065939    -0.52694741
 c     -0.29809345     1.60767845     0.94092914
 c     -0.38571801     1.00447198    -0.47539210
 c      0.96874702     0.98989460    -0.06513726
 h     -0.10085300    -2.18241077    -0.14791828
 h     -0.32861252     2.71258653     1.41827432
 h     -0.92427335     1.70323566    -1.13735980
 h      1.94042474     1.52621711    -0.39660977
 o      2.14579802    -1.05627503     0.33129318
 h      2.74313414    -0.55831060     0.86803126
 c     -2.39634796    -0.49440713    -0.39106129
 h     -2.53906072    -0.92984458    -1.73290450
 h     -2.81483997    -1.28367567     0.36513742
 h     -2.94303844     0.47082363    -0.33463494
 h     -0.42152831     0.89809305     1.75995584
          17

 c      1.05563736    -0.41217773     0.19867007
 c     -0.09109488    -1.11614597    -0.11974918
 c     -1.05326589    -0.21321328    -0.51270873
 c     -0.29746637     1.59120421     0.93309254
 c     -0.38991398     1.00716723    -0.47466734
 c      0.96605288     0.99439432    -0.07019251
 h     -0.06842165    -2.24514444    -0.12406683
 h     -0.26925160     2.70215506     1.41380356
 h     -0.96270805     1.68071296    -1.09071269
 h      1.93536829     1.52534843    -0.39982849
 o      2.16243449    -1.05808984     0.34194262
 h      2.72350442    -0.60039958     0.79201158
 c     -2.39936045    -0.48605294    -0.40800640
 h     -2.51338696    -0.88297140    -1.71665994
 h     -2.77983036    -1.31299769     0.41782095
 h     -2.99892464     0.49808390    -0.37673991
 h     -0.43386806     0.87602034     1.76578943
          17

 c      1.05143611    -0.40139961     0.19176412
 c     -0.09759762    -1.12363119    -0.11547343
 c     -1.05299078    -0.20846995    -0.49604864
 c     -0.29523962     1.57527435     0.92628206
 c     -0.39685302     1.01434476    -0.47437534
 c      0.96469777     0.99974085    -0.07407294
 h     -0.04046299    -2.29657775    -0.09676554
 h     -0.21127963     2.67082524     1.38998879
 h     -0.99419177     1.66942379    -1.05283204
 h      1.91249231     1.52140308    -0.39908964
 o      2.17626599    -1.06282158     0.35084037
 h      2.76277888    -0.59976664     0.75605293
 c     -2.40641771    -0.47850579    -0.42715559
 h     -2.49165694    -0.82984157    -1.66658688
 h     -2.73518836    -1.32436805     0.44788095
 h     -3.05126194     0.51111925    -0.41851093
 h     -0.44763021     0.85510171     1.76764245
          17

 c      1.04870542    -0.39233613     0.18365020
 c     -0.10326056    -1.13348023    -0.11147529
 c     -1.05070004    -0.20644957    -0.47713987
 c     -0.29125873     1.55974800     0.92090117
 c     -0.40611398     1.02540722    -0.47424611
 c      0.96422709     1.00567715    -0.07681918
 h     -0.01865018    -2.32648181    -0.06705182
 h     -0.15702821     2.62125906     1.34860792
 h     -1.02180447     1.67417826    -1.02845046
 h      1.87640087     1.51733845    -0.39554201
 o      2.18636166    -1.07024844     0.35794660
 h      2.86343312    -0.55364392     0.75759194
 c     -2.41742191    -0.47155620    -0.44793577
 h     -2.47579753    -0.77460669    -1.58711189
 h     -2.68377735    -1.31507866     0.45127615
 h     -3.09509889     0.50595834    -0.45812317
 h     -0.46195196     0.83772484     1.76311379
          17

 c      1.04809280    -0.38554716     0.17455574
 c     -0.10778868    -1.14558132    -0.10757512
 c     -1.04678581    -0.20698599    -0.45622429
 c     -0.28543071     1.54424641     0.91700858
 c     -0.41734130     1.03980769    -0.47416017
 c      0.96376957     1.01172978    -0.07838494
 h     -0.00441641    -2.33074714    -0.03601777
 h     -0.10806268     2.56062304     1.29371403
 h     -1.04691216     1.69628549    -1.01934442
 h      1.83565826     1.51812985    -0.39152884
 o      2.19519478    -1.07782478     0.36513263
 h      2.97654815    -0.49810459     0.76388607
 c     -2.43174841    -0.46487390    -0.46927013
 h     -2.46846059    -0.72403902    -1.49159462
 h     -2.62979840    -1.28535781     0.42680510
 h     -3.12778621     0.48263179    -0.49357055
 h     -0.47613281     0.82506180     1.75148139
          17

 c      1.05006322    -0.38140516     0.16466376
 c     -0.11096291    -1.15942287    -0.10361206
 c     -1.04176573    -0.20972948    -0.43367625
 c     -0.27778649     1.52807498     0.91428737
 c     -0.43036444     1.05711533    -0.47419434
 c      0.96223823     1.01724786    -0.07866241
 h      0.00127098    -2.31024452    -0.00460893
 h     -0.06443518     2.50171567     1.23184151
 h     -1.06808270     1.73283882    -1.02386754
 h      1.80121704     1.53006058    -0.39014948
 o      2.20434250    -1.08392825     0.37325762
 h      3.06973221    -0.45561386     0.75869211
 c     -2.44833174    -0.45779056    -0.48867689
 h     -2.47249888    -0.68968208    -1.41226813
 h     -2.57842721    -1.23829433     0.37620923
 h     -3.14912592     0.44469080    -0.52284091
 h     -0.48973992     0.81698108     1.73389158
          17

 c      1.05490092    -0.38013922     0.15411480
 c     -0.11263641    -1.17408692    -0.09945753
 c     -1.03626115    -0.21419039    -0.41006727
 c     -0.26850985     1.51035186     0.91215726
 c     -0.44514546     1.07693219    -0.47454581
 c      0.95879850     1.02164032    -0.07761734
 h     -0.00189504    -2.27104047     0.02664594
 h     -0.02428237     2.46147033     1.17087715
 h     -1.08207072     1.77808665    -1.03810421
 h      1.78148533     1.55799639    -0.39362994
 o      2.21428285    -1.08787346     0.38243244
 h      3.12992854    -0.43440042     0.73803331
 c     -2.46580956    -0.44924231    -0.50237508
 h     -2.48933583    -0.68700947    -1.39971176
 h     -2.53563734    -1.18113647     0.30592875
 h     -3.16180776     0.39915124    -0.54416801
 h     -0.50271119     0.81212957     1.71329099
          17

 c      1.06271708    -0.38185866     0.14302000
 c     -0.11273688    -1.18815579    -0.09505234
 c     -1.03094875    -0.21979832    -0.38617117
 c     -0.25779170     1.49070860     0.91009468
 c     -0.46163876     1.09875876    -0.47542304
 c      0.95337846     1.02471774    -0.07547072
 h     -0.01332624    -2.22566251     0.05814926
 h      0.01448831     2.45240590     1.11681652
 h     -1.08574681     1.82567104    -1.05755330
 h      1.77661495     1.60159594    -0.40121314
 o      2.22505611    -1.08939221     0.39251509
 h      3.15262062    -0.43673324     0.70224268
 c     -2.48273075    -0.43867132    -0.51000313
 h     -2.51716016    -0.72152590    -1.46961480
 h     -2.50767947    -1.12817756     0.23069825
 h     -3.17194424     0.35642159    -0.55645877
 h     -0.51540588     0.80818206     1.69404632
          17

 c      1.07346480    -0.38656126     0.13147264
 c     -0.11125911    -1.19974969    -0.09046315
 c     -1.02648054    -0.22594855    -0.36286581
 c     -0.24555543     1.47010002     0.90789341
 c     -0.47967931     1.12192431    -0.47696890
 c      0.94663795     1.02676238    -0.07270322
 h     -0.03157959    -2.19288045     0.09185493
 h      0.05078051     2.47209014     1.07162582
 h     -1.07743524     1.87029099    -1.07832391
 h      1.77889366     1.65469254    -0.40915037
 o      2.23653787    -1.08843134     0.40327829
 h      3.13725225    -0.46217905     0.65323760
 c     -2.49777663    -0.42651732    -0.51689061
 h     -2.55146910    -0.77979147    -1.57686989
 h     -2.49956313    -1.10212522     0.17435716
 h     -3.18834617     0.32865909    -0.55980441
 h     -0.52847531     0.80250093     1.68097080
          17

 c      1.08696332    -0.39413176     0.11955694
 c     -0.10819286    -1.20718474    -0.08584976
 c     -1.02344563    -0.23203749    -0.34099167
 c     -0.23149467     1.45042419     0.90560130
 c     -0.49893205     1.14560859    -0.47920671
 c      0.93944958     1.02824782    -0.06986309
 h     -0.05527623    -2.19024092     0.13073644
 h      0.08023431     2.50574869     1.03536216
 h     -1.05733857     1.90847490    -1.09772810
 h      1.77871706     1.70873053    -0.41297200
 o      2.24839383    -1.08516765     0.41442435
 h      3.08772658    -0.50727553     0.59424642
 c     -2.51004162    -0.41346083    -0.52765045
 h     -2.58773644    -0.84538357    -1.67892027
 h     -2.51357973    -1.12193444     0.15543918
 h     -3.21837307     0.32471246    -0.55535490
 h     -0.54238355     0.79345250     1.67755831
          17

 c      1.10291121    -0.40435118     0.10735585
 c     -0.10342829    -1.21019900    -0.08122034
 c     -1.02237955    -0.23749051    -0.32125551
 c     -0.21541953     1.43339687     0.90343020
 c     -0.51888979     1.16890511    -0.48200171
 c      0.93250557     1.02955910    -0.06740516
 h     -0.08415130    -2.21985487     0.17573662
 h      0.09856803     2.53772212     1.00851947
 h     -1.02741692     1.93883259    -1.11453464
 h      1.76911043     1.75618331    -0.40939227
 o      2.25968324    -1.08025373     0.42553608
 h      3.01860785    -0.56144629     0.53056842
 c     -2.51936775    -0.40106365    -0.54291781
 h     -2.62281630    -0.90714944    -1.75562816
 h     -2.54986966    -1.18091431     0.16643558
 h     -3.26191936     0.34431323    -0.54436754
 h     -0.55669597     0.78173196     1.68419436
          17

 c      1.12088327    -0.41691069     0.09495966
 c     -0.09686128    -1.21012817    -0.07625869
 c     -1.02374583    -0.24180982    -0.30420371
 c     -0.19745823     1.42002123     0.90174765
 c     -0.53891397     1.19087508    -0.48504951
 c      0.92622563     1.03088001    -0.06564912
 h     -0.11809736    -2.26613216     0.22358313
 h      0.10354511     2.55746228     0.99212208
 h     -0.99099165     1.96205137    -1.12904117
 h      1.74679755     1.79193754    -0.39685572
 o      2.26803700    -1.07535288     0.43609980
 h      2.96830621    -0.59840970     0.46921431
 c     -2.52646691    -0.39121723    -0.56111301
 h     -2.65467658    -0.95824461    -1.79962470
 h     -2.60610602    -1.25435677     0.18494007
 h     -3.31034271     0.37827658    -0.52803888
 h     -0.56974208     0.77036206     1.69789263
          17

 c      1.14031696    -0.43140560     0.08247214
 c     -0.08858707    -1.20868309    -0.07052267
 c     -1.02785031    -0.24464306    -0.29022988
 c     -0.17802080     1.41068606     0.90099150
 c     -0.55831279     1.21060056    -0.48790486
 c      0.92078000     1.03217861    -0.06479241
 h     -0.15572810    -2.30944200     0.26900267
 h      0.09497065     2.55972231     0.98716413
 h     -0.95210721     1.98054295    -1.14288022
 h      1.71180261     1.81353774    -0.37543994
 o      2.27035494    -1.07268826     0.44597399
 h      2.98855487    -0.58365396     0.41156016
 c     -2.53250816    -0.38502835    -0.58070712
 h     -2.68188674    -0.99431838    -1.80886120
 h     -2.67737750    -1.32111760     0.19408545
 h     -3.35211816     0.41488138    -0.50808800
 h     -0.57905782     0.76324510     1.71384568
          17

 c      1.16050920    -0.44730527     0.06999796
 c     -0.07896363    -1.20705352    -0.06369578
 c     -1.03475658    -0.24583654    -0.27958643
 c     -0.15767883     1.40538762     0.90153908
 c     -0.57644289     1.22727321    -0.49006538
 c      0.91609561     1.03320655    -0.06491877
 h     -0.19458221    -2.33583584     0.30754500
 h      0.07420798     2.54349089     0.99430610
 h     -0.91463414     1.99746343    -1.15829365
 h      1.66709573     1.82137270    -0.34672289
 o      2.26797777    -1.07162586     0.45545767
 h      3.06304247    -0.52935903     0.35259307
 c     -2.53857893    -0.38289072    -0.60072206
 h     -2.70335061    -1.01246865    -1.78366114
 h     -2.75780509    -1.36908982     0.18583084
 h     -3.37815809     0.44493131    -0.48676186
 h     -0.58222444     0.76355232     1.72739021
          17

 c      1.18065765    -0.46397084     0.05762870
 c     -0.06854409    -1.20579107    -0.05565949
 c     -1.04427468    -0.24542511    -0.27239895
 c     -0.13707137     1.40382218     0.90362860
 c     -0.59280118     1.24031491    -0.49111104
 c      0.91185316     1.03347645    -0.06599845
 h     -0.23191410    -2.33814833     0.33644440
 h      0.04386430     2.51168241     1.01380117
 h     -0.88135001     2.01512135    -1.17681547
 h      1.61858188     1.81913207    -0.31369343
 o      2.26461367    -1.07009407     0.46439337
 h      3.13978464    -0.47179663     0.29530247
 c     -2.54546324    -0.38484603    -0.62051029
 h     -2.71825010    -1.01097444    -1.72626584
 h     -2.84174498    -1.39250540     0.15767221
 h     -3.38333168     0.46291487    -0.46643039
 h     -0.57753433     0.77280713     1.73526522
          17

 c      1.19989691    -0.48072432     0.04544367
 c     -0.05796791    -1.20495995    -0.04646708
 c     -1.05601361    -0.24357510    -0.26868193
 c     -0.11683760     1.40534727     0.90732774
 c     -0.60706344     1.24947386    -0.49083642
 c      0.90751434     1.03227228    -0.06790486
 h     -0.26520181    -2.31445190     0.35449116
 h      0.00756480     2.47170220     1.04556612
 h     -0.85355133     2.03356894    -1.19801387
 h      1.57480852     1.81399754    -0.28045633
 o      2.26246127    -1.06713830     0.47250178
 h      3.19175399    -0.43015182     0.24523233
 c     -2.55361514    -0.39070483    -0.63943684
 h     -2.72625490    -0.99002725    -1.64232219
 h     -2.92417813    -1.38929944     0.11015222
 h     -3.36602448     0.46647757    -0.44927908
 h     -0.56436975     0.79055530     1.73614894
          17

 c      1.21731718    -0.49691631     0.03350725
 c     -0.04785901    -1.20424413    -0.03631836
 c     -1.06945324    -0.24052580    -0.26835075
 c     -0.09753320     1.40896262     0.91250260
 c     -0.61905524     1.25481388    -0.48927943
 c      0.90247990     1.02883013    -0.07048214
 h     -0.29249567    -2.26717846     0.36194338
 h     -0.03056787     2.43562890     1.08939430
 h     -0.83144208     2.05050105    -1.21931612
 h      1.54497643     1.81489081    -0.25129040
 o      2.26261120    -1.06259110     0.47964034
 h      3.21003696    -0.41129374     0.20626965
 c     -2.56311466    -0.39988604    -0.65644248
 h     -2.72829024    -0.95432896    -1.54531290
 h     -3.00083213    -1.35998112     0.04592678
 h     -3.32762542     0.45601940    -0.43712207
 h     -0.54343981     0.81424083     1.73088693
          17

 c      1.23200103    -0.51197895     0.02186834
 c     -0.03872009    -1.20294596    -0.02557022
 c     -1.08401641    -0.23654862    -0.27123280
 c     -0.07951771     1.41359826     0.91880355
 c     -0.62869629     1.25659289    -0.48663170
 c      0.89645260     1.02277641    -0.07366170
 h     -0.31294900    -2.20356721     0.36084574
 h     -0.06696963     2.41691613     1.14498803
 h     -0.81483327     2.06248828    -1.23705493
 h      1.53458931     1.82743745    -0.22913719
 o      2.26568960    -1.05658792     0.48577917
 h      3.19308374    -0.41708163     0.18086364
 c     -2.57349457    -0.41097348    -0.66937088
 h     -2.72818513    -0.91849923    -1.46489988
 h     -3.06849467    -1.30772579    -0.03012793
 h     -3.27250588     0.43501370    -0.43117766
 h     -0.51690181     0.83919052     1.72258577
          17

 c      1.24308947    -0.52547587     0.01057367
 c     -0.03081344    -1.19992014    -0.01477337
 c     -1.09912600    -0.23192256    -0.27707314
 c     -0.06290006     1.41880446     0.92578971
 c     -0.63596381     1.25512033    -0.48311891
 c      0.88972554     1.01450044    -0.07751569
 h     -0.32770096    -2.13682360     0.35563612
 h     -0.09938732     2.42221993     1.21088502
 h     -0.80360931     2.06648169    -1.24784824
 h      1.54203285     1.84930397    -0.21488681
 o      2.27203726    -1.04937831     0.49095303
 h      3.14305811    -0.44686682     0.17043244
 c     -2.58359020    -0.42161569    -0.67498180
 h     -2.73315852    -0.90827217    -1.44786386
 h     -3.12592918    -1.23944050    -0.11029679
 h     -3.20835861     0.41114683    -0.43165899
 h     -0.48812956     0.85909317     1.71624535
          17

 c      1.24987691    -0.53713339    -0.00030574
 c     -0.02408877    -1.19366542    -0.00465409
 c     -1.11423089    -0.22690976    -0.28552563
 c     -0.04767285     1.42511102     0.93321327
 c     -0.64087562     1.25066619    -0.47891945
 c      0.88302849     1.00496700    -0.08217771
 h     -0.34048357    -2.08539119     0.35305730
 h     -0.12619264     2.44618336     1.28276811
 h     -0.79785784     2.06078334    -1.24954711
 h      1.56030981     1.87188656    -0.20823130
 o      2.28155581    -1.04134909     0.49527363
 h      3.06731279    -0.49658025     0.17464023
 c     -2.59209678    -0.43080189    -0.67266446
 h     -2.74562313    -0.93308309    -1.51490298
 h     -3.17579922    -1.16740489    -0.18361236
 h     -3.14603008     0.39752914    -0.43735993
 h     -0.46068106     0.86762782     1.71714678
          17

 c      1.25193752    -0.54683000    -0.01063965
 c     -0.01836757    -1.18299782     0.00413609
 c     -1.12881928    -0.22173923    -0.29616111
 c     -0.03391608     1.43340667     0.94122276
 c     -0.64347805     1.24342419    -0.47412383
 c      0.87713083     0.99520455    -0.08773727
 h     -0.35572088    -2.06534444     0.35924388
 h     -0.14555739     2.47666538     1.35395880
 h     -0.79784147     2.04545639    -1.24167400
 h      1.58151558     1.88593459    -0.20875502
 o      2.29316732    -1.03331967     0.49910769
 h      2.98597163    -0.55365211     0.18799127
 c     -2.59811553    -0.44012432    -0.66684055
 h     -2.75808409    -0.96873799    -1.62960920
 h     -3.22658194    -1.10896887    -0.23736195
 h     -3.09630917     0.40986055    -0.44655586
 h     -0.43656056     0.86108255     1.72793274
          17

 c      1.24926395    -0.55452700    -0.02021973
 c     -0.01382830    -1.16811319     0.01144470
 c     -1.14243708    -0.21661538    -0.30851332
 c     -0.02185195     1.44413549     0.95032875
 c     -0.64383401     1.23350654    -0.46871629
 c      0.87258496     0.98599240    -0.09419198
 h     -0.37364266    -2.07806022     0.37470009
 h     -0.15577929     2.50259344     1.41780383
 h     -0.80396012     2.02240625    -1.22553421
 h      1.59959058     1.88507980    -0.21630893
 o      2.30398890    -1.02709119     0.50350938
 h      2.94422475    -0.58843850     0.19266340
 c     -2.60112237    -0.45049410    -0.66179886
 h     -2.76408137    -0.99309993    -1.75091515
 h     -3.28876800    -1.07872674    -0.26295775
 h     -3.06287940     0.45496627    -0.45982834
 h     -0.41512405     0.84019679     1.74650862
          17

 c      1.24235868    -0.56015648    -0.02878422
 c     -0.01120136    -1.15062129     0.01763577
 c     -1.15467130    -0.21174109    -0.32211035
 c     -0.01173730     1.45708502     0.96116093
 c     -0.64200792     1.22097242    -0.46257179
 c      0.86965327     0.97780245    -0.10144494
 h     -0.38907042    -2.10968583     0.39403410
 h     -0.15581794     2.51705891     1.46927618
 h     -0.81672962     1.99517745    -1.20403424
 h      1.61096903     1.86651633    -0.23096633
 o      2.31100828    -1.02437595     0.50968592
 h      2.98556784    -0.57213864     0.16735538
 c     -2.60183579    -0.46147011    -0.65917560
 h     -2.76139476    -0.99779323    -1.85608938
 h     -3.36307167    -1.07690601    -0.26218678
 h     -3.04054186     0.52254098    -0.48054784
 h     -0.39383822     0.80956136     1.76710662
          17

 c      1.23218897    -0.56355417    -0.03606379
 c     -0.01144045    -1.13248840     0.02317150
 c     -1.16513871    -0.20734338    -0.33648024
 c     -0.00371957     1.47158071     0.97416585
 c     -0.63805745     1.20589879    -0.45549469
 c      0.86831224     0.97082893    -0.10932237
 h     -0.39591141    -2.14312863     0.41081295
 h     -0.14544351     2.51720386     1.50536156
 h     -0.83671255     1.96825207    -1.18099331
 h      1.61450823     1.83068487    -0.25294807
 o      2.31595066    -1.02365326     0.51660366
 h      3.07545242    -0.52762829     0.12602195
 c     -2.60204712    -0.47234177    -0.65899796
 h     -2.74997718    -0.98180016    -1.93436301
 h     -3.43749461    -1.09155481    -0.24444744
 h     -3.02215179     0.59352718    -0.51151623
 h     -0.37000385     0.77536132     1.78335818
          17

 c      1.21997262    -0.56452084    -0.04179986
 c     -0.01535235    -1.11531731     0.02836101
 c     -1.17352905    -0.20366936    -0.35115031
 c      0.00224749     1.48669292     0.98942458
 c     -0.63205141     1.18848636    -0.44733710
 c      0.86828076     0.96500844    -0.11758650
 h     -0.39047006    -2.16596123     0.42064693
 h     -0.12523956     2.50370197     1.52509308
 h     -0.86426994     1.94565534    -1.15976485
 h      1.61149271     1.78105341    -0.28265932
 o      2.32140501    -1.02289433     0.52269781
 h      3.16406064    -0.48604176     0.09092149
 c     -2.60340642    -0.48250823    -0.66101502
 h     -2.73061343    -0.94679636    -1.98049844
 h     -3.49777632    -1.11013684    -0.21932104
 h     -3.00354841     0.65157094    -0.55301980
 h     -0.34188355     0.74337907     1.79063828
          17

 c      1.20691408    -0.56290646    -0.04575251
 c     -0.02343210    -1.10021458     0.03334692
 c     -1.17965132    -0.20098419    -0.36564950
 c      0.00641516     1.50131755     1.00659389
 c     -0.62411960     1.16918754    -0.43814472
 c      0.86904201     0.96002031    -0.12594210
 h     -0.37177739    -2.17141006     0.42143543
 h     -0.09659810     2.48090715     1.52980739
 h     -0.89904252     1.92924718    -1.14160135
 h      1.60581505     1.72408651    -0.32085265
 o      2.32831852    -1.02117145     0.52718223
 h      3.22749346    -0.46092790     0.07190371
 c     -2.60684309    -0.49147820    -0.66515842
 h     -2.70448402    -0.89541608    -1.99184964
 h     -3.53429276    -1.12456812    -0.19353188
 h     -2.98360437     0.68653312    -0.60338552
 h     -0.30895605     0.71796565     1.78688020
          17

 c      1.19401817    -0.55865400    -0.04770804
 c     -0.03580688    -1.08783267     0.03814406
 c     -1.18345196    -0.19958034    -0.37951354
 c      0.00920370     1.51417733     1.02489782
 c     -0.61450909     1.14876141    -0.42821252
 c      0.86990633     0.95534270    -0.13404711
 h     -0.34100193    -2.15737117     0.41284949
 h     -0.06159575     2.45747437     1.52357896
 h     -0.93940119     1.91790747    -1.12498349
 h      1.60363099     1.66852491    -0.36879243
 o      2.33673741    -1.01814908     0.52972711
 h      3.25688332    -0.45637913     0.07173886
 c     -2.61262660    -0.49884843    -0.67151279
 h     -2.67312260    -0.83089019    -1.96747696
 h     -3.54242717    -1.13068798    -0.17126439
 h     -2.96298781     0.69354797    -0.65994397
 h     -0.27177351     0.70161235     1.77256209
          17

 c      1.18199302    -0.55182009    -0.04748446
 c     -0.05219776    -1.07836921     0.04265161
 c     -1.18501427    -0.19976980    -0.39229215
 c      0.01112841     1.52391216     1.04319143
 c     -0.60360488     1.12817386    -0.41799708
 c      0.87024355     0.95048736    -0.14156619
 h     -0.30105707    -2.12612805     0.39609288
 h     -0.02250120     2.44585047     1.51291078
 h     -0.98238390     1.90840667    -1.10659717
 h      1.61100486     1.62258488    -0.42789886
 o      2.34637377    -1.01373469     0.53020383
 h      3.24965462    -0.47271580     0.09036706
 c     -2.62052943    -0.50427847    -0.68015421
 h     -2.63852119    -0.75733992    -1.90879816
 h     -3.52132729    -1.12696296    -0.15495502
 h     -2.94334342     0.67179790    -0.71954796
 h     -0.23177377     0.69463204     1.75055341
          17

 c      1.17123418    -0.54258396    -0.04493131
 c     -0.07191297    -1.07149010     0.04663477
 c     -1.18454541    -0.20184865    -0.40355827
 c      0.01269119     1.52953350     1.06022755
 c     -0.59190094     1.10840438    -0.40796411
 c      0.86988942     0.94536502    -0.14832192
 h     -0.25640339    -2.08524048     0.37405806
 h      0.01907289     2.45750731     1.50402690
 h     -1.02426492     1.89718875    -1.08308151
 h      1.62948036     1.58965468    -0.49820817
 o      2.35673220    -1.00800116     0.52863042
 h      3.20745083    -0.50774377     0.12582419
 c     -2.62990008    -0.50747175    -0.69087960
 h     -2.60319852    -0.68051519    -1.82238189
 h     -3.47336221    -1.11397133    -0.14558175
 h     -2.92702866     0.62441872    -0.77874451
 h     -0.19107651     0.69475641     1.72597748
          17

 c      1.16188172    -0.53123905    -0.03992942
 c     -0.09392977    -1.06627417     0.04971816
 c     -1.18235530    -0.20603762    -0.41292440
 c      0.01431639     1.53117363     1.07507823
 c     -0.57994317     1.09027861    -0.39847447
 c      0.86934634     0.94040531    -0.15445379
 h     -0.21245497    -2.04846888     0.35142385
 h      0.06234689     2.49430163     1.49854709
 h     -1.06136792     1.88179653    -1.05230091
 h      1.65388121     1.56687380    -0.57663006
 o      2.36687448    -1.00131089     0.52527295
 h      3.13968813    -0.55470289     0.17257886
 c     -2.63967028    -0.50819696    -0.70269037
 h     -2.56972840    -0.60866983    -1.72634878
 h     -3.40456431    -1.09478758    -0.14225683
 h     -2.91727008     0.55978050    -0.83390365
 h     -0.15211081     0.69701617     1.70577682
          17

 c      1.15392134    -0.51816507    -0.03239835
 c     -0.11710329    -1.06150509     0.05149808
 c     -1.17884499    -0.21240866    -0.42007788
 c      0.01638378     1.53020243     1.08729046
 c     -0.56826417     1.07438219    -0.38972875
 c      0.86949286     0.93627238    -0.16037822
 h     -0.17392252    -2.03283992     0.33347280
 h      0.10625383     2.54576186     1.49295630
 h     -1.09074774     1.86152537    -1.01382446
 h      1.67552782     1.54847249    -0.65731353
 o      2.37470071    -0.99470859     0.52094550
 h      3.07480919    -0.59595611     0.21671181
 c     -2.64843483    -0.50642591    -0.71314989
 h     -2.53868597    -0.55201842    -1.65837004
 h     -3.32546175    -1.07601367    -0.14113013
 h     -2.91856364     0.49333876    -0.88177571
 h     -0.11696183     0.69502634     1.69731272
          17

 c      1.14728419    -0.50378533    -0.02231383
 c     -0.14039473    -1.05660572     0.05183525
 c     -1.17451660    -0.22082510    -0.42483856
 c      0.01922029     1.52828162     1.09674373
 c     -0.55731533     1.06104497    -0.38174084
 c      0.87114505     0.93354256    -0.16658966
 h     -0.14307605    -2.04816223     0.32287200
 h      0.14880808     2.59660686     1.48266324
 h     -1.11067247     1.83757265    -0.96893646
 h      1.68687243     1.52956216    -0.73377215
 o      2.37650334    -0.99015878     0.51713340
 h      3.06745343    -0.59933583     0.23403440
 c     -2.65467262    -0.50256564    -0.71940770
 h     -2.50657833    -0.51842610    -1.66278893
 h     -3.25047137    -1.06833291    -0.13443740
 h     -2.93666638     0.44650740    -0.92071475
 h     -0.08660852     0.68450671     1.70560296
          17

 c      1.14188583    -0.48853607    -0.00973015
 c     -0.16287476    -1.05239682     0.05104788
 c     -1.16997995    -0.23093425    -0.42722048
 c      0.02303595     1.52639946     1.10358162
 c     -0.54740900     1.05035986    -0.37432508
 c      0.87482198     0.93258769    -0.17349538
 h     -0.12050663    -2.08821080     0.31761927
 h      0.18772854     2.63438317     1.46493102
 h     -1.12098598     1.81296651    -0.92046492
 h      1.68359855     1.50751608    -0.80063569
 o      2.37114825    -0.98820932     0.51417341
 h      3.13277851    -0.55557571     0.21923647
 c     -2.65684897    -0.49711929    -0.72221408
 h     -2.47209425    -0.51018074    -1.73940307
 h     -3.19260440    -1.08335251    -0.11312681
 h     -2.97640989     0.43647525    -0.95100960
 h     -0.06069796     0.66687735     1.73073603
          17

 c      1.13762450    -0.47287456     0.00522304
 c     -0.18359484    -1.05054495     0.04972356
 c     -1.16590788    -0.24219452    -0.42745616
 c      0.02792917     1.52469542     1.10815490
 c     -0.53868599     1.04219726    -0.36712003
 c      0.88069845     0.93358044    -0.18134121
 h     -0.10698993    -2.13688699     0.31339472
 h      0.22113241     2.65178160     1.43911858
 h     -1.12328493     1.79226252    -0.87241723
 h      1.66467859     1.48184440    -0.85439285
 o      2.36201768    -0.98692408     0.51068445
 h      3.21596138    -0.49530247     0.19493497
 c     -2.65422204    -0.49002334    -0.72508284
 h     -2.44054691    -0.52587682    -1.84675635
 h     -3.15453960    -1.12445974    -0.07592905
 h     -3.03694732     0.46146601    -0.97237599
 h     -0.03815513     0.64885798     1.76809270
          17

 c      1.13439537    -0.45729458     0.02237174
 c     -0.20160012    -1.05257589     0.04844569
 c     -1.16294064    -0.25391446    -0.42593618
 c      0.03393670     1.52282116     1.11085718
 c     -0.53112923     1.03624482    -0.35967117
 c      0.88862648     0.93650285    -0.19018307
 h     -0.10355002    -2.17933380     0.30665896
 h      0.24780780     2.64619711     1.40605995
 h     -1.12056394     1.78071022    -0.82922983
 h      1.63198024     1.45385672    -0.89369230
 o      2.35157645    -0.98488100     0.50578600
 h      3.27776723    -0.44103607     0.17608032
 c     -2.64760276    -0.48114581    -0.73008366
 h     -2.41701099    -0.56135006    -1.94996709
 h     -3.12833371    -1.18216776    -0.03361853
 h     -3.11044335     0.50320836    -0.98244237
 h     -0.01792448     0.63854589     1.81100809
          17

 c      1.13209636    -0.44230182     0.04150573
 c     -0.21606412    -1.05944417     0.04767231
 c     -1.16157736    -0.26533640    -0.42309495
 c      0.04105074     1.52026332     1.11196434
 c     -0.52465793     1.03214413    -0.35155575
 c      0.89815205     0.94112934    -0.19984811
 h     -0.11075644    -2.20630304     0.29556296
 h      0.26733136     2.61921665     1.36762099
 h     -1.11594976     1.78257058    -0.79454588
 h      1.59011890     1.42655967    -0.91978802
 o      2.34080095    -0.98148552     0.49920895
 h      3.30325911    -0.40203939     0.16806170
 c     -2.63845372    -0.47077213    -0.73760775
 h     -2.40381590    -0.61111466    -2.03053291
 h     -3.10473924    -1.24206106    -0.00031296
 h     -3.18632939     0.54223179    -0.97908012
 h      0.00073463     0.64208192     1.85323220
          17

 c      1.13061504    -0.42836201     0.06236045
 c     -0.22642013    -1.07147557     0.04769661
 c     -1.16207664    -0.27574955    -0.41930619
 c      0.04919789     1.51642231     1.11155807
 c     -0.51927456     1.02968443    -0.34250372
 c      0.90853569     0.94700287    -0.20987570
 h     -0.12839605    -2.21396316     0.27968629
 h      0.28026563     2.57689466     1.32651527
 h     -1.11091122     1.79903222    -0.76997890
 h      1.54637477     1.40463810    -0.93714646
 o      2.33003661    -0.97651803     0.49094880
 h      3.28825532    -0.38165162     0.17233330
 c     -2.62804474    -0.45948989    -0.74745466
 h     -2.40155293    -0.66970348    -2.07981135
 h     -3.07831668    -1.29260731     0.01414652
 h     -3.25527782     0.56569250    -0.96197367
 h      0.01827382     0.66247034     1.89009542
          17

 c      1.12980232    -0.41585953     0.08459452
 c     -0.23245116    -1.08834705     0.04861607
 c     -1.16438404    -0.28459451    -0.41481431
 c      0.05820800     1.51056555     1.10951650
 c     -0.51514293     1.02890467    -0.33244181
 c      0.91884985     0.95346844    -0.21951970
 h     -0.15540725    -2.20332052     0.25974033
 h      0.28841114     2.53037523     1.28610504
 h     -1.10439336     1.82726619    -0.75477395
 h      1.50974051     1.39388140    -0.95325632
 o      2.31939800    -0.96993842     0.48112838
 h      3.23321495    -0.38061807     0.18874189
 c     -2.61729441    -0.44800541    -0.75935295
 h     -2.40997904    -0.73209861    -2.09402274
 h     -3.04708705    -1.32675792     0.00506041
 h     -3.31042833     0.56722663    -0.93238009
 h      0.03494333     0.69957209     1.91891073
          17

 c      1.12944081    -0.40508653     0.10777961
 c     -0.23431927    -1.10900998     0.05030897
 c     -1.16811515    -0.29152701    -0.40971041
 c      0.06782097     1.50191212     1.10555558
 c     -0.51252029     1.03001210    -0.32144152
 c      0.92824955     0.95984802    -0.22798215
 h     -0.18989825    -2.18073056     0.23751590
 h      0.29465215     2.49476584     1.24975348
 h     -1.09373874     1.86159543    -0.74662136
 h      1.48793348     1.39916040    -0.97572520
 o      2.30879543    -0.96189689     0.46998856
 h      3.14308903    -0.39704096     0.21571914
 c     -2.60684528    -0.43705993    -0.77307398
 h     -2.42842950    -0.79367350    -2.07199241
 h     -3.01115270    -1.34103350    -0.02856838
 h     -3.34728524     0.54498728    -0.89255178
 h      0.05083911     0.75029898     1.93928526
          17

 c      1.12921190    -0.39626116     0.13141012
 c     -0.23250398    -1.13163059     0.05244721
 c     -1.17261626    -0.29642098    -0.40395657
 c      0.07780030     1.49013248     1.09931885
 c     -0.51162453     1.03320347    -0.30963940
 c      0.93632948     0.96571973    -0.23487061
 h     -0.22941407    -2.15892931     0.21587104
 h      0.30158044     2.48304477     1.21956163
 h     -1.07640199     1.89574274    -0.74282819
 h      1.48338867     1.42138614    -1.00683421
 o      2.29760612    -0.95297116     0.45797316
 h      3.03281019    -0.42258230     0.24885382
 c     -2.59711040    -0.42739172    -0.78841577
 h     -2.45589910    -0.85010854    -2.01465989
 h     -2.97189973    -1.33482336    -0.08498942
 h     -3.36362250     0.50045660    -0.84536184
 h      0.06592821     0.80884757     1.95355178
          17

 c      1.12867457    -0.38954358     0.15492528
 c     -0.22764849    -1.15383391     0.05459094
 c     -1.17708769    -0.29932101    -0.39744733
 c      0.08810613     1.47603041     1.09046959
 c     -0.51254448     1.03852947    -0.29718839
 c      0.94320587     0.97103633    -0.24040771
 h     -0.27174387    -2.15523274     0.19813911
 h      0.30943765     2.49710300     1.19547980
 h     -1.05112389     1.92459691    -0.74111354
 h      1.49245499     1.45644147    -1.04114514
 o      2.28393729    -0.94475648     0.44589242
 h      2.93923096    -0.43300749     0.27817233
 c     -2.58822832    -0.41967257    -0.80514013
 h     -2.49091632    -0.89764271    -1.92604553
 h     -2.93182842    -1.31070601    -0.15960305
 h     -3.35998162     0.43837171    -0.79404527
 h      0.08010207     0.86756410     1.96679129
          17

 c      1.12727168    -0.38500137     0.17772003
 c     -0.22042059    -1.17363948     0.05638426
 c     -1.18072786    -0.30038451    -0.39008405
 c      0.09890461     1.46143011     1.07878847
 c     -0.51521644     1.04584989    -0.28423916
 c      0.94922918     0.97595883    -0.24511046
 h     -0.31560828    -2.18196733     0.18644790
 h      0.31603839     2.52667093     1.17600213
 h     -1.01830370     1.94506502    -0.73997970
 h      1.50877222     1.49749217    -1.06940902
 o      2.26512975    -0.93976000     0.43468168
 h      2.91337640    -0.39011778     0.29201761
 c     -2.57991913    -0.41431562    -0.82284929
 h     -2.53132301    -0.93429083    -1.81605532
 h     -2.89481698    -1.27599371    -0.24387415
 h     -3.34090525     0.36741371    -0.74174990
 h      0.09326668     0.91923290     1.98507055
          17

 c      1.12437883    -0.38252584     0.19914673
 c     -0.21156112    -1.19052765     0.05770765
 c     -1.18285675    -0.29985601    -0.38183780
 c      0.11040327     1.44820869     1.06440261
 c     -0.51944326     1.05484584    -0.27093373
 c      0.95467430     0.98064334    -0.24937464
 h     -0.35951497    -2.23509879     0.18036770
 h      0.31880462     2.55763908     1.15947761
 h     -0.97991881     1.95634942    -0.73888370
 h      1.52665271     1.53788317    -1.08361461
 o      2.24251417    -0.93772922     0.42426294
 h      2.94504945    -0.30088250     0.29531594
 c     -2.57130792    -0.41102665    -0.84074906
 h     -2.57432142    -0.96311384    -1.70526931
 h     -2.86642036    -1.24478502    -0.32407812
 h     -3.31616442     0.30051353    -0.69055607
 h      0.10541856     0.96006514     2.01139056
          17

 c      1.11939154    -0.38182168     0.21855728
 c     -0.20194718    -1.20519065     0.05861567
 c     -1.18300080    -0.29806153    -0.37278756
 c      0.12273861     1.43762375     1.04800280
 c     -0.52493163     1.06503588    -0.25740770
 c      0.95962987     0.98513418    -0.25331749
 h     -0.40027435    -2.29773252     0.17791345
 h      0.31621485     2.57901711     1.14470015
 h     -0.93924536     1.95995480    -0.73832581
 h      1.54233518     1.57256575    -1.07910516
 o      2.21989892    -0.93628560     0.41420997
 h      2.98573849    -0.20752298     0.29870526
 c     -2.56099571    -0.40832925    -0.85742188
 h     -2.61782138    -0.99661813    -1.62651426
 h     -2.85283784    -1.23616346    -0.38328485
 h     -3.29913717     0.25210234    -0.64033647
 h      0.11663928     0.99057030     2.04258617
          17

 c      1.11178325    -0.38250736     0.23536248
 c     -0.19244651    -1.21846606     0.05919965
 c     -1.18090742    -0.29538085    -0.36311046
 c      0.13596283     1.43033157     1.03071209
 c     -0.53133815     1.07580513    -0.24379457
 c      0.96402179     0.98933955    -0.25680156
 h     -0.43386771    -2.35273179     0.17726895
 h      0.30798824     2.58471818     1.13093546
 h     -0.90037204     1.95935501    -0.73979748
 h      1.55400703     1.59842532    -1.05458862
 o      2.19965109    -0.93416476     0.40450194
 h      3.00939498    -0.13513983     0.30598699
 c     -2.54788127    -0.40453565    -0.87148692
 h     -2.66250984    -1.05022345    -1.60730637
 h     -2.85678446    -1.26181398    -0.41025177
 h     -3.29926397     0.23066618    -0.58962323
 h      0.12706191     1.01343793     2.07090124
          17

 c      1.10114577    -0.38422799     0.24906963
 c     -0.18375290    -1.23080119     0.05953486
 c     -1.17648635    -0.29219133    -0.35301754
 c      0.15005754     1.42662145     1.01372109
 c     -0.53832655     1.08649553    -0.23024262
 c      0.96764396     0.99303875    -0.25949111
 h     -0.45696213    -2.38886749     0.17736436
 h      0.29480938     2.57308724     1.11784523
 h     -0.86742526     1.95896315    -0.74535478
 h      1.56165931     1.61434962    -1.01171505
 o      2.18296360    -0.93104599     0.39529642
 h      3.00727083    -0.09348402     0.31741899
 c     -2.53244983    -0.40023512    -0.88302609
 h     -2.70873272    -1.11973460    -1.64197358
 h     -2.87376689    -1.31395794    -0.40729656
 h     -3.31443461     0.23320485    -0.53924534
 h      0.13686522     1.03112376     2.08821026
          17

 c      1.08726039    -0.38673531     0.25930316
 c     -0.17633720    -1.24224174     0.05968189
 c     -1.16976691    -0.28882934    -0.34271314
 c      0.16493611     1.42651656     0.99801794
 c     -0.54563656     1.09656692    -0.21696936
 c      0.97015790     0.99587760    -0.26089135
 h     -0.46749628    -2.40077839     0.17774018
 h      0.27809651     2.54651486     1.10546625
 h     -0.84361540     1.96226021    -0.75662327
 h      1.56717899     1.62145128    -0.95483251
 o      2.17044870    -0.92695226     0.38676442
 h      2.97754669    -0.08576324     0.33224330
 c     -2.51661619    -0.39764299    -0.89285818
 h     -2.75273244    -1.18496467    -1.70400948
 h     -2.89533809    -1.37401879    -0.38550116
 h     -3.33376942     0.24929221    -0.49373240
 h      0.14625839     1.04489121     2.08892403
          17

 c      1.07017612    -0.38994380     0.26581365
 c     -0.17045911    -1.25252711     0.05969263
 c     -1.16090592    -0.28557940    -0.33240631
 c      0.18043931     1.42973416     0.98427341
 c     -0.55312905     1.10575375    -0.20432734
 c      0.97108105     0.99736611    -0.26039086
 h     -0.46471535    -2.38775234     0.17834877
 h      0.25982843     2.51170190     1.09425611
 h     -0.83057066     1.96995652    -0.77361066
 h      1.57451791     1.62327423    -0.89064150
 o      2.16231138    -0.92199958     0.37904694
 h      2.92163667    -0.11205094     0.34939347
 c     -2.50229562    -0.39837554    -0.90135969
 h     -2.78967048    -1.23003102    -1.77130066
 h     -2.91434345    -1.42651429    -0.35586481
 h     -3.34599906     0.26862291    -0.45870450
 h      0.15544502     1.05482640     2.07092830
          17

 c      1.05026055    -0.39396205     0.26847940
 c     -0.16617568    -1.26111201     0.05960635
 c     -1.15020087    -0.28266345    -0.32233199
 c      0.19634183     1.43563410     0.97279725
 c     -0.56076986     1.11409140    -0.19280775
 c      0.96984006     0.99695007    -0.25738428
 h     -0.44924725    -2.35350298     0.17950356
 h      0.24226322     2.47986694     1.08514382
 h     -0.82836750     1.97965941    -0.79425071
 h      1.58916086     1.62513683    -0.82687909
 o      2.15825318    -0.91644153     0.37225517
 h      2.84508304    -0.16822979     0.36757285
 c     -2.49069215    -0.40310346    -0.90851047
 h     -2.81598490    -1.24740872    -1.83084462
 h     -2.92637090    -1.46244812    -0.32612213
 h     -3.34377831     0.28428763    -0.43847449
 h      0.16456475     1.06003842     2.03571931
          17

 c      1.02820273    -0.39908260     0.26730417
 c     -0.16332980    -1.26709668     0.05943403
 c     -1.13808586    -0.28022409    -0.31276457
 c      0.21238588     1.44337199     0.96352781
 c     -0.56857403     1.12179132    -0.18295128
 c      0.96598942     0.99424297    -0.25152284
 h     -0.42340537    -2.30718562     0.18199261
 h      0.22740903     2.46469341     1.07938570
 h     -0.83609264     1.98730224    -0.81511073
 h      1.61576704     1.63150910    -0.76947623
 o      2.15708727    -0.91109836     0.36646503
 h      2.76356054    -0.23921916     0.38544016
 c     -2.48233280    -0.41197528    -0.91415838
 h     -2.82942991    -1.23467308    -1.87567025
 h     -2.92907940    -1.47747162    -0.30112247
 h     -3.32386068     0.29268953    -0.43545060
 h      0.17361019     1.05873923     1.98847548
          17

 c      1.00498206    -0.40568938     0.26240959
 c     -0.16156635    -1.26917632     0.05913658
 c     -1.12510514    -0.27831344    -0.30401772
 c      0.22832110     1.45243250     0.95609952
 c     -0.57655717     1.12907813    -0.17522604
 c      0.95953122     0.98932052    -0.24294394
 h     -0.39134899    -2.26439109     0.18726257
 h      0.21653772     2.47587399     1.07797064
 h     -0.85244250     1.98904220    -0.83265003
 h      1.65463706     1.64244492    -0.71995551
 o      2.15608526    -0.90821658     0.36163480
 h      2.71372177    -0.28601613     0.40304262
 c     -2.47725226    -0.42492755    -0.91814574
 h     -2.82864890    -1.19202243    -1.90230172
 h     -2.92144233    -1.46999798    -0.28377243
 h     -3.28630034     0.29286980    -0.45024383
 h      0.18233101     1.04829584     1.93784731
          17

 c      0.98181817    -0.41406567     0.25402657
 c     -0.16048672    -1.26597064     0.05863551
 c     -1.11187049    -0.27689040    -0.29643017
 c      0.24389686     1.46317391     0.95005345
 c     -0.58470969     1.13608920    -0.16994108
 c      0.95099964     0.98275401    -0.23221668
 h     -0.35794824    -2.24386469     0.19718639
 h      0.21035520     2.51212338     1.08089428
 h     -0.87612228     1.98250435    -0.84422958
 h      1.70060998     1.65294159    -0.67611586
 o      2.15216642    -0.91043852     0.35749527
 h      2.73562203    -0.26356907     0.42372449
 c     -2.47509036    -0.44180665    -0.92035555
 h     -2.81300880    -1.12146687    -1.90980362
 h     -2.90345785    -1.44041370    -0.27561337
 h     -3.23410835     0.28636867    -0.48164967
 h      0.19020083     1.02575653     1.89421465
          17

 c      0.96008734    -0.42419681     0.24249577
 c     -0.15997179    -1.25708567     0.05792604
 c     -1.09901747    -0.27581859    -0.29034148
 c      0.25881319     1.47658588     0.94519662
 c     -0.59298056     1.14284215    -0.16720649
 c      0.94119542     0.97532047    -0.22007441
 h     -0.32585486    -2.25568448     0.21260793
 h      0.20955405     2.56228357     1.08718942
 h     -0.90607511     1.96729366    -0.84865685
 h      1.74583866     1.65613694    -0.63511297
 o      2.14638631    -0.91603240     0.35399675
 h      2.80353596    -0.19789248     0.44714440
 c     -2.47506955    -0.46234833    -0.92070492
 h     -2.78285473    -1.02727327    -1.90037842
 h     -2.87638044    -1.39140389    -0.27681762
 h     -3.17342369     0.27777430    -0.52636713
 h      0.19659118     0.98959904     1.86527458
          17

 c      0.94121773    -0.43574933     0.22826238
 c     -0.16028511    -1.24397161     0.05721812
 c     -1.08719415    -0.27484353    -0.28607158
 c      0.27269868     1.49343396     0.94191893
 c     -0.60125834     1.14922028    -0.16692235
 c      0.93090847     0.96770704    -0.20721533
 h     -0.29430791    -2.29157606     0.23168086
 h      0.21489088     2.61288540     1.09559381
 h     -0.94161350     1.94506378    -0.84640380
 h      1.78316442     1.64660136    -0.59548276
 o      2.14107808    -0.92206440     0.35134880
 h      2.87231895    -0.13529585     0.46856727
 c     -2.47590828    -0.48598297    -0.91903158
 h     -2.74020553    -0.91722543    -1.88179941
 h     -2.84351947    -1.32952796    -0.28531951
 h     -3.11324089     0.27527652    -0.57899473
 h      0.20114833     0.94225549     1.85141334
          17

 c      0.92657050    -0.44815792     0.21184411
 c     -0.16180234    -1.22921835     0.05687527
 c     -1.07705130    -0.27359684    -0.28388879
 c      0.28513725     1.51374519     0.94107030
 c     -0.60935186     1.15498009    -0.16879122
 c      0.92077586     0.96039645    -0.19422921
 h     -0.26185579    -2.33274291     0.25066618
 h      0.22689980     2.65361891     1.10502240
 h     -0.98250378     1.91925276    -0.83953311
 h      1.80777611     1.62160608    -0.55741338
 o      2.13723203    -0.92719152     0.34965147
 h      2.91950168    -0.09724672     0.48476818
 c     -2.47588764    -0.51142158    -0.91489249
 h     -2.68928712    -0.80293780    -1.87079625
 h     -2.81158278    -1.26795938    -0.29471368
 h     -3.06280296     0.28884146    -0.63340503
 h      0.20400763     0.89070536     1.84631263
          17

 c      0.91730886    -0.46072914     0.19378262
 c     -0.16477308    -1.21533400     0.05724153
 c     -1.06921402    -0.27165781    -0.28395414
 c      0.29572929     1.53689370     0.94346528
 c     -0.61698764     1.15981322    -0.17237664
 c      0.91121466     0.95366950    -0.18156778
 h     -0.22851304    -2.36271291     0.26603202
 h      0.24569684     2.67879120     1.11472422
 h     -1.02888700     1.89431397    -0.83114008
 h      1.81760012     1.58111842    -0.52235757
 o      2.13506355    -0.93100557     0.34889288
 h      2.93674026    -0.09059831     0.49423500
 c     -2.47337031    -0.53638202    -0.90785705
 h     -2.63470856    -0.69525874    -1.88928598
 h     -2.79142611    -1.22775188    -0.29220298
 h     -3.02644452     0.32370302    -0.68543216
 h      0.20559201     0.84399342     1.84216671
          17

 c      0.91424448    -0.47276149     0.17459601
 c     -0.16924187    -1.20417730     0.05855677
 c     -1.06424580    -0.26865515    -0.28626615
 c      0.30415580     1.56186696     0.94951499
 c     -0.62385476     1.16347463    -0.17722700
 c      0.90237635     0.94763166    -0.16951707
 h     -0.19567077    -2.37184485     0.27545658
 h      0.27094092     2.68716889     1.12436218
 h     -1.08077785     1.87429151    -0.82413835
 h      1.81343664     1.52756813    -0.49270954
 o      2.13454062    -0.93347602     0.34901083
 h      2.92162891    -0.11647452     0.49631667
 c     -2.46764402    -0.55838703    -0.89876343
 h     -2.57730822    -0.59768786    -1.94333622
 h     -2.79415260    -1.22881302    -0.26411649
 h     -3.00136978     0.37445354    -0.73369402
 h      0.20628472     0.81026686     1.83366166
          17

 c      0.91767326    -0.48367941     0.15474944
 c     -0.17500694    -1.19682552     0.06094877
 c     -1.06260094    -0.26437952    -0.29065650
 c      0.31022004     1.58741279     0.95914818
 c     -0.62970396     1.16592677    -0.18302370
 c      0.89410719     0.94223182    -0.15817754
 h     -0.16542851    -2.35668574     0.27785385
 h      0.30189193     2.68187780     1.13411789
 h     -1.13713614     1.86121559    -0.81979873
 h      1.79926648     1.46571136    -0.47168352
 o      2.13552023    -0.93480240     0.34991320
 h      2.87551353    -0.17254017     0.49096889
 c     -2.45923438    -0.57625692    -0.88924448
 h     -2.51554592    -0.51082835    -2.01369692
 h     -2.82155403    -1.27061157    -0.21284531
 h     -2.98180316     0.42827838    -0.77758073
 h      0.20625674     0.79528324     1.81886011
          17

 c      0.92725622    -0.49314168     0.13465261
 c     -0.18160573    -1.19352112     0.06442565
 c     -1.06455628    -0.25885901    -0.29682389
 c      0.31385766     1.61209347     0.97187779
 c     -0.63444081     1.16739072    -0.18965328
 c      0.88595238     0.93729611    -0.14747311
 h     -0.14012489    -2.31906390     0.27323819
 h      0.33759649     2.67047397     1.14477388
 h     -1.19514362     1.85446338    -0.81713568
 h      1.78229945     1.40224702    -0.46318431
 o      2.13756931    -0.93557085     0.35144543
 h      2.80622350    -0.25027570     0.47931244
 c     -2.44927861    -0.59017608    -0.87994014
 h     -2.44985221    -0.43783797    -2.07700299
 h     -2.86468600    -1.33338781    -0.15771241
 h     -2.96342828     0.47250417    -0.81598665
 h      0.20542565     0.80201907     1.79867104
          17

 c      0.94201206    -0.50108113     0.11467614
 c     -0.18837869    -1.19360362     0.06883680
 c     -1.07013205    -0.25236870    -0.30435302
 c      0.31511749     1.63443692     0.98689361
 c     -0.63813690     1.16825410    -0.19714987
 c      0.87732172     0.93263852    -0.13722202
 h     -0.12196132    -2.26654556     0.26279624
 h      0.37724247     2.66390357     1.15756011
 h     -1.25045863     1.85164429    -0.81372815
 h      1.77126314     1.34439655    -0.47118365
 o      2.13935967    -0.93733105     0.35327877
 h      2.73756856    -0.32552849     0.46546654
 c     -2.43875106    -0.60058729    -0.87083574
 h     -2.38248124    -0.38251182    -2.11904291
 h     -2.91252281    -1.39733273    -0.11717902
 h     -2.94444957     0.49844119    -0.84756750
 h      0.20343046     0.83040680     1.77638307
          17

 c      0.96044591    -0.50763710     0.09516899
 c     -0.19463443    -1.19546880     0.07382563
 c     -1.07903902    -0.24538792    -0.31272347
 c      0.31413843     1.65339480     1.00315255
 c     -0.64096420     1.16891918    -0.20556945
 c      0.86790164     0.92825600    -0.12729932
 h     -0.11247490    -2.21382443     0.24908584
 h      0.42041514     2.67229125     1.17344126
 h     -1.29833503     1.85014096    -0.80717555
 h      1.77170817     1.29730503    -0.49810196
 o      2.13814048    -0.94313576     0.35482504
 h      2.71780725    -0.35003866     0.45801861
 c     -2.42828327    -0.60775799    -0.86193073
 h     -2.31605397    -0.34751661    -2.13373627
 h     -2.95675919    -1.45012516    -0.10151673
 h     -2.92498353     0.50162806    -0.87116169
 h      0.19954793     0.87666989     1.75776259
          17

 c      0.98077394    -0.51298301     0.07645248
 c     -0.19986603    -1.19679925     0.07885271
 c     -1.09067590    -0.23852720    -0.32132645
 c      0.31117821     1.66898710     1.01946253
 c     -0.64311514     1.16969860    -0.21488799
 c      0.85802653     0.92444053    -0.11782307
 h     -0.11200557    -2.18169359     0.23568731
 h      0.46658805     2.69846537     1.19203878
 h     -1.33478804     1.84823322    -0.79612053
 h      1.78142731     1.26229995    -0.54285746
 o      2.13309073    -0.95424343     0.35588493
 h      2.76695249    -0.30465056     0.46000481
 c     -2.41830544    -0.61188736    -0.85336494
 h     -2.25291727    -0.33431021    -2.11968527
 h     -2.99188545    -1.48534587    -0.11473376
 h     -2.90644406     0.48115007    -0.88594328
 h      0.19255089     0.93259500     1.75141701
          17

 c      1.00119278    -0.51719693     0.05879453
 c     -0.20381106    -1.19556727     0.08338989
 c     -1.10418589    -0.23240465    -0.32949564
 c      0.30667362     1.68239359     1.03460160
 c     -0.64474276     1.17076806    -0.22495777
 c      0.84854392     0.92164964    -0.10917196
 h     -0.12014459    -2.18705739     0.22529247
 h      0.51405590     2.73583723     1.21133308
 h     -1.35731611     1.84555954    -0.78059538
 h      1.79174403     1.23796613    -0.60062865
 o      2.12766904    -0.96776309     0.35700631
 h      2.83895783    -0.23714280     0.46333866
 c     -2.40916666    -0.61328275    -0.84536309
 h     -2.19504326    -0.34346217    -2.07825379
 h     -3.01427162    -1.50008666    -0.15725111
 h     -2.89136025     0.43943763    -0.89147545
 h      0.18076221     0.98676578     1.76777481
          17

 c      1.02013550    -0.52030239     0.04240723
 c     -0.20629420    -1.19142931     0.08715925
 c     -1.11855942    -0.22748838    -0.33654456
 c      0.30117341     1.69503016     1.04768013
 c     -0.64592017     1.17213668    -0.23551182
 c      0.84034247     0.92028827    -0.10180941
 h     -0.13712607    -2.22786959     0.21753032
 h      0.55978116     2.77349742     1.22858310
 h     -1.36522944     1.84318362    -0.76198160
 h      1.79310561     1.22235203    -0.66470595
 o      2.12460254    -0.98153255     0.35857242
 h      2.89877588    -0.18366265     0.46282852
 c     -2.40114725    -0.61251372    -0.83814813
 h     -2.14399446    -0.37470471    -2.01326156
 h     -3.02167210    -1.49388914    -0.22716077
 h     -2.88359012     0.38287198    -0.88786201
 h      0.16288662     1.03039824     1.81394739
          17

 c      1.03640359    -0.52234438     0.02746300
 c     -0.20720345    -1.18562582     0.09008429
 c     -1.13272288    -0.22401260    -0.34178589
 c      0.29513002     1.70747343     1.05867717
 c     -0.64661621     1.17364097    -0.24618796
 c      0.83403233     0.92060858    -0.09611642
 h     -0.16346152    -2.28479147     0.20998855
 h      0.60033799     2.80212876     1.24134527
 h     -1.35974663     1.84347566    -0.74280942
 h      1.77889670     1.21411779    -0.72853737
 o      2.12509539    -0.99472496     0.36071059
 h      2.93318430    -0.15811484     0.45714536
 c     -2.39438845    -0.61048817    -0.83182973
 h     -2.10065345    -0.42660723    -1.93203219
 h     -3.01348495    -1.46908844    -0.32023959
 h     -2.88868091     0.32256040    -0.87601432
 h      0.13943552     1.06401769     1.88653577
          17

 c      1.04920471    -0.52342633     0.01412271
 c     -0.20658066    -1.17964891     0.09208966
 c     -1.14562386    -0.22197680    -0.34454520
 c      0.28879403     1.71941803     1.06839591
 c     -0.64669613     1.17496692    -0.25656380
 c      0.82988944     0.92271011    -0.09233254
 h     -0.19846257    -2.33681791     0.20071351
 h      0.63282126     2.81631387     1.24790708
 h     -1.34378008     1.84976791    -0.72638171
 h      1.74612156     1.21268102    -0.78679771
 o      2.12955291    -1.00703152     0.36341719
 h      2.93857774    -0.16482798     0.44650716
 c     -2.38882840    -0.60821334    -0.82625744
 h     -2.06440853    -0.49604979    -1.84755778
 h     -2.99205760    -1.43268762    -0.42914927
 h     -2.91332829     0.27286608    -0.85785861
 h      0.11292038     1.09543697     1.97200550
          17

 c      1.05814178    -0.52372310     0.00256021
 c     -0.20460222    -1.17451048     0.09303883
 c     -1.15633815    -0.22118898    -0.34420793
 c      0.28228435     1.73030007     1.07779718
 c     -0.64597746     1.17572434    -0.26620743
 c      0.82791150     0.92656565    -0.09055388
 h     -0.24012422    -2.36972387     0.18899824
 h      0.65527415     2.81447003     1.24734808
 h     -1.32109955     1.86552229    -0.71606458
 h      1.69481814     1.21807547    -0.83573741
 o      2.13793243    -1.01829273     0.36660370
 h      2.91529614    -0.20440766     0.43175055
 c     -2.38431491    -0.60591998    -0.82093178
 h     -2.03185144    -0.57833430    -1.77982518
 h     -2.96505665    -1.39948049    -0.54282206
 h     -2.96191723     0.24452377    -0.83617304
 h      0.08644752     1.13224951     2.05469554
          17

 c      1.06317277    -0.52348688    -0.00703147
 c     -0.20149150    -1.17071746     0.09277537
 c     -1.16418044    -0.22133590    -0.34032281
 c      0.27566244     1.73962717     1.08751594
 c     -0.64435433     1.17559476    -0.27474864
 c      0.82787074     0.93203902    -0.09072360
 h     -0.28577062    -2.37622477     0.17504930
 h      0.66688936     2.79841317     1.23948626
 h     -1.29476225     1.89282236    -0.71422756
 h      1.62753865     1.23084740    -0.87337796
 o      2.14978306    -1.02848612     0.37010378
 h      2.86731205    -0.27404059     0.41417026
 c     -2.38088289    -0.60219316    -0.81527657
 h     -1.99727405    -0.66886824    -1.74960267
 h     -2.94598580    -1.39211275    -0.64888484
 h     -3.03122655     0.23662746    -0.81415753
 h      0.06254548     1.17825195     2.12257832
          17

 c      1.06455389    -0.52304089    -0.01445361
 c     -0.19744691    -1.16840776     0.09117783
 c     -1.16877472    -0.22204771    -0.33273412
 c      0.26893646     1.74695740     1.09776465
 c     -0.64191712     1.17450663    -0.28193735
 c      0.82934121     0.93888785    -0.09259239
 h     -0.33256802    -2.35431749     0.15959764
 h      0.66820739     2.77321691     1.22477171
 h     -1.26562228     1.93072898    -0.72130365
 h      1.54915078     1.25203421    -0.89986472
 o      2.16399193    -1.03804670     0.37367227
 h      2.80683320    -0.36261742     0.39561964
 c     -2.37903042    -0.59522469    -0.80939203
 h     -1.95837302    -0.76385293    -1.76172471
 h     -2.94467844    -1.42716416    -0.74064941
 h     -3.11047815     0.23879079    -0.79500571
 h      0.04285601     1.23377985     2.16836449
          17

 c      1.06279673    -0.52273451    -0.01952880
 c     -0.19261856    -1.16740393     0.08819000
 c     -1.17006245    -0.22293191    -0.32164456
 c      0.26204167     1.75182056     1.10839115
 c     -0.63895026     1.17270579    -0.28764201
 c      0.83172780     0.94675573    -0.09567121
 h     -0.37788514    -2.30662983     0.14370293
 h      0.66124793     2.74702234     1.20406950
 h     -1.23229991     1.97483697    -0.73570598
 h      1.46658487     1.28316997    -0.91787591
 o      2.17813491    -1.04862653     0.37701650
 h      2.76520367    -0.43911194     0.37819713
 c     -2.37995205    -0.58536866    -0.80436114
 h     -1.92001126    -0.85736401    -1.80048663
 h     -2.95484401    -1.49641253    -0.81817129
 h     -3.18724492     0.23995616    -0.78122834
 h      0.02817917     1.29681068     2.18892385
          17

 c      1.05865604    -0.52283584    -0.02213245
 c     -0.18713082    -1.16714397     0.08381671
 c     -1.16829707    -0.22361952    -0.30755417
 c      0.25486922     1.75377967     1.11893468
 c     -0.63580652     1.17065667    -0.29179268
 c      0.83435052     0.95517997    -0.09925601
 h     -0.41981946    -2.24118764     0.12867770
 h      0.64911282     2.72966760     1.17823961
 h     -1.19267520     2.01862452    -0.75467473
 h      1.38779258     1.32608947    -0.93233091
 o      2.18870065    -1.06296821     0.37995564
 h      2.78997123    -0.45548360     0.36202886
 c     -2.38485568    -0.57464825    -0.80154094
 h     -1.88916141    -0.94152772    -1.84590717
 h     -2.96258837    -1.57698283    -0.88125605
 h     -3.25177851     0.23288028    -0.77422387
 h      0.01846155     1.36360186     2.18506467
          17

 c      1.05310039    -0.52342440    -0.02222676
 c     -0.18109284    -1.16656341     0.07810153
 c     -1.16403346    -0.22381905    -0.29114315
 c      0.24740048     1.75272294     1.12861389
 c     -0.63277361     1.16886870    -0.29431871
 c      0.83662392     0.96367276    -0.10262887
 h     -0.45815611    -2.17275282     0.11600981
 h      0.63452148     2.72900907     1.14767124
 h     -1.14549945     2.05553671    -0.77534291
 h      1.31948717     1.38204866    -0.94817977
 o      2.19556271    -1.08045378     0.38245452
 h      2.87495384    -0.41830841     0.34523447
 c     -2.39415840    -0.56490278    -0.80180233
 h     -1.87064040    -1.00968589    -1.88455305
 h     -2.95877373    -1.65014322    -0.92824942
 h     -3.29801601     0.21417823    -0.77450596
 h      0.01258079     1.42890221     2.16228535
          17

 c      1.04722354    -0.52440896    -0.01987085
 c     -0.17453844    -1.16422861     0.07112070
 c     -1.15808802    -0.22330398    -0.27318450
 c      0.23989568     1.74921684     1.13622786
 c     -0.63001139     1.16774558    -0.29512079
 c      0.83826484     0.97189141    -0.10538300
 h     -0.49518557    -2.12136960     0.10718620
 h      0.61792954     2.74637441     1.11237895
 h     -1.09116599     2.08055253    -0.79544216
 h      1.26488612     1.45006077    -0.96667896
 o      2.20137840    -1.09794995     0.38435206
 h      2.97045848    -0.37516672     0.32850475
 c     -2.40743610    -0.55729974    -0.80540840
 h     -1.86691134    -1.05751691    -1.90957679
 h     -2.94019838    -1.70523234    -0.95769760
 h     -3.32342247     0.18344930    -0.78207618
 h      0.00800927     1.48626417     2.13206036
          17

 c      1.04213461    -0.52560643    -0.01520321
 c     -0.16752431    -1.15915224     0.06300704
 c     -1.15145059    -0.22185620    -0.25448780
 c      0.23290996     1.74446634     1.14016281
 c     -0.62754511     1.16749859    -0.29407346
 c      0.83931754     0.97977481    -0.10756417
 h     -0.53389079    -2.10290350     0.10332606
 h      0.59729723     2.77566052     1.07286902
 h     -1.03174845     2.09095905    -0.81363179
 h      1.22374422     1.52579233    -0.98383844
 o      2.20761100    -1.11370586     0.38547470
 h      3.04667751    -0.35204608     0.31327894
 c     -2.42364451    -0.55259441    -0.81221833
 h     -1.87892131    -1.08250653    -1.91811343
 h     -2.90715633    -1.73708197    -0.96881153
 h     -3.32906305     0.14291196    -0.79662447
 h      0.00094566     1.52930502     2.11110276
          17

 c      1.03888651    -0.52677343    -0.00841661
 c     -0.16051767    -1.15181875     0.05398133
 c     -1.14514963    -0.21924418    -0.23584190
 c      0.22699809     1.73976089     1.13898793
 c     -0.62528234     1.16811977    -0.29103458
 c      0.83998823     0.98749474    -0.10947358
 h     -0.57295963    -2.11674335     0.10469980
 h      0.56985110     2.80724830     1.03077966
 h     -0.97068999     2.08662974    -0.82967578
 h      1.19442867     1.60249883    -0.99304690
 o      2.21466298    -1.12707576     0.38571308
 h      3.09180217    -0.35755551     0.30047849
 c     -2.44128272    -0.55142482    -0.82188845
 h     -1.90662624    -1.08324368    -1.90954484
 h     -2.86181976    -1.74381752    -0.96128473
 h     -3.32030699     0.09766468    -0.81758085
 h     -0.01193389     1.55427725     2.11389253
          17

 c      1.03841049    -0.52762707     0.00026417
 c     -0.15443940    -1.14391969     0.04434697
 c     -1.14011304    -0.21524724    -0.21795915
 c      0.22232521     1.73594679     1.13247642
 c     -0.62304946     1.16938519    -0.28584933
 c      0.84050724     0.99528073    -0.11138969
 h     -0.60578502    -2.14815415     0.11057387
 h      0.53377497     2.83244599     0.98860910
 h     -0.91234129     2.07001988    -0.84457569
 h      1.17561048     1.67313174    -0.98867397
 o      2.22251634    -1.13787208     0.38501234
 h      3.10185022    -0.39327561     0.29061368
 c     -2.45849382    -0.55443341    -0.83396936
 h     -1.94902873    -1.05912052    -1.88498537
 h     -2.80765702    -1.72619222    -0.93510393
 h     -3.30754017     0.05596514    -0.84413224
 h     -0.03059085     1.56188192     2.14105668
          17

 c      1.04141603    -0.52789806     0.01060024
 c     -0.15019763    -1.13718675     0.03443803
 c     -1.13705554    -0.20969860    -0.20143706
 c      0.21859616     1.73337333     1.12169935
 c     -0.62064661     1.17089514    -0.27835618
 c      0.84109162     1.00327792    -0.11343220
 h     -0.62511598    -2.18091477     0.11959205
 h      0.48874549     2.84558714     0.94905666
 h     -0.86133628     2.04572182    -0.86052798
 h      1.16672262     1.73192896    -0.96779545
 o      2.23095716    -1.14614460     0.38336133
 h      3.07697391    -0.45728212     0.28388379
 c     -2.47333402    -0.56205350    -0.84787244
 h     -2.00370014    -1.01067552    -1.84798245
 h     -2.74937365    -1.68836330    -0.89048143
 h     -3.30437502     0.02773878    -0.87526821
 h     -0.05134898     1.55584466     2.17896172
          17

 c      1.04828134    -0.52739894     0.02234973
 c     -0.14832740    -1.13274453     0.02457012
 c     -1.13640561    -0.20252336    -0.18674583
 c      0.21530328     1.73207772     1.10811019
 c     -0.61791175     1.17218848    -0.26842870
 c      0.84194758     1.01148431    -0.11554059
 h     -0.62633287    -2.20393568     0.13025255
 h      0.43576401     2.84442655     0.91451155
 h     -0.82180541     2.01918127    -0.88036112
 h      1.16782060     1.77513380    -0.93033632
 o      2.23946782    -1.15224296     0.38080531
 h      3.02304542    -0.54306295     0.27988466
 c     -2.48451443    -0.57379219    -0.86269167
 h     -2.06564257    -0.94086064    -1.80688442
 h     -2.69288114    -1.63994604    -0.82782286
 h     -3.32039299     0.01936900    -0.90961494
 h     -0.06963771     1.54032947     2.21092018
          17

 c      1.05898173    -0.52606984     0.03527060
 c     -0.14890896    -1.13103598     0.01502285
 c     -1.13828363    -0.19376402    -0.17424046
 c      0.21193223     1.73188314     1.09290873
 c     -0.61477419     1.17293528    -0.25608336
 c      0.84326536     1.01972652    -0.11748735
 h     -0.60780167    -2.21157715     0.14116969
 h      0.37682840     2.83012225     0.88672078
 h     -0.79659687     1.99453886    -0.90618453
 h      1.17940602     1.80133695    -0.87876845
 o      2.24670280    -1.15718072     0.37751595
 h      2.95993834    -0.63363089     0.27641000
 c     -2.49222874    -0.58748134    -0.87690697
 h     -2.12570348    -0.85692469    -1.77906296
 h     -2.64460527    -1.59768417    -0.74752184
 h     -3.35353525     0.02833539    -0.94477354
 h     -0.08203171     1.51876160     2.22485712
          17

 c      1.07308944    -0.52396998     0.04911370
 c     -0.15162089    -1.13190678     0.00603927
 c     -1.14253888    -0.18359423    -0.16418158
 c      0.20802832     1.73240038     1.07695468
 c     -0.61126874     1.17311030    -0.24160950
 c      0.84519202     1.02763771    -0.11889249
 h     -0.57038798    -2.20267478     0.15120939
 h      0.31458159     2.80726762     0.86653543
 h     -0.78683323     1.97276070    -0.93776902
 h      1.20241768     1.81184292    -0.81789632
 o      2.24967297    -1.16313173     0.37393941
 h      2.93459843    -0.69372870     0.26709021
 c     -2.49796678    -0.59997824    -0.88836695
 h     -2.17154434    -0.76941387    -1.79120259
 h     -2.60935357    -1.58029116    -0.64989262
 h     -3.39302696     0.04534583    -0.97703023
 h     -0.08662532     1.49370881     2.21442116
          17

 c      1.08983892    -0.52120088     0.06360573
 c     -0.15585319    -1.13465731    -0.00218553
 c     -1.14882964    -0.17235044    -0.15673584
 c      0.20321316     1.73303994     1.06084816
 c     -0.60750475     1.17301324    -0.22560648
 c      0.84779042     1.03465042    -0.11926032
 h     -0.51718629    -2.18039112     0.15968340
 h      0.25186139     2.78358643     0.85378786
 h     -0.79195288     1.95167058    -0.97196214
 h      1.23837899     1.81091097    -0.75451870
 o      2.24584771    -1.17178514     0.37056769
 h      2.98822180    -0.69645587     0.24519107
 c     -2.50311163    -0.60969994    -0.89575859
 h     -2.19710107    -0.68443437    -1.85801990
 h     -2.58808084    -1.59261267    -0.53799573
 h     -3.42811376     0.06107076    -1.00223618
 h     -0.08281295     1.46695462     2.17802308
          17

 c      1.10822056    -0.51781322     0.07844270
 c     -0.16083718    -1.13804737    -0.00954042
 c     -1.15671767    -0.16058095    -0.15197082
 c      0.19722413     1.73316015     1.04493615
 c     -0.60362877     1.17311722    -0.20888783
 c      0.85103394     1.04008335    -0.11809160
 h     -0.45338811    -2.15293689     0.16671525
 h      0.19113895     2.76820268     0.84754713
 h     -0.81008354     1.92782902    -1.00370559
 h      1.28929119     1.80490747    -0.69616580
 o      2.23793294    -1.18141346     0.36713413
 h      3.08113371    -0.67033348     0.21655436
 c     -2.50788762    -0.61736008    -0.90016027
 h     -2.20923615    -0.60284674    -1.95838105
 h     -2.57904722    -1.62040014    -0.42188861
 h     -3.45199933     0.06949446    -1.01700051
 h     -0.07118218     1.43937725     2.11842981
          17

 c      1.12709989    -0.51378618     0.09331881
 c     -0.16576348    -1.14040142    -0.01602705
 c     -1.16574700    -0.14902165    -0.14987611
 c      0.18997592     1.73242615     1.02919448
 c     -0.59981606     1.17385373    -0.19234266
 c      0.85492646     1.04340317    -0.11510100
 h     -0.38547792    -2.13342108     0.17354521
 h      0.13419886     2.76783309     0.84691741
 h     -0.83853494     1.89858206    -1.02775853
 h      1.35641891     1.79929470    -0.64844553
 o      2.22933350    -1.19018410     0.36321784
 h      3.16431467    -0.64635598     0.18973516
 c     -2.51202870    -0.62394712    -0.90325980
 h     -2.21712031    -0.52793286    -2.05926912
 h     -2.58037349    -1.64582233    -0.31517324
 h     -3.46141439     0.06760036    -1.01928513
 h     -0.05366241     1.41047103     2.04347159
          17

 c      1.14533319    -0.50903649     0.10795732
 c     -0.16999039    -1.14011117    -0.02171100
 c     -1.17547924    -0.13849351    -0.15037472
 c      0.18156643     1.73120045     1.01308662
 c     -0.59627398     1.17547421    -0.17682433
 c      0.85972522     1.04454855    -0.11042390
 h     -0.31898392    -2.13500747     0.18191081
 h      0.08249080     2.78296422     0.85185018
 h     -0.87427442     1.86310366    -1.04009355
 h      1.43790612     1.79483058    -0.61252587
 o      2.22179972    -1.19743082     0.35865560
 h      3.21592245    -0.63729205     0.16914100
 c     -2.51536010    -0.62986201    -0.90586472
 h     -2.22555051    -0.46450725    -2.13963788
 h     -2.59058662    -1.65787435    -0.22890743
 h     -3.45576046     0.05462012    -1.00837900
 h     -0.03365180     1.37757144     1.96704331
          17

 c      1.16184818    -0.50342613     0.12212136
 c     -0.17321456    -1.13653355    -0.02655408
 c     -1.18549817    -0.12977658    -0.15331879
 c      0.17218227     1.73055324     0.99574303
 c     -0.59323728     1.17800178    -0.16308302
 c      0.86604496     1.04395421    -0.10457735
 h     -0.25643591    -2.16106437     0.19203437
 h      0.03771981     2.80784989     0.86306843
 h     -0.91431388     1.82256284    -1.03867974
 h      1.52757930     1.78725622    -0.58556898
 o      2.21616501    -1.20305818     0.35343302
 h      3.22896581    -0.64694862     0.15663118
 c     -2.51774970    -0.63517678    -0.90809515
 h     -2.23619925    -0.41640829    -2.19007479
 h     -2.60824920    -1.65208008    -0.17004753
 h     -3.43701145     0.03193423    -0.98465956
 h     -0.01529193     1.33579413     1.90712070
          17

 c      1.17568798    -0.49678960     0.13561498
 c     -0.17534309    -1.13031051    -0.03031721
 c     -1.19540099    -0.12351293    -0.15849050
 c      0.16191731     1.73168689     0.97682036
 c     -0.59094659     1.18122784    -0.15172985
 c      0.87468083     1.04223226    -0.09821515
 h     -0.19856166    -2.20154281     0.20148515
 h      0.00184213     2.83423574     0.88124383
 h     -0.95606043     1.77992565    -1.02385663
 h      1.61680829     1.77093596    -0.56356998
 o      2.21286221    -1.20718744     0.34759170
 h      3.20257389    -0.67567254     0.15292882
 c     -2.51895143    -0.63993629    -0.90981135
 h     -2.24948410    -0.38613294    -2.20729209
 h     -2.63177047    -1.62797698    -0.14225883
 h     -3.41009265     0.00338815    -0.94930978
 h     -0.00118483     1.28120179     1.87636388
          17

 c      1.18604373    -0.48899437     0.14828356
 c     -0.17626469    -1.12264027    -0.03268811
 c     -1.20478275    -0.12016723    -0.16561039
 c      0.15068265     1.73515123     0.95739323
 c     -0.58960811     1.18473396    -0.14321158
 c      0.88632158     1.03988513    -0.09192159
 h     -0.14660870    -2.24118605     0.20674548
 h     -0.02341981     2.85501527     0.90632790
 h     -0.99769254     1.73961768    -0.99847001
 h      1.69744896     1.74212668    -0.54349911
 o      2.21200528    -1.21005964     0.34120510
 h      3.14011977    -0.72156609     0.15792725
 c     -2.51853357    -0.64427041    -0.91086611
 h     -2.26546605    -0.37522246    -2.19080015
 h     -2.65939673    -1.58779973    -0.14667394
 h     -3.38298935    -0.02456621    -0.90390768
 h      0.00927988     1.21644475     1.87183468
          17

 c      1.19230511    -0.48001349     0.16001639
 c     -0.17581496    -1.11453411    -0.03343711
 c     -1.21322304    -0.12003221    -0.17434870
 c      0.13839514     1.74067786     0.93950961
 c     -0.58934056     1.18795316    -0.13778996
 c      0.90135335     1.03723018    -0.08611166
 h     -0.10258121    -2.26782480     0.20510045
 h     -0.03699504     2.86584867     0.93745508
 h     -1.03844930     1.70695680    -0.96758034
 h      1.76359588     1.69991597    -0.52383182
 o      2.21309670    -1.21211911     0.33442214
 h      3.05320240    -0.77860874     0.16991576
 c     -2.51599776    -0.64826483    -0.91125662
 h     -2.28412146    -0.38450054    -2.14182970
 h     -2.68936180    -1.53666184    -0.18172177
 h     -3.36500539    -0.04407812    -0.84986093
 h      0.01816175     1.15081880     1.87934370
          17

 c      1.19412951    -0.46997663     0.17074795
 c     -0.17385007    -1.10660674    -0.03246222
 c     -1.22028208    -0.12325559    -0.18433953
 c      0.12517762     1.74759837     0.92506229
 c     -0.59014358     1.19029102    -0.13556598
 c      0.91977413     1.03443463    -0.08099149
 h     -0.06846978    -2.27460586     0.19518831
 h     -0.03865335     2.86540010     0.97322465
 h     -1.07852217     1.68717651    -0.93732911
 h      1.81214609     1.64592182    -0.50436233
 o      2.21423517    -1.21434505     0.32760925
 h      2.97356603    -0.83085996     0.18329532
 c     -2.51114390    -0.65156150    -0.91117429
 h     -2.30523558    -0.41382897    -2.06417527
 h     -2.72042902    -1.48404459    -0.24180649
 h     -3.36199365    -0.04933309    -0.78826124
 h      0.02665146     1.09450476     1.88525252
          17

 c      1.19150872    -0.45915400     0.18044939
 c     -0.17032576    -1.09912885    -0.02977591
 c     -1.22550963    -0.12988155    -0.19520008
 c      0.11135619     1.75512526     0.91525691
 c     -0.59193357     1.19129916    -0.13658226
 c      0.94116438     1.03154652    -0.07655161
 h     -0.04574641    -2.25932337     0.17681765
 h     -0.02903080     2.85519957     1.01207704
 h     -1.11821311     1.68403117    -0.91285210
 h      1.84308766     1.58388922    -0.48604776
 o      2.21168067    -1.21843793     0.32142358
 h      2.95966807    -0.84955826     0.18756355
 c     -2.50436965    -0.65297900    -0.91075973
 h     -2.32788364    -0.46113427    -1.96771868
 h     -2.75317960    -1.44565944    -0.31561316
 h     -3.37188023    -0.03996099    -0.72088167
 h      0.03472220     1.05481373     1.88145234
          17

 c      1.18478122    -0.44786417     0.18910872
 c     -0.16537392    -1.09207228    -0.02549082
 c     -1.22846610    -0.13989810    -0.20656019
 c      0.09735441     1.76238610     0.91059232
 c     -0.59463824     1.19084040    -0.14093458
 c      0.96467496     1.02849392    -0.07257609
 h     -0.03512866    -2.22384529     0.15073894
 h     -0.00951465     2.83937754     1.05263655
 h     -1.15660813     1.69851063    -0.89622765
 h      1.86000446     1.51946732    -0.47107122
 o      2.20423986    -1.22472256     0.31600205
 h      3.02762148    -0.82736628     0.18051195
 c     -2.49652245    -0.65084386    -0.90920465
 h     -2.34934994    -0.52086148    -1.87593714
 h     -2.79108305    -1.44133442    -0.38799212
 h     -3.38616601    -0.02048247    -0.65126845
 h      0.04167240     1.03572006     1.86480426
          17

 c      1.17456844    -0.43642883     0.19672470
 c     -0.15931674    -1.08508110    -0.01980907
 c     -1.22875651    -0.15323347    -0.21810666
 c      0.08358953     1.76846122     0.91096374
 c     -0.59825638     1.18914253    -0.14876659
 c      0.98905230     1.02508917    -0.06866816
 h     -0.03638427    -2.17452571     0.11854755
 h      0.01805290     2.82385148     1.09392400
 h     -1.19091514     1.72848654    -0.88611218
 h      1.87041355     1.45978678    -0.46291343
 o      2.19529494    -1.23132465     0.31071991
 h      3.11984420    -0.79195801     0.17215708
 c     -2.48875442    -0.64432605    -0.90346922
 h     -2.36461722    -0.58455110    -1.83117624
 h     -2.83708507    -1.48187087    -0.44998094
 h     -3.39539586     0.00304785    -0.58438294
 h      0.04658066     1.03830534     1.83577449
          17

 c      1.16167325    -0.42521502     0.20330968
 c     -0.15259168    -1.07741473    -0.01299998
 c     -1.22606183    -0.16968309    -0.22960676
 c      0.07039612     1.77259519     0.91575101
 c     -0.60281102     1.18671348    -0.16013717
 c      1.01281964     1.02111031    -0.06433534
 h     -0.04817333    -2.12315316     0.08254250
 h      0.05179668     2.81438466     1.13522855
 h     -1.21719003     1.76952419    -0.87930155
 h      1.88434759     1.41206973    -0.46576991
 o      2.18723467    -1.23685959     0.30519704
 h      3.19384049    -0.76288139     0.16862592
 c     -2.48239773    -0.63418963    -0.89039144
 h     -2.37106711    -0.64782440    -1.86448954
 h     -2.88691674    -1.55600881    -0.50503792
 h     -3.39281654     0.02548532    -0.52523992
 h      0.04854800     1.06069340     1.79803242
          17

 c      1.14697537    -0.41463857     0.20887828
 c     -0.14565576    -1.06805327    -0.00534231
 c     -1.22016311    -0.18882749    -0.24088667
 c      0.05799636     1.77456512     0.92385864
 c     -0.60825256     1.18419064    -0.17488657
 c      1.03473469     1.01650718    -0.05918632
 h     -0.06825376    -2.08598404     0.04512451
 h      0.09004143     2.81388135     1.17553482
 h     -1.23174035     1.81623769    -0.87268863
 h      1.90946658     1.38099540    -0.48252878
 o      2.18084309    -1.24068459     0.29933634
 h      3.23251205    -0.74764451     0.17158354
 c     -2.47834945    -0.62210878    -0.87158071
 h     -2.37320721    -0.71018621    -1.94848451
 h     -2.93111573    -1.64034154    -0.55947440
 h     -3.37528906     0.04350523    -0.47755995
 h      0.04682241     1.09708255     1.75923073
          17

 c      1.13138043    -0.40511508     0.21343937
 c     -0.13887352    -1.05633584     0.00296745
 c     -1.21101338    -0.20999903    -0.25183795
 c      0.04652820     1.77496079     0.93372424
 c     -0.61439435     1.18219532    -0.19258647
 c      1.05428930     1.01158076    -0.05316501
 h     -0.09439566    -2.07655595     0.00776022
 h      0.13111109     2.82086382     1.21295118
 h     -1.23217497     1.86346828    -0.86442102
 h      1.94540913     1.36660368    -0.51214005
 o      2.17620876    -1.24250222     0.29315682
 h      3.23021989    -0.74850099     0.18096082
 c     -2.47707317    -0.61003807    -0.85068196
 h     -2.37588857    -0.76711201    -2.03761029
 h     -2.96183536    -1.71505551    -0.61518560
 h     -3.34292979     0.05570388    -0.44324352
 h      0.04087911     1.13659915     1.73212744
          17

 c      1.11581673    -0.39700003     0.21699821
 c     -0.13245460    -1.04291060     0.01182338
 c     -1.19884072    -0.23230788    -0.26244817
 c      0.03610149     1.77497001     0.94353072
 c     -0.62089988     1.18121953    -0.21257035
 c      1.07168401     1.00692195    -0.04657455
 h     -0.12500290    -2.09481151    -0.02899100
 h      0.17299641     2.83064104     1.24482165
 h     -1.21783458     1.90709091    -0.85424130
 h      1.98412641     1.36514251    -0.54933974
 o      2.17314326    -1.24219631     0.28672574
 h      3.18637438    -0.76539797     0.19604030
 c     -2.47862560    -0.59957716    -0.83011503
 h     -2.38102795    -0.81313590    -2.10576500
 h     -2.97516551    -1.76820981    -0.67059060
 h     -3.29895130     0.06273759    -0.42234815
 h      0.03044116     1.16515452     1.73253063
          17

 c      1.10123792    -0.39054562     0.21956096
 c     -0.12653268    -1.02973807     0.02109585
 c     -1.18420957    -0.25470681    -0.27281494
 c      0.02683044     1.77545513     0.95204406
 c     -0.62730059     1.18154760    -0.23400839
 c      1.08734246     1.00318111    -0.03986429
 h     -0.15824412    -2.12697438    -0.06392484
 h      0.21338782     2.83796665     1.26845291
 h     -1.18981855     1.94455095    -0.84342896
 h      2.01563985     1.37174289    -0.58717729
 o      2.17118631    -1.23983406     0.28014595
 h      3.10543526    -0.79596969     0.21561033
 c     -2.48254570    -0.59192339    -0.81120407
 h     -2.38896160    -0.84451559    -2.14267370
 h     -2.97022896    -1.79373541    -0.72275765
 h     -3.24989912     0.06782489    -0.41292327
 h      0.01538447     1.17405502     1.76926530
          17

 c      1.08859157    -0.38588695     0.22113842
 c     -0.12123250    -1.01908774     0.03059868
 c     -1.16800217    -0.27607653    -0.28313618
 c      0.01881830     1.77615925     0.95944180
 c     -0.63302856     1.18321365    -0.25599314
 c      1.10153851     1.00088707    -0.03342253
 h     -0.19139685    -2.15667784    -0.09464240
 h      0.25002964     2.83901019     1.28180762
 h     -1.15078472     1.97521102    -0.83457603
 h      2.03251516     1.38227398    -0.61951010
 o      2.16920756    -1.23584053     0.27356623
 h      3.00329557    -0.83257547     0.23773297
 c     -2.48788004    -0.58808021    -0.79482110
 h     -2.39947847    -0.85899332    -2.14536257
 h     -2.94803387    -1.78921119    -0.76838060
 h     -3.20526705     0.07700168    -0.41100103
 h     -0.00424052     1.16755019     1.83428523
          17

 c      1.07875143    -0.38304031     0.22174877
 c     -0.11664729    -1.01278832     0.04016230
 c     -1.15130996    -0.29531913    -0.29367510
 c      0.01210899     1.77613099     0.96676806
 c     -0.63746314     1.18600741    -0.27760925
 c      1.11429920     1.00036466    -0.02748622
 h     -0.22140701    -2.17263391    -0.11840425
 h      0.28106724     2.83203986     1.28385936
 h     -1.10449607     2.00041014    -0.83118401
 h      2.03105290     1.39391554    -0.64205587
 o      2.16451879    -1.23142830     0.26716425
 h      2.92151133    -0.85533251     0.25995145
 c     -2.49345812    -0.58882677    -0.78163555
 h     -2.41214821    -0.85513719    -2.11398872
 h     -2.91098219    -1.75511901    -0.80403757
 h     -3.17470433     0.09742019    -0.41181051
 h     -0.02792019     1.15698582     1.90908881
          17

 c      1.07242375    -0.38189916     0.22141511
 c     -0.11283047    -1.01201412     0.04968266
 c     -1.13525395    -0.31144882    -0.30470530
 c      0.00666857     1.77447142     0.97489213
 c     -0.64000430     1.18954565    -0.29800406
 c      1.12541565     1.00171550    -0.02211352
 h     -0.24557901    -2.16974892    -0.13289600
 h      0.30527534     2.81746957     1.27468124
 h     -1.05500386     2.02286928    -0.83692081
 h      2.01099095     1.40519877    -0.65263227
 o      2.15342471    -1.22842557     0.26096792
 h      2.91899474    -0.83516290     0.28212962
 c     -2.49838068    -0.59424445    -0.77199311
 h     -2.42635642    -0.83200590    -2.05073476
 h     -2.86308830    -1.69594186    -0.82627480
 h     -3.16261688     0.13245416    -0.41257249
 h     -0.05465633     1.15172532     1.97693540
          17

 c      1.07004911    -0.38223484     0.22015936
 c     -0.10984919    -1.01724103     0.05911451
 c     -1.12078138    -0.32368219    -0.31644444
 c      0.00239631     1.77054234     0.98414175
 c     -0.64016842     1.19342342    -0.31648115
 c      1.13444566     1.00482259    -0.01716338
 h     -0.26192290    -2.14817645    -0.13655024
 h      0.32220470     2.79776184     1.25536172
 h     -1.00556360     2.04515416    -0.85449502
 h      1.97517340     1.41606160    -0.65134318
 o      2.13695699    -1.22649078     0.25485944
 h      2.98175137    -0.77870483     0.30642792
 c     -2.50224827    -0.60306718    -0.76569726
 h     -2.44126867    -0.78922003    -1.96073555
 h     -2.81087694    -1.62365257    -0.83191925
 h     -3.16526566     0.17751248    -0.41411313
 h     -0.08322371     1.15670583     2.02712385
          17

 c      1.07173132    -0.38375087     0.21799263
 c     -0.10779233    -1.02818314     0.06844805
 c     -1.10851790    -0.33150293    -0.32899520
 c     -0.00086593     1.76390997     0.99439137
 c     -0.63765630     1.19738835    -0.33258851
 c      1.14071200     1.00934354    -0.01227288
 h     -0.26940156    -2.11303300    -0.12875163
 h      0.33221980     2.77709035     1.22774357
 h     -0.95782472     2.06775086    -0.88453315
 h      1.92954735     1.42807189    -0.64091402
 o      2.11911287    -1.22382681     0.24896810
 h      3.05071951    -0.71695321     0.33104790
 c     -2.50479924    -0.61237138    -0.76184168
 h     -2.45581478    -0.72750519    -1.85528420
 h     -2.76438908    -1.56307013    -0.81891142
 h     -3.17444796     0.22228347    -0.41887058
 h     -0.11239073     1.17346787     2.05415934
          17

 c      1.07718959    -0.38615694     0.21490808
 c     -0.10672071    -1.04368314     0.07769663
 c     -1.09869928    -0.33469191    -0.34230262
 c     -0.00331072     1.75433685     1.00521125
 c     -0.63234411     1.20141531    -0.34614316
 c      1.14334593     1.01471612    -0.00686249
 h     -0.26831072    -2.07522385    -0.11015471
 h      0.33627621     2.76038681     1.19396638
 h     -0.91190711     2.08822865    -0.92519403
 h      1.88286663     1.44458694    -0.62677153
 o      2.10226644    -1.21951166     0.24349282
 h      3.09419051    -0.66780565     0.35304950
 c     -2.50563643    -0.61820521    -0.75848699
 h     -2.46881031    -0.64937281    -1.75788614
 h     -2.73518359    -1.54945679    -0.78692018
 h     -3.18282634     0.25650401    -0.42803886
 h     -0.14107090     1.20123483     2.05648586
          17

 c      1.08573955    -0.38919920     0.21088482
 c     -0.10662041    -1.06169035     0.08689023
 c     -1.09117902    -0.33332066    -0.35613782
 c     -0.00509640     1.74190452     1.01592859
 c     -0.62421557     1.20562251    -0.35717345
 c      1.14147245     1.02026092    -0.00026260
 h     -0.26060667    -2.05180315    -0.08286796
 h      0.33532038     2.75156112     1.15594174
 h     -0.86721220     2.10225249    -0.97281230
 h      1.84466158     1.47001556    -0.61567002
 o      2.08758025    -1.21335202     0.23857759
 h      3.10143964    -0.63837079     0.37037171
 c     -2.50474858    -0.61855784    -0.75263001
 h     -2.47951536    -0.55797786    -1.70644076
 h     -2.72757675    -1.59816223    -0.73663425
 h     -3.18616365     0.27372053    -0.44046371
 h     -0.16854322     1.23722115     2.03635138
          17

 c      1.09632166    -0.39264407     0.20589958
 c     -0.10741986    -1.07975350     0.09600449
 c     -1.08553956    -0.32772359    -0.37012937
 c     -0.00624466     1.72719791     1.02555743
 c     -0.61330062     1.21011458    -0.36582435
 c      1.13459350     1.02544324     0.00795922
 h     -0.24922271    -2.06101253    -0.04951267
 h      0.32957724     2.75155013     1.11512797
 h     -0.82321338     2.10547224    -1.02304922
 h      1.82081525     1.50727178    -0.61190641
 o      2.07579608    -1.20550957     0.23432244
 h      3.07046237    -0.63115417     0.38171113
 c     -2.50273081    -0.61554014    -0.74236094
 h     -2.48876898    -0.45456199    -1.72526793
 h     -2.73488877    -1.68200968    -0.67156437
 h     -3.18323204     0.27221277    -0.45297796
 h     -0.19490834     1.27632408     2.00096451
          17

 c      1.10757170    -0.39624262     0.19994123
 c     -0.10912246    -1.09626393     0.10480644
 c     -1.08127475    -0.31846646    -0.38385038
 c     -0.00655961     1.71136624     1.03265964
 c     -0.59965761     1.21486638    -0.37228239
 c      1.12289316     1.03015135     0.01769116
 h     -0.23587926    -2.10906910    -0.01100164
 h      0.31835241     2.75768949     1.07283715
 h     -0.77980831     2.09497613    -1.07189142
 h      1.81006642     1.55484422    -0.61375806
 o      2.06750056    -1.19636756     0.23079685
 h      3.00382792    -0.64626949     0.38635429
 c     -2.50005740    -0.61195822    -0.72956695
 h     -2.49844662    -0.34481022    -1.79022259
 h     -2.74858453    -1.76437055    -0.59908894
 h     -3.17524679     0.25415710    -0.46153495
 h     -0.22183342     1.31090699     1.96398881
          17

 c      1.11792657    -0.39971046     0.19302255
 c     -0.11185641    -1.11120935     0.11286812
 c     -1.07792192    -0.30627772    -0.39690256
 c     -0.00565916     1.69585627     1.03549902
 c     -0.58338381     1.21968031    -0.37673816
 c      1.10710015     1.03467509     0.02836585
 h     -0.22016349    -2.18280415     0.03370711
 h      0.30059633     2.76510284     1.03071112
 h     -0.73732226     2.06992788    -1.11628560
 h      1.80581018     1.60697457    -0.61463762
 o      2.06299078    -1.18656302     0.22801609
 h      2.91037343    -0.68054561     0.38458384
 c     -2.49684988    -0.60907272    -0.71721033
 h     -2.50928038    -0.24054058    -1.86321556
 h     -2.76315655    -1.82279878    -0.52673646
 h     -3.16542486     0.22452331    -0.46238940
 h     -0.25285158     1.33244287     1.94348967
          17

 c      1.12577262    -0.40276375     0.18518351
 c     -0.11570821    -1.12535445     0.11979925
 c     -1.07509307    -0.29195342    -0.40893342
 c     -0.00324949     1.68179938     1.03298026
 c     -0.56463546     1.22419246    -0.37937888
 c      1.08811467     1.03941577     0.03930912
 h     -0.20138993    -2.26046777     0.08509413
 h      0.27569703     2.76899190     0.99081231
 h     -0.69638499     2.03165064    -1.15452229
 h      1.80077255     1.65667063    -0.60739555
 o      2.06166272    -1.17723446     0.22583068
 h      2.81365494    -0.72260876     0.37944355
 c     -2.49296625    -0.60738942    -0.70694190
 h     -2.52100863    -0.15146759    -1.92222313
 h     -2.77545536    -1.84735958    -0.46024383
 h     -3.15855933     0.19033316    -0.45257484
 h     -0.29114129     1.33641954     1.95110338
          17

 c      1.12967765    -0.40519204     0.17649492
 c     -0.12061216    -1.13924542     0.12536201
 c     -1.07246285    -0.27628425    -0.41961646
 c      0.00046558     1.66957018     1.02564319
 c     -0.54365245     1.22790483    -0.38039213
 c      1.06679264     1.04463773     0.04996482
 h     -0.17994546    -2.32418168     0.14189433
 h      0.24391537     2.76631410     0.95531624
 h     -0.65780485     1.98341501    -1.18646032
 h      1.78983340     1.69818425    -0.58716826
 o      2.06107908    -1.17044961     0.22370608
 h      2.76442156    -0.74483981     0.38015015
 c     -2.48815478    -0.60720839    -0.69935294
 h     -2.53327363    -0.08306878    -1.95830275
 h     -2.78350937    -1.83498918    -0.40381233
 h     -3.15978177     0.15909889    -0.43002002
 h     -0.33541350     1.32590120     1.98094429
          17

 c      1.12868918    -0.40689852     0.16708083
 c     -0.12640040    -1.15295750     0.12943705
 c     -1.06975086    -0.26002482    -0.42863646
 c      0.00477374     1.65903315     1.01519147
[truncated: 34,518 more chars]
