# Supplementary material for: Photochemical permutation of meta-substituted phenols
Source: Nat Commun. 2025 Aug 13;16:7502. doi: 10.1038/s41467-025-62549-5 (PMC12350626; doi:10.1038/s41467-025-62549-5)
Supplement: Supplementary file 3 — Source Data [file 41467_2025_62549_MOESM3_ESM.zip › Source data/NAMD_trajectories/trajectory055.xyz]

          17

 c      1.14526416    -0.39085699    -0.02041892
 c     -0.11032818    -1.06576792    -0.04291037
 c     -1.28067063    -0.21685200    -0.02410490
 c     -1.19761747     1.25674961     0.03923873
 c      0.26691729     1.71479106     0.01580882
 c      1.37961063     1.00827491    -0.08544068
 h     -0.39869470    -2.17712138    -0.03465562
 h     -1.54194594     1.79393598    -0.66282975
 h      0.38718069     2.76117621     0.20915866
 h      2.21377004     1.49625567    -0.01596118
 o      2.19457080    -1.16000384     0.07634547
 h      2.90728760    -0.48292024    -0.18305300
 c     -2.54729802    -0.92480939    -0.01640691
 h     -2.47208196    -1.89416900     0.24782323
 h     -3.13094176    -0.54088208     0.71521813
 h     -3.34403698    -0.74042888    -0.84618627
 h     -1.52174678     1.73422170     0.95822141
          17

 c      1.14341917    -0.39561329    -0.02620947
 c     -0.10572539    -1.06067229    -0.04152853
 c     -1.28359275    -0.22163564    -0.02785182
 c     -1.19104529     1.26173071     0.04511239
 c      0.26907113     1.72047926     0.01417446
 c      1.37873164     1.01095449    -0.08753285
 h     -0.41321703    -2.19364233    -0.02393626
 h     -1.57129840     1.81460859    -0.66510280
 h      0.39528261     2.76064743     0.20184292
 h      2.22934935     1.51666219    -0.02009142
 o      2.19347727    -1.16150329     0.07980574
 h      2.86938063    -0.50780741    -0.16904245
 c     -2.54533427    -0.92785507    -0.02099391
 h     -2.47791291    -1.91822984     0.24039776
 h     -3.16127595    -0.54959805     0.74394303
 h     -3.33274435    -0.76190542    -0.83166021
 h     -1.53636530     1.74331797     0.98271827
          17

 c      1.14258948    -0.40075150    -0.03212785
 c     -0.10329165    -1.05542388    -0.03994423
 c     -1.28635497    -0.22700280    -0.03198548
 c     -1.18107686     1.26536583     0.05410863
 c      0.26889446     1.72716942     0.01277852
 c      1.37454181     1.01033695    -0.08967853
 h     -0.41247451    -2.19145884    -0.01436288
 h     -1.63027607     1.85940797    -0.70814525
 h      0.40284351     2.77153941     0.19442012
 h      2.28565819     1.55162348    -0.02334464
 o      2.19333065    -1.16319664     0.08303859
 h      2.84178629    -0.54240312    -0.15222602
 c     -2.54409395    -0.92938443    -0.02671689
 h     -2.47998892    -1.96947938     0.23354147
 h     -3.20254209    -0.54703226     0.78983221
 h     -3.31134437    -0.78399258    -0.81689135
 h     -1.55786839     1.74791465     1.00903135
          17

 c      1.14273557    -0.40609950    -0.03813252
 c     -0.10313828    -1.05031448    -0.03817342
 c     -1.28876226    -0.23252905    -0.03635759
 c     -1.16951919     1.26943348     0.06413192
 c      0.26635023     1.73495217     0.01165042
 c      1.36945711     1.00769226    -0.09174892
 h     -0.39616324    -2.17006921    -0.00604024
 h     -1.70131180     1.90646046    -0.76189917
 h      0.40948789     2.79230931     0.18656771
 h      2.35485145     1.58521292    -0.02769801
 o      2.19312122    -1.16600366     0.08638667
 h      2.84090725    -0.57170128    -0.13812750
 c     -2.54412690    -0.93054671    -0.03169333
 h     -2.47918585    -2.02934080     0.22366761
 h     -3.24244523    -0.54057602     0.83803648
 h     -3.28531517    -0.80462266    -0.80694407
 h     -1.58301317     1.74585010     1.03167348
          17

 c      1.14384856    -0.41145089    -0.04419432
 c     -0.10514326    -1.04528594    -0.03625198
 c     -1.29063229    -0.23778672    -0.04081238
 c     -1.15790670     1.27490453     0.07385668
 c      0.26158698     1.74410451     0.01084482
 c      1.36527101     1.00403300    -0.09367348
 h     -0.36564853    -2.13330136     0.00108092
 h     -1.77044970     1.94205745    -0.80663389
 h      0.41449849     2.81842529     0.17754634
 h      2.41520195     1.60567224    -0.03432793
 o      2.19222804    -1.17048657     0.09004318
 h      2.87560553    -0.58683465    -0.12976685
 c     -2.54555128    -0.93248412    -0.03441409
 h     -2.47636956    -2.08135892     0.20829405
 h     -3.27243315    -0.53527072     0.87786113
 h     -3.26135405    -0.82182025    -0.80768890
 h     -1.60891017     1.73604479     1.04632567
          17

 c      1.14597070    -0.41652828    -0.05029693
 c     -0.10895935    -1.03986345    -0.03424544
 c     -1.29182512    -0.24238275    -0.04520145
 c     -1.14728958     1.28191632     0.08274297
 c      0.25495927     1.75489311     0.01040359
 c      1.36280331     0.99995156    -0.09543766
 h     -0.32397686    -2.08995598     0.00729006
 h     -1.82972162     1.96102429    -0.83369766
 h      0.41707011     2.84446581     0.16661296
 h      2.45478476     1.60740725    -0.04355228
 o      2.19113383    -1.17627049     0.09383782
 h      2.93600654    -0.59448234    -0.12425453
 c     -2.54826153    -0.93592448    -0.03400378
 h     -2.47216468    -2.11527602     0.18666057
 h     -3.28792280    -0.53393391     0.90300812
 h     -3.24473228    -0.83422895    -0.82342786
 h     -1.63327169     1.71857476     1.05042982
          17

 c      1.14915198    -0.42100172    -0.05642869
 c     -0.11405409    -1.03314917    -0.03225366
 c     -1.29226456    -0.24600671    -0.04939199
 c     -1.13839991     1.29017414     0.09057118
 c      0.24699062     1.76741641     0.01033104
 c      1.36221123     0.99580306    -0.09704974
 h     -0.27547567    -2.05381366     0.01318812
 h     -1.87493031     1.96244012    -0.84022684
 h      0.41657372     2.86601092     0.15330070
 h      2.46817883     1.58880767    -0.05522114
 o      2.19091478    -1.18261475     0.09746219
 h      3.00209886    -0.60753431    -0.11645409
 c     -2.55226823    -0.94114086    -0.03031135
 h     -2.46699603    -2.12630670     0.15927819
 h     -3.28706408    -0.53800916     0.91019589
 h     -3.23638690    -0.84142527    -0.85392804
 h     -1.65458762     1.69457065     1.04346734
          17

 c      1.15340562    -0.42453190    -0.06257452
 c     -0.11984013    -1.02418600    -0.03039615
 c     -1.29195698    -0.24846369    -0.05327351
 c     -1.13177627     1.29920992     0.09715667
 c      0.23830835     1.78153904     0.01058693
 c      1.36325763     0.99182325    -0.09852236
 h     -0.22429702    -2.03939036     0.01957112
 h     -1.90378939     1.94707898    -0.82586784
 h      0.41273062     2.88068214     0.13749370
 h      2.45407157     1.55071715    -0.06895202
 o      2.19242007    -1.18906183     0.10072239
 h      3.05718733    -0.63430194    -0.10310380
 c     -2.55776938    -0.94801479    -0.02385548
 h     -2.46114144    -2.11398764     0.12749337
 h     -3.26997416    -0.54807263     0.89835986
 h     -3.23276322    -0.84379309    -0.89382810
 h     -1.67229699     1.66605407     1.02713403
          17

 c      1.15869892    -0.42680931    -0.06871416
 c     -0.12582128    -1.01279984    -0.02876448
 c     -1.29100857    -0.24967582    -0.05676111
 c     -1.12780524     1.30850540     0.10223176
 c      0.22957179     1.79689397     0.01109212
 c      1.36539387     0.98813113    -0.09986648
 h     -0.17281414    -2.05214022     0.02695484
 h     -1.91497710     1.91640643    -0.79142094
 h      0.40569800     2.88849566     0.11936491
 h      2.41500337     1.49617563    -0.08421982
 o      2.19604156    -1.19549697     0.10356428
 h      3.09170922    -0.67720241    -0.08328012
 c     -2.56491043    -0.95608112    -0.01560562
 h     -2.45470096    -2.08206939     0.09324460
 h     -3.23881780    -0.56382741     0.86886416
 h     -3.22859755    -0.84213014    -0.93525420
 h     -1.68693897     1.63570241     1.00542875
          17

 c      1.16496236    -0.42759517    -0.07482253
 c     -0.13154398    -1.00004446    -0.02737982
 c     -1.28962692    -0.24965447    -0.05979188
 c     -1.12671049     1.31754486     0.10545415
 c      0.22140536     1.81291671     0.01174192
 c      1.36763989     0.98463656    -0.10108837
 h     -0.12230694    -2.08325280     0.03516173
 h     -1.90795101     1.87246889    -0.73867208
 h      0.39608834     2.89178744     0.09924666
 h      2.35932714     1.43122651    -0.10041776
 o      2.20174465    -1.20202891     0.10602703
 h      3.10267992    -0.73441101    -0.05768884
 c     -2.57349708    -0.96454050    -0.00682521
 h     -2.44740377    -2.03941342     0.05884074
 h     -3.19874860    -0.58351547     0.82683541
 h     -3.21963265    -0.83731693    -0.97089540
 h     -1.70009699     1.60643265     0.98437415
          17

 c      1.17210077    -0.42676598    -0.08086621
 c     -0.13646494    -0.98755464    -0.02620894
 c     -1.28809224    -0.24846464    -0.06231456
 c     -1.12850688     1.32581993     0.10657354
 c      0.21433977     1.82890687     0.01242367
 c      1.36830774     0.98091225    -0.10217667
 h     -0.07473917    -2.11708500     0.04356385
 h     -1.88367854     1.81847553    -0.67126954
 h      0.38490183     2.89468393     0.07746197
 h      2.30488233     1.36614928    -0.11705676
 o      2.20904559    -1.20892710     0.10821420
 h      3.09389687    -0.80068008    -0.02824181
 c     -2.58282618    -0.97234005     0.00089918
 h     -2.43828214    -2.00054135     0.02650322
 h     -3.15937660    -0.60279675     0.78334956
 h     -3.20365704    -0.83015214    -0.99551892
 h     -1.71378020     1.58072831     0.97086259
          17

 c      1.18000560    -0.42434752    -0.08679582
 c     -0.13997821    -0.97673033    -0.02520644
 c     -1.28670084    -0.24619515    -0.06427705
 c     -1.13287547     1.33275963     0.10580592
 c      0.20876130     1.84413824     0.01303369
 c      1.36503838     0.97627501    -0.10307026
 h     -0.03287986    -2.14045481     0.05158209
 h     -1.84697311     1.76023096    -0.59702997
 h      0.37331944     2.90186065     0.05415901
 h      2.27892723     1.31434256    -0.13422700
 o      2.21688602    -1.21661371     0.11027946
 h      3.07783654    -0.86738656     0.00212335
 c     -2.59171703    -0.97852533     0.00569331
 h     -2.42570778    -1.98225815    -0.00233071
 h     -3.13471121    -0.61426304     0.75588709
 h     -3.18044363    -0.82127563    -1.00626305
 h     -1.72912717     1.55991609     0.97046817
          17

 c      1.18855894    -0.42053304    -0.09254199
 c     -0.14153670    -0.96844898    -0.02433730
 c     -1.28570141    -0.24294081    -0.06561666
 c     -1.13885360     1.33755577     0.10434426
 c      0.20486586     1.85802135     0.01348501
 c      1.35630144     0.97046812    -0.10366694
 h      0.00051847    -2.14574169     0.05891759
 h     -1.81103952     1.70830656    -0.53174284
 h      0.36236900     2.91658388     0.02925542
 h      2.30073013     1.28436133    -0.15260693
 o      2.22366427    -1.22558214     0.11238092
 h      3.07532694    -0.92398977     0.03017186
 c     -2.59899112    -0.98276149     0.00609036
 h     -2.40870068    -1.99395572    -0.02714455
 h     -3.13671901    -0.61113576     0.76018302
 h     -3.15146102    -0.81109888    -1.00268557
 h     -1.74519010     1.54391129     0.98516143
          17

 c      1.19762976    -0.41566152    -0.09802330
 c     -0.14075424    -0.96308900    -0.02358141
 c     -1.28523915    -0.23880813    -0.06625441
 c     -1.14463453     1.33911911     0.10446901
 c      0.20264386     1.87024658     0.01369928
 c      1.34331560     0.96427317    -0.10395852
 h      0.02329164    -2.13037118     0.06555910
 h     -1.79972750     1.67795264    -0.49976144
 h      0.35262699     2.93892936     0.00258625
 h      2.35880748     1.27280680    -0.17194240
 o      2.22807117    -1.23606361     0.11456345
 h      3.10278984    -0.96380422     0.05434405
 c     -2.60425420    -0.98533074     0.00224285
 h     -2.38871494    -2.03019889    -0.04742586
 h     -3.16448202    -0.59475085     0.79521367
 h     -3.11975732    -0.79970629    -0.98710337
 h     -1.75905039     1.53171783     1.01258698
          17

 c      1.20707940    -0.41015325    -0.10316249
 c     -0.13746930    -0.96057644    -0.02293824
 c     -1.28532400    -0.23393993    -0.06609033
 c     -1.14891954     1.33686261     0.10800177
 c      0.20194009     1.88079981     0.01359393
 c      1.32883185     0.95891345    -0.10407791
 h      0.03414262    -2.09608556     0.07176382
 h     -1.83058345     1.67895138    -0.51693591
 h      0.34415745     2.96551573    -0.02583549
 h      2.42464450     1.27120550    -0.19049411
 o      2.23029711    -1.24774627     0.11671239
 h      3.15366567    -0.98895604     0.07563681
 c     -2.60780819    -0.98672946    -0.00415715
 h     -2.36928089    -2.07597371    -0.06225146
 h     -3.20549187    -0.57405588     0.84420031
 h     -3.08994313    -0.78671768    -0.96502796
 h     -1.76720756     1.52221029     1.04735603
          17

 c      1.21677521    -0.40445524    -0.10789264
 c     -0.13177497    -0.96035983    -0.02243953
 c     -1.28583059    -0.22852990    -0.06501173
 c     -1.15287868     1.33161021     0.11434055
 c      0.20253252     1.88983665     0.01308007
 c      1.31509877     0.95537908    -0.10418705
 h      0.03287391    -2.04917159     0.07812441
 h     -1.89070885     1.70429739    -0.56939969
 h      0.33670965     2.99100754    -0.05565250
 h      2.47598286     1.27347866    -0.20634663
 o      2.23156879    -1.26007569     0.11869193
 h      3.20592868    -1.00566341     0.09545166
 c     -2.60990205    -0.98749591    -0.01110129
 h     -2.35408209    -2.11650306    -0.07090775
 h     -3.24668036    -0.55784059     0.88963781
 h     -3.06779698    -0.77118761    -0.94487101
 h     -1.76694860     1.51458712     1.08316162
          17

 c      1.22659410    -0.39902497    -0.11214929
 c     -0.12400945    -0.96133615    -0.02216728
 c     -1.28653999    -0.22280292    -0.06292322
 c     -1.15854822     1.32473343     0.12182708
 c      0.20413840     1.89751189     0.01206584
 c      1.30345779     0.95432654    -0.10441290
 h      0.02061336    -2.00135829     0.08571938
 h     -1.95494466     1.74022590    -0.63139586
 h      0.33001322     3.01018216    -0.08615100
 h      2.50114264     1.27662310    -0.21816341
 o      2.23294190    -1.27259580     0.12042851
 h      3.24105464    -1.01853898     0.11423687
 c     -2.61052332    -0.98810081    -0.01700963
 h     -2.34577454    -2.14175432    -0.07331866
 h     -3.27946252    -0.55128608     0.92036221
 h     -3.05876462    -0.75189558    -0.93544760
 h     -1.75693789     1.50845492     1.11435431
          17

 c      1.23640596    -0.39431462    -0.11586175
 c     -0.11468237    -0.96192804    -0.02226170
 c     -1.28720015    -0.21699773    -0.05977644
 c     -1.16700323     1.31727094     0.12935472
 c      0.20640558     1.90386512     0.01046646
 c      1.29462369     0.95613890    -0.10484644
 h     -0.00037028    -1.96908279     0.09619058
 h     -2.00720500     1.77677109    -0.68530117
 h      0.32396627     3.01942374    -0.11641501
 h      2.49557955     1.27953877    -0.22519211
 o      2.23493415    -1.28498732     0.12188972
 h      3.24969509    -1.02981108     0.13180926
 c     -2.60967086    -0.98879633    -0.02106921
 h     -2.34576713    -2.14662598    -0.06999344
 h     -3.29923284    -0.55658397     0.93085747
 h     -3.06538739    -0.72839902    -0.94105534
 h     -1.73731183     1.50376902     1.13686698
          17

 c      1.24605302    -0.39074119    -0.11895213
 c     -0.10431263    -0.96069458    -0.02287007
 c     -1.28757952    -0.21135698    -0.05558354
 c     -1.17837232     1.30990321     0.13638097
 c      0.20893819     1.90878135     0.00821888
 c      1.28891140     0.96095610    -0.10554892
 h     -0.02784366    -1.96664829     0.11118204
 h     -2.04068791     1.80829386    -0.72229592
 h      0.31867722     3.01741108    -0.14557932
 h      2.45925170     1.28232860    -0.22714395
 o      2.23760237    -1.29702595     0.12305560
 h      3.23043747    -1.04003584     0.14783996
 c     -2.60759998    -0.98949015    -0.02334479
 h     -2.35428796    -2.13024392    -0.06185434
 h     -3.30399733    -0.57406255     0.91933079
 h     -3.08567665    -0.70212534    -0.95831632
 h     -1.70957344     1.50075180     1.14875335
          17

 c      1.25534724    -0.38864306    -0.12134165
 c     -0.09329653    -0.95734472    -0.02401186
 c     -1.28749818    -0.20611460    -0.05041595
 c     -1.19227562     1.30311504     0.14256169
 c      0.21133680     1.91199542     0.00529256
 c      1.28627121     0.96866326    -0.10654371
 h     -0.06071916    -1.99472373     0.13083643
 h     -2.05334988     1.83161561    -0.73835465
 h      0.31442635     3.00527526    -0.17308132
 h      2.39625936     1.28624921    -0.22420104
 o      2.24057985    -1.30858035     0.12390091
 h      3.18922739    -1.04827503     0.16217917
 c     -2.60477992    -0.98973287    -0.02449771
 h     -2.37037916    -2.09588448    -0.05014840
 h     -3.29373880    -0.60268234     0.88678675
 h     -3.11429801    -0.67610233    -0.97877195
 h     -1.67643175     1.49985253     1.15056826
          17

 c      1.26409304    -0.38823686    -0.12296109
 c     -0.08199586    -0.95288248    -0.02550632
 c     -1.28682890    -0.20149262    -0.04439112
 c     -1.20810634     1.29728572     0.14751869
 c      0.21323305     1.91312132     0.00169459
 c      1.28612137     0.97884074    -0.10779000
 h     -0.09801391    -2.03895522     0.15304300
 h     -2.04522038     1.84479061    -0.73170501
 h      0.31159417     2.98640060    -0.19884414
 h      2.31674642     1.29427493    -0.21723444
 o      2.24300164    -1.31965739     0.12437521
 h      3.14053820    -1.05154812     0.17521179
 c     -2.60166276    -0.98878569    -0.02540980
 h     -2.39178701    -2.05166500    -0.03642467
 h     -3.27075040    -0.63986460     0.83738423
 h     -3.14515901    -0.65364054    -0.99393483
 h     -1.64155858     1.50175062     1.14562670
          17

 c      1.27211908    -0.38958996    -0.12376475
 c     -0.07086906    -0.94865523    -0.02706920
 c     -1.28548215    -0.19770350    -0.03765118
 c     -1.22516973     1.29270872     0.15078757
 c      0.21430938     1.91171914    -0.00253346
 c      1.28704301     0.99068041    -0.10914482
 h     -0.13748360    -2.08126739     0.17467076
 h     -2.01748616     1.84663413    -0.70191394
 h      0.31056438     2.96571409    -0.22331531
 h      2.24026779     1.31220819    -0.20817258
 o      2.24358424    -1.33043384     0.12438476
 h      3.10611939    -1.04457524     0.18820334
 c     -2.59842356    -0.98573235    -0.02710218
 h     -2.41502478    -2.01088299    -0.02244298
 h     -3.24095129    -0.68084128     0.78001001
 h     -3.17316894    -0.63732049    -0.99814123
 h     -1.60904834     1.50730807     1.13969950
          17

 c      1.27930385    -0.39260587    -0.12374562
 c     -0.06044812    -0.94562662    -0.02843088
 c     -1.28339821    -0.19493806    -0.03034281
 c     -1.24274171     1.28956942     0.15198143
 c      0.21429991     1.90742395    -0.00733423
 c      1.28685952     1.00298576    -0.11037269
 h     -0.17596185    -2.10841143     0.19301191
 h     -1.97282059     1.83694919    -0.65027040
 h      0.31159061     2.94824044    -0.24725746
 h      2.19464683     1.34883527    -0.19982981
 o      2.24143148    -1.34107499     0.12383106
 h      3.10225350    -1.02297793     0.20276863
 c     -2.59471225    -0.97980586    -0.03087727
 h     -2.43622309    -1.98894370    -0.00991334
 h     -3.21542738    -0.71824411     0.72999084
 h     -3.19484241    -0.62862449    -0.98899950
 h     -1.58241650     1.51729164     1.13939241
          17

 c      1.28557996    -0.39704003    -0.12294361
 c     -0.05125478    -0.94425948    -0.02937882
 c     -1.28054575    -0.19333080    -0.02260680
 c     -1.26001874     1.28786303     0.15120051
 c      0.21296805     1.90012494    -0.01267093
 c      1.28418675     1.01466994    -0.11131310
 h     -0.21025442    -2.11337703     0.20628674
 h     -1.91701370     1.81778845    -0.58167669
 h      0.31462671     2.93712640    -0.27127314
 h      2.19778357     1.41022807    -0.19391129
 o      2.23708097    -1.35135626     0.12272817
 h      3.12309620    -0.98948310     0.21905084
 c     -2.58968068    -0.97097413    -0.03812931
 h     -2.45290284    -1.99465548    -0.00023267
 h     -3.20832024    -0.74401876     0.70617629
 h     -3.20840757    -0.62784236    -0.96705047
 h     -1.56344160     1.53177581     1.14910638
          17

 c      1.29090886    -0.40256120    -0.12143622
 c     -0.04372878    -0.94461773    -0.02975991
 c     -1.27691718    -0.19291083    -0.01458385
 c     -1.27585145     1.28716036     0.14956643
 c      0.21008751     1.89009320    -0.01856253
 c      1.28016748     1.02556035    -0.11203935
 h     -0.23769400    -2.09426285     0.21362701
 h     -1.86226692     1.79646620    -0.50852559
 h      0.31917106     2.93223023    -0.29532454
 h      2.23751517     1.49055434    -0.18918818
 o      2.23199603    -1.36071026     0.12122013
 h      3.14844941    -0.95300643     0.23537150
 c     -2.58279672    -0.96011968    -0.04925483
 h     -2.46494710    -2.02312986     0.00545736
 h     -3.22616977    -0.75462199     0.71795998
 h     -3.21396972    -0.63396411    -0.93561004
 h     -1.55177472     1.54960484     1.16852648
          17

 c      1.29524928    -0.40880511    -0.11931753
 c     -0.03817192    -0.94642435    -0.02948803
 c     -1.27253081    -0.19356990    -0.00642784
 c     -1.28841024     1.28627517     0.14946136
 c      0.20545636     1.87793914    -0.02508661
 c      1.27716787     1.03611481    -0.11270291
 h     -0.25646332    -2.05360448     0.21505222
 h     -1.83001343     1.78917416    -0.45404365
 h      0.32422659     2.93040793    -0.31863255
 h      2.28711448     1.57584067    -0.18343340
 o      2.22742965    -1.36860890     0.11947632
 h      3.16146109    -0.92226927     0.24976241
 c     -2.57457961    -0.94851946    -0.06283972
 h     -2.47350037    -2.06010531     0.00615358
 h     -3.25990797    -0.75301842     0.75592764
 h     -3.21390473    -0.64457583    -0.90079993
 h     -1.54575825     1.56855943     1.19309320
          17

 c      1.29853107    -0.41540468    -0.11668070
 c     -0.03469221    -0.94901409    -0.02857631
 c     -1.26744525    -0.19509025     0.00169615
 c     -1.29589481     1.28380763     0.15334513
 c      0.19892347     1.86442054    -0.03234092
 c      1.27695145     1.04664427    -0.11337460
 h     -0.26599478    -1.99891869     0.21166955
 h     -1.84126095     1.81405398    -0.44116550
 h      0.32844531     2.92722297    -0.34002970
 h      2.32664769     1.65377692    -0.17538429
 o      2.22408936    -1.37473563     0.11762686
 h      3.15381662    -0.90289548     0.26090617
 c     -2.56591520    -0.93741319    -0.07659496
 h     -2.47956049    -2.09122453     0.00116230
 h     -3.29397042    -0.74416291     0.80245879
 h     -3.21306092    -0.65604626    -0.87106861
 h     -1.54359281     1.58614843     1.21687322
          17

 c      1.30064406    -0.42201052    -0.11360852
 c     -0.03314555    -0.95123122    -0.02718285
 c     -1.26176125    -0.19722651     0.00963048
 c     -1.29858525     1.28015472     0.16121960
 c      0.19041166     1.85023162    -0.04039393
 c      1.28039767     1.05713318    -0.11404839
 h     -0.26753639    -1.94393596     0.20605066
 h     -1.89198335     1.86735529    -0.46502455
 h      0.33039312     2.91879528    -0.35846149
 h      2.34599219     1.71660186    -0.16476223
 o      2.22221968    -1.37898844     0.11574845
 h      3.12442447    -0.89730650     0.26832228
 c     -2.55730277    -0.92778879    -0.08855323
 h     -2.48353886    -2.10674211    -0.00973548
 h     -3.31668720    -0.73166732     0.84367216
 h     -3.21752177    -0.66443162    -0.85503958
 h     -1.54394133     1.60031470     1.23510861
          17

 c      1.30145426    -0.42830139    -0.11017112
 c     -0.03313051    -0.95150356    -0.02560831
 c     -1.25561824    -0.19974549     0.01723510
 c     -1.29833572     1.27720397     0.17126200
 c      0.17992737     1.83586504    -0.04926101
 c      1.28776748     1.06738583    -0.11467963
 h     -0.26428569    -1.90772369     0.20215080
 h     -1.95923587     1.92697757    -0.50127352
 h      0.32879658     2.90295551    -0.37333714
 h      2.34129845     1.76003117    -0.15182437
 o      2.22165012    -1.38148172     0.11385309
 h      3.07861251    -0.90463379     0.27252437
 c     -2.54900003    -0.92021225    -0.09759320
 h     -2.48537099    -2.10195175    -0.02628699
 h     -3.32194986    -0.71762733     0.87151289
 h     -3.23104776    -0.66707830    -0.85736352
 h     -1.54600850     1.60973535     1.24501022
          17

 c      1.30085137    -0.43397997    -0.10642870
 c     -0.03417099    -0.94854567    -0.02413362
 c     -1.24919423    -0.20241375     0.02438713
 c     -1.29661948     1.27635684     0.18199185
 c      0.16757358     1.82155713    -0.05889880
 c      1.29887688     1.07715393    -0.11520560
 h     -0.25952395    -1.90635405     0.20342493
 h     -2.02439782     1.97545519    -0.53174089
 h      0.32270423     2.87970257    -0.38470135
 h      2.31249672     1.78213220    -0.13709265
 o      2.22172770    -1.38259969     0.11185926
 h      3.02904221    -0.91979039     0.27545825
 c     -2.54144179    -0.91473639    -0.10353466
 h     -2.48471518    -2.07655538    -0.04784817
 h     -3.30744999    -0.70325271     0.88196766
 h     -3.25175599    -0.66366761    -0.87576623
 h     -1.54947761     1.61391607     1.24572006
          17

 c      1.29881300    -0.43875909    -0.10243405
 c     -0.03602704    -0.94246766    -0.02275075
 c     -1.24269995    -0.20499746     0.03098121
 c     -1.29418602     1.27812494     0.19256913
 c      0.15357905     1.80729219    -0.06920177
 c      1.31310416     1.08614907    -0.11555346
 h     -0.25332702    -1.93977601     0.20969582
 h     -2.07747358     2.00446661    -0.54798920
 h      0.31158448     2.85122268    -0.39330579
 h      2.26286139     1.78324063    -0.12123802
 o      2.22131898    -1.38301670     0.10956996
 h      2.99541282    -0.93310792     0.28082086
 c     -2.53527294    -0.91092330    -0.10685516
 h     -2.48110722    -2.03458283    -0.07349036
 h     -3.27326199    -0.68930168     0.87359728
 h     -3.27310736    -0.65558246    -0.90292305
 h     -1.55443186     1.61322602     1.23838062
          17

 c      1.29545820    -0.44235144    -0.09823130
 c     -0.03870324    -0.93476728    -0.02116151
 c     -1.23636729    -0.20727978     0.03692664
 c     -1.29137807     1.28244666     0.20243047
 c      0.13831698     1.79285747    -0.08000748
 c      1.32925900     1.09391328    -0.11564760
 h     -0.24282113    -1.99180242     0.21721497
 h     -2.11364336     2.01111861    -0.54701107
 h      0.29536548     2.82151822    -0.40056546
 h      2.20044535     1.76723619    -0.10498681
 o      2.21939157    -1.38338444     0.10677374
 h      2.99494760    -0.93535912     0.29241187
 c     -2.53104730    -0.90789538    -0.10828727
 h     -2.47403481    -1.98499009    -0.10217258
 h     -3.22146597    -0.67621240     0.84721899
 h     -3.28782704    -0.64456278    -0.93081603
 h     -1.56126950     1.60884773     1.22621292
          17

 c      1.29106044    -0.44447140    -0.09385265
 c     -0.04218668    -0.92719814    -0.01904014
 c     -1.23042862    -0.20907865     0.04214033
 c     -1.28838537     1.28895532     0.21107605
 c      0.12229904     1.77795939    -0.09112250
 c      1.34537652     1.09955724    -0.11543062
 h     -0.22553693    -2.04328178     0.22187264
 h     -2.13059290     1.99508345    -0.52828899
 h      0.27437832     2.79545000    -0.40832673
 h      2.14082905     1.74417872    -0.08886239
 o      2.21607035    -1.38372365     0.10350028
 h      3.02551521    -0.92750290     0.31003458
 c     -2.52895006    -0.90442501    -0.10864539
 h     -2.46293890    -1.94158632    -0.13305950
 h     -3.15672473    -0.66391363     0.80683091
 h     -3.29064054    -0.63193465    -0.95343031
 h     -1.57056623     1.60254913     1.21422175
          17

 c      1.28600603    -0.44485560    -0.08931752
 c     -0.04632494    -0.92104788    -0.01618466
 c     -1.22508613    -0.21025237     0.04654078
 c     -1.28537653     1.29713105     0.21808412
 c      0.10614607     1.76239793    -0.10237389
 c      1.35877793     1.10162446    -0.11490688
 h     -0.20094299    -2.08048989     0.22107106
 h     -2.12742121     1.95744762    -0.49268835
 h      0.24917323     2.77707083    -0.41840149
 h      2.10726426     1.73146921    -0.07265001
 o      2.21249781    -1.38350568     0.10004307
 h      3.06798193    -0.91927596     0.32913019
 c     -2.52863324    -0.89934444    -0.10893480
 h     -2.44731918    -1.91903575    -0.16583753
 h     -3.08753930    -0.65122913     0.76176053
 h     -3.27896827    -0.61843084    -0.96732303
 h     -1.58276126     1.59616848     1.20807394
          17

 c      1.28071878    -0.44330141    -0.08463370
 c     -0.05085585    -0.91706729    -0.01251492
 c     -1.22048354    -0.21069312     0.05005002
 c     -1.28253675     1.30636802     0.22330362
 c      0.09053604     1.74623966    -0.11366905
 c      1.36724147     1.09887385    -0.11414453
 h     -0.17007787    -2.09597662     0.21374422
 h     -2.10482049     1.90078464    -0.44259310
 h      0.22030106     2.76780575    -0.43201815
 h      2.11805256     1.74434982    -0.05536939
 o      2.20976111    -1.38225105     0.09671091
 h      3.10349767    -0.91937293     0.34475437
 c     -2.52914729    -0.89238311    -0.11056548
 h     -2.42730888    -1.92378479    -0.20031840
 h     -3.02679181    -0.63511516     0.72852882
 h     -3.25274882    -0.60418620    -0.97139930
 h     -1.59760232     1.59087393     1.21208378
          17

 c      1.27559413    -0.43969875    -0.07979690
 c     -0.05545971    -0.91558604    -0.00803656
 c     -1.21669793    -0.21031803     0.05260733
 c     -1.27995842     1.31592808     0.22712457
 c      0.07613427     1.72987879    -0.12502984
 c      1.37073924     1.09173469    -0.11313394
 h     -0.13490528    -2.08727281     0.19992365
 h     -2.06677036     1.83030657    -0.38320858
 h      0.18825846     2.76569635    -0.44953613
 h      2.16702622     1.77865666    -0.03698506
 o      2.20843894    -1.37974365     0.09369298
 h      3.12090702    -0.93180198     0.35375281
 c     -2.52923281    -0.88453525    -0.11507060
 h     -2.40444061    -1.94884755    -0.23526975
 h     -2.98763006    -0.61156825     0.72614577
 h     -3.21427515    -0.58870108    -0.96683053
 h     -1.61363646     1.58665499     1.22733705
          17

 c      1.27097184    -0.43402799    -0.07478995
 c     -0.05979197    -0.91656027    -0.00282420
 c     -1.21375604    -0.20906669     0.05419482
 c     -1.27727198     1.32475151     0.23070988
 c      0.06352101     1.71393395    -0.13657871
 c      1.37083700     1.08187295    -0.11172241
 h     -0.09791615    -2.05630413     0.18048285
 h     -2.02438801     1.75596858    -0.32519604
 h      0.15367514     2.76636308    -0.47060352
 h      2.23101270     1.81595696    -0.01920757
 o      2.20863315    -1.37597992     0.09105154
 h      3.11636592    -0.95662950     0.35490567
 c     -2.52811031    -0.87714402    -0.12277354
 h     -2.38140298    -1.98006850    -0.26826187
 h     -2.97393498    -0.58031454     0.76025151
 h     -3.16825506    -0.57071015    -0.95737957
 h     -1.62830866     1.58254285     1.25143774
          17

 c      1.26713230    -0.42634441    -0.06958393
 c     -0.06351013    -0.91949754     0.00297319
 c     -1.21165409    -0.20691821     0.05486510
 c     -1.27319692     1.33134298     0.23602782
 c      0.05312966     1.69906466    -0.14849039
 c      1.36900206     1.07075053    -0.10973990
 h     -0.06184655    -2.01010971     0.15710334
 h     -1.99988251     1.69327728    -0.28669978
 h      0.11752928     2.76488836    -0.49457250
 h      2.28975694     1.84057700    -0.00403425
 o      2.21001637    -1.37112077     0.08872704
 h      3.09266560    -0.99079637     0.34888571
 c     -2.52571814    -0.87097141    -0.13210481
 h     -2.36097546    -2.00474114    -0.29682522
 h     -2.97832407    -0.54729899     0.81612707
 h     -3.12162591    -0.54802995    -0.94954640
 h     -1.63876749     1.57737271     1.27992345
          17

 c      1.26429476    -0.41677854    -0.06414154
 c     -0.06632245    -0.92331911     0.00912708
 c     -1.21035343    -0.20392713     0.05475411
 c     -1.26625893     1.33440290     0.24500601
 c      0.04522479     1.68582424    -0.16093835
 c      1.36613011     1.05924092    -0.10708189
 h     -0.02921963    -1.96224391     0.13222990
 h     -2.01693356     1.65559157    -0.28517798
 h      0.08117986     2.75736904    -0.52087807
 h      2.33136241     1.84422147     0.00716214
 o      2.21176976    -1.36549885     0.08651451
 h      3.06034612    -1.02814130     0.33868203
 c     -2.52214517    -0.86629093    -0.14088579
 h     -2.34534559    -2.01482867    -0.31930200
 h     -2.99100944    -0.51993344     0.87316121
 h     -3.08196591    -0.51793227    -0.95094444
 h     -1.64272174     1.57039815     1.30799595
          17

 c      1.26261731    -0.40554627    -0.05841965
 c     -0.06805614    -0.92642653     0.01536946
 c     -1.20976015    -0.20024205     0.05406456
 c     -1.25715550     1.33393264     0.25774990
 c      0.03992998     1.67458479    -0.17405347
 c      1.36272836     1.04782293    -0.10371518
 h     -0.00162104    -1.93182013     0.10851231
 h     -2.07229443     1.64124708    -0.31740507
 h      0.04622694     2.74169299    -0.54926429
 h      2.35001419     1.82382321     0.01363087
 o      2.21256026    -1.35960160     0.08405220
 h      3.03823649    -1.05988222     0.32982974
 c     -2.51749524    -0.86310478    -0.14764839
 h     -2.33595167    -2.00679796    -0.33496367
 h     -3.00522124    -0.50315115     0.91648661
 h     -3.05409963    -0.47877171    -0.96598656
 h     -1.63882434     1.56145183     1.33171076
          17

 c      1.26219918    -0.39295433    -0.05237179
 c     -0.06867385    -0.92744376     0.02150541
 c     -1.20973868    -0.19606266     0.05302371
 c     -1.24839230     1.33073378     0.27282248
 c      0.03722402     1.66550163    -0.18789147
 c      1.35909175     1.03677074    -0.09966487
 h      0.02051312    -1.93470907     0.08746276
 h     -2.13952810     1.63969275    -0.36329651
 h      0.01430113     2.71775097    -0.57990744
 h      2.34373696     1.77950863     0.01507170
 o      2.21109334    -1.35384403     0.08098339
 h      3.04495757    -1.07854862     0.32788750
 c     -2.51213141    -0.86104484    -0.15203205
 h     -2.33345955    -1.98108613    -0.34391288
 h     -3.01719063    -0.49924472     0.93798748
 h     -3.03756542    -0.43204021    -0.99204627
 h     -1.62668896     1.55085839     1.34849460
          17

 c      1.26307320    -0.37940415    -0.04595285
 c     -0.06816376    -0.92633787     0.02748276
 c     -1.21014675    -0.19158145     0.05184187
 c     -1.24189221     1.32544001     0.28885970
 c      0.03690496     1.65849537    -0.20240521
 c      1.35532996     1.02622394    -0.09500665
 h      0.03669258    -1.97040731     0.06871262
 h     -2.19650937     1.64312934    -0.40551004
 h     -0.01314345     2.68736601    -0.61350426
 h      2.31384312     1.71403436     0.01158497
 o      2.20730182    -1.34820266     0.07730963
 h      3.08038957    -1.08410094     0.33287714
 c     -2.50667018    -0.85929921    -0.15445272
 h     -2.33768284    -1.94218469    -0.34711838
 h     -3.02501876    -0.50878262     0.93412129
 h     -3.02801786    -0.38235840    -1.02097251
 h     -1.60683037     1.53934388     1.35741283
          17

 c      1.26518767    -0.36540813    -0.03912493
 c     -0.06647290    -0.92436916     0.03329929
 c     -1.21083940    -0.18697277     0.05069021
 c     -1.23841863     1.31844132     0.30493286
 c      0.03859892     1.65326462    -0.21743448
 c      1.35123771     1.01613847    -0.08986913
 h      0.04559699    -2.02272243     0.05125517
 h     -2.23203777     1.64765158    -0.43424722
 h     -0.03502040     2.65392523    -0.65130824
 h      2.26628773     1.63361579     0.00379352
 o      2.20237769    -1.34231401     0.07339471
 h      3.12533162    -1.08238816     0.33924408
 c     -2.50175612    -0.85671182    -0.15554093
 h     -2.34749028    -1.89904564    -0.34659348
 h     -3.02806724    -0.53115595     0.90445542
 h     -3.02058463    -0.33535350    -1.04402802
 h     -1.58059469     1.52796312     1.35953183
          17

 c      1.26839726    -0.35160787    -0.03186166
 c     -0.06360341    -0.92297740     0.03890665
 c     -1.21164124    -0.18241825     0.04969914
 c     -1.23796662     1.31005535     0.32029776
 c      0.04181660     1.64935347    -0.23272920
 c      1.34601103     1.00614282    -0.08444368
 h      0.04605516    -2.07294281     0.03471385
 h     -2.24173798     1.65136643    -0.44454578
 h     -0.05074579     2.62150450    -0.69498351
 h      2.21495410     1.54976304    -0.00691830
 o      2.19760099    -1.33585721     0.06961549
 h      3.15996120    -1.07881188     0.34138318
 c     -2.49787395    -0.85200696    -0.15586954
 h     -2.36095749    -1.86428682    -0.34539510
 h     -3.02703676    -0.56456565     0.85163869
 h     -3.01183283    -0.29575036    -1.05512838
 h     -1.55000995     1.51800263     1.35819546
          17

 c      1.27246505    -0.33877727    -0.02414938
 c     -0.05969347    -0.92311115     0.04421551
 c     -1.21232489    -0.17812918     0.04897281
 c     -1.24014023     1.30062345     0.33423280
 c      0.04601680     1.64628509    -0.24801333
 c      1.33806423     0.99551786    -0.07896898
 h      0.03784115    -2.10781822     0.01934724
 h     -2.22464086     1.65325387    -0.43392411
 h     -0.06022251     2.59339734    -0.74609735
 h      2.18381849     1.47959159    -0.01850397
 o      2.19376667    -1.32867371     0.06619879
 h      3.17274954    -1.07621428     0.33619251
 c     -2.49518588    -0.84426583    -0.15609286
 h     -2.37609386    -1.84965657    -0.34685448
 h     -3.02480990    -0.60560282     0.78284548
 h     -3.00010828    -0.26659456    -1.05152298
 h     -1.51742522     1.51081244     1.35870335
          17

 c      1.27706851    -0.32782093    -0.01598412
 c     -0.05500918    -0.92518041     0.04913018
 c     -1.21262134    -0.17434806     0.04861347
 c     -1.24436799     1.29053986     0.34610748
 c      0.05063937     1.64372032    -0.26307396
 c      1.32595570     0.98388882    -0.07361831
 h      0.02161203    -2.12030071     0.00566135
 h     -2.18195905     1.65281374    -0.40152575
 h     -0.06363353     2.57055928    -0.80527725
 h      2.19599581     1.43771513    -0.02961503
 o      2.19119748    -1.32073508     0.06323111
 h      3.16019085    -1.07538842     0.32288659
 c     -2.49333078    -0.83359950    -0.15730385
 h     -2.39180274    -1.85846441    -0.35304286
 h     -3.02798251    -0.64893888     0.71206587
 h     -2.98535288    -0.24907579    -1.03353799
 h     -1.48484352     1.50747502     1.36673070
          17

 c      1.28182063    -0.31974432    -0.00736690
 c     -0.04989921    -0.92917643     0.05357155
 c     -1.21225838    -0.17133374     0.04874417
 c     -1.24995825     1.28023851     0.35565530
 c      0.05511191     1.64154526    -0.27783028
 c      1.31047529     0.97233190    -0.06839220
 h     -0.00139433    -2.10837452    -0.00585077
 h     -2.11764257     1.65030993    -0.34860683
 h     -0.06120239     2.55104048    -0.87149879
 h      2.24876027     1.42284263    -0.04096239
 o      2.18980227    -1.31212489     0.06068116
 h      3.12590079    -1.07551570     0.30261938
 c     -2.49138239    -0.82128235    -0.16105805
 h     -2.40790965    -1.88296220    -0.36398960
 h     -3.04720442    -0.68848008     0.65941761
 h     -2.96902082    -0.24235231    -1.00450552
 h     -1.45319103     1.50828623     1.38555765
          17

 c      1.28631555    -0.31550756     0.00169469
 c     -0.04474430    -0.93472220     0.05749291
 c     -1.21100490    -0.16933122     0.04951130
 c     -1.25593228     1.27009417     0.36331738
 c      0.05888672     1.63982652    -0.29233518
 c      1.29433098     0.96285107    -0.06325682
 h     -0.02958675    -2.07465220    -0.01488207
 h     -2.04073627     1.64786111    -0.28052666
 h     -0.05316346     2.53093036    -0.94207882
 h      2.31640982     1.42237479    -0.05369173
 o      2.18901528    -1.30306458     0.05839371
 h      3.08161972    -1.07397517     0.27857313
 c     -2.48841694    -0.80899294    -0.16833363
 h     -2.42431414    -1.91035025    -0.37856747
 h     -3.09094719    -0.72074058     0.63998565
 h     -2.95422243    -0.24317906    -0.97104723
 h     -1.42214978     1.51234319     1.41391915
          17

 c      1.29015339    -0.31577804     0.01117868
 c     -0.03990350    -0.94101474     0.06089895
 c     -1.20870451    -0.16852483     0.05105548
 c     -1.26063536     1.26015831     0.37048242
 c      0.06151672     1.63868649    -0.30671173
 c      1.27997410     0.95703677    -0.05826415
 h     -0.06124628    -2.02718289    -0.02151882
 h     -1.96932958     1.65187673    -0.21014794
 h     -0.03995689     2.50607072    -1.01338108
 h      2.37506343     1.42565366    -0.06790153
 o      2.18776954    -1.29394602     0.05609893
 h      3.04771599    -1.06611661     0.25579231
 c     -2.48445101    -0.79814510    -0.17823585
 h     -2.44051125    -1.92953243    -0.39564488
 h     -3.15480323    -0.74624295     0.64961521
 h     -2.94577246    -0.24575208    -0.94283769
 h     -1.39078114     1.51769891     1.44656929
          17

 c      1.29291801    -0.32071126     0.02104373
 c     -0.03565282    -0.94675100     0.06386677
 c     -1.20531530    -0.16899434     0.05346591
 c     -1.26166801     1.24991164     0.37927041
 c      0.06271918     1.63819350    -0.32107209
 c      1.26885195     0.95561734    -0.05351545
 h     -0.09494979    -1.98048773    -0.02650015
 h     -1.93050858     1.67487116    -0.15788707
 h     -0.02243161     2.47343695    -1.08173233
 h      2.41111735     1.42713683    -0.08301679
 o      2.18505714    -1.28523547     0.05356323
 h      3.04445323    -1.04717892     0.23873089
 c     -2.48032950    -0.78982531    -0.18869567
 h     -2.45569469    -1.93361772    -0.41445436
 h     -3.22384563    -0.76632305     0.67138266
 h     -2.94902775    -0.24317664    -0.92993138
 h     -1.35826486     1.52203442     1.47701661
          17

 c      1.29415357    -0.32985364     0.03123145
 c     -0.03213093    -0.95035253     0.06654210
 c     -1.20094253    -0.17071157     0.05675034
 c     -1.25747668     1.23897795     0.39100212
 c      0.06240218     1.63830434    -0.33545797
 c      1.26164086     0.95855268    -0.04910974
 h     -0.13013247    -1.95319270    -0.03123995
 h     -1.94131581     1.72636615    -0.13593100
 h     -0.00188616     2.43176246    -1.14418493
 h      2.41863295     1.42468295    -0.09834726
 o      2.18114948    -1.27718495     0.05084935
 h      3.07270598    -1.01720888     0.22702872
 c     -2.47701875    -0.78461477    -0.19816612
 h     -2.46896803    -1.91996194    -0.43455559
 h     -3.28390283    -0.78125855     0.69049802
 h     -2.96661718    -0.23139188    -0.93717748
 h     -1.32413033     1.52333327     1.50015828
          17

 c      1.29339041    -0.34220342     0.04167165
 c     -0.02937324    -0.95086143     0.06906024
 c     -1.19582836    -0.17357609     0.06083447
 c     -1.24913382     1.22849439     0.40478841
 c      0.06063779     1.63884889    -0.34980742
 c      1.25852741     0.96523924    -0.04511986
 h     -0.16678461    -1.95780013    -0.03696537
 h     -1.98796782     1.79670720    -0.13240606
 h      0.02002942     2.38157278    -1.19908036
 h      2.39636443     1.41808481    -0.11331762
 o      2.17763102    -1.26977777     0.04825789
 h      3.11315214    -0.98180597     0.21636280
 c     -2.47544134    -0.78229996    -0.20627355
 h     -2.47948581    -1.88993293    -0.45589001
 h     -3.32610583    -0.79080273     0.69859130
 h     -2.99561139    -0.21219764    -0.96065074
 h     -1.28815129     1.52026580     1.51343386
          17

 c      1.29021761    -0.35641279     0.05228893
 c     -0.02749200    -0.94884796     0.07143524
 c     -1.19031405    -0.17742985     0.06557948
 c     -1.23870432     1.22030351     0.41899038
 c      0.05759800     1.63953715    -0.36393615
 c      1.25929328     0.97472019    -0.04158468
 h     -0.20357865    -1.99003598    -0.04340174
 h     -2.04524257     1.86648416    -0.12866391
 h      0.04144746     2.32489922    -1.24638139
 h      2.34691143     1.40862391    -0.12757233
 o      2.17615163    -1.26298912     0.04604097
 h      3.14543177    -0.94725470     0.20296844
 c     -2.47642054    -0.78195957    -0.21338726
 h     -2.48657260    -1.84900870    -0.47904508
 h     -3.34602892    -0.79477414     0.69199126
 h     -3.02899314    -0.19134729    -0.99094014
 h     -1.25028725     1.51236945     1.51672064
          17

 c      1.28436699    -0.37104886     0.06300751
 c     -0.02675429    -0.94598647     0.07357553
 c     -1.18480298    -0.18205666     0.07080730
 c     -1.22759884     1.21563885     0.43245636
 c      0.05350644     1.63999361    -0.37754158
 c      1.26319188     0.98582582    -0.03849792
 h     -0.23712507    -2.03347168    -0.04892713
 h     -2.09593031     1.92165106    -0.11390241
 h      0.06044500     2.26477553    -1.28768748
 h      2.27809872     1.39950837    -0.14117739
 o      2.17778184    -1.25689630     0.04430736
 h      3.15758425    -0.91774975     0.18517839
 c     -2.48048925    -0.78228093    -0.21997248
 h     -2.48982629    -1.80673047    -0.50560044
 h     -3.34223399    -0.79325282     0.66989251
 h     -3.05947150    -0.17452895    -1.01889905
 h     -1.21062629     1.50012425     1.51214174
          17

 c      1.27579778    -0.38482898     0.07375163
 c     -0.02745066    -0.94396166     0.07539230
 c     -1.17972279    -0.18719105     0.07632584
 c     -1.21655410     1.21497646     0.44443552
 c      0.04860943     1.63981940    -0.39024552
 c      1.26867390     0.99719672    -0.03576999
 h     -0.26361706    -2.07185697    -0.05186547
 h     -2.13121457     1.95510075    -0.08410666
 h      0.07524001     2.20448468    -1.32576477
 h      2.20613113     1.39704528    -0.15515235
 o      2.18297383    -1.25162131     0.04305884
 h      3.14577231    -0.89522447     0.16292147
 c     -2.48776253    -0.78188545    -0.22632882
 h     -2.48911513    -1.77486520    -0.53806113
 h     -3.31579158    -0.78663197     0.63377681
 h     -3.08174107    -0.16531278    -1.03845032
 h     -1.16919965     1.48487656     1.50397453
          17

 c      1.26476796    -0.39677802     0.08443921
 c     -0.02977521    -0.94395215     0.07685570
 c     -1.17548884    -0.19253064     0.08194682
 c     -1.20596616     1.21829738     0.45434661
 c      0.04314454     1.63867505    -0.40168944
 c      1.27333648     1.00729153    -0.03317044
 h     -0.28028941    -2.09474673    -0.05118864
 h     -2.14694410     1.96393927    -0.03863768
 h      0.08435330     2.14665415    -1.36346819
 h      2.15634674     1.41117092    -0.17216272
 o      2.19157286    -1.24727470     0.04223264
 h      3.11323019    -0.87934619     0.13716275
 c     -2.49787641    -0.77979781    -0.23276001
 h     -2.48447275    -1.76214012    -0.57853462
 h     -3.27101245    -0.77565165     0.58816711
 h     -3.09289227    -0.16495162    -1.04678722
 h     -1.12575450     1.46849085     1.49798568
          17

 c      1.25184705    -0.40629940     0.09497324
 c     -0.03379895    -0.94661417     0.07799431
 c     -1.17247405    -0.19775171     0.08749445
 c     -1.19607300     1.22531286     0.46179585
 c      0.03730459     1.63635216    -0.41166079
 c      1.27508709     1.01482659    -0.03041658
 h     -0.28576289    -2.09743135    -0.04654116
 h     -2.14153591     1.94770323     0.02146923
 h      0.08667762     2.09258094    -1.40234429
 h      2.14996660     1.45040480    -0.19541431
 o      2.20273595    -1.24398495     0.04172943
 h      3.07109093    -0.86669949     0.10958113
 c     -2.50986622    -0.77592546    -0.23998348
 h     -2.47619671    -1.76841552    -0.62639933
 h     -3.21725390    -0.76141037     0.54263907
 h     -3.09221935    -0.17266080    -1.04391527
 h     -1.07968817     1.45267385     1.49956360
          17

 c      1.23784342    -0.41315907     0.10523759
 c     -0.03947731    -0.95215279     0.07888268
 c     -1.17098728    -0.20253095     0.09280632
 c     -1.18694813     1.23557030     0.46677852
 c      0.03121279     1.63279335    -0.42017782
 c      1.27407242     1.01966391    -0.02752867
 h     -0.27997612    -2.07994435    -0.03811624
 h     -2.11573319     1.90806485     0.09384865
 h      0.08147259     2.04218291    -1.44174187
 h      2.18190226     1.51130544    -0.22436981
 o      2.21492872    -1.24198904     0.04145268
 h      3.03870244    -0.84979536     0.08202038
 c     -2.52206059    -0.77102803    -0.24935502
 h     -2.46524529    -1.78515561    -0.67749434
 h     -3.16998461    -0.74524025     0.51349931
 h     -3.08116246    -0.18572758    -1.03246787
 h     -1.03035571     1.43824180     1.51103450
          17

 c      1.22368348    -0.41737517     0.11509663
 c     -0.04664639    -0.96030094     0.07963767
 c     -1.17125246    -0.20656818     0.09773102
 c     -1.17830023     1.24839032     0.46985035
 c      0.02492413     1.62805385    -0.42747060
 c      1.27209194     1.02266370    -0.02488202
 h     -0.26420428    -2.04709394    -0.02662582
 h     -2.07426821     1.84995480     0.17433321
 h      0.06835417     1.99452460    -1.47909224
 h      2.22792332     1.57986597    -0.25407542
 o      2.22652545    -1.24153292     0.04138522
 h      3.03504270    -0.81978803     0.05526923
 c     -2.53254030    -0.76622867    -0.26225469
 h     -2.45329025    -1.80163884    -0.72600965
 h     -3.14516858    -0.72846055     0.51854308
 h     -3.06350010    -0.19938160    -1.01786785
 h     -0.97765761     1.42492747     1.53012091
          17

 c      1.21028591    -0.41908405     0.12440059
 c     -0.05500218    -0.97020394     0.08042429
 c     -1.17338758    -0.20961077     0.10212936
 c     -1.16908288     1.26263352     0.47208778
 c      0.01843272     1.62224035    -0.43387851
 c      1.27068229     1.02471492    -0.02286097
 h     -0.24118402    -2.00955694    -0.01336021
 h     -2.02991084     1.78394458     0.25623540
 h      0.04731740     1.94850643    -1.51105053
 h      2.26712299     1.64257649    -0.27930419
 o      2.23703568    -1.24237879     0.04161293
 h      3.06044105    -0.77554168     0.02861511
 c     -2.54033048    -0.76257655    -0.27853302
 h     -2.44218001    -1.80984642    -0.76687882
 h     -3.14568071    -0.71259882     0.56071869
 h     -3.04531567    -0.20686128    -1.00814853
 h     -0.92240303     1.41192747     1.55109003
          17

 c      1.19846644    -0.41846308     0.13298904
 c     -0.06410756    -0.98038466     0.08144731
 c     -1.17740495    -0.21149146     0.10588147
 c     -1.15718162     1.27658321     0.47478374
 c      0.01166335     1.61546828    -0.43973900
 c      1.27058834     1.02633822    -0.02168952
 h     -0.21485132    -1.98411345    -0.00008891
 h     -2.00731131     1.72723879     0.33122471
 h      0.01874756     1.90331001    -1.53473648
 h      2.28812012     1.69082247    -0.29661468
 o      2.24717032    -1.24368161     0.04220993
 h      3.09640399    -0.72624152     0.00161954
 c     -2.54568580    -0.76077687    -0.29616848
 h     -2.43339835    -1.80572136    -0.79693526
 h     -3.15979372    -0.69970599     0.62278572
 h     -3.03346508    -0.20095820    -1.01167464
 h     -0.86611300     1.39860619     1.56751535
          17

 c      1.18887760    -0.41570963     0.14069324
 c     -0.07350036    -0.98922408     0.08289304
 c     -1.18322864    -0.21216755     0.10889089
 c     -1.14045211     1.28871635     0.47883554
 c      0.00448975     1.60784180    -0.44531869
 c      1.27201645     1.02774520    -0.02145856
 h     -0.18884940    -1.98803105     0.01161028
 h     -2.03163771     1.69474128     0.39458656
 h     -0.01663943     1.85851382    -1.54856312
 h      2.28626800     1.72003748    -0.30411438
 o      2.25771503    -1.24452893     0.04317864
 h      3.12401065    -0.68288619    -0.02496448
 c     -2.54926952    -0.76094625    -0.31303740
 h     -2.42787967    -1.78878192    -0.81504636
 h     -3.17457593    -0.69161842     0.68317759
 h     -3.03186585    -0.17796866    -1.03194169
 h     -0.81046532     1.38480842     1.57454930
          17

 c      1.18197140    -0.41105196     0.14734132
 c     -0.08283801    -0.99607749     0.08484137
 c     -1.19071971    -0.21171293     0.11107983
 c     -1.11940644     1.29898818     0.48441107
 c     -0.00319655     1.59945012    -0.45079399
 c      1.27488326     1.02895404    -0.02218789
 h     -0.16454666    -2.02612546     0.02139134
 h     -2.09793937     1.68425016     0.44862636
 h     -0.05792426     1.81400336    -1.55261999
 h      2.26095319     1.72836403    -0.30087767
 o      2.26900970    -1.24427997     0.04449202
 h      3.13252015    -0.65282095    -0.04990948
 c     -2.55181639    -0.76242150    -0.32813438
 h     -2.42599748    -1.76182180    -0.82204865
 h     -3.18250197    -0.68936151     0.72696033
 h     -3.03885149    -0.14091667    -1.06414217
 h     -0.75680156     1.37080967     1.56994100
          17

 c      1.17795800    -0.40481135     0.15277148
 c     -0.09182454    -1.00172861     0.08726988
 c     -1.19971558    -0.21024025     0.11239422
 c     -1.09684988     1.30817853     0.49146977
 c     -0.01141998     1.59039068    -0.45625283
 c      1.27887915     1.02984936    -0.02386655
 h     -0.14148579    -2.08554263     0.03012836
 h     -2.17584622     1.68392724     0.49642618
 h     -0.10411564     1.76982901    -1.54872327
 h      2.21476974     1.71626368    -0.28672621
 o      2.28099498    -1.24258881     0.04613476
 h      3.11878516    -0.63922006    -0.07222454
 c     -2.55404678    -0.76391829    -0.34131825
 h     -2.42754026    -1.73094538    -0.82081171
 h     -3.18051181    -0.69322543     0.74622098
 h     -3.04915886    -0.09769195    -1.09847259
 h     -0.70595491     1.35717697     1.55416132
          17

 c      1.17675250    -0.39753255     0.15686818
 c     -0.10001361    -1.00745375     0.09015234
 c     -1.21004911    -0.20784028     0.11283412
 c     -1.07534305     1.31666885     0.49998344
 c     -0.02006006     1.58083537    -0.46170394
 c      1.28334263     1.03018611    -0.02646669
 h     -0.11941983    -2.14682910     0.03875500
 h     -2.23935783     1.68590237     0.53870915
 h     -0.15420981     1.72614937    -1.54011913
 h      2.15450796     1.68734094    -0.26256491
 o      2.29328005    -1.23937075     0.04812801
 h      3.08601122    -0.64122203    -0.09164219
 c     -2.55650998    -0.76393893    -0.35264843
 h     -2.43172147    -1.70508585    -0.81603184
 h     -3.16813775    -0.70297421     0.73780009
 h     -3.05760895    -0.05659726    -1.12579005
 h     -0.65819641     1.34461890     1.53031914
          17

 c      1.17797098    -0.39011442     0.15963658
 c     -0.10684093    -1.01413339     0.09351618
 c     -1.22150079    -0.20463630     0.11249400
 c     -1.05652378     1.32428523     0.50975295
 c     -0.02874673     1.57111398    -0.46710854
 c      1.28698937     1.02953568    -0.02992632
 h     -0.09887910    -2.19461860     0.04747142
 h     -2.27453381     1.68740132     0.57524801
 h     -0.20709439     1.68342480    -1.53074215
 h      2.09370098     1.65040136    -0.23133637
 o      2.30506981    -1.23481588     0.05055566
 h      3.04429328    -0.65294942    -0.10924568
 c     -2.55949229    -0.76120960    -0.36213533
 h     -2.43744675    -1.69342832    -0.81289127
 h     -3.14669964    -0.71796813     0.70196967
 h     -3.06082819    -0.02371774    -1.14024170
 h     -0.61314620     1.33379078     1.50390967
          17

 c      1.18109427    -0.38370120     0.16127861
 c     -0.11196575    -1.02209557     0.09742817
 c     -1.23366176    -0.20095662     0.11156360
 c     -1.04137303     1.33054043     0.52034190
 c     -0.03681403     1.56168830    -0.47242454
 c      1.28776859     1.02720878    -0.03410899
 h     -0.08075061    -2.22002862     0.05567126
 h     -2.27539452     1.68816700     0.60574461
 h     -0.26132083     1.64285153    -1.52412342
 h      2.05417554     1.62091098    -0.19875112
 o      2.31508708    -1.22941901     0.05358910
 h      3.01103513    -0.66246757    -0.12816982
 c     -2.56298477    -0.75514559    -0.36993618
 h     -2.44389089    -1.70037857    -0.81449848
 h     -3.11957738    -0.73725521     0.64261308
 h     -3.05731553    -0.00239016    -1.13935641
 h     -0.56991075     1.32512044     1.48173076
          17

 c      1.18571554    -0.37922929     0.16214731
 c     -0.11556694    -1.03124656     0.10194808
 c     -1.24584388    -0.19741001     0.11025539
 c     -1.03035757     1.33494104     0.53125641
 c     -0.04354111     1.55293723    -0.47764903
 c      1.28369235     1.02259424    -0.03890445
 h     -0.06599776    -2.21963574     0.06236878
 h     -2.24041466     1.68872523     0.62998840
 h     -0.31503270     1.60638775    -1.52231624
 h      2.05736749     1.61454810    -0.17079194
 o      2.32201051    -1.22375390     0.05743506
 h      3.00422414    -0.65636710    -0.15277465
 c     -2.56663544    -0.74610273    -0.37670320
 h     -2.45087249    -1.72207626    -0.82031723
 h     -3.09323330    -0.75972266     0.56896945
 h     -3.04721530     0.00655898    -1.12358044
 h     -0.52768730     1.31875699     1.46962251
          17

 c      1.19155743    -0.37718295     0.16257420
 c     -0.11812944    -1.04112720     0.10710102
 c     -1.25721314    -0.19466996     0.10874620
 c     -1.02339173     1.33718107     0.54223254
 c     -0.04855092     1.54500811    -0.48287112
 c      1.27474176     1.01625108    -0.04450139
 h     -0.05554151    -2.19480200     0.06670961
 h     -2.17163252     1.68994815     0.64794574
 h     -0.36612162     1.57585139    -1.52519335
 h      2.10325132     1.63111485    -0.14863217
 o      2.32555940    -1.21776856     0.06209282
 h      3.02647789    -0.63280479    -0.18421800
 c     -2.56965449    -0.73511881    -0.38375170
 h     -2.45857783    -1.74879833    -0.82752336
 h     -3.07821740    -0.78454573     0.49793182
 h     -3.03236090     0.00478584    -1.09614182
 h     -0.48674599     1.31461729     1.46997066
          17

 c      1.19835415    -0.37775388     0.16278691
 c     -0.12011225    -1.05087765     0.11288595
 c     -1.26700212    -0.19326295     0.10721077
 c     -1.01969933     1.33704882     0.55330702
 c     -0.05188130     1.53789202    -0.48826480
 c      1.26291242     1.00985758    -0.05124356
 h     -0.05006278    -2.15218169     0.06802833
 h     -2.07626519     1.69377002     0.66000404
 h     -0.41226150     1.55238958    -1.53062682
 h      2.16976790     1.65478031    -0.13014722
 o      2.32664438    -1.21065694     0.06722044
 h      3.06290884    -0.60385541    -0.21791198
 c     -2.57089083    -0.72342751    -0.39261646
 h     -2.46705171    -1.77036495    -0.83347494
 h     -3.08745506    -0.81204318     0.45117820
 h     -3.01650091    -0.00302197    -1.06333126
 h     -0.44910691     1.31248017     1.48084938
          17

 c      1.20580806    -0.38094591     0.16293830
 c     -0.12187609    -1.05916465     0.11930137
 c     -1.27463105    -0.19353559     0.10586058
 c     -1.01753342     1.33416208     0.56459664
 c     -0.05379860     1.53151659    -0.49398108
 c      1.25034871     1.00487174    -0.05931196
 h     -0.04973142    -2.10496088     0.06557751
 h     -1.97102094     1.70500153     0.66750052
 h     -0.45105317     1.53678680    -1.53566050
 h      2.23406535     1.67051175    -0.11434235
 o      2.32636130    -1.20162899     0.07238284
 h      3.09655595    -0.58264518    -0.24751295
 c     -2.56952634    -0.71225341    -0.40363865
 h     -2.47597154    -1.77954187    -0.83698890
 h     -3.12744739    -0.84312067     0.43984723
 h     -3.00531339    -0.00875194    -1.03442940
 h     -0.41802423     1.31203807     1.49754643
          17

 c      1.21358173    -0.38656299     0.16314351
 c     -0.12371098    -1.06427186     0.12637189
 c     -1.27974742    -0.19565992     0.10494343
 c     -1.01400140     1.32766779     0.57602260
 c     -0.05461964     1.52578841    -0.50004958
 c      1.23850772     1.00201182    -0.06871209
 h     -0.05406455    -2.07212647     0.05823378
 h     -1.88579946     1.73399692     0.67331162
 h     -0.48043766     1.52977704    -1.53780871
 h      2.28191482     1.67035898    -0.10185417
 o      2.32545049    -1.19032104     0.07725928
 h      3.11671093    -0.57645810    -0.26837769
 c     -2.56584345    -0.70284062    -0.41518244
 h     -2.48472102    -1.77283897    -0.83835308
 h     -3.19027062    -0.87622211     0.45317266
 h     -3.00506872    -0.00285886    -1.01924166
 h     -0.39663842     1.31286550     1.51501257
          17

 c      1.22128109    -0.39419940     0.16349987
 c     -0.12580996    -1.06482406     0.13413958
 c     -1.28222647    -0.19962895     0.10472544
 c     -1.00635610     1.31645533     0.58730862
 c     -0.05458344     1.52062563    -0.50636501
 c      1.22827499     1.00142129    -0.07935813
 h     -0.06239475    -2.07019946     0.04461829
 h     -1.85010212     1.79382595     0.68053448
 h     -0.49911885     1.53211244    -1.53581417
 h      2.30625249     1.65167399    -0.09406517
 o      2.32430410    -1.17676795     0.08167479
 h      3.11887840    -0.58713291    -0.27816432
 c     -2.56095507    -0.69598699    -0.42523313
 h     -2.49255165    -1.75037817    -0.83893120
 h     -3.26052416    -0.90712676     0.47178187
 h     -3.01889012     0.01960983    -1.02239536
 h     -0.38677179     1.31435303     1.52962939
          17

 c      1.22841955    -0.40330749     0.16407968
 c     -0.12815481    -1.06095206     0.14257340
 c     -1.28215460    -0.20525443     0.10547254
 c     -0.99495229     1.30062030     0.59830690
 c     -0.05379137     1.51601095    -0.51274556
 c      1.22019220     1.00289039    -0.09112910
 h     -0.07472701    -2.09965649     0.02423904
 h     -1.85926715     1.88321513     0.68867217
 h     -0.50682805     1.54432865    -1.52982511
 h      2.30444133     1.61492357    -0.09239615
 o      2.32304764    -1.16132344     0.08559884
 h      3.10370919    -0.61238834    -0.27678975
 c     -2.55623482    -0.69142352    -0.43287081
 h     -2.49868701    -1.71592476    -0.84101201
 h     -3.32520283    -0.93173180     0.48180510
 h     -3.04365674     0.05437775    -1.03986610
 h     -0.38829804     1.31567061     1.54002153
          17

 c      1.23435466    -0.41337705     0.16484315
 c     -0.13037186    -1.05430288     0.15148634
 c     -1.27981369    -0.21209028     0.10743410
 c     -0.98256818     1.28181509     0.60898517
 c     -0.05230613     1.51207722    -0.51902111
 c      1.21452753     1.00591988    -0.10389703
 h     -0.09145526    -2.14445589    -0.00129912
 h     -1.88276133     1.98298858     0.69472670
 h     -0.50446656     1.56588582    -1.52118594
 h      2.27701391     1.56300383    -0.09734849
 o      2.32154664    -1.14465563     0.08920163
 h      3.07737753    -0.64610484    -0.26698347
 c     -2.55293403    -0.68799314    -0.43809655
 h     -2.50240077    -1.67685674    -0.84792852
 h     -3.37602572    -0.94736451     0.47655387
 h     -3.07203269     0.09150315    -1.06275738
 h     -0.39924108     1.31584771     1.54715626
          17

 c      1.23818282    -0.42402107     0.16516981
 c     -0.13132192    -1.04671137     0.16053283
 c     -1.27565119    -0.21902775     0.11071937
 c     -0.97161568     1.26208463     0.61940774
 c     -0.05069971     1.50907989    -0.52516408
 c      1.21123068     1.00924896    -0.11748129
 h     -0.11234879    -2.18583707    -0.02788500
 h     -1.89747184     2.07368725     0.69721577
 h     -0.49454024     1.59216201    -1.51207483
 h      2.22783182     1.50242970    -0.10539360
 o      2.31953162    -1.12787142     0.09303975
 h      3.05220254    -0.67860925    -0.25551118
 c     -2.55190952    -0.68428097    -0.44125620
 h     -2.50313218    -1.64274581    -0.86396863
 h     -3.40803057    -0.95256365     0.45406840
 h     -3.09678851     0.12174536    -1.08284627
 h     -0.41620395     1.31373090     1.55409424
          17

 c      1.23904455    -0.43391077     0.16368927
 c     -0.12965457    -1.03935058     0.16917049
 c     -1.27003595    -0.22455276     0.11496164
 c     -0.96338451     1.24370705     0.62979945
 c     -0.05040024     1.50662913    -0.53084988
 c      1.20985338     1.01034878    -0.13146807
 h     -0.13672891    -2.21141527    -0.04946458
 h     -1.89440138     2.14233329     0.69670386
 h     -0.48128426     1.61564974    -1.50627662
 h      2.16702646     1.44401021    -0.10932877
 o      2.31693431    -1.11251738     0.09802836
 h      3.04360399    -0.69937873    -0.25218707
 c     -2.55366673    -0.67917302    -0.44277461
 h     -2.50046542    -1.62123152    -0.89298863
 h     -3.41855322    -0.94678006     0.41513040
 h     -3.11288149     0.13915179    -1.09491132
 h     -0.43492107     1.30814000     1.56468712
          17

 c      1.23661035    -0.44138950     0.15988160
 c     -0.12540747    -1.03312252     0.17698944
 c     -1.26321917    -0.22816512     0.11977889
 c     -0.95822947     1.22799084     0.63990080
 c     -0.05193363     1.50400767    -0.53530513
 c      1.20888264     1.00731316    -0.14554744
 h     -0.16355148    -2.21475496    -0.06252099
 h     -1.87180017     2.18204830     0.69393457
 h     -0.46808083     1.63534373    -1.50803774
 h      2.11643481     1.40031215    -0.10742236
 o      2.31380151    -1.09958016     0.10464022
 h      3.06080340    -0.70274475    -0.26273676
 c     -2.55835128    -0.67235768    -0.44303275
 h     -2.49421204    -1.61334772    -0.93552225
 h     -3.40769068    -0.93063674     0.36229839
 h     -3.11746961     0.14151123    -1.09679252
 h     -0.45191158     1.29882101     1.58158040
          17

 c      1.23080779    -0.44550388     0.15360105
 c     -0.11895096    -1.02857107     0.18375498
 c     -1.25547289    -0.22966261     0.12489978
 c     -0.95612414     1.21558274     0.64949742
 c     -0.05536042     1.50078202    -0.53804287
 c      1.20618044     0.99887746    -0.15964659
 h     -0.19129976    -2.19407819    -0.06541357
 h     -1.83074689     2.18970218     0.68966096
 h     -0.45695950     1.65161725    -1.51904758
 h      2.10229417     1.38373863    -0.09862122
 o      2.31109611    -1.08913568     0.11269125
 h      3.09459801    -0.69356710    -0.28345144
 c     -2.56555123    -0.66430885    -0.44271247
 h     -2.48476320    -1.61282645    -0.98787851
 h     -3.37892220    -0.90612158     0.30098510
 h     -3.10981836     0.12995657    -1.08885844
 h     -0.46527391     1.28588784     1.60527146
          17

 c      1.22167517    -0.44603570     0.14434215
 c     -0.11011918    -1.02571643     0.18929062
 c     -1.24711639    -0.22833254     0.12993901
 c     -0.95691310     1.20706812     0.65900798
 c     -0.06112139     1.49680045    -0.53923776
 c      1.20109123     0.98438977    -0.17377776
 h     -0.21827666    -2.15211030    -0.05657357
 h     -1.77415653     2.16415667     0.68517932
 h     -0.44895752     1.66132607    -1.53724692
 h      2.13035593     1.39834771    -0.07844799
 o      2.31042012    -1.08092137     0.12182967
 h      3.12573017    -0.68154917    -0.30607110
 c     -2.57407988    -0.65580100    -0.44298563
 h     -2.47323297    -1.61047731    -1.04391146
 h     -3.34106223    -0.87717088     0.24164552
 h     -3.09139878     0.10869615    -1.07396108
 h     -0.47483302     1.26934020     1.63385321
          17

 c      1.21215637    -0.44102897     0.13365361
 c     -0.10246942    -1.02552991     0.19402409
 c     -1.23948847    -0.22663521     0.13568473
 c     -0.95968633     1.20189577     0.66560403
 c     -0.06740100     1.49306790    -0.53763668
 c      1.19492952     0.96572675    -0.18825801
 h     -0.24269254    -2.09415088    -0.04784479
 h     -1.70750672     2.10904789     0.68133050
 h     -0.44185898     1.67302983    -1.55909454
 h      2.18290230     1.42765560    -0.05850682
 o      2.31189440    -1.07442895     0.13155123
 h      3.14208992    -0.67152200    -0.32424952
 c     -2.58157056    -0.64760561    -0.44438313
 h     -2.46041557    -1.60056268    -1.09570849
 h     -3.31457883    -0.85190371     0.19914474
 h     -3.06580323     0.08717766    -1.05713059
 h     -0.47943311     1.24747123     1.66623437
          17

 c      1.20285120    -0.43082915     0.12128654
 c     -0.09612758    -1.02689248     0.19799037
 c     -1.23283060    -0.22446234     0.14195007
 c     -0.96357234     1.19991098     0.66985361
 c     -0.07442856     1.48958885    -0.53367603
 c      1.18984101     0.94390534    -0.20287748
 h     -0.26428121    -2.03391967    -0.04086507
 h     -1.64082688     2.03191156     0.67930151
 h     -0.43521829     1.68390735    -1.57873244
 h      2.23308981     1.46028591    -0.03949265
 o      2.31595923    -1.06947568     0.14172303
 h      3.13626955    -0.66711625    -0.33431075
 c     -2.58577412    -0.64037252    -0.44797378
 h     -2.44769302    -1.57882096    -1.13841357
 h     -3.31707027    -0.83707186     0.18985319
 h     -3.03857432     0.07591611    -1.04646947
 h     -0.48076370     1.22027449     1.69645500
          17

 c      1.19343556    -0.41790271     0.10840964
 c     -0.09084503    -1.02834961     0.20165121
 c     -1.22772105    -0.22221688     0.14903720
 c     -0.96698416     1.19854335     0.67246862
 c     -0.08073959     1.48630638    -0.52819434
 c      1.18694304     0.92219449    -0.21782913
 h     -0.28410710    -1.99048665    -0.03859660
 h     -1.59196107     1.95281669     0.67814373
 h     -0.42753527     1.69832206    -1.59017938
 h      2.26593714     1.48801678    -0.02763223
 o      2.32180801    -1.06553192     0.15187470
 h      3.11064803    -0.66711624    -0.33503540
 c     -2.58568718    -0.63490510    -0.45358303
 h     -2.43647401    -1.54414491    -1.16914033
 h     -3.35065003    -0.83408446     0.21562854
 h     -3.01563000     0.08485205    -1.04980453
 h     -0.48041276     1.19013589     1.71670027
          17

 c      1.18464486    -0.40344908     0.09507542
 c     -0.08645017    -1.02844347     0.20523415
 c     -1.22423984    -0.21971783     0.15671197
 c     -0.96751740     1.19535605     0.67392975
 c     -0.08645730     1.48323484    -0.52162967
 c      1.18662483     0.90158900    -0.23312072
 h     -0.30405203    -1.98098537    -0.04418658
 h     -1.58906076     1.90303645     0.67915572
 h     -0.41867158     1.71424424    -1.58957187
 h      2.27371539     1.50625611    -0.02320083
 o      2.32884461    -1.06255357     0.16221140
 h      3.07084641    -0.66948345    -0.32923404
 c     -2.58235501    -0.63156153    -0.45986975
 h     -2.42736206    -1.49889079    -1.18717084
 h     -3.39919341    -0.83886653     0.26105383
 h     -2.99890907     0.11691297    -1.06828393
 h     -0.47971754     1.15819744     1.72368717
          17

 c      1.17989848    -0.38914454     0.08129027
 c     -0.08532090    -1.03122311     0.20506800
 c     -1.22077191    -0.21780590     0.16610930
 c     -0.96017408     1.18223254     0.67611340
 c     -0.09252239     1.48248666    -0.51538699
 c      1.19166977     0.88591991    -0.24695168
 h     -0.33815962    -1.95259396    -0.07411008
 h     -1.64519305     1.90664633     0.67642052
 h     -0.40909931     1.73367754    -1.57628021
 h      2.24509738     1.49439121    -0.03866892
 o      2.33491135    -1.05978149     0.17447881
 h      3.01357343    -0.65406743    -0.31814213
 c     -2.57787997    -0.62999195    -0.46581476
 h     -2.41725067    -1.44103632    -1.19139572
 h     -3.44018399    -0.84553158     0.31115728
 h     -2.98752119     0.16630551    -1.09643403
 h     -0.47995859     1.13019188     1.71548521
          17

 c      1.17729603    -0.37527617     0.06701688
 c     -0.08646610    -1.03077986     0.20431545
 c     -1.21701367    -0.21657643     0.17477491
 c     -0.95032227     1.16973327     0.67848472
 c     -0.09933192     1.48022782    -0.50792922
 c      1.19987992     0.87245179    -0.26058244
 h     -0.37303419    -1.96724889    -0.11034306
 h     -1.74067702     1.93064286     0.67693011
 h     -0.40085533     1.75147874    -1.55200091
 h      2.18941094     1.47181704    -0.06130617
 o      2.33996323    -1.05824646     0.18777260
 h      2.96908456    -0.62955794    -0.31570117
 c     -2.57376305    -0.62841986    -0.47058190
 h     -2.40823918    -1.38645010    -1.19101476
 h     -3.46494712    -0.85107447     0.34974083
 h     -2.97474727     0.22018374    -1.12329993
 h     -0.48124720     1.10462076     1.69290722
          17

 c      1.17694797    -0.36354940     0.05289843
 c     -0.09019444    -1.02835808     0.20260564
 c     -1.21310276    -0.21633584     0.18251398
 c     -0.94076967     1.16032017     0.68077913
 c     -0.10644953     1.47629815    -0.49910114
 c      1.21025127     0.86229424    -0.27442132
 h     -0.40399438    -2.01010016    -0.14912489
 h     -1.84434834     1.94760388     0.68088200
 h     -0.39562124     1.76875547    -1.52015695
 h      2.11568773     1.44246618    -0.09025756
 o      2.34327693    -1.05796331     0.20233102
 h      2.94739748    -0.59174757    -0.32825880
 c     -2.57080468    -0.62520713    -0.47349682
 h     -2.39885896    -1.34614326    -1.19471499
 h     -3.46831564    -0.85380754     0.36986026
 h     -2.95748689     0.26879250    -1.14079107
 h     -0.48129100     1.08275384     1.66187798
          17

 c      1.17878284    -0.35551456     0.03955425
 c     -0.09676328    -1.02572522     0.19937175
 c     -1.20924739    -0.21728940     0.18912655
 c     -0.93344062     1.15518431     0.68251953
 c     -0.11346771     1.47056665    -0.48869580
 c      1.22101682     0.85594136    -0.28898748
 h     -0.42471354    -2.06012803    -0.18390233
 h     -1.93618037     1.94441978     0.68823363
 h     -0.39538461     1.78695571    -1.48568836
 h      2.04199144     1.41626161    -0.12278768
 o      2.34515869    -1.05836532     0.21762963
 h      2.94337573    -0.54666517    -0.35001384
 c     -2.56931011    -0.61922761    -0.47409971
 h     -2.38797421    -1.32757760    -1.20930734
 h     -3.44903310    -0.85299802     0.36848983
 h     -2.93457772     0.30578763    -1.14423289
 h     -0.47663057     1.06545839     1.63146111
          17

 c      1.18261386    -0.35229533     0.02749869
 c     -0.10605892    -1.02418190     0.19419880
 c     -1.20569436    -0.21952445     0.19444271
 c     -0.92947609     1.15464179     0.68323154
 c     -0.12003490     1.46297645    -0.47659428
 c      1.22956435     0.85283558    -0.30486851
 h     -0.43119724    -2.10186937    -0.20960888
 h     -2.00545435     1.91741269     0.69872115
 h     -0.40192891     1.80760668    -1.45359941
 h      1.99635145     1.41092543    -0.15408698
 o      2.34634219    -1.05858605     0.23275054
 h      2.94572614    -0.50613905    -0.36864307
 c     -2.56910987    -0.61028939    -0.47258712
 h     -2.37607996    -1.32980429    -1.23420965
 h     -3.40881595    -0.84855640     0.34571414
 h     -2.90636289     0.32802052    -1.13186552
 h     -0.46369662     1.05308330     1.61128843
          17

 c      1.18819942    -0.35441508     0.01709298
 c     -0.11759055    -1.02448139     0.18688125
 c     -1.20269907    -0.22301073     0.19835051
 c     -0.92944428     1.15854678     0.68285069
 c     -0.12590255     1.45361307    -0.46295251
 c      1.23378034     0.85202149    -0.32241844
 h     -0.42225972    -2.12663517    -0.22351877
 h     -2.04649628     1.86718388     0.71191826
 h     -0.41616629     1.83167241    -1.42688621
 h      2.00079554     1.44205906    -0.18049854
 o      2.34736482    -1.05796111     0.24695697
 h      2.94658153    -0.47973759    -0.37431653
 c     -2.56954784    -0.59898617    -0.46987384
 h     -2.36532644    -1.34465419    -1.26181195
 h     -3.35292069    -0.84123940     0.30530978
 h     -2.87430678     0.33517147    -1.10432493
 h     -0.44100625     1.04573234     1.60673841
          17

 c      1.19526028    -0.36176373     0.00853163
 c     -0.13060764    -1.02700049     0.17737554
 c     -1.20049924    -0.22761740     0.20081110
 c     -0.93339320     1.16644170     0.68198910
 c     -0.13096225     1.44276761    -0.44831292
 c      1.23417462     0.85378394    -0.34137162
 h     -0.39875326    -2.13074611    -0.22476712
 h     -2.05650979     1.79647962     0.72725176
 h     -0.43765216     1.85884430    -1.40513286
 h      2.04627043     1.50340304    -0.20412836
 o      2.34847721    -1.05618093     0.25985249
 h      2.94296275    -0.47227519    -0.36219022
 c     -2.56944342    -0.58617812    -0.46727908
 h     -2.35818666    -1.36228384    -1.28308552
 h     -3.29200319    -0.83346043     0.25666007
 h     -2.84087444     0.32998800    -1.06464701
 h     -0.41094662     1.04372999     1.61567027
          17

 c      1.20346510    -0.37360395     0.00182435
 c     -0.14419932    -1.03181950     0.16577521
 c     -1.19928820    -0.23313711     0.20185762
 c     -0.94091402     1.17758952     0.68172041
 c     -0.13523525     1.43093989    -0.43351982
 c      1.23282803     0.85909272    -0.36110291
 h     -0.36301693    -2.11461897    -0.21404905
 h     -2.03547311     1.70993257     0.74403818
 h     -0.46465161     1.88733680    -1.38504595
 h      2.10533295     1.57372734    -0.22966064
 o      2.34971129    -1.05326819     0.27135369
 h      2.93578096    -0.48407272    -0.33194837
 c     -2.56705761    -0.57265825    -0.46627967
 h     -2.35637220    -1.37493433    -1.29169546
 h     -3.24349060    -0.83032860     0.21633842
 h     -2.80955811     0.31916277    -1.01864597
 h     -0.37901738     1.04763430     1.63055806
          17

 c      1.21241335    -0.38865000    -0.00320811
 c     -0.15736154    -1.03865124     0.15233282
 c     -1.19918222    -0.23931721     0.20157623
 c     -0.95112281     1.19095860     0.68311089
 c     -0.13884842     1.41876165    -0.41948610
 c      1.23136681     0.86810384    -0.38100418
 h     -0.31868786    -2.08339616    -0.19379625
 h     -1.98837153     1.61493400     0.76166465
 h     -0.49471931     1.91440710    -1.36247222
 h      2.15652997     1.63582051    -0.25990928
 o      2.35088840    -1.04957202     0.28168613
 h      2.92970380    -0.51095571    -0.28770284
 c     -2.56060513    -0.55922674    -0.46797344
 h     -2.36049790    -1.37782423    -1.28497425
 h     -3.22592802    -0.83840110     0.20261848
 h     -2.78473522     0.31387936    -0.97482914
 h     -0.35136233     1.05779754     1.64331235
          17

 c      1.22164854    -0.40528132    -0.00689288
 c     -0.16907173    -1.04666359     0.13750739
 c     -1.20018487    -0.24590236     0.20007520
 c     -0.96230274     1.20516104     0.68686964
 c     -0.14202512     1.40688336    -0.40696769
 c      1.23064955     0.88006237    -0.40054626
 h     -0.27047133    -2.04870322    -0.16858678
 h     -1.93071300     1.52308427     0.78019849
 h     -0.52538686     1.93719883    -1.33432141
 h      2.18841045     1.68043628    -0.29567639
 o      2.35156575    -1.04578715     0.29140750
 h      2.93382391    -0.54390033    -0.23830703
 c     -2.54966234    -0.54701435    -0.47194342
 h     -2.37010065    -1.36904849    -1.26365913
 h     -3.24314950    -0.85923039     0.21935641
 h     -2.77078641     0.32709776    -0.94206745
 h     -0.33287784     1.07402702     1.64833060
          17

 c      1.23072089    -0.42179858    -0.00964109
 c     -0.17842061    -1.05443372     0.12194393
 c     -1.20217459    -0.25267711     0.19745703
 c     -0.97142146     1.21853490     0.69317425
 c     -0.14506257     1.39588091    -0.39644767
 c      1.23106197     0.89380403    -0.41927491
 h     -0.22315850    -2.02889826    -0.14475659
 h     -1.89461962     1.44967737     0.80154935
 h     -0.55465410     1.95345080    -1.29953787
 h      2.19592352     1.70357900    -0.33671796
 o      2.35110995    -1.04281359     0.30126396
 h      2.96006442    -0.57123008    -0.19501295
 c     -2.53563921    -0.53703952    -0.47639319
 h     -2.38381051    -1.34972498    -1.23163473
 h     -3.28050517    -0.88606223     0.25219903
 h     -2.77007182     0.36509349    -0.92444207
 h     -0.32643939     1.09552051     1.64327966
          17

 c      1.23926577    -0.43662017    -0.01189024
 c     -0.18478151    -1.06058950     0.10623321
 c     -1.20493342    -0.25947496     0.19380692
 c     -0.97530452     1.22984475     0.70175617
 c     -0.14825478     1.38619816    -0.38814883
 c      1.23269596     0.90813064    -0.43683012
 h     -0.17986957    -2.04142226    -0.12752712
 h     -1.91552248     1.40569122     0.82900840
 h     -0.58126572     1.96194639    -1.25926575
 h      2.17784469     1.70436138    -0.38232125
 o      2.34923960    -1.04124197     0.31165767
 h      3.01415398    -0.58673365    -0.16301708
 c     -2.52059869    -0.52908429    -0.47969698
 h     -2.39965500    -1.32455320    -1.19590671
 h     -3.32016543    -0.91003846     0.28433450
 h     -2.78120744     0.42073747    -0.91856475
 h     -0.33253074     1.12091078     1.62911357
          17

 c      1.24703426    -0.44840075    -0.01406041
 c     -0.18781687    -1.06507127     0.09058213
 c     -1.20819203    -0.26613071     0.18920546
 c     -0.97426705     1.23904392     0.71239763
 c     -0.15177923     1.37810803    -0.38211285
 c      1.23535929     0.92192769    -0.45296116
 h     -0.14182311    -2.08789632    -0.11725880
 h     -1.99015537     1.38890299     0.86197243
 h     -0.60488075     1.96275659    -1.21661042
 h      2.13625202     1.68450969    -0.43153804
 o      2.34659644    -1.04099661     0.32229890
 h      3.08652369    -0.59508940    -0.13611499
 c     -2.50636436    -0.52175756    -0.48086192
 h     -2.41554160    -1.30179408    -1.16612544
 h     -3.35021656    -0.92504938     0.30544066
 h     -2.79999800     0.47886637    -0.91758579
 h     -0.34881249     1.14833348     1.61032308
          17

 c      1.25387633    -0.45610565    -0.01651750
 c     -0.18730814    -1.06924828     0.07489058
 c     -1.21163123    -0.27244060     0.18376174
 c     -0.97165197     1.24661429     0.72495369
 c     -0.15566591     1.37168835    -0.37821652
 c      1.23844632     0.93405797    -0.46750806
 h     -0.11024483    -2.15231677    -0.11060781
 h     -2.08215028     1.39145414     0.89512714
 h     -0.62616425     1.95729167    -1.17620434
 h      2.07787043     1.64945949    -0.48336537
 o      2.34432273    -1.04174034     0.33267459
 h      3.15913506    -0.60485665    -0.10454073
 c     -2.49428533    -0.51351216    -0.47932074
 h     -2.42997553    -1.29045314    -1.15186028
 h     -3.36448012    -0.92797218     0.31107333
 h     -2.82176918     0.52571934    -0.91587741
 h     -0.37006173     1.17565277     1.59511792
          17

 c      1.25973427    -0.45905252    -0.01954847
 c     -0.18314334    -1.07465632     0.05908116
 c     -1.21482399    -0.27820524     0.17762841
 c     -0.97038352     1.25288838     0.73890764
 c     -0.15986868     1.36682976    -0.37614173
 c      1.24070394     0.94310681    -0.48033405
 h     -0.08677267    -2.21517514    -0.10458759
 h     -2.16137277     1.40753901     0.92378812
 h     -0.64667342     1.94799245    -1.14347750
 h      2.01688153     1.61078782    -0.53727033
 o      2.34333750    -1.04327314     0.34249267
 h      3.21685147    -0.62146546    -0.06245242
 c     -2.48526257    -0.50355275    -0.47507728
 h     -2.44254895    -1.29415804    -1.15734140
 h     -3.36049309    -0.91765692     0.30039311
 h     -2.84272622     0.55279258    -0.91026086
 h     -0.38928650     1.20089931     1.59408341
          17

 c      1.26466080    -0.45691924    -0.02334726
 c     -0.17542414    -1.08217797     0.04321870
 c     -1.21719194    -0.28330810     0.17098352
 c     -0.97198127     1.25803673     0.75357374
 c     -0.16435891     1.36330265    -0.37542690
 c      1.24020833     0.94727496    -0.49120378
 h     -0.07250727    -2.26268498    -0.09800572
 h     -2.21234742     1.43340485     0.94547156
 h     -0.66828340     1.93749212    -1.12337489
 h      1.97545697     1.58693612    -0.59444590
 o      2.34408971    -1.04555016     0.35169971
 h      3.25103873    -0.64645579    -0.00850794
 c     -2.47984632    -0.49213497    -0.46886711
 h     -2.45351592    -1.30767561    -1.17866573
 h     -3.33844786    -0.89436378     0.27495853
 h     -2.86024409     0.55659748    -0.89951023
 h     -0.40088996     1.22278880     1.61551597
          17

 c      1.26882279    -0.44973881    -0.02800985
 c     -0.16449025    -1.09199198     0.02747048
 c     -1.21804376    -0.28774759     0.16399234
 c     -0.97672984     1.26217038     0.76868653
 c     -0.16924178     1.36086957    -0.37560687
 c      1.23544566     0.94520494    -0.49976443
 h     -0.06759991    -2.28754348    -0.09095588
 h     -2.22867627     1.46628863     0.95907782
 h     -0.69215799     1.92733705    -1.11871778
 h      1.97150453     1.59312072    -0.65800487
 o      2.34656813    -1.04860326     0.36038283
 h      3.25924165    -0.67856031     0.05557566
 c     -2.47824351    -0.48012363    -0.46188183
 h     -2.46304991    -1.32094720    -1.20725860
 h     -3.30142781    -0.85993490     0.23875465
 h     -2.87286403     0.53778767    -0.88390800
 h     -0.40445985     1.24087867     1.65939561
          17

 c      1.27247464    -0.43789993    -0.03352604
 c     -0.15086181    -1.10374949     0.01205458
 c     -1.21668744    -0.29161140     0.15677368
 c     -0.98406268     1.26541589     0.78454221
 c     -0.17484132     1.35937762    -0.37634256
 c      1.22700466     0.93742321    -0.50594925
 h     -0.07135081    -2.28745915    -0.08419763
 h     -2.20881777     1.50390143     0.96421463
 h     -0.71782638     1.91708635    -1.12908184
 h      1.99906072     1.62430347    -0.72832205
 o      2.35029001    -1.05251797     0.36871340
 h      3.24549356    -0.71414624     0.12593044
 c     -2.48012014    -0.46840997    -0.45541162
 h     -2.47112986    -1.32502853    -1.23486794
 h     -3.25691753    -0.81861836     0.19934794
 h     -2.88047406     0.50109059    -0.86529570
 h     -0.40472857     1.25512703     1.71686917
          17

 c      1.27592423    -0.42213488    -0.03977826
 c     -0.13515236    -1.11668198    -0.00279070
 c     -1.21256581    -0.29501358     0.14938318
 c     -0.99300026     1.26793113     0.80157271
 c     -0.18165813     1.35875308    -0.37744624
 c      1.21689571     0.92583947    -0.51023241
 h     -0.08237380    -2.26456328    -0.07883916
 h     -2.15492816     1.54432095     0.96102802
 h     -0.74318308     1.90457569    -1.15107142
 h      2.03609687     1.66136621    -0.80008149
 o      2.35420728    -1.05746687     0.37691954
 h      3.22216101    -0.74695135     0.19710725
 c     -2.48431291    -0.45768878    -0.45072791
 h     -2.47780818    -1.31460802    -1.25576359
 h     -3.21864957    -0.77793381     0.16938146
 h     -2.88480336     0.45605457    -0.84748604
 h     -0.40774180     1.26545423     1.77596779
          17

 c      1.27950067    -0.40349352    -0.04654245
 c     -0.11799233    -1.12958631    -0.01682156
 c     -1.20535902    -0.29803075     0.14182089
 c     -1.00229846     1.26982951     0.81993128
 c     -0.19020596     1.35892178    -0.37881464
 c      1.20680064     0.91232563    -0.51329914
 h     -0.09875229    -2.22618315    -0.07622489
 h     -2.07429341     1.58643015     0.95039525
 h     -0.76540306     1.88714472    -1.17972617
 h      2.06443488     1.68834078    -0.86631759
 o      2.35675961    -1.06370715     0.38519983
 h      3.20960816    -0.76858419     0.26368426
 c     -2.48894986    -0.44859896    -0.44889002
 h     -2.48336217    -1.28800445    -1.26685948
 h     -3.20414728    -0.74723961     0.16459360
 h     -2.88984533     0.41721123    -0.83639241
 h     -0.41785165     1.27169505     1.82674641
          17

 c      1.28351328    -0.38330462    -0.05349127
 c     -0.09996196    -1.14076408    -0.02980043
 c     -1.19501993    -0.30065910     0.13405635
 c     -1.01022191     1.27100717     0.83935336
 c     -0.20083896     1.35973142    -0.38034661
 c      1.19761097     0.89838901    -0.51579849
 h     -0.11839444    -2.18606497    -0.07784632
 h     -1.98296847     1.63146670     0.93425102
 h     -0.78203146     1.86283980    -1.21003265
 h      2.07451527     1.69672967    -0.92160189
 o      2.35667781    -1.07135331     0.39353576
 h      3.22412827    -0.77277735     0.32358810
 c     -2.49263644    -0.44195926    -0.45001862
 h     -2.48822796    -1.24680108    -1.26756906
 h     -3.22200719    -0.73158173     0.19311003
 h     -2.90074362     0.40024098    -0.83829674
 h     -0.43699542     1.27370620     1.86300873
          17

 c      1.28821473    -0.36311255    -0.06020710
 c     -0.08151370    -1.14821368    -0.04152058
 c     -1.18176038    -0.30279861     0.12605286
 c     -1.01437087     1.27091928     0.85922438
 c     -0.21364401     1.36091218    -0.38189786
 c      1.18963769     0.88537192    -0.51832467
 h     -0.13975077    -2.16258238    -0.08509982
 h     -1.90789153     1.68558899     0.91530590
 h     -0.79171213     1.83101236    -1.23790923
 h      2.06268015     1.68323048    -0.96243581
 o      2.35414728    -1.08005201     0.40167369
 h      3.26010110    -0.76111939     0.37870190
 c     -2.49567167    -0.43831948    -0.45289658
 h     -2.49286759    -1.19596390    -1.26020943
 h     -3.26212228    -0.72755727     0.24633378
 h     -2.91980362     0.41254345    -0.85538533
 h     -0.46494264     1.27142034     1.88228183
          17

 c      1.29379239    -0.34457579    -0.06620778
 c     -0.06293926    -1.15049440    -0.05184704
 c     -1.16602094    -0.30426835     0.11777247
 c     -1.01274356     1.26878566     0.87879925
 c     -0.22840956     1.36206681    -0.38327506
 c      1.18283526     0.87455820    -0.52143375
 h     -0.16213734    -2.16900778    -0.09883913
 h     -1.87454513     1.75786612     0.89514404
 h     -0.79449991     1.79238823    -1.26069792
 h      2.02880072     1.64773106    -0.98690804
 o      2.35040048    -1.08912944     0.40939299
 h      3.29660294    -0.74087077     0.43072116
 c     -2.49943861    -0.43703564    -0.45586473
 h     -2.49775651    -1.14402861    -1.25072212
 h     -3.30642623    -0.72836399     0.30727448
 h     -2.94339153     0.44752620    -0.88290982
 h     -0.49943253     1.26481561     1.88578425
          17

 c      1.30037166    -0.32930429    -0.07099597
 c     -0.04448644    -1.14773257    -0.06075233
 c     -1.14841467    -0.30484936     0.10916445
 c     -1.00592863     1.26475792     0.89726576
 c     -0.24466513     1.36268590    -0.38423684
 c      1.17690207     0.86705577    -0.52558910
 h     -0.18440769    -2.20193552    -0.11894907
 h     -1.88129310     1.84697988     0.87347379
 h     -0.79188718     1.74884236    -1.27742369
 h      1.97569471     1.59291017    -0.99476012
 o      2.34654609    -1.09795739     0.41661436
 h      3.31577079    -0.71902639     0.47940214
 c     -2.50515669    -0.43648079    -0.45752095
 h     -2.50345457    -1.10190903    -1.24829083
 h     -3.34116015    -0.72896441     0.36165846
 h     -2.96469117     0.49122219    -0.91247557
 h     -0.53602645     1.25387263     1.87899090
          17

 c      1.30799997    -0.31863435    -0.07413706
 c     -0.02647523    -1.14132366    -0.06831197
 c     -1.12964605    -0.30433056     0.10016423
 c     -0.99659117     1.26021777     0.91344831
 c     -0.26178120     1.36220095    -0.38447487
 c      1.17122440     0.86345802    -0.53098840
 h     -0.20378465    -2.24469659    -0.14434222
 h     -1.90479732     1.93763956     0.85120372
 h     -0.78661385     1.70303017    -1.28888168
 h      1.91040689     1.52554277    -0.98843111
 o      2.34319109    -1.10608231     0.42333022
 h      3.30857880    -0.70017381     0.52363437
 c     -2.51338511    -0.43508694    -0.45690258
 h     -2.51057137    -1.07862409    -1.26131610
 h     -3.35888936    -0.72675253     0.40063322
 h     -2.97802625     0.53119080    -0.93668800
 h     -0.56837890     1.23861591     1.87193889
          17

 c      1.31661145    -0.31340587    -0.07535022
 c     -0.00923113    -1.13281789    -0.07466124
 c     -1.11043859    -0.30253145     0.09070649
 c     -0.98715819     1.25660447     0.92593376
 c     -0.27907893     1.36006087    -0.38362562
 c      1.16464764     0.86335991    -0.53726456
 h     -0.21688230    -2.28011479    -0.17339671
 h     -1.92509667     2.01405993     0.83100286
 h     -0.78219657     1.65790445    -1.29732278
 h      1.84736638     1.45939971    -0.97544355
 o      2.34051449    -1.11322412     0.42954225
 h      3.27356662    -0.68652878     0.56245613
 c     -2.52411002    -0.43213647    -0.45383630
 h     -2.51962086    -1.07574935    -1.29060106
 h     -3.35663780    -0.72068479     0.41964579
 h     -2.98031439     0.55952630    -0.95079240
 h     -0.58996523     1.21916025     1.87675835
          17

 c      1.32600026    -0.31385167    -0.07456989
 c      0.00700847    -1.12335119    -0.07995410
 c     -1.09148775    -0.29931157     0.08073525
 c     -0.97897087     1.25482714     0.93381722
 c     -0.29591469     1.35580763    -0.38137508
 c      1.15534275     0.86513726    -0.54327785
 h     -0.22103584    -2.29685045    -0.20440658
 h     -1.93212867     2.06657720     0.81558317
 h     -0.78209319     1.61613368    -1.30545439
 h      1.81011989     1.41636296    -0.97013108
 o      2.33832651    -1.11929249     0.43522274
 h      3.21591182    -0.67775835     0.59574644
 c     -2.53692745    -0.42780395    -0.44901604
 h     -2.53094480    -1.08707081    -1.32773296
 h     -3.33449359    -0.71068305     0.41739655
 h     -2.97070659     0.57235773    -0.95240998
 h     -0.59732263     1.19578753     1.90059129
          17

 c      1.33581722    -0.31966845    -0.07194342
 c      0.02211227    -1.11362511    -0.08434398
 c     -1.07343693    -0.29457280     0.07021018
 c     -0.97240776     1.25531088     0.93732427
 c     -0.31176023     1.34912757    -0.37762409
 c      1.14187644     0.86702955    -0.54780907
 h     -0.21471256    -2.28943051    -0.23581313
 h     -1.92234185     2.09060652     0.80691982
 h     -0.78869565     1.57959080    -1.31490216
 h      1.81855815     1.41435704    -0.98553306
 o      2.33603508    -1.12445963     0.44026919
 h      3.14808895    -0.66995160     0.62507918
 c     -2.55110913    -0.42265399    -0.44354990
 h     -2.54473036    -1.10381149    -1.36104495
 h     -3.29548160    -0.69760837     0.39590614
 h     -2.95006154     0.56903155    -0.94108416
 h     -0.59203152     1.16932639     1.93934835
          17

 c      1.34557949    -0.33016901    -0.06779151
 c      0.03603663    -1.10400582    -0.08797613
 c     -1.05686302    -0.28825606     0.05911600
 c     -0.96730306     1.25812363     0.93757584
 c     -0.32626645     1.33985907    -0.37260106
 c      1.12524685     0.86899627    -0.55099944
 h     -0.19747207    -2.25699388    -0.26631652
 h     -1.89573704     2.08476638     0.80625809
 h     -0.80267983     1.54919638    -1.32502543
 h      1.86468221     1.44724637    -1.01698361
 o      2.33270799    -1.12921598     0.44446589
 h      3.08907013    -0.65491369     0.65451436
 c     -2.56553355    -0.41724397    -0.43861333
 h     -2.56103232    -1.11884897    -1.38124846
 h     -3.24660701    -0.68375720     0.36194262
 h     -2.92076026     0.55208873    -0.91823284
 h     -0.57883583     1.14144772     1.98069203
          17

 c      1.35468779    -0.34435659    -0.06258175
 c      0.04881238    -1.09454425    -0.09097557
 c     -1.04225754    -0.28033516     0.04746980
 c     -0.96328773     1.26304938     0.93590295
 c     -0.33925670     1.32796428    -0.36683550
 c      1.10804890     0.87198586    -0.55385170
 h     -0.16996531    -2.20294086    -0.29506120
 h     -1.85497601     2.05027342     0.81422185
 h     -0.82310907     1.52515576    -1.33303761
 h      1.92231385     1.49462639    -1.04857823
 o      2.32766733    -1.13411744     0.44759034
 h      3.05493050    -0.62438745     0.68906992
 c     -2.57857163    -0.41203805    -0.43546489
 h     -2.57976728    -1.12776965    -1.38309528
 h     -3.20021707    -0.67363094     0.32918302
 h     -2.88675246     0.52806247    -0.88747096
 h     -0.56248887     1.11432622     2.01190848
          17

 c      1.36247023    -0.36098669    -0.05688366
 c      0.06054473    -1.08489288    -0.09341531
 c     -1.03000097    -0.27081346     0.03531952
 c     -0.95981594     1.26955310     0.93345189
 c     -0.35066836     1.31349182    -0.36101744
 c      1.09245763     0.87641426    -0.55698127
 h     -0.13410716    -2.13578081    -0.32206490
 h     -1.80639689     1.99187943     0.83072743
 h     -0.84810617     1.50731825    -1.33529096
 h      1.97062049     1.54082299    -1.06853713
 o      2.32137885    -1.13917308     0.44973471
 h      3.04447878    -0.57993686     0.72960905
 c     -2.58826820    -0.40752637    -0.43533877
 h     -2.60067322    -1.12857429    -1.36511495
 h     -3.17209100    -0.67357046     0.31686874
 h     -2.85340893     0.50822700    -0.85477344
 h     -0.54627542     1.09006957     2.02429659
          17

 c      1.36826608    -0.37869262    -0.05128330
 c      0.07140601    -1.07420969    -0.09526022
 c     -1.02034039    -0.25972637     0.02273422
 c     -0.95590822     1.27661129     0.93111555
 c     -0.36050880     1.29655176    -0.35583499
 c      1.07982001     0.88206179    -0.56048124
 h     -0.09318541    -2.07021110    -0.34890293
 h     -1.76287373     1.92019658     0.85471902
 h     -0.87558144     1.49541485    -1.32872645
 h      1.99845281     1.57763793    -1.07147535
 o      2.31518407    -1.14381278     0.45137897
 h      3.04293463    -0.53337551     0.77138240
 c     -2.59329517    -0.40443449    -0.43853413
 h     -2.62326280    -1.12152312    -1.32941793
 h     -3.17127871    -0.68746814     0.33750185
 h     -2.82645112     0.50662108    -0.82712481
 h     -0.53189967     1.07035895     2.01374400
          17

 c      1.37152979    -0.39611953    -0.04629802
 c      0.08155772    -1.06135372    -0.09635045
 c     -1.01338686    -0.24715245     0.00979272
 c     -0.94990868     1.28263586     0.92951398
 c     -0.36884388     1.27731232    -0.35185422
 c      1.07090264     0.88844065    -0.56417821
 h     -0.05116095    -2.02488060    -0.37888146
 h     -1.74618171     1.85277357     0.88428435
 h     -0.90371435     1.48915366    -1.31181534
 h      2.00090783     1.60139421    -1.05585822
 o      2.31032297    -1.14747935     0.45308509
 h      3.03676320    -0.49694502     0.80842755
 c     -2.59387793    -0.40345133    -0.44359151
 h     -2.64691496    -1.10962053    -1.28209659
 h     -3.19118127    -0.71170095     0.38368210
 h     -2.80969168     0.53219514    -0.80866441
 h     -0.51959425     1.05622868     1.98029975
          17

 c      1.37193122    -0.41201523    -0.04232416
 c      0.09096823    -1.04575237    -0.09658705
 c     -1.00914173    -0.23323142    -0.00342577
 c     -0.94025725     1.28624537     0.92882497
 c     -0.37579014     1.25601100    -0.34946368
 c      1.06607330     0.89502870    -0.56779431
 h     -0.01076617    -2.01233286    -0.41476224
 h     -1.77783041     1.80529431     0.91817390
 h     -0.93119283     1.48828010    -1.28494233
 h      1.97675637     1.61090641    -1.02226757
 o      2.30755588    -1.14991734     0.45527888
 h      3.01907575    -0.47814498     0.83662025
 c     -2.59120716    -0.40421121    -0.44823095
 h     -2.67126073    -1.09935300    -1.23354175
 h     -3.21742947    -0.73808072     0.43674179
 h     -2.80347029     0.58033824    -0.79775501
 h     -0.50784650     1.04774876     1.92836004
          17

 c      1.36943667    -0.42528806    -0.03961771
 c      0.09930840    -1.02830326    -0.09625363
 c     -1.00752820    -0.21818358    -0.01684975
 c     -0.92763307     1.28768933     0.92864101
 c     -0.38147396     1.23296078    -0.34888877
 c      1.06531873     0.90131034    -0.57098211
 h      0.02748945    -2.02841972    -0.45479248
 h     -1.85434478     1.77539192     0.95665105
 h     -0.95732239     1.49269532    -1.25038993
 h      1.92791127     1.60708739    -0.97294710
 o      2.30718755    -1.15114464     0.45819179
 h      2.98868846    -0.47957326     0.85426312
 c     -2.58638813    -0.40514698    -0.45050662
 h     -2.69665329    -1.09982127    -1.19662291
 h     -3.23844767    -0.75960820     0.48125707
 h     -2.80582097     0.63591239    -0.78952765
 h     -0.49273635     1.04352520     1.86767602
          17

 c      1.36434722    -0.43505748    -0.03829647
 c      0.10607594    -1.01094198    -0.09598372
 c     -1.00840545    -0.20232553    -0.03041130
 c     -0.91493079     1.28835645     0.92817724
 c     -0.38598028     1.20854975    -0.35023911
 c      1.06810429     0.90664720    -0.57326943
 h      0.06373621    -2.05707345    -0.49288978
 h     -1.94783256     1.74893664     0.99901805
 h     -0.98201682     1.50258261    -1.21193820
 h      1.86086160     1.59420468    -0.91225054
 o      2.30909687    -1.15140155     0.46182906
 h      2.94913862    -0.49918729     0.86232022
 c     -2.58011312    -0.40464777    -0.44930136
 h     -2.72383412    -1.11759220    -1.18043488
 h     -3.24762391    -0.77212290     0.50872802
 h     -2.81447473     0.68339458    -0.77996429
 h     -0.46777016     1.04045374     1.81338949
          17

 c      1.35728317    -0.44069222    -0.03835324
 c      0.11073075    -0.99554781    -0.09641232
 c     -1.01157119    -0.18608312    -0.04403116
 c     -0.90492566     1.28930240     0.92672196
 c     -0.38934108     1.18325548    -0.35356736
 c      1.07311288     0.90998983    -0.57396999
 h      0.09736807    -2.08264656    -0.52261950
 h     -2.03154654     1.71633849     1.04304528
 h     -1.00553066     1.51835729    -1.17401050
 h      1.78974905     1.58294971    -0.84745339
 o      2.31269201    -1.15118521     0.46590594
 h      2.90905722    -0.52941461     0.86525638
 c     -2.57286071    -0.40212852    -0.44463936
 h     -2.75232081    -1.15016911    -1.18375780
 h     -3.24190815    -0.77366330     0.51588924
 h     -2.82765252     0.71233729    -0.76710514
 h     -0.42604184     1.03488744     1.78089079
          17

 c      1.34910759    -0.44182268    -0.03967186
 c      0.11274917    -0.98344739    -0.09797171
 c     -1.01677166    -0.17000122    -0.05761096
 c     -0.89899827     1.29079726     0.92441570
 c     -0.39157916     1.15767919    -0.35894612
 c      1.07821622     0.90967408    -0.57224784
 h      0.12712785    -2.09529326    -0.53955518
 h     -2.08956446     1.67477937     1.08625500
 h     -1.02783622     1.54032030    -1.14044836
 h      1.73708904     1.59264849    -0.78789577
 o      2.31691555    -1.15128329     0.46980624
 h      2.88211094    -0.55666180     0.87168411
 c     -2.56508366    -0.39801822    -0.43741238
 h     -2.77955221    -1.18712280    -1.19718845
 h     -3.22062568    -0.76383510     0.50304037
 h     -2.84404852     0.71770455    -0.75054791
 h     -0.36577295     1.02574964     1.77492565
          17

 c      1.34078356    -0.43834312    -0.04203746
 c      0.11168884    -0.97541578    -0.10087526
 c     -1.02373249    -0.15473581    -0.07103238
 c     -0.89706652     1.29246064     0.92247882
 c     -0.39279186     1.13258128    -0.36650686
 c      1.08165250     0.90431720    -0.56763850
 h      0.15152116    -2.09066543    -0.54146753
 h     -2.11429212     1.62507108     1.12646774
 h     -1.04789845     1.56811845    -1.11342190
 h      1.72059998     1.64081766    -0.73903078
 o      2.32065101    -1.15244056     0.47281480
 h      2.88107421    -0.56711262     0.89087921
 c     -2.55713757    -0.39308014    -0.42876709
 h     -2.80209505    -1.21721417    -1.21057140
 h     -3.18528541    -0.74377173     0.47369771
 h     -2.86274756     0.69888455    -0.73093696
 h     -0.29377013     1.01606593     1.78584222
          17

 c      1.33319187    -0.43044343    -0.04514034
 c      0.10729040    -0.97175190    -0.10514770
 c     -1.03219237    -0.14100867    -0.08415883
 c     -0.89821661     1.29364733     0.92234335
 c     -0.39320708     1.10888495    -0.37639034
 c      1.08373428     0.89474609    -0.56048951
 h      0.16905813    -2.06871405    -0.52797070
 h     -2.10324726     1.56959911     1.16190350
 h     -1.06344337     1.60038540    -1.09320153
 h      1.73364153     1.72076442    -0.69767568
 o      2.32354810    -1.15458419     0.47472238
 h      2.90563163    -0.55965842     0.92355533
 c     -2.54908847    -0.38797041    -0.41986236
 h     -2.81705906    -1.23274209    -1.21696432
 h     -3.14032161    -0.71664196     0.43560735
 h     -2.88336547     0.65930323    -0.70984369
 h     -0.22125439     1.01031567     1.79915296
          17

 c      1.32698602    -0.41864129    -0.04860069
 c      0.09955416    -0.97225629    -0.11062997
 c     -1.04190773    -0.12954052    -0.09684758
 c     -0.90127905     1.29373370     0.92488449
 c     -0.39313245     1.08762724    -0.38864612
 c      1.08593102     0.88349645    -0.55143068
 h      0.17844543    -2.03348287    -0.50046042
 h     -2.05795878     1.51155886     1.19136757
 h     -1.07152088     1.63486989    -1.07885985
 h      1.75601467     1.80758224    -0.65851333
 o      2.32609506    -1.15681397     0.47595703
 h      2.94208513    -0.54635461     0.96022675
 c     -2.54054253    -0.38317572    -0.41196898
 h     -2.82261630    -1.23003682    -1.21283082
 h     -3.09415887    -0.68830346     0.40233679
 h     -2.90647595     0.60679259    -0.68989718
 h     -0.15820237     1.01166474     1.80410768
          17

 c      1.32252918    -0.40379719    -0.05200870
 c      0.08874257    -0.97611904    -0.11695606
 c     -1.05262084    -0.12096397    -0.10897556
 c     -0.90491215     1.29217571     0.93026283
 c     -0.39285751     1.06984485    -0.40315657
 c      1.08923391     0.87294092    -0.54093796
 h      0.17889893    -1.99404757    -0.46235875
 h     -1.98519563     1.45483681     1.21481627
 h     -1.06946483     1.66897356    -1.06925200
 h      1.77294298     1.88008610    -0.61914410
 o      2.32886569    -1.15820485     0.47704161
 h      2.97583633    -0.53963262     0.99017186
 c     -2.53069150    -0.37913302    -0.40641440
 h     -2.81800152    -1.20882455    -1.19729973
 h     -3.05816298    -0.66661268     0.39196178
 h     -2.93416735     0.55359056    -0.67477323
 h     -0.11127735     1.02138318     1.79524193
          17

 c      1.31991107    -0.38709713    -0.05495796
 c      0.07530079    -0.98185318    -0.12355694
 c     -1.06400063    -0.11572195    -0.12046649
 c     -0.90731103     1.28847848     0.93797643
 c     -0.39259372     1.05642178    -0.41962327
 c      1.09393540     0.86479829    -0.52937806
 h      0.17057744    -1.96531667    -0.41903093
 h     -1.90057671     1.40404960     1.23468543
 h     -1.05567679     1.70036915    -1.06368410
 h      1.77754967     1.92645814    -0.57932743
 o      2.33213199    -1.15818587     0.47827462
 h      2.99780115    -0.54625971     1.00669180
 c     -2.51892775    -0.37635874    -0.40382824
 h     -2.80350148    -1.17206684    -1.17195865
 h     -3.03981708    -0.65726300     0.41700781
 h     -2.96978729     0.51343935    -0.66827065
 h     -0.08388866     1.03925247     1.77113745
          17

 c      1.31902354    -0.36997652    -0.05706997
 c      0.05976491    -0.98763134    -0.12981398
 c     -1.07558532    -0.11397625    -0.13130353
 c     -0.90593719     1.28222286     0.94685911
 c     -0.39245884     1.04795223    -0.43759966
 c      1.09990931     0.86034182    -0.51709260
 h      0.15464116    -1.96456792    -0.37598554
 h     -1.83195163     1.36404625     1.25772052
 h     -1.03002083     1.72750432    -1.06218864
 h      1.76766751     1.94144261    -0.53966652
 o      2.33586780    -1.15651830     0.47971620
 h      3.00442312    -0.56778677     1.00736949
 c     -2.50568156    -0.37517003    -0.40326727
 h     -2.78070778    -1.12662040    -1.14150192
 h     -3.03548528    -0.65937710     0.47233202
 h     -3.01526046     0.49444168    -0.67201649
 h     -0.07628062     1.06392575     1.73344328
          17

 c      1.31964784    -0.35396473    -0.05802115
 c      0.04275742    -0.99233059    -0.13537210
 c     -1.08676391    -0.11556050    -0.14151987
 c     -0.89841614     1.27324902     0.95528201
 c     -0.39247292     1.04465523    -0.45654018
 c      1.10681276     0.86052522    -0.50440540
 h      0.13222501    -2.00003388    -0.33529024
 h     -1.80987700     1.33798590     1.29326018
 h     -0.99392012     1.74998806    -1.06557283
 h      1.74373876     1.92391153    -0.50104037
 o      2.33978442    -1.15324700     0.48121097
 h      2.99706867    -0.60148036     0.99365849
 c     -2.49232727    -0.37499323    -0.40271222
 h     -2.75296966    -1.08392885    -1.11464293
 h     -3.03480728    -0.66779918     0.54004432
 h     -3.06742958     0.49384206    -0.68376146
 h     -0.08468842     1.09297252     1.68695572
          17

 c      1.32151299    -0.34046550    -0.05757830
 c      0.02500022    -0.99635206    -0.14022768
 c     -1.09680619    -0.11999932    -0.15117679
 c     -0.88519581     1.26185393     0.96196712
 c     -0.39254642     1.04635599    -0.47583556
 c      1.11415335     0.86586111    -0.49158612
 h      0.10346771    -2.06215400    -0.29479390
 h     -1.83805323     1.32542872     1.34297434
 h     -0.95025123     1.76881961    -1.07534358
 h      1.70842851     1.87661796    -0.46440047
 o      2.34328070    -1.14872163     0.48235279
 h      2.98273260    -0.64012749     0.97136118
 c     -2.48043792    -0.37444510    -0.40019508
 h     -2.72506153    -1.05814007    -1.10290782
 h     -3.02915095    -0.67783595     0.60284660
 h     -3.11861675     0.50195463    -0.69877265
 h     -0.09951828     1.12279200     1.64068658
          17

 c      1.32431134    -0.33053053    -0.05564026
 c      0.00721554    -1.00099992    -0.14444146
 c     -1.10492706    -0.12657798    -0.16034504
 c     -0.86988553     1.24864264     0.96626336
 c     -0.39249101     1.05254330    -0.49482461
 c      1.12121803     0.87605047    -0.47881224
 h      0.06826628    -2.13139695    -0.25180497
 h     -1.88983330     1.32360243     1.39715288
 h     -0.90293706     1.78626750    -1.09346061
 h      1.66784226     1.80854763    -0.43053603
 o      2.34539556    -1.14360166     0.48246285
 h      2.97473026    -0.67209034     0.95092028
 c     -2.47141929    -0.37241220    -0.39460021
 h     -2.70062035    -1.05874706    -1.11393142
 h     -3.01407400    -0.68675810     0.64941417
 h     -3.16069970     0.50931229    -0.71245565
 h     -0.10476718     1.14916482     1.60816258
          17

 c      1.32769377    -0.32470350    -0.05226818
 c     -0.00996574    -1.00744975    -0.14794455
 c     -1.11038497    -0.13444359    -0.16910527
 c     -0.85620791     1.23417590     0.96771808
 c     -0.39208064     1.06250938    -0.51283282
 c      1.12684819     0.88942766    -0.46619038
 h      0.02721007    -2.19046904    -0.20553491
 h     -1.93759327     1.32947598     1.44488587
 h     -0.85607063     1.80506984    -1.12171358
 h      1.63435616     1.74000527    -0.39940356
 o      2.34513981    -1.13857072     0.48086360
 h      2.98749798    -0.68603104     0.94309777
 c     -2.46653425    -0.36896179    -0.38614729
 h     -2.67944358    -1.08300578    -1.14368043
 h     -2.98833757    -0.69334050     0.67386162
 h     -3.18782200     0.50978896    -0.72159932
 h     -0.08463762     1.16918133     1.60199804
          17

 c      1.33126956    -0.32301353    -0.04767627
 c     -0.02601343    -1.01637330    -0.15056283
 c     -1.11261647    -0.14272476    -0.17757144
 c     -0.84574464     1.21878625     0.96657295
 c     -0.39113817     1.07554809    -0.52928279
 c      1.12932440     0.90282439    -0.45387465
 h     -0.01842602    -2.22857468    -0.15681818
 h     -1.96529153     1.34043218     1.47944767
 h     -0.81275371     1.82693217    -1.16066083
 h      1.62787185     1.70434142    -0.36897516
 o      2.34237626    -1.13373154     0.47752348
 h      3.02284918    -0.68074505     0.94885829
 c     -2.46671311    -0.36507756    -0.37599699
 h     -2.65901437    -1.11914936    -1.17927631
 h     -2.95285095    -0.69733323     0.67437630
 h     -3.19696053     0.50058395    -0.72443757
 h     -0.03757730     1.18271260     1.62273055
          17

 c      1.33461656    -0.32514207    -0.04217284
 c     -0.04047960    -1.02798776    -0.15208417
 c     -1.11137123    -0.15062099    -0.18590402
 c     -0.83797667     1.20270668     0.96392598
 c     -0.38960412     1.09111669    -0.54380899
 c      1.12742795     0.91364486    -0.44205715
 h     -0.06700579    -2.24069870    -0.10723375
 h     -1.96598690     1.35432516     1.49757861
 h     -0.77435541     1.85119347    -1.20864144
 h      1.66310173     1.72533027    -0.33622905
 o      2.33801883    -1.12858618     0.47313147
 h      3.06701859    -0.66554196     0.95825925
 c     -2.47220156    -0.36185041    -0.36544557
 h     -2.63762394    -1.15519609    -1.20801429
 h     -2.91035996    -0.69941015     0.65284722
 h     -3.18786968     0.48169713    -0.72050351
 h      0.02180952     1.19074997     1.65781566
          17

 c      1.33729226    -0.33060849    -0.03610157
 c     -0.05298484    -1.04214762    -0.15229965
 c     -1.10677668    -0.15743502    -0.19429263
 c     -0.83173698     1.18620955     0.96090952
 c     -0.38754337     1.10885239    -0.55627930
 c      1.12215186     0.92265629    -0.43063048
 h     -0.11676901    -2.22641968    -0.05849962
 h     -1.93807067     1.36945304     1.49812637
 h     -0.74075816     1.87488140    -1.26173199
 h      1.72934581     1.78612454    -0.30187105
 o      2.33319538    -1.12264693     0.46845661
 h      3.10395575    -0.65038723     0.96056848
 c     -2.48237036    -0.36009379    -0.35563349
 h     -2.61530042    -1.18304342    -1.22168004
 h     -2.86568824    -0.70161574     0.61582243
 h     -3.16329981     0.45598338    -0.71070883
 h      0.07629227     1.19356301     1.69268874
          17

 c      1.33883812    -0.33880570    -0.02983175
 c     -0.06320777    -1.05833563    -0.15103851
 c     -1.09928820    -0.16257242    -0.20292014
 c     -0.82604338     1.16958024     0.95816683
 c     -0.38507693     1.12846468    -0.56671488
 c      1.11561652     0.93196111    -0.41924456
 h     -0.16602565    -2.18979279    -0.01201601
 h     -1.88367504     1.38461479     1.48156992
 h     -0.71124539     1.89414318    -1.31480643
 h      1.80324721     1.85351420    -0.26958952
 o      2.32872342    -1.11572551     0.46400386
 h      3.12348060    -0.64106589     0.94962253
 c     -2.49571296    -0.36035289    -0.34768554
 h     -2.59331911    -1.19838217    -1.21644850
 h     -2.82590223    -0.70809401     0.57609589
 h     -3.12951214     0.42979525    -0.69765535
 h      0.11433991     1.19077341     1.71732780
          17

 c      1.33877922    -0.34901092    -0.02375695
 c     -0.07086151    -1.07555792    -0.14821879
 c     -1.08955613    -0.16553703    -0.21192099
 c     -0.82007079     1.15303982     0.95580285
 c     -0.38230583     1.14961207    -0.57518540
 c      1.10945113     0.94263003    -0.40761374
 h     -0.21352990    -2.14031677     0.03173658
 h     -1.80917321     1.39945829     1.45043415
 h     -0.68525602     1.90583246    -1.36290429
 h      1.86767217     1.90584294    -0.24219984
 o      2.32506542    -1.10790340     0.46001934
 h      3.12179905    -0.63943148     0.92365383
 c     -2.51010831    -0.36302428    -0.34272947
 h     -2.57359005    -1.19978267    -1.19193259
 h     -2.79903001    -0.72495684     0.55159203
 h     -3.09612425     0.41319387    -0.68569948
 h      0.13033537     1.18183622     1.72637886
          17

 c      1.33663309    -0.36046954    -0.01826945
 c     -0.07564036    -1.09227379    -0.14391764
 c     -1.07827851    -0.16592973    -0.22134479
 c     -0.81283324     1.13664339     0.95340139
 c     -0.37927299     1.17183138    -0.58174379
 c      1.10460890     0.95472459    -0.39557937
 h     -0.25917132    -2.09356334     0.07402522
 h     -1.72726823     1.41544665     1.41043102
 h     -0.66269486     1.90841415    -1.40220495
 h      1.91352896     1.93339194    -0.22098270
 o      2.32235069    -1.09947419     0.45653579
 h      3.10094926    -0.64407228     0.88446535
 c     -2.52354164    -0.36843829    -0.34128788
 h     -2.55824726    -1.18843492    -1.15093424
 h     -2.79018755    -0.75681487     0.55605156
 h     -3.07323231     0.41707439    -0.67952012
 h      0.12294320     1.16622582     1.71785216
          17

 c      1.33194462    -0.37248904    -0.01372252
 c     -0.07719231    -1.10670660    -0.13839103
 c     -1.06610268    -0.16345631    -0.23114002
 c     -0.80300808     1.12015755     0.95002049
 c     -0.37594503     1.19452799    -0.58640403
 c      1.10160147     0.96783218    -0.38307379
 h     -0.30436084    -2.06747576     0.11803808
 h     -1.65836455     1.43729927     1.37116868
 h     -0.64395157     1.90219650    -1.43050946
 h      1.93660163     1.93289153    -0.20628536
 o      2.32029786    -1.09094827     0.45336199
 h      3.06971478    -0.64993839     0.83743837
 c     -2.53498435    -0.37662994    -0.34251927
 h     -2.54937420    -1.16891918    -1.10009129
 h     -2.79829665    -0.80131706     0.58706028
 h     -3.06557016     0.44566552    -0.68068437
 h      0.09443544     1.14345193     1.69257625
          17

 c      1.32434440    -0.38449758    -0.01039428
 c     -0.07527026    -1.11777540    -0.13188692
 c     -1.05359342    -0.15794482    -0.24116990
 c     -0.78958609     1.10313434     0.94445155
 c     -0.37220214     1.21699875    -0.58914122
 c      1.10063940     0.98136734    -0.37009775
 h     -0.35033019    -2.07146517     0.16654302
 h     -1.62367477     1.47225093     1.34264917
 h     -0.62982664     1.88923169    -1.44743738
 h      1.93557673     1.90452632    -0.19792446
 o      2.31813294    -1.08307110     0.45008711
 h      3.04449413    -0.64778520     0.79125928
 c     -2.54450700    -0.38674281    -0.34455611
 h     -2.54874028    -1.15057021    -1.05074681
 h     -2.81807669    -0.84981570     0.62931576
 h     -3.06980657     0.49141432    -0.68586245
 h      0.05148118     1.11302577     1.65486685
          17

 c      1.31361381    -0.39605042    -0.00846310
 c     -0.07001469    -1.12574823    -0.12436399
 c     -1.04123164    -0.14938544    -0.25125529
 c     -0.77353891     1.08553355     0.93581980
 c     -0.36783478     1.23847333    -0.58989655
 c      1.10163288     0.99462937    -0.35672501
 h     -0.39504182    -2.09873948     0.21835632
 h     -1.62727317     1.52293267     1.32673041
 h     -0.62144235     1.87302723    -1.45443423
 h      1.91184905     1.85143399    -0.19521997
 o      2.31496279    -1.07661025     0.44632364
 h      3.04297692    -0.62750403     0.75389510
 c     -2.55260921    -0.39700934    -0.34540537
 h     -2.55750839    -1.14688361    -1.01767362
 h     -2.84388520    -0.89319875     0.66726276
 h     -3.07889752     0.53999252    -0.68966507
 h      0.00692215     1.07438958     1.61428934
          17

 c      1.29973964    -0.40681325    -0.00799553
 c     -0.06196705    -1.13161970    -0.11554588
 c     -1.02940870    -0.13797644    -0.26121551
 c     -0.75810095     1.06819017     0.92361969
 c     -0.36256815     1.25817886    -0.58859260
 c      1.10403814     1.00666156    -0.34313065
 h     -0.43340587    -2.13356587     0.26879320
 h     -1.65222284     1.58214804     1.31633769
 h     -0.62009683     1.85800246    -1.45444926
 h      1.87125963     1.78130277    -0.19665206
 o      2.31080329    -1.07175366     0.44216452
 h      3.06753036    -0.58777968     0.72522801
 c     -2.55967451    -0.40576899    -0.34373952
 h     -2.57609754    -1.16820662    -1.01189207
 h     -2.87131322    -0.92511264     0.69094801
 h     -3.08705762     0.57834839    -0.68795407
 h     -0.02061534     1.02671560     1.58622653
          17

 c      1.28295368    -0.41655877    -0.00894582
 c     -0.05184199    -1.13620960    -0.10520296
 c     -1.01842006    -0.12413930    -0.27088739
 c     -0.74644988     1.05230696     0.90762551
 c     -0.35611986     1.27544176    -0.58520087
 c      1.10652775     1.01593910    -0.32964029
 h     -0.46022232    -2.16195700     0.31291330
 h     -1.67806775     1.63896972     1.30405896
 h     -0.62695146     1.84855670    -1.45096789
 h      1.82807404     1.70986795    -0.19916161
 o      2.30674882    -1.06794211     0.43810883
 h      3.10218236    -0.53864910     0.69811269
 c     -2.56587037    -0.41263330    -0.33955645
 h     -2.60406118    -1.21128636    -1.03162963
 h     -2.89720994    -0.94204399     0.69574697
 h     -3.09117861     0.59814253    -0.67865922
 h     -0.01640753     0.96886116     1.58444108
          17

 c      1.26374675    -0.42518593    -0.01116836
 c     -0.04037505    -1.13988602    -0.09330126
 c     -1.00847335    -0.10849042    -0.28012913
 c     -0.73953537     1.03877655     0.88876655
 c     -0.34827530     1.28980746    -0.57988671
 c      1.10679536     1.02023472    -0.31674472
 h     -0.47190847    -2.17528936     0.34730750
 h     -1.69147754     1.68498793     1.28606705
 h     -0.64249891     1.84787489    -1.44637509
 h      1.80769850     1.66233677    -0.19787749
 o      2.30392937    -1.06443582     0.43455542
 h      3.12890819    -0.49216311     0.66631261
 c     -2.57125799    -0.41836662    -0.33389943
 h     -2.63968417    -1.26137415    -1.06473954
 h     -2.91941203    -0.94272097     0.68095227
 h     -3.09036683     0.59567783    -0.66135950
 h      0.01539693     0.90116099     1.60707608
          17

 c      1.24284065    -0.43274332    -0.01443904
 c     -0.02827290    -1.14266796    -0.08000370
 c     -0.99972008    -0.09176649    -0.28880559
 c     -0.73645219     1.02789146     0.86905163
 c     -0.33897214     1.30111606    -0.57314120
 c      1.10282150     1.01786222    -0.30486200
 h     -0.46670981    -2.16968072     0.37027179
 h     -1.68608661     1.71533650     1.26124294
 h     -0.66598739     1.85704839    -1.44048670
 h      1.83248671     1.65878082    -0.18891057
 o      2.30293844    -1.06067746     0.43163120
 h      3.13681044    -0.45644978     0.62727513
 c     -2.57583389    -0.42391212    -0.32802391
 h     -2.68015158    -1.30348835    -1.09850719
 h     -2.93668919    -0.92795151     0.64918898
 h     -3.08540536     0.57121584    -0.63693305
 h      0.05590567     0.82761819     1.63847446
          17

 c      1.22113514    -0.43943027    -0.01847740
 c     -0.01618776    -1.14435562    -0.06563238
 c     -0.99229862    -0.07473026    -0.29676721
 c     -0.73602211     1.01950044     0.85042262
 c     -0.32835874     1.30948214    -0.56577279
 c      1.09531092     1.00972887    -0.29396626
 h     -0.44458332    -2.14505136     0.38165191
 h     -1.66005544     1.72789786     1.22997678
 h     -0.69519856     1.87510567    -1.43048058
 h      1.89367654     1.69011371    -0.17371953
 o      2.30385642    -1.05633126     0.42926377
 h      3.12215830    -0.43524269     0.58115840
 c     -2.57944087    -0.42990670    -0.32305415
 h     -2.72232234    -1.32800477    -1.12435034
 h     -2.94906459    -0.90099582     0.60692625
 h     -3.07867923     0.52899065    -0.60754760
 h      0.08765749     0.75443293     1.66344081
          17

 c      1.19966947    -0.44552929    -0.02297169
 c     -0.00469003    -1.14455821    -0.05065430
 c     -0.98635759    -0.05810263    -0.30385404
 c     -0.73739090     1.01323413     0.83423028
 c     -0.31675778     1.31520044    -0.55874410
 c      1.08670969     0.99821513    -0.28379826
 h     -0.40737565    -2.10521472     0.38301194
 h     -1.61482549     1.72287903     1.19376555
 h     -0.72681930     1.89984229    -1.41233644
 h      1.96307839     1.73122146    -0.15650380
 o      2.30634677    -1.05128521     0.42726448
 h      3.08729859    -0.42816590     0.52970294
 c     -2.58163634    -0.43672636    -0.32006705
 h     -2.76328140    -1.33042558    -1.13766640
 h     -2.95841788    -0.86804160     0.56544604
 h     -3.07446087     0.47785455    -0.57680218
 h      0.10047773     0.68751770     1.67312354
          17

 c      1.17958370    -0.45130677    -0.02760685
 c      0.00577328    -1.14261553    -0.03570515
 c     -0.98205914    -0.04252581    -0.30992251
 c     -0.73985637     1.00854359     0.82124906
 c     -0.30456881     1.31863215    -0.55296351
 c      1.07895045     0.98522368    -0.27419863
 h     -0.35935046    -2.05905132     0.37823041
 h     -1.55545218     1.70337692     1.15545682
 h     -0.75718159     1.92879639    -1.38259667
 h      2.01928847     1.76365322    -0.14018729
 o      2.30965695    -1.04572755     0.42538823
 h      3.04109137    -0.42988375     0.47545597
 c     -2.58166124    -0.44465558    -0.32012401
 h     -2.80053245    -1.31000229    -1.13675880
 h     -2.96853191    -0.83746292     0.53995238
 h     -3.07888994     0.43107589    -0.54946111
 h      0.08992460     0.63149289     1.66392500
          17

 c      1.16205925    -0.45693284    -0.03209107
 c      0.01489555    -1.13752977    -0.02160546
 c     -0.97957423    -0.02853893    -0.31487505
 c     -0.74254522     1.00458133     0.81172633
 c     -0.29218531     1.32011012    -0.54913461
 c      1.07308460     0.97193750    -0.26513299
 h     -0.30736137    -2.02144868     0.37394208
 h     -1.49213679     1.67704102     1.11989545
 h     -0.78297232     1.95992833    -1.33946039
 h      2.05160545     1.77816491    -0.12611214
 o      2.31262648    -1.04023529     0.42341390
 h      2.99928828    -0.42905579     0.42065402
 c     -2.57878396    -0.45389814    -0.32386976
 h     -2.83211167    -1.26918314    -1.12248776
 h     -2.98271499    -0.81612306     0.54300168
 h     -3.09805599     0.40216202    -0.52986921
 h      0.05519230     0.58952824     1.63567554
          17

 c      1.14826053    -0.46241495    -0.03617798
 c      0.02234539    -1.12828453    -0.00919867
 c     -0.97906949    -0.01656342    -0.31868624
 c     -0.74426876     1.00011066     0.80536856
 c     -0.27994623     1.31987909    -0.54768094
 c      1.06960803     0.95911416    -0.25663284
 h     -0.25879300    -2.00957732     0.37779479
 h     -1.44107777     1.65749559     1.09418335
 h     -0.80172793     1.99198624    -1.28311631
 h      2.05586406     1.77095671    -0.11474404
 o      2.31408404    -1.03554290     0.42125611
 h      2.97870166    -0.41240295     0.36559548
 c     -2.57300596    -0.46418744    -0.33085558
 h     -2.85698438    -1.21419251    -1.09900416
 h     -2.99957456    -0.80496728     0.57478792
 h     -3.13343690     0.39641980    -0.51939618
 h     -0.00156178     0.56307912     1.59104786
          17

 c      1.13928420    -0.46755771    -0.03968290
 c      0.02739742    -1.11485318     0.00111270
 c     -0.98068996    -0.00689941    -0.32142220
 c     -0.74406486     0.99395418     0.80143391
 c     -0.26811285     1.31807042    -0.54873079
 c      1.06868031     0.94726317    -0.24876102
 h     -0.21688639    -2.03081825     0.39304201
 h     -1.41899322     1.66016359     1.08528043
 h     -0.81210017     2.02468614    -1.21559044
 h      2.03156493     1.74127568    -0.10608338
 o      2.31376273    -1.03175891     0.41894044
 h      2.98298161    -0.37752499     0.30917057
 c     -2.56521855    -0.47430500    -0.33943798
 h     -2.87603667    -1.15610460    -1.07521507
 h     -3.01285843    -0.80003054     0.62291522
 h     -3.17919701     0.40740439    -0.51586670
 h     -0.07417044     0.55082085     1.53660370
          17

 c      1.13605669    -0.47201103    -0.04249007
 c      0.02891972    -1.09880628     0.00963368
 c     -0.98453882     0.00026856    -0.32324223
 c     -0.74255973     0.98629938     0.79897525
 c     -0.25686486     1.31470526    -0.55214998
 c      1.07015880     0.93665769    -0.24160158
 h     -0.17944659    -2.07472916     0.41532847
 h     -1.42953305     1.68919415     1.09429022
 h     -0.81387687     2.05871906    -1.14028830
 h      1.98131370     1.69098841    -0.09972173
 o      2.31247163    -1.02810914     0.41639101
 h      2.99989772    -0.33710052     0.25229533
 c     -2.55645605    -0.48232141    -0.34739250
 h     -2.89304484    -1.10998854    -1.06476596
 h     -3.01591243    -0.79699406     0.67183158
 h     -3.22561346     0.42354898    -0.51578217
 h     -0.14990339     0.54632201     1.48564478
          17

 c      1.13911760    -0.47543031    -0.04455217
 c      0.02596505    -1.08237177     0.01698232
 c     -0.99064839     0.00486783    -0.32436619
 c     -0.74230242     0.97926235     0.79680491
 c     -0.24632347     1.30973008    -0.55761106
 c      1.07346198     0.92719213    -0.23527236
 h     -0.14335367    -2.12235401     0.43710519
 h     -1.46003824     1.73262521     1.11511836
 h     -0.80766675     2.09540797    -1.06126052
 h      1.91252248     1.62602214    -0.09453769
 o      2.31122027    -1.02370072     0.41340630
 h      3.01508796    -0.30654873     0.19827780
 c     -2.54741053    -0.48658903    -0.35286678
 h     -2.91274034    -1.08821162    -1.07968697
 h     -3.00463550    -0.79337431     0.70955381
 h     -3.26395346     0.43539574    -0.51627288
 h     -0.20886909     0.53628181     1.46005134
          17

 c      1.14836629    -0.47765277    -0.04589076
 c      0.01827892    -1.06728322     0.02363471
 c     -0.99894952     0.00693909    -0.32501805
 c     -0.74575402     0.97525939     0.79399038
 c     -0.23659932     1.30310124    -0.56470214
 c      1.07724763     0.91807508    -0.22998850
 h     -0.10768538    -2.15800452     0.45257757
 h     -1.49462009     1.77450404     1.13999348
 h     -0.79421840     2.13583643    -0.98229045
 h      1.84152123     1.55986252    -0.08788165
 o      2.31071233    -1.01803154     0.40979806
 h      3.02008007    -0.29566302     0.15062275
 c     -2.53876368    -0.48671228    -0.35539566
 h     -2.93508179    -1.09121051    -1.11939523
 h     -2.97762978    -0.78835932     0.72897844
 h     -3.28840159     0.43760205    -0.51556517
 h     -0.23524164     0.50786249     1.47922990
          17

 c      1.16294444    -0.47876846    -0.04659532
 c      0.00640387    -1.05444603     0.02980169
 c     -1.00926273     0.00662897    -0.32538182
 c     -0.75317656     0.97487887     0.79150638
 c     -0.22784405     1.29490222    -0.57303888
 c      1.07922149     0.90762002    -0.22616115
 h     -0.07358645    -2.17258290     0.45880640
 h     -1.52272987     1.80386491     1.16308207
 h     -0.77364785     2.17965295    -0.90620009
 h      1.79631854     1.51610837    -0.07459379
 o      2.31134415    -1.01101938     0.40547859
 h      3.01240269    -0.30801440     0.11171267
 c     -2.53137551    -0.48341047    -0.35587111
 h     -2.95398149    -1.10899309    -1.17067974
 h     -2.93554259    -0.78225948     0.72723180
 h     -3.29594836     0.42820017    -0.51279740
 h     -0.23444599     0.46501413     1.53750636
          17

 c      1.18133382    -0.47908453    -0.04680808
 c     -0.00849677    -1.04408423     0.03549152
 c     -1.02131959     0.00418778    -0.32556327
 c     -0.76340403     0.97716001     0.79159671
 c     -0.22029788     1.28541381    -0.58228226
 c      1.07747284     0.89433385    -0.22423786
 h     -0.04335762    -2.16260704     0.45510312
 h     -1.53930543     1.81527814     1.18070387
 h     -0.74517782     2.22436779    -0.83484276
 h      1.80143466     1.51606954    -0.04911629
 o      2.31326771    -1.00294789     0.40050531
 h      2.99463239    -0.34178211     0.08214296
 c     -2.52589940    -0.47767465    -0.35561289
 h     -2.96254775    -1.13048451    -1.21852148
 h     -2.88069640    -0.77632714     0.70527433
 h     -3.28606052     0.40780603    -0.50780668
 h     -0.22408074     0.42415808     1.61103451
          17

 c      1.20161397    -0.47903098    -0.04670472
 c     -0.02494366    -1.03595384     0.04059385
 c     -1.03478793    -0.00002502    -0.32557073
 c     -0.77537497     0.98102012     0.79586961
 c     -0.21429491     1.27507652    -0.59207249
 c      1.07305597     0.87915096    -0.22410472
 h     -0.01979906    -2.12920489     0.44249900
 h     -1.54298292     1.80721902     1.19086904
 h     -0.70769688     2.26580818    -0.76966309
 h      1.84766678     1.55282175    -0.01266213
 o      2.31636074    -0.99447827     0.39513963
 h      2.97480433    -0.38957723     0.05977024
 c     -2.52246520    -0.47035241    -0.35587355
 h     -2.95657061    -1.14817968    -1.25247384
 h     -2.81706712    -0.77295537     0.66840904
 h     -3.26087743     0.37961410    -0.50103123
 h     -0.21719148     0.39839587     1.67973761
          17

 c      1.22178077    -0.47900660    -0.04648276
 c     -0.04144965    -1.02944504     0.04490682
 c     -1.04926396    -0.00554655    -0.32533594
 c     -0.78836539     0.98562729     0.80486339
 c     -0.21016990     1.26437410    -0.60198030
 c      1.06879802     0.86454552    -0.22513418
 h     -0.00570491    -2.07826557     0.42369017
 h     -1.53524240     1.78129637     1.19313348
 h     -0.66069063     2.29943740    -0.71219544
 h      1.90527445     1.60138124     0.02736666
 o      2.32017102    -0.98664067     0.38990925
 h      2.96694894    -0.43861052     0.03864099
 c     -2.52061311    -0.46217960    -0.35787038
 h     -2.93464980    -1.15804333    -1.26700741
 h     -2.75014750    -0.77601880     0.62710909
 h     -3.22593671     0.35005592    -0.49348403
 h     -0.21995774     0.39390219     1.73233157
          17

 c      1.24003182    -0.47924238    -0.04635191
 c     -0.05675636    -1.02355307     0.04811000
 c     -1.06424773    -0.01183012    -0.32475110
 c     -0.80171352     0.99020499     0.81831784
 c     -0.20813947     1.25371600    -0.61151385
 c      1.06677262     0.85242755    -0.22675678
 h     -0.00328745    -2.02146509     0.40330513
 h     -1.52072182     1.74263064     1.18883614
 h     -0.60488319     2.32169174    -0.66415462
 h      1.95233367     1.64280228     0.06419327
 o      2.32418725    -0.98048770     0.38548296
 h      2.98603229    -0.47621887     0.01084766
 c     -2.51940470    -0.45392586    -0.36276207
 h     -2.89742122    -1.15847376    -1.26041115
 h     -2.68589019    -0.79060048     0.59558800
 h     -3.19065564     0.32923891    -0.48661362
 h     -0.23439726     0.41221080     1.76345014
          17

 c      1.25496428    -0.47976858    -0.04652170
 c     -0.06996442    -1.01689320     0.04976143
 c     -1.07913895    -0.01827208    -0.32369661
 c     -0.81458691     0.99382749     0.83540374
 c     -0.20824108     1.24336744    -0.62015903
 c      1.06792276     0.84380963    -0.22862723
 h     -0.01360647    -1.97615865     0.38778632
 h     -1.50822335     1.70078603     1.18150665
 h     -0.54237760     2.33083669    -0.62724182
 h      1.97826678     1.66759746     0.09363619
 o      2.32864398    -0.97638522     0.38217833
 h      3.03409068    -0.50095879    -0.02583850
 c     -2.51779530    -0.44643813    -0.37113318
 h     -2.84711021    -1.14989543    -1.23440612
 h     -2.62864164    -0.82068283     0.58461423
 h     -3.16639124     0.32878018    -0.48168442
 h     -0.26010979     0.45205240     1.77135314
          17

 c      1.26567097    -0.48048333    -0.04717363
 c     -0.08051554    -1.00818678     0.04946593
 c     -1.09326871    -0.02424186    -0.32205150
 c     -0.82599563     0.99546351     0.85484629
 c     -0.21032543     1.23342392    -0.62742590
 c      1.07245223     0.83911195    -0.23056016
 h     -0.03663396    -1.95940510     0.38328559
 h     -1.51047895     1.66913457     1.17643084
 h     -0.47645174     2.32738630    -0.60290190
 h      1.97915351     1.67194497     0.11335351
 o      2.33469766    -0.97398457     0.37973340
 h      3.09626044    -0.52240486    -0.06471878
 c     -2.51520684    -0.44030930    -0.38231826
 h     -2.78757652    -1.13534485    -1.19484412
 h     -2.58031885    -0.86540109     0.59281079
 h     -3.16027123     0.35481023    -0.47865607
 h     -0.29448699     0.50974729     1.75768164
          17

 c      1.27175741    -0.48125571    -0.04842070
 c     -0.08805899    -0.99729808     0.04723265
 c     -1.10596231    -0.02911496    -0.31969391
 c     -0.83536594     0.99456653     0.87507222
 c     -0.21408078     1.22381493    -0.63288515
 c      1.08012525     0.83836864    -0.23246799
 h     -0.07210392    -1.97546036     0.39140793
 h     -1.53868771     1.65883056     1.17763481
 h     -0.41116827     2.31420034    -0.59215081
 h      1.95470199     1.65518956     0.12213393
 o      2.34351427    -0.97288535     0.37771241
 h      3.15427951    -0.54970200    -0.09718361
 c     -2.51179797    -0.43524652    -0.39450104
 h     -2.72446779    -1.12186483    -1.15291765
 h     -2.54195252    -0.91859708     0.60850356
 h     -3.16990559     0.40157804    -0.47597039
 h     -0.33156816     0.57845458     1.72937762
          17

 c      1.27331662    -0.48199634    -0.05027757
 c     -0.09241562    -0.98557136     0.04359333
 c     -1.11660147    -0.03231193    -0.31649883
 c     -0.84352216     0.99192537     0.89427233
 c     -0.21908059     1.21433857    -0.63618848
 c      1.09037035     0.84126141    -0.23435373
 h     -0.11933246    -2.01149629     0.40780320
 h     -1.59302530     1.66971607     1.18399811
 h     -0.35086025     2.29616413    -0.59550888
 h      1.90764065     1.61942754     0.11983942
 o      2.35565624    -0.97289267     0.37580070
 h      3.19573399    -0.58683468    -0.11785301
 c     -2.50814016    -0.43003636    -0.40546524
 h     -2.66435070    -1.12067489    -1.12432964
 h     -2.51471570    -0.97242837     0.61912809
 h     -3.18653682     0.45496960    -0.47207235
 h     -0.36003973     0.64729290     1.70228106
          17

 c      1.27087713    -0.48267660    -0.05266038
 c     -0.09366249    -0.97485712     0.03927855
 c     -1.12465859    -0.03334329    -0.31234099
 c     -0.85268433     0.98940561     0.91036783
 c     -0.22484806     1.20475203    -0.63707422
 c      1.10218591     0.84698922    -0.23637808
 h     -0.17605944    -2.04865532     0.42593175
 h     -1.66194795     1.69089716     1.19060744
 h     -0.29953717     2.27912145    -0.61305938
 h      1.84527366     1.57109056     0.10823009
 o      2.37103491    -0.97394132     0.37383250
 h      3.21501356    -0.63372344    -0.12510187
 c     -2.50488283    -0.42350198    -0.41356635
 h     -2.61195018    -1.14121451    -1.12183337
 h     -2.49963430    -1.02032723     0.61651128
 h     -3.20164981     0.50100619    -0.46656182
 h     -0.36396643     0.70382086     1.70047404
          17

 c      1.26532007    -0.48331289    -0.05541386
 c     -0.09213816    -0.96660843     0.03491196
 c     -1.12971769    -0.03186356    -0.30712251
 c     -0.86473744     0.98840288     0.92219309
 c     -0.23091902     1.19493500    -0.63537364
 c      1.11386470     0.85397876    -0.23902223
 h     -0.23850054    -2.07228093     0.44054407
 h     -1.73135583     1.71004561     1.19326337
 h     -0.26036680     2.26788686    -0.64459761
 h      1.78301436     1.52459024     0.09293579
 o      2.38899860    -0.97603086     0.37179356
 h      3.21277219    -0.68760264    -0.12080801
 c     -2.50266190    -0.41566362    -0.41861013
 h     -2.56836074    -1.18081288    -1.14497925
 h     -2.49724875    -1.05774467     0.59710066
 h     -3.20990107     0.53024502    -0.45995606
 h     -0.33406682     0.74311991     1.73814548
          17

 c      1.25776619    -0.48395839    -0.05834480
 c     -0.08837224    -0.96167043     0.03092948
 c     -1.13150858    -0.02772542    -0.30081008
 c     -0.87966748     0.98908459     0.93092617
 c     -0.23688874     1.18506454    -0.63102771
 c      1.12290376     0.85977270    -0.24320495
 h     -0.30224473    -2.07419543     0.44848790
 h     -1.79077794     1.71882512     1.19005773
 h     -0.23546891     2.26404806    -0.68966288
 h      1.74576685     1.50428579     0.08495548
 o      2.40835084    -0.97922870     0.36989619
 h      3.19689709    -0.74353884    -0.11106600
 c     -2.50189823    -0.40768118    -0.42158641
 h     -2.53312044    -1.22549000    -1.18230195
 h     -2.50756900    -1.08202131     0.56078310
 h     -3.20907799     0.53809040    -0.45312123
 h     -0.27998059     0.77144256     1.80124313
          17

 c      1.24943739    -0.48473441    -0.06124912
 c     -0.08301103    -0.96037793     0.02760147
 c     -1.12994627    -0.02099771    -0.29342863
 c     -0.89632870     0.99116946     0.93863594
 c     -0.24245921     1.17567306    -0.62410759
 c      1.12732071     0.86234746    -0.24970511
 h     -0.36297779    -2.05157833     0.44838220
 h     -1.83409622     1.71314300     1.18078097
 h     -0.22601170     2.26507933    -0.74725090
 h      1.75298281     1.53003171     0.09393670
 o      2.42736576    -0.98366610     0.36867315
 h      3.18366563    -0.79510593    -0.10717462
 c     -2.50263644    -0.40086825    -0.42372310
 h     -2.50616429    -1.26063539    -1.22183731
 h     -2.53012993    -1.09241605     0.51013647
 h     -3.19955757     0.52405177    -0.44701993
 h     -0.22038086     0.79655806     1.86471993
          17

 c      1.24150782    -0.48585851    -0.06393598
 c     -0.07674455    -0.96264597     0.02505657
 c     -1.12515138    -0.01194547    -0.28502346
 c     -0.91362069     0.99443878     0.94668494
 c     -0.24747574     1.16753744    -0.61483392
 c      1.12769467     0.86234202    -0.25804735
 h     -0.41697961    -2.00599320     0.44035943
 h     -1.85871025     1.69213084     1.16627192
 h     -0.23233024     2.26548824    -0.81540606
 h      1.79516368     1.59177068     0.11490538
 o      2.44426175    -0.98939860     0.36879693
 h      3.19156245    -0.83719880    -0.12231798
 c     -2.50453623    -0.39615228    -0.42608403
 h     -2.48775746    -1.27668545    -1.25594551
 h     -2.56405706    -1.09058748     0.45045883
 h     -3.18424511     0.49154902    -0.44268954
 h     -0.16990757     0.82242412     1.91137083
          17

 c      1.23498532    -0.48757870    -0.06625127
 c     -0.07021083    -0.96796537     0.02327442
 c     -1.11743749    -0.00099950    -0.27562967
 c     -0.93069527     0.99868185     0.95561726
 c     -0.25190908     1.16148801    -0.60356902
 c      1.12598369     0.86193575    -0.26703794
 h     -0.46176178    -1.94343702     0.42619779
 h     -1.86522806     1.65759301     1.14813973
 h     -0.25392814     2.25903731    -0.89108079
 h      1.84784031     1.66252597     0.13451137
 o      2.45838582    -0.99618988     0.37038095
 h      3.22341536    -0.86994078    -0.16020254
 c     -2.50688216    -0.39406334    -0.42963895
 h     -2.47804660    -1.26900787    -1.28094951
 h     -2.60822035    -1.08133797     0.39013107
 h     -3.16893026     0.44833972    -0.44127059
 h     -0.13710849     0.85021643     1.93308887
          17

 c      1.23064897    -0.49007597    -0.06808614
 c     -0.06384559    -0.97533786     0.02205118
 c     -1.10727959     0.01127552    -0.26525979
 c     -0.94674339     1.00355592     0.96546369
 c     -0.25581279     1.15824965    -0.59077824
 c      1.12365268     0.86274822    -0.27579494
 h     -0.49717671    -1.87507783     0.40978697
 h     -1.85808501     1.61412044     1.12870998
 h     -0.28948096     2.24062094    -0.97040256
 h      1.89336713     1.72219125     0.14323581
 o      2.47047456    -1.00361661     0.37270642
 h      3.26238854    -0.89715500    -0.21077770
 c     -2.50862364    -0.39484136    -0.43532911
 h     -2.47684362    -1.23657353    -1.29591883
 h     -2.66156350    -1.07257898     0.33999908
 h     -3.16212469     0.40628554    -0.44396984
 h     -0.12637268     0.87984534     1.92726031
          17

 c      1.22903817    -0.49341700    -0.06936909
 c     -0.05772867    -0.98330198     0.02099161
 c     -1.09527266     0.02421735    -0.25390611
 c     -0.96078598     1.00850228     0.97593582
 c     -0.25929369     1.15835163    -0.57698059
 c      1.12148654     0.86552044    -0.28385737
 h     -0.52655879    -1.81699458     0.39728175
 h     -1.84665311     1.56941164     1.11095321
 h     -0.33693539     2.20725386    -1.04917414
 h      1.92296658     1.76052215     0.13673005
 o      2.48150348    -1.01133605     0.37486707
 h      3.28970875    -0.92194463    -0.26075441
 c     -2.50865551    -0.39844782    -0.44381526
 h     -2.48350444    -1.18140322    -1.30225226
 h     -2.72320513    -1.07242479     0.30972512
 h     -3.17234480     0.37778555    -0.45185452
 h     -0.13929171     0.91065202     1.89457947
          17

 c      1.23047676    -0.49753965    -0.07005754
 c     -0.05164521    -0.99035557     0.01966254
 c     -1.08207500     0.03710728    -0.24155875
 c     -0.97172855     1.01281684     0.98648507
 c     -0.26249033     1.16208995    -0.56269800
 c      1.11989459     0.87041975    -0.29100308
 h     -0.55564222    -1.78534609     0.39529979
 h     -1.84473848     1.53332599     1.09799091
 h     -0.39370356     2.15835559    -1.12341224
 h      1.93305616     1.77327543     0.11367263
 o      2.49202538    -1.01913795     0.37621296
 h      3.29455734    -0.94568227    -0.30088315
 c     -2.50647837    -0.40440762    -0.45492898
 h     -2.49681793    -1.10910128    -1.30441476
 h     -2.79132097    -1.08357171     0.30176388
 h     -3.20218690     0.36848444    -0.46545629
 h     -0.17452048     0.94158242     1.83889244
          17

 c      1.23511025    -0.50225083    -0.07013377
 c     -0.04555294    -0.99579121     0.01795616
 c     -1.06834668     0.04920824    -0.22823003
 c     -0.97905188     1.01601893     0.99624554
 c     -0.26555152     1.16951795    -0.54840467
 c      1.11908918     0.87726444    -0.29713907
 h     -0.58704637    -1.78670431     0.40654633
 h     -1.86452395     1.51362823     1.09193075
 h     -0.45691692     2.09562919    -1.18983761
 h      1.92300388     1.75967509     0.07440410
 o      2.50217173    -1.02689521     0.37639003
 h      3.27368178    -0.96871264    -0.32667075
 c     -2.50265473    -0.41163882    -0.46738021
 h     -2.51507209    -1.02977242    -1.31156988
 h     -2.86154382    -1.10124865     0.30943228
 h     -3.24498954     0.37382635    -0.48440606
 h     -0.22568148     0.97115058     1.76907963
          17

 c      1.24292243    -0.50724589    -0.06959855
 c     -0.03994686    -1.00003141     0.01627833
 c     -1.05470511     0.05979541    -0.21396956
 c     -0.98399337     1.01830061     1.00379488
 c     -0.26861441     1.18045512    -0.53448128
 c      1.11909348     0.88558607    -0.30228507
 h     -0.61599134    -1.81412960     0.42743503
 h     -1.90678067     1.51059889     1.09297269
 h     -0.52370997     2.02265491    -1.24625593
 h      1.89481338     1.72197390     0.02059889
 o      2.51174840    -1.03452673     0.37531639
 h      3.22973178    -0.99092092    -0.33801967
 c     -2.49837391    -0.41865984    -0.47916313
 h     -2.53655922    -0.95658129    -1.33750564
 h     -2.92755002    -1.11774999     0.32181914
 h     -3.28916029     0.38444448    -0.50738856
 h     -0.27711995     0.99755819     1.70282728
          17

 c      1.25371031    -0.51215803    -0.06845965
 c     -0.03552929    -1.00399313     0.01527700
 c     -1.04169739     0.06819279    -0.19886422
 c     -0.98970834     1.02039429     1.00706892
 c     -0.27179532     1.19451764    -0.52118454
 c      1.11958908     0.89452705    -0.30662365
 h     -0.63397708    -1.85450426     0.45119542
 h     -1.96006189     1.51775586     1.10000433
 h     -0.59145927     1.94420317    -1.29172948
 h      1.85468510     1.66702733    -0.04430220
 o      2.52024320    -1.04197854     0.37324070
 h      3.17115528    -1.01202942    -0.34016005
 c     -2.49472343    -0.42433588    -0.48864558
 h     -2.56003589    -0.89874779    -1.39287188
 h     -2.98322305    -1.12713715     0.32920475
 h     -3.32432160     0.39260581    -0.53243606
 h     -0.30261704     1.01957786     1.66711419
          17

 c      1.26704496    -0.51661374    -0.06672068
 c     -0.03272562    -1.00842199     0.01551309
 c     -1.02977458     0.07381256    -0.18304781
 c     -0.99891041     1.02300422     1.00483155
 c     -0.27519617     1.21117517    -0.50865333
 c      1.11960442     0.90258237    -0.31057213
 h     -0.63425749    -1.89627491     0.47174409
 h     -2.01016974     1.52760470     1.11160622
 h     -0.65788296     1.86532729    -1.32641129
 h      1.81650389     1.60969836    -0.11443591
 o      2.52682721    -1.04920864     0.37084299
 h      3.11232989    -1.03188516    -0.34523746
 c     -2.49244174    -0.42849067    -0.49576248
 h     -2.58392990    -0.85520110    -1.47297240
 h     -3.02405806    -1.12650365     0.32521120
 h     -3.34379968     0.39423544    -0.55737317
 h     -0.28377167     1.03771184     1.68012637
          17

 c      1.28226047    -0.52027873    -0.06437681
 c     -0.03153975    -1.01369982     0.01734909
 c     -1.01927754     0.07618545    -0.16671961
 c     -1.01120456     1.02664201     0.99857194
 c     -0.27892857     1.22982217    -0.49694533
 c      1.11736680     0.90754445    -0.31469698
 h     -0.61362404    -1.93182017     0.48503142
 h     -2.04701113     1.53503094     1.12632103
 h     -0.72097972     1.79042973    -1.35102146
 h      1.80359853     1.57389454    -0.18270071
 o      2.53065616    -1.05616507     0.36904184
 h      3.06900013    -1.05091813    -0.36916900
 c     -2.49196674    -0.43150129    -0.50180296
 h     -2.60561602    -0.81935488    -1.56013838
 h     -3.04750948    -1.11551346     0.30684963
 h     -3.34446230     0.38832720    -0.58023119
 h     -0.23485382     1.05290963     1.72872815
          17

 c      1.29849214    -0.52290333    -0.06142132
 c     -0.03162094    -1.01989119     0.02096150
 c     -1.01045182     0.07499856    -0.15012190
 c     -1.02460888     1.03171020     0.99089288
 c     -0.28316345     1.24982537    -0.48605882
 c      1.11151031     0.90779465    -0.31925090
 h     -0.57199015    -1.95714997     0.48896148
 h     -2.06549757     1.53746429     1.14270691
 h     -0.77883164     1.72274981    -1.36626739
 h      1.83480659     1.57772818    -0.24627523
 o      2.53160026    -1.06277962     0.36812245
 h      3.04673034    -1.07032240    -0.41761419
 c     -2.49338959    -0.43365196    -0.50825251
 h     -2.62234152    -0.78639546    -1.63683839
 h     -3.05305909    -1.09597928     0.27412559
 h     -3.32612309     0.37619580    -0.59951822
 h     -0.18392269     1.06514257     1.78682804
          17

 c      1.31476686    -0.52434850    -0.05786372
 c     -0.03236081    -1.02680352     0.02636473
 c     -1.00348447     0.07012734    -0.13349330
 c     -1.03756891     1.03844469     0.98363905
 c     -0.28815712     1.27053225    -0.47593000
 c      1.10314354     0.90418089    -0.32401939
 h     -0.51177941    -1.97149283     0.48317927
 h     -2.06464319     1.53430364     1.15952006
 h     -0.82951688     1.66445748    -1.37264819
 h      1.90032396     1.61151960    -0.30825744
 o      2.53042235    -1.06901553     0.36722890
 h      3.03767269    -1.09120891    -0.47770423
 c     -2.49635040    -0.43498789    -0.51625773
 h     -2.63213627    -0.75470086    -1.69188286
 h     -3.04253279    -1.07199053     0.23005695
 h     -3.29140228     0.36137413    -0.61433958
 h     -0.14983550     1.07414343     1.83638690
          17

 c      1.33011653    -0.52454753    -0.05374839
 c     -0.03297082    -1.03398516     0.03341197
 c     -0.99852889     0.06164043    -0.11704056
 c     -1.04908062     1.04685877     0.97776006
 c     -0.29417819     1.29127268    -0.46642570
 c      1.09480765     0.89882423    -0.32891254
 h     -0.43757579    -1.97751060     0.46911644
 h     -2.04714547     1.52665856     1.17594409
 h     -0.87135395     1.61694579    -1.37065895
 h      1.97352927     1.65155758    -0.37030574
 o      2.52805893    -1.07490257     0.36517337
 h      3.03139164    -1.11384700    -0.53079217
 c     -2.49996012    -0.43540385    -0.52669995
 h     -2.63392079    -0.72460056    -1.71995817
 h     -3.02066548    -1.05038427     0.18111072
 h     -3.24593005     0.34995703    -0.62441355
 h     -0.14118506     1.07990021     1.86835809
          17

 c      1.34366414    -0.52344353    -0.04915955
 c     -0.03256702    -1.04069329     0.04179232
 c     -0.99571069     0.04977998    -0.10093058
 c     -1.05830927     1.05672598     0.97361418
 c     -0.30139856     1.31136568    -0.45733201
 c      1.08844048     0.89329809    -0.33409445
 h     -0.35565022    -1.98178410     0.45005446
 h     -2.01949523     1.51734860     1.19184439
 h     -0.90326150     1.58110293    -1.36116255
 h      2.03417340     1.68110478    -0.43087482
 o      2.52517504    -1.08051581     0.36115577
 h      3.02161042    -1.13788579    -0.56392954
 c     -2.50285448    -0.43473431    -0.54032181
 h     -2.62729659    -0.69732117    -1.72003324
 h     -2.99505806    -1.04054868     0.13692767
 h     -3.19799286     0.35047172    -0.62990287
 h     -0.16066578     1.08262788     1.87883813
          17

 c      1.35466792    -0.52095429    -0.04421099
 c     -0.03031093    -1.04597941     0.05109159
 c     -0.99512664     0.03493135    -0.08529377
 c     -1.06440453     1.06760066     0.97115521
 c     -0.30982419     1.33013364    -0.44834898
 c      1.08503753     0.88844262    -0.33978640
 h     -0.27263984    -1.99394152     0.43043640
 h     -1.99169230     1.51070822     1.20793985
 h     -0.92504082     1.55750925    -1.34571734
 h      2.07187825     1.69234285    -0.48750762
 o      2.52215691    -1.08594532     0.35485867
 h      3.00623793    -1.16281532    -0.57149086
 c     -2.50363104    -0.43284165    -0.55752435
 h     -2.61238172    -0.67453092    -1.69491467
 h     -2.97367281    -1.05139707     0.10690259
 h     -3.15610140     0.37147594    -0.63088005
 h     -0.20754462     1.08266095     1.86690123
          17

 c      1.36255174    -0.51696412    -0.03903071
 c     -0.02561279    -1.04908751     0.06097911
 c     -0.99683848     0.01758803    -0.07023768
 c     -1.06669538     1.07894053     0.96999865
 c     -0.31927886     1.34693085    -0.43909923
 c      1.08496877     0.88467473    -0.34616854
 h     -0.19336154    -2.02211646     0.41366717
 h     -1.97481091     1.51137142     1.22542834
 h     -0.93752635     1.54649752    -1.32671617
 h      2.08239924     1.68260887    -0.53800564
 o      2.51916978    -1.09127181     0.34637572
 h      2.98631501    -1.18831990    -0.55416402
 c     -2.50163933    -0.42968669    -0.57776084
 h     -2.58981712    -0.65833604    -1.65247147
 h     -2.95996235    -1.08510558     0.09355584
 h     -3.12451807     0.41613490    -0.62671560
 h     -0.27784227     1.08036605     1.83452303
          17

 c      1.36693742    -0.51134130    -0.03374476
 c     -0.01823129    -1.05000805     0.07140225
 c     -1.00086593    -0.00168455    -0.05586189
 c     -1.06530632     1.09035242     0.96938676
 c     -0.32942954     1.36117634    -0.42915880
 c      1.08822389     0.88218082    -0.35335844
 h     -0.11975507    -2.06645621     0.39979201
 h     -1.97569730     1.52176131     1.24461135
 h     -0.94251396     1.54814321    -1.30723647
 h      2.06497304     1.65202153    -0.58069107
 o      2.51614455    -1.09653236     0.33622007
 h      2.96591347    -1.21469188    -0.51918931
 c     -2.49727966    -0.42521260    -0.59910014
 h     -2.56090223    -0.65163119    -1.60810128
 h     -2.95127371    -1.13419300     0.09015082
 h     -3.10105144     0.47827929    -0.61648596
 h     -0.36245825     1.07602487     1.78874515
          17

 c      1.36768224    -0.50397455    -0.02846789
 c     -0.00816540    -1.04952958     0.08253458
 c     -1.00717455    -0.02229563    -0.04226179
 c     -1.06179322     1.10180268     0.96794345
 c     -0.33985064     1.37238133    -0.41811236
 c      1.09448604     0.88094642    -0.36139606
 h     -0.05234712    -2.11825787     0.38602634
 h     -1.99280656     1.54026274     1.26351745
 h     -0.94235602     1.56221823    -1.29049306
 h      2.02174279     1.60296190    -0.61457968
 o      2.51271681    -1.10166570     0.32539187
 h      2.95264737    -1.24345572    -0.48146755
 c     -2.49141051    -0.41914960    -0.61860425
 h     -2.52738833    -0.65827323    -1.58465383
 h     -2.94280739    -1.18655526     0.08638978
 h     -3.08011087     0.54530359    -0.60037101
 h     -0.44391899     1.06952130     1.74625754
          17

 c      1.36491616    -0.49482153    -0.02330493
 c      0.00446042    -1.04869794     0.09454516
 c     -1.01564742    -0.04367733    -0.02951782
 c     -1.05889405     1.11359211     0.96353353
 c     -0.35011662     1.38017234    -0.40564883
 c      1.10301985     0.88065051    -0.37019204
 h      0.00810144    -2.16585979     0.36938954
 h     -2.01817549     1.56242211     1.27842450
 h     -0.93918777     1.58810967    -1.27885853
 h      1.95926700     1.54120543    -0.64002549
 o      2.50829806    -1.10648234     0.31518116
 h      2.95614413    -1.27755808    -0.46035478
 c     -2.48476901    -0.41119549    -0.63377416
 h     -2.49045196    -0.68104315    -1.60072526
 h     -2.93125707    -1.23160186     0.07427822
 h     -3.05688327     0.60437797    -0.58023114
 h     -0.49743572     1.05972516     1.73490594
          17

 c      1.35905172    -0.48393476    -0.01836001
 c      0.01937492    -1.04832977     0.10746024
 c     -1.02604862    -0.06533497    -0.01769224
 c     -1.05857454     1.12610825     0.95485998
 c     -0.35988886     1.38431994    -0.39169444
 c      1.11236308     0.88042692    -0.37939301
 h      0.06045698    -2.19994195     0.34827745
 h     -2.04280351     1.58362857     1.28567127
 h     -0.93406066     1.62464196    -1.27277142
 h      1.89226257     1.47872119    -0.66036737
 o      2.50255460    -1.11081024     0.30628618
 h      2.98048437    -1.31893716    -0.46554902
 c     -2.47779963    -0.40154359    -0.64432274
 h     -2.45045902    -0.71697418    -1.65209879
 h     -2.91555284    -1.26242901     0.04972445
 h     -3.02899390     0.64616059    -0.55887295
 h     -0.50878877     1.04501529     1.77364411
          17

 c      1.35074498    -0.47145973    -0.01373158
 c      0.03609847    -1.04885995     0.12115918
 c     -1.03800728    -0.08688195    -0.00683080
 c     -1.06037701     1.13942417     0.94363803
 c     -0.36895201     1.38477016    -0.37651379
 c      1.12008350     0.87869440    -0.38820051
 h      0.10370266    -2.21517673     0.32251798
 h     -2.06002320     1.60063744     1.28280395
 h     -0.92656171     1.66986390    -1.27025024
 h      1.84663086     1.43584887    -0.68414121
 o      2.49585730    -1.11474231     0.29817531
 h      3.01763588    -1.36472673    -0.48702592
 c     -2.47058717    -0.39097465    -0.65179680
 h     -2.40849972    -0.75728179    -1.71647735
 h     -2.89636140    -1.27557822     0.01185533
 h     -2.99635775     0.66560695    -0.53911061
 h     -0.49067405     1.02655878     1.84624322
          17

 c      1.34082265    -0.45764894    -0.00948257
 c      0.05393833    -1.05037310     0.13541685
 c     -1.05103287    -0.10801838     0.00306333
 c     -1.06294506     1.15323827     0.93279144
 c     -0.37718905     1.38164464    -0.36067269
 c      1.12380911     0.87398379    -0.39564082
 h      0.13725707    -2.21008259     0.29296927
 h     -2.06618736     1.61181383     1.26881897
 h     -0.91523773     1.72103386    -1.26747454
 h      1.84755468     1.43208318    -0.72206293
 o      2.48891365    -1.11856051     0.28985454
 h      3.05392735    -1.40865922    -0.50749769
 c     -2.46291084    -0.38041339    -0.65788564
 h     -2.36663827    -0.79271784    -1.77306466
 h     -2.87563899    -1.27061157    -0.03783803
 h     -2.96067824     0.66177001    -0.52327940
 h     -0.46399314     1.00833771     1.92218236
          17

 c      1.33020811    -0.44290516    -0.00560940
 c      0.07203398    -1.05264863     0.14994241
 c     -1.06454621    -0.12849080     0.01205230
 c     -1.06535770     1.16710669     0.92436202
 c     -0.38452241     1.37519863    -0.34489183
 c      1.12368191     0.86687778    -0.40168173
 h      0.16109341    -2.18689646     0.26118824
 h     -2.06061871     1.61705196     1.24410581
 h     -0.89849276     1.77489284    -1.26011583
 h      1.89070587     1.46395508    -0.77403881
 o      2.48225320    -1.12249568     0.28066211
 h      3.07857773    -1.44501880    -0.51523637
 c     -2.45434603    -0.37064856    -0.66379158
 h     -2.32696376    -0.81665275    -1.80986680
 h     -2.85652835    -1.25028397    -0.09583561
 h     -2.92522345     0.63787777    -0.51300961
 h     -0.44208999     0.99412252     1.98086821
          17

 c      1.31986704    -0.42777563    -0.00204274
 c      0.08941512    -1.05514837     0.16441080
 c     -1.07790746    -0.14807457     0.02025811
 c     -1.06706089     1.18054697     0.91939837
 c     -0.39084647     1.36576309    -0.32989466
 c      1.12179673     0.85961977    -0.40728739
 h      0.17580648    -2.15197817     0.22915223
 h     -2.04575051     1.61774373     1.21034786
 h     -0.87538251     1.82808153    -1.24463872
 h      1.94879352     1.50982071    -0.82854188
 o      2.47610223    -1.12663585     0.27037806
 h      3.08581229    -1.47023140    -0.50582469
 c     -2.44428956    -0.36231790    -0.67040000
 h     -2.29105203    -0.82511193    -1.82192899
 h     -2.84346623    -1.22112635    -0.15661895
 h     -2.89487007     0.60189888    -0.50897343
 h     -0.43128770     0.98639865     2.01260931
          17

 c      1.31075337    -0.41287509     0.00132565
 c      0.10506652    -1.05699583     0.17850425
 c     -1.09045037    -0.16657498     0.02784431
 c     -1.06754806     1.19305419     0.91833437
 c     -0.39598987     1.35369591    -0.31629557
 c      1.11984097     0.85421966    -0.41335985
 h      0.18262465    -2.11611659     0.19883320
 h     -2.02729217     1.61672895     1.17032384
 h     -0.84603631     1.87752083    -1.21908585
 h      1.99938640     1.55146818    -0.87495494
 o      2.47041188    -1.13092307     0.25913220
 h      3.07445652    -1.48306113    -0.48062706
 c     -2.43198192    -0.35595735    -0.67847452
 h     -2.25984402    -0.81611673    -1.80877942
 h     -2.84204624    -1.19330853    -0.21318158
 h     -2.87590616     0.56643733    -0.51066282
 h     -0.43421653     0.98658564     2.01394457
          17

 c      1.30373468    -0.39879907     0.00461309
 c      0.11801848    -1.05713032     0.19196957
 c     -1.10153159    -0.18382204     0.03499878
 c     -1.06625105     1.20413504     0.92122996
 c     -0.39972449     1.33934053    -0.30452835
 c      1.11861148     0.85193280    -0.42038668
 h      0.18318325    -2.09266021     0.17159565
 h     -2.01349091     1.61787580     1.12733928
 h     -0.81173025     1.92076542    -1.18338588
 h      2.03082845     1.57914812    -0.90749269
 o      2.46484402    -1.13513251     0.24738939
 h      3.04822610    -1.48506195    -0.44651050
 c     -2.41674018    -0.35197885    -0.68853255
 h     -2.23355452    -0.78943699    -1.77346879
 h     -2.85765954    -1.17749046    -0.25912754
 h     -2.87444155     0.54512952    -0.51676287
 h     -0.45153686     0.99530481     1.98498696
          17

 c      1.29951615    -0.38604278     0.00791546
 c      0.12745842    -1.05481689     0.20464897
 c     -1.11057862    -0.19965098     0.04191871
 c     -1.06276255     1.21343156     0.92784569
 c     -0.40179963     1.32299045    -0.29480744
 c      1.11838107     0.85340720    -0.42853891
 h      0.17898025    -2.09136067     0.14791608
 h     -2.01210767     1.62473179     1.08413095
 h     -0.77471818     1.95635844    -1.13936047
 h      2.03821747     1.58868368    -0.92375986
 o      2.45870375    -1.13881845     0.23601241
 h      3.01693806    -1.48155140    -0.41681097
 c     -2.39854800    -0.35049765    -0.70036539
 h     -2.21136159    -0.74708549    -1.72351012
 h     -2.89230868    -1.17827680    -0.29203655
 h     -2.89267589     0.54451159    -0.52655553
 h     -0.48206482     1.01231769     1.92931257
          17

 c      1.29856973    -0.37493184     0.01127529
 c      0.13282092    -1.05021250     0.21642651
 c     -1.11712436    -0.21387437     0.04879720
 c     -1.05735286     1.22093001     0.93747570
 c     -0.40198314     1.30486992    -0.28712387
 c      1.11917431     0.85880151    -0.43776503
 h      0.17099593    -2.11147467     0.12808314
 h     -2.02557304     1.63848145     1.04197941
 h     -0.73793079     1.98407473    -1.09046067
 h      2.02032557     1.57912651    -0.92336699
 o      2.45104821    -1.14136561     0.22614312
 h      2.99507643    -1.48099910    -0.40936286
 c     -2.37856216    -0.35112285    -0.71260443
 h     -2.19078345    -0.69447033    -1.67363346
 h     -2.94199362    -1.19073236    -0.31474448
 h     -2.92599852     0.55911846    -0.54095209
 h     -0.52130806     1.03597068     1.85655668
          17

 c      1.30106220    -0.36557925     0.01465695
 c      0.13381745    -1.04427386     0.22715177
 c     -1.12083190    -0.22626882     0.05580654
 c     -1.05142061     1.22710795     0.94841098
 c     -0.40010388     1.28514382    -0.28127833
 c      1.12083305     0.86779086    -0.44780108
 h      0.15991975    -2.14254548     0.11308941
 h     -2.04877960     1.65708012     1.00123390
 h     -0.70458950     2.00487219    -1.04117175
 h      1.97884106     1.55219574    -0.90762049
 o      2.44138031    -1.14241728     0.21845322
 h      2.99124617    -1.48856853    -0.43445996
 c     -2.35884003    -0.35301789    -0.72284916
 h     -2.16722915    -0.64060017    -1.64750832
 h     -2.99815100    -1.20497184    -0.33285611
 h     -2.96512054     0.57697483    -0.56147011
 h     -0.55822483     1.06210717     1.78799653
          17

 c      1.30680786    -0.35788636     0.01794422
 c      0.13044026    -1.03811411     0.23664890
 c     -1.12151110    -0.23658959     0.06307522
 c     -1.04734093     1.23281764     0.95762836
 c     -0.39608545     1.26396661    -0.27696299
 c      1.12288963     0.87948037    -0.45810108
 h      0.14646342    -2.17173476     0.10445525
 h     -2.07241661     1.67668258     0.96262676
 h     -0.67772828     2.02035668    -0.99605456
 h      1.91981902     1.51346447    -0.88032722
 o      2.43029804    -1.14230467     0.21242610
 h      2.99816268    -1.49956691    -0.48336867
 c     -2.34146868    -0.35544060    -0.72887716
 h     -2.13588373    -0.59338081    -1.66765708
 h     -3.05143726    -1.21245511    -0.35168116
 h     -3.00069118     0.58766814    -0.58865590
 h     -0.57370126     1.08389356     1.75890875
          17

 c      1.31528995    -0.35159189     0.02096583
 c      0.12295530    -1.03254034     0.24477548
 c     -1.11912346    -0.24461689     0.07065549
 c     -1.04688257     1.23868742     0.96283425
 c     -0.38995626     1.24156558    -0.27389340
 c      1.12424869     0.89222373    -0.46769259
 h      0.13133596    -2.18927943     0.10349208
 h     -2.08814098     1.69373928     0.92763199
 h     -0.65970698     2.03174556    -0.95865583
 h      1.85743152     1.47533037    -0.84970868
 o      2.41891370    -1.14169611     0.20697010
 h      3.00162218    -1.50492736    -0.53814341
 c     -2.32771457    -0.35837861    -0.73075731
 h     -2.09677305    -0.55269842    -1.73197513
 h     -3.09425992    -1.20838159    -0.37479546
 h     -3.02588149     0.58545550    -0.62162090
 h     -0.55435926     1.09703083     1.79453126
          17

 c      1.32573966    -0.34636163     0.02354175
 c      0.11187895    -1.02795773     0.25146099
 c     -1.11380379    -0.25019396     0.07848696
 c     -1.04932937     1.24456914     0.96541595
 c     -0.38185163     1.21831107    -0.27190741
 c      1.12295637     0.90356694    -0.47512271
 h      0.11510517    -2.18991470     0.11087379
 h     -2.09138176     1.70610819     0.89787034
 h     -0.65187016     2.03884979    -0.93079102
 h      1.81666689     1.45903641    -0.82952566
 o      2.40811885    -1.14112798     0.20122966
 h      2.99169433    -1.49835808    -0.58466722
 c     -2.31788226    -0.36222511    -0.73073422
 h     -2.05523600    -0.51400372    -1.81460968
 h     -3.12154483    -1.19144698    -0.40385966
 h     -3.03671274     0.56881957    -0.65846149
 h     -0.51231249     1.10548598     1.87618835
          17

 c      1.33722885    -0.34189617     0.02553886
 c      0.09795015    -1.02443057     0.25672125
 c     -1.10590283    -0.25320469     0.08639103
 c     -1.05281177     1.25003667     0.96819871
 c     -0.37204951     1.19471829    -0.27092313
 c      1.11733280     0.91129138    -0.47914099
 h      0.09813174    -2.17264219     0.12656661
 h     -2.08146341     1.71317051     0.87464097
 h     -0.65446204     2.03981722    -0.91254664
 h      1.81998345     1.48386515    -0.83172908
 o      2.39845171    -1.14091538     0.19475210
 h      2.96454238    -1.47752155    -0.61543382
 c     -2.31172544    -0.36717242    -0.73109197
 h     -2.01688248    -0.47514650    -1.89016395
 h     -3.13082428    -1.16322800    -0.43894220
 h     -3.03178283     0.53954964    -0.69686216
 h     -0.46922658     1.11523248     1.96788830
          17

 c      1.34875205    -0.33800604     0.02691121
 c      0.08209276    -1.02174061     0.26066424
 c     -1.09600692    -0.25352511     0.09410003
 c     -1.05582407     1.25478169     0.97292293
 c     -0.36102184     1.17137655    -0.27084420
 c      1.10834980     0.91542820    -0.47994111
 h      0.08058108    -2.14058106     0.14989537
 h     -2.06100523     1.71570029     0.85875178
 h     -0.66677321     2.03180970    -0.90288652
 h      1.85944983     1.54433901    -0.85237626
 o      2.39017211    -1.14119709     0.18742598
 h      2.92112060    -1.44316713    -0.62866694
 c     -2.30860830    -0.37316366    -0.73326226
 h     -1.98519480    -0.43678354    -1.94359901
 h     -3.12255342    -1.12808032    -0.47880408
 h     -3.01231150     0.50250666    -0.73452837
 h     -0.43886284     1.12930186     2.04587168
          17

 c      1.35931011    -0.33458066     0.02769179
 c      0.06534750    -1.01939769     0.26349121
 c     -1.08490396    -0.25100685     0.10129176
 c     -1.05725933     1.25856575     0.98024856
 c     -0.34942815     1.14886485    -0.27151360
 c      1.09874359     0.91761071    -0.47865458
 h      0.06248531    -2.10121421     0.17965027
 h     -2.03538405     1.71571792     0.85039023
 h     -0.68742487     2.01203700    -0.90039050
 h      1.90736940     1.61766246    -0.87760025
 o      2.38327966    -1.14195505     0.17948873
 h      2.86669650    -1.39867205    -0.62853975
 c     -2.30740513    -0.38001025    -0.73799912
 h     -1.96184220    -0.40078819    -1.96804488
 h     -3.10092344    -1.09350533    -0.52101166
 h     -2.98245633     0.46578841    -0.76948899
 h     -0.42725972     1.14841524     2.09878448
          17

 c      1.36798494    -0.33152686     0.02796619
 c      0.04879132    -1.01667455     0.26547517
 c     -1.07350235    -0.24548816     0.10762864
 c     -1.05621370     1.26116147     0.99028092
 c     -0.33804466     1.12769352    -0.27272249
 c      1.09074125     0.91919346    -0.47619149
 h      0.04382159    -2.06606651     0.21436685
 h     -2.01166856     1.71606829     0.84907955
 h     -0.71467941     1.97859175    -0.90376935
 h      1.94282476     1.68528464    -0.89692559
 o      2.37748241    -1.14301720     0.17162391
 h      2.81109208    -1.34982774    -0.62680754
 c     -2.30645559    -0.38741882    -0.74565605
 h     -1.94731112    -0.36936121    -1.96149255
 h     -3.07450441    -1.07018134    -0.56216637
 h     -2.94910715     0.44015477    -0.80032654
 h     -0.43629953     1.17217783     2.12194675
          17

 c      1.37399121    -0.32875920     0.02785920
 c      0.03346588    -1.01285585     0.26690518
 c     -1.06272666    -0.23681604     0.11280439
 c     -1.05205059     1.26239996     1.00284748
 c     -0.32767104     1.10827287    -0.27424233
 c      1.08565904     0.92088229    -0.47305721
 h      0.02456593    -2.04757294     0.25289458
 h     -1.99631694     1.71939546     0.85390516
 h     -0.74670349     1.93091764    -0.91211037
 h      1.95572030     1.73703036    -0.90515190
 o      2.37231233    -1.14415412     0.16487097
 h      2.76664501    -1.30316005    -0.64135538
 c     -2.30394313    -0.39495238    -0.75627607
 h     -1.94107981    -0.34470365    -1.92534156
 h     -3.05436162    -1.06965001    -0.59881125
 h     -2.91975751     0.43586022    -0.82612076
 h     -0.46553460     1.19962460     2.11430371
          17

 c      1.37672372    -0.32622932     0.02751591
 c      0.02030967    -1.00777760     0.26803829
 c     -1.05340979    -0.22488258     0.11658971
 c     -1.04466806     1.26228841     1.01749503
 c     -0.31902991     1.09090662    -0.27585105
 c      1.08418649     0.92300215    -0.46952166
 h      0.00472844    -2.05222435     0.29478156
 h     -1.99215525     1.72670147     0.86400992
 h     -0.78177316     1.86996129    -0.92495451
 h      1.94251534     1.76804057    -0.90022519
 o      2.36759390    -1.14532330     0.15981988
 h      2.74048743    -1.26187290    -0.68315262
 c     -2.29886763    -0.40209105    -0.76948472
 h     -1.94124189    -0.32877682    -1.86494775
 h     -3.04745548    -1.09805815    -0.62906045
 h     -2.89850302     0.45676605    -0.84589446
 h     -0.51231319     1.22934417     2.07819876
          17

 c      1.37581826    -0.32397756     0.02707094
 c      0.01007770    -1.00217942     0.26912456
 c     -1.04620061    -0.20968539     0.11886884
 c     -1.03474442     1.26107680     1.03323888
 c     -0.31267043     1.07580841    -0.27734450
 c      1.08655176     0.92570070    -0.46573213
 h     -0.01554991    -2.07560784     0.33969882
 h     -1.99693951     1.73659481     0.87893820
 h     -0.81840959     1.79808317    -0.94227117
 h      1.90333281     1.77649776    -0.88181464
 o      2.36374499    -1.14671304     0.15577530
 h      2.72915678    -1.22476356    -0.74256921
 c     -2.29181374    -0.40846053    -0.78424245
 h     -1.94353594    -0.32280593    -1.79227093
 h     -3.05067511    -1.15067974    -0.65338566
 h     -2.88407016     0.49695483    -0.85824567
 h     -0.57048820     1.25949645     2.02195554
          17

 c      1.37119773    -0.32217663     0.02663084
 c      0.00324790    -0.99732667     0.27045502
 c     -1.04149563    -0.19141760     0.11966507
 c     -1.02379741     1.25916092     1.04808040
 c     -0.30889914     1.06313979    -0.27854880
 c      1.09251546     0.92897650    -0.46172772
 h     -0.03585747    -2.10581505     0.38651911
 h     -2.00503824     1.74606891     0.89844316
 h     -0.85538319     1.71873748    -0.96431251
 h      1.84133476     1.76325025    -0.85100310
 o      2.36133167    -1.14845929     0.15139825
 h      2.72497260    -1.19024877    -0.79933979
 c     -2.28456336    -0.41396280    -0.79855123
 h     -1.93996485    -0.32643594    -1.72970564
 h     -3.05410129    -1.21489169    -0.67349018
 h     -2.87232098     0.54434655    -0.86203023
 h     -0.62808061     1.28819908     1.96561083
          17

 c      1.36306221    -0.32112728     0.02627743
 c     -0.00004894    -0.99431471     0.27233752
 c     -1.03939910    -0.17056083     0.11915283
 c     -1.01389979     1.25683950     1.05879569
 c     -0.30776108     1.05306504    -0.27935944
 c      1.10124036     0.93251276    -0.45736620
 h     -0.05548729    -2.13066752     0.43329652
 h     -2.01062951     1.75207759     0.92200686
 h     -0.89151875     1.63592216    -0.99128546
 h      1.76403413     1.73353374    -0.81097258
 o      2.36064930    -1.15051541     0.14565164
 h      2.72253137    -1.15831596    -0.83765044
 c     -2.27911430    -0.41868310    -0.80973320
 h     -1.91945543    -0.33749450    -1.70711630
 h     -3.04839528    -1.27760035    -0.69089287
 h     -2.85955416     0.58677031    -0.85731624
 h     -0.66738661     1.31488675     1.94396090
          17

 c      1.35183752    -0.32120521     0.02607427
 c     -0.00004164    -0.99368551     0.27503399
 c     -1.03972723    -0.14794253     0.11764089
 c     -1.00650824     1.25419487     1.06294535
 c     -0.30907670     1.04580386    -0.27982136
 c      1.11108443     0.93528918    -0.45217658
 h     -0.07354326    -2.14175940     0.47787702
 h     -2.01004298     1.75269289     0.94854759
 h     -0.92533272     1.55354827    -1.02289286
 h      1.68612666     1.70120848    -0.76859263
 o      2.36169111    -1.15271050     0.13801728
 h      2.71958639    -1.12987819    -0.84973860
 c     -2.27656433    -0.42262329    -0.81643867
 h     -1.87639224    -0.35434165    -1.73837853
 h     -3.02819534    -1.32933065    -0.70634474
 h     -2.84378857     0.61516082    -0.84553220
 h     -0.67642711     1.34083740     1.98368251
          17

 c      1.33811522    -0.32280888     0.02607246
 c      0.00274337    -0.99539830     0.27871955
 c     -1.04207780    -0.12471027     0.11552084
 c     -1.00134229     1.25141339     1.06196243
 c     -0.31252215     1.04164498    -0.28019772
 c      1.11963792     0.93529314    -0.44530858
 h     -0.08908563    -2.13513837     0.51843570
 h     -2.00244511     1.74748698     0.97655987
 h     -0.95473573     1.47506706    -1.05799390
 h      1.62999679     1.69204156    -0.73503393
 o      2.36422869    -1.15482682     0.12842421
 h      2.71632061    -1.10596891    -0.83482705
 c     -2.27641140    -0.42558473    -0.82013038
 h     -1.81901070    -0.37746524    -1.80411026
 h     -2.99202817    -1.36470617    -0.71981892
 h     -2.82481946     0.62412648    -0.82897314
 h     -0.66148744     1.36527980     2.06736617
          17

 c      1.32259645    -0.32636940     0.02632795
 c      0.00760443    -0.99894889     0.28346720
 c     -1.04594962    -0.10219186     0.11321616
 c     -0.99739659     1.24882821     1.05909048
 c     -0.31772398     1.04090455    -0.28092931
 c      1.12492276     0.93078099    -0.43613155
 h     -0.10128765    -2.11096635     0.55383988
 h     -1.98935495     1.73743018     1.00457422
 h     -0.97712806     1.40351707    -1.09467958
 h      1.61273264     1.72926407    -0.71901605
 o      2.36785036    -1.15665978     0.11724546
 h      2.71522869    -1.08716439    -0.79904205
 c     -2.27732699    -0.42743767    -0.82310499
 h     -1.76112918    -0.40679550    -1.87510367
 h     -2.94137010    -1.38187256    -0.73078887
 h     -2.80407118     0.61186103    -0.81029394
 h     -0.63545955     1.38479317     2.15742207
          17

 c      1.30604509    -0.33238949     0.02691350
 c      0.01379294    -1.00348753     0.28923926
 c     -1.05084208    -0.08170321     0.11114576
 c     -0.99391008     1.24662848     1.05659591
 c     -0.32430614     1.04385262    -0.28251645
 c      1.12700604     0.92289254    -0.42515838
 h     -0.10964155    -2.07341873     0.58399340
 h     -1.97400545     1.72463502     1.03148976
 h     -0.98995762     1.34172295    -1.13076865
 h      1.62786987     1.80329049    -0.71624115
 o      2.37194112    -1.15807919     0.10539720
 h      2.72176708    -1.07290966    -0.75684785
 c     -2.27797225    -0.42824611    -0.82682834
 h     -1.71287608    -0.44058222    -1.93201336
 h     -2.88007344    -1.38239454    -0.73848533
 h     -2.78458616     0.58036990    -0.79216178
 h     -0.60682882     1.39664211     2.22816661
          17

 c      1.28926299    -0.34136887     0.02787303
 c      0.02060779    -1.00789647     0.29587504
 c     -1.05629414    -0.06437335     0.10968226
 c     -0.99040641     1.24481581     1.05558747
 c     -0.33186633     1.05064112    -0.28540393
 c      1.12700283     0.91461966    -0.41347877
 h     -0.11421245    -2.03076921     0.61021391
 h     -1.96059978     1.71189981     1.05667897
 h     -0.99139582     1.29237116    -1.16439254
 h      1.65727397     1.88335025    -0.71587093
 o      2.37569572    -1.15908220     0.09426103
 h      2.74424367    -1.06089985    -0.72957185
 c     -2.27708460    -0.42820941    -0.83194414
 h     -1.67970693    -0.47626046    -1.96552765
 h     -2.81412914    -1.37176999    -0.74195907
 h     -2.77116702     0.53603213    -0.77692667
 h     -0.57979507     1.39957390     2.26738432
          17

 c      1.27307357    -0.35362204     0.02914226
 c      0.02744064    -1.01092053     0.30309698
 c     -1.06188416    -0.05100333     0.10910610
 c     -0.98661878     1.24330781     1.05650106
 c     -0.33996359     1.06124503    -0.28989119
 c      1.12564916     0.90827920    -0.40186527
 h     -0.11579500    -1.99450177     0.63535017
 h     -1.95302798     1.70192749     1.07993654
 h     -0.98080437     1.25788710    -1.19436261
 h      1.68793434     1.94579335    -0.71046110
 o      2.37844672    -1.15974665     0.08483976
 h      2.78871542    -1.04810460    -0.73180037
 c     -2.27338553    -0.42760356    -0.83867566
 h     -1.66406551    -0.51113272    -1.97214179
 h     -2.75107430    -1.35962238    -0.74000472
 h     -2.77032227     0.48959700    -0.76621840
 h     -0.55630128     1.39327273     2.27035928
          17

 c      1.25829147    -0.36911700     0.03051098
 c      0.03375414    -1.01151910     0.31060033
 c     -1.06722315    -0.04196914     0.10957030
 c     -0.98252754     1.24203684     1.05939511
 c     -0.34815078     1.07542368    -0.29607589
 c      1.12320176     0.90501368    -0.39067063
 h     -0.11558168    -1.97553982     0.66285647
 h     -1.95323880     1.69642807     1.10129753
 h     -0.95890205     1.24024604    -1.22030348
 h      1.71328885     1.97866024    -0.69670387
 o      2.38021495    -1.16007485     0.07673972
 h      2.85059936    -1.03358216    -0.75531891
 c     -2.26573536    -0.42671670    -0.84706093
 h     -1.66652860    -0.54261816    -1.95165115
 h     -2.69814752    -1.35744994    -0.73115771
 h     -2.78897386     0.45326060    -0.76070582
 h     -0.53707714     1.37794429     2.23638950
          17

 c      1.24568774    -0.38740287     0.03164681
 c      0.03899231    -1.00940004     0.31825082
 c     -1.07195497    -0.03719241     0.11108516
 c     -0.97842010     1.24098852     1.06400916
 c     -0.35601572     1.09271792    -0.30382925
 c      1.11969471     0.90511424    -0.37997173
 h     -0.11420278    -1.97806989     0.69451227
 h     -1.96026186     1.69561034     1.12083089
 h     -0.92766971     1.24081862    -1.24266318
 h      1.73044463     1.97730167    -0.67361752
 o      2.38158645    -1.15999559     0.06878678
 h      2.91700032    -1.01855473    -0.77929332
 c     -2.25367018    -0.42574416    -0.85691458
 h     -1.68595630    -0.56842144    -1.90674009
 h     -2.65933003    -1.37256408    -0.71414568
 h     -2.83076328     0.43345629    -0.76053570
 h     -0.52174114     1.35423320     2.16816937
          17

 c      1.23595597    -0.40765818     0.03214995
 c      0.04253300    -1.00523581     0.32621934
 c     -1.07576395    -0.03618196     0.11352700
 c     -0.97491869     1.24015966     1.06960096
 c     -0.36320756     1.11248419    -0.31280606
 c      1.11509013     0.90829897    -0.36967890
 h     -0.11110426    -1.99673689     0.72879388
 h     -1.97066314     1.69842653     1.13859650
 h     -0.89006206     1.26028683    -1.26265219
 h      1.73856208     1.94137205    -0.64146835
 o      2.38315595    -1.15948130     0.06010737
 h      2.97568560    -1.00434811    -0.78781836
 c     -2.23794689    -0.42475813    -0.86754528
 h     -1.71858903    -0.58696328    -1.84456934
 h     -2.63374138    -1.40264923    -0.68884511
 h     -2.89205379     0.42557126    -0.76618257
 h     -0.50787923     1.32339875     2.07373759
          17

 c      1.22965823    -0.42883121     0.03161289
 c      0.04378219    -1.00025294     0.33487726
 c     -1.07839173    -0.03813694     0.11666193
 c     -0.97306134     1.23948198     1.07457361
 c     -0.36945078     1.13396119    -0.32250188
 c      1.10929108     0.91382666    -0.35958900
 h     -0.10516730    -2.02080414     0.76195643
 h     -1.98000600     1.70330765     1.15483533
 h     -0.84952674     1.29859222    -1.28194945
 h      1.73871426     1.87434928    -0.60152722
 o      2.38528712    -1.15858430     0.05036104
 h      3.01884571    -0.99153072    -0.77379030
 c     -2.22050466    -0.42378768    -0.87739376
 h     -1.75609579    -0.59847064    -1.78053984
 h     -2.61728961    -1.43777542    -0.65685593
 h     -2.96271724     0.41824985    -0.77842965
 h     -0.48853533     1.28751024     1.97086702
          17

 c      1.22713289    -0.44981813     0.02968074
 c      0.04234640    -0.99565181     0.34458127
 c     -1.07966634    -0.04207947     0.12016833
 c     -0.97442178     1.23882513     1.07633216
 c     -0.37455861     1.15635938    -0.33237977
 c      1.10201926     0.92044010    -0.34939129
 h     -0.09572531    -2.04006241     0.79030772
 h     -1.98430325     1.70887854     1.17021620
 h     -0.80930071     1.35487019    -1.30193740
 h      1.73523982     1.78525023    -0.55640477
 o      2.38809660    -1.15742541     0.03961387
 h      3.04325619    -0.97984935    -0.73694808
 c     -2.20392302    -0.42277715    -0.88387478
 h     -1.78439975    -0.60651277    -1.74139822
 h     -2.60542234    -1.46702534    -0.62105901
 h     -3.03102184     0.40132128    -0.79759769
 h     -0.44926403     1.24884565     1.88903760
          17

 c      1.22838535    -0.46962563     0.02610778
 c      0.03817018    -0.99228750     0.35553241
 c     -1.07953160    -0.04698629     0.12365916
 c     -0.98040820     1.23813731     1.07283907
 c     -0.37844347     1.17896037    -0.34205047
 c      1.09256149     0.92620864    -0.33865458
 h     -0.08301785    -2.04775241     0.81154478
 h     -1.98114020     1.71445421     1.18584639
 h     -0.77167138     1.42732968    -1.32258211
 h      1.73863788     1.69145845    -0.51054839
 o      2.39142643    -1.15619501     0.02826789
 h      3.05066900    -0.96802551    -0.68277498
 c     -2.19042883    -0.42163230    -0.88445679
 h     -1.79028669    -0.61665259    -1.75392358
 h     -2.59460511    -1.48267767    -0.58471656
 h     -3.08744702     0.36928649    -0.82308163
 h     -0.37526850     1.20804228     1.85187814
          17

 c      1.23300846    -0.48748653     0.02079973
 c      0.03159348    -0.99059136     0.36772286
 c     -1.07805619    -0.05189113     0.12673127
 c     -0.99034289     1.23734430     1.06504728
 c     -0.38110796     1.20120484    -0.35139243
 c      1.07969677     0.92877408    -0.32692470
 h     -0.06815392    -2.04105273     0.82508937
 h     -1.97063196     1.72038665     1.20297430
 h     -0.73764874     1.51312333    -1.34170029
 h      1.76646609     1.61664603    -0.46939378
 o      2.39473641    -1.15518788     0.01708823
 h      3.04957398    -0.95307488    -0.62295074
 c     -2.18060818    -0.42071767    -0.87923781
 h     -1.77541733    -0.62953283    -1.81541476
 h     -2.58262354    -1.48100683    -0.55074297
 h     -3.12590547     0.32108285    -0.85332427
 h     -0.27332054     1.16525482     1.84913458
          17

 c      1.24017369    -0.50291650     0.01383016
 c      0.02332138    -0.99058671     0.38092197
 c     -1.07543046    -0.05593286     0.12903654
 c     -1.00178386     1.23606765     1.05537953
 c     -0.38262725     1.22273717    -0.36049612
 c      1.06278187     0.92682623    -0.31407900
 h     -0.05291002    -2.02093098     0.83211428
 h     -1.95551894     1.72809490     1.22272184
 h     -0.70723989     1.60837716    -1.35532408
 h      1.83077055     1.57398532    -0.43543346
 o      2.39707726    -1.15484123     0.00712262
 h      3.05582704    -0.92967950    -0.57406867
 c     -2.17371865    -0.42083659    -0.87074082
 h     -1.75284543    -0.64030338    -1.89627980
 h     -2.56843442    -1.46190265    -0.52133388
 h     -3.14366183     0.25894044    -0.88613218
 h     -0.16810090     1.12334224     1.85424125
          17

 c      1.24871862    -0.51568176     0.00541519
 c      0.01430280    -0.99190961     0.39468437
 c     -1.07195622    -0.05838275     0.13031611
 c     -1.01248885     1.23379052     1.04544258
 c     -0.38313495     1.24339274    -0.36951305
 c      1.04330093     0.92119886    -0.30049158
 h     -0.03946589    -1.99214731     0.83558229
 h     -1.93988400     1.73954820     1.24597720
 h     -0.68001153     1.70847658    -1.35899682
 h      1.91988095     1.55333857    -0.40623206
 o      2.39767739    -1.15560254    -0.00091319
 h      3.08365387    -0.89242575    -0.54781253
 c     -2.16884366    -0.42262317    -0.86139682
 h     -1.73321116    -0.64506464    -1.96942457
 h     -2.55205250    -1.42876475    -0.49771444
 h     -3.14131178     0.18765482    -0.91918297
 h     -0.08043168     1.08617658     1.85048739
          17

 c      1.25732419    -0.52569838    -0.00414479
 c      0.00554794    -0.99384142     0.40838754
 c     -1.06801347    -0.05867032     0.13039094
 c     -1.02107981     1.23011326     1.03594855
 c     -0.38278394     1.26313822    -0.37854041
 c      1.02389772     0.91341296    -0.28664937
 h     -0.03003348    -1.96302213     0.84013870
 h     -1.92698115     1.75622411     1.27315832
 h     -0.65552695     1.80864544    -1.34914598
 h      2.00922676     1.53794181    -0.37860871
 o      2.39696983    -1.15755241    -0.00738087
 h      3.12941520    -0.84190555    -0.53900697
 c     -2.16508049    -0.42632339    -0.85273758
 h     -1.72167024    -0.64276598    -2.01950219
 h     -2.53463518    -1.38885367    -0.47971189
 h     -3.12338534     0.11438507    -0.95054772
 h     -0.02175610     1.05666742     1.83187322
          17

 c      1.26472819    -0.53296960    -0.01451752
 c     -0.00204686    -0.99547085     0.42133092
 c     -1.06401408    -0.05639999     0.12913565
 c     -1.02694987     1.22488100     1.02722186
 c     -0.38169244     1.28199728    -0.38757123
 c      1.00672386     0.90445849    -0.27291365
 h     -0.02640865    -1.94356748     0.85125206
 h     -1.91733513     1.77796899     1.30377371
 h     -0.63355941     1.90455347    -1.32387987
 h      2.07987162     1.51816896    -0.35109035
 o      2.39629933    -1.16035490    -0.01324233
 h      3.17557418    -0.78524029    -0.53309495
 c     -2.16131051    -0.43184796    -0.84567123
 h     -1.71993766    -0.63417070    -2.03944454
 h     -2.51853447    -1.35323889    -0.46532941
 h     -3.09895468     0.04828983    -0.97921724
 h      0.00276368     1.03656858     1.79775483
          17

 c      1.26989868    -0.53759934    -0.02536390
 c     -0.00780400    -0.99609044     0.43293295
 c     -1.06036150    -0.05134942     0.12645896
 c     -1.03005982     1.21820222     1.01949762
 c     -0.37990468     1.29998347    -0.39648578
 c      0.99310018     0.89483174    -0.25954843
 h     -0.02963908    -1.94079690     0.87306763
 h     -1.90850338     1.80259704     1.33614184
 h     -0.61415895     1.99277443    -1.28322674
 h      2.12179531     1.49087321    -0.32341950
 o      2.39683828    -1.16358034    -0.01923102
 h      3.20675909    -0.73039242    -0.51925293
 c     -2.15624093    -0.43890243    -0.84073730
 h     -1.72789007    -0.62092139    -2.02684765
 h     -2.50670801    -1.33449509    -0.45114374
 h     -3.08022518    -0.00110228    -1.00532871
 h     -0.00844987     1.02676565     1.74989061
          17

 c      1.27212515    -0.53982528    -0.03634688
 c     -0.01129306    -0.99560810     0.44293832
 c     -1.05741646    -0.04345886     0.12229673
 c     -1.03075531     1.21038383     1.01296629
 c     -0.37737576     1.31703944    -0.40505337
 c      0.98373975     0.88481700    -0.24677703
 h     -0.03997610    -1.95384411     0.90602215
 h     -1.89662320     1.82658365     1.36764173
 h     -0.59761692     2.07119034    -1.22905216
 h      2.13092818     1.45616301    -0.29584893
 o      2.39919404    -1.16687196    -0.02569445
 h      3.21511630    -0.68308962    -0.49287039
 c     -2.14899790    -0.44721639    -0.83812062
 h     -1.74406335    -0.60513943    -1.98264595
 h     -2.50099918    -1.34093704    -0.43444501
 h     -3.07693062    -0.02729189    -1.02930265
 h     -0.05401084     1.02736697     1.69176903
          17

 c      1.27103556    -0.54003836    -0.04713363
 c     -0.01232365    -0.99451088     0.45143177
 c     -1.05546613    -0.03282358     0.11661496
 c     -1.02975533     1.20185637     1.00761542
 c     -0.37397795     1.33298918    -0.41294099
 c      0.97893491     0.87464426    -0.23480417
 h     -0.05695483    -1.97435843     0.94666533
 h     -1.87836903     1.84627587     1.39535422
 h     -0.58437671     2.13931106    -1.16475718
 h      2.10685569     1.41575135    -0.26882390
 o      2.40345618    -1.16996138    -0.03271071
 h      3.19922910    -0.64644304    -0.45368405
 c     -2.13987648    -0.45674738    -0.83751272
 h     -1.76534215    -0.58938286    -1.91203682
 h     -2.50042925    -1.37120039    -0.41584887
 h     -3.08964394    -0.02979697    -1.05004290
 h     -0.12771317     1.03733282     1.62967283
          17

 c      1.26656920    -0.53878689    -0.05739775
 c     -0.01093395    -0.99342466     0.45865291
 c     -1.05470381    -0.01968915     0.10941739
 c     -1.02847492     1.19316408     1.00287651
 c     -0.36952479     1.34752074    -0.41974066
 c      0.97858396     0.86452674    -0.22381169
 h     -0.07946294    -1.99170623     0.98980141
 h     -1.85223063     1.85891740     1.41667817
 h     -0.57491304     2.19833538    -1.09472034
 h      2.05248745     1.37270199    -0.24287798
 o      2.40925917    -1.17269556    -0.04016895
 h      3.16327541    -0.62061365    -0.40448986
 c     -2.13036303    -0.46759587    -0.83786269
 h     -1.78595709    -0.57685465    -1.82794932
 h     -2.50168479    -1.41563438    -0.39916301
 h     -3.11002159    -0.01349553    -1.06451575
 h     -0.21337175     1.05349184     1.57581759
          17

 c      1.25893083    -0.53676070    -0.06683094
 c     -0.00736900    -0.99275224     0.46481454
 c     -1.05521647    -0.00444000     0.10075562
 c     -1.02944423     1.18497427     0.99723004
 c     -0.36381059     1.36022442    -0.42502782
 c      0.98202805     0.85459109    -0.21394598
 h     -0.10589527    -1.99738071     1.03059931
 h     -1.81912444     1.86334014     1.42973689
 h     -0.56956525     2.25068310    -1.02342373
 h      1.97597230     1.33224995    -0.21857681
 o      2.41577291    -1.17514127    -0.04779198
 h      3.11765926    -0.60141250    -0.35074581
 c     -2.12251876    -0.47972816    -0.83702552
 h     -1.79616382    -0.57158481    -1.75597156
 h     -2.50116756    -1.46257278    -0.38878923
 h     -3.12723023     0.01458916    -1.06947041
 h     -0.27926082     1.06972870     1.55216341
          17

 c      1.24854540    -0.53473939    -0.07516850
 c     -0.00204565    -0.99257249     0.47002259
 c     -1.05697137     0.01241814     0.09073706
 c     -1.03505364     1.17778593     0.98895173
 c     -0.35665577     1.37070377    -0.42845527
 c      0.98769963     0.84468506    -0.20532816
 h     -0.13439520    -1.98651450     1.06555029
 h     -1.78273964     1.86053554     1.43368231
 h     -0.56831089     2.29881200    -0.95443596
 h      1.89490476     1.30368393    -0.19635342
 o      2.42175985    -1.17769580    -0.05519500
 h      3.07871764    -0.57895931    -0.29953862
 c     -2.11830298    -0.49289152    -0.83220373
 h     -1.78404324    -0.57744180    -1.72958905
 h     -2.49637840    -1.50282236    -0.38766911
 h     -3.13275200     0.04773032    -1.06305045
 h     -0.29290965     1.08010296     1.58143989
          17

 c      1.23602582    -0.53349776    -0.08222018
 c      0.00449214    -0.99267984     0.47426660
 c     -1.05981301     0.03027156     0.07951494
 c     -1.04415406     1.17142054     0.97869794
 c     -0.34795267     1.37872493    -0.42985312
 c      0.99297135     0.83420394    -0.19810402
 h     -0.16311822    -1.95781912     1.09272606
 h     -1.74935559     1.85398408     1.42903809
 h     -0.57052567     2.34371934    -0.88973966
 h      1.83832271     1.30163295    -0.17605062
 o      2.42606375    -1.18085001    -0.06211549
 h      3.06148379    -0.54201617    -0.25579213
 c     -2.11854894    -0.50685701    -0.82259036
 h     -1.74624169    -0.59510440    -1.75939864
 h     -2.48627725    -1.53094160    -0.39660439
 h     -3.12165550     0.08041781    -1.04510067
 h     -0.26196456     1.08500831     1.65718403
          17

 c      1.22215396    -0.53371418    -0.08788989
 c      0.01163276    -0.99264033     0.47743760
 c     -1.06350155     0.04842591     0.06725857
 c     -1.05336230     1.16538117     0.96899102
 c     -0.33772330     1.38430737    -0.42923564
 c      0.99555536     0.82265119    -0.19246635
 h     -0.19052779    -1.91326219     1.11194453
 h     -1.72619673     1.84888063     1.41771214
 h     -0.57488412     2.38415707    -0.82985399
 h      1.83058526     1.33874718    -0.15660938
 o      2.42843267    -1.18444783    -0.06865095
 h      3.06684969    -0.49029556    -0.21839768
 c     -2.12247959    -0.52152414    -0.81055993
 h     -1.69399378    -0.62125888    -1.81910250
 h     -2.47121569    -1.54513670    -0.41438178
 h     -3.09249073     0.10857161    -1.01682455
 h     -0.22011527     1.08761795     1.75010362
          17

 c      1.20784999    -0.53593608    -0.09217123
 c      0.01876163    -0.99183748     0.47933920
 c     -1.06777534     0.06614463     0.05411945
 c     -1.06033152     1.15937036     0.96178039
 c     -0.32615133     1.38768682    -0.42671817
 c      0.99592845     0.81104288    -0.18853797
 h     -0.21575504    -1.85784176     1.12502422
 h     -1.71889728     1.85007526     1.40202083
 h     -0.57954523     2.41720325    -0.77460504
 h      1.86329245     1.40887015    -0.13734121
 o      2.42945929    -1.18755838    -0.07507045
 h      3.08248485    -0.43674831    -0.18324520
 c     -2.12867978    -0.53666943    -0.79889216
 h     -1.64161272    -0.65176435    -1.87787904
 h     -2.45277538    -1.54712887    -0.43822603
 h     -3.04716827     0.12972818    -0.98051588
 h     -0.19038961     1.08929673     1.83724982
          17

 c      1.19411011    -0.54054704    -0.09513652
 c      0.02531267    -0.98953637     0.47969571
 c     -1.07237346     0.08269791     0.04023039
 c     -1.06415385     1.15341718     0.95814749
 c     -0.31352498     1.38919362    -0.42244349
 c      0.99626026     0.80156222    -0.18628569
 h     -0.23893200    -1.79907506     1.13587805
 h     -1.72935069     1.85955943     1.38297271
 h     -0.58255105     2.43967612    -0.72389379
 h      1.90835451     1.49079333    -0.11893797
 o      2.42978687    -1.18921420    -0.08152259
 h      3.09544249    -0.39580503    -0.14795642
 c     -2.13573346    -0.55181804    -0.78926826
 h     -1.59875303    -0.68342574    -1.91790135
 h     -2.43365039    -1.54234361    -0.46416643
 h     -2.99112883     0.14356065    -0.93940922
 h     -0.18245110     1.09014507     1.90672838
          17

 c      1.18192501    -0.54768344    -0.09693601
 c      0.03077734    -0.98504062     0.47822104
 c     -1.07701865     0.09742899     0.02574011
 c     -1.06486194     1.14787521     0.95876740
 c     -0.30015573     1.38913358    -0.41654774
 c      0.99814489     0.79600142    -0.18560288
 h     -0.26114866    -1.74532586     1.14969896
 h     -1.75508537     1.87521839     1.35940328
 h     -0.58223319     2.44945298    -0.67807020
 h      1.94505138     1.56578408    -0.10249727
 o      2.42975575    -1.18884868    -0.08800691
 h      3.09797808    -0.37633524    -0.11239762
 c     -2.14223978    -0.56634621    -0.78250207
 h     -1.57071831    -0.71395164    -1.93162825
 h     -2.41733298    -1.53950265    -0.48748392
 h     -2.93329871     0.15251485    -0.89740807
 h     -0.19920164     1.08986389     1.95289316
          17

 c      1.17220627    -0.55715120    -0.09779851
 c      0.03464124    -0.97796405     0.47480866
 c     -1.08139038     0.10982744     0.01086290
 c     -1.06299601     1.14325945     0.96407924
 c     -0.28634384     1.38770936    -0.40915040
 c      1.00231299     0.79524707    -0.18636414
 h     -0.28355359    -1.70266432     1.17055175
 h     -1.79064394     1.89205676     1.32895101
 h     -0.57750365     2.44626406    -0.63796840
 h      1.96373766     1.62270791    -0.08883505
 o      2.42942995    -1.18631862    -0.09444526
 h      3.08738022    -0.38121750    -0.07756362
 c     -2.14687753    -0.57974755    -0.77893498
 h     -1.56022008    -0.74158934    -1.91700873
 h     -2.40719516    -1.54787288    -0.50370743
 h     -2.88470489     0.16155887    -0.85844776
 h     -0.24057429     1.08809176     1.97306619
          17

 c      1.16573508    -0.56841114    -0.09801828
 c      0.03628912    -0.96844160     0.46974471
 c     -1.08511431     0.11958857    -0.00407728
 c     -1.05932735     1.14000810     0.97418706
 c     -0.27237612     1.38497805    -0.40035200
 c      1.00903800     0.79942907    -0.18842341
 h     -0.30591855    -1.67218430     1.19851490
 h     -1.82974916     1.90462680     1.28972712
 h     -0.56802710     2.43204131    -0.60478077
 h      1.96123150     1.65593944    -0.07846416
 o      2.42864481    -1.18186907    -0.10074025
 h      3.06536267    -0.40782307    -0.04464933
 c     -2.14875736    -0.59190401    -0.77859594
 h     -1.56830740    -0.76493740    -1.87520941
 h     -2.40508827    -1.57195485    -0.51002601
 h     -2.85481544     0.17555145    -0.82556860
 h     -0.30464590     1.08452226     1.96660630
          17

 c      1.16311037    -0.58065156    -0.09791681
 c      0.03502555    -0.95704320     0.46369470
 c     -1.08778352     0.12663368    -0.01863469
 c     -1.05478289     1.13833942     0.98865410
 c     -0.25853295     1.38083974    -0.39022977
 c      1.01839490     0.80813907    -0.19160493
 h     -0.32618317    -1.65054632     1.22926009
 h     -1.86684730     1.90877698     1.24130302
 h     -0.55429241     2.41088673    -0.57989144
 h      1.93772739     1.66324271    -0.07169246
 o      2.42697119    -1.17617473    -0.10682873
 h      3.03867826    -0.44728036    -0.01420494
 c     -2.14782768    -0.60303284    -0.78117463
 h     -1.59428375    -0.78305320    -1.81063164
 h     -2.41057833    -1.60796644    -0.50597328
 h     -2.84730303     0.19491971    -0.80043904
 h     -0.38695488     1.07888802     1.93603630
          17

 c      1.16467048    -0.59291685    -0.09778242
 c      0.03026399    -0.94446504     0.45742840
 c     -1.08900570     0.13107863    -0.03227270
 c     -1.05058943     1.13825689     1.00615580
 c     -0.24509923     1.37507810    -0.37883203
 c      1.03030597     0.82056176    -0.19570820
 h     -0.34153654    -1.63297474     1.25652954
 h     -1.89777062     1.90227077     1.18485729
 h     -0.53751689     2.38846656    -0.56468671
 h      1.89603827     1.64520088    -0.06860355
 o      2.42367857    -1.17036590    -0.11274952
 h      3.01974844    -0.48403279     0.01492365
 c     -2.14495678    -0.61331486    -0.78582838
 h     -1.63444788    -0.79602690    -1.73316943
 h     -2.42155853    -1.64634208    -0.49275615
 h     -2.85924202     0.21419935    -0.78379445
 h     -0.47806697     1.07070916     1.89099986
          17

 c      1.17040040    -0.60423175    -0.09780885
 c      0.02174686    -0.93127365     0.45152582
 c     -1.08845015     0.13316002    -0.04443475
 c     -1.04853898     1.13967861     1.02394118
 c     -0.23238517     1.36748678    -0.36617964
 c      1.04440687     0.83546439    -0.20053835
 h     -0.34977808    -1.61570619     1.27489641
 h     -1.91993591     1.88474953     1.12288714
 h     -0.51925519     2.37048017    -0.56030156
 h      1.84280783     1.60643177    -0.06878887
 o      2.41803481    -1.16565271    -0.11865694
 h      3.02208100    -0.50189623     0.04576844
 c     -2.14175894    -0.62261162    -0.79081127
 h     -1.67958052    -0.80624299    -1.66272190
 h     -2.43538972    -1.67705374    -0.47221223
 h     -2.88415465     0.22529913    -0.77603041
 h     -0.56014152     1.05852046     1.85537177
          17

 c      1.17986444    -0.61367936    -0.09806083
 c      0.00966378    -0.91781142     0.44623053
 c     -1.08588178     0.13314016    -0.05464650
 c     -1.05068817     1.14258806     1.03802242
 c     -0.22074460     1.35806948    -0.35229524
 c      1.05973591     0.85100629    -0.20598109
 h     -0.35000820    -1.59686669     1.28118995
 h     -1.93253956     1.85757624     1.05874261
 h     -0.50073310     2.36035658    -0.56726678
 h      1.79169910     1.55880964    -0.07064971
 o      2.41012034    -1.16243001    -0.12462160
 h      3.04770853    -0.49843576     0.08000055
 c     -2.14030611    -0.63042165    -0.79336287
 h     -1.71421003    -0.81944837    -1.63067429
 h     -2.44962308    -1.69286337    -0.44625270
 h     -2.91533347     0.22144568    -0.77729062
 h     -0.61025247     1.03903576     1.86654421
          17

 c      1.19220643    -0.62044208    -0.09848178
 c     -0.00535420    -0.90421147     0.44144176
 c     -1.08118836     0.13122986    -0.06261576
 c     -1.05745741     1.14680693     1.04639392
 c     -0.21055141     1.34719697    -0.33727432
 c      1.07446406     0.86457283    -0.21210579
 h     -0.34274515    -1.57651257     1.27489164
 h     -1.93708211     1.82390769     0.99604627
 h     -0.48230741     2.35749804    -0.58513702
 h      1.76615244     1.52429280    -0.07045433
 o      2.40105325    -1.16015548    -0.13043784
 h      3.08388122    -0.48687639     0.11479933
 c     -2.14207674    -0.63626518    -0.79139018
 h     -1.72723834    -0.84114748    -1.66029036
 h     -2.46229770    -1.69006740    -0.41662178
 h     -2.94758189     0.19900098    -0.78721867
 h     -0.62249536     1.01032647     1.93941200
          17

 c      1.20623597    -0.62383502    -0.09894014
 c     -0.02232837    -0.89045538     0.43678218
 c     -1.07440914     0.12758088    -0.06824855
 c     -1.06696836     1.15155709     1.05108872
 c     -0.20214888     1.33558784    -0.32132788
 c      1.08671357     0.87363464    -0.21907857
 h     -0.32978615    -1.55651296     1.25813589
 h     -1.93782434     1.78867136     0.93807923
 h     -0.46354808     2.35759433    -0.61234353
 h      1.78966962     1.52541630    -0.06358203
 o      2.39220738    -1.15823022    -0.13577810
 h      3.11532562    -0.48178043     0.14528776
 c     -2.14673558    -0.64033537    -0.78600617
 h     -1.72594828    -0.86921532    -1.73707759
 h     -2.47208829    -1.66835865    -0.38467517
 h     -2.97775900     0.15770362    -0.80478565
 h     -0.61538115     0.97695803     2.04322102
          17

 c      1.22058342    -0.62333122    -0.09929374
 c     -0.04007431    -0.87644780     0.43170173
 c     -1.06577344     0.12233755    -0.07159388
 c     -1.07714903     1.15584475     1.05469610
 c     -0.19582325     1.32412890    -0.30473377
 c      1.09681893     0.87787309    -0.22668817
 h     -0.31387490    -1.54032724     1.23540976
 h     -1.94101832     1.75762313     0.88729061
 h     -0.44384958     2.35474179    -0.64645595
 h      1.85942657     1.56035296    -0.05020888
 o      2.38467291    -1.15645158    -0.14038533
 h      3.13225427    -0.49139694     0.16763059
 c     -2.15306067    -0.64319960    -0.78000627
 h     -1.72477659    -0.89708034    -1.82703701
 h     -2.47839764    -1.63075450    -0.35116435
 h     -3.00471862     0.10032137    -0.82848545
 h     -0.60740641     0.94577168     2.14247677
          17

 c      1.23389516    -0.61855436    -0.09943748
 c     -0.05735830    -0.86212451     0.42562982
 c     -1.05572446     0.11569655    -0.07280795
 c     -1.08668838     1.15895629     1.05858114
 c     -0.19174099     1.31366031    -0.28777535
 c      1.10709158     0.87886578    -0.23429242
 h     -0.29804173    -1.53225168     1.21242133
 h     -1.95239779     1.73538847     0.84521659
 h     -0.42301161     2.34371667    -0.68470946
 h      1.94876071     1.60661685    -0.03591713
 o      2.37916230    -1.15496436    -0.14412568
 h      3.13097010    -0.51800296     0.17992020
 c     -2.16000823    -0.64520613    -0.77549421
 h     -1.73238259    -0.92024601    -1.90496705
 h     -2.48147758    -1.58365772    -0.31585879
 h     -3.02927697     0.03224826    -0.85673764
 h     -0.60813868     0.92148615     2.21745717
          17

 c      1.24503436    -0.60926724    -0.09932487
 c     -0.07304022    -0.84762236     0.41820047
 c     -1.04490696     0.10796496    -0.07215398
 c     -1.09503518     1.16062015     1.06321108
 c     -0.18986429     1.30481807    -0.27070812
 c      1.11949839     0.87804248    -0.24128758
 h     -0.28466361    -1.53569254     1.19376689
 h     -1.97400779     1.72343037     0.81307932
 h     -0.40149935     2.32130081    -0.72452590
 h      2.03362136     1.64526163    -0.02598829
 o      2.37597566    -1.15415088    -0.14699763
 h      3.11322227    -0.55921268     0.18237254
 c     -2.16672803    -0.64642153    -0.77362973
 h     -1.75169490    -0.93703866    -1.95759606
 h     -2.48242252    -1.53619956    -0.27720508
 h     -3.05414146    -0.03920309    -0.88823202
 h     -0.62136736     0.90659476     2.25971778
          17

 c      1.25323753    -0.59540320    -0.09896372
 c     -0.08615398    -0.83346067     0.40946656
 c     -1.03412814     0.09960449    -0.07000772
 c     -1.10223793     1.16095577     1.06859402
 c     -0.18992374     1.29796110    -0.25374487
 c      1.13494078     0.87620591    -0.24726800
 h     -0.27478401    -1.55106794     1.18044130
 h     -2.00309696     1.71970199     0.79241801
 h     -0.38044456     2.28670045    -0.76390486
 h      2.10041378     1.66666130    -0.02338112
 o      2.37487635    -1.15459850    -0.14916975
 h      3.08690656    -0.60802065     0.17796687
 c     -2.17250065    -0.64682224    -0.77498475
 h     -1.78262885    -0.94742019    -1.97880640
 h     -2.48259730    -1.49762059    -0.23292562
 h     -3.08290979    -0.10641913    -0.92201086
 h     -0.64807712     0.90223422     2.26638755
          17

 c      1.25821009    -0.57712212    -0.09839446
 c     -0.09590554    -0.82056894     0.39991660
 c     -1.02428934     0.09123998    -0.06684669
 c     -1.10868250     1.16030019     1.07450205
 c     -0.19146335     1.29316404    -0.23704490
 c      1.15353132     0.87383179    -0.25196318
 h     -0.26823775    -1.57519004     1.16944490
 h     -2.03400981     1.72022089     0.78488912
 h     -0.36151693     2.24147302    -0.80170608
 h      2.14277456     1.66703516    -0.02941200
 o      2.37496749    -1.15708432    -0.15102933
 h      3.06701681    -0.65267681     0.17320201
 c     -2.17695637    -0.64652959    -0.77967236
 h     -1.82350773    -0.95220375    -1.96648921
 h     -2.48248563    -1.47303666    -0.18219552
 h     -3.11769556    -0.16372943    -0.95704616
 h     -0.68768680     0.90867340     2.23776143
          17

 c      1.26014469    -0.55485727    -0.09765811
 c     -0.10164600    -0.81008715     0.39025959
 c     -1.01628899     0.08360657    -0.06321048
 c     -1.11486814     1.15906128     1.08050117
 c     -0.19392840     1.29025733    -0.22070395
 c      1.17490504     0.87130958    -0.25517943
 h     -0.26429308    -1.60285296     1.15587917
 h     -2.06093488     1.72094597     0.79152859
 h     -0.34671646     2.18914781    -0.83782350
 h      2.15842883     1.64565101    -0.04447680
 o      2.37498867    -1.16230974    -0.15306295
 h      3.07067539    -0.68088295     0.17608902
 c     -2.18031662    -0.64590484    -0.78728887
 h     -1.87138373    -0.95287306    -1.92184515
 h     -2.48105953    -1.46110688    -0.12787593
 h     -3.15696114    -0.20865050    -0.99151888
 h     -0.73808943     0.92525535     2.17761101
          17

 c      1.25964700    -0.52933938    -0.09676495
 c     -0.10289556    -0.80306795     0.38115919
 c     -1.01090738     0.07743079    -0.05963036
 c     -1.12135981     1.15769179     1.08571448
 c     -0.19676277     1.28891573    -0.20475896
 c      1.19836930     0.86902393    -0.25679197
 h     -0.26213479    -1.62909407     1.13540515
 h     -2.07966158     1.71887728     0.81220444
 h     -0.33807646     2.13443146    -0.87309431
 h      2.14812499     1.60398226    -0.06829337
 o      2.37432235    -1.17026060    -0.15541382
 h      3.10188997    -0.69029572     0.18897530
 c     -2.18333203    -0.64537095    -0.79683293
 h     -1.92171712    -0.95202444    -1.85098556
 h     -2.47658234    -1.45617696    -0.07613419
 h     -3.19588500    -0.24113145    -1.02261805
 h     -0.79466268     0.94969157     2.09637102
          17

 c      1.25758836    -0.50160483    -0.09567968
 c     -0.09942223    -0.80022619     0.37305751
 c     -1.00868692     0.07327530    -0.05654360
 c     -1.12889365     1.15676357     1.08827534
 c     -0.19949064     1.28879553    -0.18923323
 c      1.22288184     0.86729563    -0.25677816
 h     -0.26101604    -1.65067415     1.10553908
 h     -2.08835157     1.71251841     0.84541494
 h     -0.33727957     2.08190799    -0.90868871
 h      2.11662967     1.54653351    -0.09974727
 o      2.37340821    -1.18009677    -0.15770595
 h      3.14629215    -0.69061902     0.20573257
 c     -2.18701769    -0.64507607    -0.80650936
 h     -1.96766908    -0.95473401    -1.76918494
 h     -2.46789233    -1.45217177    -0.03384571
 h     -3.22879967    -0.26199525    -1.04721300
 h     -0.84842044     0.97673065     2.01764353
          17

 c      1.25493422    -0.47298310    -0.09432403
 c     -0.09132183    -0.80178385     0.36609689
 c     -1.00983278     0.07140114    -0.05422280
 c     -1.13834139     1.15694698     1.08512484
 c     -0.20176603     1.28968165    -0.17423386
 c      1.24682319     0.86616265    -0.25527281
 h     -0.26027242    -1.66668055     1.06594151
 h     -2.08803199     1.70216601     0.88825757
 h     -0.34525805     2.03463249    -0.94499515
 h      2.07609612     1.48340231    -0.13649506
 o      2.37290192    -1.19082465    -0.15946101
 h      3.18577782    -0.69311031     0.21848744
 c     -2.19243427    -0.64459074    -0.81347925
 h     -1.99990420    -0.97061538    -1.70525090
 h     -2.45498417    -1.44486175    -0.00627049
 h     -3.25123019    -0.27203540    -1.06280779
 h     -0.88605554     0.99805576     1.98069164
          17

 c      1.25259555    -0.44504584    -0.09258192
 c     -0.07904363    -0.80741423     0.36011129
 c     -1.01416765     0.07170364    -0.05275405
 c     -1.14989010     1.15847261     1.07445829
 c     -0.20338431     1.29156393    -0.16006347
 c      1.26767839     0.86510950    -0.25257889
 h     -0.25936283    -1.67870511     1.01829226
 h     -2.08315019     1.69020352     0.93659534
 h     -0.36191824     1.99348187    -0.98067480
 h      2.05035054     1.43326127    -0.17502186
 o      2.37310464    -1.20169514    -0.16038706
 h      3.20857547    -0.70456217     0.22229582
 c     -2.20035046    -0.64306692    -0.81485332
 h     -2.00997727    -1.01160970    -1.69051266
 h     -2.43895254    -1.43238638     0.00411886
 h     -3.26055628    -0.27186675    -1.06814079
 h     -0.89925690     1.00841617     2.01188264
          17

 c      1.25133226    -0.41953823    -0.09029968
 c     -0.06333136    -0.81629521     0.35468217
 c     -1.02116977     0.07375939    -0.05205650
 c     -1.16228270     1.16067066     1.05881049
 c     -0.20427603     1.29459302    -0.14724177
 c      1.28262994     0.86351269    -0.24898132
 h     -0.25796675    -1.69073496     0.96592375
 h     -2.08122480     1.68085736     0.98590430
 h     -0.38611765     1.95771325    -1.01272900
 h      2.06829825     1.41784993    -0.21296805
 o      2.37395570    -1.21222917    -0.16039596
 h      3.20998423    -0.72735385     0.21543308
 c     -2.21063209    -0.64038832    -0.81065890
 h     -1.99788715    -1.07854353    -1.72428584
 h     -2.42176554    -1.41525115    -0.00187968
 h     -3.25609415    -0.26196872    -1.06330960
 h     -0.89416904     1.01143799     2.08789150
          17

 c      1.25171717    -0.39830382    -0.08729229
 c     -0.04509857    -0.82729206     0.34926567
 c     -1.03010335     0.07696081    -0.05191795
 c     -1.17392332     1.16269655     1.04210845
 c     -0.20450818     1.29895849    -0.13637321
 c      1.29110898     0.86246331    -0.24452452
 h     -0.25602228    -1.70834520     0.91296239
 h     -2.08971272     1.67841374     1.03274894
 h     -0.41591775     1.92616107    -1.03754653
 h      2.13394384     1.44002753    -0.25176918
 o      2.37510477    -1.22219213    -0.15957220
 h      3.19144886    -0.76029322     0.19890263
 c     -2.22225200    -0.63752342    -0.80370671
 h     -1.97190417    -1.15703306    -1.77559652
 h     -2.40600520    -1.39639040    -0.02022190
 h     -3.23932588    -0.24263645    -1.04969059
 h     -0.88127687     1.01267657     2.16872600
          17

 c      1.25416267    -0.38306462    -0.08338233
 c     -0.02531687    -0.83926626     0.34337754
 c     -1.04016760     0.08064709    -0.05205777
 c     -1.18397385     1.16415435     1.02688260
 c     -0.20425158     1.30477838    -0.12797812
 c      1.29531124     0.86486573    -0.23930322
 h     -0.25347455    -1.73662266     0.86276530
 h     -2.11111467     1.68447071     1.07532228
 h     -0.44899549     1.89819392    -1.05216762
 h      2.21992092     1.48050066    -0.29275905
 o      2.37586723    -1.23162228    -0.15817954
 h      3.16118566    -0.79846911     0.17658319
 c     -2.23389990    -0.63535372    -0.79662659
 h     -1.94100746    -1.23145223    -1.81783033
 h     -2.39456264    -1.38114565    -0.04408234
 h     -3.21421080    -0.21379611    -1.02978268
 h     -0.86722002     1.01491660     2.22940210
          17

 c      1.25897585    -0.37498543    -0.07847228
 c     -0.00496845    -0.85141891     0.33676323
 c     -1.05058912     0.08419359    -0.05218614
 c     -1.19248357     1.16513399     1.01441370
 c     -0.20371385     1.31204701    -0.12238869
 c      1.29751996     0.87313439    -0.23362180
 h     -0.24970528    -1.77731369     0.81634248
 h     -2.14103890     1.69683817     1.11242771
 h     -0.48306139     1.87410648    -1.05516210
 h      2.29841440     1.52039936    -0.33439544
 o      2.37514702    -1.24086426    -0.15667033
 h      3.13523567    -0.83291995     0.15542638
 c     -2.24430940    -0.63418698    -0.79099568
 h     -1.91166448    -1.29166146    -1.83798460
 h     -2.39021721    -1.37629115    -0.06516256
 h     -3.18680821    -0.17486459    -1.00677598
 h     -0.85522812     1.01892664     2.25878711
          17

 c      1.26638076    -0.37428026    -0.07259849
 c      0.01498005    -0.86346388     0.32943406
 c     -1.06066377     0.08706611    -0.05203063
 c     -1.19997641     1.16596856     1.00536442
 c     -0.20309396     1.32062672    -0.11970697
 c      1.29900815     0.88811467    -0.22778606
 h     -0.24317634    -1.82738321     0.77217052
 h     -2.17137464     1.71126963     1.14250942
 h     -0.51621236     1.85512398    -1.04702762
 h      2.35364801     1.54965875    -0.37403653
 o      2.37175264    -1.25038981    -0.15553047
 h      3.13241717    -0.85368749     0.14298713
 c     -2.25246231    -0.63404857    -0.78756675
 h     -1.88809784    -1.33199055    -1.83166156
 h     -2.39502614    -1.38700040    -0.07675663
 h     -3.16324233    -0.12526239    -0.98371874
 h     -0.84680810     1.02461653     2.25290363
          17

 c      1.27649186    -0.38013389    -0.06592729
 c      0.03364241    -0.87551059     0.32155136
 c     -1.06976868     0.08884944    -0.05134150
 c     -1.20699809     1.16698319     1.00005416
 c     -0.20256371     1.33025942    -0.11980149
 c      1.30030937     0.90922674    -0.22198453
 h     -0.23182398    -1.88044227     0.72761300
 h     -2.19464194     1.72382715     1.16376299
 h     -0.54719747     1.84322897    -1.03021518
 h      2.37859534     1.56448494    -0.40923600
 o      2.36542663    -1.26027116    -0.15486848
 h      3.15810730    -0.85841120     0.14084439
 c     -2.25785306    -0.63503990    -0.78641341
 h     -1.87301515    -1.34938844    -1.79878619
 h     -2.40978079    -1.41295057    -0.07723472
 h     -3.14647961    -0.06592993    -0.96260290
 h     -0.84261198     1.03155637     2.21146233
          17

 c      1.28925408    -0.39097535    -0.05869947
 c      0.05030391    -0.88780284     0.31328330
 c     -1.07736441     0.08926080    -0.04989277
 c     -1.21390662     1.16837694     0.99845215
 c     -0.20226023     1.34058868    -0.12234009
 c      1.30156742     0.93496876    -0.21629960
 h     -0.21388840    -1.92957359     0.68051097
 h     -2.20618848     1.73206268     1.17468537
 h     -0.57554378     1.84086869    -1.00877069
 h      2.37106241     1.56456972    -0.43804280
 o      2.35725764    -1.27002080    -0.15431466
 h      3.19780344    -0.85497674     0.14294539
 c     -2.26061206    -0.63735367    -0.78707106
 h     -1.86796100    -1.34262431    -1.74195112
 h     -2.43392693    -1.44760470    -0.07025620
 h     -3.13462480    -0.00079654    -0.94411835
 h     -0.84252699     1.03906816     2.13737372
          17

 c      1.30437975    -0.40491291    -0.05115728
 c      0.06449157    -0.90051283     0.30472798
 c     -1.08300076     0.08815369    -0.04748903
 c     -1.22089396     1.17021688     0.99996772
 c     -0.20229214     1.35119967    -0.12687401
 c      1.30268233     0.96342400    -0.21074955
 h     -0.18851973    -1.96942670     0.62990667
 h     -2.20456484     1.73521537     1.17448107
 h     -0.60141124     1.85046563    -0.98741281
 h      2.33226658     1.55199570    -0.45913654
 o      2.34871181    -1.27910904    -0.15343643
 h      3.23245077    -0.85317546     0.14217390
 c     -2.26134175    -0.64098960    -0.78872313
 h     -1.87307962    -1.31274625    -1.66676814
 h     -2.46595586    -1.48167260    -0.06148979
 h     -3.12262386     0.06357430    -0.92829593
 h     -0.84489470     1.04599991     2.03891741
          17

 c      1.32131125    -0.42009848    -0.04348806
 c      0.07600614    -0.91363736     0.29589764
 c     -1.08633049     0.08551146    -0.04397688
 c     -1.22818600     1.17249543     1.00301523
 c     -0.20276421     1.36168545    -0.13297664
 c      1.30324850     0.99258501    -0.20528991
 h     -0.15598120    -1.99715129     0.57604464
 h     -2.19131369     1.73411221     1.16330182
 h     -0.62505739     1.87366029    -0.97001335
 h      2.26765477     1.53149011    -0.47229074
 o      2.34092220    -1.28729728    -0.15198874
 h      3.24964030    -0.85925604     0.13431154
 c     -2.26089505    -0.64544001    -0.79018025
 h     -1.88591339    -1.26518491    -1.58425520
 h     -2.50391205    -1.50694134    -0.05559851
 h     -3.10542634     0.12000944    -0.91527685
 h     -0.84432003     1.05010698     1.93486114
          17

 c      1.33922772    -0.43492754    -0.03579958
 c      0.08492023    -0.92695477     0.28673110
 c     -1.08712625     0.08142462    -0.03926132
 c     -1.23632134     1.17520460     1.00468936
 c     -0.20381151     1.37172729    -0.14038708
 c      1.30229848     1.02042771    -0.19973097
 h     -0.11759986    -2.01268969     0.52010475
 h     -2.17073403     1.73108618     1.14239629
 h     -0.64607507     1.91047899    -0.95808497
 h      2.18979102     1.51175255    -0.47955654
 o      2.33461443    -1.29464170    -0.14991093
 h      3.24465185    -0.87572084     0.11797649
 c     -2.26037457    -0.64940658    -0.78957296
 h     -1.89895890    -1.21350031    -1.51504221
 h     -2.54573115    -1.51798174    -0.05531813
 h     -3.07995342     0.16268449    -0.90560076
 h     -0.82869022     1.04732418     1.85851960
          17

 c      1.35710063    -0.44810717    -0.02812442
 c      0.09154648    -0.94001301     0.27711975
 c     -1.08529499     0.07604913    -0.03333015
 c     -1.24577901     1.17821076     1.00222968
 c     -0.20560233     1.38114667    -0.14907075
 c      1.29804385     1.04485718    -0.19359419
 h     -0.07558197    -2.01882364     0.46387317
 h     -2.14959694     1.72989926     1.11406439
 h     -0.66297114     1.95892369    -0.95035247
 h      2.12123783     1.50668593    -0.48698551
 o      2.33014616    -1.30143364    -0.14728217
 h      3.21950671    -0.90201025     0.09392317
 c     -2.26112713    -0.65090347    -0.78437788
 h     -1.89898133    -1.17929645    -1.48889580
 h     -2.58939615    -1.51224680    -0.06175372
 h     -3.04563961     0.18826425    -0.90008491
 h     -0.78410330     1.03359154     1.84102136
          17

 c      1.37378298    -0.45866304    -0.02044044
 c      0.09638025    -0.95216290     0.26694681
 c     -1.08088429     0.06956669    -0.02626146
 c     -1.25543505     1.18080270     0.99619450
 c     -0.20829504     1.38989487    -0.15914810
 c      1.28847834     1.06401389    -0.18620624
 h     -0.03268082    -2.02082696     0.40935158
 h     -2.13611792     1.73525203     1.08119168
 h     -0.67350281     2.01535239    -0.94374274
 h      2.08746296     1.53142107    -0.50349236
 o      2.32742959    -1.30817380    -0.14430589
 h      3.18361798    -0.93441221     0.06483219
 c     -2.26380794    -0.64884851    -0.77331167
 h     -1.87795953    -1.17445301    -1.52227846
 h     -2.63311457    -1.48978582    -0.07465440
 h     -3.00454573     0.19668741    -0.89957242
 h     -0.71453330     1.01102598     1.87444856
          17

 c      1.38812508    -0.46593044    -0.01269767
 c      0.10001811    -0.96268546     0.25613482
 c     -1.07408448     0.06216524    -0.01818845
 c     -1.26297886     1.18192674     0.98928527
 c     -0.21200410     1.39799481    -0.17073075
 c      1.27343654     1.07733695    -0.17745046
 h      0.00831176    -2.02512104     0.35827961
 h     -2.13658169     1.75079336     1.04638526
 h     -0.67549673     2.07540715    -0.93490304
 h      2.09284646     1.58893644    -0.53187605
 o      2.32580505    -1.31554728    -0.14129111
 h      3.15492245    -0.96577034     0.03507419
 c     -2.26730942    -0.64440827    -0.75823922
 h     -1.84546855    -1.18563946    -1.59580005
 h     -2.67569494    -1.45328775    -0.09223677
 h     -2.96139506     0.19180359    -0.90486936
 h     -0.64035358     0.98714629     1.92595390
          17

 c      1.39913612    -0.46952805    -0.00484803
 c      0.10305382    -0.97102797     0.24468300
 c     -1.06522436     0.05401957    -0.00928330
 c     -1.26693796     1.18099049     0.98348624
 c     -0.21678330     1.40547973    -0.18380016
 c      1.25502109     1.08583922    -0.16814441
 h      0.04508943    -2.03665459     0.31171697
 h     -2.15082201     1.77608738     1.01133749
 h     -0.66757663     2.13490041    -0.92132048
 h      2.11584729     1.66580174    -0.56412122
 o      2.32431531    -1.32422567    -0.13852637
 h      3.15436003    -0.98794735     0.00876991
 c     -2.26979128    -0.63924826    -0.74211024
 h     -1.81629102    -1.19449030    -1.67829810
 h     -2.71707654    -1.40830781    -0.11096944
 h     -2.92294379     0.18118664    -0.91702116
 h     -0.57876747     0.96832075     1.97158210
          17

 c      1.40615611    -0.46932501     0.00312734
 c      0.10599399    -0.97703295     0.23267238
 c     -1.05474307     0.04529122     0.00023091
 c     -1.26712324     1.17807159     0.97972335
 c     -0.22259971     1.41234659    -0.19818690
 c      1.23551158     1.09091347    -0.15927791
 h      0.07605631    -2.05625827     0.27000101
 h     -2.17184234     1.80593857     0.97710251
 h     -0.64953731     2.19041753    -0.90183581
 h      2.13338854     1.74541694    -0.59012142
 o      2.32277007    -1.33438884    -0.13605039
 h      3.18787553    -0.99892366    -0.01378151
 c     -2.26973572    -0.63424211    -0.72707785
 h     -1.79925371    -1.19156216    -1.74857102
 h     -2.75872302    -1.36272007    -0.12587815
 h     -2.89609199     0.17420654    -0.93742353
 h     -0.53887358     0.95805048     2.00007784
          17

 c      1.40894917    -0.46543219     0.01119924
 c      0.10923424    -0.98097138     0.22023451
 c     -1.04315287     0.03615533     0.01008057
 c     -1.26401357     1.17360885     0.97831511
 c     -0.22931626     1.41851848    -0.21359540
 c      1.21634229     1.09360737    -0.15150826
 h      0.10017711    -2.08024037     0.23310565
 h     -2.19026985     1.83310877     0.94473563
 h     -0.62240946     2.23972526    -0.87672322
 h      2.13237836     1.81606349    -0.60344995
 o      2.32217727    -1.34557362    -0.13367501
 h      3.23903719    -1.00482925    -0.03560873
 c     -2.26625165    -0.62949932    -0.71443041
 h     -1.79771056    -1.17430369    -1.79547999
 h     -2.80297627    -1.32423586    -0.13215630
 h     -2.88457620     0.17767356    -0.96699582
 h     -0.52445734     0.95793264     2.00718392
          17

 c      1.40768577    -0.45820578     0.01928467
 c      0.11307379    -0.98335653     0.20751285
 c     -1.03100480     0.02682817     0.01996174
 c     -1.25820450     1.16806954     0.97926349
 c     -0.23668853     1.42381886    -0.22963518
 c      1.19824548     1.09461602    -0.14517720
 h      0.11677855    -2.10255036     0.20100892
 h     -2.19851874     1.85128008     0.91547296
 h     -0.58831143     2.28205476    -0.84750834
 h      2.10762404     1.87077542    -0.60113060
 o      2.32368151    -1.35710402    -0.13122916
 h      3.28610106    -1.01289518    -0.05905603
 c     -2.25929637    -0.62466692    -0.70487108
 h     -1.81203574    -1.14341917    -1.81365712
 h     -2.85072478    -1.29656866    -0.12791675
 h     -2.88643133     0.19177680    -1.00457087
 h     -0.53632837     0.96852943     1.99211821
          17

 c      1.40285270    -0.44821603     0.02725576
 c      0.11772310    -0.98471196     0.19464349
 c     -1.01885604     0.01757478     0.02956947
 c     -1.25023378     1.16180490     0.98232992
 c     -0.24437818     1.42796915    -0.24585637
 c      1.18152617     1.09442340    -0.14042904
 h      0.12552599    -2.11747144     0.17379476
 h     -2.19225169     1.85633212     0.89054092
 h     -0.55013190     2.31816220    -0.81657691
 h      2.05841375     1.90563150    -0.58230820
 o      2.32782518    -1.36837936    -0.12863451
 h      3.31459075    -1.02719128    -0.08457719
 c     -2.24966861    -0.61929969    -0.69866342
 h     -1.84093613    -1.10116677    -1.80109298
 h     -2.89919121    -1.27770931    -0.11561584
 h     -2.89522421     0.21098300    -1.04627942
 h     -0.57293463     0.98966479     1.95676727
          17

 c      1.39515026    -0.43616747     0.03495359
 c      0.12329038    -0.98542514     0.18175338
 c     -1.00723711     0.00869186     0.03862273
 c     -1.24067379     1.15504918     0.98691105
 c     -0.25199758     1.43062465    -0.26179497
 c      1.16620096     1.09337262    -0.13727315
 h      0.12648421    -2.12129865     0.15157052
 h     -2.17035392     1.84650205     0.87089677
 h     -0.51105660     2.34993416    -0.78656408
 h      1.98693834     1.91890350    -0.54755143
 o      2.33454301    -1.37892112    -0.12586538
 h      3.31846986    -1.04870465    -0.11149772
 c     -2.23863459    -0.61306599    -0.69568937
 h     -1.88170911    -1.05106932    -1.75888621
 h     -2.94259208    -1.26227461    -0.10040503
 h     -2.90373315     0.22859055    -1.08679301
 h     -0.62931656     1.02022348     1.90720498
          17

 c      1.38540569    -0.42280865     0.04220172
 c      0.12976362    -0.98568784     0.16896521
 c     -0.99662416     0.00047323     0.04688563
 c     -1.23036364     1.14795513     0.99169528
 c     -0.25917205     1.43146305    -0.27702974
 c      1.15200418     1.09162675    -0.13558111
 h      0.12013282    -2.11300309     0.13436328
 h     -2.13483554     1.82239101     0.85693636
 h     -0.47402738     2.37941491    -0.75960085
 h      1.89841887     1.91151035    -0.49890399
 o      2.34329181    -1.38839046    -0.12291123
 h      3.29903478    -1.07598221    -0.13877559
 c     -2.22752747    -0.60566241    -0.69536338
 h     -1.92971791    -0.99863696    -1.69326117
 h     -2.97480542    -1.24497542    -0.08741046
 h     -2.90657147     0.24006422    -1.12101334
 h     -0.69449729     1.05770256     1.85777913
          17

 c      1.37451102    -0.40885344     0.04881495
 c      0.13699663    -0.98547950     0.15640219
 c     -0.98741314    -0.00682873     0.05417515
 c     -1.22050687     1.14053895     0.99435551
 c     -0.26560053     1.43029597    -0.29123165
 c      1.13828852     1.08898515    -0.13503094
 h      0.10730596    -2.09442890     0.12205768
 h     -2.09124662     1.78726740     0.84809251
 h     -0.44135395     2.40755016    -0.73673809
 h      1.80260622     1.88913814    -0.44051947
 o      2.35305498    -1.39663643    -0.11974631
 h      3.26550023    -1.10507234    -0.16561562
 c     -2.21759861    -0.59658029    -0.69626990
 h     -1.97735050    -0.95303031    -1.62036741
 h     -2.99139344    -1.22238324    -0.08018714
 h     -2.90089723     0.24387888    -1.14505706
 h     -0.74996236     1.09859144     1.83501857
          17

 c      1.36337184    -0.39493001     0.05460732
 c      0.14471140    -0.98457870     0.14419124
 c     -0.97990039    -0.01304043     0.06034223
 c     -1.21183101     1.13242052     0.99263553
 c     -0.27108526     1.42713862    -0.30419531
 c      1.12389220     1.08458038    -0.13505469
 h      0.08905548    -2.07019305     0.11439006
 h     -2.04941140     1.74755697     0.84237286
 h     -0.41463844     2.43344750    -0.71789839
 h      1.71569141     1.86581456    -0.37923867
 o      2.36230493    -1.40373727    -0.11628489
 h      3.23601739    -1.12931018    -0.19227090
 c     -2.20997105    -0.58493208    -0.69582008
 h     -2.01404338    -0.92831352    -1.57044424
 h     -2.99035604    -1.19321123    -0.08027597
 h     -2.88613518     0.24111976    -1.15662429
 h     -0.77897876     1.14110171     1.86561606
          17

 c      1.35285231    -0.38156565     0.05940495
 c      0.15252057    -0.98263245     0.13246183
 c     -0.97427020    -0.01809805     0.06523202
 c     -1.20317034     1.12285732     0.98717952
 c     -0.27553685     1.42219011    -0.31584899
 c      1.10736205     1.07691623    -0.13499159
 h      0.06646226    -2.04690546     0.11100599
 h     -2.02261061     1.71221313     0.83651214
 h     -0.39492574     2.45469227    -0.70232990
 h      1.65797786     1.86359529    -0.32272383
 o      2.36940115    -1.40989340    -0.11235208
 h      3.23170617    -1.14130008    -0.22057457
 c     -2.20522693    -0.56988594    -0.69151074
 h     -2.03148892    -0.93780708    -1.57318479
 h     -2.97243014    -1.15823792    -0.08696436
 h     -2.86350665     0.23486569    -1.15517636
 h     -0.78422402     1.18576379     1.94374126
          17

 c      1.34372184    -0.36921619     0.06306460
 c      0.15995700    -0.97933491     0.12133642
 c     -0.97058520    -0.02204327     0.06867696
 c     -1.19257496     1.11150994     0.98095483
 c     -0.27899283     1.41574758    -0.32621544
 c      1.08811426     1.06527954    -0.13458809
 h      0.04053068    -2.03111052     0.11156385
 h     -2.02167298     1.68850389     0.82768757
 h     -0.38289656     2.46838544    -0.68918813
 h      1.64049186     1.89609932    -0.27352028
 o      2.37376871    -1.41507352    -0.10780239
 h      3.25825038    -1.13866703    -0.25210982
 c     -2.20279884    -0.55184998    -0.68398220
 h     -2.03103129    -0.97967783    -1.62192720
 h     -2.94150164    -1.12047219    -0.09693932
 h     -2.83575710     0.22979256    -1.14218331
 h     -0.78024986     1.23091077     2.03679411
          17

 c      1.33662176    -0.35832455     0.06549010
 c      0.16649720    -0.97468529     0.11091952
 c     -0.96879491    -0.02499316     0.07051403
 c     -1.17939442     1.09892086     0.97634401
 c     -0.28162504     1.40811867    -0.33534721
 c      1.06733323     1.05125835    -0.13411159
 h      0.01237217    -2.02625804     0.11580427
 h     -2.04637099     1.67617270     0.81563107
 h     -0.37900187     2.47221468    -0.67794738
 h      1.65445589     1.95063966    -0.22786093
 o      2.37632769    -1.41886883    -0.10270321
 h      3.29907635    -1.12618951    -0.28530665
 c     -2.20130712    -0.53230788    -0.67620178
 h     -2.01967734    -1.03846965    -1.68323626
 h     -2.90472684    -1.08533965    -0.10437682
 h     -2.80702709     0.23187464    -1.12129900
 h     -0.77715596     1.27282329     2.11752705
          17

 c      1.33205686    -0.34933375     0.06663325
 c      0.17158246    -0.96913202     0.10129911
 c     -0.96875088    -0.02710088     0.07058992
 c     -1.16443515     1.08625156     0.97447909
 c     -0.28370872     1.39955732    -0.34328064
 c      1.04695466     1.03745384    -0.13379491
 h     -0.01639787    -2.03086298     0.12347720
 h     -2.08525091     1.66796089     0.80254590
 h     -0.38350341     2.46519125    -0.66859564
 h      1.68297743     2.00291078    -0.18245862
 o      2.37835886    -1.42080019    -0.09726620
 h      3.33294779    -1.11048684    -0.31648674
 c     -2.19926470    -0.51262942    -0.67051997
 h     -2.00336929    -1.09914816    -1.73112455
 h     -2.87124247    -1.05982348    -0.10216958
 h     -2.78231052     0.24754068    -1.09775087
 h     -0.77890177     1.30801056     2.17158159
          17

 c      1.33037430    -0.34266509     0.06648129
 c      0.17467549    -0.96344400     0.09255902
 c     -0.97021281    -0.02850598     0.06878473
 c     -1.14900385     1.07465951     0.97575071
 c     -0.28558143     1.39021700    -0.35001911
 c      1.02861502     1.02584320    -0.13362864
 h     -0.04355729    -2.03963748     0.13418569
 h     -2.12409690     1.65578518     0.79127725
 h     -0.39646277     2.44806391    -0.66165132
 h      1.71302848     2.03549675    -0.13702692
 o      2.38069925    -1.42053463    -0.09168702
 h      3.34628795    -1.09618762    -0.34235441
 c     -2.19564643    -0.49374844    -0.66805420
 h     -1.98591685    -1.15166236    -1.75314514
 h     -2.84824131    -1.04925859    -0.08513262
 h     -2.76568689     0.28127275    -1.07630421
 h     -0.78618331     1.33387201     2.19285557
          17

 c      1.33172014    -0.33868551     0.06503840
 c      0.17535702    -0.95841779     0.08478508
 c     -0.97285047    -0.02928977     0.06504485
 c     -1.13422993     1.06493582     0.98019885
 c     -0.28760716     1.38011841    -0.35553008
 c      1.01350642     1.01752550    -0.13347025
 h     -0.06670576    -2.04644084     0.14733356
 h     -2.15212969     1.63458399     0.78407057
 h     -0.41777320     2.42338168    -0.65808777
 h      1.73687845     2.04011634    -0.09288205
 o      2.38367899    -1.41789922    -0.08608105
 h      3.33392689    -1.08552553    -0.36098072
 c     -2.19041158    -0.47632996    -0.66902738
 h     -1.96971336    -1.18970718    -1.74493259
 h     -2.83653199    -1.05323721    -0.05391707
 h     -2.75793402     0.33228032    -1.05882149
 h     -0.79822157     1.34861461     2.17969924
          17

 c      1.33599696    -0.33767413     0.06230732
 c      0.17341705    -0.95463785     0.07805781
 c     -0.97625603    -0.02944881     0.05940456
 c     -1.12090941     1.05745477     0.98760508
 c     -0.29014001     1.36915268    -0.35975085
 c      1.00250651     1.01294689    -0.13312947
 h     -0.08386616    -2.04670167     0.16223188
 h     -2.16324215     1.60260716     0.78234172
 h     -0.44722690     2.39504530    -0.65917477
 h      1.75032497     2.01445491    -0.05177010
 o      2.38720778    -1.41286120    -0.08046307
 h      3.29762957    -1.07860600    -0.37210668
 c     -2.18444759    -0.46083477    -0.67311822
 h     -1.95632417    -1.20926747    -1.70625624
 h     -2.83100820    -1.06542684    -0.01511895
 h     -2.75607648     0.39365806    -1.04394287
 h     -0.81332893     1.35123624     2.13374268
          17

 c      1.34284635    -0.33979747     0.05827763
 c      0.16889830    -0.95237009     0.07243946
 c     -0.97997084    -0.02889540     0.05199217
 c     -1.10957799     1.05219385     0.99735833
 c     -0.29348704     1.35715176    -0.36260753
 c      0.99624252     1.01206104    -0.13240406
 h     -0.09389625    -2.03850037     0.17826943
 h     -2.15539967     1.56063586     0.78680120
 h     -0.48450775     2.36716934    -0.66617090
 h      1.75158713     1.96010730    -0.01537552
 o      2.39076626    -1.40554751    -0.07470860
 h      3.24624596    -1.07311681    -0.37776115
 c     -2.17894716    -0.44747203    -0.67973361
 h     -1.94678977    -1.20811885    -1.63968740
 h     -2.82531289    -1.07759662     0.02277010
 h     -2.75553536     0.45542628    -1.02914980
 h     -0.82864232     1.34197573     2.06120321
          17

 c      1.35166787    -0.34508518     0.05292289
 c      0.16208546    -0.95154942     0.06796105
 c     -0.98351482    -0.02748576     0.04301433
 c     -1.10063269     1.04868784     1.00809791
 c     -0.29787956     1.34402036    -0.36404523
 c      0.99502948     1.01434705    -0.13111190
 h     -0.09666921    -2.02281749     0.19508220
 h     -2.13030588     1.51143127     0.79751236
 h     -0.52900487     2.34238572    -0.67986701
 h      1.74150904     1.88248288     0.01502424
 o      2.39336306    -1.39629261    -0.06849564
 h      3.19651017    -1.06368925    -0.38320881
 c     -2.17490808    -0.43615838    -0.68807186
 h     -1.94156844    -1.18654201    -1.55123285
 h     -2.81515368    -1.08308054     0.05289306
 h     -2.75247524     0.50831027    -1.01275614
 h     -0.83904213     1.32359869     1.97710163
          17

 c      1.36167422    -0.35340652     0.04620759
 c      0.15345107    -0.95181838     0.06461115
 c     -0.98641385    -0.02507650     0.03272023
 c     -1.09443557     1.04592691     1.01727671
 c     -0.30345441     1.32986175    -0.36405778
 c      0.99866174     1.01869537    -0.12915902
 h     -0.09308300    -2.00337423     0.21269878
 h     -2.09385124     1.45957362     0.81379832
 h     -0.57947355     2.32050321    -0.70016559
 h      1.72534488     1.79246314     0.03921398
 o      2.39383884    -1.38557396    -0.06136222
 h      3.16844067    -1.04319980    -0.39607867
 c     -2.17303358    -0.42637296    -0.69694104
 h     -1.93984508    -1.14988500    -1.45280521
 h     -2.79892347    -1.07783323     0.07115314
 h     -2.74479701     0.54568457    -0.99457680
 h     -0.83550052     1.30323080     1.91086945
          17

 c      1.37197306    -0.36445393     0.03810084
 c      0.14357129    -0.95261851     0.06233066
 c     -0.98822989    -0.02160428     0.02134476
 c     -1.09113012     1.04258273     1.02186313
 c     -0.31023102     1.31501073    -0.36270659
 c      1.00609962     1.02326116    -0.12666244
 h     -0.08487102    -1.98593003     0.23161554
 h     -2.05695206     1.41139240     0.83414780
 h     -0.63381580     2.29858572    -0.72598924
 h      1.71580441     1.70855927     0.05926260
 o      2.39185859    -1.37363955    -0.05309524
 h      3.16983481    -1.00908060    -0.42022104
 c     -2.17388795    -0.41682634    -0.70447018
 h     -1.93796519    -1.11314284    -1.36561611
 h     -2.77722075    -1.06024588     0.07609716
 h     -2.73217410     0.56400424    -0.97578241
 h     -0.80643516     1.29040920     1.89890808
          17

 c      1.38165558    -0.37774829     0.02859099
 c      0.13302602    -0.95337053     0.06102577
 c     -0.98859569    -0.01716373     0.00904806
 c     -1.08974884     1.03803675     1.02157209
 c     -0.31809016     1.29996522    -0.36012750
 c      1.01551320     1.02576443    -0.12402242
 h     -0.07412762    -1.97653348     0.25265787
 h     -2.03490774     1.37425161     0.85660944
 h     -0.68923292     2.27241045    -0.75562013
 h      1.73237959     1.65385488     0.08013903
 o      2.38840916    -1.36025266    -0.04405171
 h      3.18841736    -0.96765795    -0.45058610
 c     -2.17799285    -0.40549566    -0.70835312
 h     -1.92883312    -1.10113001    -1.31743374
 h     -2.75240866    -1.03084371     0.06872005
 h     -2.71594532     0.56300985    -0.95855951
 h     -0.74891049     1.28614270     1.94688694
          17

 c      1.38986157    -0.39266784     0.01769732
 c      0.12231406    -0.95373380     0.06061046
 c     -0.98725660    -0.01201793    -0.00407896
 c     -1.08820842     1.03272145     1.01943134
 c     -0.32679562     1.28528339    -0.35650457
 c      1.02562193     1.02486430    -0.12161159
 h     -0.06264672    -1.97878649     0.27650108
 h     -2.04110039     1.35391943     0.88030002
 h     -0.74266921     2.23819960    -0.78724110
 h      1.78618859     1.64023404     0.10589101
 o      2.38489089    -1.34505677    -0.03484130
 h      3.20611988    -0.92838447    -0.47820903
 c     -2.18528237    -0.39144834    -0.70763856
 h     -1.90842614    -1.12762761    -1.32168003
 h     -2.72851810    -0.99232496     0.05258652
 h     -2.69932156     0.54656310    -0.94583263
 h     -0.67475802     1.28129772     2.02157372
          17

 c      1.39580713    -0.40846987     0.00547928
 c      0.11182003    -0.95379958     0.06105743
 c     -0.98412484    -0.00654949    -0.01795221
 c     -1.08522843     1.02738090     1.01823200
 c     -0.33602514     1.27150039    -0.35201946
 c      1.03707440     1.02109840    -0.11931426
 h     -0.05151373    -1.99172386     0.30305165
 h     -2.07598547     1.35086316     0.90679791
 h     -0.79130466     2.19376934    -0.81938500
 h      1.86446367     1.65750811     0.13418467
 o      2.38236672    -1.32793724    -0.02594675
 h      3.21092862    -0.89800503    -0.49619097
 c     -2.19442715    -0.37652391    -0.70391273
 h     -1.88345032    -1.17583719    -1.36343853
 h     -2.71123944    -0.94991150     0.03403868
 h     -2.68766251     0.52362041    -0.94115718
 h     -0.59854682     1.26827279     2.09045385
          17

 c      1.39880442    -0.42430836    -0.00795851
 c      0.10183270    -0.95404690     0.06240994
 c     -0.97932681    -0.00122241    -0.03245843
 c     -1.08108508     1.02275129     1.01935063
 c     -0.34534143     1.25907925    -0.34682038
 c      1.05130107     1.01569338    -0.11677233
 h     -0.04126846    -2.01025825     0.33122181
 h     -2.12565810     1.36025516     0.93877900
 h     -0.83296959     2.13899274    -0.85119934
 h      1.94413903     1.68752809     0.15931004
 o      2.38147824    -1.30907332    -0.01763204
 h      3.19815503    -0.87956691    -0.50111091
 c     -2.20351643    -0.36335441    -0.69949474
 h     -1.86415406    -1.22049786    -1.42015472
 h     -2.70727593    -0.91108242     0.02155967
 h     -2.68760352     0.50682448    -0.94846666
 h     -0.53012661     1.24416482     2.13608069
          17

 c      1.39828930    -0.43928909    -0.02246809
 c      0.09257726    -0.95510419     0.06474582
 c     -0.97319752     0.00344838    -0.04743194
 c     -1.07668203     1.01939191     1.02332121
 c     -0.35416526     1.24838795    -0.34100493
 c      1.06910741     1.00950512    -0.11378297
 h     -0.03233821    -2.02777451     0.35929969
 h     -2.17258985     1.37575438     0.97763446
 h     -0.86644269     2.07580036    -0.88260126
 h      2.00829868     1.71687901     0.17704769
 o      2.38251200    -1.28888563    -0.00994897
 h      3.16914178    -0.87290959    -0.49286630
 c     -2.21109413    -0.35351281    -0.69606913
 h     -1.85716976    -1.24618629    -1.47627418
 h     -2.72212630    -0.88297889     0.02275149
 h     -2.70379089     0.50626065    -0.97065958
 h     -0.47506940     1.20879696     2.15116425
          17

 c      1.39386714    -0.45256139    -0.03786516
 c      0.08422834    -0.95751156     0.06812735
 c     -0.96622216     0.00693143    -0.06263386
 c     -1.07273116     1.01759142     1.03027819
 c     -0.36180424     1.23969299    -0.33460657
 c      1.09051429     1.00295623    -0.11034895
 h     -0.02528745    -2.03869650     0.38554835
 h     -2.20370958     1.39218029     1.02298508
 h     -0.89157935     2.00785340    -0.91434087
 h      2.04825408     1.73786368     0.18542904
 o      2.38536190    -1.26800008    -0.00270737
 h      3.13129153    -0.87460445    -0.47509003
 c     -2.21682662    -0.34731975    -0.69451296
 h     -1.86540814    -1.24657968    -1.52292305
 h     -2.75653797    -0.86793964     0.03918650
 h     -2.73482684     0.52184217    -1.00715222
 h     -0.43638532     1.16322087     2.13362038
          17

 c      1.38539183    -0.46341404    -0.05393735
 c      0.07689765    -0.96158910     0.07256395
 c     -0.95895674     0.00871853    -0.07775289
 c     -1.06957875     1.01738872     1.04006036
 c     -0.36753384     1.23317212    -0.32759323
 c      1.11502181     0.99622135    -0.10660441
 h     -0.02081303    -2.03986063     0.40866457
 h     -2.21172471     1.40603940     1.07339343
 h     -0.90915483     1.93982889    -0.94784112
 h      2.06085241     1.74644095     0.18399034
 o      2.38941536    -1.24722640     0.00458521
 h      3.09891916    -0.87747593    -0.45607552
 c     -2.22151681    -0.34436969    -0.69505345
 h     -1.88952101    -1.22038862    -1.55512611
 h     -2.80508086    -0.86209247     0.06456318
 h     -2.77347029     0.54397654    -1.05323391
 h     -0.41529973     1.10913754     2.08466076
          17

 c      1.37306602    -0.47134612    -0.07045271
 c      0.07061005    -0.96739045     0.07799134
 c     -0.95195738     0.00837459    -0.09243587
 c     -1.06733943     1.01862663     1.05213202
 c     -0.37071432     1.22894823    -0.31990172
 c      1.14179026     0.98932900    -0.10276476
 h     -0.01963476    -2.03095624     0.42804804
 h     -2.19404204     1.41529594     1.12704007
 h     -0.92029827     1.87629019    -0.98458537
 h      2.04671828     1.74104308     0.17328002
 o      2.39369482    -1.22741113     0.01261719
 h      3.08988289    -0.87227325    -0.44707827
 c     -2.22644648    -0.34406627    -0.69757054
 h     -1.92875039    -1.16929963    -1.57038872
 h     -2.85901822    -0.85894808     0.08903399
 h     -2.81102017     0.56141026    -1.10228633
 h     -0.41078066     1.04873161     2.00926380
          17

 c      1.35750881    -0.47608894    -0.08716777
 c      0.06528390    -0.97469478     0.08425981
 c     -0.94573042     0.00559546    -0.10634156
 c     -1.06612801     1.02100856     1.06536714
 c     -0.37091774     1.22712119    -0.31151287
 c      1.16966444     0.98214518    -0.09911946
 h     -0.02239151    -2.01457299     0.44396345
 h     -2.15211487     1.41926001     1.18216331
 h     -0.92562658     1.82047549    -1.02505828
 h      2.01021998     1.72275886     0.15487735
 o      2.39767526    -1.20899362     0.02172116
 h      3.11188311    -0.85456564    -0.45357996
 c     -2.23277071    -0.34576481    -0.70180008
 h     -1.98109147    -1.09785106    -1.56882274
 h     -2.91011941    -0.85319647     0.10418159
 h     -2.84069743     0.56656378    -1.14812556
 h     -0.41744067     0.98435574     1.91868705
          17

 c      1.33972967    -0.47759402    -0.10382750
 c      0.06073480    -0.98302909     0.09113001
 c     -0.94070521     0.00026129    -0.11919859
 c     -1.06630745     1.02420522     1.07780900
 c     -0.36801131     1.22775137    -0.30252882
 c      1.19707196     0.97424254    -0.09605717
 h     -0.02956796    -1.99594530     0.45759766
 h     -2.09193464     1.41890874     1.23750226
 h     -0.92461977     1.77374572    -1.06783566
 h      1.96089130     1.69693033     0.13181976
 o      2.40187489    -1.19174435     0.03145707
 h      3.15317656    -0.82913527    -0.46879847
 c     -2.24132590    -0.34863859    -0.70724417
 h     -2.04298653    -1.01472145    -1.55494188
 h     -2.95247872    -0.84192469     0.10483384
 h     -2.85851134     0.55642272    -1.18595264
 h     -0.42206371     0.91714352     1.83344411
          17

 c      1.32100490    -0.47601733    -0.12015603
 c      0.05670659    -0.99175817     0.09829190
 c     -0.93722648    -0.00753986    -0.13085579
 c     -1.06827337     1.02799725     1.08705551
 c     -0.36214855     1.23078524    -0.29318771
 c      1.22192613     0.96471789    -0.09408937
 h     -0.04142951    -1.98194256     0.47082767
 h     -2.02536249     1.41763068     1.29301445
 h     -0.91578754     1.73603143    -1.10963251
 h      1.91492432     1.67545277     0.10900413
 o      2.40713319    -1.17516938     0.04108049
 h      3.19478266    -0.80382915    -0.48135481
 c     -2.25265546    -0.35149967    -0.71286332
 h     -2.10905126    -0.93449184    -1.54094083
 h     -2.98278079    -0.82435401     0.08892373
 h     -2.86305517     0.53188926    -1.21249333
 h     -0.40481917     0.84475461     1.77871861
          17

 c      1.30269899    -0.47171737    -0.13585528
 c      0.05291514    -1.00029058     0.10542448
 c     -0.93556389    -0.01752889    -0.14130410
 c     -1.07099355     1.03204197     1.09198064
 c     -0.35367927     1.23598289    -0.28380455
 c      1.24196193     0.95237130    -0.09375246
 h     -0.05789621    -1.97875702     0.48545194
 h     -1.97008014     1.42162243     1.35086191
 h     -0.89746919     1.70675017    -1.14634657
 h      1.89166893     1.67505551     0.09205800
 o      2.41389500    -1.15888559     0.05004037
 h      3.22291532    -0.78391788    -0.48331998
 c     -2.26694677    -0.35293307    -0.71700261
 h     -2.17319708    -0.87608058    -1.54721020
 h     -3.00026316    -0.80140909     0.05719794
 h     -2.85530255     0.49736549    -1.22607198
 h     -0.35683777     0.76394728     1.76361486
          17

 c      1.28608290    -0.46527763    -0.15062153
 c      0.04908362    -1.00834194     0.11228664
 c     -0.93591840    -0.02927708    -0.15062750
 c     -1.07156684     1.03539114     1.09343497
 c     -0.34303739     1.24290046    -0.27467394
 c      1.25591298     0.93688515    -0.09527970
 h     -0.07831610    -1.98889856     0.50205132
 h     -1.94233079     1.43733341     1.41499412
 h     -0.86863553     1.68549917    -1.17431969
 h      1.90022106     1.70405229     0.08341802
 o      2.42214082    -1.14268762     0.05806632
 h      3.23114726    -0.77142947    -0.47152820
 c     -2.28374787    -0.35220774    -0.71851938
 h     -2.23183963    -0.85199897    -1.58904545
 h     -3.00709530    -0.77564273     0.01355458
 h     -2.83859203     0.46070451    -1.22701695
 h     -0.29314005     0.67896701     1.77315245
          17

 c      1.27220118    -0.45752629    -0.16416844
 c      0.04496519    -1.01605197     0.11877091
 c     -0.93841481    -0.04226170    -0.15892312
 c     -1.06791866     1.03718372     1.09282864
 c     -0.33064268     1.25092886    -0.26598436
 c      1.26420724     0.91983534    -0.09843523
 h     -0.10129335    -2.00979145     0.51936795
 h     -1.94319371     1.46521158     1.48649356
 h     -0.82933340     1.67233188    -1.19119406
 h      1.93145176     1.75088786     0.08034105
 o      2.43149282    -1.12653438     0.06513579
 h      3.21947840    -0.76570960    -0.44687735
 c     -2.30186059    -0.35007338    -0.71837123
 h     -2.28469593    -0.85823929    -1.65811887
 h     -3.00921694    -0.75154505    -0.03420976
 h     -2.81844809     0.43282869    -1.21835709
 h     -0.23480216     0.59952369     1.78912093
          17

 c      1.26180853    -0.44948989    -0.17623839
 c      0.04036676    -1.02383128     0.12486579
 c     -0.94309590    -0.05593799    -0.16626527
 c     -1.06004135     1.03733057     1.09149536
 c     -0.31683249     1.25936705    -0.25778323
 c      1.26797035     0.90371159    -0.10281773
 h     -0.12484097    -2.03539256     0.53487002
 h     -1.95800145     1.49822865     1.55982377
 h     -0.78079977     1.66776808    -1.19632130
 h      1.96966310     1.79532301     0.07851340
 o      2.44122283    -1.11056873     0.07148636
 h      3.19456277    -0.76332735    -0.41439212
 c     -2.31967450    -0.34794343    -0.71881920
 h     -2.33186471    -0.88215351    -1.73183157
 h     -3.01640542    -0.73547911    -0.07481959
 h     -2.80145640     0.42586363    -1.20571552
 h     -0.19503511     0.53397266     1.80104234
          17

 c      1.25535383    -0.44227796    -0.18659999
 c      0.03518141    -1.03208898     0.13056694
 c     -0.94991786    -0.06979606    -0.17270203
 c     -1.04879853     1.03615107     1.09052547
 c     -0.30184377     1.26749756    -0.24997254
 c      1.26810027     0.89066020    -0.10810920
 h     -0.14683852    -2.05920162     0.54593373
 h     -1.97009863     1.52776142     1.62639496
 h     -0.72536860     1.67271610    -1.19088902
 h      2.00327274     1.82202618     0.07498326
 o      2.45020174    -1.09515803     0.07765187
 h      3.17064362    -0.75756851    -0.38372723
 c     -2.33578894    -0.34682246    -0.72176319
 h     -2.37293102    -0.91274026    -1.79183425
 h     -3.03869004    -0.73347088    -0.09763633
 h     -2.79238018     0.44845639    -1.19450936
 h     -0.17951587     0.48751357     1.80443700
          17

 c      1.25299077    -0.43692621    -0.19504142
 c      0.02941148    -1.04104096     0.13580907
 c     -0.95873746    -0.08338941    -0.17826056
 c     -1.03498386     1.03395715     1.09062019
 c     -0.28583759     1.27464669    -0.24232651
 c      1.26515022     0.88212840    -0.11409392
 h     -0.16549161    -2.07643453     0.55071988
 h     -1.96873364     1.54777466     1.67905131
 h     -0.66619819     1.68836416    -1.17774977
 h      2.02597153     1.82300237     0.06832195
 o      2.45715324    -1.08080381     0.08430266
 h      3.16562733    -0.74001526    -0.36655750
 c     -2.34989625    -0.34703110    -0.72816124
 h     -2.40741774    -0.94253384    -1.82808947
 h     -3.07871807    -0.74676636    -0.09977697
 h     -2.79104580     0.49983979    -1.18562902
 h     -0.18942087     0.46277472     1.79796236
          17

 c      1.25460726    -0.43422533    -0.20136826
 c      0.02316494    -1.05064235     0.14044083
 c     -0.96931128    -0.09634175    -0.18295716
 c     -1.01919123     1.03098160     1.09208737
 c     -0.26895807     1.28023581    -0.23455525
 c      1.25945702     0.87885988    -0.12062135
 h     -0.17960651    -2.08489410     0.54851501
 h     -1.94895950     1.55519066     1.71325604
 h     -0.60676304     1.71594559    -1.16068343
 h      2.03505961     1.79574098     0.05808380
 o      2.46158260    -1.06773115     0.09166630
 h      3.18647079    -0.70723235    -0.36728772
 c     -2.36296921    -0.34838812    -0.73810016
 h     -2.43493645    -0.96655496    -1.83632929
 h     -3.12876995    -0.77023267    -0.08798298
 h     -2.79298882     0.56924214    -1.17512018
 h     -0.22287232     0.46021344     1.78220537
          17

 c      1.25986659    -0.43458163    -0.20540726
 c      0.01663931    -1.06059182     0.14422891
 c     -0.98131624    -0.10834197    -0.18680454
 c     -1.00199220     1.02747986     1.09483900
 c     -0.25141266     1.28384308    -0.22643763
 c      1.25121822     0.88086461    -0.12759018
 h     -0.18870898    -2.08512872     0.53977003
 h     -1.90984480     1.54919688     1.72672943
 h     -0.55013972     1.75621649    -1.14288246
 h      2.03054904     1.74195316     0.04452067
 o      2.46428515    -1.05561716     0.09921968
 h      3.22106071    -0.66510121    -0.37809927
 c     -2.37638570    -0.35047661    -0.75113257
 h     -2.45522888    -0.98155903    -1.81597033
 h     -3.17708771    -0.79610674    -0.07244517
 h     -2.79323835     0.64202832    -1.15825347
 h     -0.27455302     0.47754719     1.76003987
          17

 c      1.26824731    -0.43796086    -0.20701879
 c      0.01010167    -1.07036814     0.14687835
 c     -0.99437882    -0.11913752    -0.18980915
 c     -0.98416806     1.02389892     1.09824781
 c     -0.23354365     1.28528125    -0.21797133
 c      1.24047357     0.88733029    -0.13495918
 h     -0.19306575    -2.08029041     0.52600112
 h     -1.85365359     1.53094214     1.71919064
 h     -0.49839562     1.80866542    -1.12518985
 h      2.01573432     1.66786589     0.02866031
 o      2.46648211    -1.04395232     0.10623351
 h      3.25162940    -0.62289193    -0.38758651
 c     -2.39113927    -0.35280374    -0.76651169
 h     -2.46829396    -0.98605390    -1.76974940
 h     -3.21434657    -0.81784327    -0.06123353
 h     -2.78878901     0.70550797    -1.13255064
 h     -0.33377233     0.50798226     1.73853007
          17

 c      1.27906464    -0.44393750    -0.20612104
 c      0.00386534    -1.07930046     0.14806667
 c     -1.00810033    -0.12852881    -0.19196113
 c     -0.96681418     1.02099715     1.10089317
 c     -0.21584826     1.28465476    -0.20942583
 c      1.22698924     0.89656356    -0.14277626
 h     -0.19359033    -2.07558815     0.50952580
 h     -1.78644128     1.50398352     1.69281053
 h     -0.45251090     1.87089300    -1.10541065
 h      1.99911721     1.58543913     0.01265046
 o      2.46907624    -1.03239163     0.11223004
 h      3.26630694    -0.58746922    -0.38802342
 c     -2.40764099    -0.35478547    -0.78316255
 h     -2.47460050    -0.98126623    -1.70501199
 h     -3.23539176    -0.83125644    -0.05895903
 h     -2.77883902     0.75091769    -1.09817115
 h     -0.38269244     0.53829701     1.73146906
          17

 c      1.29147787    -0.45183397    -0.20272175
 c     -0.00174662    -1.08671208     0.14749792
 c     -1.02207824    -0.13636628    -0.19322803
 c     -0.95075213     1.01944163     1.10075419
 c     -0.19895013     1.28234625    -0.20124503
 c      1.21021323     0.90619672    -0.15118594
 h     -0.19153954    -2.07684366     0.49287904
 h     -1.71982315     1.47539670     1.65345699
 h     -0.41283452     1.93873921    -1.07944498
 h      1.99553565     1.51164337    -0.00014282
 o      2.47256038    -1.02081432     0.11703625
 h      3.26049801    -0.56222470    -0.37617718
 c     -2.42580094    -0.35557419    -0.79948752
 h     -2.47528513    -0.97327265    -1.63623946
 h     -3.23863383    -0.83427095    -0.06730579
 h     -2.76422736     0.77327305    -1.05725198
 h     -0.40167206     0.55257259     1.75609215
          17

 c      1.30450530    -0.46089238    -0.19694165
 c     -0.00645253    -1.09214561     0.14497585
 c     -1.03592261    -0.14255223    -0.19356231
 c     -0.93507409     1.01859463     1.09661930
 c     -0.18357576     1.27893261    -0.19389846
 c      1.18989247     0.91403781    -0.16030602
 h     -0.18799849    -2.08801147     0.47791750
 h     -1.67182050     1.45627759     1.61157647
 h     -0.37958439     2.00720020    -1.04330663
 h      2.01940685     1.46057653    -0.00661942
 o      2.47708971    -1.00930563     0.12073807
 h      3.23574097    -0.54732162    -0.35255825
 c     -2.44515580    -0.35392355    -0.81333600
 h     -2.47192686    -0.97468746    -1.58571811
 h     -3.22536401    -0.82659777    -0.08551459
 h     -2.74696458     0.77108026    -1.01326577
 h     -0.38589579     0.54625645     1.81617509
          17

 c      1.31707015    -0.47039945    -0.18901292
 c     -0.01005280    -1.09555685     0.14046421
 c     -1.04926078    -0.14704004    -0.19291276
 c     -0.91739106     1.01650789     1.08910833
 c     -0.17056297     1.27507986    -0.18778784
 c      1.16738553     0.91908691    -0.16999496
 h     -0.18344589    -2.10889630     0.46510765
 h     -1.66039719     1.45781097     1.57822234
 h     -0.35305885     2.07157289    -0.99457991
 h      2.06940651     1.43297146    -0.00680079
 o      2.48246978    -0.99818472     0.12367977
 h      3.19983380    -0.53923216    -0.32145184
 c     -2.46499952    -0.34873120    -0.82289256
 h     -2.46548504    -0.99878849    -1.57370948
 h     -3.19967454    -0.80980059    -0.11026398
 h     -2.73004768     0.74689881    -0.97056177
 h     -0.34903578     0.53023538     1.89458378
          17

 c      1.32808660    -0.47972374    -0.17925027
 c     -0.01242950    -1.09731117     0.13408060
 c     -1.06173314    -0.14982633    -0.19123572
 c     -0.89651745     1.01185905     1.08011761
 c     -0.16083181     1.27145303    -0.18321702
 c      1.14566055     0.92125913    -0.17987558
 h     -0.17777391    -2.13504629     0.45361497
 h     -1.68774024     1.48186045     1.55481792
 h     -0.33365658     2.12828042    -0.93285686
 h      2.12769838     1.41994953    -0.00376107
 o      2.48809795    -0.98806422     0.12647904
 h      3.16748986    -0.52977272    -0.29126682
 c     -2.48438475    -0.34043543    -0.82829710
 h     -2.45602296    -1.04413379    -1.60014332
 h     -3.16884308    -0.78779635    -0.13512347
 h     -2.71746891     0.70900643    -0.93394235
 h     -0.30716627     0.51724435     1.97032698
          17

 c      1.33656836    -0.48831490    -0.16801356
 c     -0.01351540    -1.09798304     0.12602681
 c     -1.07300804    -0.15093805    -0.18852020
 c     -0.87345842     1.00473494     1.07196799
 c     -0.15524988     1.26863268    -0.18038843
 c      1.12780239     0.92051676    -0.18958704
 h     -0.17069101    -2.15995362     0.44206652
 h     -1.73670630     1.51884834     1.53218170
 h     -0.32186716     2.17530191    -0.85956581
 h      2.17528501     1.41354487    -0.00084375
 o      2.49319692    -0.97972976     0.12985542
 h      3.15611223    -0.50801285    -0.27192864
 c     -2.50198543    -0.33117189    -0.83146503
 h     -2.44449666    -1.09390521    -1.64693699
 h     -3.14308367    -0.76715496    -0.15064915
 h     -2.71408619     0.67289329    -0.90808721
 h     -0.27051699     0.51469455     2.02942138
          17

 c      1.34174116    -0.49571564    -0.15567778
 c     -0.01327130    -1.09812770     0.11651834
 c     -1.08281407    -0.15040487    -0.18481233
 c     -0.85000783     0.99580086     1.06647898
 c     -0.15442369     1.26701616    -0.17939594
 c      1.11602846     0.91668593    -0.19890246
 h     -0.16209510    -2.17764483     0.42929539
 h     -1.78628215     1.55681676     1.50124114
 h     -0.31825020     2.21236660    -0.77761694
 h      2.20019838     1.40965400    -0.00030009
 o      2.49764613    -0.97356852     0.13410294
 h      3.17189093    -0.46937836    -0.26659751
 c     -2.51637722    -0.32337259    -0.83437937
 h     -2.43308836    -1.13131852    -1.69588042
 h     -3.13243002    -0.75529035    -0.14738754
 h     -2.72467136     0.65815283    -0.89661915
 h     -0.24423246     0.52546321     2.06453396
          17

 c      1.34314255    -0.50158591    -0.14260554
 c     -0.01168696    -1.09814139     0.10574610
 c     -1.09095721    -0.14823023    -0.18022193
 c     -0.82766466     0.98565354     1.06467364
 c     -0.15849684     1.26671582    -0.18022438
 c      1.11143626     0.90965283    -0.20770750
 h     -0.15221503    -2.18426607     0.41469549
 h     -1.82176043     1.58730124     1.45813420
 h     -0.32337573     2.24097284    -0.69097804
 h      2.19715849     1.40672795    -0.00338051
 o      2.50235452    -0.96918596     0.13885918
 h      3.20307933    -0.42164896    -0.26814174
 c     -2.52683281    -0.31854600    -0.83803858
 h     -2.42401316    -1.14665182    -1.73551740
 h     -3.14061909    -0.75573443    -0.12248153
 h     -2.75156486     0.67616809    -0.90100913
 h     -0.23042387     0.54974784     2.07264816
          17

 c      1.34068546    -0.50573283    -0.12911680
 c     -0.00879547    -1.09820396     0.09386372
 c     -1.09731677    -0.14438253    -0.17491172
 c     -0.80746494     0.97473938     1.06690019
 c     -0.16705869     1.26750711    -0.18277054
 c      1.11400593     0.89952017    -0.21595386
 h     -0.14159537    -2.17869956     0.39827990
 h     -1.83514136     1.60549756     1.40315615
 h     -0.33768765     2.26406967    -0.60409605
 h      2.16582331     1.40459613    -0.01063055
 o      2.50840723    -0.96588787     0.14359343
 h      3.23284747    -0.37697199    -0.26712442
 c     -2.53377475    -0.31667519    -0.84230979
 h     -2.41882141    -1.13615292    -1.75986354
 h     -3.16255472    -0.76544938    -0.08318531
 h     -2.79254511     0.71913955    -0.92019265
 h     -0.22920486     0.58599302     2.05402323
          17

 c      1.33466972    -0.50813334    -0.11546862
 c     -0.00468792    -1.09826195     0.08098623
 c     -1.10183014    -0.13880952    -0.16907508
 c     -0.79014793     0.96346691     1.07287662
 c     -0.17922888     1.26888865    -0.18688412
 c      1.12268074     0.88662155    -0.22364413
 h     -0.13103682    -2.16271063     0.38064127
 h     -1.82309407     1.60905343     1.33900718
 h     -0.36126573     2.28508125    -0.52114104
 h      2.11045276     1.40433709    -0.02190667
 o      2.51639300    -0.96314731     0.14796545
 h      3.24973295    -0.34412139    -0.25766533
 c     -2.53829735    -0.31673222    -0.84646883
 h     -2.41830796    -1.10000729    -1.76652594
 h     -3.18910982    -0.77806498    -0.04187542
 h     -2.84189378     0.76754294    -0.95119493
 h     -0.23850124     0.63091104     2.01288976
          17

 c      1.32574990    -0.50893735    -0.10185327
 c      0.00047892    -1.09803790     0.06719393
 c     -1.10447579    -0.13146467    -0.16290986
 c     -0.77638885     0.95231887     1.08152550
 c     -0.19387775     1.27026153    -0.19240999
 c      1.13547511     0.87139417    -0.23086137
 h     -0.12153215    -2.14081708     0.36289038
 h     -1.78579323     1.59741164     1.26987387
 h     -0.39351885     2.30629317    -0.44533408
 h      2.04110551     1.40919432    -0.03604574
 o      2.52634770    -0.96068499     0.15184501
 h      3.24882772    -0.32714190    -0.23771944
 c     -2.54148439    -0.31752421    -0.84971989
 h     -2.42254028    -1.04159375    -1.75624780
 h     -3.21245979    -0.78807655    -0.00949700
 h     -2.89327004     0.80386881    -0.99013542
 h     -0.25258319     0.67892809     1.96002714
          17

 c      1.31487333    -0.50845394    -0.08840857
 c      0.00648015    -1.09709365     0.05254590
 c     -1.10526622    -0.12233321    -0.15659829
 c     -0.76698766     0.94184872     1.09075710
 c     -0.20986690     1.27113355    -0.19920906
 c      1.14967474     0.85418304    -0.23781219
 h     -0.11416240    -2.11956618     0.34649062
 h     -1.72716016     1.57206338     1.20106676
 h     -0.43295805     2.32746359    -0.37879488
 h      1.97438658     1.42596166    -0.05051254
 o      2.53785678    -0.95845861     0.15527051
 h      3.23076723    -0.32566300    -0.20824342
 c     -2.54414648    -0.31793918    -0.85125722
 h     -2.43072915    -0.96798448    -1.73398453
 h     -3.22773809    -0.79226751     0.00687946
 h     -2.94139830     0.81764596    -1.03299034
 h     -0.26001827     0.72202769     1.91580965
          17

 c      1.30319088    -0.50713921    -0.07522940
 c      0.01301657    -1.09499746     0.03711459
 c     -1.10425751    -0.11145429    -0.15030248
 c     -0.76258307     0.93233454     1.09795520
 c     -0.22621011     1.27121768    -0.20716404
 c      1.16250541     0.83529275    -0.24477127
 h     -0.10988720    -2.10563041     0.33280468
 h     -1.65654384     1.53785414     1.13867493
 h     -0.47723448     2.34583529    -0.32298082
 h      1.92820807     1.46357149    -0.06225040
 o      2.55009448    -0.95672186     0.15845410
 h      3.20188518    -0.33419641    -0.17307142
 c     -2.54684279    -0.31682309    -0.85005976
 h     -2.44096944    -0.89077046    -1.71090299
 h     -3.23269878    -0.78948102     0.00386451
 h     -2.98243094     0.80465006    -1.07592374
 h     -0.24588432     0.75254043     1.90545623
          17

 c      1.29194075    -0.50558903    -0.06237548
 c      0.01969594    -1.09157869     0.02104335
 c     -1.10156902    -0.09894190    -0.14418129
 c     -0.76235324     0.92310532     1.10194918
 c     -0.24212564     1.27039835    -0.21618713
 c      1.17237540     0.81568313    -0.25185515
 h     -0.10923285    -2.10291951     0.32234332
 h     -1.59118587     1.50505255     1.08871187
 h     -0.52349281     2.35755879    -0.27923716
 h      1.90879173     1.52440724    -0.07053378
 o      2.56183872    -0.95612071     0.16179589
 h      3.17481799    -0.34085113    -0.13897613
 c     -2.54991052    -0.31302092    -0.84488101
 h     -2.45032527    -0.82453812    -1.70400979
 h     -3.22729583    -0.78025449    -0.01870246
 h     -3.01393315     0.76547047    -1.11539650
 h     -0.20492689     0.76906828     1.93744677
          17

 c      1.28231931    -0.50449933    -0.04987692
 c      0.02602576    -1.08710623     0.00458956
 c     -1.09739605    -0.08499362    -0.13840386
 c     -0.76347299     0.91258111     1.10400128
 c     -0.25701279     1.26864656    -0.22620678
 c      1.17924682     0.79748590    -0.25893054
 h     -0.11204976    -2.11054172     0.31420423
 h     -1.55458536     1.48899247     1.05557688
 h     -0.56885311     2.35935378    -0.24898338
 h      1.90683568     1.59757231    -0.07811978
 o      2.57176933    -0.95752446     0.16574760
 h      3.16457757    -0.33025952    -0.11338764
 c     -2.55332567    -0.30594635    -0.83506684
 h     -2.45607803    -0.77967763    -1.72655482
 h     -3.21388258    -0.76690797    -0.05747965
 h     -3.03507993     0.70509249    -1.14838607
 h     -0.14934002     0.77635319     1.99363685
          17

 c      1.27536380    -0.50453979    -0.03774656
 c      0.03145246    -1.08221734    -0.01189795
 c     -1.09200643    -0.06988121    -0.13314178
 c     -0.76339161     0.89961901     1.10602173
 c     -0.27041599     1.26595680    -0.23712192
 c      1.18360892     0.78323391    -0.26583481
 h     -0.11757729    -2.12352207     0.30629600
 h     -1.56170394     1.50018767     1.04147613
 h     -0.61080712     2.34951112    -0.23355989
 h      1.90941352     1.66645207    -0.08847182
 o      2.57930062    -0.96123719     0.17043045
 h      3.17597165    -0.29632635    -0.09825837
 c     -2.55644325    -0.29614392    -0.82173670
 h     -2.45734415    -0.75548075    -1.77417583
 h     -3.19802563    -0.75418756    -0.10474353
 h     -3.04725608     0.63328751    -1.17310727
 h     -0.09585901     0.77903142     2.05034884
          17

 c      1.27186435    -0.50617466    -0.02600402
 c      0.03545227    -1.07765784    -0.02805506
 c     -1.08573426    -0.05394010    -0.12856230
 c     -0.76193455     0.88471414     1.10919835
 c     -0.28199874     1.26231112    -0.24877179
 c      1.18574892     0.77487976    -0.27251751
 h     -0.12480635    -2.13555902     0.29619387
 h     -1.60358621     1.53220223     1.04808918
 h     -0.64750879     2.32826407    -0.23397901
 h      1.90815300     1.71802621    -0.10365890
 o      2.58493287    -0.96651370     0.17551657
 h      3.19819689    -0.24998307    -0.08821364
 c     -2.55793550    -0.28487691    -0.80733716
 h     -2.45467315    -0.74453916    -1.82872505
 h     -3.18880689    -0.74975328    -0.14854326
 h     -3.05479719     0.56467960    -1.19028979
 h     -0.05561960     0.77927215     2.09224045
          17

 c      1.27230294    -0.50953200    -0.01470550
 c      0.03764580    -1.07403715    -0.04357014
 c     -1.07896489    -0.03756164    -0.12482051
 c     -0.76038348     0.86934320     1.11404069
 c     -0.29150900     1.25764754    -0.26094577
 c      1.18571208     0.77344344    -0.27899340
 h     -0.13287606    -2.14152748     0.28193988
 h     -1.65833915     1.56861028     1.07613512
 h     -0.67807864     2.29787537    -0.25064096
 h      1.89940761     1.74506854    -0.12435070
 o      2.58947155    -0.97226640     0.18060710
 h      3.21687514    -0.20778349    -0.07668965
 c     -2.55621314    -0.27345670    -0.79398131
 h     -2.44866018    -0.74025702    -1.87294684
 h     -3.19557313    -0.76203799    -0.17714006
 h     -3.06466742     0.51627668    -1.20375493
 h     -0.03394838     0.77752375     2.11179283
          17

 c      1.27681283    -0.51436758    -0.00397270
 c      0.03788741    -1.07169436    -0.05821331
 c     -1.07209135    -0.02119153    -0.12204373
 c     -0.75991953     0.85481899     1.12075556
 c     -0.29872944     1.25183752    -0.27341100
 c      1.18342732     0.77902920    -0.28526124
 h     -0.14132728    -2.13874268     0.26244799
 h     -1.70776888     1.59577379     1.12385473
 h     -0.70289217     2.26257566    -0.28316008
 h      1.88260234     1.74516622    -0.15034969
 o      2.59343942    -0.97770789     0.18546890
 h      3.22297405    -0.18149848    -0.05980690
 c     -2.55044410    -0.26299737    -0.78249002
 h     -2.43945583    -0.73866704    -1.89642873
 h     -3.22019808    -0.79400932    -0.18721781
 h     -3.08293946     0.50020932    -1.21770612
 h     -0.03246874     0.77342797     2.10631931
          17

 c      1.28516079    -0.52012914     0.00599531
 c      0.03630454    -1.07065250    -0.07183862
 c     -1.06546101    -0.00533058    -0.12030700
 c     -0.76127561     0.84198658     1.12933563
 c     -0.30344665     1.24472108    -0.28593097
 c      1.17876283     0.79092989    -0.29127207
 h     -0.15021472    -2.12734482     0.23761077
 h     -1.74102218     1.60600661     1.18751123
 h     -0.72351970     2.22802648    -0.33049251
 h      1.85949298     1.72012418    -0.18091266
 o      2.59702899    -0.98244669     0.19002722
 h      3.21338216    -0.17651555    -0.03629761
 c     -2.54129310    -0.25416568    -0.77278039
 h     -2.42691223    -0.73748075    -1.89448383
 h     -3.25394358    -0.83955720    -0.18556939
 h     -3.10942516     0.51620821    -1.23163328
 h     -0.05010043     0.76625799     2.07661752
          17

 c      1.29676298    -0.52609079     0.01493838
 c      0.03328197    -1.07062285    -0.08437494
 c     -1.05934993     0.00947237    -0.11960957
 c     -0.76498662     0.83133897     1.13944942
 c     -0.30548188     1.23625201    -0.29827468
 c      1.17148297     0.80770440    -0.29694712
 h     -0.16012591    -2.11028878     0.20825453
 h     -1.75259807     1.59596232     1.26247569
 h     -0.74199797     2.19966309    -0.39124194
 h      1.83466980     1.67671025    -0.21485587
 o      2.60017342    -0.98644447     0.19431883
 h      3.18978822    -0.19250892    -0.00676364
 c     -2.53036351    -0.24703090    -0.76470194
 h     -2.41082670    -0.73530398    -1.86623305
 h     -3.28421189    -0.88810537    -0.18159419
 h     -3.13745702     0.55360545    -1.23982716
 h     -0.08258761     0.75499889     2.02744788
          17

 c      1.31074096    -0.53150827     0.02257499
 c      0.02939740    -1.07105923    -0.09580936
 c     -1.05396994     0.02264497    -0.11986142
 c     -0.77171274     0.82314711     1.15024242
 c     -0.30478967     1.22672223    -0.31024338
 c      1.16113984     0.82722927    -0.30220730
 h     -0.17209644    -2.09292992     0.17594470
 h     -1.74061404     1.56509407     1.34390539
 h     -0.75948545     2.18008635    -0.46374270
 h      1.81688216     1.62806003    -0.25071276
 o      2.60254894    -0.99005184     0.19847378
 h      3.15870461    -0.22286924     0.02662324
 c     -2.51918858    -0.24129519    -0.75817453
 h     -2.39106161    -0.73157048    -1.81404574
 h     -3.30121166    -0.93030912    -0.18164336
 h     -3.15895206     0.59960416    -1.23594067
 h     -0.12071154     0.73814871     1.96948148
          17

 c      1.32600721    -0.53574803     0.02864855
 c      0.02531980    -1.07129949    -0.10615448
 c     -1.04948936     0.03363237    -0.12088464
 c     -0.78240685     0.81751875     1.16022151
 c     -0.30156115     1.21688993    -0.32173110
 c      1.14710524     0.84698233    -0.30696138
 h     -0.18732705    -2.08168079     0.14251332
 h     -1.70646199     1.51525304     1.42718116
 h     -0.77519834     2.16742285    -0.54565150
 h      1.81875715     1.59211048    -0.28738254
 o      2.60354164    -0.99408992     0.20270166
 h      3.13204039    -0.25342384     0.06036116
 c     -2.50878767    -0.23650105    -0.75290052
 h     -2.36745515    -0.72711879    -1.74442200
 h     -3.29953189    -0.95995948    -0.18837807
 h     -3.16799357     0.64409645    -1.21614613
 h     -0.14868753     0.71325964     1.92055291
          17

 c      1.34136700    -0.53835511     0.03296020
 c      0.02168448    -1.07081544    -0.11539843
 c     -1.04605183     0.04194948    -0.12243661
 c     -0.79781987     0.81433255     1.16781112
 c     -0.29625560     1.20785197    -0.33277783
 c      1.12921065     0.86500684    -0.31105871
 h     -0.20661906    -2.08142104     0.10932002
 h     -1.65585051     1.45139700     1.50859002
 h     -0.78664643     2.15642228    -0.63351472
 h      1.84941162     1.58140600    -0.32505865
 o      2.60243490    -0.99962538     0.20720386
 h      3.12411515    -0.26611991     0.09107116
 c     -2.49969759    -0.23202476    -0.74811677
 h     -2.33947196    -0.72522340    -1.66956582
 h     -3.27741384    -0.97378144    -0.20177120
 h     -3.16140863     0.68027826    -1.17949995
 h     -0.14882005     0.67696646     1.89887081
          17

 c      1.35562686    -0.53904694     0.03537776
 c      0.01897800    -1.06946788    -0.12346961
 c     -1.04377659     0.04723971    -0.12424369
 c     -0.81705829     0.81290250     1.17270687
 c     -0.28956866     1.20074618    -0.34356219
 c      1.10870774     0.88087577    -0.31435519
 h     -0.22970265    -2.09275905     0.07668546
 h     -1.60075260     1.38295671     1.58704355
 h     -0.79088943     2.14128783    -0.72301623
 h      1.90326478     1.59215989    -0.36457332
 o      2.59907617    -1.00704463     0.21200099
 h      3.14089587    -0.25394940     0.11831439
 c     -2.49210207    -0.22703061    -0.74261658
 h     -2.30579141    -0.73200220    -1.60702841
 h     -3.23607467    -0.97110673    -0.21979431
 h     -3.13831685     0.70407067    -1.12736152
 h     -0.11653388     0.62765344     1.90583303
          17

 c      1.36771366    -0.53765430     0.03582655
 c      0.01747966    -1.06755725    -0.13025900
 c     -1.04272730     0.04933420    -0.12602027
 c     -0.83717875     0.81175152     1.17584296
 c     -0.28237740     1.19648461    -0.35432870
 c      1.08800649     0.89512694    -0.31685283
 h     -0.25496716    -2.11152169     0.04406391
 h     -1.55905573     1.32338450     1.66655723
 h     -0.78572822     2.11794866    -0.80977822
 h      1.96300841     1.61070770    -0.40555688
 o      2.59423799    -1.01552496     0.21694009
 h      3.17373886    -0.22947090     0.14449544
 c     -2.48579972    -0.22070995    -0.73538441
 h     -2.26498148    -0.75324249    -1.57255801
 h     -3.17972989    -0.95418143    -0.23847288
 h     -3.09992222     0.71402074    -1.06290479
 h     -0.06559684     0.56868142     1.92408519
          17

 c      1.37676840    -0.53408855     0.03428323
 c      0.01728934    -1.06562367    -0.13568060
 c     -1.04285895     0.04827912    -0.12748281
 c     -0.85516750     0.80935302     1.17803492
 c     -0.27565165     1.19560440    -0.36531051
 c      1.06956377     0.90820308    -0.31867873
 h     -0.27986652    -2.13099183     0.01076877
 h     -1.54554021     1.28342371     1.75420127
 h     -0.77031720     2.08495764    -0.89011843
 h      2.01202699     1.62572127    -0.44641154
 o      2.58897378    -1.02389457     0.22189299
 h      3.20886839    -0.21095028     0.17161950
 c     -2.47991454    -0.21284731    -0.72659257
 h     -2.21824241    -0.78750275    -1.56863673
 h     -3.11608636    -0.92915916    -0.25159596
 h     -3.04985433     0.71213778    -0.99084063
 h     -0.01397395     0.50650989     1.93547737
          17

 c      1.38219428    -0.52834833     0.03077778
 c      0.01839857    -1.06418491    -0.13971531
 c     -1.04398047     0.04431545    -0.12839270
 c     -0.86984953     0.80517713     1.18011289
 c     -0.27031088     1.19820974    -0.37667358
 c      1.05529949     0.92018499    -0.31999002
 h     -0.30165723    -2.14483301    -0.02344272
 h     -1.55921601     1.26240063     1.84966918
 h     -0.74535994     2.04355250    -0.96159887
 h      2.03982631     1.63138259    -0.48528826
 o      2.58403511    -1.03136006     0.22682195
 h      3.23608440    -0.21049362     0.20012757
 c     -2.47276565    -0.20398205    -0.71758290
 h     -2.17081167    -0.82497234    -1.58453669
 h     -3.05605691    -0.90665003    -0.25093222
 h     -2.99471050     0.70528818    -0.91705078
 h      0.02579951     0.44732146     1.92987181
          17

 c      1.38367234    -0.52053206     0.02539759
 c      0.02074922    -1.06357081    -0.14241354
 c     -1.04574976     0.03784081    -0.12859408
 c     -0.88160871     0.79952539     1.18329961
 c     -0.26705658     1.20397054    -0.38845268
 c      1.04648562     0.93094555    -0.32092646
 h     -0.31799203    -2.14888887    -0.05822929
 h     -1.58693357     1.25151773     1.94199823
 h     -0.71314808     1.99744500    -1.02349858
 h      2.04145017     1.62580267    -0.52062062
 o      2.57976829    -1.03756733     0.23173612
 h      3.25017620    -0.23290146     0.22950156
 c     -2.46243557    -0.19511911    -0.70980796
 h     -2.12938082    -0.85436284    -1.60720161
 h     -3.01016452    -0.89838211    -0.22876187
 h     -2.94361057     0.70533579    -0.84751223
 h      0.04686752     0.39588520     1.90369693
          17

 c      1.38116335    -0.51083725     0.01829220
 c      0.02426681    -1.06386201    -0.14387557
 c     -1.04769435     0.02937887    -0.12800718
 c     -0.89115261     0.79277500     1.18862479
 c     -0.26622399     1.21217172    -0.40048172
 c      1.04370872     0.94029495    -0.32160065
 h     -0.32724754    -2.14181760    -0.09280895
 h     -1.61596422     1.24267410     2.01861436
 h     -0.67741677     1.95238737    -1.07721140
 h      2.01611026     1.60953809    -0.55131133
 o      2.57614908    -1.04250444     0.23664674
 h      3.25031900    -0.27717555     0.25892173
 c     -2.44784392    -0.18764547    -0.70401496
 h     -2.09937467    -0.86781902    -1.62749644
 h     -2.98186318    -0.90852663    -0.18336604
 h     -2.90503112     0.72432378    -0.78626094
 h      0.04625398     0.35562654     1.85732329
          17

 c      1.37490750    -0.49954963     0.00967508
 c      0.02887855    -1.06488157    -0.14422989
 c     -1.04926048     0.01954697    -0.12660360
 c     -0.89904251     0.78513350     1.19649988
 c     -0.26772564     1.22183635    -0.41237409
 c      1.04678632     0.94801007    -0.32208976
 h     -0.32869315    -2.12517803    -0.12617726
 h     -1.63850944     1.23120518     2.07119613
 h     -0.64274043     1.91512323    -1.12611561
 h      1.96708478     1.58531720    -0.57697139
 o      2.57276214    -1.04649042     0.24153501
 h      3.24043671    -0.33672551     0.28774143
 c     -2.42937843    -0.18281890    -0.70011039
 h     -2.08419166    -0.86142762    -1.64042287
 h     -2.96580158    -0.92958180    -0.12177562
 h     -2.88179962     0.76470530    -0.73418481
 h      0.02411616     0.32865662     1.79386688
          17

 c      1.36541686    -0.48702325    -0.00017890
 c      0.03452375    -1.06621315    -0.14361629
 c     -1.04988340     0.00901809    -0.12438787
 c     -0.90582513     0.77675425     1.20669904
 c     -0.27114578     1.23195027    -0.42363106
 c      1.05464621     0.95374313    -0.32239079
 h     -0.32257745    -2.10328954    -0.15732942
 h     -1.65066684     1.21497924     2.09581808
 h     -0.61326588     1.89134151    -1.17411998
 h      1.90320339     1.55898041    -0.59858721
 o      2.56872673    -1.05022388     0.24631640
 h      3.23053645    -0.39869342     0.31604086
 c     -2.40844315    -0.18096669    -0.69750582
 h     -2.08538672    -0.83440639    -1.64400493
 h     -2.95374662    -0.94946345    -0.05533835
 h     -2.87005425     0.81606371    -0.69057505
 h     -0.01548956     0.31521876     1.71921365
          17

 c      1.35344708    -0.47364933    -0.01094104
 c      0.04114640    -1.06726260    -0.14217257
 c     -1.04905144    -0.00152269    -0.12139140
 c     -0.91233213     0.76793370     1.21841281
 c     -0.27594310     1.24172456    -0.43387508
 c      1.06526431     0.95686484    -0.32232331
 h     -0.31004884    -2.08264003    -0.18547340
 h     -1.65101137     1.19338653     2.09181264
 h     -0.59130520     1.88332856    -1.22295255
 h      1.84076545     1.54103526    -0.61974033
 o      2.56281364    -1.05462614     0.25081314
 h      3.23525629    -0.44664911     0.34510271
 c     -2.38663736    -0.18158475    -0.69544278
 h     -2.10287525    -0.78865431    -1.63890806
 h     -2.93954782    -0.95895698     0.00566379
 h     -2.86345003     0.86334724    -0.65503713
 h     -0.06233194     0.31232568     1.64269822
          17

 c      1.33993328    -0.45982655    -0.02224369
 c      0.04865182    -1.06740844    -0.14002611
 c     -1.04634812    -0.01142858    -0.11767798
 c     -0.91987974     0.75925565     1.23031691
 c     -0.28162266     1.25072359    -0.44302430
 c      1.07606780     0.95654900    -0.32151196
 h     -0.29269649    -2.07026817    -0.21016234
 h     -1.64026862     1.16704780     2.06141523
 h     -0.57694517     1.88920269    -1.27033154
 h      1.80062366     1.54542567    -0.64683193
 o      2.55418497    -1.06015384     0.25482911
 h      3.26290679    -0.47177103     0.37634994
 c     -2.36535113    -0.18383175    -0.69307956
 h     -2.13493944    -0.72884268    -1.62906719
 h     -2.92004492    -0.95348039     0.05391569
 h     -2.85674298     0.89475834    -0.62762066
 h     -0.09796408     0.31233821     1.57694648
          17

 c      1.32589528    -0.44596701    -0.03370018
 c      0.05683561    -1.06625141    -0.13730268
 c     -1.04147933    -0.02014299    -0.11335687
 c     -0.92973489     0.75133780     1.24088729
 c     -0.28778734     1.25878396    -0.45123846
 c      1.08528727     0.95262269    -0.31980247
 h     -0.27166343    -2.07099419    -0.23118827
 h     -1.62233802     1.13830787     2.01067537
 h     -0.56893238     1.90445053    -1.31097418
 h      1.79399986     1.57959654    -0.68416572
 o      2.54314618    -1.06630097     0.25832511
 h      3.30444888    -0.48088591     0.40874935
 c     -2.34570889    -0.18676013    -0.68942900
 h     -2.17838556    -0.66237246    -1.62262753
 h     -2.89442233    -0.93215325     0.08493456
 h     -2.84667871     0.90375938    -0.60825854
 h     -0.10126374     0.30552929     1.53359448
          17

 c      1.31235451    -0.43253491    -0.04492768
 c      0.06533663    -1.06383425    -0.13415509
 c     -1.03428090    -0.02723621    -0.10858801
 c     -0.94144558     0.74391823     1.24884750
 c     -0.29409591     1.26585137    -0.45872765
 c      1.09291998     0.94642891    -0.31781638
 h     -0.24689851    -2.08494036    -0.24821374
 h     -1.60654523     1.11239079     1.95139600
 h     -0.56581019     1.92416619    -1.33920929
 h      1.81215105     1.63461100    -0.72734224
 o      2.53063708    -1.07220022     0.26141704
 h      3.34204915    -0.48683503     0.43899293
 c     -2.32852346    -0.18947061    -0.68345587
 h     -2.22954908    -0.59765210    -1.63062533
 h     -2.86369326    -0.89684483     0.09677682
 h     -2.83177279     0.88845250    -0.59637389
 h     -0.06644927     0.28985942     1.51625166
          17

 c      1.30028156    -0.42005666    -0.05557038
 c      0.07368202    -1.06063979    -0.13077754
 c     -1.02470408    -0.03241430    -0.10357322
 c     -0.95222045     0.73555048     1.25308873
 c     -0.30019606     1.27186733    -0.46560278
 c      1.09972430     0.94014383    -0.31663460
 h     -0.21733507    -2.10750626    -0.26047963
 h     -1.60861633     1.09783644     1.90125864
 h     -0.56655288     1.94448364    -1.35092836
 h      1.83843013     1.69309207    -0.76680735
 o      2.51742890    -1.07724728     0.26423355
 h      3.36178057    -0.49843709     0.46382720
 c     -2.31415589    -0.19142391    -0.67470262
 h     -2.28583750    -0.54004951    -1.65996738
 h     -2.83071061    -0.85196593     0.09038418
 h     -2.81215811     0.85113564    -0.59067450
 h     -0.00986760     0.27423757     1.52114068
          17

 c      1.29054465    -0.40907639    -0.06531613
 c      0.08140920    -1.05736576    -0.12737614
 c     -1.01280771    -0.03551656    -0.09855012
 c     -0.95898948     0.72478035     1.25287849
 c     -0.30569365     1.27672362    -0.47181744
 c      1.10615733     0.93571677    -0.31718186
 h     -0.18185373    -2.13181607    -0.26691873
 h     -1.64290950     1.10221343     1.87481045
 h     -0.57074107     1.96310781    -1.34431432
 h      1.86078843     1.74090391    -0.79477606
 o      2.50391047    -1.08118296     0.26684381
 h      3.35681750    -0.51914476     0.48120720
 c     -2.30245164    -0.19262815    -0.66405989
 h     -2.34546281    -0.48965218    -1.70553225
 h     -2.80063167    -0.80497370     0.07066547
 h     -2.78984167     0.79877978    -0.58911628
 h      0.04667869     0.26893208     1.54329288
          17

 c      1.28384286    -0.40008301    -0.07390696
 c      0.08818804    -1.05466522    -0.12412367
 c     -0.99878159    -0.03652667    -0.09380503
 c     -0.96071823     0.71137566     1.24889228
 c     -0.31015813     1.28025086    -0.47717184
 c      1.11226728     0.93452704    -0.32003866
 h     -0.14012928    -2.15146162    -0.26650402
 h     -1.70683113     1.12366802     1.86918741
 h     -0.57856139     1.97945888    -1.31992531
 h      1.87319353     1.76990183    -0.80703755
 o      2.49012316    -1.08401451     0.26924171
 h      3.32671769    -0.54827532     0.49051907
 c     -2.29277760    -0.19342457    -0.65359018
 h     -2.40562845    -0.44431979    -1.75323117
 h     -2.78126001    -0.76675825     0.04737934
 h     -2.76926515     0.74394176    -0.58911626
 h      0.08801349     0.27956729     1.57863485
          17

 c      1.28064522    -0.39342769    -0.08115130
 c      0.09389266    -1.05298261    -0.12113103
 c     -0.98298715    -0.03557707    -0.08967301
 c     -0.95833415     0.69622532     1.24286927
 c     -0.31314341     1.28221601    -0.48134060
 c      1.11789234     0.93738009    -0.32547894
 h     -0.09292358    -2.16214215    -0.25854187
 h     -1.78218017     1.15173674     1.86884040
 h     -0.59077462     1.99471486    -1.28051573
 h      1.87351789     1.77657502    -0.80213693
 o      2.47574662    -1.08599346     0.27132539
 h      3.27758010    -0.58133704     0.49288501
 c     -2.28414654    -0.19431088    -0.64551457
 h     -2.46234325    -0.40302431    -1.78953418
 h     -2.78138128    -0.74939825     0.03278318
 h     -2.75720970     0.70386643    -0.58798119
 h      0.10626544     0.30752105     1.62349603
          17

 c      1.28114634    -0.38924947    -0.08694274
 c      0.09862120    -1.05247975    -0.11843867
 c     -0.96596144    -0.03292978    -0.08649873
 c     -0.95321879     0.68045412     1.23636089
 c     -0.31421182     1.28233930    -0.48392542
 c      1.12278581     0.94450305    -0.33351015
 h     -0.04197373    -2.16231923    -0.24279985
 h     -1.85076831     1.17599002     1.86049202
 h     -0.60863459     2.01165864    -1.23050558
 h      1.86223715     1.76095523    -0.78065691
 o      2.46001760    -1.08765353     0.27286112
 h      3.22341646    -0.60944766     0.49176957
 c     -2.27585955    -0.19591176    -0.64109914
 h     -2.51149510    -0.36620117    -1.80620988
 h     -2.80505434    -0.75920369     0.03341019
 h     -2.75981532     0.69357213    -0.58342705
 h      0.09872160     0.35156240     1.67438456
          17

 c      1.28523743    -0.38743419    -0.09127714
 c      0.10266607    -1.05301483    -0.11602605
 c     -0.94835828    -0.02894829    -0.08458967
 c     -0.94654310     0.66500050     1.23033179
 c     -0.31297136     1.28037443    -0.48457178
 c      1.12660081     0.95547862    -0.34386222
 h      0.01030108    -2.15336134    -0.21950838
 h     -1.90112208     1.18977937     1.83738193
 h     -0.63356397     2.03382164    -1.17467857
 h      1.84262844     1.72693408    -0.74527585
 o      2.44187850    -1.08973460     0.27351238
 h      3.18411926    -0.62070069     0.49263940
 c     -2.26837484    -0.19857148    -0.64013002
 h     -2.54960461    -0.33493679    -1.80023563
 h     -2.84665476    -0.79144529     0.04402166
 h     -2.77703259     0.71482718    -0.57402300
 h      0.06669327     0.40881940     1.72829681
          17

 c      1.29249542    -0.38760956    -0.09426658
 c      0.10644261    -1.05416539    -0.11383462
 c     -0.93087535    -0.02407177    -0.08418257
 c     -0.93933937     0.65060415     1.22526754
 c     -0.30915191     1.27628445    -0.48314355
 c      1.12874345     0.96913050    -0.35593760
 h      0.06118532    -2.13937102    -0.18925270
 h     -1.92752481     1.18970381     1.79725784
 h     -0.66636405     2.06353136    -1.11614901
 h      1.82241759     1.68396677    -0.70144169
 o      2.42086312    -1.09268573     0.27309757
 h      3.17193700    -0.60842581     0.49909352
 c     -2.26309914    -0.20195967    -0.64148670
 h     -2.57417848    -0.31040278    -1.77265785
 h     -2.89445483    -0.83482566     0.05344339
 h     -2.80174005     0.75519926    -0.55933866
 h      0.01539124     0.47524658     1.78328455
          17

 c      1.30220085    -0.38919215    -0.09614063
 c      0.11039357    -1.05532702    -0.11180092
 c     -0.91419822    -0.01879577    -0.08542464
 c     -0.93264364     0.63783566     1.22126758
 c     -0.30270806     1.27043551    -0.47984090
 c      1.12821492     0.98350834    -0.36882067
 h      0.10811245    -2.12629161    -0.15273426
 h     -1.92820837     1.17455735     1.74037787
 h     -0.70615245     2.09970834    -1.05495215
 h      1.81560709     1.64839609    -0.65748024
 o      2.39794818    -1.09617067     0.27186743
 h      3.17837452    -0.57941325     0.50866355
 c     -2.26134895    -0.20538942    -0.64386230
 h     -2.58411160    -0.29363608    -1.72832194
 h     -2.93740333    -0.87867226     0.05277414
 h     -2.82522622     0.79866392    -0.53975472
 h     -0.04628575     0.54621530     1.83921836
          17

 c      1.31339167    -0.39148402    -0.09723192
 c      0.11490337    -1.05591544    -0.10988696
 c     -0.89895891    -0.01365472    -0.08836455
 c     -0.92737612     0.62703495     1.21809617
 c     -0.29388772     1.26362178    -0.47511934
 c      1.12397637     0.99648201    -0.38159968
 h      0.14902293    -2.11983640    -0.11049588
 h     -1.90485940     1.14497539     1.66871565
 h     -0.74989713     2.13745041    -0.98881859
 h      1.83837391     1.63797793    -0.62113097
 o      2.37486227    -1.09948894     0.27031770
 h      3.18513096    -0.54733916     0.51583741
 c     -2.26373127    -0.20823463    -0.64590017
 h     -2.58030429    -0.28548340    -1.67677478
 h     -2.96799325    -0.91569852     0.03766647
 h     -2.84134633     0.83316684    -0.51618392
 h     -0.10774281     0.61761864     1.89788418
          17

 c      1.32493314    -0.39377919    -0.09795008
 c      0.12025703    -1.05562543    -0.10808988
 c     -0.88570520    -0.00919687    -0.09295354
 c     -0.92386476     0.61821240     1.21537603
 c     -0.28322445     1.25686533    -0.46947340
 c      1.11629106     1.00713407    -0.39393539
 h      0.18240757    -2.12269558    -0.06285470
 h     -1.86379767     1.10397793     1.58612538
 h     -0.79309838     2.17001008    -0.91542800
 h      1.89359159     1.65675804    -0.59323037
 o      2.35313419    -1.10216832     0.26889818
 h      3.17886348    -0.52321450     0.51659322
 c     -2.27010125    -0.21003575    -0.64606622
 h     -2.56610097    -0.28658358    -1.63313124
 h     -2.98216134    -0.94184181     0.00737384
 h     -2.84707307     0.85162994    -0.48987791
 h     -0.16113837     0.68663589     1.96058923
          17

 c      1.33560419    -0.39541667    -0.09875444
 c      0.12663467    -1.05456649    -0.10641405
 c     -0.87486570    -0.00594905    -0.09905518
 c     -0.92131642     0.61099296     1.21282451
 c     -0.27147281     1.25115136    -0.46326645
 c      1.10726046     1.01607206    -0.40597974
 h      0.20708936    -2.13296014    -0.01023720
 h     -1.81877614     1.05834608     1.49896781
 h     -0.83104852     2.19136381    -0.83407518
 h      1.96458001     1.69183456    -0.56900606
 o      2.33387174    -1.10409499     0.26793898
 h      3.15418367    -0.51304901     0.50939613
 c     -2.27980609    -0.21046141    -0.64284428
 h     -2.54618781    -0.29721947    -1.61506062
 h     -2.97868293    -0.95571966    -0.03628965
 h     -2.84174639     0.85073536    -0.46230205
 h     -0.20473283     0.75117028     2.02487822
          17

 c      1.34421390    -0.39580018    -0.10012405
 c      0.13410105    -1.05315329    -0.10482877
 c     -0.86670451    -0.00437820    -0.10645640
 c     -0.91777312     0.60464491     1.21030268
 c     -0.25950490     1.24724189    -0.45667428
 c      1.09946891     1.02417168    -0.41782278
 h      0.22213006    -2.14520340     0.04637106
 h     -1.79278166     1.01937116     1.41561856
 h     -0.85987452     2.19781727    -0.74600415
 h      2.03041289     1.72801168    -0.54478474
 o      2.31778957    -1.10545007     0.26765685
 h      3.11239472    -0.51839874     0.49480862
 c     -2.29206211    -0.20929419    -0.63564398
 h     -2.52307826    -0.31669512    -1.63208665
 h     -2.95910008    -0.95872798    -0.08924866
 h     -2.82653016     0.83014000    -0.43497581
 h     -0.24148189     0.80888164     2.08448861
          17

 c      1.34974208    -0.39444488    -0.10251261
 c      0.14257642    -1.05186744    -0.10325619
 c     -0.86130214    -0.00485903    -0.11490024
 c     -0.91120864     0.59850399     1.20792458
 c     -0.24818148     1.24557829    -0.44970210
 c      1.09494138     1.03188344    -0.42935861
 h      0.22700940    -2.15310455     0.10531743
 h     -1.80856574     0.99787301     1.34223012
 h     -0.87715009     2.18859989    -0.65396275
 h      2.07686538     1.75588792    -0.51964705
 o      2.30514784    -1.10666923     0.26813677
 h      3.06126403    -0.53628482     0.47534162
 c     -2.30606509    -0.20647040    -0.62562890
 h     -2.49528204    -0.34237776    -1.67631646
 h     -2.92828913    -0.95598705    -0.14500128
 h     -2.80445532     0.79281872    -0.40916266
 h     -0.27533003     0.85720543     2.13248201
          17

 c      1.35149948    -0.39104892    -0.10629151
 c      0.15180969    -1.05107010    -0.10159100
 c     -0.85858108    -0.00764012    -0.12412448
 c     -0.90165018     0.59279820     1.20617901
 c     -0.23820106     1.24623077    -0.44223200
 c      1.09497379     1.03930191    -0.44039231
 h      0.22184485    -2.15162151     0.16455143
 h     -1.86549244     0.99364949     1.27889677
 h     -0.88230213     2.16603562    -0.56155252
 h      2.09676258     1.77118394    -0.49418508
 o      2.29560249    -1.10844640     0.26929251
 h      3.01585499    -0.55824901     0.45549772
 c     -2.32062176    -0.20210579    -0.61517010
 h     -2.46065259    -0.36987911    -1.72910122
 h     -2.89480203    -0.95738913    -0.19494467
 h     -2.78093957     0.74643188    -0.38531424
 h     -0.30893955     0.89402508     2.16382145
          17

 c      1.34928235    -0.38553713    -0.11169300
 c      0.16136886    -1.05092345    -0.09973049
 c     -0.85836113    -0.01279323    -0.13386206
 c     -0.89120084     0.58845556     1.20542341
 c     -0.22995116     1.24887105    -0.43407736
 c      1.10018251     1.04634695    -0.45071529
 h      0.20746181    -2.13804448     0.22203127
 h     -1.93952058     0.99704059     1.22440135
 h     -0.87696026     2.13562120    -0.47259072
 h      2.08782542     1.77273894    -0.46953038
 o      2.28828293    -1.11159622     0.27090010
 h      2.99571974    -0.57188592     0.44063991
 c     -2.33405023    -0.19665310    -0.60665100
 h     -2.41940506    -0.39451160    -1.77343030
 h     -2.86853001    -0.97566681    -0.23078205
 h     -2.76410475     0.70451125    -0.36230804
 h     -0.34305326     0.91808871     2.17627079
          17

 c      1.34346713    -0.37804715    -0.11877549
 c      0.17065356    -1.05138384    -0.09760242
 c     -0.86040486    -0.02017178    -0.14382159
 c     -0.88203039     0.58616465     1.20549320
 c     -0.22341364     1.25279559    -0.42504876
 c      1.11049567     1.05283092    -0.46012922
 h      0.18531329    -2.11229717     0.27612254
 h     -2.00666057     0.99958559     1.18001853
 h     -0.86509093     2.10574006    -0.39038879
 h      2.05173356     1.76171827    -0.44692457
 o      2.28257649    -1.11644688     0.27280751
 h      3.01147259    -0.57042609     0.43329490
 c     -2.34486023    -0.19128214    -0.60166535
 h     -2.37388492    -0.41242632    -1.79874069
 h     -2.85441475    -1.01801021    -0.24909347
 h     -2.76318056     0.68357071    -0.33742485
 h     -0.37662318     0.92922619     2.17062182
          17

 c      1.33497650    -0.36888168    -0.12743010
 c      0.17894506    -1.05222200    -0.09519081
 c     -0.86443938    -0.02941635    -0.15368743
 c     -0.87554855     0.58608474     1.20578715
 c     -0.21821655     1.25708271    -0.41503366
 c      1.12506680     1.05838771    -0.46845711
 h      0.15729486    -2.07688788     0.32595790
 h     -2.05259921     0.99720111     1.14813374
 h     -0.85213493     2.08603561    -0.31702454
 h      1.99504744     1.74233492    -0.42743769
 o      2.27886639    -1.12234332     0.27507911
 h      3.05325422    -0.56104907     0.43092935
 c     -2.35257759    -0.18757667    -0.60069717
 h     -2.32736617    -0.42099776    -1.80027778
 h     -2.84895432    -1.07843088    -0.25308840
 h     -2.78349167     0.69230825    -0.30893642
 h     -0.40698384     0.92855492     2.15097584
          17

 c      1.32510566    -0.35846461    -0.13742318
 c      0.18549989    -1.05306073    -0.09255250
 c     -0.87017200    -0.04000519    -0.16313602
 c     -0.87259267     0.58798153     1.20539916
 c     -0.21389428     1.26091902    -0.40402441
 c      1.14215010     1.06227233    -0.47557486
 h      0.12547983    -2.03651606     0.37168785
 h     -2.07060091     0.98866583     1.13071891
 h     -0.84250684     2.08387986    -0.25330196
 h      1.93164062     1.72402960    -0.41147393
 o      2.27793147    -1.12820641     0.27781342
 h      3.10150658    -0.55653250     0.42928526
 c     -2.35777115    -0.18636049    -0.60325526
 h     -2.28327957    -0.41890422    -1.77773737
 h     -2.84498953    -1.14250708    -0.24884571
 h     -2.82207103     0.72274102    -0.27951614
 h     -0.42995422     0.91858843     2.12497213
          17

 c      1.31528159    -0.34731044    -0.14844692
 c      0.18965901    -1.05345192    -0.08980858
 c     -0.87730418    -0.05132416    -0.17185937
 c     -0.87366814     0.59141468     1.20326783
 c     -0.21021928     1.26393285    -0.39204709
 c      1.15918650     1.06321738    -0.48147621
 h      0.09185056    -1.99704055     0.41440429
 h     -2.05846976     0.97412177     1.12878070
 h     -0.83680742     2.10080486    -0.19979005
 h      1.88332638     1.72304694    -0.39799929
 o      2.28018425    -1.13318202     0.28098555
 h      3.14075623    -0.56553577     0.42545202
 c     -2.36138716    -0.18749007    -0.60828868
 h     -2.24482400    -0.40617955    -1.73499166
 h     -2.83707893    -1.19675219    -0.24163078
 h     -2.87043960     0.75753409    -0.25504384
 h     -0.44034844     0.90279229     2.10283594
          17

 c      1.30684043    -0.33601674    -0.16015319
 c      0.19093366    -1.05300684    -0.08709105
 c     -0.88553965    -0.06273949    -0.17958910
 c     -0.87891500     0.59593545     1.19853112
 c     -0.20731726     1.26624558    -0.37907973
 c      1.17383910     1.06006444    -0.48626547
 h      0.05818294    -1.96369443     0.45547649
 h     -2.01758294     0.95456913     1.14218461
 h     -0.83166818     2.13224981    -0.15781190
 h      1.86933622     1.75514470    -0.38482426
 o      2.28555963    -1.13677421     0.28445762
 h      3.16282595    -0.59111159     0.41818448
 c     -2.36422362    -0.19047410    -0.61446914
 h     -2.21453398    -0.38434741    -1.68114428
 h     -2.82268359    -1.23249146    -0.23504432
 h     -2.91998843     0.78170008    -0.24077795
 h     -0.43367284     0.88400625     2.09351442
          17

 c      1.30086941    -0.32528508    -0.17216726
 c      0.18904219    -1.05152986    -0.08445212
 c     -0.89459399    -0.07365509    -0.18611154
 c     -0.88777102     0.60122761     1.19102702
 c     -0.20550908     1.26823059    -0.36506027
 c      1.18565519     1.05330346    -0.48993724
 h      0.02618550    -1.93922152     0.49543286
 h     -1.95431013     0.93230307     1.16959065
 h     -0.82231225     2.17070709    -0.12925971
 h      1.88777989     1.81784673    -0.37151732
 o      2.29361736    -1.13880309     0.28802759
 h      3.16609220    -0.63187200     0.40743000
 c     -2.36686222    -0.19478762    -0.62017528
 h     -2.19352765    -0.35646676    -1.63191739
 h     -2.80144018    -1.24566249    -0.23138728
 h     -2.96423847     0.78635389    -0.23962571
 h     -0.40880486     0.86245186     2.09888691
          17

 c      1.29813281    -0.31591321    -0.18409895
 c      0.18390617    -1.04905323    -0.08180031
 c     -0.90421292    -0.08353172    -0.19127509
 c     -0.89850496     0.60698892     1.18141793
 c     -0.20508021     1.27025739    -0.34994780
 c      1.19567172     1.04504365    -0.49229451
 h     -0.00229308    -1.92323289     0.53319718
 h     -1.88402889     0.91219756     1.20871115
 h     -0.80502916     2.20898623    -0.11577636
 h      1.92037036     1.89088557    -0.36044596
 o      2.30354916    -1.13939369     0.29145565
 h      3.15571534    -0.68244502     0.39404660
 c     -2.36975747    -0.19993302    -0.62364185
 h     -2.18100051    -0.32631410    -1.60745549
 h     -2.77449305    -1.23600258    -0.23196715
 h     -2.99890653     0.76779018    -0.25221854
 h     -0.36928407     0.83575547     2.11204995
          17

 c      1.29906535    -0.30872485    -0.19556212
 c      0.17564335    -1.04574314    -0.07892405
 c     -0.91420267    -0.09187409    -0.19499233
 c     -0.90804070     0.61263163     1.17066369
 c     -0.20614453     1.27256672    -0.33376523
 c      1.20481586     1.03743919    -0.49314727
 h     -0.02533212    -1.91320806     0.56636782
 h     -1.83457836     0.90283102     1.25776959
 h     -0.77817101     2.24183661    -0.11819658
 h      1.95090766     1.95417203    -0.35419030
 o      2.31408969    -1.13898330     0.29447750
 h      3.14507963    -0.73344348     0.37963217
 c     -2.37312937    -0.20552736    -0.62387948
 h     -2.17569913    -0.29632788    -1.62120570
 h     -2.74433536    -1.20706112    -0.23697062
 h     -3.02172038     0.72631395    -0.27725059
 h     -0.32158985     0.80119113     2.12213950
          17

 c      1.30379689    -0.30446209    -0.20620346
 c      0.16456836    -1.04176543    -0.07558170
 c     -0.92445519    -0.09821846    -0.19725054
 c     -0.91321265     0.61743870     1.15939862
 c     -0.20861507     1.27523557    -0.31661354
 c      1.21343727     1.03195387    -0.49240550
 h     -0.04130672    -1.90615618     0.59223422
 h     -1.83402911     0.91289399     1.31771428
 h     -0.74215872     2.26638485    -0.13639629
 h      1.97063500     1.99539156    -0.35415106
 o      2.32365996    -1.13818083     0.29685224
 h      3.15353454    -0.77372651     0.36581833
 c     -2.37667568    -0.21128667    -0.62173659
 h     -2.17858047    -0.26683492    -1.66777325
 h     -2.71500745    -1.16723325    -0.24492763
 h     -3.03285155     0.66611092    -0.31164857
 h     -0.27232644     0.75741984     2.11988862
          17

 c      1.31218357    -0.30366876    -0.21573628
 c      0.15118265    -1.03719948    -0.07159518
 c     -0.93493977    -0.10215136    -0.19813735
 c     -0.91359096     0.62140622     1.14809818
 c     -0.21221527     1.27816952    -0.29867414
 c      1.22149999     1.02936923    -0.49004858
 h     -0.04927043    -1.89985177     0.60875276
 h     -1.87932392     0.94137997     1.38865287
 h     -0.69917939     2.28219192    -0.16935895
 h      1.97602958     2.00872309    -0.36070184
 o      2.33127875    -1.13730987     0.29846928
 h      3.19212823    -0.79770173     0.35269802
 c     -2.37953023    -0.21684912    -0.61949346
 h     -2.19203836    -0.23812215    -1.72826040
 h     -2.69210784    -1.13071107    -0.25223956
 h     -3.03597732     0.59606960    -0.35060031
 h     -0.22652937     0.70466280     2.09987340
          17

 c      1.32384466    -0.30658964    -0.22396642
 c      0.13613762    -1.03201360    -0.06690243
 c     -0.94566687    -0.10334344    -0.19784407
 c     -0.91122190     0.62525937     1.13756839
 c     -0.21652416     1.28110439    -0.28018846
 c      1.22877937     1.02987770    -0.48608454
 h     -0.04914825    -1.89339340     0.61509553
 h     -1.94025475     0.97822348     1.46426817
 h     -0.65280163     2.29117238    -0.21538690
 h      1.96667838     1.99274450    -0.37354331
 o      2.33742529    -1.13613868     0.29937322
 h      3.25013448    -0.80959556     0.33852907
 c     -2.38048944    -0.22194406    -0.61958548
 h     -2.21719002    -0.21169223    -1.78429730
 h     -2.68150054    -1.11471588    -0.25408136
 h     -3.03948059     0.53045682    -0.38776662
 h     -0.18741498     0.64419996     2.06035685
          17

 c      1.33820505    -0.31312845    -0.23079481
 c      0.12018944    -1.02607789    -0.06156997
 c     -0.95664712    -0.10157328    -0.19662209
 c     -0.90801122     0.62966416     1.12859618
 c     -0.22105738     1.28365707    -0.26141571
 c      1.23492274     1.03308611    -0.48053266
 h     -0.04172839    -1.88730664     0.61180567
 h     -1.99057991     1.01410686     1.53604627
 h     -0.60732705     2.29700432    -0.27249368
 h      1.94475753     1.94994614    -0.39186355
 o      2.34332708    -1.13428047     0.29964008
 h      3.30630825    -0.81689603     0.32164280
 c     -2.37848683    -0.22698408    -0.62368335
 h     -2.25312972    -0.18964833    -1.82408595
 h     -2.68601692    -1.12955595    -0.24800778
 h     -3.05505077     0.48571618    -0.41669768
 h     -0.15653405     0.57792000     2.00273794
          17

 c      1.35454120    -0.32287052    -0.23620175
 c      0.10414546    -1.01919943    -0.05577672
 c     -0.96784627    -0.09674715    -0.19473384
 c     -0.90502124     0.63498569     1.12157895
 c     -0.22537534     1.28548339    -0.24260007
 c      1.23937088     1.03791918    -0.47343108
 h     -0.02850265    -1.88335403     0.60062830
 h     -2.01647810     1.04357060     1.59764982
 h     -0.56673921     2.30340001    -0.33880005
 h      1.91609943     1.88814181    -0.41434237
 o      2.34997174    -1.13154380     0.29930562
 h      3.34436666    -0.82454421     0.30145708
 c     -2.37346750    -0.23298703    -0.63223779
 h     -2.29751137    -0.17393493    -1.84194461
 h     -2.70299299    -1.16998255    -0.23717806
 h     -3.08955417     0.47038584    -0.43374260
 h     -0.13357886     0.50791365     1.93127424
          17

 c      1.37202220    -0.33515908    -0.24022506
 c      0.08880414    -1.01118396    -0.04977004
 c     -0.97915376    -0.08891347    -0.19242404
 c     -0.90284692     0.64140932     1.11652846
 c     -0.22917722     1.28651422    -0.22398731
 c      1.24116966     1.04248249    -0.46484399
 h     -0.01139440    -1.88399021     0.58399157
 h     -2.01223251     1.06384773     1.64523798
 h     -0.53364843     2.31150804    -0.41243007
 h      1.89243338     1.82305497    -0.43930708
 o      2.35787246    -1.12795343     0.29837927
 h      3.35656916    -0.83446152     0.27818248
 c     -2.36686256    -0.24054974    -0.64468538
 h     -2.34719673    -0.16601418    -1.83673880
 h     -2.72623706    -1.22068824    -0.22815688
 h     -3.13704175     0.47817970    -0.43951258
 h     -0.11614904     0.43602326     1.85266536
          17

 c      1.38974321    -0.34921101    -0.24293848
 c      0.07489841    -1.00193117    -0.04379523
 c     -0.99039859    -0.07825764    -0.18991342
 c     -0.90188966     0.64905913     1.11324856
 c     -0.23232261     1.28708267    -0.20589426
 c      1.23897126     1.04428224    -0.45481377
 h      0.00755218    -1.89135925     0.56415143
 h     -1.97639923     1.07367919     1.67672568
 h     -0.50898814     2.31851613    -0.49075926
 h      1.89130370     1.77719054    -0.46562861
 o      2.36712732    -1.12369231     0.29687296
 h      3.34270963    -0.84640137     0.25234085
 c     -2.36080106    -0.24958523    -0.66002030
 h     -2.39877098    -0.16672388    -1.81128410
 h     -2.74956797    -1.26698682    -0.22669908
 h     -3.18383273     0.49532858    -0.43682297
 h     -0.10033111     0.36345200     1.77472508
          17

 c      1.40674680    -0.36424443    -0.24443248
 c      0.06305925    -0.99154120    -0.03802576
 c     -1.00140748    -0.06507947    -0.18740072
 c     -0.90229399     0.65798887     1.11155926
 c     -0.23478363     1.28779733    -0.18875445
 c      1.23198417     1.04158298    -0.44330005
 h      0.02638587    -1.90606906     0.54232023
 h     -1.91047247     1.07292697     1.69146883
 h     -0.49258093     2.31904989    -0.56986387
 h      1.92481361     1.76533066    -0.49377262
 o      2.37741341    -1.11907904     0.29482958
 h      3.31019137    -0.85822809     0.22430321
 c     -2.35707045    -0.25978669    -0.67705224
 h     -2.44909621    -0.17610444    -1.77299053
 h     -2.76845705    -1.29923806    -0.23607967
 h     -3.21806617     0.51018140    -0.42842343
 h     -0.08281844     0.29109054     1.70396962
          17

 c      1.42204838    -0.37955622    -0.24480719
 c      0.05380057    -0.98036272    -0.03253626
 c     -1.01206203    -0.04976599    -0.18506494
 c     -0.90365898     0.66802335     1.11137652
 c     -0.23659465     1.28928064    -0.17307397
 c      1.22127486     1.03480229    -0.43034378
 h      0.04328479    -1.92648758     0.51836036
 h     -1.81970051     1.06300583     1.69091795
 h     -0.48385182     2.30796870    -0.64492180
 h      1.98423629     1.77890188    -0.52400079
 o      2.38789986    -1.11457412     0.29236414
 h      3.27535466    -0.86570613     0.19360819
 c     -2.35671734    -0.27088859    -0.69433333
 h     -2.49607092    -0.19321165    -1.73487064
 h     -2.78014299    -1.31264669    -0.25729109
 h     -3.23298843     0.51579098    -0.41639996
 h     -0.06356452     0.22080640     1.64373487
          17

 c      1.43468870    -0.39451002    -0.24417750
 c      0.04750611    -0.96893529    -0.02733699
 c     -1.02231546    -0.03276901    -0.18306616
 c     -0.90475746     0.67856171     1.11244606
 c     -0.23781952     1.29197384    -0.15933287
 c      1.20904285     1.02546684    -0.41624033
 h      0.05652511    -1.94914287     0.49127999
 h     -1.71609218     1.04832303     1.68092226
 h     -0.48220492     2.28232870    -0.71117841
 h      2.04834382     1.79809651    -0.55420775
 o      2.39742596    -1.11072540     0.28970218
 h      3.26046993    -0.86327710     0.15830337
 c     -2.36005434    -0.28265578    -0.71022148
 h     -2.53930343    -0.21620621    -1.71402937
 h     -2.78340054    -1.30634088    -0.28946973
 h     -3.22619581     0.50890714    -0.40234140
 h     -0.04611873     0.15628720     1.59460738
          17

 c      1.44380516    -0.40850124    -0.24267347
 c      0.04440321    -0.95785226    -0.02243237
 c     -1.03216241    -0.01459546    -0.18153823
 c     -0.90340421     0.68846074     1.11380614
 c     -0.23852693     1.29606270    -0.14789788
 c      1.19719835     1.01476223    -0.40141409
 h      0.06454152    -1.96994807     0.46009188
 h     -1.62243673     1.03854633     1.67579678
 h     -0.48715108     2.24201821    -0.76482339
 h      2.09969822     1.80842366    -0.58124158
 o      2.40548303    -1.10790701     0.28708860
 h      3.27782371    -0.84818153     0.11632545
 c     -2.36683400    -0.29473667    -0.72353197
 h     -2.57938477    -0.24305231    -1.72376916
 h     -2.77854253    -1.28330791    -0.32994744
 h     -3.19850997     0.48886014    -0.38750087
 h     -0.03509015     0.10217896     1.55632808
          17

 c      1.44871496    -0.42097264    -0.24041930
 c      0.04453400    -0.94762570    -0.01787134
 c     -1.04158418     0.00418064    -0.18058362
 c     -0.89705470     0.69627644     1.11375329
 c     -0.23876581     1.30147553    -0.13897466
 c      1.18699004     1.00331731    -0.38628286
 h      0.06608091    -1.98545287     0.42443683
 h     -1.56770123     1.04750861     1.69766253
 h     -0.49838245     2.18973329    -0.80363497
 h      2.12851051     1.80295477    -0.60242146
 o      2.41302548    -1.10606875     0.28455049
 h      3.31619971    -0.82424807     0.06906692
 c     -2.37648521    -0.30650183    -0.73443326
 h     -2.61542427    -0.27221675    -1.76353360
 h     -2.76780142    -1.25139721    -0.37400216
 h     -3.15369912     0.45733510    -0.37269739
 h     -0.03361202     0.06246348     1.52897055
          17

 c      1.44900037    -0.43147745    -0.23749091
 c      0.04774274    -0.93860592    -0.01377586
 c     -1.05050177     0.02288933    -0.18030941
 c     -0.88513646     0.70144646     1.11162759
 c     -0.23852384     1.30790793    -0.13259946
 c      1.17914795     0.99143824    -0.37122388
 h      0.06034458    -1.99364578     0.38479496
 h     -1.56057628     1.08052245     1.75603844
 h     -0.51589505     2.13079997    -0.82751896
 h      2.13053366     1.77951830    -0.61586502
 o      2.42157320    -1.10491730     0.28188399
 h      3.35417071    -0.79847346     0.02114674
 c     -2.38811985    -0.31703995    -0.74441091
 h     -2.64433825    -0.30234375    -1.82000667
 h     -2.75573109    -1.22440550    -0.41486479
 h     -3.09904969     0.41906563    -0.35780511
 h     -0.04225172     0.03936489     1.51309200
          17

 c      1.44456642    -0.43974730    -0.23387373
 c      0.05368422    -0.93095855    -0.01034491
 c     -1.05874957     0.04077272    -0.18084924
 c     -0.86989158     0.70496567     1.10909695
 c     -0.23769707     1.31486001    -0.12862570
 c      1.17401434     0.97928390    -0.35657116
 h      0.04705226    -1.99430060     0.34240198
 h     -1.57941452     1.12672324     1.83318301
 h     -0.54014946     2.07279648    -0.83891620
 h      2.10520652     1.73874780    -0.62041815
 o      2.43215757    -1.10416922     0.27882731
 h      3.37605801    -0.77643050    -0.02279216
 c     -2.40041615    -0.32549357    -0.75536470
 h     -2.66301328    -0.33170811    -1.87731610
 h     -2.74813442    -1.21960603    -0.44520841
 h     -3.04588765     0.38271404    -0.34082848
 h     -0.05910980     0.03306771     1.50958950
          17

 c      1.43565968    -0.44572848    -0.22944518
 c      0.06184443    -0.92468363    -0.00782999
 c     -1.06606657     0.05706832    -0.18230426
 c     -0.85392499     0.70821397     1.10822549
 c     -0.23611242     1.32171327    -0.12671360
 c      1.17154455     0.96691005    -0.34259396
 h      0.02641883    -1.98897231     0.29900362
 h     -1.60041638     1.17262030     1.90599231
 h     -0.57207177     2.02445916    -0.84253641
 h      2.05542168     1.68375451    -0.61576679
 o      2.44512216    -1.10360302     0.27514749
 h      3.37483369    -0.76119843    -0.05967497
 c     -2.41200577    -0.33182302    -0.76876367
 h     -2.66990051    -0.35830225    -1.92352851
 h     -2.74802094    -1.24743733    -0.46097950
 h     -3.00766571     0.35946308    -0.31770391
 h     -0.08039799     0.04181755     1.51959854
          17

 c      1.42285898    -0.44957314    -0.22399486
 c      0.07156142    -0.91966896    -0.00648459
 c     -1.07211411     0.07111326    -0.18466952
 c     -0.83903792     0.71223538     1.11016378
 c     -0.23360819     1.32790469    -0.12644513
 c      1.17116894     0.95417671    -0.32943584
 h     -0.00093584    -1.98061890     0.25650563
 h     -1.61055856     1.21016551     1.96026388
 h     -0.61244779     1.99334249    -0.84350180
 h      1.98910385     1.62132680    -0.60306209
 o      2.46023596    -1.10305331     0.27067159
 h      3.35054288    -0.75360802    -0.08836216
 c     -2.42227452    -0.33707909    -0.78507079
 h     -2.66501603    -0.38019898    -1.95171639
 h     -2.75247359    -1.30167216    -0.46418925
 h     -2.99362889     0.35642960    -0.28541185
 h     -0.10097129     0.06204440     1.54435007
          17

 c      1.40705044    -0.45159668    -0.21727454
 c      0.08203357    -0.91578158    -0.00650111
 c     -1.07653419     0.08241651    -0.18780884
 c     -0.82637428     0.71773548     1.11524238
 c     -0.23017877     1.33314863    -0.12757058
 c      1.17155479     0.94053724    -0.31700186
 h     -0.03408300    -1.97270768     0.21657966
 h     -1.60465555     1.23582679     1.98936446
 h     -0.66049527     1.98297522    -0.84418496
 h      1.92221384     1.56434729    -0.58620367
 o      2.47675562    -1.10244787     0.26534676
 h      3.30986204    -0.75204882    -0.11023486
 c     -2.43159147    -0.34234325    -0.80356805
 h     -2.64946392    -0.39587125    -1.95939159
 h     -2.75565904    -1.36513475    -0.46048708
 h     -3.00316930     0.36985862    -0.24711214
 h     -0.11533148     0.08905386     1.58472903
          17

 c      1.38938449    -0.45222683    -0.20905900
 c      0.09231350    -0.91299011    -0.00796272
 c     -1.07902090     0.09068887    -0.19147665
 c     -0.81655691     0.72508614     1.12336071
 c     -0.22610693     1.33751293    -0.13014776
 c      1.17064109     0.92500104    -0.30490244
 h     -0.07178644    -1.96789434     0.18034530
 h     -1.58166298     1.24864336     1.99083495
 h     -0.71262959     1.99184351    -0.84254000
 h      1.87877962     1.53208672    -0.57243123
 o      2.49342492    -1.10188869     0.25934437
 h      3.26682605    -0.75166594    -0.13037846
 c     -2.44068109    -0.34798627    -0.82273046
 h     -2.62516489    -0.40439602    -1.94834398
 h     -2.75312647    -1.42158635    -0.45535459
 h     -3.02874074     0.38835803    -0.21166971
 h     -0.11962410     0.11885161     1.64022379
          17

 c      1.37120109    -0.45197691    -0.19919843
 c      0.10130855    -0.91146802    -0.01083629
 c     -1.07936469     0.09583875    -0.19536018
 c     -0.80964243     0.73424539     1.13428890
 c     -0.22195658     1.34126664    -0.13440183
 c      1.16688490     0.90709547    -0.29284384
 h     -0.11238048    -1.96690235     0.14828168
 h     -1.54319031     1.24940263     1.96485824
 h     -0.76294228     2.01517104    -0.83386926
 h      1.87672016     1.53888137    -0.56756983
 o      2.50868538    -1.10166160     0.25308905
 h      3.24026089    -0.74469960    -0.15757377
 c     -2.44998995    -0.35393422    -0.84074778
 h     -2.59476813    -0.40554300    -1.92524958
 h     -2.74291120    -1.46051701    -0.45271582
 h     -3.06221173     0.40102305    -0.18826713
 h     -0.11361074     0.15007610     1.70756780
          17

 c      1.35392288    -0.45144295    -0.18764461
 c      0.10782435    -0.91159899    -0.01500874
 c     -1.07746310     0.09794624    -0.19912177
 c     -0.80509155     0.74475760     1.14771519
 c     -0.21842939     1.34466692    -0.14048145
 c      1.16090862     0.88831468    -0.28126452
 h     -0.15368617    -1.96841835     0.12039766
 h     -1.49384909     1.24096172     1.91468578
 h     -0.80503668     2.04750056    -0.81385184
 h      1.90864332     1.57712606    -0.56830222
 o      2.52150248    -1.10193438     0.24691818
 h      3.24131528    -0.72572224    -0.19852217
 c     -2.45955344    -0.36000075    -0.85575412
 h     -2.56136357    -0.39972832    -1.90214662
 h     -2.72491638    -1.47669330    -0.45505817
 h     -3.09760273     0.40098274    -0.18317143
 h     -0.10057865     0.18396815     1.78053219
          17

 c      1.33892786    -0.45126335    -0.17444221
 c      0.11068201    -0.91385681    -0.02033887
 c     -1.07331207     0.09723045    -0.20243498
 c     -0.80175714     0.75579684     1.16295270
 c     -0.21618247     1.34783912    -0.14833035
 c      1.15454672     0.87137026    -0.27098679
 h     -0.19319068    -1.97010660     0.09650118
 h     -1.44338230     1.22985012     1.84904411
 h     -0.83365680     2.08424176    -0.78023431
 h      1.95279442     1.62553878    -0.56609602
 o      2.53209863    -1.10236656     0.24058232
 h      3.26211629    -0.69811225    -0.24977573
 c     -2.46915619    -0.36598949    -0.86605982
 h     -2.52760184    -0.38770187    -1.89386850
 h     -2.70023436    -1.46894911    -0.46370048
 h     -3.13110436     0.38516102    -0.19939441
 h     -0.08520866     0.22250740     1.85161065
          17

 c      1.32738433    -0.45203498    -0.15969489
 c      0.10891027    -0.91862699    -0.02669587
 c     -1.06699778     0.09401837    -0.20501392
 c     -0.79778321     0.76608954     1.17853524
 c     -0.21569073     1.35074629    -0.15768799
 c      1.14920278     0.85858960    -0.26256001
 h     -0.22850229    -1.96998881     0.07639039
 h     -1.40983993     1.22882684     1.78526840
 h     -0.84548555     2.12218535    -0.73305667
 h      1.99210397     1.66661318    -0.55487939
 o      2.54134192    -1.10232624     0.23344327
 h      3.28543368    -0.67063280    -0.30098848
 c     -2.47849946    -0.37168040    -0.87083703
 h     -2.49466549    -0.37008740    -1.90967490
 h     -2.67080789    -1.43996341    -0.47872415
 h     -3.16070376     0.35346826    -0.23704801
 h     -0.07159058     0.26686870     1.91419377
          17

 c      1.32005977    -0.45422019    -0.14353358
 c      0.10195960    -0.92605450    -0.03397817
 c     -1.05870281     0.08871183    -0.20664754
 c     -0.79096054     0.77411011     1.19257108
 c     -0.21716904     1.35319243    -0.16815075
 c      1.14557761     0.85142521    -0.25616366
 h     -0.25787691    -1.96745535     0.05992279
 h     -1.41638977     1.25493814     1.74456292
 h     -0.83940118     2.15962721    -0.67427293
 h      2.01748692     1.69058011    -0.53220688
 o      2.54989937    -1.10131439     0.22497554
 h      3.29802899    -0.65056772    -0.34308225
 c     -2.48716440    -0.37671349    -0.87081801
 h     -2.46260679    -0.34754286    -1.94533103
 h     -2.63932866    -1.39730914    -0.49852947
 h     -3.18637964     0.30866423    -0.29332975
 h     -0.06249184     0.31706783     1.96378561
          17

 c      1.31718090    -0.45806140    -0.12611265
 c      0.08985601    -0.93596302    -0.04211395
 c     -1.04872335     0.08175233    -0.20723862
 c     -0.78060627     0.77945406     1.20457710
 c     -0.22053314     1.35483140    -0.17924782
 c      1.14393544     0.85050394    -0.25172829
 h     -0.28061032    -1.96369895     0.04701574
 h     -1.46966663     1.31315097     1.73068620
 h     -0.81650299     2.19646830    -0.60724239
 h      2.02505439     1.69318874    -0.49788146
 o      2.55804810    -1.09908743     0.21493513
 h      3.29360519    -0.64164854    -0.37109555
 c     -2.49441350    -0.38043342    -0.86803905
 h     -2.43173017    -0.32149963    -1.98671593
 h     -2.60904147    -1.35499981    -0.51934209
 h     -3.21105996     0.25685262    -0.36223300
 h     -0.05917871     0.37207985     1.99829191
          17

 c      1.31841185    -0.46352613    -0.10763567
 c      0.07323186    -0.94786449    -0.05103598
 c     -1.03748840     0.07360875    -0.20680403
 c     -0.76851345     0.78357710     1.21577176
 c     -0.22542377     1.35519413    -0.19049805
 c      1.14429367     0.85570611    -0.24901482
 h     -0.29717583    -1.96161442     0.03761698
 h     -1.54891671     1.38743360     1.72630092
 h     -0.77985190     2.23417502    -0.53609773
 h      2.01414928     1.67389354    -0.45297726
 o      2.56574810    -1.09563293     0.20334621
 h      3.27162696    -0.64435779    -0.38408532
 c     -2.49912895    -0.38199341    -0.86491046
 h     -2.40291838    -0.29422530    -2.01963195
 h     -2.58295210    -1.33214496    -0.53583146
 h     -3.24162733     0.20750613    -0.43498102
 h     -0.06113502     0.42988858     2.01812243
          17

 c      1.32295875    -0.47030774    -0.08838804
 c      0.05321990    -0.96106930    -0.06063906
 c     -1.02556695     0.06478771    -0.20542741
 c     -0.75699989     0.78826635     1.22703176
 c     -0.23131480     1.35378804    -0.20145731
 c      1.14643288     0.86619728    -0.24763128
 h     -0.30901314    -1.96509598     0.03165048
 h     -1.62911258     1.45850073     1.71609840
 h     -0.73361531     2.27503771    -0.46486857
 h      1.98726016     1.63571610    -0.39954527
 o      2.57267125    -1.09116545     0.19050844
 h      3.23685955    -0.65594009    -0.38532736
 c     -2.50013474    -0.38097196    -0.86325425
 h     -2.37700624    -0.26818011    -2.03497537
 h     -2.56252729    -1.34321349    -0.54450055
 h     -3.28708096     0.17053463    -0.50286426
 h     -0.06583252     0.48761785     2.02639696
          17

 c      1.32975084    -0.47788473    -0.06875188
 c      0.03124608    -0.97488912    -0.07075114
 c     -1.01363928     0.05582004    -0.20321647
 c     -0.74774185     0.79470021     1.23824248
 c     -0.23766228     1.35030653    -0.21178172
 c      1.14973004     0.88040714    -0.24703929
 h     -0.31792784    -1.97760073     0.02893121
 h     -1.69447155     1.51442013     1.69410452
 h     -0.68161748     2.32023023    -0.39658275
 h      1.95181683     1.58674698    -0.34059143
 o      2.57816385    -1.08616614     0.17706099
 h      3.20000902    -0.66974837    -0.38338467
 c     -2.49692324    -0.37792323    -0.86357523
 h     -2.35427763    -0.24542953    -2.02912693
 h     -2.54746285    -1.38543862    -0.54744890
 h     -3.35097826     0.14985120    -0.56180844
 h     -0.06890560     0.54195297     2.02878675
          17

 c      1.33763043    -0.48562064    -0.04919397
 c      0.00879163    -0.98886659    -0.08112895
 c     -1.00244182     0.04721538    -0.20028000
 c     -0.74180340     0.80348817     1.24874597
 c     -0.24400683     1.34485626    -0.22124812
 c      1.15289759     0.89601396    -0.24662126
 h     -0.32531533    -2.00033915     0.02904353
 h     -1.73702507     1.54944222     1.65982079
 h     -0.62628224     2.36758625    -0.33306536
 h      1.92300520     1.54216780    -0.27954743
 o      2.58133967    -1.08134392     0.16394398
 h      3.17631069    -0.67587558    -0.39150471
 c     -2.49011126    -0.37391418    -0.86523669
 h     -2.33434275    -0.22735647    -2.00308655
 h     -2.53691281    -1.44172599    -0.55059680
 h     -3.42527494     0.14073870    -0.61297323
 h     -0.06531873     0.58992943     2.03206193
          17

 c      1.34549662    -0.49287740    -0.03023337
 c     -0.01279329    -1.00290746    -0.09147535
 c     -0.99270877     0.03941345    -0.19671204
 c     -0.73973192     0.81483883     1.25788648
 c     -0.24996226     1.33798780    -0.22969614
 c      1.15414783     0.91034932    -0.24588263
 h     -0.33170963    -2.03121721     0.03124227
 h     -1.75320826     1.56127581     1.61500314
 h     -0.56902014     2.41140241    -0.27565469
 h      1.92170203     1.52137913    -0.21831081
 o      2.58167473    -1.07725523     0.15188819
 h      3.17613017    -0.66723947    -0.41948395
 c     -2.48096533    -0.36986045    -0.86721903
 h     -2.31618014    -0.21449307    -1.96214120
 h     -2.53020117    -1.49397709    -0.55918855
 h     -3.49536916     0.13528061    -0.65857940
 h     -0.05182318     0.62984255     2.04102172
          17

 c      1.35238531    -0.49911055    -0.01239676
 c     -0.03238112    -1.01722377    -0.10147318
 c     -0.98511639     0.03275258    -0.19257689
 c     -0.74151519     0.82865336     1.26536302
 c     -0.25516275     1.33047731    -0.23696318
 c      1.15262605     0.92175279    -0.24459918
 h     -0.33696070    -2.06548496     0.03448779
 h     -1.74216316     1.54976307     1.56240076
 h     -0.51139057     2.44476950    -0.22592531
 h      1.95775170     1.53343343    -0.15601049
 o      2.57968463    -1.07382913     0.14073759
 h      3.19413178    -0.64710967    -0.46291349
 c     -2.47070162    -0.36641541    -0.86846101
 h     -2.29811727    -0.20632897    -1.91614546
 h     -2.52674015    -1.52987457    -0.57603793
 h     -3.54848697     0.12765156    -0.69934406
 h     -0.02931123     0.66160679     2.05570720
          17

 c      1.35750874    -0.50391129     0.00382907
 c     -0.04908701    -1.03213042    -0.11082400
 c     -0.98022256     0.02745278    -0.18789812
 c     -0.74658037     0.84456134     1.27121682
 c     -0.25925798     1.32305361    -0.24287556
 c      1.14955845     0.93039255    -0.24253307
 h     -0.34074067    -2.09761543     0.03763928
 h     -1.70588105     1.51698760     1.50559300
 h     -0.45570579     2.46226559    -0.18573880
 h      2.01666148     1.56779917    -0.09274877
 o      2.57650878    -1.07060393     0.12974808
 h      3.21552973    -0.62514616    -0.50805822
 c     -2.46022700    -0.36405274    -0.86787523
 h     -2.27784692    -0.20127523    -1.87880253
 h     -2.52589513    -1.54300521    -0.60186381
 h     -3.57676197     0.11511091    -0.73468157
 h     -0.00273786     0.68626379     2.07172914
          17

 c      1.36028379    -0.50699931     0.01803246
 c     -0.06226854    -1.04782129    -0.11927713
 c     -0.97840450     0.02360526    -0.18266312
 c     -0.75379010     0.86184372     1.27554300
 c     -0.26193236     1.31622725    -0.24727815
 c      1.14691009     0.93710093    -0.23925263
 h     -0.34291828    -2.12311999     0.03969747
 h     -1.65154989     1.46890792     1.44936890
 h     -0.40489518     2.46140181    -0.15687805
 h      2.07530742     1.60780076    -0.03177193
 o      2.57312249    -1.06721720     0.11828956
 h      3.22806297    -0.60929134    -0.54320625
 c     -2.45011933    -0.36305791    -0.86462449
 h     -2.25304037    -0.19731035    -1.86300513
 h     -2.52696599    -1.53159455    -0.63588091
 h     -3.57674450     0.09719519    -0.76344270
 h      0.02125295     0.70523871     2.08324016
          17

 c      1.36034516    -0.50821556     0.02989150
 c     -0.07152095    -1.06421893    -0.12664015
 c     -0.97981893     0.02116796    -0.17684398
 c     -0.76119179     0.87918902     1.27822016
 c     -0.26292480     1.31021543    -0.25006268
 c      1.14604183     0.94239164    -0.23432340
 h     -0.34368454    -2.13960956     0.03998586
 h     -1.59678089     1.41865082     1.40013948
 h     -0.36212166     2.44303642    -0.14069629
 h      2.11743908     1.64187912     0.02297832
 o      2.57009081    -1.06353426     0.10606399
 h      3.22542490    -0.60345653    -0.56225081
 c     -2.44055531    -0.36338943    -0.85873799
 h     -2.22285106    -0.19337504    -1.87270811
 h     -2.52924204    -1.49815531    -0.67609972
 h     -3.54858000     0.07505757    -0.78432722
 h      0.03671099     0.71989814     2.08562751
          17

 c      1.35753927    -0.50752720     0.03917185
 c     -0.07665589    -1.08091760    -0.13277589
 c     -0.98439605     0.01996964    -0.17042788
 c     -0.76581782     0.89459140     1.27888505
 c     -0.26204585     1.30490581    -0.25118298
 c      1.14758183     0.94640986    -0.22743106
 h     -0.34353713    -2.14717167     0.03824646
 h     -1.57325320     1.38792389     1.36497272
 h     -0.33042097     2.41149381    -0.13791524
 h      2.13494327     1.66405987     0.06851737
 o      2.56759595    -1.05960301     0.09306877
 h      3.20648832    -0.60807703    -0.56412253
 c     -2.43119618    -0.36454449    -0.85131368
 h     -2.18888976    -0.19003321    -1.90002984
 h     -2.53214020    -1.45037482    -0.71950261
 h     -3.49616256     0.05141238    -0.79607671
 h      0.03973053     0.73133694     2.07672343
          17

 c      1.35190909    -0.50502931     0.04571836
 c     -0.07766566    -1.09720474    -0.13759545
 c     -0.99185601     0.01972228    -0.16344745
 c     -0.76537679     0.90651334     1.27723682
 c     -0.25918669     1.29984123    -0.25065902
 c      1.15166076     0.94911535    -0.21838730
 h     -0.34321131    -2.14829066     0.03465557
 h     -1.60759973     1.39352307     1.34763558
 h     -0.31237948     2.37458072    -0.14858388
 h      2.12498879     1.67180442     0.10297287
 o      2.56544822    -1.05563665     0.07958772
 h      3.17496271    -0.62032397    -0.55259442
 c     -2.42113117    -0.36557713    -0.84391068
 h     -2.15429348    -0.18849741    -1.93176578
 h     -2.53546604    -1.40233289    -0.76249121
 h     -3.42845164     0.03102407    -0.79761772
 h      0.02935047     0.74010963     2.05723315
          17

 c      1.34367458    -0.50093855     0.04944671
 c     -0.07468454    -1.11215586    -0.14104972
 c     -1.00173428     0.02004950    -0.15598771
 c     -0.76131621     0.91563227     1.27319090
 c     -0.25432120     1.29428331    -0.24856226
 c      1.15805908     0.95039281    -0.20711828
 h     -0.34354326    -2.14725438     0.02974244
 h     -1.68590818     1.42697033     1.34645222
 h     -0.30986400     2.34276852    -0.17226115
 h      2.08827734     1.66478829     0.12546297
 o      2.56303823    -1.05205401     0.06625296
 h      3.14014817    -0.63348131    -0.53718846
 c     -2.40887998    -0.36539494    -0.83784656
 h     -2.12218477    -0.18946937    -1.95661245
 h     -2.53965200    -1.37266606    -0.80194772
 h     -3.36090491     0.02124044    -0.78813404
 h      0.00840312     0.74589039     2.03110827
          17

 c      1.33321151    -0.49557265     0.05033764
 c     -0.06796831    -1.12480779    -0.14311186
 c     -1.01341478     0.02054458    -0.14815687
 c     -0.75718006     0.92366732     1.26656338
 c     -0.24752617     1.28748989    -0.24496087
 c      1.16620643     0.95005116    -0.19367834
 h     -0.34519265    -2.14883061     0.02416766
 h     -1.77278731     1.46848121     1.35780694
 h     -0.32384582     2.32594854    -0.20850608
 h      2.02909049     1.64501160     0.13633154
 o      2.55940942    -1.04946180     0.05400029
 h      3.11601826    -0.63738695    -0.53238620
 c     -2.39276045    -0.36350189    -0.83391559
 h     -2.09488932    -0.19278315    -1.96765186
 h     -2.54532590    -1.37497892    -0.83633888
 h     -3.31270453     0.03077602    -0.76701881
 h     -0.01668162     0.74741188     2.00540341
          17

 c      1.32102643    -0.48931566     0.04842996
 c     -0.05790626    -1.13438458    -0.14375112
 c     -1.02614132     0.02082140    -0.14005193
 c     -0.75573552     0.93183832     1.25703033
 c     -0.23901971     1.27921458    -0.23988555
 c      1.17504861     0.94770018    -0.17832178
 h     -0.34819641    -2.15627146     0.01837367
 h     -1.84319986     1.50488743     1.37824812
 h     -0.35409300     2.32765909    -0.25723562
 h      1.95699741     1.61833652     0.13800457
 o      2.55382588    -1.04830014     0.04352214
 h      3.11268800    -0.62437478    -0.54884409
 c     -2.37206844    -0.36050501    -0.83245710
 h     -2.07375531    -0.19755583    -1.96208036
 h     -2.55205401    -1.40656024    -0.86518009
 h     -3.29471877     0.06439886    -0.73417672
 h     -0.03802026     0.74286710     1.98852712
          17

 c      1.30772817    -0.48258165     0.04381668
 c     -0.04504527    -1.14048311    -0.14291734
 c     -1.03902565     0.02054454    -0.13173486
 c     -0.75840042     0.94074810     1.24449074
 c     -0.22922241     1.27001719    -0.23340018
 c      1.18288438     0.94253632    -0.16161461
 h     -0.35156284    -2.16967040     0.01230702
 h     -1.88509025     1.53012353     1.40464561
 h     -0.39851134     2.34159866    -0.31805734
 h      1.88908223     1.59702400     0.13624229
 o      2.54648784    -1.04834231     0.03454441
 h      3.12560027    -0.59752720    -0.58188604
 c     -2.34802924    -0.35738871    -0.83343841
 h     -2.05912474    -0.20244411    -1.94068571
 h     -2.55801934    -1.45148632    -0.88756904
 h     -3.29885873     0.11744569    -0.69130749
 h     -0.05056611     0.73091414     1.98612261
          17

 c      1.29400254    -0.47580909     0.03665131
 c     -0.03008588    -1.14310426    -0.14055218
 c     -1.05109643     0.01944717    -0.12321736
 c     -0.76541802     0.95055923     1.22944224
 c     -0.21880182     1.26097415    -0.22572297
 c      1.18764693     0.93341408    -0.14438568
 h     -0.35326923    -2.18593560     0.00544418
 h     -1.89383649     1.54190397     1.43406403
 h     -0.45278984     2.35523093    -0.38904055
 h      1.84723997     1.59890516     0.13946396
 o      2.53820534    -1.04890610     0.02616248
 h      3.14092644    -0.56735409    -0.61693064
 c     -2.32297084    -0.35473126    -0.83640902
 h     -2.05029960    -0.20580006    -1.90796531
 h     -2.56109605    -1.49284374    -0.90214472
 h     -3.30656760     0.17875479    -0.64247078
 h     -0.05575603     0.71192492     1.99706668
          17

 c      1.28058515    -0.46950008     0.02715662
 c     -0.01383450    -1.14253348    -0.13662169
 c     -1.06138710     0.01734229    -0.11445593
 c     -0.77625566     0.96111732     1.21292824
 c     -0.20862750     1.25312914    -0.21724818
 c      1.18825915     0.91999797    -0.12718920
 h     -0.35077222    -2.20038363    -0.00290303
 h     -1.86888366     1.53993739     1.46369433
 h     -0.51114481     2.35643466    -0.46653685
 h      1.84288770     1.63400832     0.15230608
 o      2.52966447    -1.04938852     0.01760538
 h      3.14719356    -0.54315124    -0.64174680
 c     -2.29903833    -0.35274350    -0.84049995
 h     -2.04550270    -0.20568319    -1.87264769
 h     -2.55972678    -1.51910034    -0.90783520
 h     -3.30253600     0.23748314    -0.59268679
 h     -0.06021340     0.68822144     2.01419098
          17

 c      1.26823152    -0.46425999     0.01562060
 c      0.00285924    -1.13918174    -0.13114397
 c     -1.06902177     0.01412170    -0.10536528
 c     -0.79004090     0.97205309     1.19613082
 c     -0.19964638     1.24718892    -0.20846065
 c      1.18560997     0.90396046    -0.10986752
 h     -0.34170478    -2.20866325    -0.01326316
 h     -1.81307367     1.52563750     1.49101697
 h     -0.56762447     2.33722556    -0.54608013
 h      1.86570901     1.69067547     0.17048668
 o      2.52121197    -1.04944479     0.00846451
 h      3.13869658    -0.53007953    -0.65013410
 c     -2.27775713    -0.35148910    -0.84454000
 h     -2.04211580    -0.19991658    -1.84705894
 h     -2.55314715    -1.52429699    -0.90423157
 h     -3.27869645     0.28604609    -0.54648900
 h     -0.07119129     0.66302610     2.02871951
          17

 c      1.25769681    -0.46075477     0.00237475
 c      0.01914926    -1.13347215    -0.12419754
 c     -1.07327490     0.00974116    -0.09585331
 c     -0.80567559     0.98279876     1.17999322
 c     -0.19273257     1.24349174    -0.19983537
 c      1.18134657     0.88796005    -0.09204492
 h     -0.32440569    -2.20802820    -0.02583629
 h     -1.73423971     1.50303471     1.51456056
 h     -0.61708933     2.29418151    -0.62332969
 h      1.89747085     1.74727460     0.18692867
 o      2.51290334    -1.04897379    -0.00135491
 h      3.11475550    -0.52944044    -0.64114352
 c     -2.26002753    -0.35092492    -0.84743975
 h     -2.03773600    -0.18660882    -1.84267940
 h     -2.54138189    -1.50677452    -0.89159177
 h     -3.23270980     0.31997379    -0.50738089
 h     -0.09347467     0.63927847     2.03370723
          17

 c      1.24970986    -0.45958512    -0.01223583
 c      0.03422725    -1.12578007    -0.11591492
 c     -1.07360954     0.00419954    -0.08585799
 c     -0.82159372     0.99246800     1.16493663
 c     -0.18857052     1.24206600    -0.19176509
 c      1.17670285     0.87425268    -0.07357285
 h     -0.29820774    -2.19790840    -0.04047512
 h     -1.64866226     1.48086005     1.53589409
 h     -0.65571211     2.22766477    -0.69469099
 h      1.92518074     1.78742061     0.19741209
 o      2.50452713    -1.04812359    -0.01165840
 h      3.07940658    -0.53869076    -0.61868098
 c     -2.24610520    -0.35077943    -0.84881540
 h     -2.03175546    -0.16532383    -1.86255542
 h     -2.52534018    -1.46868636    -0.87074996
 h     -3.16622644     0.33727001    -0.47771720
 h     -0.12862570     0.61897043     2.02516221
          17

 c      1.24492537    -0.46113168    -0.02787853
 c      0.04736097    -1.11640074    -0.10646844
 c     -1.06970641    -0.00248411    -0.07537513
 c     -0.83563123     0.99977038     1.15061589
 c     -0.18757147     1.24267295    -0.18451349
 c      1.17237082     0.86434507    -0.05451431
 h     -0.26355188    -2.18007327    -0.05675073
 h     -1.58244459     1.47399688     1.56239092
 h     -0.68128910     2.14113839    -0.75781376
 h      1.94213543     1.80241782     0.20065726
 o      2.49556760    -1.04735411    -0.02192086
 h      3.04215982    -0.55056200    -0.59215679
 c     -2.23558445    -0.35041245    -0.84921365
 h     -2.02566552    -0.13790633    -1.89863005
 h     -2.50711460    -1.41670516    -0.84302894
 h     -3.08429951     0.33837521    -0.45851064
 h     -0.17513619     0.60279593     2.00212617
          17

 c      1.24385688    -0.46541062    -0.04424867
 c      0.05793865    -1.10553167    -0.09605325
 c     -1.06148102    -0.01030528    -0.06448520
 c     -0.84613892     1.00363493     1.13622317
 c     -0.18979129     1.24482113    -0.17817798
 c      1.16867704     0.85904202    -0.03504040
 h     -0.22195222    -2.15850263    -0.07408228
 h     -1.55843492     1.49671534     1.60392274
 h     -0.69363282     2.04084936    -0.81221912
 h      1.94563588     1.78899577     0.19710279
 o      2.48527634    -1.04742103    -0.03135556
 h      3.01712869    -0.55351070    -0.57534140
 c     -2.22743677    -0.34883725    -0.84966143
 h     -2.02165229    -0.10785982    -1.93776071
 h     -2.49033728    -1.36321835    -0.81002528
 h     -2.99584950     0.32705762    -0.44884869
 h     -0.22859620     0.58982434     1.96677014
          17

 c      1.24679465    -0.47198753    -0.06107259
 c      0.06551268    -1.09329628    -0.08486818
 c     -1.04908210    -0.01931053    -0.05337718
 c     -0.85393034     1.00456858     1.12173883
 c     -0.19485663     1.24779240    -0.17264893
 c      1.16568898     0.85847387    -0.01539511
 h     -0.17572669    -2.13867968    -0.09190466
 h     -1.57329125     1.54718588     1.65842228
 h     -0.69503097     1.93549811    -0.86011865
 h      1.93569689     1.74783115     0.18823675
 o      2.47321249    -1.04894250    -0.03945079
 h      3.01483517    -0.53892091    -0.57772920
 c     -2.22008238    -0.34506600    -0.85122924
 h     -2.02133515    -0.07901679    -1.96853699
 h     -2.47988286    -1.32509025    -0.77307755
 h     -2.91437326     0.31193896    -0.44486396
 h     -0.28202745     0.57730384     1.92470400
          17

 c      1.25371906    -0.47999277    -0.07809826
 c      0.06983603    -1.07985432    -0.07309816
 c     -1.03288487    -0.02959147    -0.04233817
 c     -0.86148964     1.00445111     1.10801941
 c     -0.20199471     1.25076623    -0.16757349
 c      1.16319766     0.86205779     0.00408832
 h     -0.12744679    -2.12586847    -0.10980300
 h     -1.60584371     1.60962038     1.71119682
 h     -0.69015365     1.83491934    -0.90681609
 h      1.91538586     1.68388935     0.17651419
 o      2.45992705    -1.05179231    -0.04660224
 h      3.03167397    -0.51105555    -0.59436744
 c     -2.21173847    -0.33887266    -0.85488484
 h     -2.02541812    -0.05461208    -1.98384717
 h     -2.47975984    -1.31545271    -0.73298294
 h     -2.85636778     0.30632008    -0.43945548
 h     -0.32706863     0.56107357     1.88468000
          17

 c      1.26422381    -0.48825325    -0.09507676
 c      0.07090949    -1.06558893    -0.06091627
 c     -1.01349694    -0.04122560    -0.03171174
 c     -0.87088674     1.00512398     1.09578678
 c     -0.21025107     1.25310031    -0.16247975
 c      1.16057465     0.86841722     0.02295520
 h     -0.07937371    -2.12264733    -0.12746378
 h     -1.63897938     1.66903715     1.74901605
 h     -0.68425932     1.74699652    -0.95889677
 h      1.89286532     1.60838536     0.16558103
 o      2.44666118    -1.05537088    -0.05372875
 h      3.05473970    -0.48279334    -0.61188274
 c     -2.20131610    -0.33119292    -0.86110749
 h     -2.03372186    -0.03687797    -1.98094344
 h     -2.49013691    -1.33280011    -0.69116379
 h     -2.83370333     0.32144072    -0.42598276
 h     -0.35653453     0.53721848     1.85589422
          17

 c      1.27746863    -0.49550019    -0.11174605
 c      0.06906280    -1.05123709    -0.04851576
 c     -0.99177171    -0.05419507    -0.02185582
 c     -0.88310085     1.00769229     1.08562757
 c     -0.21882475     1.25461507    -0.15716802
 c      1.15660201     0.87541298     0.04063275
 h     -0.03337013    -2.12736180    -0.14441156
 h     -1.66400269     1.71600908     1.76493573
 h     -0.67997843     1.67444793    -1.01941771
 h      1.88384061     1.54017369     0.16022171
 o      2.43463657    -1.05925098    -0.06156590
 h      3.07291786    -0.46513369    -0.61966358
 c     -2.18920485    -0.32314376    -0.86924735
 h     -2.04523577    -0.02686000    -1.96128239
 h     -2.50734876    -1.36260769    -0.65092385
 h     -2.84429832     0.35607413    -0.40503382
 h     -0.36783540     0.50512584     1.84265729
          17

 c      1.29219748    -0.50058598    -0.12782999
 c      0.06503944    -1.03783644    -0.03614485
 c     -0.96880925    -0.06829376    -0.01310212
 c     -0.89816339     1.01243659     1.07834155
 c     -0.22724749     1.25555908    -0.15200181
 c      1.14988143     0.88086676     0.05657782
 h      0.00870503    -2.13504680    -0.15978540
 h     -1.67755966     1.74530991     1.75648019
 h     -0.67594767     1.61516190    -1.08441919
 h      1.90706322     1.49913304     0.16479606
 o      2.42480809    -1.06336431    -0.07048352
 h      3.08046651    -0.46382745    -0.61271586
 c     -2.17682303    -0.31521673    -0.87760599
 h     -2.05823109    -0.02420362    -1.93080060
 h     -2.52666680    -1.38877694    -0.61656579
 h     -2.87477166     0.39808271    -0.38418844
 h     -0.36425975     0.46938433     1.84161510
          17

 c      1.30686813    -0.50263718    -0.14305294
 c      0.06000210    -1.02654614    -0.02410767
 c     -0.94592759    -0.08304816    -0.00571832
 c     -0.91555923     1.01907612     1.07474183
 c     -0.23529036     1.25629098    -0.14770030
 c      1.14040994     0.88409296     0.07054852
 h      0.04472457    -2.14002265    -0.17240652
 h     -1.67927795     1.75441160     1.72379298
 h     -0.66890822     1.56564358    -1.14521298
 h      1.96586078     1.48934612     0.18036270
 o      2.41784159    -1.06793352    -0.08054815
 h      3.07660963    -0.47989489    -0.59063139
 c     -2.16559690    -0.30761824    -0.88412213
 h     -2.07052501    -0.02694305    -1.90008418
 h     -2.54428047    -1.40028179    -0.59182434
 h     -2.91075842     0.43498024    -0.37134675
 h     -0.35239692     0.43776639     1.84529662
          17

 c      1.31990953    -0.50109811    -0.15715327
 c      0.05541147    -1.01847503    -0.01272779
 c     -0.92458968    -0.09769750     0.00011466
 c     -0.93453305     1.02708380     1.07522017
 c     -0.24281566     1.25703909    -0.14490986
 c      1.13013573     0.88603399     0.08263076
 h      0.07248234    -2.13814684    -0.18106756
 h     -1.67115179     1.74314793     1.66916995
 h     -0.65627814     1.52351874    -1.19314444
 h      2.04123797     1.49754615     0.20460471
 o      2.41402848    -1.07340862    -0.09156686
 h      3.06549235    -0.50989565    -0.55690706
 c     -2.15649914    -0.30059620    -0.88690776
 h     -2.07997142    -0.03196718    -1.88239951
 h     -2.55776626    -1.39168077    -0.57911930
 h     -2.94195742     0.45898392    -0.37121622
 h     -0.33879301     0.41768055     1.84709611
          17

 c      1.33004523    -0.49571861    -0.16988668
 c      0.05280187    -1.01454114    -0.00229841
 c     -0.90627165    -0.11126977     0.00430767
 c     -0.95410649     1.03576238     1.07948570
 c     -0.24970834     1.25785270    -0.14394742
 c      1.12132734     0.88781710     0.09301233
 h      0.09012161    -2.12789444    -0.18484025
 h     -1.65860350     1.71481504     1.59785822
 h     -0.63709831     1.48795004    -1.22236436
 h      2.11028435     1.50948259     0.23446500
 o      2.41310389    -1.08045038    -0.10309225
 h      3.05717184    -0.54535787    -0.51894628
 c     -2.15003208    -0.29433103    -0.88480851
 h     -2.08509692    -0.03687722    -1.88728719
 h     -2.56601081    -1.36201632    -0.57939405
 h     -2.96217977     0.46668192    -0.38541611
 h     -0.32840482     0.41427912     1.84334453
          17

 c      1.33656167    -0.48655967    -0.18103272
 c      0.05350408    -1.01530792     0.00695992
 c     -0.89227430    -0.12275696     0.00685763
 c     -0.97286675     1.04406604     1.08646950
 c     -0.25585661     1.25864272    -0.14474339
 c      1.11550019     0.89011095     0.10185832
 h      0.09651841    -2.11068529    -0.18329916
 h     -1.65319694     1.67876998     1.51956396
 h     -0.61193166     1.45921453    -1.23054045
 h      2.15798192     1.51702878     0.26747116
 o      2.41420059    -1.08981786    -0.11452976
 h      3.06665673    -0.57392166    -0.48641974
 c     -2.14629604    -0.28868532    -0.87796058
 h     -2.08537276    -0.04195214    -1.91338423
 h     -2.56926875    -1.31441331    -0.59203207
 h     -2.96838002     0.45780406    -0.41329703
 h     -0.32441058     0.43018591     1.83325793
          17

 c      1.33942473    -0.47399829    -0.19041075
 c      0.05837100    -1.02078170     0.01492530
 c     -0.88350850    -0.13135537     0.00783341
 c     -0.98884893     1.05049829     1.09447336
 c     -0.26112865     1.25923429    -0.14686313
 c      1.11339749     0.89323431     0.10929750
 h      0.09151404    -2.09096298    -0.17666599
 h     -1.67444672     1.65173289     1.44787143
 h     -0.58261340     1.43830302    -1.21902495
 h      2.17691869     1.51676331     0.30178151
 o      2.41641000    -1.10187283    -0.12554488
 h      3.10441228    -0.58711180    -0.46480699
 c     -2.14500063    -0.28314369    -0.86768589
 h     -2.08087586    -0.04958001    -1.94944051
 h     -2.56959813    -1.25677504    -0.61470402
 h     -2.96032025     0.43478964    -0.45236673
 h     -0.32824008     0.46564041     1.81851869
          17

 c      1.33920591    -0.45870297    -0.19789323
 c      0.06759715    -1.03026941     0.02157553
 c     -0.88032779    -0.13668117     0.00736210
 c     -1.00046070     1.05397542     1.10194643
 c     -0.26532922     1.25940608    -0.14952847
 c      1.11520644     0.89732998     0.11542915
 h      0.07593859    -2.07588552    -0.16583273
 h     -1.74005395     1.64794944     1.39197459
 h     -0.55211812     1.42672960    -1.19326974
 h      2.16464937     1.50790232     0.33602137
 o      2.41961962    -1.11606000    -0.13639089
 h      3.16402922    -0.58900544    -0.45021124
 c     -2.14537226    -0.27695770    -0.85582512
 h     -2.07187765    -0.06202413    -1.98211584
 h     -2.57146218    -1.20270169    -0.64341480
 h     -2.94122341     0.40330528    -0.49829039
 h     -0.33911511     0.51834909     1.80329379
          17

 c      1.33687159    -0.44158596    -0.20341178
 c      0.08072294    -1.04248644     0.02695075
 c     -0.88248915    -0.13884307     0.00562924
 c     -1.00843840     1.05535197     1.10821845
 c     -0.26817616     1.25891367    -0.15163992
 c      1.12067840     0.90242831     0.12031956
 h      0.05136800    -2.07362984    -0.15206643
 h     -1.84418401     1.66158040     1.34824771
 h     -0.52434280     1.42647122    -1.16311432
 h      2.12251714     1.49151608     0.36931254
 o      2.42428665    -1.13128429    -0.14755324
 h      3.22776617    -0.59081176    -0.43504388
 c     -2.14609228    -0.26950511    -0.84417775
 h     -2.05867295    -0.08018787    -2.00152957
 h     -2.58115167    -1.16936025    -0.67355252
 h     -2.91911408     0.37316309    -0.54487276
 h     -0.35307116     0.58317841     1.79465738
          17

 c      1.33354828    -0.42372689    -0.20696397
 c      0.09680552    -1.05601397     0.03108040
 c     -0.88925754    -0.13831857     0.00289991
 c     -1.01548211     1.05669480     1.11281576
 c     -0.26936829     1.25751627    -0.15192836
 c      1.12909120     0.90840135     0.12397568
 h      0.01981706    -2.08948286    -0.13626951
 h     -1.96149934     1.67431371     1.30886405
 h     -0.50333020     1.43977619    -1.14108781
 h      2.05641833     1.47098774     0.40171992
 o      2.43071743    -1.14655301    -0.15933779
 h      3.27997670    -0.60133448    -0.41453012
 c     -2.14565405    -0.26101952    -0.83412430
 h     -2.04150047    -0.10363178    -2.00248687
 h     -2.60287085    -1.16818597    -0.70219809
 h     -2.90673461     0.35761382    -0.58505887
 h     -0.36305441     0.65308423     1.80206380
          17

 c      1.33035162    -0.40626397    -0.20861876
 c      0.11462107    -1.06984789     0.03392403
 c     -0.89957318    -0.13574172    -0.00046650
 c     -1.02403827     1.05947768     1.11509279
 c     -0.26874181     1.25505145    -0.14945247
 c      1.13907734     0.91481717     0.12626213
 h     -0.01612689    -2.12184325    -0.11832560
 h     -2.06907597     1.67310443     1.27018297
 h     -0.49166372     1.46836526    -1.13655681
 h      1.97914643     1.45354183     0.43543374
 o      2.43885805    -1.16117554    -0.17182285
 h      3.31181356    -0.62454339    -0.38736960
 c     -2.14331628    -0.25289240    -0.82635016
 h     -2.02046801    -0.13101327    -1.98396053
 h     -2.63404228    -1.19515127    -0.72902920
 h     -2.91544642     0.36749199    -0.61399873
 h     -0.36286836     0.72262254     1.83323465
          17

 c      1.32829125    -0.39028559    -0.20851232
 c      0.13282425    -1.08355907     0.03539547
 c     -0.91220737    -0.13174434    -0.00403563
 c     -1.03515884     1.06406942     1.11491240
 c     -0.26640871     1.25156140    -0.14420832
 c      1.14857494     0.92081882     0.12677449
 h     -0.05289927    -2.16254267    -0.09736667
 h     -2.15328686     1.65294545     1.23181015
 h     -0.48903252     1.51195380    -1.14879101
 h      1.91138130     1.45142336     0.47641618
 o      2.44835596    -1.17475187    -0.18493263
 h      3.32087290    -0.66036939    -0.35448217
 c     -2.13987784    -0.24655982    -0.82083238
 h     -1.99553317    -0.16050999    -1.94863912
 h     -2.66698218    -1.23498309    -0.75424283
 h     -2.94474851     0.40252091    -0.63188125
 h     -0.35360565     0.79124641     1.88740141
          17

 c      1.32821525    -0.37676779    -0.20683492
 c      0.15011139    -1.09702350     0.03544189
 c     -0.92590420    -0.12687955    -0.00734052
 c     -1.04866205     1.07017842     1.11293891
 c     -0.26274812     1.24735033    -0.13710723
 c      1.15564442     0.92552943     0.12498437
 h     -0.08621035    -2.20135411    -0.07266488
 h     -2.20731481     1.61359057     1.19444772
 h     -0.49264255     1.56743098    -1.16742136
 h      1.87258335     1.47702472     0.53275745
 o      2.45857080    -1.18716879    -0.19849384
 h      3.31111369    -0.70511258    -0.31808570
 c     -2.13722123    -0.24256965    -0.81708750
 h     -1.96651919    -0.19010773    -1.90302139
 h     -2.69428317    -1.27241829    -0.77704965
 h     -2.98218236     0.45177135    -0.64234669
 h     -0.34410457     0.86141943     1.95430277
          17

 c      1.33076629    -0.36656726    -0.20381155
 c      0.16538541    -1.11011777     0.03409097
 c     -0.93950710    -0.12159091    -0.00993004
 c     -1.06388316     1.07740403     1.11015174
 c     -0.25828975     1.24288035    -0.12934098
 c      1.16005385     0.92917498     0.12102894
 h     -0.11194379    -2.23006958    -0.04416447
 h     -2.22847900     1.55722722     1.15902591
 h     -0.49896583     1.62981681    -1.17978964
 h      1.86283832     1.52972275     0.60523071
 o      2.46848816    -1.19862829    -0.21228462
 h      3.29407862    -0.75109867    -0.28096197
 c     -2.13718247    -0.24086020    -0.81439026
 h     -1.93302094    -0.21784965    -1.85747449
 h     -2.71135594    -1.29736067    -0.79598972
 h     -3.01371323     0.50241951    -0.64919725
 h     -0.34458005     0.93451531     2.02072031
          17

 c      1.33635265    -0.36039026    -0.19966754
 c      0.17785540    -1.12258022     0.03144990
 c     -0.95203617    -0.11620978    -0.01141541
 c     -1.08011604     1.08541047     1.10736578
 c     -0.25360245     1.23861260    -0.12186694
 c      1.16308464     0.93317220     0.11602428
 h     -0.12693231    -2.24403605    -0.01246414
 h     -2.21753233     1.48770124     1.12649766
 h     -0.50501543     1.69391041    -1.17653621
 h      1.86542796     1.59444948     0.68314592
 o      2.47675883    -1.20959029    -0.22612455
 h      3.28807759    -0.78760204    -0.24512167
 c     -2.14098100    -0.24118970    -0.81194241
 h     -1.89433484    -0.24216652    -1.82429151
 h     -2.71633443    -1.30471894    -0.80956734
 h     -3.02996382     0.54504980    -0.65521206
 h     -0.36204837     1.00962318     2.07601494
          17

 c      1.34513566    -0.35869387    -0.19458716
 c      0.18706283    -1.13397514     0.02768656
 c     -0.96271494    -0.11097328    -0.01151353
 c     -1.09654281     1.09384264     1.10509355
 c     -0.24921968     1.23491423    -0.11525800
 c      1.16596275     0.93888744     0.11124978
 h     -0.12934384    -2.24221309     0.02143286
 h     -2.18012914     1.41068473     1.09774904
 h     -0.50874835     1.75530638    -1.15285244
 h      1.86522053     1.65517390     0.75343900
 o      2.48236618    -1.22039413    -0.23997947
 h      3.30748004    -0.80687453    -0.21024593
 c     -2.14913437    -0.24326035    -0.80927212
 h     -1.85018821    -0.26208141    -1.81197712
 h     -2.70948592    -1.29320728    -0.81657605
 h     -3.02653838     0.57416539    -0.66224642
 h     -0.39977363     1.08444579     2.11352492
          17

 c      1.35702862    -0.36159667    -0.18869016
 c      0.19287124    -1.14367628     0.02300707
 c     -0.97097763    -0.10605446    -0.01008870
 c     -1.11186412     1.10221622     1.10360058
 c     -0.24559637     1.23202783    -0.10973775
 c      1.16932949     0.94696347     0.10758551
 h     -0.11885308    -2.22699991     0.05641245
 h     -2.13056532     1.33410107     1.07328534
 h     -0.50908330     1.81077779    -1.10785176
 h      1.85469871     1.70173881     0.80702521
 o      2.48557694    -1.23079490    -0.25388700
 h      3.34756825    -0.81148581    -0.17494221
 c     -2.16139410    -0.24670232    -0.80664231
 h     -1.80242955    -0.27699632    -1.81951913
 h     -2.69303814    -1.26497586    -0.81623009
 h     -3.00288590     0.58745854    -0.67142180
 h     -0.45808776     1.15621135     2.13008560
          17

 c      1.37171626    -0.36886635    -0.18203815
 c      0.19544525    -1.15085208     0.01762796
 c     -0.97647182    -0.10158922    -0.00718297
 c     -1.12399104     1.10994071     1.10300610
 c     -0.24307346     1.23004717    -0.10524170
 c      1.17342287     0.95735461     0.10549681
 h     -0.09671660    -2.20421629     0.09158868
 h     -2.09517321     1.26730915     1.05246739
 h     -0.50587974     1.85859526    -1.04392403
 h      1.83169717     1.72920006     0.83900161
 o      2.48759345    -1.24017650    -0.26777124
 h      3.38984977    -0.81076417    -0.13968924
 c     -2.17669144    -0.25100189    -0.80487934
 h     -1.75563510    -0.28647548    -1.83784638
 h     -2.67153415    -1.22642958    -0.80825936
 h     -2.96174378     0.58558740    -0.68319549
 h     -0.53491848     1.22219893     2.12567184
          17

 c      1.38869370    -0.37997456    -0.17466072
 c      0.19519968    -1.15450906     0.01174157
 c     -0.97905108    -0.09769799    -0.00301164
 c     -1.13086834     1.11662698     1.10329102
 c     -0.24182263     1.22887962    -0.10145713
 c      1.17826889     0.96953114     0.10515351
 h     -0.06555530    -2.18259176     0.12666260
 h     -2.10303290     1.21694425     1.03302360
 h     -0.49999103     1.89907610    -0.96648048
 h      1.79703182     1.73606675     0.84743700
 o      2.48953519    -1.24804085    -0.28145003
 h      3.41794013    -0.81281159    -0.10667660
 c     -2.19321576    -0.25543491    -0.80481896
 h     -1.71553602    -0.29046665    -1.85637061
 h     -2.65226128    -1.18952640    -0.79291726
 h     -2.90938784     0.57285177    -0.69737524
 h     -0.62561933     1.28020292     2.10403127
          17

 c      1.40731194    -0.39418292    -0.16658558
 c      0.19268823    -1.15371381     0.00549729
 c     -0.97875813    -0.09448103     0.00209037
 c     -1.13290321     1.12232387     1.10400967
 c     -0.24178764     1.22820409    -0.09786197
 c      1.18373892     0.98263472     0.10648366
 h     -0.02845527    -2.17130943     0.16206250
 h     -2.15771315     1.18318960     1.01295176
 h     -0.49330605     1.93526340    -0.88367390
 h      1.75364626     1.72366876     0.83295987
 o      2.49207211    -1.25415905    -0.29473156
 h      3.42323237    -0.82201787    -0.07824013
 c     -2.20866065    -0.25927404    -0.80700800
 h     -1.68714510    -0.28956959    -1.86730824
 h     -2.64423399    -1.17041789    -0.77067990
 h     -2.85600329     0.55836316    -0.71313360
 h     -0.72252923     1.32932461     2.07442192
          17

 c      1.42681690    -0.41062430    -0.15786200
 c      0.18845887    -1.14802898    -0.00095377
 c     -0.97580812    -0.09199116     0.00775175
 c     -1.13315009     1.12708051     1.10402083
 c     -0.24268412     1.22749839    -0.09382662
 c      1.18949399     0.99552057     0.10911808
 h      0.01239080    -2.17512320     0.19832318
 h     -2.23377127     1.16363531     0.99258976
 h     -0.48845755     1.97286488    -0.80508120
 h      1.70700625     1.69693436     0.79964390
 o      2.49546927    -1.25854087    -0.30747344
 h      3.40418382    -0.83958547    -0.05593073
 c     -2.22084394    -0.26250382    -0.81170736
 h     -1.67385270    -0.28502360    -1.86653744
 h     -2.65381264    -1.18065696    -0.74186984
 h     -2.81421862     0.55551363    -0.72919982
 h     -0.81595175     1.37102884     2.05251097
          17

 c      1.44637831    -0.42836996    -0.14857312
 c      0.18299645    -1.13784265    -0.00736217
 c     -0.97056894    -0.09022405     0.01362437
 c     -1.13459702     1.13065518     1.10203458
 c     -0.24410557     1.22625914    -0.08886016
 c      1.19486165     1.00667022     0.11222481
 h      0.05607897    -2.19068342     0.23484450
 h     -2.30442324     1.15692041     0.97317770
 h     -0.48778690     2.01790529    -0.73852201
 h      1.66633730     1.66645279     0.75715332
 o      2.49962830    -1.26141238    -0.31962802
 h      3.36570908    -0.86393656    -0.03982442
 c     -2.22865384    -0.26620546    -0.81884829
 h     -1.67712365    -0.27852512    -1.85330058
 h     -2.67989234    -1.21637157    -0.70727904
 h     -2.79343893     0.57547392    -0.74452073
 h     -0.89821287     1.40874033     2.05489677
          17

 c      1.46510680    -0.44648810    -0.13883690
 c      0.17680482    -1.12419948    -0.01334894
 c     -0.96353401    -0.08914364     0.01939498
 c     -1.13878162     1.13287994     1.09782434
 c     -0.24568037     1.22438880    -0.08289987
 c      1.19879850     1.01415073     0.11442595
 h      0.10184095    -2.20856356     0.26943279
 h     -2.35379983     1.16226027     0.95536089
 h     -0.49188066     2.07224062    -0.68656680
 h      1.64498050     1.64959453     0.72179160
 o      2.50403780    -1.26323248    -0.33131021
 h      3.32001285    -0.89043741    -0.02748002
 c     -2.23249741    -0.27144371    -0.82789461
 h     -1.69624641    -0.27204960    -1.83021899
 h     -2.71542457    -1.26140795    -0.66920698
 h     -2.79342201     0.61700246    -0.75897604
 h     -0.96760554     1.44410335     2.08618338
          17

 c      1.48207504    -0.46409560    -0.12880237
 c      0.17048511    -1.10833236    -0.01848412
 c     -0.95528927    -0.08870567     0.02477691
 c     -1.14616364     1.13397104     1.09258698
 c     -0.24715849     1.22238057    -0.07630889
 c      1.20037577     1.01627201     0.11444537
 h      0.14796057    -2.21866980     0.29916552
 h     -2.37467167     1.17871882     0.93908265
 h     -0.49914037     2.13124436    -0.64652943
 h      1.65478635     1.66301458     0.70882099
 o      2.50780483    -1.26466834    -0.34285303
 h      3.28603466    -0.91170626    -0.01309818
 c     -2.23375533    -0.27827786    -0.83784293
 h     -1.72796847    -0.26764988    -1.80386284
 h     -2.75258192    -1.29934685    -0.63105053
 h     -2.80597794     0.66663657    -0.77307339
 h     -1.02624000     1.47426928     2.13474635
          17

 c      1.49636365    -0.48039610    -0.11864275
 c      0.16472020    -1.09133755    -0.02238262
 c     -0.94647593    -0.08884194     0.02950697
 c     -1.15679030     1.13432762     1.08794751
 c     -0.24838705     1.22105940    -0.06957304
 c      1.19976948     1.01299309     0.11243549
 h      0.19178943    -2.21390195     0.32151703
 h     -2.36498324     1.20507730     0.92382100
 h     -0.50688339     2.18654064    -0.61386816
 h      1.69464628     1.70597553     0.71672888
 o      2.51021628    -1.26633238    -0.35464558
 h      3.28025322    -0.92166511     0.00983201
 c     -2.23397091    -0.28614746    -0.84732840
 h     -1.76638694    -0.26713818    -1.78511553
 h     -2.78544987    -1.31944766    -0.59618325
 h     -2.82202712     0.70905668    -0.78714435
 h     -1.07566072     1.49448803     2.18381481
          17

 c      1.50715824    -0.49468802    -0.10853957
 c      0.16019970    -1.07407367    -0.02475337
 c     -0.93774923    -0.08942962     0.03334330
 c     -1.17046278     1.13426024     1.08511536
 c     -0.24925493     1.22120093    -0.06303970
 c      1.19821872     1.00583470     0.10977640
 h      0.23030958    -2.19113387     0.33495621
 h     -2.32671371     1.23994682     0.90867207
 h     -0.51264450     2.23016133    -0.58503783
 h      1.75101839     1.76091997     0.72962558
 o      2.51164740    -1.26835924    -0.36668168
 h      3.30153659    -0.92194038     0.04129620
 c     -2.23439724    -0.29444610    -0.85487911
 h     -1.80440370    -0.27179413    -1.78687198
 h     -2.81033282    -1.31659317    -0.56726139
 h     -2.83527236     0.73366617    -0.80108136
 h     -1.11594141     1.50118715     2.22084737
          17

 c      1.51387057    -0.50637485    -0.09867120
 c      0.15754298    -1.05714712    -0.02541471
 c     -0.92973972    -0.09026193     0.03606908
 c     -1.18655467     1.13389822     1.08474707
 c     -0.24966161     1.22332247    -0.05684594
 c      1.19701058     0.99641817     0.10772272
 h      0.26066259    -2.15110217     0.33914110
 h     -2.26704671     1.28212024     0.89212122
 h     -0.51475932     2.25671005    -0.55826013
 h      1.80968339     1.81012057     0.73327950
 o      2.51334340    -1.27046953    -0.37848521
 h      3.33357579    -0.92021699     0.07365621
 c     -2.23569120    -0.30267642    -0.85955844
 h     -1.83758156    -0.28242456    -1.81665068
 h     -2.82549782    -1.28999390    -0.54589674
 h     -2.84228203     0.73521915    -0.81442552
 h     -1.14657175     1.49264977     2.23914956
          17

 c      1.51622757    -0.51499747    -0.08922049
 c      0.15723221    -1.04088174    -0.02430496
 c     -0.92302522    -0.09103145     0.03750920
 c     -1.20372855     1.13313892     1.08711524
 c     -0.24950713     1.22762633    -0.05095102
 c      1.19700388     0.98583637     0.10695348
 h      0.28055239    -2.09840440     0.33503301
 h     -2.20099094     1.33150005     0.87137765
 h     -0.51243445     2.26379989    -0.53326770
 h      1.86112891     1.84267069     0.72040509
 o      2.51640138    -1.27235918    -0.38951813
 h      3.36022712    -0.92334857     0.09841620
 c     -2.23774484    -0.31038600    -0.86159837
 h     -1.86687431    -0.29963896    -1.86948676
 h     -2.83119715    -1.24266625    -0.53236810
 h     -2.84174847     0.71274174    -0.82649602
 h     -1.16715453     1.46861405     2.23662685
          17

 c      1.51430484    -0.52025938    -0.08038677
 c      0.15954445    -1.02525508    -0.02149857
 c     -0.91810986    -0.09133833     0.03754651
 c     -1.21993558     1.13155838     1.09226617
 c     -0.24867598     1.23398748    -0.04518447
 c      1.19866417     0.97474139     0.10773250
 h      0.28860001    -2.04182130     0.32504062
 h     -2.15121908     1.39054360     0.84173815
 h     -0.50571232     2.25208295    -0.51100002
 h      1.90002944     1.85323384     0.68867338
 o      2.52133775    -1.27383501    -0.39941302
 h      3.37210624    -0.93482874     0.11021495
 c     -2.23986894    -0.31710753    -0.86219344
 h     -1.89620249    -0.32373866    -1.93101830
 h     -2.83019013    -1.18189851    -0.52518695
 h     -2.83413454     0.66904667    -0.83654898
 h     -1.17768658     1.42992993     2.21494361
          17

 c      1.50851516    -0.52202720    -0.07238342
 c      0.16449217    -1.00988216    -0.01720524
 c     -0.91539921    -0.09073169     0.03612001
 c     -1.23348875     1.12852315     1.09985711
 c     -0.24700512     1.24192984    -0.03927247
 c      1.20218224     0.96351584     0.11008205
 h      0.28456352    -1.99405832     0.31290217
 h     -2.13565405     1.46323896     0.79869810
 h     -0.49550709     2.22555688    -0.49356314
 h      1.92387156     1.83994352     0.63851860
 o      2.52812611    -1.27478717    -0.40798885
 h      3.36621896    -0.95529889     0.10720052
 c     -2.24101305    -0.32238673    -0.86280274
 h     -1.92863878    -0.35444250    -1.98638903
 h     -2.82852805    -1.11992614    -0.52055116
 h     -2.82196296     0.61131859    -0.84398109
 h     -1.17858630     1.37854981     2.17996538
          17

 c      1.49956980    -0.52031581    -0.06541809
 c      0.17181299    -0.99425003    -0.01168433
 c     -0.91516497    -0.08877389     0.03320710
 c     -1.24461948     1.12378622     1.10854136
 c     -0.24426790     1.25060695    -0.03283479
 c      1.20752913     0.95234634     0.11385049
 h      0.26903209    -1.96858203     0.30251452
 h     -2.14947610     1.54832218     0.74434017
 h     -0.48366226     2.19197906    -0.48438306
 h      1.93240065     1.80356947     0.57219507
 o      2.53627637    -1.27517725    -0.41525453
 h      3.34525292    -0.98310220     0.09099562
 c     -2.23984330    -0.32601829    -0.86470840
 h     -1.96518633    -0.39090662    -2.02514364
 h     -2.83501529    -1.07224117    -0.51255518
 h     -2.81056384     0.55216882    -0.84849963
 h     -1.17053937     1.31765713     2.14318592
          17

 c      1.48842980    -0.51527317    -0.05966542
 c      0.18101461    -0.97831946    -0.00504724
 c     -0.91751101    -0.08509749     0.02881398
 c     -1.25488514     1.11776589     1.11590785
 c     -0.24021632     1.25889869    -0.02539388
 c      1.21441211     0.94118578     0.11870549
 h      0.24258536    -1.97226639     0.29545771
 h     -2.17240489     1.63665742     0.68842250
 h     -0.47271053     2.16210390    -0.48803534
 h      1.92821357     1.74813158     0.49377852
 o      2.54482817    -1.27506861    -0.42147207
 h      3.31835541    -1.01425954     0.06745325
 c     -2.23512703    -0.32854428    -0.86872817
 h     -2.00518850    -0.43190422    -2.04168953
 h     -2.85641524    -1.05027884    -0.49600187
 h     -2.80796569     0.50850171    -0.85015894
 h     -1.15418391     1.25111915     2.12141641
          17

 c      1.47625762    -0.50716719    -0.05524395
 c      0.19135840    -0.96299355     0.00286273
 c     -0.92234780    -0.07945245     0.02297911
 c     -1.26554766     1.11117066     1.11970186
 c     -0.23468737     1.26579224    -0.01651223
 c      1.22212066     0.92960877     0.12410013
 h      0.20574338    -1.99974299     0.28955177
 h     -2.18773713     1.71757920     0.64171420
 h     -0.46482623     2.14566615    -0.50864168
 h      1.91863252     1.68286864     0.40954328
 o      2.55237229    -1.27463873    -0.42720361
 h      3.30145642    -1.04272414     0.04708630
 c     -2.22661157    -0.33126783    -0.87491600
 h     -2.04684600    -0.47603290    -2.03459901
 h     -2.89065777    -1.05325134    -0.47071100
 h     -2.82095924     0.49383844    -0.84930224
 h     -1.13009771     1.18151653     2.12896188
          17

 c      1.46434814    -0.49638286    -0.05220439
 c      0.20176792    -0.94979712     0.01232273
 c     -0.92938578    -0.07174701     0.01577926
 c     -1.27704244     1.10470563     1.11931482
 c     -0.22773212     1.27095047    -0.00608959
 c      1.22936283     0.91669497     0.12932394
 h      0.16013886    -2.03713423     0.28072385
 h     -2.18736314     1.78324945     0.61175898
 h     -0.46016203     2.14507709    -0.54661353
 h      1.91772061     1.62396133     0.32736625
 o      2.55752522    -1.27403744    -0.43306199
 h      3.31038859    -1.06304389     0.04079550
 c     -2.21551440    -0.33513450    -0.88258255
 h     -2.08754124    -0.52201636    -2.00643001
 h     -2.92768378    -1.07059617    -0.44145068
 h     -2.84829393     0.50786461    -0.84664480
 h     -1.10008714     1.10913328     2.16444947
          17

 c      1.45399955    -0.48345359    -0.05053572
 c      0.21087430    -0.94017508     0.02351044
 c     -0.93816647    -0.06205334     0.00733781
 c     -1.28912269     1.09882403     1.11580253
 c     -0.21964802     1.27486618     0.00546597
 c      1.23460751     0.90149062     0.13381795
 h      0.10898197    -2.07027863     0.26577593
 h     -2.16907123     1.82888667     0.60261311
 h     -0.45635762     2.15374246    -0.59682605
 h      1.94244273     1.58959894     0.25309815
 o      2.55993640    -1.27312791    -0.43910201
 h      3.34555421    -1.07479232     0.05001013
 c     -2.20389532    -0.34005333    -0.89057901
 h     -2.12421019    -0.56917469    -1.96424648
 h     -2.95664257    -1.09076919    -0.41383130
 h     -2.88057567     0.53773205    -0.84347896
 h     -1.06827359     1.03446211     2.21098716
          17

 c      1.44632706    -0.46914389    -0.05019200
 c      0.21726489    -0.93509159     0.03641965
 c     -0.94813174    -0.05056549    -0.00216496
 c     -1.30118919     1.09361113     1.11063797
 c     -0.21086551     1.27838582     0.01742752
 c      1.23739044     0.88436721     0.13752327
 h      0.05629410    -2.08929237     0.24343998
 h     -2.13402571     1.85214837     0.61567581
 h     -0.45004288     2.16148971    -0.65081171
 h      1.99749696     1.58458243     0.18671822
 o      2.56040862    -1.27153758    -0.44474949
 h      3.39043185    -1.08184867     0.06560326
 c     -2.19364021    -0.34536849    -0.89750261
 h     -2.15395048    -0.61803293    -1.91987485
 h     -2.97017940    -1.10571125    -0.39166150
 h     -2.90726767     0.56876670    -0.84150522
 h     -1.03971040     0.96000664     2.24981997
          17

 c      1.44208846    -0.45452491    -0.05112431
 c      0.21979046    -0.93493744     0.05087032
 c     -0.95868911    -0.03754326    -0.01248870
 c     -1.31250445     1.08885278     1.10495902
 c     -0.20181270     1.28220579     0.02905728
 c      1.23887837     0.86741782     0.14061245
 h      0.00597041    -2.08924873     0.21414035
 h     -2.08597557     1.85319548     0.65009116
 h     -0.43852999     2.16017955    -0.70027625
 h      2.06863005     1.59581607     0.12594710
 o      2.55993003    -1.26893819    -0.44938580
 h      3.42690391    -1.08783264     0.07739875
 c     -2.18597709    -0.35035243    -0.90196304
 h     -2.17474963    -0.67048481    -1.88742364
 h     -2.96479734    -1.11102866    -0.37659222
 h     -2.92119770     0.59060312    -0.84241620
 h     -1.01857877     0.88934713     2.26848050
          17

 c      1.44158267    -0.44095014    -0.05328896
 c      0.21778936    -0.93952556     0.06653459
 c     -0.96924535    -0.02326923    -0.02333702
 c     -1.32217739     1.08404066     1.09956756
 c     -0.19283981     1.28669734     0.03977450
 c      1.24062798     0.85311950     0.14312210
 h     -0.03885344    -2.06974369     0.17946898
 h     -2.03196491     1.83592522     0.70240768
 h     -0.42046906     2.14552891    -0.73898991
 h      2.13697179     1.60719243     0.07084785
 o      2.55911790    -1.26514569    -0.45265993
 h      3.44380150    -1.09441283     0.07932921
 c     -2.18148197    -0.35445849    -0.90317401
 h     -2.18576902    -0.72818352    -1.87620480
 h     -2.94009122    -1.10516427    -0.36846983
 h     -2.91896049     0.59761865    -0.84761201
 h     -1.00760617     0.82590822     2.26100320
          17

 c      1.44464033    -0.42990643    -0.05662388
 c      0.21117257    -0.94808274     0.08296030
 c     -0.97922460    -0.00802479    -0.03436809
 c     -1.32901890     1.07822619     1.09513758
 c     -0.18419595     1.29193036     0.04919791
 c      1.24367927     0.84339787     0.14499764
 h     -0.07631629    -2.03488925     0.14171776
 h     -1.98394376     1.81036659     0.76591474
 h     -0.39580366     2.11676162    -0.76321857
 h      2.18957947     1.60873683     0.02315557
 o      2.55818830    -1.26009536    -0.45448541
 h      3.43713120    -1.10170299     0.06947671
 c     -2.18021990    -0.35752987    -0.90148536
 h     -2.18686017    -0.78960077    -1.88435875
 h     -2.89832726    -1.08901134    -0.36553435
 h     -2.90019050     0.58795282    -0.85810269
 h     -1.00810311     0.77234808     2.22617977
          17

 c      1.45069747    -0.42276004    -0.06100723
 c      0.20038850    -0.95924550     0.09961122
 c     -0.98809202     0.00791285    -0.04521983
 c     -1.33155398     1.06998296     1.09221327
 c     -0.17602831     1.29773048     0.05716301
 c      1.24854089     0.83943810     0.14618419
 h     -0.10644606    -1.99386533     0.10336013
 h     -1.95869648     1.79358467     0.83150546
 h     -0.36556707     2.07604072    -0.77184551
 h      2.21983811     1.59631994    -0.01527041
 o      2.55699990    -1.25381713    -0.45500416
 h      3.40924568    -1.10871823     0.04951661
 c     -2.18177591    -0.35978650    -0.89816845
 h     -2.17819267    -0.84953990    -1.90148848
 h     -2.84464256    -1.06625280    -0.36423100
 h     -2.86725579     0.56313262    -0.87452206
 h     -1.01986802     0.73010744     2.16682993
          17

 c      1.45891605    -0.42046204    -0.06622187
 c      0.18630245    -0.97116147     0.11594673
 c     -0.99538123     0.02425268    -0.05555109
 c     -1.32877222     1.05823300     1.09069110
 c     -0.16838128     1.30370865     0.06376967
 c      1.25540028     0.84164275     0.14662642
 h     -0.13160474    -1.96067963     0.06627738
 h     -1.96960731     1.80080354     0.89286815
 h     -0.33173096     2.02832913    -0.76682008
 h      2.22542793     1.56963789    -0.04303986
 o      2.55501037    -1.24643647    -0.45460892
 h      3.36953261    -1.11347149     0.02506791
 c     -2.18515540    -0.36159035    -0.89478554
 h     -2.16045296    -0.90181479    -1.91626528
 h     -2.78738971    -1.04403044    -0.35875793
 h     -2.82562488     0.52862704    -0.89722191
 h     -1.04061452     0.69852729     2.09088693
          17

 c      1.46830473    -0.42332661    -0.07194531
 c      0.16996463    -0.98193302     0.13151500
 c     -1.00071486     0.04066866    -0.06508341
 c     -1.32136944     1.04377977     1.08922234
 c     -0.16118998     1.30927243     0.06944742
 c      1.26422792     0.84958449     0.14625119
 h     -0.15557423    -1.95000194     0.03102676
 h     -2.01307127     1.82890384     0.95093429
 h     -0.29707011     1.98145223    -0.75383923
 h      2.20741608     1.53130955    -0.05944325
 o      2.55124800    -1.23818215    -0.45396340
 h      3.33501418    -1.11305735     0.00597540
 c     -2.18880773    -0.36337937    -0.89275915
 h     -2.13494423    -0.94166112    -1.92068138
 h     -2.73696739    -1.03216863    -0.34146273
 h     -2.78438849     0.49473827    -0.92649268
 h     -1.06506962     0.67324858     2.01416989
          17

 c      1.47780931    -0.43097452    -0.07777163
 c      0.15224959    -0.99044732     0.14594791
 c     -1.00382107     0.05680201    -0.07362502
 c     -1.31147605     1.02911855     1.08557786
 c     -0.15429684     1.31369648     0.07493362
 c      1.27469585     0.86200834     0.14500301
 h     -0.18049460    -1.96820989    -0.00259602
 h     -2.07170585     1.85976958     1.00879997
 h     -0.26478985     1.94535222    -0.74213628
 h      2.17112392     1.48729543    -0.06482931
 o      2.54473021    -1.22934097    -0.45377462
 h      3.32401617    -1.10472438     0.00256893
 c     -2.19112068    -0.36590683    -0.89299231
 h     -2.10333356    -0.96652076    -1.91057274
 h     -2.70124700    -1.03817469    -0.30638132
 h     -2.75501339     0.47528095    -0.96290417
 h     -1.08520925     0.64513355     1.96116532
          17

 c      1.48636802    -0.44245322    -0.08325462
 c      0.13363431    -0.99683347     0.15884125
 c     -1.00455315     0.07227767    -0.08108234
 c     -1.30111323     1.01664508     1.07808921
 c     -0.14751008     1.31638208     0.08096731
 c      1.28591440     0.87690423     0.14294914
 h     -0.20467893    -2.00836311    -0.03366784
 h     -2.12865018     1.87706311     1.06666559
 h     -0.23764675     1.92901155    -0.74115708
 h      2.12865684     1.44824689    -0.06137352
 o      2.53550545    -1.22013330    -0.45421645
 h      3.33999391    -1.08826393     0.01630519
 c     -2.19129928    -0.37017136    -0.89545068
 h     -2.06727971    -0.97608620    -1.88517420
 h     -2.68075934    -1.06053588    -0.25485934
 h     -2.74592634     0.48014896    -1.00716972
 h     -1.09438939     0.60461613     1.95321674
          17

 c      1.49295015    -0.45646654    -0.08795736
 c      0.11436136    -1.00194609     0.16973117
 c     -1.00290665     0.08670750    -0.08746789
 c     -1.29126969     1.00725539     1.06746351
 c     -0.14066594     1.31725670     0.08771562
 c      1.29623179     0.89172205     0.14037619
 h     -0.22445453    -2.05622687    -0.05961645
 h     -2.17309464     1.87207467     1.12235182
 h     -0.21700536     1.93565435    -0.75414507
 h      2.10051237     1.42983934    -0.05364836
 o      2.52489149    -1.21069168    -0.45481354
 h      3.36784305    -1.06647868     0.03780129
 c     -2.18976240    -0.37654429    -0.89927444
 h     -2.02811778    -0.97242170    -1.84707464
 h     -2.67031898    -1.08956805    -0.19587604
 h     -2.75631442     0.50599724    -1.05865323
 h     -1.09285877     0.55226636     1.98690796
          17

 c      1.49659231    -0.47161557    -0.09149648
 c      0.09469806    -1.00663016     0.17820272
 c     -0.99902123     0.09969512    -0.09288394
 c     -1.28218658     1.00048792     1.05627292
 c     -0.13364612     1.31689662     0.09453071
 c      1.30391579     0.90410923     0.13764203
 h     -0.23699922    -2.09869585    -0.07751384
 h     -2.19922879     1.84191645     1.17288412
 h     -0.20281033     1.96108257    -0.77522581
 h      2.10711734     1.44640457    -0.04651363
 o      2.51446930    -1.20118884    -0.45501593
 h      3.38953664    -1.04278583     0.05605967
 c     -2.18758251    -0.38432328    -0.90330826
 h     -1.98654577    -0.96030172    -1.80264603
 h     -2.66420875    -1.11461997    -0.14043312
 h     -2.77781594     0.53856491    -1.11428903
 h     -1.08533594     0.49869615     2.03848078
          17

 c      1.49642849    -0.48658886    -0.09356931
 c      0.07502913    -1.01141427     0.18397065
 c     -0.99315390     0.11086273    -0.09747799
 c     -1.27392876     0.99555711     1.04696716
 c     -0.12637522     1.31619536     0.10037575
 c      1.30887692     0.91316008     0.13475855
 h     -0.24128573    -2.12714538    -0.08516518
 h     -2.20457067     1.78730255     1.21536791
 h     -0.19429685     1.99726732    -0.79400930
 h      2.14861611     1.49747114    -0.04011650
 o      2.50542710    -1.19189140    -0.45454031
 h      3.39390771    -1.01964975     0.06416034
 c     -2.18576359    -0.39224312    -0.90636770
 h     -1.94220862    -0.94718288    -1.76199137
 h     -2.65865059    -1.12846474    -0.09727539
 h     -2.80124076     0.56312603    -1.16979658
 h     -1.07555436     0.45432153     2.08583951
          17

 c      1.49173958    -0.50027970    -0.09396507
 c      0.05583387    -1.01649404     0.18689115
 c     -0.98562637     0.11988999    -0.10139432
 c     -1.26648326     0.99177735     1.04112674
 c     -0.11882991     1.31598384     0.10435399
 c      1.31273791     0.91947303     0.13142202
 h     -0.23779673    -2.13736026    -0.08143533
 h     -2.18950491     1.71170985     1.24745479
 h     -0.19054610     2.03654518    -0.80141561
 h      2.20439115     1.56734738    -0.03041884
 o      2.49847045    -1.18311552    -0.45336159
 h      3.37712632    -0.99838182     0.05949754
 c     -2.18497805    -0.39907729    -0.90743810
 h     -1.89374199    -0.94131072    -1.73609275
 h     -2.65180443    -1.12763353    -0.07189614
 h     -2.82008434     0.56998161    -1.22127523
 h     -1.06509230     0.42509366     2.11616414
          17

 c      1.48204046    -0.51185388    -0.09257570
 c      0.03764559    -1.02176266     0.18694628
 c     -0.97677095     0.12655186    -0.10473811
 c     -1.25957557     0.98845864     1.03955484
 c     -0.11104690     1.31686502     0.10592056
 c      1.31712162     0.92397238     0.12742495
 h     -0.22810409    -2.12895835    -0.06625359
 h     -2.15827188     1.62175742     1.26786260
 h     -0.19071437     2.07336961    -0.79195480
 h      2.25339081     1.63874206    -0.01427534
 o      2.49380983    -1.17516775    -0.45164499
 h      3.34164992    -0.97912712     0.04312989
 c     -2.18547761    -0.40409738    -0.90616458
 h     -1.84054293    -0.94731380    -1.73024745
 h     -2.64329858    -1.11158409    -0.06675889
 h     -2.83069822     0.55455635    -1.26579642
 h     -1.05413767     0.41333329     2.12377159
          17

 c      1.46718011    -0.52079108    -0.08941159
 c      0.02102802    -1.02679520     0.18423444
 c     -0.96690031     0.13074175    -0.10756429
 c     -1.25239742     0.98470655     1.04240816
 c     -0.10312617     1.31918922     0.10487561
 c      1.32287833     0.92729439     0.12277272
 h     -0.21467018    -2.10547324    -0.04060783
 h     -2.12137291     1.52823135     1.27724463
 h     -0.19412136     2.10448001    -0.76362810
 h      2.28317025     1.69962679     0.00908206
 o      2.49105351    -1.16832180    -0.44973626
 h      3.29667524    -0.96046525     0.02002379
 c     -2.18696150    -0.40726274    -0.90319426
 h     -1.78528796    -0.96326473    -1.73985325
 h     -2.63406435    -1.08228235    -0.08130451
 h     -2.83168645     0.51626584    -1.30147321
 h     -1.04207715     0.41904751     2.10747031
          17

 c      1.44741472    -0.52688284    -0.08460894
 c      0.00655938    -1.03079142     0.17896871
 c     -0.95630466     0.13247207    -0.10989718
 c     -1.24344665     0.97940821     1.04921933
 c     -0.09522084     1.32305499     0.10130944
 c      1.33020606     0.92979065     0.11760712
 h     -0.20077871    -2.07503739    -0.00651584
 h     -2.09742458     1.44583114     1.27892154
 h     -0.20031411     2.12882447    -0.71741617
 h      2.28838154     1.74284954     0.03890963
 o      2.48912636    -1.16284406    -0.44817176
 h      3.25865163    -0.93873864    -0.00061579
 c     -2.18859838    -0.40893037    -0.89984709
 h     -1.73360686    -0.98324447    -1.75449800
 h     -2.62655865    -1.04448928    -0.11135896
 h     -2.82367195     0.45800519    -1.32767953
 h     -1.02761628     0.44037452     2.06968430
          17

 c      1.42341529    -0.53017796    -0.07841308
 c     -0.00520346    -1.03259680     0.17145062
 c     -0.94526602     0.13186051    -0.11176821
 c     -1.23112843     0.97176108     1.05900340
 c     -0.08749513     1.32828817     0.09555970
 c      1.33887097     0.93164349     0.11213450
 h     -0.19023840    -2.05025495     0.03341186
 h     -2.10676115     1.38749847     1.27709530
 h     -0.20915713     2.14782294    -0.65705956
 h      2.26810409     1.76455069     0.07375759
 o      2.48665718    -1.15897034    -0.44747882
 h      3.24525378    -0.90885194    -0.00873004
 c     -2.18917268    -0.40946758    -0.89756041
 h     -1.69135620    -1.00164380    -1.76452780
 h     -2.62517491    -1.00629959    -0.14830716
 h     -2.80966536     0.38650171    -1.34573609
 h     -1.00849300     0.47308738     2.01746241
          17

 c      1.39620757    -0.53088168    -0.07114140
 c     -0.01382295    -1.03107196     0.16198048
 c     -0.93408254     0.12912350    -0.11325012
 c     -1.21540619     0.96218576     1.07049388
 c     -0.08006243     1.33440396     0.08817492
 c      1.34831070     0.93291037     0.10658408
 h     -0.18638093    -2.04414243     0.07717034
 h     -2.15299291     1.35493305     1.27202763
 h     -0.22097271     2.16584997    -0.58890903
 h      2.22465757     1.76347863     0.11188788
 o      2.48303149    -1.15667229    -0.44764399
 h      3.25967938    -0.86890524    -0.00234089
 c     -2.18719542    -0.40920983    -0.89748596
 h     -1.66269827    -1.01506056    -1.76388853
 h     -2.63594829    -0.97831358    -0.17992883
 h     -2.79579515     0.31291944    -1.35994972
 h     -0.98089132     0.50943062     1.96509616
          17

 c      1.36706874    -0.52926678    -0.06315184
 c     -0.01912010    -1.02587744     0.15077787
 c     -0.92309986     0.12459902    -0.11445378
 c     -1.19828546     0.95225177     1.08204144
 c     -0.07294602     1.34063535     0.07981768
 c      1.35762044     0.93346948     0.10117478
 h     -0.19052384    -2.06130580     0.12443449
 h     -2.21780444     1.33949936     1.26031344
 h     -0.23659373     2.19000242    -0.52088846
 h      2.16395239     1.74159697     0.15156845
 o      2.47872775    -1.15550943    -0.44800001
 h      3.28666489    -0.82333138     0.01026680
 c     -2.18121741    -0.40874325    -0.90000806
 h     -1.64957982    -1.02233552    -1.75014684
 h     -2.66365013    -0.96899554    -0.19603890
 h     -2.79100568     0.25157129    -1.37776989
 h     -0.93909967     0.53806980     1.93519503
          17

 c      1.33742022    -0.52562094    -0.05482739
 c     -0.02123409    -1.01790597     0.13806932
 c     -0.91272351     0.11876370    -0.11549809
 c     -1.18213904     0.94337956     1.09205626
 c     -0.06610962     1.34618714     0.07102570
 c      1.36546120     0.93285378     0.09606624
 h     -0.20140574    -2.09323772     0.17551713
 h     -2.27824749     1.33169494     1.24014022
 h     -0.25694353     2.22731020    -0.45961592
 h      2.09698656     1.70603133     0.19161734
 o      2.47442625    -1.15489248    -0.44778450
 h      3.30780656    -0.77906928     0.01926863
 c     -2.17062922    -0.40894452    -0.90444187
 h     -1.65166967    -1.02430538    -1.72403184
 h     -2.70685502    -0.97838864    -0.19627456
 h     -2.80279443     0.21377498    -1.40626047
 h     -0.87796707     0.54993974     1.94796794
          17

 c      1.30873658    -0.52023244    -0.04656484
 c     -0.02054665    -1.00874903     0.12423920
 c     -0.90339131     0.11219526    -0.11648657
 c     -1.16815004     0.93569501     1.10066034
 c     -0.05956328     1.35071167     0.06193302
 c      1.37001810     0.93007954     0.09127011
 h     -0.21629891    -2.12474416     0.22940002
 h     -2.31837085     1.32542998     1.21259995
 h     -0.28190302     2.27943167    -0.40706013
 h      2.04091082     1.67110485     0.23252058
 o      2.47043878    -1.15433973    -0.44648495
 h      3.31144972    -0.74158335     0.01870202
 c     -2.15636347    -0.41030058    -0.90964906
 h     -1.66621058    -1.02394751    -1.68944012
 h     -2.75728041    -0.99856178    -0.18943543
 h     -2.83005719     0.20033924    -1.44565412
 h     -0.79972805     0.54769398     2.00020707
          17

 c      1.28247235    -0.51340889    -0.03876234
 c     -0.01758710    -0.99994751     0.10982489
 c     -0.89552936     0.10550267    -0.11748856
 c     -1.15616970     0.92839353     1.10948374
 c     -0.05347688     1.35454498     0.05230153
 c      1.36944787     0.92398122     0.08659426
 h     -0.23236874    -2.14259673     0.28348796
 h     -2.32984845     1.31765979     1.18026117
 h     -0.30942323     2.34006317    -0.36064250
 h      2.01438541     1.65448890     0.27720495
 o      2.46670472    -1.15354358    -0.44384953
 h      3.29321125    -0.71380962     0.00656151
 c     -2.14053567    -0.41245799    -0.91474058
 h     -1.68793095    -1.02678721    -1.65372120
 h     -2.80471029    -1.01999152    -0.18555852
 h     -2.86272968     0.20308504    -1.48867412
 h     -0.71498191     0.54204591     2.06882781
          17

 c      1.25998356    -0.50552882    -0.03180624
 c     -0.01297468    -0.99267062     0.09540879
 c     -0.88951614     0.09926332    -0.11852187
 c     -1.14551929     0.92071822     1.11991059
[truncated: 34,518 more chars]
