# Supplementary material for: Photochemical permutation of meta-substituted phenols
Source: Nat Commun. 2025 Aug 13;16:7502. doi: 10.1038/s41467-025-62549-5 (PMC12350626; doi:10.1038/s41467-025-62549-5)
Supplement: Supplementary file 3 — Source Data [file 41467_2025_62549_MOESM3_ESM.zip › Source data/NAMD_trajectories/trajectory056.xyz]

          17

 c      1.17685206    -0.39884973    -0.01409131
 c     -0.12257615    -0.99425981    -0.04845053
 c     -1.28712780    -0.25255084     0.00837913
 c     -1.11940483     1.22614859     0.04868284
 c      0.21007165     1.77371970     0.04954423
 c      1.34155536     1.03106139    -0.07298093
 h     -0.20126426    -2.10575066    -0.17118806
 h     -1.45487819     1.70747489    -0.95937297
 h      0.42019308     2.87688657     0.11232848
 h      2.42328840     1.50183496    -0.19284574
 o      2.24636839    -1.21648112     0.05658565
 h      3.03155402    -0.58144338    -0.12538430
 c     -2.66192935    -0.91267580     0.00551822
 h     -2.48229823    -1.97088019     0.17583781
 h     -3.22505177    -0.51879732     0.89291833
 h     -3.09354198    -0.84619139    -1.09720693
 h     -1.73007408     1.69825496     0.74555426
          17

 c      1.17509049    -0.40326934    -0.01979168
 c     -0.11686284    -0.99012847    -0.04715090
 c     -1.29038666    -0.25694941     0.00486183
 c     -1.11527413     1.23248333     0.05133952
 c      0.21389062     1.77945136     0.04819064
 c      1.34366954     1.03507958    -0.07508949
 h     -0.22117328    -2.12494419    -0.15979338
 h     -1.46944206     1.70867704    -0.93055637
 h      0.42451403     2.86836995     0.10602313
 h      2.40200957     1.50795577    -0.19687994
 o      2.24483262    -1.21745638     0.05988693
 h      2.98931954    -0.60494607    -0.11260414
 c     -2.65928546    -0.91663304     0.00198494
 h     -2.49070033    -1.97922852     0.16722460
 h     -3.24662033    -0.53664237     0.90188073
 h     -3.08812825    -0.86426676    -1.07507485
 h     -1.74715879     1.71323133     0.77407433
          17

 c      1.17451330    -0.40750520    -0.02531981
 c     -0.11117989    -0.98776686    -0.04602665
 c     -1.29414957    -0.26106496     0.00147362
 c     -1.11246346     1.23950780     0.05224549
 c      0.21889678     1.78628503     0.04731687
 c      1.34724046     1.03780968    -0.07738198
 h     -0.23675895    -2.13053626    -0.14775047
 h     -1.49072814     1.70524712    -0.89720941
 h      0.42151548     2.85653440     0.10095344
 h      2.36332470     1.50667607    -0.19913383
 o      2.24315670    -1.21783388     0.06294075
 h      2.94965472    -0.63621198    -0.09783233
 c     -2.65561704    -0.92017167    -0.00152096
 h     -2.49977792    -1.99159360     0.15927482
 h     -3.26885822    -0.55462121     0.89748880
 h     -3.08328662    -0.87771844    -1.03854899
 h     -1.77127681     1.73229602     0.81014203
          17

 c      1.17510459    -0.41135866    -0.03066250
 c     -0.10592523    -0.98740380    -0.04506855
 c     -1.29812529    -0.26463200    -0.00171079
 c     -1.11158584     1.24730050     0.05246870
 c      0.22483182     1.79365413     0.04684187
 c      1.35156284     1.03892773    -0.07977976
 h     -0.24664967    -2.12072275    -0.13502215
 h     -1.51924608     1.69961215    -0.86346616
 h      0.41253392     2.84723111     0.09734427
 h      2.31600717     1.50101980    -0.20047268
 o      2.24019229    -1.21857734     0.06600364
 h      2.93240840    -0.66012995    -0.08525286
 c     -2.65097292    -0.92354869    -0.00430199
 h     -2.50876297    -2.00613456     0.15213812
 h     -3.28950292    -0.57269334     0.87883639
 h     -3.08215500    -0.88560150    -0.99597214
 h     -1.79408438     1.74963719     0.84553990
          17

 c      1.17683510    -0.41460627    -0.03581871
 c     -0.10143374    -0.98889909    -0.04423861
 c     -1.30199472    -0.26740049    -0.00462508
 c     -1.11294934     1.25574902     0.05292642
 c      0.23135039     1.80090292     0.04666532
 c      1.35546456     1.03798329    -0.08213958
 h     -0.25009650    -2.09760919    -0.12187795
 h     -1.55569973     1.69461502    -0.83391283
 h      0.39935962     2.84661579     0.09535171
 h      2.27395471     1.49646220    -0.20240818
 o      2.23517224    -1.22039799     0.06924595
 h      2.95120744    -0.66619629    -0.07758130
 c     -2.64523405    -0.92712914    -0.00559497
 h     -2.51700919    -2.02039435     0.14581144
 h     -3.30739999    -0.59009495     0.84739727
 h     -3.08886339    -0.88716651    -0.95860371
 h     -1.80956309     1.76125998     0.87448825
          17

 c      1.17967190    -0.41699908    -0.04079847
 c     -0.09794565    -0.99173722    -0.04348444
 c     -1.30544978    -0.26914696    -0.00721073
 c     -1.11660324     1.26462247     0.05422904
 c      0.23806954     1.80754189     0.04668269
 c      1.35762005     1.03451190    -0.08429314
 h     -0.24715101    -2.06730353    -0.10881756
 h     -1.60030017     1.69262607    -0.81203285
 h      0.38368608     2.85838561     0.09496755
 h      2.25259302     1.49952289    -0.20673253
 o      2.22869713    -1.22300371     0.07255839
 h      2.99775928    -0.66060080    -0.07296064
 c     -2.63821117    -0.93129586    -0.00488403
 h     -2.52396476    -2.03210642     0.14016804
 h     -3.32271408    -0.60541315     0.80695609
 h     -3.10701169    -0.88201610    -0.93679079
 h     -1.81432270     1.76506991     0.89395465
          17

 c      1.18355234    -0.41830045    -0.04561516
 c     -0.09558216    -0.99505314    -0.04275255
 c     -1.30822662    -0.26969189    -0.00941549
 c     -1.12248422     1.27369479     0.05658791
 c      0.24460763     1.81346546     0.04680055
 c      1.35736693     1.02840904    -0.08615638
 h     -0.23874652    -2.03963517    -0.09646921
 h     -1.65179646     1.69461058    -0.79863396
 h      0.36675781     2.88149818     0.09596056
 h      2.25960835     1.51326986    -0.21432393
 o      2.22217527    -1.22561404     0.07570797
 h      3.05080317    -0.65780059    -0.06747473
 c     -2.62986520    -0.93636068    -0.00236090
 h     -2.52916911    -2.03981522     0.13500952
 h     -3.33699825    -0.61672771     0.76315196
 h     -3.13682858    -0.87033060    -0.93406827
 h     -1.80711587     1.76042498     0.90313801
          17

 c      1.18835437    -0.41834307    -0.05027642
 c     -0.09435465    -0.99782590    -0.04200505
 c     -1.31012774    -0.26891790    -0.01119382
 c     -1.13050057     1.28279463     0.05981602
 c      0.25059650     1.81893967     0.04694235
 c      1.35525121     1.02023076    -0.08781475
 h     -0.22640275    -2.02587376    -0.08538040
 h     -1.70705287     1.69991523    -0.79162073
 h      0.34950285     2.91048849     0.09791965
 h      2.28876627     1.53378730    -0.22417553
 o      2.21677253    -1.22772783     0.07854468
 h      3.09278261    -0.66785298    -0.05851404
 c     -2.62045876    -0.94247393     0.00102057
 h     -2.53225627    -2.04322296     0.13013376
 h     -3.35269253    -0.62200486     0.72218749
 h     -3.17376910    -0.85309645    -0.94531139
 h     -1.78851953     1.74786521     0.90316308
          17

 c      1.19389949    -0.41706144    -0.05477953
 c     -0.09422903    -0.99933527    -0.04123621
 c     -1.31103125    -0.26678392    -0.01251029
 c     -1.14048368     1.29175392     0.06341907
 c      0.25568933     1.82437496     0.04704244
 c      1.35250739     1.01096069    -0.08946145
 h     -0.21141268    -2.03332984    -0.07575317
 h     -1.76172841     1.70694075    -0.78734036
 h      0.33287300     2.93815124     0.10037639
 h      2.32593230     1.55298931    -0.23409489
 o      2.21313646    -1.22922603     0.08102303
 h      3.11414232    -0.69443313    -0.04518398
 c     -2.61049542    -0.94955010     0.00409772
 h     -2.53296006    -2.04328469     0.12540329
 h     -3.37168627    -0.61984126     0.68877837
 h     -3.21063592    -0.83202490    -0.96138277
 h     -1.76101330     1.72915986     0.89727307
          17

 c      1.19997345    -0.41449824    -0.05911102
 c     -0.09517939    -0.99959723    -0.04047113
 c     -1.31088792    -0.26332967    -0.01334371
 c     -1.15207525     1.30032505     0.06668563
 c      0.25957946     1.83008546     0.04703652
 c      1.35026088     1.00159026    -0.09128130
 h     -0.19420423    -2.06021600    -0.06737863
 h     -1.81150883     1.71403255    -0.78220265
 h      0.31798308     2.95829312     0.10291755
 h      2.35819745     1.56357672    -0.24200890
 o      2.21146112    -1.23024812     0.08316464
 h      3.11218559    -0.73662660    -0.02774848
 c     -2.60060368    -0.95724472     0.00605999
 h     -2.53113045    -2.04203830     0.12079549
 h     -3.39358667    -0.61023956     0.66455824
 h     -3.24070995    -0.80912600    -0.97430879
 h     -1.72921458     1.70747917     0.89133633
          17

 c      1.20634800    -0.41080064    -0.06324758
 c     -0.09715645    -0.99927477    -0.03974091
 c     -1.30971155    -0.25867076    -0.01368938
 c     -1.16469608     1.30816072     0.06877082
 c      0.26202323     1.83615829     0.04685446
 c      1.34921379     0.99293074    -0.09339643
 h     -0.17471930    -2.09673948    -0.05988473
 h     -1.85303568     1.72002044    -0.77355354
 h      0.30602066     2.96723243     0.10524426
 h      2.37739270     1.56111257    -0.24653402
 o      2.21149169    -1.23112755     0.08503673
 h      3.09088736    -0.78986818    -0.00730650
 c     -2.59144801    -0.96501300     0.00658474
 h     -2.52676532    -2.04208102     0.11640762
 h     -3.41527406    -0.59480063     0.64826464
 h     -3.25927931    -0.78630471    -0.97913239
 h     -1.69947126     1.68712289     0.89372219
          17

 c      1.21280000    -0.40620852    -0.06715718
 c     -0.10002340    -0.99917853    -0.03906024
 c     -1.30756847    -0.25298955    -0.01355996
 c     -1.17771099     1.31492490     0.06893600
 c      0.26285773     1.84241791     0.04641513
 c      1.34965834     0.98559398    -0.09586100
 h     -0.15321895    -2.13107593    -0.05299694
 h     -1.88429661     1.72438887    -0.75988207
 h      0.29808637     2.96427812     0.10719410
 h      2.37987611     1.54396292    -0.24698045
 o      2.21240050    -1.23239939     0.08674543
 h      3.06276705    -0.84578870     0.01430888
 c     -2.58361002    -0.97224983     0.00568237
 h     -2.52004531    -2.04567270     0.11240050
 h     -3.43221343    -0.57615813     0.63735218
 h     -3.26374951    -0.76517183    -0.97366065
 h     -1.67768526     1.67202163     0.91269221
          17

 c      1.21913213    -0.40102272    -0.07080182
 c     -0.10354126    -0.99988417    -0.03842401
 c     -1.30456916    -0.24652229    -0.01298567
 c     -1.19071264     1.32048653     0.06700343
 c      0.26200792     1.84843603     0.04562292
 c      1.35153328     0.97998799    -0.09866675
 h     -0.13058477    -2.15401070    -0.04659615
 h     -1.90473876     1.72729764    -0.74085597
 h      0.29506109     2.95176945     0.10875677
 h      2.36588418     1.51292881    -0.24325917
 o      2.21276597    -1.23474836     0.08840965
 h      3.04920187    -0.89314668     0.03496664
 c     -2.57746276    -0.97845436     0.00352449
 h     -2.51134567    -2.05374290     0.10890380
 h     -3.44025245    -0.55713715     0.62956283
 h     -3.25336513    -0.74697842    -0.95791141
 h     -1.66595436     1.66338770     0.95106624
          17

 c      1.22517930    -0.39554859    -0.07414438
 c     -0.10740158    -1.00161723    -0.03781497
 c     -1.30086255    -0.23954159    -0.01201119
 c     -1.20358690     1.32496839     0.06361826
 c      0.25947963     1.85357440     0.04436914
 c      1.35441193     0.97627557    -0.10174325
 h     -0.10816462    -2.16042864    -0.04066007
 h     -1.91536503     1.72959475    -0.71745118
 h      0.29752483     2.93477727     0.11007913
 h      2.33970026     1.47127865    -0.23588572
 o      2.21134509    -1.23864894     0.09008061
 h      3.06839479    -0.92389259     0.05358247
 c     -2.57309162    -0.98334301     0.00037349
 h     -2.50121751    -2.06532851     0.10593540
 h     -3.43672853    -0.54012953     0.62368456
 h     -3.22910013    -0.73253243    -0.93395866
 h     -1.66166218     1.65903483     1.00323232
          17

 c      1.23080021    -0.39004703    -0.07715497
 c     -0.11126682    -1.00426187    -0.03721270
 c     -1.29663072    -0.23233252    -0.01068910
 c     -1.21625481     1.32856634     0.05996494
 c      0.25534336     1.85709338     0.04254152
 c      1.35743580     0.97431496    -0.10495676
 h     -0.08751500    -2.14932890    -0.03519431
 h     -1.91887816     1.73286067    -0.69210161
 h      0.30572828     2.92004692     0.11143413
 h      2.31050633     1.42502941    -0.22604172
 o      2.20838779    -1.24394537     0.09170220
 h      3.11489672    -0.94016354     0.07081687
 c     -2.57025989    -0.98687699    -0.00340027
 h     -2.49033847    -2.07786154     0.10338169
 h     -3.42082058    -0.52677829     0.61967924
 h     -3.19384059    -0.72199785    -0.90624103
 h     -1.66029869     1.65535665     1.05860266
          17

 c      1.23586385    -0.38473717    -0.07981125
 c     -0.11480029    -1.00737400    -0.03660065
 c     -1.29207607    -0.22517186    -0.00907470
 c     -1.22843910     1.33136968     0.05729145
 c      0.24971827     1.85836900     0.04004329
 c      1.35934797     0.97367895    -0.10812803
 h     -0.07016089    -2.12375339    -0.03018352
 h     -1.91950821     1.73930323    -0.66852441
 h      0.31957686     2.91362927     0.11310172
 h      2.29217924     1.38247058    -0.21543022
 o      2.20525963    -1.25013357     0.09320976
 h      3.16575022    -0.94967528     0.08750448
 c     -2.56840950    -0.98922365    -0.00727449
 h     -2.47943367    -2.08813376     0.10103739
 h     -3.39351088    -0.51786176     0.61852335
 h     -3.15260119    -0.71460291    -0.88194821
 h     -1.65832192     1.64943248     1.10703039
          17

 c      1.24025343    -0.37984399    -0.08209471
 c     -0.11769483    -1.01017777    -0.03597181
 c     -1.28739986    -0.21831761    -0.00722498
 c     -1.23968739     1.33334345     0.05660359
 c      0.24276842     1.85716419     0.03681890
 c      1.35894830     0.97389879    -0.11110294
 h     -0.05734664    -2.09088582    -0.02555342
 h     -1.92202580     1.75123385    -0.65075720
 h      0.33852012     2.91782435     0.11516482
 h      2.29815757     1.35126905    -0.20549970
 o      2.20313220    -1.25680076     0.09458708
 h      3.20111936    -0.95828787     0.10369492
 c     -2.56673975    -0.99067704    -0.01060579
 h     -2.46916580    -2.09340552     0.09867420
 h     -3.35739793    -0.51327680     0.62192157
 h     -3.11200099    -0.70856852    -0.87039782
 h     -1.65394184     1.63969510     1.14144166
          17

 c      1.24387989    -0.37563379    -0.08398948
 c     -0.11970390    -1.01162233    -0.03533305
 c     -1.28277929    -0.21200711    -0.00520105
 c     -1.24958381     1.33443748     0.05849113
 c      0.23471067     1.85375413     0.03287368
 c      1.35596842     0.97484976    -0.11384600
 h     -0.04980321    -2.06144105    -0.02114081
 h     -1.92980802     1.76997893    -0.64133350
 h      0.36134347     2.92975565     0.11735583
 h      2.33125328     1.33402732    -0.19637716
 o      2.20256836    -1.26369085     0.09584324
 h      3.21073426    -0.96870112     0.11899287
 c     -2.56444225    -0.99151618    -0.01287005
 h     -2.46000216    -2.09224947     0.09611493
 h     -3.31634842    -0.51212636     0.63189376
 h     -3.07801862    -0.70191119    -0.87977905
 h     -1.64673906     1.62574342     1.15806034
          17

 c      1.24669707    -0.37240154    -0.08548297
 c     -0.12065130    -1.01065348    -0.03470544
 c     -1.27835548    -0.20645434    -0.00307197
 c     -1.25795189     1.33470993     0.06302711
 c      0.22581584     1.84877787     0.02827247
 c      1.35135391     0.97679620    -0.11642978
 h     -0.04772408    -2.04655945    -0.01670494
 h     -1.94308844     1.79478003    -0.63970386
 h      0.38610988     2.94304049     0.11910533
 h      2.38028455     1.32775705    -0.18701401
 o      2.20361128    -1.27064943     0.09698716
 h      3.19247096    -0.98136160     0.13296743
 c     -2.56102947    -0.99180313    -0.01405722
 h     -2.45209525    -2.08499799     0.09329486
 h     -3.27482035    -0.51301733     0.65017537
 h     -3.05285351    -0.69411884    -0.91184809
 h     -1.63719385     1.60805443     1.15601797
          17

 c      1.24871047    -0.37041905    -0.08656642
 c     -0.12040174    -1.00672810    -0.03411502
 c     -1.27423829    -0.20183767    -0.00091787
 c     -1.26486700     1.33434923     0.06978750
 c      0.21638961     1.84295530     0.02311940
 c      1.34650555     0.98004007    -0.11893169
 h     -0.05111729    -2.05188735    -0.01203353
 h     -1.95903847     1.82272270    -0.64244720
 h      0.41042707     2.95093777     0.11974543
 h      2.42886411     1.32785856    -0.17639893
 o      2.20583803    -1.27761193     0.09801131
 h      3.15159067    -0.99483015     0.14542809
 c     -2.55646985    -0.99127236    -0.01477847
 h     -2.44523549    -2.07373928     0.09027758
 h     -3.23678106    -0.51465827     0.67740890
 h     -3.03431538    -0.68689157    -0.95981714
 h     -1.62650924     1.58786875     1.13733156
          17

 c      1.24996834    -0.36988385    -0.08723567
 c     -0.11883260    -1.00016576    -0.03357758
 c     -1.27051673    -0.19827986     0.00117118
 c     -1.27048614     1.33357634     0.07795543
 c      0.20674017     1.83687220     0.01753432
 c      1.34254587     0.98466751    -0.12137708
 h     -0.06011925    -2.07356096    -0.00709668
 h     -1.97355621     1.84984386    -0.64507890
 h      0.43188158     2.94865840     0.11870143
 h      2.46387702     1.33101171    -0.16418981
 o      2.20827890    -1.28464822     0.09887205
 h      3.10217641    -1.00530109     0.15676685
 c     -2.55103524    -0.98943025    -0.01586433
 h     -2.43892308    -2.06176657     0.08720241
 h     -3.20459945    -0.51656190     0.71235146
 h     -3.01852418    -0.68285939    -1.01231564
 h     -1.61673821     1.56723734     1.10746996
          17

 c      1.25054395    -0.37088200    -0.08749534
 c     -0.11586296    -0.99191728    -0.03309167
 c     -1.26726011    -0.19582993     0.00310341
 c     -1.27486112     1.33252375     0.08641388
 c      0.19714738     1.83088432     0.01163497
 c      1.34011756     0.99052026    -0.12374301
 h     -0.07473165    -2.10098137    -0.00207881
 h     -1.98307500     1.87244181    -0.64380957
 h      0.44841847     2.93431268     0.11559881
 h      2.47770595     1.33559651    -0.15060961
 o      2.20944257    -1.29200045     0.09946951
 h      3.06693689    -1.00630992     0.16832823
 c     -2.54509741    -0.98576789    -0.01790525
 h     -2.43254447    -2.05245495     0.08418634
 h     -3.17865063    -0.51932872     0.75165606
 h     -3.00248678    -0.68399349    -1.05863714
 h     -1.61099890     1.54904169     1.07599079
          17

 c      1.25052173    -0.37336164    -0.08736513
 c     -0.11150535    -0.98304319    -0.03264367
 c     -1.26450776    -0.19445316     0.00479738
 c     -1.27787423     1.33119151     0.09390737
 c      0.18784168     1.82509030     0.00552439
 c      1.33942596     0.99725267    -0.12597546
 h     -0.09438776    -2.12289167     0.00273589
 h     -1.98544853     1.88785229    -0.63638633
 h      0.45861344     2.90909546     0.11031109
 h      2.46757212     1.34129418    -0.13618719
 o      2.20810766    -1.29990115     0.09968706
 h      3.06487153    -0.99205705     0.18185460
 c     -2.53900370    -0.97997121    -0.02110461
 h     -2.42558236    -2.04785050     0.08123035
 h     -3.15789519    -0.52422896     0.79058034
 h     -2.98483920    -0.69104794    -1.09122455
 h     -1.61317927     1.53658121     1.05542926
          17

 c      1.24999741    -0.37712664    -0.08688302
 c     -0.10588748    -0.97437938    -0.03221491
 c     -1.26225502    -0.19403032     0.00619178
 c     -1.27935597     1.32951798     0.09949861
 c      0.17898977     1.81933150    -0.00071910
 c      1.34027848     1.00438451    -0.12800270
 h     -0.11788860    -2.13118369     0.00708833
 h     -1.98012961     1.89472011    -0.62227031
 h      0.46187815     2.87721613     0.10298523
 h      2.43496983     1.34883588    -0.12156694
 o      2.20459062    -1.30815610     0.09952549
 h      3.09126052    -0.96438033     0.19739925
 c     -2.53301103    -0.97206117    -0.02536327
 h     -2.41775930    -2.04769547     0.07817964
 h     -3.14086301    -0.53245170     0.82422298
 h     -2.96561320    -0.70369213    -1.10595165
 h     -1.62627504     1.53231755     1.05602788
          17

 c      1.24908793    -0.38187523    -0.08610014
 c     -0.09923728    -0.96644046    -0.03178553
 c     -1.26044127    -0.19436426     0.00724864
 c     -1.27929622     1.32749180     0.10316328
 c      0.17068505     1.81322464    -0.00704768
 c      1.34205955     1.01132804    -0.12974759
 h     -0.14362083    -2.12187978     0.01081181
 h     -1.96813803     1.89308605    -0.60259333
 h      0.45855957     2.84545236     0.09401779
 h      2.38603023     1.36010435    -0.10735036
 o      2.20033784    -1.31618401     0.09912593
 h      3.12398073    -0.93203876     0.21292052
 c     -2.52725713    -0.96240846    -0.03039917
 h     -2.40904221    -2.04957603     0.07476551
 h     -3.12639241    -0.54455208     0.84859982
 h     -2.94593195    -0.72075526    -1.10185679
 h     -1.64992141     1.53638524     1.07864692
          17

 c      1.24793985    -0.38725992    -0.08507184
 c     -0.09185501    -0.95941368    -0.03133710
 c     -1.25894489    -0.19519055     0.00795247
 c     -1.27788337     1.32514540     0.10581356
 c      0.16295233     1.80627846    -0.01343555
 c      1.34368930     1.01738939    -0.13114581
 h     -0.16982799    -2.09506654     0.01386474
 h     -1.95202539     1.88444414    -0.58003443
 h      0.44973552     2.82172422     0.08390957
 h      2.33225617     1.37847196    -0.09389328
 o      2.19662229    -1.32343478     0.09864808
 h      3.14394089    -0.90370859     0.22613648
 c     -2.52175205    -0.95163515    -0.03580186
 h     -2.39952932    -2.05008416     0.07071019
 h     -3.11396072    -0.56026621     0.86125681
 h     -2.92792206    -0.74037683    -1.08119880
 h     -1.67999674     1.54658487     1.11439006
          17

 c      1.24672190    -0.39294231    -0.08385026
 c     -0.08407708    -0.95314855    -0.03085839
 c     -1.25759159    -0.19619250     0.00830654
 c     -1.27532402     1.32243861     0.10869778
 c      0.15578624     1.79813286    -0.01985219
 c      1.34377091     1.02180925    -0.13216634
 h     -0.19489094    -2.05492408     0.01636287
 h     -1.93570693     1.87165479    -0.55852034
 h      0.43652144     2.81224009     0.07294965
 h      2.28910118     1.40865731    -0.08109799
 o      2.19413809    -1.32956340     0.09820084
 h      3.14140083    -0.88494818     0.23557456
 c     -2.51636911    -0.94047686    -0.04102118
 h     -2.38931245    -2.04619863     0.06582669
 h     -3.10376458    -0.57857150     0.86152382
 h     -2.91480181    -0.76010948    -1.04989121
 h     -1.71096279     1.55988404     1.15148063
          17

 c      1.24560930    -0.39863525    -0.08247897
 c     -0.07623421    -0.94714860    -0.03035349
 c     -1.25617556    -0.19702162     0.00832647
 c     -1.27172299     1.31921145     0.11287384
 c      0.14919903     1.78882783    -0.02623294
 c      1.34123864     1.02397975    -0.13280467
 h     -0.21765769    -2.00981332     0.01861580
 h     -1.92374697     1.85836148    -0.54244440
 h      0.41923580     2.81834572     0.06090076
 h      2.26871742     1.45442857    -0.06856831
 o      2.19309653    -1.33441865     0.09783402
 h      3.11440820    -0.87822094     0.24068026
 c     -2.51084173    -0.92965699    -0.04536787
 h     -2.37838397    -2.03626769     0.06007154
 h     -3.09671563    -0.59783778     0.85060538
 h     -2.91084742    -0.77716159    -1.01754752
 h     -1.73807239     1.57367841     1.18079679
          17

 c      1.24475921    -0.40413109    -0.08099167
 c     -0.06861408    -0.94066226    -0.02984624
 c     -1.25448898    -0.19732872     0.00803349
 c     -1.26716729     1.31528483     0.11898889
 c      0.14322480     1.77887677    -0.03247618
 c      1.33618432     1.02382949    -0.13302561
 h     -0.23771950    -1.97125663     0.02112084
 h     -1.91977680     1.84765311    -0.53517041
 h      0.39726492     2.83570996     0.04698786
 h      2.27053032     1.51426457    -0.05636900
 o      2.19329058    -1.33803909     0.09753368
 h      3.06778109    -0.88287564     0.24189123
 c     -2.50482238    -0.91977034    -0.04818709
 h     -2.36660911    -2.02043617     0.05354076
 h     -3.09438616    -0.61601247     0.83153654
 h     -2.92054531    -0.78901651    -0.99527179
 h     -1.75804901     1.58615431     1.19709004
          17

 c      1.24429560    -0.40930123    -0.07941589
 c     -0.06146753    -0.93301555    -0.02937114
 c     -1.25235237    -0.19679973     0.00745266
 c     -1.26189785     1.31062014     0.12721576
 c      0.13787689     1.76906546    -0.03847287
 c      1.32975437     1.02191421    -0.13273235
 h     -0.25518645    -1.95006365     0.02441717
 h     -1.92466572     1.84054007    -0.53739418
 h      0.36980989     2.85671636     0.03023039
 h      2.28247917     1.58034046    -0.04543387
 o      2.19402400    -1.34071487     0.09719961
 h      3.01423299    -0.89414364     0.24101374
 c     -2.49807423    -0.91117436    -0.04928742
 h     -2.35375389    -2.00064377     0.04642297
 h     -3.09879487    -0.63087500     0.80879481
 h     -2.94630607    -0.79432004    -0.99007786
 h     -1.76891785     1.59618146     1.19821001
          17

 c      1.24431454    -0.41406010    -0.07777986
 c     -0.05508580    -0.92411434    -0.02894810
 c     -1.24963703    -0.19519058     0.00661840
 c     -1.25636709     1.30538241     0.13729741
 c      0.13311833     1.76016620    -0.04414158
 c      1.32326673     1.01905333    -0.13181531
 h     -0.26965993    -1.95035859     0.02878427
 h     -1.93600553     1.83557003    -0.54677339
 h      0.33669665     2.87377727     0.00981104
 h      2.29106795     1.64270692    -0.03697602
 o      2.19408350    -1.34304533     0.09662741
 h      2.97477458    -0.90233869     0.24153739
 c     -2.49071233    -0.90394077    -0.04924972
 h     -2.33956880    -1.98025295     0.03892144
 h     -3.11179094    -0.64045244     0.78718123
 h     -2.98604060    -0.79327584    -1.00006839
 h     -1.76976823     1.60316500     1.18429086
          17

 c      1.24490344    -0.41831345    -0.07611569
 c     -0.04986046    -0.91464007    -0.02856357
 c     -1.24627776    -0.19235562     0.00558264
 c     -1.25110849     1.29985304     0.14867836
 c      0.12886908     1.75274799    -0.04944696
 c      1.31765117     1.01598350    -0.13020377
 h     -0.27941970    -1.96708772     0.03404247
 h     -1.94947025     1.82995646    -0.55926856
 h      0.29867645     2.88145677    -0.01474126
 h      2.28741568     1.69318464    -0.03185441
 o      2.19232852    -1.34566871     0.09560230
 h      2.96924335    -0.89742846     0.24715741
 c     -2.48325568    -0.89791272    -0.04910572
 h     -2.32392813    -1.96322746     0.03116907
 h     -3.13393957    -0.64357293     0.77000670
 h     -3.03351135    -0.78710703    -1.01647027
 h     -1.76078435     1.60704665     1.15755144
          17

 c      1.24615261    -0.42192039    -0.07445515
 c     -0.04621346    -0.90568819    -0.02817858
 c     -1.24227954    -0.18826333     0.00441865
 c     -1.24652927     1.29428483     0.16061186
 c      0.12502773     1.74709839    -0.05439990
 c      1.31337151     1.01323951    -0.12787882
 h     -0.28205280    -1.99001014     0.03968144
 h     -1.96074108     1.82105487    -0.57091468
 h      0.25732334     2.87726848    -0.04354094
 h      2.26773651     1.72655299    -0.03042006
 o      2.18890300    -1.34858726     0.09413768
 h      2.99691920    -0.88003952     0.25796252
 c     -2.47646106    -0.89283396    -0.04971060
 h     -2.30700899    -1.95286210     0.02317911
 h     -3.16348092    -0.64026017     0.75770400
 h     -3.08118881    -0.77727692    -1.02973637
 h     -1.74359979     1.60851542     1.12274251
          17

 c      1.24813419    -0.42469474    -0.07282210
 c     -0.04445328    -0.89827666    -0.02774890
 c     -1.23772083    -0.18299524     0.00321832
 c     -1.24275657     1.28879379     0.17218040
 c      0.12148574     1.74320218    -0.05904594
 c      1.31050746     1.01114472    -0.12486617
 h     -0.27573248    -2.00926229     0.04512693
 h     -1.96670231     1.80719078    -0.57883499
 h      0.21478394     2.86183435    -0.07644883
 h      2.23227658     1.74047050    -0.03260080
 o      2.18513776    -1.35118079     0.09248978
 h      3.03794638    -0.86122929     0.27016293
 c     -2.47110596    -0.88849361    -0.05145677
 h     -2.28945089    -1.95046175     0.01485633
 h     -3.19636100    -0.63163763     0.74814214
 h     -3.12265503    -0.76508603    -1.03327868
 h     -1.72177617     1.60935983     1.08783178
          17

 c      1.25085749    -0.42643368    -0.07122910
 c     -0.04467602    -0.89309672    -0.02723741
 c     -1.23275265    -0.17673634     0.00208455
 c     -1.23961439     1.28333029     0.18233715
 c      0.11813637     1.74074574    -0.06344887
 c      1.30881502     1.00979218    -0.12122748
 h     -0.25990749    -2.01820378     0.04990844
 h     -1.96577558     1.78782563    -0.58143856
 h      0.17347930     2.83880647    -0.11325258
 h      2.18480618     1.73550913    -0.03797637
 o      2.18232760    -1.35287849     0.09092415
 h      3.07271757    -0.85150862     0.27977926
 c     -2.46780843    -0.88482078    -0.05436942
 h     -2.27240220    -1.95474089     0.00605694
 h     -3.22746059    -0.61942337     0.73830261
 h     -3.15346283    -0.75157971    -1.02402467
 h     -1.70071614     1.61258148     1.06367016
          17

 c      1.25423386    -0.42695105    -0.06967809
 c     -0.04674187    -0.89046054    -0.02661722
 c     -1.22758798    -0.16976833     0.00112066
 c     -1.23679554     1.27777867     0.19019161
 c      0.11489286     1.73916664    -0.06767437
 c      1.30771737     1.00897936    -0.11705519
 h     -0.23535190    -2.01400596     0.05372772
 h     -1.95784734     1.76345243    -0.57828123
 h      0.13574530     2.81433030    -0.15390605
 h      2.13299686     1.71579647    -0.04578882
 o      2.18122844    -1.35341955     0.08960353
 h      3.08990731    -0.85638135     0.28442748
 c     -2.46691205    -0.88187756    -0.05829204
 h     -2.25737522    -1.96241209    -0.00333113
 h     -3.25207481    -0.60538685     0.72589465
 h     -3.17118363    -0.73755550    -1.00186505
 h     -1.68579269     1.62132189     1.06050459
          17

 c      1.25807289    -0.42610623    -0.06816286
 c     -0.05029942    -0.89030637    -0.02587348
 c     -1.22247991    -0.16246770     0.00041799
 c     -1.23416598     1.27217906     0.19553337
 c      0.11171152     1.73780507    -0.07177993
 c      1.30627975     1.00813396    -0.11246498
 h     -0.20397547    -1.99763713     0.05650850
 h     -1.94416265     1.73548723    -0.56994543
 h      0.10346284     2.79539384    -0.19869445
 h      2.08892938     1.68981675    -0.05498275
 o      2.18210549    -1.35279651     0.08859014
 h      3.08571126    -0.87702504     0.28327789
 c     -2.46843486    -0.87977835    -0.06298812
 h     -2.24595954    -1.96954360    -0.01332530
 h     -3.26687229    -0.59100001     0.71015870
 h     -3.17541238    -0.72354488    -0.96927881
 h     -1.67898932     1.63643273     1.08173503
          17

 c      1.26210603    -0.42383656    -0.06667096
 c     -0.05483870    -0.89219909    -0.02500679
 c     -1.21769238    -0.15529631     0.00004610
 c     -1.23187245     1.26684965     0.19905482
 c      0.10859732     1.73616883    -0.07582576
 c      1.30338012     1.00642511    -0.10756873
 h     -0.16855523    -1.97392999     0.05845859
 h     -1.92731304     1.70622299    -0.55804242
 h      0.07786568     2.78688025    -0.24807166
 h      2.06719356     1.66910294    -0.06450768
 o      2.18478738    -1.35119503     0.08785388
 h      3.06289436    -0.91107382     0.27690511
 c     -2.47205256    -0.87861075    -0.06814565
 h     -2.23952208    -1.97287066    -0.02382712
 h     -3.27028590    -0.57727454     0.69201714
 h     -3.16803222    -0.70969678    -0.93142134
 h     -1.67765932     1.65510592     1.12131767
          17

 c      1.26602831    -0.42019334    -0.06518439
 c     -0.05977178    -0.89536483    -0.02403560
 c     -1.21346963    -0.14877150     0.00005036
 c     -1.23011802     1.26224014     0.20195537
 c      0.10557869     1.73417464    -0.07991417
 c      1.29833989     1.00331743    -0.10242640
 h     -0.13229857    -1.95127999     0.06010191
 h     -1.91115486     1.67872003    -0.54518476
 h      0.05964910     2.78888484    -0.30206406
 h      2.07744398     1.66180846    -0.07390780
 o      2.18858486    -1.34900289     0.08725388
 h      3.03194578    -0.95235845     0.26755198
 c     -2.47710166    -0.87840162    -0.07334218
 h     -2.23898502    -1.97062106    -0.03464028
 h     -3.26257116    -0.56469910     0.67389762
 h     -3.15357024    -0.69555595    -0.89631501
 h     -1.67713370     1.67256169     1.16837512
          17

 c      1.26955078    -0.41535867    -0.06367967
 c     -0.06453531    -0.89887695    -0.02298876
 c     -1.21000982    -0.14341856     0.00045448
 c     -1.22895294     1.25873149     0.20541291
 c      0.10268116     1.73215726    -0.08422615
 c      1.29160578     0.99918032    -0.09703927
 h     -0.09815577    -1.93957856     0.06216106
 h     -1.90025229     1.65637589    -0.53455291
 h      0.04917798     2.79671402    -0.35968300
 h      2.11619950     1.66565981    -0.08342818
 o      2.19221267    -1.34681103     0.08652317
 h      3.01220932    -0.99092059     0.25935090
 c     -2.48266067    -0.87911076    -0.07807338
 h     -2.24469233    -1.96289225    -0.04551201
 h     -3.24567089    -0.55323350     0.65934216
 h     -3.13877785    -0.67992356    -0.87404077
 h     -1.67360391     1.68451969     1.21292105
          17

 c      1.27245694    -0.40961501    -0.06212806
 c     -0.06868019    -0.90205960    -0.02188078
 c     -1.20744851    -0.13971790     0.00126467
 c     -1.22831126     1.25659012     0.21028404
 c      0.09993218     1.73064747    -0.08901148
 c      1.28449730     0.99504738    -0.09141227
 h     -0.06820942    -1.94556197     0.06519210
 h     -1.89851568     1.64201862    -0.52869094
 h      0.04652320     2.80354421    -0.41893679
 h      2.16951528     1.67079875    -0.09328483
 o      2.19428738    -1.34516100     0.08537900
 h      3.02400514    -1.01729034     0.25657964
 c     -2.48782610    -0.88059133    -0.08196933
 h     -2.25634638    -1.95172444    -0.05618260
 h     -3.22280062    -0.54239635     0.65231141
 h     -3.13007221    -0.66131285    -0.87338035
 h     -1.66498855     1.68823889     1.24811547
          17

 c      1.27463185    -0.40328313    -0.06049691
 c     -0.07189309    -0.90486359    -0.02068562
 c     -1.20585447    -0.13805670     0.00247289
 c     -1.22818258     1.25602786     0.21697643
 c      0.09738219     1.73012768    -0.09453769
 c      1.27837478     0.99191355    -0.08559190
 h     -0.04371596    -1.96843638     0.06918153
 h     -1.90748006     1.63686461    -0.52791196
 h      0.05138225     2.80328766    -0.47738353
 h      2.22248907     1.66790692    -0.10322309
 o      2.19462671    -1.34405032     0.08379501
 h      3.06828333    -1.03074066     0.25939513
 c     -2.49213609    -0.88248845    -0.08513166
 h     -2.27304528    -1.94083290    -0.06644017
 h     -3.19759605    -0.53154257     0.65608943
 h     -3.12944163    -0.63925072    -0.89662071
 h     -1.65060865     1.68243837     1.27013268
          17

 c      1.27604832    -0.39668222    -0.05875024
 c     -0.07396186    -0.90781316    -0.01934115
 c     -1.20523437    -0.13869397     0.00405765
 c     -1.22871001     1.25722954     0.22544141
 c      0.09511341     1.73089509    -0.10103473
 c      1.27419191     0.99041097    -0.07965235
 h     -0.02558974    -2.00051639     0.07353557
 h     -1.92555186     1.64013980    -0.52967212
 h      0.06305025     2.79214349    -0.53277482
 h      2.26442673     1.65179568    -0.11270196
 o      2.19440764    -1.34301080     0.08201843
 h      3.12444245    -1.03816648     0.26362910
 c     -2.49575437    -0.88420043    -0.08818077
 h     -2.29351394    -1.93470035    -0.07617760
 h     -3.17292912    -0.52035968     0.67198548
 h     -3.13318094    -0.61521039    -0.93761738
 h     -1.63074567     1.66699329     1.27760054
          17

 c      1.27673459    -0.39012109    -0.05684661
 c     -0.07475628    -0.91160141    -0.01778011
 c     -1.20553725    -0.14174420     0.00598327
 c     -1.23011973     1.26029325     0.23526876
 c      0.09323006     1.73301520    -0.10865291
 c      1.27246547     0.99081810    -0.07367299
 h     -0.01457748    -2.03198380     0.07744547
 h     -1.94892256     1.64968697    -0.52963804
 h      0.08046966     2.76904360    -0.58356627
 h      2.28928677     1.62106882    -0.12116720
 o      2.19489317    -1.34161908     0.08030051
 h      3.17066074    -1.04575374     0.26509442
 c     -2.49921943    -0.88504792    -0.09185796
 h     -2.31653942    -1.93683849    -0.08542327
 h     -3.15001465    -0.50934493     0.69847528
 h     -3.13519215    -0.59190034    -0.98565099
 h     -1.60646800     1.64283135     1.27151574
          17

 c      1.27674753    -0.38389327    -0.05473552
 c     -0.07423813    -0.91674877    -0.01595548
 c     -1.20665483    -0.14717857     0.00820138
 c     -1.23255964     1.26513691     0.24577891
 c      0.09183761     1.73631329    -0.11742991
 c      1.27334932     0.99312843    -0.06772331
 h     -0.01109100    -2.05490404     0.08022868
 h     -1.97324912     1.66296876    -0.52344477
 h      0.10231898     2.73564280    -0.62931905
 h      2.29496065     1.57713058    -0.12820748
 o      2.19679260    -1.33965373     0.07877429
 h      3.19402612    -1.05626145     0.26151407
 c     -2.50308905    -0.88455162    -0.09663358
 h     -2.34136301    -1.94787454    -0.09430729
 h     -3.12848917    -0.49985138     0.73145053
 h     -3.13060008    -0.57188315    -1.03042426
 h     -1.57972517     1.61206528     1.25584761
          17

 c      1.27615287    -0.37826196    -0.05235630
 c     -0.07246936    -0.92347241    -0.01384806
 c     -1.20842047    -0.15484237     0.01065410
 c     -1.23596882     1.27144845     0.25603896
 c      0.09101881     1.74038518    -0.12726349
 c      1.27665385     0.99707538    -0.06184951
 h     -0.01506442    -2.06477764     0.08147761
 h     -1.99492559     1.67780259    -0.50789905
 h      0.12713154     2.69610610    -0.67102499
 h      2.28317652     1.52375286    -0.13366512
 o      2.20028681    -1.33703765     0.07746793
 h      3.19011559    -1.06989640     0.25229163
 c     -2.50774920    -0.88259663    -0.10262291
 h     -2.36770234    -1.96489413    -0.10298490
 h     -3.10732380    -0.49361066     0.76548276
 h     -3.11700795    -0.55681796    -1.06447993
 h     -1.55349073     1.57812375     1.23847967
          17

 c      1.27501273    -0.37344933    -0.04964039
 c     -0.06960527    -0.93167032    -0.01146444
 c     -1.21061381    -0.16448456     0.01327634
 c     -1.24005171     1.27873139     0.26491711
 c      0.09081271     1.74465218    -0.13790531
 c      1.28177838     1.00212106    -0.05605673
 h     -0.02593838    -2.06076466     0.08109697
 h     -2.01167867     1.69269440    -0.48143085
 h      0.15344915     2.65643854    -0.71117216
 h      2.26037817     1.46715433    -0.13779318
 o      2.20510309    -1.33379527     0.07632630
 h      3.16182047    -1.08504788     0.23816106
 c     -2.51337243    -0.87939596    -0.10968610
 h     -2.39542328    -1.98268158    -0.11158534
 h     -3.08578695    -0.49210004     0.79529139
 h     -3.09430590    -0.54732264    -1.08360237
 h     -1.53140963     1.54529348     1.23097422
          17

 c      1.27338037    -0.36963522    -0.04651763
 c     -0.06587596    -0.94092619    -0.00883379
 c     -1.21297703    -0.17579153     0.01599587
 c     -1.24439253     1.28646788     0.27144566
 c      0.09120573     1.74850406    -0.14901616
 c      1.28763256     1.00747332    -0.05028972
 h     -0.04272163    -2.04569874     0.07931626
 h     -2.02280917     1.70695998    -0.44420807
 h      0.17994527     2.62285592    -0.75310547
 h      2.23868885     1.41585402    -0.14145631
 o      2.21044773    -1.33006388     0.07520800
 h      3.12047251    -1.09820835     0.22124161
 c     -2.51993034    -0.87534566    -0.11752651
 h     -2.42420697    -1.99583593    -0.12021443
 h     -3.06395552    -0.49611205     0.81676959
 h     -3.06427773    -0.54299811    -1.08671893
 h     -1.51626425     1.51706838     1.24441131
          17

 c      1.27130206    -0.36696223    -0.04292498
 c     -0.06155756    -0.95052356    -0.00600498
 c     -1.21524310    -0.18841132     0.01873432
 c     -1.24863077     1.29429214     0.27547949
 c      0.09214369     1.75152001    -0.16030463
 c      1.29282312     1.01225791    -0.04443775
 h     -0.06412358    -2.02603509     0.07668256
 h     -2.02938657     1.72081316    -0.39820846
 h      0.20537418     2.59929998    -0.79942353
 h      2.23370491     1.37881557    -0.14608953
 o      2.21492553    -1.32612034     0.07388626
 h      3.08722176    -1.10372407     0.20505134
 c     -2.52720068    -0.87090161    -0.12571747
 h     -2.45343272    -2.00043417    -0.12898291
 h     -3.04281208    -0.50558727     0.82749916
 h     -3.03044069    -0.54234713    -1.07608528
 h     -1.50789024     1.49423673     1.28174021
          17

 c      1.26882328    -0.36553077    -0.03881600
 c     -0.05693720    -0.95954098    -0.00303953
 c     -1.21717223    -0.20195915     0.02141337
 c     -1.25247792     1.30196429     0.27793494
 c      0.09355357     1.75363278    -0.17167629
 c      1.29641649     1.01589819    -0.03841182
 h     -0.08877667    -2.01089920     0.07396146
 h     -2.03435511     1.73542352    -0.34711431
 h      0.22834597     2.58563157    -0.85022791
 h      2.25544530     1.36121904    -0.15284284
 o      2.21704983    -1.32228414     0.07214722
 h      3.08513450    -1.09566813     0.19299567
 c     -2.53476510    -0.86652105    -0.13367932
 h     -2.48223908    -1.99484776    -0.13803666
 h     -3.02414228    -0.51961372     0.82696286
 h     -2.99799416    -0.54259455    -1.05773222
 h     -1.50309123     1.47515264     1.33491292
          17

 c      1.26600011    -0.36537514    -0.03416793
 c     -0.05228642    -0.96713432     0.00000690
 c     -1.21858708    -0.21601567     0.02396346
 c     -1.25558310     1.30921095     0.28022865
 c      0.09535327     1.75508745    -0.18325873
 c      1.29869562     1.01837416    -0.03225649
 h     -0.11543120    -2.00894401     0.07186587
 h     -2.04208357     1.75270023    -0.29561344
 h      0.24723662     2.57816696    -0.90279440
 h      2.29929528     1.36161286    -0.16132322
 o      2.21664729    -1.31860338     0.06999429
 h      3.11711010    -1.07321518     0.18516875
 c     -2.54204305    -0.86262634    -0.14070450
 h     -2.50965636    -1.97999025    -0.14758460
 h     -3.01037278    -0.53650656     0.81663293
 h     -2.97332352    -0.53974183    -1.04119615
 h     -1.49785305     1.45782490     1.39087151
          17

 c      1.26291731    -0.36644458    -0.02898199
 c     -0.04786650    -0.97295397     0.00310877
 c     -1.21939527    -0.23014121     0.02632836
 c     -1.25753589     1.31570439     0.28358097
 c      0.09744854     1.75624211    -0.19528369
 c      1.30080035     1.02002385    -0.02614735
 h     -0.14281416    -2.02355739     0.07070947
 h     -2.05673324     1.77444045    -0.24786473
 h      0.26043831     2.57196228    -0.95293446
 h      2.35012653     1.37435501    -0.16968737
 o      2.21508588    -1.31477641     0.06763510
 h      3.16221975    -1.04192381     0.17855794
 c     -2.54843520    -0.85950896    -0.14619556
 h     -2.53475440    -1.95925200    -0.15793123
 h     -3.00435480    -0.55396586     0.79990764
 h     -2.96223342    -0.52957444    -1.03654983
 h     -1.48909974     1.44115095     1.43830683
          17

 c      1.25969696    -0.36861367    -0.02327736
 c     -0.04395832    -0.97733912     0.00627591
 c     -1.21959394    -0.24390957     0.02846498
 c     -1.25806803     1.32120535     0.28867919
 c      0.09973385     1.75738251    -0.20794180
 c      1.30382180     1.02121537    -0.02029228
 h     -0.16919125    -2.05057480     0.07030899
 h     -2.07974140     1.80094302    -0.20578814
 h      0.26672068     2.56285724    -0.99671666
 h      2.39295320     1.39356534    -0.17587075
 o      2.21387292    -1.31046099     0.06526764
 h      3.19766527    -1.00847129     0.17039435
 c     -2.55357298    -0.85715225    -0.15011833
 h     -2.55679313    -1.93804705    -0.16951401
 h     -3.00898584    -0.56939655     0.78158464
 h     -2.96708767    -0.50987522    -1.04842195
 h     -1.47499342     1.42488291     1.46999807
          17

 c      1.25648420    -0.37169933    -0.01708492
 c     -0.04086430    -0.98106208     0.00953166
 c     -1.21926062    -0.25694343     0.03034290
 c     -1.25721264     1.32568571     0.29567729
 c      0.10209858     1.75863338    -0.22129533
 c      1.30838402     1.02220746    -0.01486697
 h     -0.19229946    -2.08116634     0.07024572
 h     -2.10841984     1.83017286    -0.16866569
 h      0.26543801     2.54841682    -1.03156068
 h      2.41796451     1.41479465    -0.17836913
 o      2.21393054    -1.30545116     0.06300044
 h      3.21007051    -0.97751696     0.15937799
 c     -2.55747940    -0.85515193    -0.15317940
 h     -2.57535445    -1.92255514    -0.18291712
 h     -3.02648940    -0.58049121     0.76640733
 h     -2.98540151    -0.48204592    -1.07244425
 h     -1.45461956     1.40924856     1.48248319
          17

 c      1.25341615    -0.37547765    -0.01044235
 c     -0.03885850    -0.98491242     0.01289031
 c     -1.21853908    -0.26893173     0.03194550
 c     -1.25523246     1.32930169     0.30435773
 c      0.10443104     1.75993827    -0.23524503
 c      1.31465180     1.02314309    -0.01000358
 h     -0.20985259    -2.10655051     0.07016713
 h     -2.13717075     1.85840715    -0.13441246
 h      0.25657006     2.52812458    -1.05670135
 h      2.42056750     1.43510557    -0.17636805
 o      2.21562743    -1.29967966     0.06087347
 h      3.19493035    -0.95151499     0.14532427
 c     -2.56050330    -0.85292564    -0.15635354
 h     -2.59038131    -1.91744105    -0.19878367
 h     -3.05735951    -0.58598395     0.75684071
 h     -3.01162511    -0.45014837    -1.09880401
 h     -1.42770932     1.39469169     1.47544269
          17

 c      1.25059335    -0.37969977    -0.00339160
 c     -0.03812903    -0.98944725     0.01635091
 c     -1.21762018    -0.27962562     0.03327247
 c     -1.25241095     1.33227098     0.31425540
 c      0.10661400     1.76106499    -0.24952045
 c      1.32242145     1.02406304    -0.00579473
 h     -0.22009437    -2.12077048     0.06990529
 h     -2.16005192     1.88172198    -0.10112953
 h      0.24068140     2.50331476    -1.07336939
 h      2.40045156     1.45288268    -0.16967424
 o      2.21887757    -1.29320656     0.05888159
 h      3.15506051    -0.93081466     0.12877808
 c     -2.56317408    -0.85005841    -0.16028992
 h     -2.60206135    -1.92352278    -0.21758389
 h     -3.09954704    -0.58609985     0.75162281
 h     -3.03991431    -0.41867546    -1.11815685
 h     -1.39454290     1.38174914     1.45178145
          17

 c      1.24806055    -0.38410637     0.00402091
 c     -0.03874397    -0.99491752     0.01990129
 c     -1.21672164    -0.28882413     0.03434151
 c     -1.24889051     1.33476513     0.32464823
 c      0.10851784     1.76162466    -0.26368528
 c      1.33114880     1.02489466    -0.00229117
 h     -0.22207942    -2.12143546     0.06946577
 h     -2.17267046     1.89714029    -0.06784199
 h      0.21882675     2.47697258    -1.08479586
 h      2.36138257     1.46791962    -0.15870307
 o      2.22309621    -1.28626185     0.05698444
 h      3.10132871    -0.91292497     0.11084905
 c     -2.56608614    -0.84648330    -0.16515684
 h     -2.61064715    -1.93724858    -0.23936668
 h     -3.14868201    -0.58229702     0.74656393
 h     -3.06563625    -0.39114919    -1.12453712
 h     -1.35593389     1.37097985     1.41847227
          17

 c      1.24580022    -0.38843830     0.01174156
 c     -0.04064213    -1.00125818     0.02352306
 c     -1.21607065    -0.29636018     0.03518828
 c     -1.24462206     1.33685518     0.33450104
 c      0.11000321     1.76112665    -0.27718514
 c      1.33990646     1.02540877     0.00050996
 h     -0.21575921    -2.10973791     0.06898638
 h     -2.17293673     1.90312075    -0.03453316
 h      0.19235951     2.45315895    -1.09574713
 h      2.31180538     1.48190959    -0.14455360
 o      2.22713035    -1.27932528     0.05512124
 h      3.05379764    -0.89125050     0.09297412
 c     -2.56978500    -0.84241826    -0.17081757
 h     -2.61637873    -1.95250353    -0.26369882
 h     -3.19929670    -0.57654252     0.73686284
 h     -3.08571973    -0.36972826    -1.11560590
 h     -1.31306524     1.36286744     1.38728181
          17

 c      1.24374069    -0.39243926     0.01970650
 c     -0.04364397    -1.00808257     0.02719434
 c     -1.21589016    -0.30209262     0.03586431
 c     -1.23940310     1.33849123     0.34262656
 c      0.11093915     1.75910313    -0.28948244
 c      1.34737625     1.02517923     0.00267079
 h     -0.20198196    -2.09044166     0.06870449
 h     -2.16123408     1.89969307    -0.00195851
 h      0.16263659     2.43570014    -1.11109470
 h      2.26500032     1.49897657    -0.12898203
 o      2.22969437    -1.27302465     0.05326058
 h      3.03484115    -0.85687238     0.07612518
 c     -2.57465440    -0.83820287    -0.17701719
 h     -2.61953055    -1.96315973    -0.28981736
 h     -3.24620076    -0.57067742     0.71908310
 h     -3.09865112    -0.35517652    -1.09219093
 h     -1.26693987     1.35766947     1.37275501
          17

 c      1.24178128    -0.39586028     0.02784097
 c     -0.04748580    -1.01470639     0.03089160
 c     -1.21638636    -0.30590815     0.03643266
 c     -1.23293108     1.33949146     0.34831302
 c      0.11122195     1.75528546    -0.30026639
 c      1.35213831     1.02367577     0.00427294
 h     -0.18236186    -2.07154837     0.06892114
 h     -2.14048769     1.88852372     0.02850419
 h      0.13079525     2.42634444    -1.13353710
 h      2.23572969     1.52472779    -0.11381752
 o      2.23061504    -1.26756853     0.05144962
 h      3.04929170    -0.80780334     0.06001595
 c     -2.58082953    -0.83418357    -0.18345075
 h     -2.62048330    -1.96481817    -0.31685903
 h     -3.28540072    -0.56610060     0.69202830
 h     -3.10454948    -0.34676459    -1.05806268
 h     -1.21781954     1.35530280     1.38472915
          17

 c      1.23982643    -0.39848506     0.03606132
 c     -0.05187972    -1.02030367     0.03459403
 c     -1.21773523    -0.30773315     0.03696290
 c     -1.22477197     1.33953766     0.35198073
 c      0.11076811     1.74971496    -0.30959918
 c      1.35340154     1.02063605     0.00532080
 h     -0.15886210    -2.06247212     0.06992556
 h     -2.11609399     1.87288339     0.05501236
 h      0.09784110     2.42365060    -1.16198788
 h      2.23174037     1.56206382    -0.09972657
 o      2.23110550    -1.26245435     0.04975981
 h      3.07975667    -0.75361449     0.04395438
 c     -2.58814186    -0.83067758    -0.18975069
 h     -2.61975055    -1.95553555    -0.34406369
 h     -3.31457266    -0.56367452     0.65686140
 h     -3.10535385    -0.34203862    -1.01995086
 h     -1.16578451     1.35541923     1.42041840
          17

 c      1.23780836    -0.40016462     0.04427849
 c     -0.05658411    -1.02426858     0.03829214
 c     -1.22006943    -0.30754739     0.03752855
 c     -1.21433274     1.33821978     0.35494179
 c      0.10949169     1.74268468    -0.31785706
 c      1.35150670     1.01642462     0.00570150
 h     -0.13314452    -2.06984368     0.07186474
 h     -2.09503685     1.85710734     0.07566252
 h      0.06492511     2.42371788    -1.19220281
 h      2.24799163     1.60701111    -0.08571542
 o      2.23251601    -1.25701250     0.04822100
 h      3.10606175    -0.70645092     0.02788706
 c     -2.59611219    -0.82795828    -0.19549387
 h     -2.61794738    -1.93601339    -0.37094324
 h     -3.33331821    -0.56370109     0.61693272
 h     -3.10473408    -0.33680285    -0.98708501
 h     -1.11197565     1.35758508     1.46676099
          17

 c      1.23569128    -0.40083066     0.05240197
 c     -0.06143580    -1.02658684     0.04199434
 c     -1.22346745    -0.30539205     0.03820605
 c     -1.20106922     1.33517831     0.35854991
 c      0.10730462     1.73457424    -0.32552858
 c      1.34748463     1.01185383     0.00527830
 h     -0.10625957    -2.09319534     0.07463935
 h     -2.08336914     1.84507582     0.08929524
 h      0.03342947     2.42205451    -1.21898993
 h      2.27193260     1.65071793    -0.07028260
 o      2.23563868    -1.25080664     0.04683144
 h      3.11615600    -0.67434366     0.01224277
 c     -2.60405296    -0.82616918    -0.20034432
 h     -2.61571302    -1.90958310    -0.39743685
 h     -3.34328936    -0.56590360     0.57742459
 h     -3.10689545    -0.32615757    -0.96897059
 h     -1.05864064     1.36135295     1.50956778
          17

 c      1.23346386    -0.40048525     0.06034305
 c     -0.06631510    -1.02782713     0.04572186
 c     -1.22794094    -0.30137537     0.03907179
 c     -1.18485148     1.33029081     0.36367330
 c      0.10414415     1.72571097    -0.33303978
 c      1.34234342     1.00772682     0.00398229
 h     -0.07905258    -2.12507239     0.07794890
 h     -2.08282882     1.83824164     0.09633936
 h      0.00478638     2.41511652    -1.23816705
 h      2.29188079     1.68460109    -0.05257216
 o      2.24072757    -1.24366091     0.04558339
 h      3.10586981    -0.66064837    -0.00247170
 c     -2.61131875    -0.82513289    -0.20433657
 h     -2.61360314    -1.88186633    -0.42402607
 h     -3.34798147    -0.56947329     0.54459166
 h     -3.11400814    -0.30705862    -0.97113800
 h     -1.00824423     1.36624039     1.53890302
          17

 c      1.23112851    -0.39918428     0.06801764
 c     -0.07110275    -1.02875864     0.04949575
 c     -1.23342017    -0.29567783     0.04019551
 c     -1.16613226     1.32373888     0.37064470
 c      0.10000291     1.71630441    -0.34067315
 c      1.33678142     1.00459579     0.00182322
 h     -0.05266404    -2.15549769     0.08144244
 h     -2.08958424     1.83498667     0.09890229
 h     -0.01978035     2.40099931    -1.24752027
 h      2.30036193     1.70295540    -0.03255093
 o      2.24760057    -1.23562678     0.04448102
 h      3.07741652    -0.66457379    -0.01595292
 c     -2.61756348    -0.82423900    -0.20802007
 h     -2.61199429    -1.85956666    -0.45166544
 h     -3.35175298    -0.57334450     0.52428986
 h     -3.12432751    -0.28058816    -0.99201782
 h     -0.96280315     1.37171212     1.54967496
          17

 c      1.22869700    -0.39701837     0.07534803
 c     -0.07568142    -1.02998958     0.05332767
 c     -1.23974558    -0.28855297     0.04163202
 c     -1.14577017     1.31589129     0.37941484
 c      0.09494400     1.70642824    -0.34854722
 c      1.33120041     1.00273063    -0.00113402
 h     -0.02856058    -2.17618361     0.08483330
 h     -2.09655318     1.83200813     0.09992901
 h     -0.03946563     2.37959442    -1.24710585
 h      2.29393922     1.70312777    -0.01074045
 o      2.25561321    -1.22702582     0.04356207
 h      3.03988442    -0.68056474    -0.02844028
 c     -2.62280602    -0.82266008    -0.21219863
 h     -2.61106279    -1.84799928    -0.48130354
 h     -3.35792160    -0.57678743     0.51992385
 h     -3.13339973    -0.25126949    -1.02446350
 h     -0.92364274     1.37720270     1.54077999
          17

 c      1.22619648    -0.39409362     0.08226376
 c     -0.07996080    -1.03181675     0.05721797
 c     -1.24666957    -0.28032023     0.04341606
 c     -1.12473624     1.30713591     0.38967666
 c      0.08910597     1.69601658    -0.35661179
 c      1.32575693     1.00214255    -0.00479184
 h     -0.00828358    -2.18230288     0.08793308
 h     -2.09684338     1.82620988     0.10220147
 h     -0.05403715     2.35258340    -1.23933477
 h      2.27254548     1.68515587     0.01204953
 o      2.26358219    -1.21852828     0.04292942
 h      3.01045115    -0.69717762    -0.04121470
 c     -2.62734615    -0.81976065    -0.21752150
 h     -2.61085829    -1.84836963    -0.51305163
 h     -3.36694478    -0.57998684     0.53089195
 h     -3.13683257    -0.22437330    -1.05990036
 h     -0.89128303     1.38218287     1.51468712
          17

 c      1.22368416    -0.39051040     0.08869983
 c     -0.08389831    -1.03420825     0.06115757
 c     -1.25387216    -0.27134851     0.04556363
 c     -1.10393507     1.29777308     0.40087435
 c      0.08269958     1.68487425    -0.36465306
 c      1.32034927     1.00258442    -0.00903812
 h      0.00680337    -2.17276054     0.09064715
 h     -2.08584266     1.81574978     0.10778238
 h     -0.06393137     2.32330094    -1.22887264
 h      2.23950493     1.65179765     0.03494566
 o      2.27010284    -1.21096425     0.04275149
 h      3.00932897    -0.70034658    -0.05658918
 c     -2.63162906    -0.81532561    -0.22430773
 h     -2.61139053    -1.85706960    -0.54565371
 h     -3.37628281    -0.58402773     0.55281801
 h     -3.13191957    -0.20396042    -1.09120274
 h     -0.86522930     1.38629479     1.47783485
          17

 c      1.22125176    -0.38635042     0.09459260
 c     -0.08750675    -1.03681573     0.06513069
 c     -1.26098788    -0.26203261     0.04807820
 c     -1.08415224     1.28796579     0.41215501
 c      0.07599438     1.67272880    -0.37234527
 c      1.31454231     1.00352835    -0.01377076
 h      0.01571223    -2.15015944     0.09296531
 h     -2.06188818     1.80030578     0.11784239
 h     -0.07020068     2.29615720    -1.22191055
 h      2.20223541     1.60896217     0.05730384
 o      2.27467409    -1.20457352     0.04313159
 h      3.04203221    -0.68565452    -0.07580462
 c     -2.63608063    -0.80949563    -0.23259812
 h     -2.61264202    -1.86771467    -0.57681657
 h     -3.38202647    -0.59027514     0.57941389
 h     -3.11787386    -0.19228436    -1.11363692
 h     -0.84368365     1.38956564     1.44121620
          17

 c      1.21900493    -0.38169204     0.09987652
 c     -0.09084949    -1.03898805     0.06911673
 c     -1.26763725    -0.25276853     0.05095683
 c     -1.06601983     1.27772014     0.42246716
 c      0.06928145     1.65935852    -0.37940152
 c      1.30754568     1.00418944    -0.01893303
 h      0.01799629    -2.12078582     0.09495753
 h     -2.02639300     1.78108238     0.13260277
 h     -0.07417212     2.27520190    -1.22421995
 h      2.17245788     1.56563125     0.07912078
 o      2.27817510    -1.19870910     0.04397758
 h      3.09206347    -0.66316628    -0.09694355
 c     -2.64096612    -0.80258499    -0.24224719
 h     -2.61452572    -1.87400214    -0.60406515
 h     -3.38075741    -0.59972995     0.60451831
 h     -3.09558015    -0.18978984    -1.12496680
 h     -0.82364131     1.39254457     1.41907258
          17

 c      1.21703140    -0.37665561     0.10448482
 c     -0.09402435    -1.03983944     0.07309141
 c     -1.27345746    -0.24393402     0.05419011
 c     -1.04988852     1.26691860     0.43106096
 c      0.06281185     1.64476802    -0.38579614
 c      1.29850939     1.00375852    -0.02452696
 h      0.01382673    -2.09397695     0.09676074
 h     -1.98392929     1.76083121     0.15127244
 h     -0.07689013     2.26212917    -1.23838190
 h      2.16290098     1.53126567     0.10117664
 o      2.28178475    -1.19257977     0.04510994
 h      3.13826395    -0.64539949    -0.11666110
 c     -2.64631435    -0.79495550    -0.25295816
 h     -2.61684827    -1.87156706    -0.62546792
 h     -3.37058210    -0.61273029     0.62334079
 h     -3.06740114    -0.19509986    -1.12554879
 h     -0.80220662     1.39589706     1.42289330
          17

 c      1.21538333    -0.37144668     0.10835401
 c     -0.09713011    -1.03848471     0.07703031
 c     -1.27813193    -0.23587284     0.05775533
 c     -1.03565680     1.25542123     0.43815945
 c      0.05674460     1.62928010    -0.39188391
 c      1.28725261     1.00187428    -0.03053444
 h      0.00380848    -2.07952128     0.09852735
 h     -1.94201848     1.74376203     0.17211653
 h     -0.07878211     2.25524944    -1.26226929
 h      2.17895230     1.51035773     0.12404660
 o      2.28623091    -1.18571835     0.04639544
 h      3.16682900    -0.63964370    -0.13233852
 c     -2.65189670    -0.78697809    -0.26426608
 h     -2.61929704    -1.85867658    -0.64001394
 h     -3.35140492    -0.62893740     0.63296766
 h     -3.03709090    -0.20484711    -1.11863301
 h     -0.77871767     1.39937780     1.45333935
          17

 c      1.21408457    -0.36636150     0.11143043
 c     -0.10021511    -1.03446440     0.08091519
 c     -1.28141796    -0.22887475     0.06160887
 c     -1.02285294     1.24316807     0.44493474
 c      0.05113531     1.61344499    -0.39827875
 c      1.27471789     0.99883731    -0.03679595
 h     -0.01149810    -2.08281105     0.10033481
 h     -1.90955155     1.73477497     0.19301145
 h     -0.07984558     2.25051539    -1.29034369
 h      2.21336664     1.49993880     0.14657759
 o      2.29175366    -1.17797348     0.04777922
 h      3.17190649    -0.64803738    -0.14261869
 c     -2.65724777    -0.77902142    -0.27552977
 h     -2.62143577    -1.83635223    -0.64776734
 h     -3.32487634    -0.64743842     0.63255827
 h     -3.00954139    -0.21365446    -1.11045633
 h     -0.75511457     1.40143933     1.49991043
          17

 c      1.21315226    -0.36174785     0.11367443
 c     -0.10324743    -1.02806213     0.08473547
 c     -1.28317046    -0.22315151     0.06568265
 c     -1.01107675     1.23027183     0.45274002
 c      0.04595456     1.59785303    -0.40560387
 c      1.26246901     0.99524768    -0.04303285
 h     -0.03186191    -2.10123125     0.10214373
 h     -1.89299291     1.73745323     0.21261620
 h     -0.08006710     2.24355411    -1.31644486
 h      2.25197998     1.49371151     0.16609847
 o      2.29818932    -1.16943984     0.04928657
 h      3.15424676    -0.66874785    -0.14745198
 c     -2.66174701    -0.77137442    -0.28604677
 h     -2.62270761    -1.80828638    -0.64992697
 h     -3.29425287    -0.66688129     0.62350363
 h     -2.98987060    -0.21508571    -1.10892826
 h     -0.73410890     1.40009043     1.54878436
          17

 c      1.21261006    -0.35795432     0.11506168
 c     -0.10614252    -1.02016250     0.08848115
 c     -1.28335409    -0.21882367     0.06988340
 c     -1.00042658     1.21713190     0.46249549
 c      0.04111225     1.58298582    -0.41429906
 c      1.25194421     0.99160321    -0.04897466
 h     -0.05705860    -2.12587639     0.10386272
 h     -1.89244546     1.75172750     0.23135809
 h     -0.07968611     2.23114487    -1.33591611
 h      2.28210433     1.48663296     0.17989954
 o      2.30493396    -1.16046676     0.05104613
 h      3.12178620    -0.69591262    -0.14847583
 c     -2.66478181    -0.76405173    -0.29538127
 h     -2.62246518    -1.78041120    -0.64875578
 h     -3.26412681    -0.68565540     0.60948166
 h     -2.98165168    -0.20428660    -1.11983769
 h     -0.71763017     1.39378337     1.58902745
          17

 c      1.21248581    -0.35528974     0.11558299
 c     -0.10880758    -1.01181794     0.09213533
 c     -1.28204322    -0.21591810     0.07409582
 c     -0.99148708     1.20442472     0.47458246
 c      0.03647742     1.56914191    -0.42453012
 c      1.24413717     0.98818968    -0.05443675
 h     -0.08641185    -2.14659178     0.10543675
 h     -1.90180751     1.77360675     0.25110968
 h     -0.07926314     2.21180567    -1.34653093
 h      2.29580821     1.47616120     0.18612689
 o      2.31084236    -1.15170420     0.05333334
 h      3.09131137    -0.71900749    -0.14971477
 c     -2.66592396    -0.75663966    -0.30370823
 h     -2.62007080    -1.75955929    -0.64717222
 h     -3.23974802    -0.70215711     0.59590887
 h     -2.98534115    -0.18094393    -1.14265768
 h     -0.70647153     1.38167549     1.61407814
          17

 c      1.21279326    -0.35399211     0.11524536
 c     -0.11115534    -1.00392186     0.09567469
 c     -1.27941086    -0.21436876     0.07819206
 c     -0.98495989     1.19291254     0.48897943
 c      0.03190474     1.55640650    -0.43615349
 c      1.23956699     0.98512487    -0.05933800
 h     -0.11871231    -2.15567939     0.10686915
 h     -1.91283316     1.79732705     0.27394599
 h     -0.07967050     2.18592316    -1.34874704
 h      2.28975825     1.46183108     0.18391903
 o      2.31450914    -1.14394597     0.05652760
 h      3.08418240    -0.72556057    -0.15691315
 c     -2.66501054    -0.74847996    -0.31173506
 h     -2.61509428    -1.75086029    -0.64783146
 h     -3.22564236    -0.71511482     0.58810517
 h     -2.99849380    -0.14939368    -1.17065776
 h     -0.70046217     1.36358223     1.62123154
          17

 c      1.21350266    -0.35420618     0.11407479
 c     -0.11309372    -0.99708464     0.09907548
 c     -1.27570843    -0.21401736     0.08204751
 c     -0.98135651     1.18323259     0.50535661
 c      0.02727290     1.54464599    -0.44870621
 c      1.23828594     0.98241012    -0.06370584
 h     -0.15241320    -2.14916749     0.10819160
 h     -1.91878996     1.81765266     0.30126243
 h     -0.08206669     2.15574531    -1.34571540
 h      2.26466388     1.44482367     0.17335183
 o      2.31544729    -1.13751932     0.06080851
 h      3.10795018    -0.71118204    -0.17272886
 c     -2.66214066    -0.73911699    -0.32020579
 h     -2.60754060    -1.75497244    -0.65205725
 h     -3.22384656    -0.72380686     0.58847998
 h     -3.01738012    -0.11582486    -1.19517494
 h     -0.69858735     1.33993440     1.61125743
          17

 c      1.21451880    -0.35598013     0.11211737
 c     -0.11451212    -0.99160693     0.10231889
 c     -1.27123729    -0.21461742     0.08555700
 c     -0.98092161     1.17577873     0.52306077
 c      0.02251603     1.53353750    -0.46144136
 c      1.23984384     0.97993271    -0.06768796
 h     -0.18587484    -2.12693372     0.10942704
 h     -1.91584705     1.83100584     0.33358430
 h     -0.08782582     2.12510644    -1.34291486
 h      2.22550106     1.42799468     0.15550647
 o      2.31470620    -1.13199641     0.06593084
 h      3.14673975    -0.68426537    -0.19317129
 c     -2.65763576    -0.72856661    -0.32948395
 h     -2.59793214    -1.76751246    -0.65950655
 h     -3.23299716    -0.72800817     0.59487542
 h     -3.03837050    -0.08564381    -1.20934112
 h     -0.69886983     1.31180336     1.58875781
          17

 c      1.21568830    -0.35928522     0.10943575
 c     -0.11527095    -0.98746446     0.10539197
 c     -1.26631735    -0.21584413     0.08864366
 c     -0.98368803     1.17066467     0.54106765
 c      0.01762107     1.52267014    -0.47347079
 c      1.24323954     0.97741859    -0.07156160
 h     -0.21760577    -2.09271995     0.11056884
 h     -1.90314025     1.83577145     0.37068845
 h     -0.09833535     2.09840424    -1.34675554
 h      2.18229123     1.41622098     0.13263330
 o      2.31373624    -1.12678583     0.07149753
 h      3.17909803    -0.65629323    -0.21193338
 c     -2.65194020    -0.71722919    -0.33949264
 h     -2.58715817    -1.78131998    -0.66884104
 h     -3.24914798    -0.72777477     0.60179389
 h     -3.05854502    -0.06238127    -1.20938213
 h     -0.69809649     1.28086914     1.56283523
          17

 c      1.21682710    -0.36404480     0.10610460
 c     -0.11519279    -0.98429789     0.10828652
 c     -1.26126203    -0.21731179     0.09125936
 c     -0.98952022     1.16773874     0.55807588
 c      0.01258513     1.51173459    -0.48404675
 c      1.24701338     0.97442085    -0.07570284
 h     -0.24652996    -2.05411093     0.11157403
 h     -1.88263293     1.83242472     0.41174377
 h     -0.11459330     2.07865135    -1.36175372
 h      2.14945660     1.41623045     0.10793113
 o      2.31352573    -1.12154539     0.07722073
 h      3.19137804    -0.63488358    -0.22453028
 c     -2.64548539    -0.70565690    -0.34987413
 h     -2.57621753    -1.78945997    -0.67867145
 h     -3.26752593    -0.72331266     0.60322359
 h     -3.07589459    -0.04752282    -1.19457839
 h     -0.69186002     1.24905050     1.54626604
          17

 c      1.21775533    -0.37015591     0.10220741
 c     -0.11406531    -0.98148751     0.11099747
 c     -1.25636147    -0.21860168     0.09337691
 c     -0.99802349     1.16664141     0.57297780
 c      0.00734802     1.50070058    -0.49284819
 c      1.24978854     0.97051388    -0.08045651
 h     -0.27220821    -2.02154839     0.11236477
 h     -1.85914785     1.82374859     0.45543205
 h     -0.13672794     2.06567574    -1.38772385
 h      2.13994736     1.43408685     0.08417487
 o      2.31454180    -1.11618947     0.08296060
 h      3.17842268    -0.62343574    -0.22891501
 c     -2.63858189    -0.69439056    -0.36014089
 h     -2.56601458    -1.78710320    -0.68813170
 h     -3.28393621    -0.71497981     0.59478880
 h     -3.08947298    -0.04051647    -1.16700259
 h     -0.67590192     1.21769202     1.55030324
          17

 c      1.21832183    -0.37750866     0.09783352
 c     -0.11167568    -0.97843343     0.11352096
 c     -1.25187339    -0.21929503     0.09498201
 c     -1.00834028     1.16685728     0.58555432
 c      0.00174884     1.48982694    -0.50002799
 c      1.25114220     0.96570857    -0.08596857
 h     -0.29468230    -2.00494913     0.11284067
 h     -1.84014823     1.81485384     0.50019197
 h     -0.16380730     2.05621996    -1.41967146
 h      2.15539229     1.47025695     0.06187058
 o      2.31682467    -1.11083494     0.08871150
 h      3.14191180    -0.62187233    -0.22525863
 c     -2.63135709    -0.68390038    -0.36974552
 h     -2.55724924    -1.77220795    -0.69706762
 h     -3.29544513    -0.70333077     0.57461533
 h     -3.09960953    -0.03871170    -1.13133085
 h     -0.64890934     1.18711248     1.57656499
          17

 c      1.21840768    -0.38600800     0.09307557
 c     -0.10788968    -0.97498840     0.11585198
 c     -1.24801580    -0.21900203     0.09607399
 c     -1.01917831     1.16776064     0.59656770
 c     -0.00445085     1.47950726    -0.50599625
 c      1.25174946     0.96060495    -0.09220504
 h     -0.31367350    -2.00849073     0.11291167
 h     -1.83400497     1.81200652     0.54473660
 h     -0.19414245     2.04584253    -1.45051276
 h      2.18458395     1.51795121     0.03955631
 o      2.31996552    -1.10581930     0.09462668
 h      3.09061777    -0.62621674    -0.21635070
 c     -2.62373085    -0.67455618    -0.37812908
 h     -2.55036004    -1.74566447    -0.70606955
 h     -3.30063874    -0.68914283     0.54347259
 h     -3.10800088    -0.03748935    -1.09436962
 h     -0.61397505     1.15737435     1.61549336
          17

 c      1.21791152    -0.39559634     0.08803170
 c     -0.10271508    -0.97165887     0.11798382
 c     -1.24495426    -0.21738241     0.09667414
 c     -1.02932310     1.16880868     0.60708704
 c     -0.01149055     1.47010521    -0.51117244
 c      1.25258333     0.95604867    -0.09912511
 h     -0.32781864    -2.02809143     0.11255099
 h     -1.84588378     1.81944980     0.58857745
 h     -0.22582864     2.03082059    -1.47396919
 h      2.21280411     1.56743592     0.01583167
 o      2.32303008    -1.10176828     0.10107079
 h      3.04156340    -0.62737795    -0.20846583
 c     -2.61545161    -0.66653868    -0.38484068
 h     -2.54548558    -1.71129487    -0.71649094
 h     -3.29977039    -0.67340014     0.50469840
 h     -3.11715807    -0.03125984    -1.06357517
 h     -0.57671080     1.12917156     1.65373995
          17

 c      1.21671689    -0.40629930     0.08281894
 c     -0.09624741    -0.96933499     0.11991836
 c     -1.24279549    -0.21413996     0.09683897
 c     -1.03821183     1.16978606     0.61794438
 c     -0.01951292     1.46187404    -0.51587700
 c      1.25425250     0.95280794    -0.10678272
 h     -0.33496731    -2.05449973     0.11183833
 h     -1.87387707     1.83623999     0.63184576
 h     -0.25717473     2.00913453    -1.48599054
 h      2.22921910     1.61039792    -0.00965129
 o      2.32485579    -1.09946313     0.10853238
 h      3.01528565    -0.61322979    -0.21001703
 c     -2.60622404    -0.65967493    -0.38975272
 h     -2.54246695    -1.67551939    -0.73042080
 h     -3.29483284    -0.65720420     0.46392978
 h     -3.12876912    -0.01576061    -1.04435490
 h     -0.54257515     1.10377973     1.68084544
          17

 c      1.21455574    -0.41848753     0.07762637
 c     -0.08836134    -0.96888455     0.12171157
 c     -1.24167596    -0.20886270     0.09670783
 c     -1.04604772     1.17061326     0.62971445
 c     -0.02838725     1.45498379    -0.52044395
 c      1.25676164     0.95164736    -0.11538696
 h     -0.33312163    -2.07828534     0.11108559
 h     -1.90978383     1.85697802     0.67452284
 h     -0.28684914     1.98104798    -1.48475698
 h      2.22838737     1.64125646    -0.03634637
 o      2.32511404    -1.09914195     0.11716235
 h      3.01891902    -0.57955411    -0.22430848
 c     -2.59584983    -0.65337279    -0.39324386
 h     -2.54098971    -1.64594480    -0.75039018
 h     -3.28918860    -0.64155182     0.42826743
 h     -3.14190285     0.00959222    -1.03772512
 h     -0.51568617     1.08266705     1.69106064
          17

 c      1.21385082    -0.42829025     0.07207510
 c     -0.08239561    -0.97168736     0.12332936
 c     -1.24140240    -0.20323972     0.09653646
 c     -1.05264747     1.17284041     0.64012229
 c     -0.03859036     1.45008459    -0.52313709
 c      1.26036899     0.95079475    -0.12468423
 h     -0.32197821    -2.09294854     0.10634677
 h     -1.94566187     1.87458316     0.71856609
 h     -0.31596310     1.94529210    -1.47619232
 h      2.20918065     1.65869099    -0.06295106
 o      2.32490106    -1.10065032     0.12674689
 h      3.03831565    -0.53603247    -0.24571519
 c     -2.58435625    -0.64683006    -0.39551452
 h     -2.54032193    -1.62907604    -0.77720966
 h     -3.28967001    -0.62826727     0.40389839
 h     -3.15251752     0.04234418    -1.04068498
 h     -0.49388649     1.06280310     1.68804677
          17

 c      1.21422262    -0.43586286     0.06590799
 c     -0.07811251    -0.97758920     0.12470908
 c     -1.24177940    -0.19708839     0.09618578
 c     -1.05840105     1.17684734     0.65001187
 c     -0.05001709     1.44659549    -0.52376099
 c      1.26469606     0.95039781    -0.13477745
 h     -0.30180246    -2.09599702     0.09978689
 h     -1.97430851     1.88291696     0.76230689
 h     -0.34612402     1.90257200    -1.46529715
 h      2.17301184     1.66285888    -0.08617956
 o      2.32557561    -1.10311216     0.13667188
 h      3.05552090    -0.49765130    -0.26480217
 c     -2.57217697    -0.63953077    -0.39739413
 h     -2.54039422    -1.62503457    -0.81126962
 h     -3.29736606    -0.61776060     0.39377495
 h     -3.15620016     0.07698530    -1.04888656
 h     -0.47849243     1.04641956     1.67061793
          17

 c      1.21396789    -0.44666016     0.06319695
 c     -0.07572749    -0.98878018     0.12599040
 c     -1.24236186    -0.19088175     0.09822924
 c     -1.06435478     1.17602874     0.65987847
 c     -0.05603618     1.44596075    -0.52412519
 c      1.26643805     0.95758817    -0.14716478
 h     -0.27126398    -2.08131882     0.08769002
 h     -1.98705285     1.88434755     0.79789961
 h     -0.36802516     1.88585374    -1.44544629
 h      2.12932117     1.64491702    -0.13304713
 o      2.32573901    -1.10422638     0.14561798
 h      3.06828079    -0.46640748    -0.27174622
 c     -2.55954359    -0.63198362    -0.39959780
 h     -2.53785761    -1.62673996    -0.85143620
 h     -3.30802491    -0.60914843     0.39688345
 h     -3.14975863     0.11083823    -1.05683564
 h     -0.47597433     1.03983349     1.63582262
          17

 c      1.20796935    -0.46485627     0.04778469
 c     -0.05307078    -0.99518176     0.12540729
 c     -1.24073267    -0.16179472     0.08873140
 c     -1.06915167     1.18671986     0.68350822
 c     -0.08683121     1.44284881    -0.53047759
 c      1.26804174     0.95087670    -0.15669086
 h     -0.23229794    -2.07263980     0.12208239
 h     -1.98526637     1.87013472     0.84769259
 h     -0.42054476     1.76640289    -1.44738107
 h      2.06647920     1.64274653    -0.07367375
 o      2.33558999    -1.10748341     0.15833147
 h      3.04857697    -0.48549561    -0.27693744
 c     -2.54874269    -0.62253803    -0.40536796
 h     -2.53746647    -1.62655724    -0.89672541
 h     -3.30883967    -0.60418635     0.41146624
 h     -3.13308242     0.12959833    -1.06299979
 h     -0.48023058     1.03719607     1.61270395
          17

 c      1.19920733    -0.47933778     0.03116213
 c     -0.03838188    -1.00989729     0.12014878
 c     -1.23050904    -0.13428754     0.07862274
 c     -1.07101665     1.19502641     0.70917839
 c     -0.12094757     1.44218244    -0.53321931
 c      1.26663817     0.94593100    -0.16598873
 h     -0.16174518    -2.02501346     0.16116613
 h     -1.97365471     1.85199495     0.88347803
 h     -0.48265441     1.65962412    -1.47256904
 h      1.99649779     1.61122661    -0.03294093
 o      2.34588945    -1.10964056     0.17292537
 h      3.01025385    -0.50041740    -0.26521470
 c     -2.53974625    -0.61326864    -0.41198821
 h     -2.51113996    -1.61462476    -0.94490475
 h     -3.30160000    -0.60252356     0.43188972
 h     -3.10558455     0.14749856    -1.06431540
 h     -0.48605755     1.04512814     1.59441284
          17

 c      1.19356206    -0.48958992     0.01372629
 c     -0.02738325    -1.02248297     0.11460236
 c     -1.21780578    -0.10812369     0.06752616
 c     -1.07234409     1.20586288     0.73367963
 c     -0.15577859     1.43985384    -0.53151007
 c      1.26045442     0.93715524    -0.17625719
 h     -0.09500510    -2.00481165     0.20011046
 h     -1.95591085     1.82590388     0.91549032
 h     -0.55379111     1.55340451    -1.52063829
 h      1.95805580     1.60344319     0.01803316
 o      2.35704726    -1.11202946     0.18727407
 h      2.96732080    -0.52807067    -0.24546460
 c     -2.53243823    -0.60385395    -0.41894648
 h     -2.48528087    -1.59288932    -0.98710097
 h     -3.28645917    -0.60583469     0.44886153
 h     -3.06694315     0.15793718    -1.06262769
 h     -0.48782994     1.05698148     1.58438293
          17

 c      1.19157555    -0.49587464    -0.00435115
 c     -0.02011826    -1.03122615     0.10878618
 c     -1.20267175    -0.08375783     0.05554407
 c     -1.07315306     1.21859544     0.75613816
 c     -0.19105844     1.43587245    -0.52679097
 c      1.24852461     0.92455904    -0.18786979
 h     -0.03571786    -2.03004172     0.24126763
 h     -1.93981342     1.79782768     0.94511997
 h     -0.62754083     1.44588408    -1.57526460
 h      1.95570725     1.62421312     0.08197964
 o      2.36778434    -1.11522799     0.20186589
 h      2.93647706    -0.55518912    -0.22765237
 c     -2.52649875    -0.59438213    -0.42601637
 h     -2.46050058    -1.56049350    -1.02134386
 h     -3.26200374    -0.61423949     0.45886623
 h     -3.02097861     0.16338921    -1.05963385
 h     -0.47907796     1.07104161     1.59112783
          17

 c      1.19349113    -0.49865827    -0.02286707
 c     -0.01660017    -1.03678483     0.10284975
 c     -1.18527748    -0.06155977     0.04283965
 c     -1.07297388     1.23238183     0.77616459
 c     -0.22671150     1.43003034    -0.52069782
 c      1.23194930     0.91000189    -0.20050104
 h      0.01547996    -2.09083101     0.28506091
 h     -1.93506155     1.77474218     0.97426269
 h     -0.69644209     1.33883962    -1.61872827
 h      1.97221694     1.65764058     0.15380166
 o      2.37678778    -1.11994890     0.21730842
 h      2.93528539    -0.56646400    -0.22376908
 c     -2.52135690    -0.58491433    -0.43287245
 h     -2.43722443    -1.51915047    -1.04718820
 h     -3.22866084    -0.62754023     0.46025216
 h     -2.97288479     0.16827168    -1.05846723
 h     -0.45749344     1.08657108     1.61662250
          17

 c      1.19923667    -0.49860330    -0.04159927
 c     -0.01650772    -1.04113445     0.09718554
 c     -1.16587983    -0.04180446     0.02961874
 c     -1.07107838     1.24644151     0.79406473
 c     -0.26256175     1.42195349    -0.51438276
 c      1.21221244     0.89566827    -0.21341320
 h      0.05764305    -2.16115748     0.32836365
 h     -1.94883401     1.76146335     1.00453069
 h     -0.75542904     1.23670909    -1.63972330
 h      1.98799006     1.68483123     0.22386269
 o      2.38370356    -1.12609363     0.23358980
 h      2.96657824    -0.55999499    -0.23582370
 c     -2.51629551    -0.57543107    -0.43916646
 h     -2.41556653    -1.47294594    -1.06588382
 h     -3.18862898    -0.64529922     0.45339973
 h     -2.92825575     0.17798360    -1.06280274
 h     -0.42664132     1.10417830     1.65482011
          17

 c      1.20844405    -0.49652465    -0.06030247
 c     -0.01915703    -1.04576163     0.09218224
 c     -1.14480465    -0.02470863     0.01612384
 c     -1.06714859     1.26039438     0.81060043
 c     -0.29829020     1.41127022    -0.50850220
 c      1.19028869     0.88311909    -0.22595924
 h      0.08904627    -2.21982830     0.36724374
 h     -1.98048369     1.75765874     1.03600018
 h     -0.80200926     1.14453310    -1.63331321
 h      1.99119838     1.69453834     0.28379087
 o      2.38928431    -1.13259988     0.24988370
 h      3.01598573    -0.54975319    -0.25263690
 c     -2.51060029    -0.56569134    -0.44470325
 h     -2.39524669    -1.42776899    -1.08031365
 h     -3.14572808    -0.66696262     0.44087837
 h     -2.89153862     0.19664117    -1.07496721
 h     -0.39329331     1.12503170     1.69585306
          17

 c      1.22050413    -0.49331592    -0.07870859
 c     -0.02364801    -1.05129158     0.08807236
 c     -1.12245163    -0.01046487     0.00264137
 c     -1.06157349     1.27427054     0.82660880
 c     -0.33347032     1.39770990    -0.50337201
 c      1.16674064     0.87331562    -0.23771162
 h      0.10814402    -2.25517515     0.39882643
 h     -2.02147931     1.75867827     1.06694618
 h     -0.83553419     1.06694039    -1.59906775
 h      1.97644670     1.68228971     0.32795874
 o      2.39442189    -1.13840449     0.26529507
 h      3.06715903    -0.55003594    -0.26174121
 c     -2.50368958    -0.55513674    -0.44963620
 h     -2.37566756    -1.38993681    -1.09432720
 h     -3.10490381    -0.69203866     0.42721633
 h     -2.86483794     0.22464892    -1.09405072
 h     -0.36382940     1.14995018     1.73081275
          17

 c      1.23464841    -0.48984710    -0.09654405
 c     -0.02899635    -1.05778008     0.08493664
 c     -1.09930509     0.00072875    -0.01048152
 c     -1.05512768     1.28823239     0.84272386
 c     -0.36758296     1.38116483    -0.49904729
 c      1.14193933     0.86679796    -0.24841253
 h      0.11388404    -2.26222600     0.42145705
 h     -2.06072386     1.75911194     1.09495892
 h     -0.85681919     1.00772354    -1.54014195
 h      1.94199831     1.64769638     0.35295532
 o      2.39965933    -1.14288394     0.27926121
 h      3.10956218    -0.56831040    -0.25581601
 c     -2.49516752    -0.54305398    -0.45448571
 h     -2.35625626    -1.36394222    -1.11120677
 h     -3.07100288    -0.72018930     0.41755415
 h     -2.84808136     0.25842648    -1.11589300
 h     -0.34251982     1.17907804     1.75379388
          17

 c      1.25004009    -0.48685724    -0.11355634
 c     -0.03424174    -1.06497215     0.08274229
 c     -1.07593357     0.00863099    -0.02282120
 c     -1.04858801     1.30236856     0.85924780
 c     -0.39998357     1.36176918    -0.49527597
 c      1.11615993     0.86374306    -0.25793392
 h      0.10567570    -2.24022636     0.43447611
 h     -2.08919419     1.75516344     1.11807550
 h     -0.86843789     0.96927922    -1.46381340
 h      1.88847359     1.59316523     0.35719479
 o      2.40520356    -1.14578702     0.29153245
 h      3.13830899    -0.60627007    -0.23238843
 c     -2.48484709    -0.52894742    -0.45990049
 h     -2.33693355    -1.35042440    -1.13192985
 h     -3.04691205    -0.75095007     0.41500775
 h     -2.84009106     0.29253660    -1.13504583
 h     -0.33124001     1.21194477     1.76211916
          17

 c      1.26584614    -0.48487395    -0.12954074
 c     -0.03853712    -1.07238080     0.08135609
 c     -1.05297070     0.01292630    -0.03387603
 c     -1.04258799     1.31665003     0.87611762
 c     -0.42982095     1.34001194    -0.49133227
 c      1.08955002     0.86390499    -0.26631501
 h      0.08343980    -2.19208208     0.43827954
 h     -2.10151454     1.74507407     1.13520393
 h     -0.87572249     0.95153107    -1.38337277
 h      1.81911226     1.52413349     0.34140298
 o      2.41097483    -1.14713959     0.30211384
 h      3.15333396    -0.66141341    -0.19285657
 c     -2.47277377    -0.51280130    -0.46633425
 h     -2.31830650    -1.34603422    -1.15471304
 h     -3.03224893    -0.78308755     0.41843211
 h     -2.83942745     0.32204570    -1.14683814
 h     -0.32950546     1.24761985     1.75620456
          17

 c      1.28128901    -0.48418666    -0.14435511
 c     -0.04122017    -1.07918162     0.08050859
 c     -1.03107859     0.01322180    -0.04309996
 c     -1.03762540     1.33095345     0.89290446
 c     -0.45595117     1.31683291    -0.48585310
 c      1.06196681     0.86647296    -0.27392112
 h      0.04784292    -2.12575463     0.43491851
 h     -2.09600008     1.72879946     1.14614230
 h     -0.88793094     0.95073644    -1.31984549
 h      1.74164375     1.45064415     0.31046311
 o      2.41654369    -1.14722836     0.31127618
 h      3.16022535    -0.72737144    -0.14259965
 c     -2.45918376    -0.49505982    -0.47389035
 h     -2.30139472    -1.34527039    -1.17624712
 h     -3.02387434    -0.81425548     0.42288287
 h     -2.84471228     0.34376157    -1.14838021
 h     -0.33432896     1.28486795     1.73963125
          17

 c      1.29569015    -0.48487939    -0.15791809
 c     -0.04184884    -1.08397116     0.07970590
 c     -1.01090391     0.00910481    -0.05000002
 c     -1.03407623     1.34507830     0.90884766
 c     -0.47710303     1.29343115    -0.47719805
 c      1.03272169     0.86993993    -0.28170196
 h      0.00048610    -2.05718255     0.42932411
 h     -2.07467746     1.70773406     1.15155738
 h     -0.91651560     0.96118846    -1.29720134
 h      1.67124477     1.38929335     0.27638672
 o      2.42101427    -1.14658345     0.31957555
 h      3.17184284    -0.79424832    -0.09123071
 c     -2.44439290    -0.47644079    -0.48237732
 h     -2.28717863    -1.34267898    -1.19340360
 h     -3.01770924    -0.84146034     0.42229875
 h     -2.85475597     0.35656520    -1.13872347
 h     -0.34011107     1.32234164     1.71912469
          17

 c      1.30850320    -0.48689383    -0.17018928
 c     -0.04013317    -1.08474890     0.07819246
 c     -0.99304991     0.00027518    -0.05427968
 c     -1.03208753     1.35873601     0.92300474
 c     -0.49265830     1.27055390    -0.46489947
 c      1.00071047     0.87239293    -0.29112242
 h     -0.05680374    -2.01073784     0.42992489
 h     -2.04377174     1.68463306     1.15304498
 h     -0.96626127     0.98257459    -1.32451858
 h      1.62906478     1.36049149     0.25738867
 o      2.42324737    -1.14574678     0.32764686
 h      3.20466009    -0.85236561    -0.04929672
 c     -2.42869912    -0.45776284    -0.49142109
 h     -2.27628949    -1.33422863    -1.20431946
 h     -3.01031617    -0.86193537     0.41194426
 h     -2.86871245     0.36140135    -1.11869859
 h     -0.33952503     1.35886864     1.70334060
          17

 c      1.31931573    -0.49006854    -0.18114677
 c     -0.03577119    -1.08006979     0.07533076
 c     -0.97808950    -0.01328362    -0.05592223
 c     -1.03129445     1.37153744     0.93458780
 c     -0.50328498     1.24822740    -0.45057161
 c      0.96585355     0.87279406    -0.30291269
 h     -0.12358518    -2.00630269     0.44430777
 h     -2.01402692     1.66344303     1.15314598
 h     -1.02859416     1.02194056    -1.38510433
 h      1.62556827     1.37390844     0.26296380
 o      2.42286193    -1.14482839     0.33567079
 h      3.26315233    -0.89939781    -0.01983264
 c     -2.41233332    -0.43983821    -0.50054624
 h     -2.26889177    -1.31784772    -1.20878617
 h     -2.99961217    -0.87383182     0.38951512
 h     -2.88621738     0.36111778    -1.09062278
 h     -0.32656055     1.39374665     1.69934040
          17

 c      1.32783124    -0.49412784    -0.19078070
 c     -0.02856905    -1.07092024     0.07134666
 c     -0.96659383    -0.03118610    -0.05515154
 c     -1.03064172     1.38306256     0.94334174
 c     -0.51036147     1.22647858    -0.43656616
 c      0.93028182     0.87181481    -0.31604019
 h     -0.19894679    -2.03798485     0.47050371
 h     -1.99867426     1.64838875     1.15488727
 h     -1.08941113     1.08438829    -1.45277863
 h      1.64682228     1.41873930     0.28159476
 o      2.42077267    -1.14354242     0.34327454
 h      3.33172160    -0.93982565     0.00315259
 c     -2.39544402    -0.42337248    -0.50925856
 h     -2.26468087    -1.29354138    -1.20829624
 h     -2.98501823    -0.87661417     0.35538409
 h     -2.90732504     0.35994228    -1.05774688
 h     -0.30056149     1.42671295     1.70842906
          17

 c      1.33386439    -0.49868448    -0.19909087
 c     -0.01874839    -1.06012411     0.06719024
 c     -0.95910783    -0.05265546    -0.05233850
 c     -1.02887624     1.39305015     0.94964083
 c     -0.51525511     1.20570168    -0.42463251
 c      0.89689875     0.87067038    -0.32897343
 h     -0.27752399    -2.08113168     0.49857553
 h     -2.00678174     1.64199657     1.16040085
 h     -1.13781396     1.16869178    -1.50771344
 h      1.67116269     1.47732341     0.29568331
 o      2.41825195    -1.14166156     0.35005073
 h      3.38960692    -0.97751177     0.02629684
 c     -2.37812840    -0.40882138    -0.51716291
 h     -2.26295690    -1.26333878    -1.20596825
 h     -2.96747462    -0.87131509     0.31258993
 h     -2.93201415     0.36228263    -1.02328016
 h     -0.26701015     1.45752689     1.72582339
          17

 c      1.33734629    -0.50330535    -0.20608037
 c     -0.00679195    -1.05034056     0.06376122
 c     -0.95606057    -0.07662792    -0.04792167
 c     -1.02545673     1.40153773     0.95425317
 c     -0.51913646     1.18647753    -0.41571117
 c      0.86804181     0.87016264    -0.34074895
 h     -0.35136000    -2.11474646     0.51955678
 h     -2.03610989     1.64359762     1.16945752
 h     -1.16761719     1.26957283    -1.53857354
 h      1.68408411     1.53659835     0.29418780
 o      2.41615567    -1.13914878     0.35581366
 h      3.42288856    -1.01332968     0.05266909
 c     -2.36051823    -0.39624383    -0.52409013
 h     -2.26278372    -1.23096829    -1.20628372
 h     -2.94946717    -0.86069200     0.26666001
 h     -2.95924345     0.37104886    -0.98928946
 h     -0.23403884     1.48569189     1.74442423
          17

 c      1.33832817    -0.50758131    -0.21175108
 c      0.00679360    -1.04336824     0.06162594
 c     -0.95764866    -0.10188610    -0.04234149
 c     -1.02075031     1.40876446     0.95800001
 c     -0.52300213     1.16936579    -0.41017702
 c      0.84534392     0.87065616    -0.35095373
 h     -0.41324883    -2.12800333     0.52855081
 h     -2.07465009     1.65030236     1.17979024
 h     -1.17598432     1.38018610    -1.53969088
 h      1.67866608     1.58881723     0.27243793
 o      2.41483315    -1.13607424     0.36055806
 h      3.42570334    -1.04633509     0.08235869
 c     -2.34287501    -0.38529842    -0.53015063
 h     -2.26325481    -1.20087377    -1.21430359
 h     -2.93480020    -0.84902212     0.22481091
 h     -2.98619055     0.38657562    -0.95625483
 h     -0.20870620     1.51053865     1.75831396
          17

 c      1.33698227    -0.51116330    -0.21610040
 c      0.02148497    -1.04025462     0.06108276
 c     -0.96373267    -0.12718786    -0.03600016
 c     -1.01548976     1.41496756     0.96149963
 c     -0.52766000     1.15478642    -0.40804066
 c      0.82986607     0.87227990    -0.35948134
 h     -0.45770425    -2.11743472     0.52377067
 h     -2.10867343     1.65911758     1.18875507
 h     -1.16220214     1.49347246    -1.50893002
 h      1.65262072     1.62959655     0.22932948
 o      2.41418972    -1.13254390     0.36439539
 h      3.39917120    -1.07485391     0.11347055
 c     -2.32565882    -0.37550921    -0.53565185
 h     -2.26379848    -1.17636572    -1.23409393
 h     -2.92751043    -0.84105854     0.19387234
 h     -3.00852746     0.40702897    -0.92361999
 h     -0.19541313     1.53142263     1.76405855
          17

 c      1.33359814    -0.51376950    -0.21911604
 c      0.03665858    -1.04145402     0.06225017
 c     -0.97377342    -0.15137652    -0.02924158
 c     -1.01033087     1.42027220     0.96507045
 c     -0.53363909     1.14297456    -0.40904900
 c      0.82211716     0.87504619    -0.36639226
 h     -0.48078029    -2.08405081     0.50537925
 h     -2.12812279     1.66803514     1.19443300
 h     -1.12718405     1.60277467    -1.44682469
 h      1.60665159     1.65676228     0.16577943
 o      2.41363047    -1.12866456     0.36754162
 h      3.35230066    -1.09704171     0.14231290
 c     -2.30960149    -0.36668542    -0.54092121
 h     -2.26431862    -1.15772491    -1.26688801
 h     -2.92978413    -0.84015686     0.17725405
 h     -3.02162607     0.42977453    -0.89070355
 h     -0.19572599     1.54787330     1.76078773
          17

 c      1.32856767    -0.51517219    -0.22077176
 c      0.05157133    -1.04688151     0.06509376
 c     -0.98683968    -0.17344943    -0.02234536
 c     -1.00574503     1.42467450     0.96873437
 c     -0.54105750     1.13396583    -0.41269929
 c      0.82196028     0.87883458    -0.37188848
 h     -0.48006211    -2.03237611     0.47509380
 h     -2.12774080     1.67611177     1.19583791
 h     -1.07365684     1.70230556    -1.35673339
 h      1.54447283     1.67054034     0.08449153
 o      2.41191095    -1.12452015     0.37033563
 h      3.30448585    -1.11134422     0.16313877
 c     -2.29574369    -0.35915310    -0.54616863
 h     -2.26503430    -1.14188930    -1.31037040
 h     -2.94037319    -0.84686693     0.17319277
 h     -3.02181757     0.45256931    -0.85725466
 h     -0.20849824     1.55969763     1.75007658
          17

 c      1.32234630    -0.51517098    -0.22103159
 c      0.06549023    -1.05585350     0.06938652
 c     -1.00171284    -0.19258321    -0.01553194
 c     -1.00204913     1.42804785     0.97224910
 c     -0.54951073     1.12752728    -0.41816836
 c      0.82846240     0.88321201    -0.37636890
 h     -0.45552900    -1.97137077     0.43656707
 h     -2.10669684     1.68330929     1.19278790
 h     -1.00679204     1.78841223    -1.24591379
 h      1.47423407     1.67543864    -0.00944103
 o      2.40737441    -1.12015036     0.37318605
 h      3.28207443    -1.11707315     0.16915084
 c     -2.28530184    -0.35361222    -0.55148820
 h     -2.26618499    -1.12409076    -1.35975369
 h     -2.95530320    -0.85934493     0.17608147
 h     -3.00717463     0.47414841    -0.82357335
 h     -0.22991617     1.56707443     1.73590546
          17

 c      1.31538964    -0.51356619    -0.21986707
 c      0.07798740    -1.06689264     0.07461272
 c     -1.01707271    -0.20814883    -0.00896616
 c     -0.99939404     1.43014070     0.97516461
 c     -0.55805505     1.12300062    -0.42423854
 c      0.83980053     0.88711870    -0.38047183
 h     -0.41171635    -1.91710322     0.39637629
 h     -2.06849847     1.69047697     1.18580279
 h     -0.93466473     1.86210306    -1.12664288
 h      1.41023611     1.68361077    -0.10820597
 o      2.39932102    -1.11556851     0.37629554
 h      3.29717786    -1.11447755     0.15717828
 c     -2.27939923    -0.35082189    -0.55692764
 h     -2.26786287    -1.09994310    -1.40967914
 h     -2.97009655    -0.87492608     0.17938019
 h     -2.97784019     0.49441645    -0.79042881
 h     -0.25380991     1.57060223     1.72434422
          17

 c      1.30810615    -0.51017070    -0.21727238
 c      0.08922102    -1.07757834     0.07992555
 c     -1.03170467    -0.21974760    -0.00275419
 c     -0.99761697     1.43057268     0.97696215
 c     -0.56540147     1.11919657    -0.42945377
 c      0.85362091     0.88889549    -0.38484789
 h     -0.35974693    -1.89478969     0.36438412
 h     -2.02144810     1.69953419     1.17610091
 h     -0.86704925     1.93117245    -1.01472252
 h      1.37016826     1.71443084    -0.20415191
 o      2.38897053    -1.11081407     0.37944919
 h      3.33265347    -1.10404218     0.13118238
 c     -2.27882527    -0.35138030    -0.56251304
 h     -2.27002013    -1.06667767    -1.45570502
 h     -2.98146224    -0.89134204     0.17767615
 h     -2.93603337     0.51447891    -0.75890141
 h     -0.27307816     1.57115702     1.72214516
          17

 c      1.30087705    -0.50487413    -0.21326476
 c      0.09952397    -1.08538711     0.08451289
 c     -1.04465568    -0.22726710     0.00306714
 c     -0.99602213     1.42886340     0.97730822
 c     -0.57038264     1.11482644    -0.43273126
 c      0.86825657     0.88766394    -0.38963839
 h     -0.31197081    -1.92933929     0.34945478
 h     -1.97845719     1.71361557     1.16553202
 h     -0.81128346     2.00607631    -0.92257107
 h      1.36249946     1.77857232    -0.29607699
 o      2.37814663    -1.10593671     0.38226108
 h      3.36258015    -1.08642473     0.09811743
 c     -2.28390664    -0.35563382    -0.56822717
 h     -2.27254552    -1.02347137    -1.49507171
 h     -2.98785357    -0.90715553     0.16740641
 h     -2.88569720     0.53642615    -0.73013947
 h     -0.28264207     1.56942877     1.73380558
          17

 c      1.29411136    -0.49768608    -0.20788015
 c      0.10818857    -1.08999774     0.08836157
 c     -1.05531190    -0.23090384     0.00852426
 c     -0.99347519     1.42454986     0.97630338
 c     -0.57232827     1.10953555    -0.43391790
 c      0.88345303     0.88473160    -0.39460351
 h     -0.26781872    -2.01904713     0.35073773
 h     -1.95335157     1.73639427     1.15600804
 h     -0.76890446     2.08841200    -0.85263003
 h      1.37923580     1.86176192    -0.38765540
 o      2.36812596    -1.10095764     0.38442032
 h      3.36995632    -1.06266601     0.06370195
 c     -2.29449131    -0.36360726    -0.57398801
 h     -2.27532611    -0.97131625    -1.52702263
 h     -2.98946261    -0.92180933     0.14695527
 h     -2.83161642     0.56248469    -0.70505263
 h     -0.28215218     1.56538856     1.75877698
          17

 c      1.28823086    -0.48872867    -0.20115890
 c      0.11373923    -1.09348352     0.09213471
 c     -1.06341202    -0.23111203     0.01365862
 c     -0.98912594     1.41741982     0.97452694
 c     -0.57091889     1.10413297    -0.43347163
 c      0.89944712     0.88233230    -0.39975603
 h     -0.21677177    -2.13397489     0.35943619
 h     -1.95255676     1.76973703     1.14822660
 h     -0.73808838     2.16802336    -0.80078852
 h      1.40756701     1.93931626    -0.47960036
 o      2.35954503    -1.09586524     0.38572828
 h      3.34785435    -1.03405110     0.03163667
 c     -2.31002255    -0.37488732    -0.57965723
 h     -2.27825027    -0.91269968    -1.55289657
 h     -2.98820344    -0.93571075     0.11671060
 h     -2.77817845     0.59339042    -0.68402636
 h     -0.27565128     1.55824810     1.79169191
          17

 c      1.28355565    -0.47823269    -0.19311764
 c      0.11524917    -1.09795394     0.09639910
 c     -1.06901779    -0.22850234     0.01846904
 c     -0.98307256     1.40769774     0.97283699
 c     -0.56593139     1.09973964    -0.43187724
 c      0.91624659     0.88210051    -0.40537612
 h     -0.15272154    -2.24369213     0.36794035
 h     -1.96986495     1.81126682     1.14097565
 h     -0.71716300     2.23218435    -0.76297910
 h      1.43880528     1.99349266    -0.56916094
 o      2.35254685    -1.09062814     0.38608760
 h      3.29706818    -1.00185254     0.00371644
 c     -2.32963217    -0.38852948    -0.58509144
 h     -2.28115475    -0.85104180    -1.57585711
 h     -2.98779437    -0.95049896     0.07920903
 h     -2.72859131     0.62685830    -0.66681057
 h     -0.26870302     1.54694167     1.82532117
          17

 c      1.28018466    -0.46653422    -0.18372715
 c      0.11261080    -1.10450550     0.10139839
 c     -1.07245029    -0.22374108     0.02289364
 c     -0.97610771     1.39593318     0.97206003
 c     -0.55720924     1.09718340    -0.42947086
 c      0.93364310     0.88486557    -0.41178457
 h     -0.07606430    -2.32928554     0.37233184
 h     -1.99177926     1.85511312     1.13223351
 h     -0.70526184     2.27195827    -0.73709143
 h      1.46840390     2.01545219    -0.65272249
 o      2.34680728    -1.08522221     0.38553968
 h      3.22588727    -0.96693486    -0.02075534
 c     -2.35218226    -0.40315255    -0.59022854
 h     -2.28379625    -0.78979771    -1.59982572
 h     -2.99356450    -0.96922506     0.03900573
 h     -2.68532008     0.65772372    -0.65275363
 h     -0.26588809     1.53061079     1.85335894
          17

 c      1.27793840    -0.45404154    -0.17291330
 c      0.10627892    -1.11339359     0.10715162
 c     -1.07419771    -0.21747942     0.02683057
 c     -0.96908731     1.38271786     0.97277370
 c     -0.54471480     1.09691789    -0.42647959
 c      0.95136892     0.89088854    -0.41923924
 h      0.00949429    -2.38113445     0.37112939
 h     -2.00589793     1.89483544     1.12058343
 h     -0.70189217     2.28276494    -0.72241641
 h      1.49414297     2.00213336    -0.72703399
 o      2.34147905    -1.07968561     0.38436225
 h      3.15128597    -0.92897122    -0.04645619
 c     -2.37636425    -0.41727585    -0.59515863
 h     -2.28595596    -0.73151944    -1.62751910
 h     -3.01118380    -0.99567022     0.00142371
 h     -2.65092939     0.67996728    -0.64113030
 h     -0.26980104     1.50880466     1.87175348
          17

 c      1.27636956    -0.44117400    -0.16058474
 c      0.09704047    -1.12435430     0.11355624
 c     -1.07481430    -0.21030297     0.03017054
 c     -0.96263924     1.36850524     0.97524214
 c     -0.52855972     1.09909000    -0.42306221
 c      0.96917159     0.90001858    -0.42790896
 h      0.09899629    -2.39525412     0.36413355
 h     -2.00443075     1.92536805     1.10561982
 h     -0.70664684     2.26336680    -0.71901898
 h      1.51516380     1.95420348    -0.78954849
 o      2.33543178    -1.07416830     0.38307476
 h      3.09544459    -0.88583472    -0.08196660
 c     -2.40096791    -0.42974948    -0.60006833
 h     -2.28766990    -0.67755666    -1.65867584
 h     -3.04389372    -1.03215465    -0.03014856
 h     -2.62828949     0.68896943    -0.63128657
 h     -0.28095542     1.48148933     1.87907525
          17

 c      1.27483969    -0.42828441    -0.14667575
 c      0.08585020    -1.13678660     0.12044321
 c     -1.07482736    -0.20270026     0.03282221
 c     -0.95716484     1.35356548     0.97941223
 c     -0.50900664     1.10355716    -0.41930478
 c      0.98679862     0.91169309    -0.43784313
 h      0.18704104    -2.37154190     0.35191857
 h     -1.98409479     1.94355476     1.08774197
 h     -0.71918845     2.21553474    -0.72752736
 h      1.53201201     1.87595369    -0.83885620
 o      2.32824083    -1.06879458     0.38197566
 h      3.07009138    -0.83601828    -0.13216992
 c     -2.42517557    -0.44004956    -0.60507783
 h     -2.28938661    -0.62859133    -1.69001066
 h     -3.08993253    -1.07708186    -0.05647272
 h     -2.62022112     0.68276586    -0.62264265
 h     -0.29790597     1.44897646     1.87661061
          17

 c      1.27265752    -0.41560776    -0.13118539
 c      0.07369646    -1.14978496     0.12759715
 c     -1.07467113    -0.19504937     0.03472319
 c     -0.95289540     1.33799520     0.98491039
 c     -0.48643669     1.10981361    -0.41517656
 c      1.00388137     0.92480922    -0.44887696
 h      0.26822612    -2.31394581     0.33579131
 h     -1.94535518     1.94820874     1.06788939
 h     -0.73951989     2.14484057    -0.74930668
 h      1.54779012     1.77697167    -0.87588304
 o      2.32081001    -1.06338438     0.38060245
 h      3.06596664    -0.78312496    -0.18949322
 c     -2.44860575    -0.44826664    -0.61018248
 h     -2.29187716    -0.58534308    -1.71688494
 h     -3.14298667    -1.12498709    -0.08157786
 h     -2.62906606     0.66238923    -0.61463064
 h     -0.31739272     1.41181915     1.86836025
          17

 c      1.26921938    -0.40325282    -0.11419623
 c      0.06145359    -1.16202982     0.13475389
 c     -1.07465369    -0.18762811     0.03584452
 c     -0.94987160     1.32172705     0.99106565
 c     -0.46127307     1.11689640    -0.41046008
 c      1.01971980     0.93756070    -0.46044259
 h      0.33800552    -2.23236230     0.31804190
 h     -1.89228074     1.94037106     1.04737543
 h     -0.76864536     2.06181978    -0.78697624
 h      1.57049249     1.67449632    -0.90621958
 o      2.31443771    -1.05754907     0.37813474
 h      3.06667919    -0.73418001    -0.24030583
 c     -2.47111420    -0.45487512    -0.61533425
 h     -2.29597604    -0.54882763    -1.73524212
 h     -3.19522696    -1.16916226    -0.10986150
 h     -2.65645636     0.63180160    -0.60660885
 h     -0.33477504     1.37063758     1.86056269
          17

 c      1.26409121    -0.39123740    -0.09586588
 c      0.04966139    -1.17159914     0.14158781
 c     -1.07496009    -0.18064203     0.03619516
 c     -0.94780133     1.30451783     0.99704600
 c     -0.43391227     1.12354483    -0.40473792
 c      1.03319884     0.94769276    -0.47148066
 h      0.39470949    -2.14545541     0.30226889
 h     -1.83302808     1.92394042     1.02775894
 h     -0.80908222     1.98034012    -0.84450760
 h      1.61388752     1.59112013    -0.94129361
 o      2.30999031    -1.05096240     0.37397905
 h      3.06134040    -0.69513107    -0.27432505
 c     -2.49259510    -0.46050598    -0.62050490
 h     -2.30232777    -0.52017958    -1.74279289
 h     -3.23994666    -1.20419829    -0.14410695
 h     -2.70327855     0.59740418    -0.59779620
 h     -0.34530139     1.32589622     1.85994225
          17

 c      1.25703701    -0.37955304    -0.07639718
 c      0.03829779    -1.17606119     0.14774538
 c     -1.07569010    -0.17424861     0.03582805
 c     -0.94588880     1.28592845     1.00215253
 c     -0.40490820     1.12896181    -0.39767586
 c      1.04359107     0.95382841    -0.48110468
 h      0.44199448    -2.08005692     0.29303661
 h     -1.77982994     1.90611379     1.01062112
 h     -0.86261004     1.90909128    -0.92425525
 h      1.68823294     1.53985299    -0.99062775
 o      2.30783524    -1.04345060     0.36788964
 h      3.04566504    -0.66933539    -0.28665948
 c     -2.51289998    -0.46574771    -0.62567749
 h     -2.31122155    -0.50031442    -1.73944369
 h     -3.27262006    -1.22715571    -0.18505340
 h     -2.76963243     0.56641820    -0.58728977
 h     -0.34627668     1.27783433     1.87056198
          17

 c      1.24802437    -0.36821760    -0.05601082
 c      0.02701517    -1.17357905     0.15302336
 c     -1.07691821    -0.16855343     0.03483737
 c     -0.94296880     1.26542666     1.00610483
 c     -0.37544603     1.13351562    -0.38959301
 c      1.05184206     0.95645657    -0.48964734
 h      0.48627662    -2.05821932     0.29363734
 h     -1.74590366     1.89572555     0.99723748
 h     -0.92480300     1.84388535    -1.02088870
 h      1.78544855     1.51260907    -1.04939319
 o      2.30795582    -1.03499198     0.35991841
 h      3.02030399    -0.65756533    -0.27709572
 c     -2.53185897    -0.47087674    -0.63080203
 h     -2.32250664    -0.48961834    -1.72733306
 h     -3.29108046    -1.23787283    -0.23164173
 h     -2.85442023     0.54366691    -0.57427297
 h     -0.33868420     1.22677723     1.89136218
          17

 c      1.23722351    -0.35728155    -0.03494303
 c      0.01603288    -1.16440969     0.15757801
 c     -1.07874507    -0.16359157     0.03333852
 c     -0.93818596     1.24279167     1.00903538
 c     -0.34732491     1.13816148    -0.38148956
 c      1.05999004     0.95669591    -0.49816754
 h      0.52667624    -2.07891919     0.30332941
 h     -1.73805295     1.89776939     0.98851577
 h     -0.98483173     1.77476029    -1.12146849
 h      1.88575899     1.49426246    -1.10402237
 o      2.30996429    -1.02574073     0.35041916
 h      2.99063180    -0.65764872    -0.25019139
 c     -2.54936050    -0.47559866    -0.63574680
 h     -2.33557098    -0.48775573    -1.71068268
 h     -3.29558518    -1.23906117    -0.28131017
 h     -2.95440000     0.52852789    -0.55842474
 h     -0.32652525     1.17356031     1.91691616
          17

 c      1.22500984    -0.34682726    -0.01345576
 c      0.00626904    -1.15040705     0.16181419
 c     -1.08130962    -0.15933769     0.03144507
 c     -0.93160026     1.21849739     1.01122535
 c     -0.32231699     1.14355523    -0.37443530
 c      1.06979976     0.95518548    -0.50744989
 h      0.55375921    -2.12304251     0.31836583
 h     -1.75165406     1.90864471     0.98533835
 h     -1.03179863     1.69619861    -1.21258927
 h      1.97268611     1.47534603    -1.14391475
 o      2.31300674    -1.01609390     0.34012439
 h      2.96805565    -0.66343436    -0.21643808
 c     -2.56539427    -0.47906173    -0.64028852
 h     -2.34941116    -0.49362740    -1.69527826
 h     -3.28892387    -1.23633241    -0.33027454
 h     -3.06357024     0.51530757    -0.54024581
 h     -0.31455529     1.11955679     1.94048000
          17

 c      1.21198437    -0.33695682     0.00815118
 c     -0.00144394    -1.13348264     0.16612737
 c     -1.08476619    -0.15574496     0.02925676
 c     -0.92395169     1.19349834     1.01288187
 c     -0.30170693     1.14991158    -0.36917608
 c      1.08231804     0.95209369    -0.51780596
 h      0.55855423    -2.17105533     0.33489733
 h     -1.77513155     1.91892220     0.98859088
 h     -1.05864138     1.60838165    -1.28478128
 h      2.03673996     1.45206407    -1.16376818
 o      2.31580150    -1.00668113     0.33008247
 h      2.96918211    -0.66505403    -0.19108508
 c     -2.57999659    -0.48017982    -0.64418421
 h     -2.36289486    -0.50548613    -1.68709902
 h     -3.27606306    -1.23770830    -0.37406505
 h     -3.17399735     0.49689219    -0.52097724
 h     -0.30647017     1.06634484     1.95651304
          17

 c      1.19897326    -0.32774780     0.02952688
 c     -0.00676121    -1.11503924     0.17080621
 c     -1.08925225    -0.15278049     0.02685984
 c     -0.91608227     1.16873942     1.01406494
 c     -0.28619686     1.15719186    -0.36611948
 c      1.09792579     0.94737514    -0.52921591
 h      0.53669766    -2.20967708     0.35008728
 h     -1.79740299     1.91942748     0.99879145
 h     -1.06210171     1.51463789    -1.33260902
 h      2.07353090     1.42361811    -1.16188516
 o      2.31737106    -0.99798765     0.32102941
 h      3.00444433    -0.65516361    -0.18391211
 c     -2.59320064    -0.47804884    -0.64729848
 h     -2.37525593    -0.52120023    -1.69007449
 h     -3.26233915    -1.25162717    -0.40863628
 h     -3.27771925     0.46808225    -0.50215885
 h     -0.30422546     1.01536951     1.96172742
          17

 c      1.18695708    -0.31920083     0.05027087
 c     -0.00979457    -1.09605948     0.17604121
 c     -1.09486164    -0.15044539     0.02433194
 c     -0.90866283     1.14492231     1.01467613
 c     -0.27595079     1.16524410    -0.36543349
 c      1.11642984     0.94091782    -0.54142983
 h      0.48761806    -2.23096430     0.36199785
 h     -1.81112395     1.90419784     1.01590948
 h     -1.04168607     1.41956267    -1.35362915
 h      2.08216877     1.39077846    -1.13891035
 o      2.31800375    -0.98990250     0.31273680
 h      3.06373462    -0.63644555    -0.18879149
 c     -2.60515564    -0.47234083    -0.64968305
 h     -2.38657369    -0.53850479    -1.70412298
 h     -3.25011795    -1.28308517    -0.43179904
 h     -3.36817087     0.42669384    -0.48516460
 h     -0.30799274     0.96772719     1.95528426
          17

 c      1.17695096    -0.31122397     0.06996222
 c     -0.01099302    -1.07725470     0.18194574
 c     -1.10163153    -0.14877757     0.02174949
 c     -0.90217909     1.12250097     1.01445439
 c     -0.27065447     1.17385510    -0.36710010
 c      1.13708436     0.93257194    -0.55396926
 h      0.41313617    -2.23058175     0.36932683
 h     -1.81273625     1.87064671     1.03944549
 h     -0.99915432     1.32823908    -1.34793622
 h      2.06540459     1.35572620    -1.09776812
 o      2.31875208    -0.98202910     0.30456048
 h      3.12534738    -0.61675256    -0.19265403
 c     -2.61624146    -0.46354014    -0.65154921
 h     -2.39781476    -0.55513038    -1.72513826
 h     -3.23672431    -1.33041346    -0.44384011
 h     -3.44077818     0.37324993    -0.47091363
 h     -0.31627122     0.92402105     1.93872593
          17

 c      1.16989670    -0.30366613     0.08819636
 c     -0.01105112    -1.05910860     0.18856165
 c     -1.10954050    -0.14784243     0.01919565
 c     -0.89696203     1.10172417     1.01298468
 c     -0.26954868     1.18276720    -0.37085987
 c      1.15848952     0.92208112    -0.56604314
 h      0.31679338    -2.20716274     0.37132021
 h     -1.80195958     1.81913274     1.06859090
 h     -0.93895942     1.24592543    -1.31891920
 h      2.03188713     1.32295850    -1.04473529
 o      2.32046393    -0.97413758     0.29612469
 h      3.17185494    -0.60171526    -0.18670923
 c     -2.62690524    -0.45281196    -0.65318045
 h     -2.41037606    -0.56890361    -1.74698983
 h     -3.21637035    -1.38618199    -0.44673845
 h     -3.49328086     0.31043415    -0.45971789
 h     -0.32605552     0.88425419     1.91575226
          17

 c      1.16658227    -0.29638530     0.10461299
 c     -0.01083916    -1.04180491     0.19584572
 c     -1.11851216    -0.14771064     0.01676652
 c     -0.89314900     1.08263755     1.00975122
 c     -0.27141336     1.19171427    -0.37601025
 c      1.17839306     0.90894761    -0.57645302
 h      0.20373249    -2.16295510     0.36790195
 h     -1.78184356     1.75289763     1.10242940
 h     -0.86967302     1.17752482    -1.27563328
 h      1.99984624     1.30098963    -0.99084852
 o      2.32353956    -0.96622823     0.28739178
 h      3.19403931    -0.59347640    -0.16775948
 c     -2.63735414    -0.44162312    -0.65484945
 h     -2.42551725    -0.57791350    -1.76389438
 h     -3.18381252    -1.44111083    -0.44295729
 h     -3.52614995     0.24275349    -0.45115864
 h     -0.33326989     0.84784179     1.89151439
          17

 c      1.16757557    -0.28933912     0.11892524
 c     -0.01131538    -1.02507067     0.20364340
 c     -1.12842118    -0.14842332     0.01456489
 c     -0.89055004     1.06504266     1.00426192
 c     -0.27455127     1.20052017    -0.38110264
 c      1.19395301     0.89247697    -0.58382445
 h      0.08048575    -2.10549040     0.35994690
 h     -1.75934786     1.67826923     1.14028976
 h     -0.80557487     1.12625969    -1.23620782
 h      1.99534160     1.30209543    -0.94970063
 o      2.32799842    -0.95846953     0.27855209
 h      3.18975498    -0.59147628    -0.13652383
 c     -2.64736399    -0.43142932    -0.65676665
 h     -2.44399668    -0.58069548    -1.77191664
 h     -3.13632774    -1.48723596    -0.43475549
 h     -3.54314463     0.17627677    -0.44392684
 h     -0.33377130     0.81392360     1.87101012
          17

 c      1.17316201    -0.28269195     0.13097264
 c     -0.01335136    -1.00809713     0.21168222
 c     -1.13909940    -0.14993816     0.01267049
 c     -0.88854100     1.04849951     0.99622321
 c     -0.27709816     1.20923669    -0.38406897
 c      1.20354876     0.87259270    -0.58757501
 h     -0.04624706    -2.04853813     0.34937248
 h     -1.74512919     1.60404976     1.18228976
 h     -0.76419520     1.09182720    -1.22611597
 h      2.03191805     1.33321320    -0.92678836
 o      2.33347617    -0.95118477     0.26997508
 h      3.16395147    -0.59253347    -0.09690160
 c     -2.65627308    -0.42350673    -0.65904880
 h     -2.46593965    -0.57637093    -1.76961346
 h     -3.07381364    -1.51911810    -0.42401030
 h     -3.55144028     0.11800551    -0.43573570
 h     -0.32483071     0.78202544     1.85687115
          17

 c      1.18331671    -0.27685605     0.14077097
 c     -0.01751393    -0.98993789     0.21965054
 c     -1.15035150    -0.15209038     0.01108282
 c     -0.88628993     1.03256184     0.98568731
 c     -0.27804040     1.21804518    -0.38372774
 c      1.20827783     0.85074115    -0.58843125
 h     -0.17169524    -2.00779994     0.33835324
 h     -1.74968397     1.53829956     1.22937917
 h     -0.75453057     1.07157349    -1.26002836
 h      2.09324186     1.38553875    -0.91411398
 o      2.33909660    -0.94491154     0.26221695
 h      3.13075303    -0.58989037    -0.05615214
 c     -2.66318546    -0.41880966    -0.66166197
 h     -2.49082561    -0.56471896    -1.75828814
 h     -2.99824001    -1.53397628    -0.41223908
 h     -3.55997976     0.07427620    -0.42364793
 h     -0.30623923     0.75264861     1.84804375
          17

 c      1.19771599    -0.27240036     0.14850510
 c     -0.02407783    -0.97047866     0.22734280
 c     -1.16197519    -0.15458761     0.00967093
 c     -0.88341537     1.01719386     0.97315852
 c     -0.27781791     1.22686226    -0.38118704
 c      1.21021480     0.82915452    -0.58748551
 h     -0.29272128    -1.98999981     0.32785806
 h     -1.77564535     1.48354041     1.28160812
 h     -0.76909748     1.06540582    -1.32504127
 h      2.15311267     1.44275833    -0.90148840
 o      2.34352612    -0.94042076     0.25593879
 h      3.11277180    -0.57309906    -0.02357923
 c     -2.66738838    -0.41777575    -0.66431609
 h     -2.51755217    -0.54615762    -1.74206686
 h     -2.91314411    -1.53169151    -0.40060700
 h     -3.57519909     0.04830590    -0.40516680
 h     -0.28015523     0.72724181     1.84058289
          17

 c      1.21574417    -0.26988498     0.15446722
 c     -0.03332412    -0.95082399     0.23468688
 c     -1.17377191    -0.15705026     0.00818501
 c     -0.88034361     1.00285518     0.95958963
 c     -0.27738860     1.23539108    -0.37857379
 c      1.21076272     0.80983139    -0.58556532
 h     -0.40432183    -1.98831698     0.31750701
 h     -1.81470922     1.43627604     1.33595088
 h     -0.79426531     1.07534673    -1.39592940
 h      2.19410937     1.49206371    -0.88352268
 o      2.34597373    -0.93834136     0.25150436
 h      3.12568916    -0.53442301    -0.00398258
 c     -2.66872979    -0.42018771    -0.66639850
 h     -2.54465823    -0.52157728    -1.72744061
 h     -2.82320291    -1.51508156    -0.38983470
 h     -3.59684515     0.03866099    -0.37961158
 h     -0.24997545     0.70762372     1.82974304
          17

 c      1.23649427    -0.26971724     0.15897343
 c     -0.04557379    -0.93250855     0.24163717
 c     -1.18554990    -0.15907150     0.00631644
 c     -0.87787630     0.99014593     0.94612362
 c     -0.27741527     1.24340169    -0.37751690
 c      1.21056755     0.79426862    -0.58323830
 h     -0.49929803    -1.99103491     0.30686994
 h     -1.85392019     1.39159640     1.38704621
 h     -0.81980807     1.10234580    -1.45334723
 h      2.20816084     1.52600181    -0.85866936
 o      2.34739543    -0.93856063     0.24866766
 h      3.15946833    -0.47876057     0.00747250
 c     -2.66757355    -0.42525362    -0.66712816
 h     -2.57077924    -0.49198931    -1.72140586
 h     -2.73372344    -1.49026813    -0.38005103
 h     -3.61851688     0.04032614    -0.34842454
 h     -0.21916872     0.69535754     1.81176143
          17

 c      1.25881419    -0.27205810     0.16227661
 c     -0.06095300    -0.91676154     0.24811731
 c     -1.19713008    -0.16026098     0.00375568
 c     -0.87665989     0.97953710     0.93375286
 c     -0.27821281     1.25078822    -0.37891091
 c      1.20984125     0.78346927    -0.58087029
 h     -0.57119680    -1.98962164     0.29613586
 h     -1.88258583     1.34653497     1.42967588
 h     -0.83982426     1.14574462    -1.48658762
 h      2.19276673     1.54094384    -0.82733134
 o      2.34963509    -0.94048723     0.24699512
 h      3.19159026    -0.41933117     0.01854008
 c     -2.66444103    -0.43186194    -0.66594924
 h     -2.59513612    -0.45820690    -1.72798548
 h     -2.64989805    -1.46635286    -0.37078727
 h     -3.63207837     0.04721493    -0.31414135
 h     -0.19051239     0.69136456     1.78473627
          17

 c      1.28138900    -0.27677958     0.16449764
 c     -0.07927192    -0.90436657     0.25403398
 c     -1.20835260    -0.16025815     0.00022312
 c     -0.87702795     0.97134180     0.92313684
 c     -0.27990662     1.25752025    -0.38312784
 c      1.20856141     0.77793159    -0.57860883
 h     -0.61600514    -1.98017101     0.28598178
 h     -1.89444012     1.30041001     1.46018281
 h     -0.85123104     1.20389600    -1.49087875
 h      2.14888606     1.53603429    -0.79096097
 o      2.35416323    -0.94364043     0.24623927
 h      3.20625751    -0.36775294     0.03381834
 c     -2.65976493    -0.43890047    -0.66284742
 h     -2.61759742    -0.42098610    -1.74534842
 h     -2.57591745    -1.45316654    -0.36144980
 h     -3.63128235     0.05401545    -0.27919383
 h     -0.16566475     0.69576659     1.74883038
          17

 c      1.30283649    -0.28346621     0.16559374
 c     -0.10005659    -0.89575709     0.25929933
 c     -1.21908434    -0.15875246    -0.00452369
 c     -0.87905094     0.96576949     0.91456065
 c     -0.28253282     1.26359991    -0.39016012
 c      1.20648906     0.77757710    -0.57634671
 h     -0.63225558    -1.96225052     0.27731857
 h     -1.88722560     1.25414244     1.47672928
 h     -0.85282235     1.27463325    -1.46545199
 h      2.08096632     1.51348597    -0.75190387
 o      2.36183972    -0.94779153     0.24632934
 h      3.19735033    -0.33116763     0.05476491
 c     -2.65382445    -0.44560234    -0.65825735
 h     -2.63822279    -0.38153741    -1.76655767
 h     -2.51473615    -1.45710191    -0.35234670
 h     -3.61304499     0.05693389    -0.24528277
 h     -0.14492176     0.70786220     1.70614596
          17

 c      1.32181346    -0.29149209     0.16538055
 c     -0.12260889    -0.89107012     0.26383988
 c     -1.22921984    -0.15551855    -0.01070009
 c     -0.88258863     0.96295623     0.90795041
 c     -0.28604734     1.26902751    -0.39961863
 c      1.20299614     0.78160278    -0.57371258
 h     -0.62083763    -1.93809344     0.27115649
 h     -1.86217068     1.20974536     1.47933724
 h     -0.84527575     1.35558082    -1.41342339
 h      1.99908271     1.48062829    -0.71365594
 o      2.37300962    -0.95289936     0.24728649
 h      3.16604362    -0.31259485     0.08096366
 c     -2.64670578    -0.45177167    -0.65270846
 h     -2.65684598    -0.34170244    -1.78320723
 h     -2.46871230    -1.47805545    -0.34539566
 h     -3.57750004     0.05388728    -0.21317057
 h     -0.12714405     0.72620347     1.66038206
          17

 c      1.33714004    -0.30017023     0.16360248
 c     -0.14604049    -0.89009219     0.26759424
 c     -1.23866092    -0.15045597    -0.01850793
 c     -0.88725449     0.96295117     0.90290987
 c     -0.29024570     1.27374045    -0.41060817
 c      1.19676103     0.78827246    -0.57011950
 h     -0.58512468    -1.91279328     0.26853266
 h     -1.82422682     1.17012497     1.47026179
 h     -0.83207307     1.44477726    -1.34327099
 h      1.92241351     1.45342180    -0.68106433
 o      2.38750075    -0.95908589     0.24918142
 h      3.11983953    -0.31058910     0.11076037
 c     -2.63828157    -0.45771109    -0.64660923
 h     -2.67305177    -0.30359653    -1.78858954
 h     -2.43998777    -1.51042428    -0.34355840
 h     -3.52785094     0.04457167    -0.18253897
 h     -0.11004993     0.74881399     1.61615051
          17

 c      1.34793012    -0.30892883     0.16002784
 c     -0.16930309    -0.89214585     0.27050680
 c     -1.24727212    -0.14361380    -0.02814358
 c     -0.89228783     0.96567309     0.89878864
 c     -0.29464912     1.27747938    -0.42161508
 c      1.18591000     0.79511289    -0.56495289
 h     -0.53113533    -1.89504150     0.27044110
 h     -1.78285738     1.13896793     1.45470731
 h     -0.82073286     1.54222928    -1.27038119
 h      1.87727217     1.45555731    -0.65921808
 o      2.40452378    -0.96671452     0.25211842
 h      3.07314702    -0.31742219     0.14150448
 c     -2.62826442    -0.46396962    -0.64025711
 h     -2.68638537    -0.26912737    -1.77900325
 h     -2.43002121    -1.54656731    -0.34955819
 h     -3.47019078     0.03048349    -0.15178698
 h     -0.09114892     0.77358150     1.57784174
          17

 c      1.35369621    -0.31743864     0.15453301
 c     -0.19131051    -0.89612702     0.27252468
 c     -1.25483330    -0.13519040    -0.03978952
 c     -0.89648392     0.97088447     0.89482897
 c     -0.29862834     1.27967083    -0.43087666
 c      1.16971965     0.80059368    -0.55794531
 h     -0.46652756    -1.89628482     0.27777404
 h     -1.75174740     1.12030186     1.44092993
 h     -0.82125055     1.65150044    -1.21318008
 h      1.87675327     1.49980665    -0.65006419
 o      2.42273659    -0.97642125     0.25618920
 h      3.04554834    -0.31855672     0.17030141
 c     -2.61633264    -0.47113045    -0.63389600
 h     -2.69658337    -0.23964468    -1.75392211
 h     -2.43898005    -1.57953919    -0.36502299
 h     -3.41272263     0.01460627    -0.11804488
 h     -0.06919349     0.79870156     1.54837367
          17

 c      1.35440661    -0.32561510     0.14712598
 c     -0.21119938    -0.90103023     0.27360205
 c     -1.26102018    -0.12550486    -0.05357991
 c     -0.89853983     0.97825116     0.89049358
 c     -0.30209398     1.27979527    -0.43761635
 c      1.14995611     0.80560936    -0.54932502
 h     -0.39767811    -1.92470367     0.29130866
 h     -1.74403736     1.11729974     1.43740137
 h     -0.83772929     1.77591732    -1.17931478
 h      1.90484360     1.57089130    -0.65097702
 o      2.44091980    -0.98859679     0.26135344
 h      3.05081685    -0.30157184     0.19598212
 c     -2.60234155    -0.47965238    -0.62766899
 h     -2.70376766    -0.21567438    -1.71590691
 h     -2.46552904    -1.60430850    -0.39029075
 h     -3.36352732     0.00022775    -0.07808791
 h     -0.04523577     0.82291589     1.52862465
          17

 c      1.35046459    -0.33351161     0.13790191
 c     -0.22845635    -0.90673916     0.27371649
 c     -1.26541799    -0.11493743    -0.06954530
 c     -0.89787391     0.98748072     0.88593249
 c     -0.30597249     1.27817125    -0.44267419
 c      1.12911911     0.81185487    -0.53950090
 h     -0.32785913    -1.97661568     0.31152443
 h     -1.76317428     1.13076677     1.44673229
 h     -0.86239098     1.90983870    -1.15885009
 h      1.93718166     1.64426533    -0.65788820
 o      2.45880058    -1.00253241     0.26738874
 h      3.08413760    -0.27078102     0.21998448
 c     -2.58657629    -0.48970909    -0.62144630
 h     -2.70862383    -0.19664494    -1.67049927
 h     -2.50694501    -1.61819510    -0.42454422
 h     -3.32723662    -0.01103196    -0.03044759
 h     -0.02237952     0.84545790     1.51789536
          17

 c      1.34257096    -0.34122318     0.12699728
 c     -0.24269306    -0.91401310     0.27290331
 c     -1.26755010    -0.10385751    -0.08758061
 c     -0.89499811     0.99839270     0.88205042
 c     -0.31153209     1.27583683    -0.44739030
 c      1.10901183     0.82032686    -0.52882328
 h     -0.25943740    -2.03736532     0.33820345
 h     -1.79984139     1.15884659     1.46327155
 h     -0.88330140     2.03999987    -1.13737761
 h      1.95785134     1.70341143    -0.66747843
 o      2.47668590    -1.01677199     0.27403345
 h      3.12911937    -0.24247115     0.24411507
 c     -2.56983800    -0.50110134    -0.61471065
 h     -2.71253740    -0.18069715    -1.62560978
 h     -2.55942184    -1.62112422    -0.46603390
 h     -3.30325135    -0.02039841     0.02279592
 h     -0.00448020     0.86588864     1.51481369
          17

 c      1.33152343    -0.34884298     0.11456908
 c     -0.25344979    -0.92368437     0.27125375
 c     -1.26690749    -0.09257714    -0.10744704
 c     -0.89096128     1.01086016     0.87996973
 c     -0.31968952     1.27380555    -0.45267376
 c      1.09073132     0.83128998    -0.51754526
 h     -0.19592270    -2.09106425     0.37036028
 h     -1.83970314     1.19825072     1.47803720
 h     -0.89235962     2.15376802    -1.10632951
 h      1.95920868     1.74022237    -0.67738044
 o      2.49472054    -1.03005417     0.28108553
 h      3.17137558    -0.23045107     0.26903333
 c     -2.55323792    -0.51331999    -0.60675241
 h     -2.71748628    -0.16499281    -1.58945863
 h     -2.61856893    -1.61570036    -0.51237211
 h     -3.28735590    -0.03098252     0.07663562
 h      0.00518212     0.88397357     1.51801501
          17

 c      1.31806677    -0.35644357     0.10078825
 c     -0.26023818    -0.93612616     0.26887056
 c     -1.26298844    -0.08134857    -0.12879729
 c     -0.88675189     1.02473495     0.88053517
 c     -0.33090966     1.27272958    -0.45894763
 c      1.07492140     0.84458869    -0.50584502
 h     -0.14140448    -2.12680076     0.40660275
 h     -1.87103720     1.24553209     1.48379264
 h     -0.88614027     2.24261179    -1.06296353
 h      1.93843013     1.75157202    -0.68589172
 o      2.51273450    -1.04161813     0.28839189
 h      3.20242239    -0.24152693     0.29454227
 c     -2.53790395    -0.52566453    -0.59711516
 h     -2.72541446    -0.14691595    -1.56697922
 h     -2.68003710    -1.60662272    -0.56096980
 h     -3.27471136    -0.04586227     0.12549285
 h      0.00472486     0.89961434     1.52649205
          17

 c      1.30283276    -0.36406656     0.08583884
 c     -0.26263121    -0.95120212     0.26582625
 c     -1.25535950    -0.07038270    -0.15121437
 c     -0.88312641     1.03982235     0.88416727
 c     -0.34529931     1.27291189    -0.46631985
 c      1.06187569     0.85983070    -0.49384581
 h     -0.09947430    -2.13919089     0.44548689
 h     -1.88681552     1.29768717     1.47644052
 h     -0.86430486     2.30170882    -1.00789170
 h      1.89573029     1.73743813    -0.69179998
 o      2.53033462    -1.05115716     0.29582272
 h      3.21892252    -0.27641137     0.32012331
 c     -2.52481887    -0.53736379    -0.58591011
 h     -2.73731904    -0.12557811    -1.55711153
 h     -2.73998847    -1.59898246    -0.60956055
 h     -3.26169390    -0.06692826     0.16510216
 h     -0.00601117     0.91279211     1.53974705
          17

 c      1.28635061    -0.37172177     0.06992087
 c     -0.26030919    -0.96836760     0.26213898
 c     -1.24373929    -0.05987040    -0.17425259
 c     -0.88063647     1.05588542     0.89088899
 c     -0.36265910     1.27437645    -0.47468243
 c      1.05148286     0.87639274    -0.48161278
 h     -0.07270597    -2.12727226     0.48573378
 h     -1.88410603     1.35234122     1.45459184
 h     -0.82848068     2.32915252    -0.94363102
 h      1.83451110     1.70101816    -0.69451213
 o      2.54692574    -1.05878819     0.30325358
 h      3.22238552    -0.33019269     0.34529476
 c     -2.51476422    -0.54776522    -0.57374074
 h     -2.75288742    -0.10219487    -1.55380551
 h     -2.79502853    -1.59591036    -0.65648306
 h     -3.24638009    -0.09467316     0.19324231
 h     -0.02548374     0.92350135     1.55783522
          17

 c      1.26909064    -0.37939323     0.05325519
 c     -0.25308522    -0.98672456     0.25775198
 c     -1.22808921    -0.05000304    -0.19746507
 c     -0.87963276     1.07264696     0.90037796
 c     -0.38247269     1.27687592    -0.48373118
 c      1.04303086     0.89324440    -0.46910366
 h     -0.06242780    -2.09406061     0.52649162
 h     -1.86346352     1.40789406     1.41905789
 h     -0.78198888     2.32614127    -0.87424338
 h      1.76339841     1.65084921    -0.69475525
 o      2.56161607    -1.06510456     0.31054124
 h      3.22038969    -0.39136026     0.37001482
 c     -2.50826701    -0.55651199    -0.56141121
 h     -2.77098453    -0.07908344    -1.54959122
 h     -2.84177796    -1.59732274    -0.70051311
 h     -3.22850616    -0.12835517     0.20987181
 h     -0.05081588     0.93168816     1.58126321
          17

 c      1.25150782    -0.38705249     0.03609096
 c     -0.24093526    -1.00499188     0.25249366
 c     -1.20868391    -0.04099319    -0.22041082
 c     -0.88017607     1.08976584     0.91201959
 c     -0.40386991     1.27978496    -0.49294889
 c      1.03493688     0.90865018    -0.45605291
 h     -0.06849844    -2.04717618     0.56789931
 h     -1.82910125     1.46388483     1.37271787
 h     -0.73017261     2.29871264    -0.80559404
 h      1.69953533     1.60429763    -0.69611120
 o      2.57316542    -1.07114587     0.31748975
 h      3.22713310    -0.44212630     0.39520983
 c     -2.50551214    -0.56355389    -0.54971781
 h     -2.79038885    -0.05844561    -1.53846632
 h     -2.87680103    -1.60079603    -0.74056073
 h     -3.20942476    -0.16616942     0.21720218
 h     -0.07856885     0.93724344     1.61064633
          17

 c      1.23405495    -0.39469188     0.01871641
 c     -0.22401673    -1.02147454     0.24601143
 c     -1.18613602    -0.03308928    -0.24264612
 c     -0.88189518     1.10678080     0.92499098
 c     -0.42562873     1.28187342    -0.50160801
 c      1.02492942     0.92031604    -0.44193013
 h     -0.08923563    -1.99955851     0.61202485
 h     -1.78947460     1.52166774     1.32047091
 h     -0.68073184     2.26097423    -0.74558614
 h      1.66702074     1.58596155    -0.70574379
 o      2.58046687    -1.07783509     0.32387039
 h      3.25580403    -0.46723621     0.42246742
 c     -2.50626410    -0.56903058    -0.53938557
 h     -2.81026690    -0.04167911    -1.51700615
 h     -2.89708849    -1.60344903    -0.77562179
 h     -3.19207096    -0.20542950     0.21975719
 h     -0.10583783     0.94009907     1.64610960
          17

 c      1.21716287    -0.40238830     0.00146699
 c     -0.20261483    -1.03432069     0.23776456
 c     -1.16136434    -0.02658128    -0.26371475
 c     -0.88397524     1.12307490     0.93842261
 c     -0.44634197     1.28123850    -0.50890046
 c      1.01171218     0.92707234    -0.42648138
 h     -0.12221574    -1.96690782     0.66315556
 h     -1.75653558     1.58485922     1.26839636
 h     -0.64256700     2.23637068    -0.70302269
 h      1.67822715     1.60825725    -0.72818745
 o      2.58352999    -1.08507613     0.32957157
 h      3.30323862    -0.46814664     0.45172579
 c     -2.50988272    -0.57314795    -0.53103672
 h     -2.83036847    -0.02910878    -1.48445214
 h     -2.90063370    -1.60332487    -0.80494530
 h     -3.18048900    -0.24303400     0.22391932
 h     -0.13121384     0.94039675     1.68669476
          17

 c      1.20124145    -0.41033339    -0.01529064
 c     -0.17703058    -1.04237872     0.22731377
 c     -1.13550809    -0.02181389    -0.28315893
 c     -0.88555761     1.13802706     0.95166038
 c     -0.46483284     1.27625955    -0.51429463
 c      0.99635048     0.93021758    -0.41042473
 h     -0.16593063    -1.95816925     0.72461516
 h     -1.74083380     1.65772666     1.22131837
 h     -0.62163610     2.24670592    -0.68377705
 h      1.71827245     1.65589480    -0.75695363
 o      2.58336028    -1.09198738     0.33466360
 h      3.35185316    -0.45907392     0.48032022
 c     -2.51549129    -0.57607670    -0.52506042
 h     -2.85109746    -0.01984537    -1.44255530
 h     -2.88674506    -1.59993620    -0.82821254
 h     -3.17827702    -0.27649039     0.23616069
 h     -0.15499921     0.93859622     1.73021195
          17

 c      1.18674056    -0.41874700    -0.03120380
 c     -0.14766941    -1.04597683     0.21483217
 c     -1.10980363    -0.01921280    -0.30055731
 c     -0.88642739     1.15141760     0.96446086
 c     -0.48045810     1.26740201    -0.51783604
 c      0.98070376     0.93180732    -0.39487615
 h     -0.21941076    -1.96695584     0.79297152
 h     -1.74392437     1.74065174     1.18047842
 h     -0.61765943     2.29093594    -0.68743667
 h      1.76377907     1.70575217    -0.78085400
 o      2.58095638    -1.09778718     0.33926757
 h      3.38515216    -0.45271168     0.50506331
 c     -2.52224744    -0.57787224    -0.52137429
 h     -2.87355013    -0.01168759    -1.39536294
 h     -2.85608654    -1.59431592    -0.84565457
 h     -3.18619163    -0.30515193     0.26006421
 h     -0.17856735     0.93540696     1.77368538
          17

 c      1.17421791    -0.42775850    -0.04597124
 c     -0.11532633    -1.04644355     0.20110812
 c     -1.08545771    -0.01927119    -0.31555969
 c     -0.88716827     1.16364546     0.97684725
 c     -0.49288923     1.25702602    -0.51995294
 c      0.96604418     0.93324943    -0.38064980
 h     -0.27951819    -1.97765720     0.85820797
 h     -1.75732005     1.82760492     1.14463128
 h     -0.62697205     2.34706530    -0.70942975
 h      1.79901312     1.74300859    -0.79198328
 o      2.57689424    -1.10207507     0.34345812
 h      3.39388001    -0.45565320     0.52372206
 c     -2.52952862    -0.57846532    -0.51930039
 h     -2.89945063    -0.00130252    -1.34859897
 h     -2.81051603    -1.58877208    -0.85809542
 h     -3.20090442    -0.33055884     0.29434194
 h     -0.20343680     0.93158592     1.81407598
          17

 c      1.16438581    -0.43731695    -0.05936741
 c     -0.08126128    -1.04514612     0.18705083
 c     -1.06354133    -0.02246214    -0.32791347
 c     -0.88860445     1.17543377     0.98880771
 c     -0.50186633     1.24755683    -0.52110639
 c      0.95302894     0.93530044    -0.36818821
 h     -0.34060562    -1.97695401     0.90977203
 h     -1.76963019     1.90943189     1.11284492
 h     -0.64604092     2.39270973    -0.74469131
 h      1.81608147     1.76085070    -0.78644111
 o      2.57135755    -1.10476223     0.34724373
 h      3.37527879    -0.46946598     0.53525887
 c     -2.53691779    -0.57773210    -0.51779170
 h     -2.93069046     0.01484124    -1.30806293
 h     -2.75273249    -1.58621890    -0.86684962
 h     -3.21643917    -0.35543053     0.33390080
 h     -0.23061783     0.92774152     1.84891395
          17

 c      1.15812456    -0.44715384    -0.07125479
 c     -0.04705975    -1.04314152     0.17338383
 c     -1.04490576    -0.02909980    -0.33747298
 c     -0.89133149     1.18744202     1.00017534
 c     -0.50721440     1.24060386    -0.52165416
 c      0.94197394     0.93832769    -0.35768242
 h     -0.39634051    -1.95782886     0.94033990
 h     -1.77237420     1.97820029     1.08542853
 h     -0.67208660     2.41396506    -0.78895836
 h      1.81176924     1.75708959    -0.76290205
 o      2.56417970    -1.10601986     0.35055733
 h      3.33232805    -0.49147349     0.53992161
 c     -2.54413182    -0.57556143    -0.51590569
 h     -2.96825719     0.03863491    -1.27718128
 h     -2.68579579    -1.58887036    -0.87335520
 h     -3.22679183    -0.38233951     0.37265767
 h     -0.26035902     0.92421828     1.87669001
          17

 c      1.15644551    -0.45679555    -0.08158429
 c     -0.01448382    -1.04123648     0.16061939
 c     -1.03012450    -0.03920828    -0.34419864
 c     -0.89562414     1.20011033     1.01065706
 c     -0.50892351     1.23692856    -0.52184275
 c      0.93300540     0.94243035    -0.34915058
 h     -0.44106156    -1.91847471     0.94614733
 h     -1.76118252     2.02891272     1.06341867
 h     -0.70279761     2.40429301    -0.83873985
 h      1.78588948     1.73245906    -0.72172907
 o      2.55478568    -1.10632274     0.35322674
 h      3.27469014    -0.51399609     0.53968140
 c     -2.55100668    -0.57190606    -0.51317196
 h     -3.01109978     0.06871343    -1.25539714
 h     -2.61282342    -1.59665004    -0.87859917
 h     -3.22762006    -0.41299812     0.40566941
 h     -0.29215049     0.92106220     1.89701888
          17

 c      1.16037033    -0.46562885    -0.09038119
 c      0.01468423    -1.04005152     0.14909523
 c     -1.01947030    -0.05245148    -0.34815061
 c     -0.90149399     1.21365136     1.01988523
 c     -0.50718462     1.23656541    -0.52181672
 c      0.92604599     0.94740640    -0.34244757
 h     -0.47033363    -1.86072111     0.92638362
 h     -1.73513265     2.05956433     1.04798486
 h     -0.73617172     2.36222688    -0.89113288
 h      1.74154218     1.69080144    -0.66492756
 o      2.54216571    -1.10649577     0.35495052
 h      3.21932321    -0.52356633     0.53863805
 c     -2.55744925    -0.56685945    -0.50962760
 h     -3.05606310     0.10073161    -1.23901926
 h     -2.53715063    -1.60651353    -0.88274977
 h     -3.21671165    -0.44813835     0.42997987
 h     -0.32487465     0.91804916     1.91057236
          17

 c      1.17070546    -0.47302926    -0.09770859
 c      0.03888850    -1.03994771     0.13894128
 c     -1.01293257    -0.06815206    -0.34947872
 c     -0.90872275     1.22804966     1.02746325
 c     -0.50236942     1.23890030    -0.52161087
 c      0.92062291     0.95257637    -0.33721664
 h     -0.48141230    -1.78950219     0.88311323
 h     -1.69629035     2.07115760     1.04009182
 h     -0.77062136     2.29058527    -0.94394468
 h      1.68739866     1.64109531    -0.59676562
 o      2.52535043    -1.10737800     0.35540755
 h      3.18332030    -0.50628702     0.54136116
 c     -2.56331373    -0.56069969    -0.50561806
 h     -3.09902063     0.12932484    -1.22357011
 h     -2.46267509    -1.61351055    -0.88537077
 h     -3.19389558    -0.48766711     0.44479851
 h     -0.35704630     0.91475764     1.91879576
          17

 c      1.18775587    -0.47852110    -0.10362095
 c      0.05716048    -1.04082028     0.12993309
 c     -1.01026622    -0.08538933    -0.34840838
 c     -0.91682581     1.24300562     1.03301194
 c     -0.49495885     1.24271695    -0.52109933
 c      0.91556529     0.95653579    -0.33285579
 h     -0.47438156    -1.71362599     0.82234180
 h     -1.64996879     2.06833845     1.04032635
 h     -0.80544635     2.19702092    -0.99640073
 h      1.64128469     1.60050008    -0.52415254
 o      2.50445506    -1.10893288     0.35455280
 h      3.16783546    -0.46208033     0.54833679
 c     -2.56830210    -0.55383664    -0.50159554
 h     -3.13618798     0.15001198    -1.20557570
 h     -2.39381044    -1.61283693    -0.88604413
 h     -3.16084443    -0.53092278     0.45153817
 h     -0.38713222     0.91069091     1.92339825
          17

 c      1.21110563    -0.48190520    -0.10813238
 c      0.06952858    -1.04183625     0.12124912
 c     -1.01105942    -0.10314066    -0.34521831
 c     -0.92498770     1.25783564     1.03621449
 c     -0.48544773     1.24630512    -0.51990734
 c      0.90923818     0.95739372    -0.32874960
 h     -0.45453070    -1.64768031     0.75633914
 h     -1.60530880     2.06045589     1.04883995
 h     -0.84165298     2.09438299    -1.05040097
 h      1.62765234     1.59178779    -0.45380768
 o      2.48068845    -1.11012441     0.35265775
 h      3.15828395    -0.40680606     0.55545431
 c     -2.57195570    -0.54671071    -0.49800963
 h     -3.16491811     0.16013508    -1.18319685
 h     -2.33497006    -1.60146626    -0.88491972
 h     -3.12077812    -0.57700029     0.45373387
 h     -0.41385849     0.90542945     1.92576750
          17

 c      1.23959044    -0.48328246    -0.11122761
 c      0.07720807    -1.04137852     0.11136148
 c     -1.01480378    -0.12042987    -0.34020115
 c     -0.93213141     1.27149779     1.03683945
 c     -0.47433423     1.24787724    -0.51742442
 c      0.90140808     0.95441102    -0.32478700
 h     -0.43439166    -1.61271976     0.70475409
 h     -1.57434372     2.06104303     1.06549912
 h     -0.88206847     1.99751431    -1.11070486
 h      1.65603152     1.62423492    -0.38605716
 o      2.45534124    -1.10982769     0.35003626
 h      3.14063963    -0.35798528     0.55849434
 c     -2.57372937    -0.53971309    -0.49522582
 h     -3.18405238     0.15911000    -1.15623378
 h     -2.28991412    -1.57884902    -0.88297769
 h     -3.07779646    -0.62509992     0.45637516
 h     -0.43639818     0.89876237     1.92652899
          17

 c      1.27147176    -0.48291594    -0.11292915
 c      0.08184102    -1.03785904     0.09880402
 c     -1.02093617    -0.13645094    -0.33361173
 c     -0.93736810     1.28308240     1.03473466
 c     -0.46235071     1.24638115    -0.51319324
 c      0.89441125     0.94899885    -0.32116286
 h     -0.42714391    -1.62776699     0.68562739
 h     -1.56669911     2.08181399     1.09016795
 h     -0.92844438     1.91501102    -1.18072850
 h      1.70733916     1.68164263    -0.31724389
 o      2.42938637    -1.10734731     0.34692460
 h      3.10827193    -0.32694731     0.55531383
 c     -2.57311654    -0.53315501    -0.49337731
 h     -3.19412066     0.14845685    -1.12600365
 h     -2.26120229    -1.54699817    -0.88208041
 h     -3.03568642    -0.67468375     0.46411614
 h     -0.45434866     0.89072439     1.92550357
          17

 c      1.30464955    -0.48100034    -0.11339157
 c      0.08383622    -1.03135690     0.08376239
 c     -1.02884924    -0.15062857    -0.32563275
 c     -0.94062861     1.29262369     1.02985593
 c     -0.45072669     1.24191500    -0.50743237
 c      0.89114519     0.94301796    -0.31778346
 h     -0.43001927    -1.69164249     0.69669366
 h     -1.58219678     2.12296185     1.12234759
 h     -0.97722717     1.84483871    -1.25654557
 h      1.75660549     1.74194844    -0.24691869
 o      2.40359343    -1.10247282     0.34351908
 h      3.06099002    -0.31862455     0.54573026
 c     -2.56976802    -0.52728988    -0.49216987
 h     -3.19748640     0.13176296    -1.09519019
 h     -2.24982111    -1.51033643    -0.88491833
 h     -2.99670517    -0.72516803     0.47880833
 h     -0.46760318     0.88155941     1.92198393
          17

 c      1.33672643    -0.47751492    -0.11297388
 c      0.08249968    -1.02357112     0.06781723
 c     -1.03791858    -0.16260632    -0.31638619
 c     -0.94262520     1.30113741     1.02234092
 c     -0.44094311     1.23515249    -0.50089966
 c      0.89358965     0.93761503    -0.31432183
 h     -0.42724468    -1.78385963     0.71861854
 h     -1.61132423     2.17268746     1.16016109
 h     -1.02064059     1.78048313    -1.32829959
 h      1.78862705     1.79096332    -0.17739318
 o      2.37866017    -1.09549003     0.34002952
 h      3.00390976    -0.33219812     0.53127929
 c     -2.56353334    -0.52235075    -0.49082664
 h     -3.19816817     0.11430173    -1.06738633
 h     -2.25505661    -1.47529302    -0.89482104
 h     -2.96130833    -0.77536231     0.49828991
 h     -0.47630366     0.87169895     1.91498852
          17

 c      1.36502196    -0.47217818    -0.11226756
 c      0.07745756    -1.01627690     0.05238368
 c     -1.04755546    -0.17220788    -0.30597503
 c     -0.94420206     1.30981827     1.01249464
 c     -0.43418517     1.22668870    -0.49433803
 c      0.90273724     0.93332486    -0.31043216
 h     -0.40698937    -1.88275836     0.73383214
 h     -1.64290759     2.21674887     1.20037118
 h     -1.05133359     1.71747970    -1.38641092
 h      1.79687923     1.82172173    -0.11148060
 o      2.35520615    -1.08727306     0.33669394
 h      2.94787875    -0.36031946     0.51540871
 c     -2.55444580    -0.51854407    -0.48833384
 h     -3.20075445     0.10176861    -1.04589273
 h     -2.27482569    -1.44910086    -0.91524259
 h     -2.92897149    -0.82334393     0.51767631
 h     -0.48085085     0.86175465     1.90340028
          17

 c      1.38674542    -0.46445407    -0.11205565
 c      0.06898749    -1.01067411     0.03824337
 c     -1.05724614    -0.17940822    -0.29451727
 c     -0.94593299     1.31949761     1.00069222
 c     -0.43104234     1.21687207    -0.48820019
 c      0.91879499     0.93038862    -0.30584292
 h     -0.36541998    -1.97330009     0.73239848
 h     -1.66895860     2.24497922     1.23935920
 h     -1.06475073     1.65453279    -1.42469351
 h      1.77972936     1.83136191    -0.05166626
 o      2.33367293    -1.07933755     0.33375928
 h      2.90972808    -0.38843770     0.50351840
 c     -2.54274237    -0.51603959    -0.48389834
 h     -3.20822648     0.09812665    -1.03187466
 h     -2.30662107    -1.43711774    -0.94862188
 h     -2.89918330    -0.86695160     0.53183485
 h     -0.48182338     0.85245418     1.88615201
          17

 c      1.39941723    -0.45366121    -0.11314980
 c      0.05773570    -1.00746888     0.02573373
 c     -1.06655710    -0.18431661    -0.28215376
 c     -0.94809478     1.33058647     0.98730162
 c     -0.43149485     1.20587365    -0.48265601
 c      0.94129216     0.92891697    -0.30038797
 h     -0.30364598    -2.04625535     0.70986493
 h     -1.68516371     2.25207061     1.27385041
 h     -1.05915761     1.59248503    -1.44042233
 h      1.73856808     1.81957508     0.00007836
 o      2.31443533    -1.07337858     0.33150302
 h      2.90645583    -0.40110452     0.50099506
 c     -2.52891649    -0.51505280    -0.47734319
 h     -3.22001575     0.10395084    -1.02317295
 h     -2.34847986    -1.43949467    -0.99470927
 h     -2.87193234    -0.90441433     0.53717835
 h     -0.47980800     0.84451487     1.86248426
          17

 c      1.40146022    -0.43924369    -0.11611253
 c      0.04448609    -1.00705219     0.01494738
 c     -1.07511350    -0.18715813    -0.26903868
 c     -0.95075108     1.34317238     0.97264550
 c     -0.43502224     1.19377906    -0.47765458
 c      0.96910246     0.92888051    -0.29404333
 h     -0.22516134    -2.09611294     0.66485490
 h     -1.69008267     2.23652261     1.30120863
 h     -1.03523903     1.53352000    -1.43393823
 h      1.67785768     1.78885847     0.04268808
 o      2.29832281    -1.07011417     0.33032881
 h      2.94064526    -0.39758006     0.50871626
 c     -2.51372553    -0.51592587    -0.46918870
 h     -3.23222380     0.11682620    -1.01508113
 h     -2.39881735    -1.45030764    -1.04963120
 h     -2.84776660    -0.93476576     0.53236825
 h     -0.47522413     0.83850782     1.83218960
          17

 c      1.39264832    -0.42113956    -0.12100810
 c      0.03007011    -1.00958565     0.00582320
 c     -1.08257702    -0.18825092    -0.25532065
 c     -0.95380056     1.35708065     0.95697454
 c     -0.44072698     1.18064485    -0.47292155
 c      1.00041898     0.92994303    -0.28701689
 h     -0.13473537    -2.11996219     0.59789870
 h     -1.68470746     2.19996028     1.31965784
 h     -0.99615191     1.48093645    -1.40904967
 h      1.60658118     1.74663682     0.07720843
 o      2.28651729    -1.06898522     0.33064324
 h      2.99689345    -0.39284882     0.52221646
 c     -2.49811601    -0.51902826    -0.46040644
 h     -3.23973815     0.13320988    -1.00240298
 h     -2.45534860    -1.46064411    -1.10698456
 h     -2.82771598    -0.95806248     0.51839470
 h     -0.46819934     0.83476650     1.79576230
          17

 c      1.37411986    -0.40003786    -0.12734983
 c      0.01534699    -1.01497851    -0.00184435
 c     -1.08864468    -0.18798901    -0.24112386
 c     -0.95695520     1.37186361     0.94042849
 c     -0.44743192     1.16651648    -0.46786776
 c      1.03276710     0.93119974    -0.27991492
 h     -0.03803117    -2.11763438     0.51122141
 h     -1.67275557     2.14724350     1.32874964
 h     -0.94802166     1.43923842    -1.37439079
 h      1.53978447     1.70870481     0.10907858
 o      2.27963605    -1.06902361     0.33254480
 h      3.05578193    -0.40146164     0.53595279
 c     -2.48307876    -0.52456568    -0.45208571
 h     -3.23829033     0.15004385    -0.98110615
 h     -2.51462563    -1.46263287    -1.16012275
 h     -2.81320618    -0.97549096     0.49840213
 h     -0.45852191     0.83337044     1.75442543
          17

 c      1.34797327    -0.37735279    -0.13427034
 c      0.00117804    -1.02276821    -0.00844105
 c     -1.09307509    -0.18683372    -0.22654233
 c     -0.95966850     1.38675456     0.92298223
 c     -0.45379698     1.15143730    -0.46151965
 c      1.06342564     0.93132877    -0.27378860
 h      0.05869829    -2.09311537     0.40910093
 h     -1.66147571     2.08692140     1.33017724
 h     -0.89988726     1.41401882    -1.34437754
 h      1.49537652     1.69808887     0.14899181
 o      2.27741472    -1.06936701     0.33577630
 h      3.10304743    -0.43033325     0.54591784
 c     -2.46949045    -0.53249036    -0.44520341
 h     -3.22548490     0.16550218    -0.94896434
 h     -2.57253154    -1.45143467    -1.20383964
 h     -2.80590832    -0.98929034     0.47719369
 h     -0.44569484     0.83422954     1.71003141
          17

 c      1.31671313    -0.35498931    -0.14078060
 c     -0.01167044    -1.03193686    -0.01455662
 c     -1.09573419    -0.18530990    -0.21164936
 c     -0.96112721     1.40071978     0.90443969
 c     -0.45861219     1.13554129    -0.45285457
 c      1.09060401     0.93013712    -0.26942623
 h      0.14957566    -2.05693085     0.29812954
 h     -1.66168495     2.03044477     1.32830679
 h     -0.86081520     1.41053242    -1.33531229
 h      1.48163947     1.72759312     0.20457689
 o      2.27900678    -1.06939271     0.33989629
 h      3.13067009    -0.47999129     0.54985456
 c     -2.45800432    -0.54255018    -0.44047370
 h     -3.20108726     0.17923435    -0.90556338
 h     -2.62500561    -1.42534289    -1.23497927
 h     -2.80736729    -1.00224983     0.46005650
 h     -0.42909544     0.83727790     1.66487164
          17

 c      1.28280869    -0.33503944    -0.14596460
 c     -0.02271234    -1.04088629    -0.02087480
 c     -1.09663956    -0.18400031    -0.19651726
 c     -0.96055993     1.41283003     0.88464812
 c     -0.46125822     1.11931694    -0.44180786
 c      1.11399045     0.92991099    -0.26642757
 h      0.23111973    -2.02686558     0.18591584
 h     -1.68406912     1.98766562     1.32840707
 h     -0.83403386     1.43015194    -1.35363646
 h      1.49152771     1.78376454     0.26928199
 o      2.28328083    -1.06881005     0.34443447
 h      3.13655562    -0.54634717     0.54702207
 c     -2.44901358    -0.55441396    -0.43819012
 h     -3.16702214     0.19248502    -0.85207422
 h     -2.66857903    -1.38527750    -1.25255108
 h     -2.81830629    -1.01668869     0.45083903
 h     -0.40822887     0.84271277     1.62147173
          17

 c      1.24844557    -0.31938311    -0.14907213
 c     -0.03180395    -1.04808766    -0.02785974
 c     -1.09598965    -0.18351965    -0.18123635
 c     -0.95789671     1.42281937     0.86396310
 c     -0.46175673     1.10379295    -0.42985856
 c      1.13380047     0.93380461    -0.26379150
 h      0.30305228    -2.02078749     0.07737059
 h     -1.73128975     1.96031458     1.33183436
 h     -0.81543703     1.46780615    -1.38919618
 h      1.51433050     1.84307383     0.32942065
 o      2.28885616    -1.06774190     0.34893854
 h      3.12589382    -0.62102343     0.53834754
 c     -2.44266755    -0.56777206    -0.43808798
 h     -3.12713815     0.20807698    -0.79085598
 h     -2.70079174    -1.33444173    -1.25791808
 h     -2.83788203    -1.03342944     0.45019927
 h     -0.38303621     0.85119138     1.58238469
          17

 c      1.21543078    -0.30922869    -0.14955651
 c     -0.03878304    -1.05325496    -0.03558463
 c     -1.09416456    -0.18444789    -0.16592462
 c     -0.95402313     1.43110466     0.84343263
 c     -0.46027436     1.09028771    -0.41919515
 c      1.15017646     0.94394403    -0.26076624
 h      0.36435204    -2.04299219    -0.02724639
 h     -1.79474217     1.94197397     1.33388157
 h     -0.79909823     1.51445559    -1.42488456
 h      1.54293189     1.88892596     0.37464281
 o      2.29394784    -1.06673389     0.35294898
 h      3.11393697    -0.69138359     0.52682085
 c     -2.43891126    -0.58229734    -0.43934156
 h     -3.08637206     0.22977046    -0.72473731
 h     -2.72069007    -1.27826041    -1.25530463
 h     -2.86352794    -1.05164358     0.45543940
 h     -0.35416452     0.86391325     1.54991249
          17

 c      1.18522084    -0.30478796    -0.14709432
 c     -0.04318336    -1.05745331    -0.04402959
 c     -1.09166595    -0.18724926    -0.15072747
 c     -0.95021411     1.43823799     0.82439350
 c     -0.45682138     1.07999659    -0.41171122
 c      1.16318522     0.96089251    -0.25695711
 h      0.41002496    -2.08250773    -0.12859481
 h     -1.86089872     1.92474115     1.32772871
 h     -0.78130049     1.56129287    -1.44748735
 h      1.57334841     1.91316508     0.39959878
 o      2.29652274    -1.06649937     0.35604148
 h      3.12326787    -0.74412103     0.51650868
 c     -2.43755523    -0.59744487    -0.44072410
 h     -3.04901357     0.26038580    -0.65604125
 h     -2.72937468    -1.22417463    -1.25235155
 h     -2.89164510    -1.06970985     0.46204401
 h     -0.32307443     0.88250757     1.52577235
          17

 c      1.15903407    -0.30526974    -0.14158481
 c     -0.04453502    -1.06205720    -0.05332622
 c     -1.08899986    -0.19221719    -0.13580699
 c     -0.94752845     1.44454611     0.80801066
 c     -0.45130483     1.07377936    -0.40865394
 c      1.17284318     0.98381238    -0.25219709
 h      0.43423600    -2.12469412    -0.22518253
 h     -1.91816257     1.90356331     1.30846571
 h     -0.76071977     1.60169445    -1.45022449
 h      1.60330205     1.91323630     0.40247185
 o      2.29551436    -1.06730318     0.35807277
 h      3.16417604    -0.77450966     0.50835787
 c     -2.43838162    -0.61229139    -0.44086793
 h     -3.01693046     0.29922314    -0.58613893
 h     -2.72997722    -1.18022758    -1.25936643
 h     -2.91863101    -1.08627393     0.46556238
 h     -0.29190710     0.90872040     1.51086798
          17

 c      1.13796436    -0.30920018    -0.13311401
 c     -0.04269986    -1.06807850    -0.06369400
 c     -1.08655803    -0.19944977    -0.12132472
 c     -0.94660506     1.45010163     0.79506450
 c     -0.44365525     1.07213432    -0.41059853
 c      1.17907506     1.01088051    -0.24649897
 h      0.43359906    -2.15870155    -0.31408561
 h     -1.95910481     1.87651603     1.27403604
 h     -0.73757724     1.63138992    -1.43145539
 h      1.63174313     1.89066929     0.38414743
 o      2.29168277    -1.06879282     0.35926938
 h      3.22050349    -0.78853886     0.49848951
 c     -2.44125418    -0.62574226    -0.43867094
 h     -2.98953359     0.34117091    -0.51615886
 h     -2.72604420    -1.15150242    -1.28508168
 h     -2.94166642    -1.10085139     0.46281600
 h     -0.26315747     0.94401369     1.50526740
          17

 c      1.12301499    -0.31488031    -0.12189073
 c     -0.03792051    -1.07608333    -0.07533425
 c     -1.08454462    -0.20885309    -0.10742926
 c     -0.94767535     1.45479259     0.78588872
 c     -0.43388952     1.07522532    -0.41744899
 c      1.18165577     1.03969256    -0.24011541
 h      0.40749713    -2.17821480    -0.39228459
 h     -1.98027835     1.84387887     1.22475177
 h     -0.71314631     1.64836966    -1.39358829
 h      1.65940278     1.85141476     0.34858160
 o      2.28640728    -1.07053884     0.35991743
 h      3.26806677    -0.79371374     0.48276139
 c     -2.44618370    -0.63701554    -0.43382044
 h     -2.96541219     0.37880044    -0.44786851
 h     -2.71898772    -1.13662968    -1.33019337
 h     -2.95913975    -1.11397041     0.45244166
 h     -0.23929503     0.98922290     1.50834184
          17

 c      1.11503267    -0.32076369    -0.10818814
 c     -0.03072750    -1.08625433    -0.08838489
 c     -1.08297085    -0.22017876    -0.09425208
 c     -0.95059304     1.45837563     0.78036482
 c     -0.42209123     1.08287483    -0.42839686
 c      1.18012542     1.06750085    -0.23364795
 h      0.35737488    -2.18041771    -0.45734376
 h     -1.98203216     1.80748020     1.16281905
 h     -0.68978059     1.65333107    -1.34328450
 h      1.69033276     1.80712502     0.30383306
 o      2.28063533    -1.07229594     0.36018135
 h      3.29077247    -0.79442763     0.45937222
 c     -2.45321646    -0.64580697    -0.42692183
 h     -2.94381515     0.40535370    -0.38372790
 h     -2.70775207    -1.12894918    -1.38599096
 h     -2.97083486    -1.12712242     0.43507742
 h     -0.22243158     1.04436413     1.51897990
          17

 c      1.11457978    -0.32568036    -0.09231280
 c     -0.02182269    -1.09838871    -0.10289430
 c     -1.08170177    -0.23308470    -0.08190745
 c     -0.95481350     1.46050639     0.77795538
 c     -0.40833332     1.09449204    -0.44186585
 c      1.17375875     1.09148204    -0.22799760
 h      0.28632196    -2.16555035    -0.50782754
 h     -1.96914535     1.77047969     1.09214263
 h     -0.67133854     1.65082664    -1.29267227
 h      1.73304360     1.77416343     0.26136958
 o      2.27478852    -1.07395481     0.36012496
 h      3.28193483    -0.79251139     0.42841227
 c     -2.46220266    -0.65205031    -0.41905150
 h     -2.92511014     0.41646348    -0.32637028
 h     -2.69094218    -1.12108360    -1.44003817
 h     -2.97793248    -1.14267947     0.41327322
 h     -0.21409177     1.10862233     1.53582088
          17

 c      1.12179971    -0.32893326    -0.07460338
 c     -0.01197746    -1.11180902    -0.11876622
 c     -1.08052194    -0.24719832    -0.07048873
 c     -0.95935276     1.46077286     0.77779426
 c     -0.39261374     1.10903427    -0.45561554
 c      1.16202135     1.10953961    -0.22380762
 h      0.19901709    -2.13752371    -0.54392725
 h     -1.95185584     1.73725255     1.01799192
 h     -0.66344654     1.64985890    -1.25934454
 h      1.79592783     1.76480914     0.22949312
 o      2.26888437    -1.07548716     0.35976154
 h      3.24249438    -0.78809207     0.39104947
 c     -2.47270060    -0.65572219    -0.41127137
 h     -2.91061055     0.41060136    -0.27805367
 h     -2.66835546    -1.10784661    -1.48181539
 h     -2.98267360    -1.16365817     0.39090519
 h     -0.21507827     1.18050869     1.55750494
          17

 c      1.13632331    -0.33028673    -0.05545179
 c     -0.00194003    -1.12525144    -0.13566636
 c     -1.07919512    -0.26216806    -0.06005509
 c     -0.96292212     1.45878398     0.77888350
 c     -0.37497178     1.12535035    -0.46743299
 c      1.14557752     1.12121099    -0.22079833
 h      0.10144556    -2.10516715    -0.56839851
 h     -1.94480502     1.71262075     0.94567274
 h     -0.67182192     1.65992833    -1.25972155
 h      1.87606539     1.77624974     0.20558583
 o      2.26253773    -1.07696326     0.35909347
 h      3.18140737    -0.77944596     0.34894235
 c     -2.48406894    -0.65687021    -0.40437021
 h     -2.90231149     0.38910609    -0.24026576
 h     -2.64106107    -1.08660010    -1.50473608
 h     -2.98744996    -1.19301663     0.37178545
 h     -0.22543128     1.25811402     1.58289261
          17

 c      1.15724800    -0.32984554    -0.03533244
 c      0.00768693    -1.13694366    -0.15297978
 c     -1.07750885    -0.27768940    -0.05061249
 c     -0.96455769     1.45436713     0.78037897
 c     -0.35587811     1.14297873    -0.47637098
 c      1.12639901     1.12718400    -0.21813271
 h     -0.00044332    -2.08194344    -0.58688388
 h     -1.95989960     1.69975445     0.87821900
 h     -0.69751542     1.68186382    -1.29576147
 h      1.95835619     1.79539216     0.18061175
 o      2.25489225    -1.07862978     0.35817200
 h      3.11735894    -0.76204424     0.30339895
 c     -2.49563219    -0.65577812    -0.39872735
 h     -2.90274961     0.35628820    -0.21342551
 h     -2.61094618    -1.05670980    -1.50613925
 h     -2.99347379    -1.23238410     0.35773729
 h     -0.24451620     1.33930958     1.61111474
          17

 c      1.18317622    -0.32785647    -0.01482211
 c      0.01656557    -1.14523007    -0.17002562
 c     -1.07531348    -0.29348635    -0.04210336
 c     -0.96443939     1.44775265     0.78171492
 c     -0.33643177     1.16230824    -0.48299077
 c      1.10682789     1.12820869    -0.21515056
 h     -0.10266688    -2.07995078    -0.60536583
 h     -1.99644821     1.69802572     0.81578303
 h     -0.73458313     1.70628165    -1.35283607
 h      2.02657257     1.81080582     0.14794564
 o      2.24496474    -1.08090637     0.35718338
 h      3.07412178    -0.72915956     0.25419401
 c     -2.50679359    -0.65310917    -0.39425333
 h     -2.91492915     0.31942220    -0.19663051
 h     -2.58030748    -1.01912183    -1.48711918
 h     -2.99992701    -1.28087187     0.34743796
 h     -0.27128992     1.42186251     1.64135166
          17

 c      1.21229098    -0.32449620     0.00541027
 c      0.02449341    -1.14953972    -0.18649354
 c     -1.07256024    -0.30927394    -0.03441099
 c     -0.96377803     1.43949448     0.78245215
 c     -0.31801548     1.18384576    -0.48828803
 c      1.08898831     1.12474867    -0.21152725
 h     -0.20243814    -2.09997681    -0.62521677
 h     -2.04178856     1.70362090     0.75802452
 h     -0.77418390     1.72257282    -1.41262660
 h      2.06970279     1.81635559     0.10530542
 o      2.23291185    -1.08399775     0.35638528
 h      3.06115381    -0.67885670     0.20073031
 c     -2.51704941    -0.64982874    -0.39041878
 h     -2.94198294     0.28760753    -0.18766071
 h     -2.55153718    -0.97626558    -1.45292946
 h     -3.00441426    -1.33501721     0.33715024
 h     -0.30477200     1.50354448     1.67236169
          17

 c      1.24248654    -0.31974284     0.02464791
 c      0.03108798    -1.15048120    -0.20251596
 c     -1.06932067    -0.32475338    -0.02737581
 c     -0.96390582     1.43023952     0.78218457
 c     -0.30190352     1.20777151    -0.49294641
 c      1.07466294     1.11708644    -0.20714628
 h     -0.29497054    -2.13105473    -0.64260300
 h     -2.08129555     1.71203117     0.70574203
 h     -0.80879729     1.72442181    -1.46191087
 h      2.08206920     1.80980530     0.05318542
 o      2.22059327    -1.08753531     0.35584738
 h      3.06436939    -0.62035684     0.14606886
 c     -2.52601163    -0.64680739    -0.38629627
 h     -2.98597501     0.26827815    -0.18369175
 h     -2.52675370    -0.93204136    -1.41372637
 h     -3.00427208    -1.38999122     0.32264582
 h     -0.34443542     1.58203948     1.70195347
          17

 c      1.27156137    -0.31338718     0.04219267
 c      0.03579535    -1.14901145    -0.21830267
 c     -1.06577975    -0.33963715    -0.02081605
 c     -0.96571403     1.42059864     0.78058766
 c     -0.28907340     1.23396242    -0.49726131
 c      1.06522500     1.10545557    -0.20200523
 h     -0.37368463    -2.16008274    -0.65296528
 h     -2.10485512     1.71956750     0.66040421
 h     -0.83333757     1.70964816    -1.49331247
 h      2.06213608     1.79128350    -0.00653518
 o      2.21025861    -1.09100202     0.35546983
 h      3.06540375    -0.56725077     0.09622647
 c     -2.53354066    -0.64434956    -0.38064426
 h     -3.04589071     0.26267044    -0.18259274
 h     -2.50731271    -0.89120795    -1.38386955
 h     -2.99763920    -1.44112063     0.30077534
 h     -0.39010643     1.65473429     1.72700551
          17

 c      1.29743445    -0.30515295     0.05744496
 c      0.03812586    -1.14586690    -0.23390727
 c     -1.06221192    -0.35366553    -0.01454364
 c     -0.96961810     1.41110388     0.77743701
 c     -0.28010446     1.26209958    -0.50124972
 c      1.06146387     1.09009756    -0.19620600
 h     -0.43275402    -2.17806895    -0.65385331
 h     -2.10769026     1.72363455     0.62333506
 h     -0.84483817     1.67878414    -1.50371822
 h      2.01230336     1.76288170    -0.07123613
 o      2.20359584    -1.09416190     0.35517127
 h      3.05453928    -0.52983966     0.05658191
 c     -2.53983672    -0.64216985    -0.37236318
 h     -3.11664835     0.26496622    -0.18352463
 h     -2.49356165    -0.85748080    -1.37653444
 h     -2.98387393    -1.48494853     0.27013632
 h     -0.44147000     1.71881218     1.74419344
          17

 c      1.31836270    -0.29488970     0.06998212
 c      0.03780076    -1.14148957    -0.24922777
 c     -1.05895757    -0.36660025    -0.00837777
 c     -0.97568356     1.40218457     0.77257821
 c     -0.27509300     1.29169922    -0.50470101
 c      1.06330597     1.07123306    -0.18998440
 h     -0.46837772    -2.18062177    -0.64493961
 h     -2.08949576     1.72265597     0.59526912
 h     -0.84218353     1.63421568    -1.49332237
 h      1.94030160     1.72957669    -0.13783599
 o      2.20162012    -1.09704858     0.35493629
 h      3.03014980    -0.51380069     0.03043687
 c     -2.54528633    -0.63984077    -0.36130989
 h     -3.19062252     0.26635762    -0.18624247
 h     -2.48538251    -0.83143127    -1.39468142
 h     -2.96355379    -1.51977522     0.23115519
 h     -0.49757165     1.77154540     1.75090042
          17

 c      1.33313759    -0.28280689     0.07961678
 c      0.03479895    -1.13609488    -0.26406142
 c     -1.05640954    -0.37820564    -0.00215941
 c     -0.98368854     1.39413041     0.76589714
 c     -0.27360376     1.32207812    -0.50712753
 c      1.06953841     1.04894708    -0.18369955
 h     -0.47881858    -2.16683483    -0.62732480
 h     -2.05416044     1.71616228     0.57606950
 h     -0.82644675     1.57990531    -1.46596816
 h      1.86167586     1.70138215    -0.20338962
 o      2.20470625    -1.09980288     0.35478737
 h      2.99603657    -0.52088126     0.01886664
 c     -2.55021054    -0.63708850    -0.34853315
 h     -3.26016708     0.25940465    -0.19022967
 h     -2.48290156    -0.81084679    -1.42874561
 h     -2.93830560    -1.54591058     0.18586218
 h     -0.55659370     1.81070905     1.74596496
          17

 c      1.34121825    -0.26968242     0.08641954
 c      0.02937511    -1.12968888    -0.27812676
 c     -1.05500309    -0.38823429     0.00423706
 c     -0.99308189     1.38704168     0.75731824
 c     -0.27468842     1.35233659    -0.50764934
 c      1.07795505     1.02320587    -0.17770536
 h     -0.46430112    -2.13881669    -0.60315279
 h     -2.01047998     1.70515609     0.56437802
 h     -0.80184305     1.52113006    -1.43060254
 h      1.79877501     1.69395653    -0.26671324
 o      2.21254681    -1.10258614     0.35478807
 h      2.96068039    -0.54882219     0.02040268
 c     -2.55476096    -0.63374902    -0.33559433
 h     -3.31923495     0.23979807    -0.19443979
 h     -2.48633799    -0.79294774    -1.46441564
 h     -2.91050192    -1.56567480     0.13739404
 h     -0.61588140     1.83499243     1.73016316
          17

 c      1.34277047    -0.25698106     0.09070237
 c      0.02207430    -1.12200308    -0.29105112
 c     -1.05519719    -0.39643222     0.01090102
 c     -1.00292627     1.38078631     0.74682487
 c     -0.27700639     1.38147123    -0.50496796
 c      1.08662027     0.99471990    -0.17227541
 h     -0.42727199    -2.10232494    -0.57560707
 h     -1.97284425     1.69249952     0.55728642
 h     -0.77623445     1.46331132    -1.40209504
 h      1.76742078     1.71920064    -0.32904100
 o      2.22408583    -1.10563970     0.35510856
 h      2.93800237    -0.59024653     0.03023238
 c     -2.55894517    -0.62970955    -0.32387156
 h     -3.36397550     0.20636989    -0.19741396
 h     -2.49552881    -0.77569286    -1.49007803
 h     -2.88275010    -1.58286457     0.08921761
 h     -0.67211428     1.84429498     1.70644734
          17

 c      1.33861981    -0.24683779     0.09296761
 c      0.01372277    -1.11238309    -0.30235534
 c     -1.05744286    -0.40256435     0.01788567
 c     -1.01210437     1.37504050     0.73445122
 c     -0.27917737     1.40862991    -0.49781945
 c      1.09517572     0.96627455    -0.16793979
 h     -0.37277794    -2.06805243    -0.54898129
 h     -1.95860061     1.68231481     0.55076704
 h     -0.75822832     1.40976452    -1.39657894
 h      1.76275397     1.77003514    -0.38966521
 o      2.23764175    -1.10933790     0.35606011
 h      2.94607377    -0.63307359     0.04037544
 c     -2.56267357    -0.62499614    -0.31429795
 h     -3.39298346     0.16071966    -0.19742593
 h     -2.50979028    -0.75785572    -1.49898401
 h     -2.85719103    -1.60137497     0.04420372
 h     -0.72162837     1.83985508     1.67989529
          17

 c      1.33010532    -0.24179991     0.09381908
 c      0.00529999    -1.09981960    -0.31150177
 c     -1.06213970    -0.40645211     0.02520274
 c     -1.02007589     1.36952607     0.72019907
 c     -0.28036474     1.43325018    -0.48605210
 c      1.10400618     0.94209069    -0.16561738
 h     -0.30762132    -2.05116093    -0.52807871
 h     -1.97866242     1.67719898     0.54172899
 h     -0.75033317     1.36109050    -1.41930457
 h      1.76999216     1.82650632    -0.44375578
 o      2.25168441    -1.11383309     0.35783914
 h      2.99618686    -0.66811095     0.04464183
 c     -2.56577356    -0.61994150    -0.30735146
 h     -3.40765831     0.10697632    -0.19251982
 h     -2.52801441    -0.73876303    -1.48875714
 h     -2.83489528    -1.62333057     0.00395456
 h     -0.76097435     1.82402283     1.65703320
          17

 c      1.31876241    -0.24422731     0.09382107
 c     -0.00240422    -1.08355535    -0.31808375
 c     -1.06959828    -0.40799889     0.03281860
 c     -1.02759198     1.36428836     0.70403511
 c     -0.28042957     1.45487268    -0.47109104
 c      1.11317724     0.92600920    -0.16617876
 h     -0.23680104    -2.06394067    -0.51605293
 h     -2.02836841     1.67549387     0.53007199
 h     -0.74701193     1.31814169    -1.45941092
 h      1.77871416     1.87176702    -0.48620933
 o      2.26590880    -1.11860095     0.36014758
 h      3.07817111    -0.69799917     0.04526778
 c     -2.56795700    -0.61527187    -0.30311853
 h     -3.41261381     0.05152475    -0.18044968
 h     -2.54880919    -0.71811767    -1.46077800
 h     -2.81576623    -1.64799290    -0.03118246
 h     -0.78772071     1.79940377     1.64404638
          17

 c      1.30591544    -0.25545464     0.09332523
 c     -0.00904623    -1.06411633    -0.32203382
 c     -1.08001568    -0.40718301     0.04066316
 c     -1.03627513     1.35964904     0.68616797
 c     -0.27943182     1.47302114    -0.45504349
 c      1.12252045     0.92036227    -0.17008449
 h     -0.16074612    -2.10361581    -0.51216339
 h     -2.09172092     1.67289233     0.51781350
 h     -0.74089435     1.28364176    -1.50021326
 h      1.78440357     1.89642275    -0.51392035
 o      2.28093712    -1.12289971     0.36242988
 h      3.16776762    -0.73078919     0.04925633
 c     -2.56881033    -0.61197228    -0.30134754
 h     -3.41529449     0.00200058    -0.15862911
 h     -2.57066235    -0.69592230    -1.42024927
 h     -2.79898194    -1.67238041    -0.06152868
 h     -0.80119651     1.76756490     1.64409473
          17

 c      1.29245955    -0.27516069     0.09234768
 c     -0.01447859    -1.04329808    -0.32354477
 c     -1.09343422    -0.40403883     0.04864084
 c     -1.04766030     1.35596527     0.66731868
 c     -0.27728371     1.48731371    -0.43980436
 c      1.13196405     0.92550472    -0.17726476
 h     -0.07876902    -2.15261340    -0.51289095
 h     -2.15235912     1.66585212     0.50694730
 h     -0.72741795     1.26074274    -1.52890628
 h      1.78602810     1.89658111    -0.52563559
 o      2.29732274    -1.12634565     0.36429821
 h      3.24391387    -0.77074492     0.06143690
 c     -2.56796392    -0.61093178    -0.30143560
 h     -3.42330353    -0.03523382    -0.12441849
 h     -2.59221767    -0.67238167    -1.37668842
 h     -2.78355538    -1.69296793    -0.08750474
 h     -0.80266589     1.72834468     1.65544760
          17

 c      1.27895590    -0.30141905     0.09059713
 c     -0.01848602    -1.02304875    -0.32282608
 c     -1.10967153    -0.39865148     0.05662975
 c     -1.06273654     1.35346747     0.64863276
 c     -0.27377397     1.49755406    -0.42678125
 c      1.14156753     0.93994530    -0.18717103
 h      0.00696273    -2.19174611    -0.51482494
 h     -2.19894220     1.65283548     0.49856145
 h     -0.70510405     1.25173048    -1.53850747
 h      1.78469804     1.87227823    -0.52155559
 o      2.31520157    -1.12892736     0.36560401
 h      3.29431527    -0.81758430     0.08311394
 c     -2.56544950    -0.61256456    -0.30240580
 h     -3.43960290    -0.05832377    -0.07618393
 h     -2.61273098    -0.64761619    -1.34338146
 h     -2.76867604    -1.70717523    -0.10941305
 h     -0.79483372     1.68056656     1.67219757
          17

 c      1.26588616    -0.33138383     0.08764964
 c     -0.02088825    -1.00476624    -0.31999906
 c     -1.12826321    -0.39116085     0.06447817
 c     -1.08190593     1.35218753     0.63132861
 c     -0.26870338     1.50373867    -0.41686686
 c      1.15129728     0.96093804    -0.19892322
 h      0.09187326    -2.20839014    -0.51585805
 h     -2.22543846     1.63396876     0.49291456
 h     -0.67452842     1.25769509    -1.52669914
 h      1.78391455     1.82790838    -0.50351332
 o      2.33431612    -1.13084957     0.36636318
 h      3.31440559    -0.86835629     0.11307962
 c     -2.56188722    -0.61671868    -0.30315181
 h     -3.45998226    -0.07077242    -0.01472447
 h     -2.63244794    -0.62117942    -1.33301555
 h     -2.75383988    -1.71409373    -0.12747889
 h     -0.78111140     1.62342800     1.68691509
          17

 c      1.25384577    -0.36209997     0.08314683
 c     -0.02170750    -0.98926025    -0.31511860
 c     -1.14846247    -0.38175605     0.07201306
 c     -1.10499721     1.35194708     0.61636184
 c     -0.26198258     1.50603702    -0.41040289
 c      1.16071705     0.98507060    -0.21143997
 h      0.17069747    -2.19688315    -0.51500443
 h     -2.23042125     1.61057292     0.48966734
 h     -0.63763677     1.27850994    -1.49503468
 h      1.79122739     1.77431583    -0.47562289
 o      2.35400742    -1.13243134     0.36670523
 h      3.30684245    -0.91854104     0.14828305
 c     -2.55826384    -0.62289784    -0.30308598
 h     -3.47602410    -0.07879915     0.05640600
 h     -2.65223660    -0.59198813    -1.34954334
 h     -2.73889129    -1.71464862    -0.14195541
 h     -0.76504547     1.55737680     1.69315874
          17

 c      1.24358966    -0.39102646     0.07691155
 c     -0.02121681    -0.97690361    -0.30822115
 c     -1.16931056    -0.37065673     0.07905785
 c     -1.13120682     1.35237467     0.60425924
 c     -0.25365100     1.50478366    -0.40709109
 c      1.16879566     1.00869982    -0.22355837
 h      0.23842925    -2.15685167    -0.51204468
 h     -2.21725982     1.58503527     0.48799220
 h     -0.59765602     1.31270248    -1.44947565
 h      1.81974291     1.72951664    -0.44416326
 o      2.37306761    -1.13406154     0.36686386
 h      3.28355295    -0.96237451     0.18389018
 c     -2.55559153    -0.63046547    -0.30252393
 h     -3.47987710    -0.08819326     0.13205198
 h     -2.67258720    -0.55927088    -1.38463472
 h     -2.72402456    -1.71146564    -0.15319842
 h     -0.74998498     1.48420849     1.68680394
          17

 c      1.23595961    -0.41620834     0.06896298
 c     -0.01990575    -0.96771555    -0.29935023
 c     -1.18975478    -0.35809876     0.08544090
 c     -1.15900325     1.35292194     0.59512435
 c     -0.24382536     1.50047949    -0.40588751
 c      1.17439545     1.02885543    -0.23435553
 h      0.29075635    -2.09236761    -0.50740732
 h     -2.19539035     1.56094823     0.48655422
 h     -0.55940593     1.35732505    -1.40202175
 h      1.88268893     1.70997464    -0.41409087
 o      2.38961569    -1.13615772     0.36715611
 h      3.26782450    -0.99336817     0.21362413
 c     -2.55468585    -0.63872711    -0.30226741
 h     -3.46678865    -0.10287806     0.20688770
 h     -2.69326353    -0.52350029    -1.42387375
 h     -2.70971353    -1.70842790    -0.16171360
 h     -0.73886025     1.40673305     1.66644912
          17

 c      1.23175429    -0.43622117     0.05946775
 c     -0.01843269    -0.96131631    -0.28854221
 c     -1.20877560    -0.34433124     0.09098849
 c     -1.18616746     1.35289588     0.58873638
 c     -0.23266908     1.49374002    -0.40507834
 c      1.17769257     1.04455550    -0.24352429
 h      0.32459836    -2.01245323    -0.50235644
 h     -2.18093417     1.54306736     0.48351925
 h     -0.52915673     1.40859335    -1.37085332
 h      1.97765779     1.71448376    -0.38444978
 o      2.40174928    -1.13903268     0.36782630
 h      3.28447591    -1.00664044     0.23239474
 c     -2.55605992    -0.64703333    -0.30301441
 h     -3.43548653    -0.12479366     0.27633961
 h     -2.71377287    -0.48621912    -1.45443577
 h     -2.69652011    -1.70971501    -0.16819933
 h     -0.73391799     1.32830925     1.63346010
          17

 c      1.23161221    -0.45002502     0.04867215
 c     -0.01761714    -0.95678436    -0.27577067
 c     -1.22548033    -0.32962627     0.09550718
 c     -1.21036665     1.35158707     0.58463147
 c     -0.22052231     1.48513053    -0.40303397
 c      1.18043398     1.05638221    -0.25110464
 h      0.33914306    -1.93239623    -0.49947343
 h     -2.19167608     1.53618502     0.47704593
 h     -0.51215994     1.46396702    -1.37259920
 h      2.08439933     1.72751620    -0.35138917
 o      2.40923134    -1.14270663     0.36880849
 h      3.33368748    -1.00225648     0.24026600
 c     -2.55989917    -0.65493822    -0.30513286
 h     -3.38784229    -0.15417043     0.33711566
 h     -2.73380991    -0.44932498    -1.46801824
 h     -2.68482379    -1.71832801    -0.17359644
 h     -0.73636365     1.25235036     1.59197549
          17

 c      1.23594544    -0.45688254     0.03684496
 c     -0.01841476    -0.95261772    -0.26088480
 c     -1.23916410    -0.31428438     0.09877281
 c     -1.23040418     1.34852924     0.58210278
 c     -0.20814552     1.47508655    -0.39953481
 c      1.18455121     1.06495737    -0.25705230
 h      0.33684918    -1.87343850    -0.50304634
 h     -2.23394558     1.54266753     0.46660645
 h     -0.50833898     1.52303585    -1.40753805
 h      2.18126399     1.73564066    -0.31318179
 o      2.41351675    -1.14696783     0.36982363
 h      3.39060432    -0.98424340     0.24094008
 c     -2.56606807    -0.66233619    -0.30870104
 h     -3.32852322    -0.18976475     0.38769198
 h     -2.75342249    -0.41452026    -1.46064286
 h     -2.67462557    -1.73473869    -0.17911606
 h     -0.74602732     1.18176639     1.54872908
          17

 c      1.24489136    -0.45638552     0.02423408
 c     -0.02165272    -0.94728770    -0.24367828
 c     -1.24935202    -0.29861837     0.10053681
 c     -1.24684395     1.34366468     0.58023330
 c     -0.19661536     1.46410102    -0.39587033
 c      1.19136436     1.07044947    -0.26121896
 h      0.32178434    -1.85524400    -0.51784718
 h     -2.29589568     1.56109137     0.45380548
 h     -0.51229166     1.58481503    -1.45861785
 h      2.25409160     1.73241044    -0.27039811
 o      2.41609270    -1.15157107     0.37062640
 h      3.43120848    -0.95703643     0.23768982
 c     -2.57412301    -0.66948741    -0.31360779
 h     -3.26455666    -0.22906924     0.42885043
 h     -2.77306828    -0.38297307    -1.43199951
 h     -2.66558343    -1.75663253    -0.18617691
 h     -0.76141700     1.11851830     1.51210500
          17

 c      1.25826681    -0.44851167     0.01104249
 c     -0.02748769    -0.94042745    -0.22422107
 c     -1.25582060    -0.28291610     0.10055028
 c     -1.26105167     1.33721291     0.57812663
 c     -0.18688734     1.45278959    -0.39355378
 c      1.20157401     1.07274336    -0.26345665
 h      0.29438103    -1.88110159    -0.54492655
 h     -2.35809217     1.58775913     0.44126805
 h     -0.51784610     1.64630730    -1.50628112
 h      2.29558598     1.71607127    -0.22462027
 o      2.41781784    -1.15629960     0.37105098
 h      3.44240803    -0.92410883     0.23248230
 c     -2.58336377    -0.67691015    -0.31958472
 h     -3.20430836    -0.26878884     0.46383498
 h     -2.79372814    -0.35495825    -1.38543328
 h     -2.65723736    -1.77997312    -0.19623928
 h     -0.78057177     1.06370921     1.48991267
          17

 c      1.27556245    -0.43363918    -0.00256150
 c     -0.03532138    -0.93312164    -0.20308529
 c     -1.25858948    -0.26741306     0.09859268
 c     -1.27409218     1.32943606     0.57521891
 c     -0.17955034     1.44174012    -0.39353743
 c      1.21540363     1.07163977    -0.26367134
 h      0.25069307    -1.93454258    -0.57896861
 h     -2.40499871     1.61869652     0.43115078
 h     -0.52072891     1.70383320    -1.53736907
 h      2.30303141     1.68734650    -0.17773436
 o      2.41902414    -1.16095172     0.37097555
 h      3.42023208    -0.88795736     0.22646734
 c     -2.59296495    -0.68520368    -0.32609286
 h     -3.15548055    -0.30588814     0.49723492
 h     -2.81715699    -0.32930377    -1.32853035
 h     -2.64922882    -1.80059396    -0.21062352
 h     -0.80245732     1.01834684     1.48647179
          17

 c      1.29599631    -0.41252470    -0.01640885
 c     -0.04433072    -0.92679549    -0.18109029
 c     -1.25790120    -0.25227628     0.09449843
 c     -1.28640458     1.32049450     0.57143255
 c     -0.17483056     1.43139382    -0.39619444
 c      1.23265265     1.06696094    -0.26184420
 h      0.18800798    -1.99331018    -0.61168890
 h     -2.42780987     1.65053870     0.42461842
 h     -0.51857965     1.75420570    -1.54520967
 h      2.27738745     1.64869464    -0.13156791
 o      2.41963230    -1.16534169     0.37030921
 h      3.36798829    -0.84997228     0.22018894
 c     -2.60214839    -0.69488390    -0.33213955
 h     -3.12277261    -0.33894892     0.53233595
 h     -2.84613431    -0.30283706    -1.27305196
 h     -2.64140001    -1.81545744    -0.23039360
 h     -0.82776947     0.98416879     1.50096732
          17

 c      1.31860011    -0.38627891    -0.03028822
 c     -0.05379388    -0.92238575    -0.15899694
 c     -1.25420155    -0.23759925     0.08817791
 c     -1.29793655     1.31043603     0.56708679
 c     -0.17266902     1.42201814    -0.40149017
 c      1.25261622     1.05856998    -0.25806385
 h      0.10748785    -2.04026452    -0.63596236
 h     -2.42324654     1.68073904     0.42192037
 h     -0.51034635     1.79503539    -1.52761395
 h      2.22430795     1.60485465    -0.08740975
 o      2.41912103    -1.16935566     0.36901241
 h      3.29693802    -0.80952905     0.21331054
 c     -2.61031309    -0.70623767    -0.33641103
 h     -3.10689739    -0.36873886     0.56885272
 h     -2.88403382    -0.27098301    -1.23147092
 h     -2.63379272    -1.82336231    -0.25628389
 h     -0.85835343     0.96359601     1.52838183
          17

 c      1.34230455    -0.35637222    -0.04392145
 c     -0.06310927    -0.92026998    -0.13743277
 c     -1.24811551    -0.22340677     0.07963092
 c     -1.30833782     1.29926090     0.56269038
 c     -0.17278913     1.41371160    -0.40907241
 c      1.27386351     1.04631154    -0.25261269
 h      0.01308029    -2.06511157    -0.64704905
 h     -2.39238425     1.70769107     0.42253609
 h     -0.49600069     1.82484709    -1.48588185
 h      2.15707208     1.56456788    -0.04491446
 o      2.41651050    -1.17305540     0.36712949
 h      3.22691200    -0.76247880     0.20419370
 c     -2.61714706    -0.71909148    -0.33797369
 h     -3.10559522    -0.39745106     0.60329659
 h     -2.93280129    -0.23102944    -1.20931533
 h     -2.62657944    -1.82526109    -0.28864302
 h     -0.89592525     0.95886305     1.56189642
          17

 c      1.36601872    -0.32467245    -0.05696377
 c     -0.07178026    -0.92044444    -0.11692074
 c     -1.24040427    -0.20967289     0.06895035
 c     -1.31703827     1.28696399     0.55876991
 c     -0.17473397     1.40638448    -0.41823296
 c      1.29408360     1.02997341    -0.24611673
 h     -0.08990879    -2.06286960    -0.64228735
 h     -2.34053307     1.73111139     0.42518787
 h     -0.47672127     1.84363967    -1.42531982
 h      2.09878111     1.54233293    -0.00029850
 o      2.41085719    -1.17661213     0.36474198
 h      3.17875952    -0.70258161     0.19081344
 c     -2.62272368    -0.73261627    -0.33683059
 h     -3.11531592    -0.42750994     0.63119487
 h     -2.99059994    -0.18573545    -1.20091433
 h     -2.61994967    -1.82417549    -0.32745532
 h     -0.94114802     0.97114004     1.59496596
          17

 c      1.38873347    -0.29350687    -0.06901948
 c     -0.07944440    -0.92265842    -0.09789125
 c     -1.23190145    -0.19634797     0.05631554
 c     -1.32322937     1.27351349     0.55577898
 c     -0.17787591     1.39967857    -0.42776740
 c      1.31088728     1.00978431    -0.23950702
 h     -0.19559026    -2.03266367    -0.62072260
 h     -2.27770523     1.75278297     0.42774883
 h     -0.45545238     1.85420778    -1.35699565
 h      2.07315088     1.55407834     0.05317372
 o      2.40230932    -1.17976788     0.36176636
 h      3.15734759    -0.63061648     0.17417436
 c     -2.62740624    -0.74555747    -0.33360813
 h     -3.13237684    -0.46082563     0.64896249
 h     -3.05227092    -0.14220134    -1.19489934
 h     -2.61400392    -1.82432347    -0.37250176
 h     -0.99330567     1.00008409     1.62249162
          17

 c      1.40965705    -0.26572542    -0.07965387
 c     -0.08590490    -0.92644341    -0.08064295
 c     -1.22343378    -0.18338274     0.04197935
 c     -1.32592356     1.25882454     0.55405167
 c     -0.18142632     1.39285571    -0.43589074
 c      1.32377564     0.98784480    -0.23334233
 h     -0.29799558    -1.97768002    -0.58319147
 h     -2.21786855     1.77708768     0.42726671
 h     -0.43728354     1.86374192    -1.29895741
 h      2.08115341     1.60159193     0.11707995
 o      2.39210019    -1.18158313     0.35790564
 h      3.15069769    -0.55888741     0.15914517
 c     -2.63161411    -0.75676952    -0.32899080
 h     -3.15351727    -0.49854013     0.65477869
 h     -3.11191101    -0.10771759    -1.18164555
 h     -2.60871626    -1.82921306    -0.42351271
 h     -1.05035069     1.04376940     1.64143329
          17

 c      1.42831423    -0.24461098    -0.08841552
 c     -0.09110415    -0.93103801    -0.06526273
 c     -1.21573813    -0.17074810     0.02625658
 c     -1.32435251     1.24290082     0.55374282
 c     -0.18455606     1.38492932    -0.44068187
 c      1.33401415     0.96841041    -0.22740998
 h     -0.39187796    -1.90620673    -0.53290211
 h     -2.17410651     1.80937303     0.42053346
 h     -0.42794067     1.88253866    -1.27127664
 h      2.10209353     1.66838503     0.18324732
 o      2.38147585    -1.18104606     0.35288109
 h      3.14604873    -0.50189558     0.15069767
 c     -2.63566084    -0.76562013    -0.32353840
 h     -3.17616396    -0.54101502     0.64891205
 h     -3.16467160    -0.08726821    -1.15587465
 h     -2.60400045    -1.83944185    -0.48001642
 h     -1.10917241     1.09888047     1.65118979
          17

 c      1.44450884    -0.23334829    -0.09491267
 c     -0.09499202    -0.93527218    -0.05155224
 c     -1.20939417    -0.15845656     0.00951136
 c     -1.31860732     1.22622978     0.55474972
 c     -0.18674321     1.37539211    -0.44135668
 c      1.34264372     0.95602910    -0.22132252
 h     -0.47428028    -1.83295005    -0.47606597
 h     -2.15074967     1.85104108     0.40533852
 h     -0.42939838     1.91568532    -1.28128205
 h      2.11729567     1.73551850     0.24169868
 o      2.37123628    -1.17754112     0.34656610
 h      3.13688981    -0.46919405     0.15172828
 c     -2.63969192    -0.77209194    -0.31777003
 h     -3.19861702    -0.58793953     0.63384509
 h     -3.20728016    -0.08310636    -1.11614738
 h     -2.59980090    -1.85191331    -0.54089506
 h     -1.16611848     1.16119290     1.65364021
          17

 c      1.45812704    -0.23399496    -0.09893960
 c     -0.09734491    -0.93767214    -0.03908414
 c     -1.20479322    -0.14657547    -0.00786637
 c     -1.30973407     1.20999002     0.55672430
 c     -0.18795020     1.36478658    -0.43888254
 c      1.34996753     0.95376856    -0.21484330
 h     -0.54622810    -1.77763563    -0.42108859
 h     -2.14155833     1.89643430     0.38138489
 h     -0.43794650     1.95649762    -1.31650873
 h      2.11758099     1.79051888     0.28598023
 o      2.36182119    -1.17091165     0.33898134
 h      3.12198921    -0.46474296     0.16320686
 c     -2.64366561    -0.77663062    -0.31223976
 h     -3.22015801    -0.63857288     0.61415171
 h     -3.23812904    -0.09494878    -1.06397146
 h     -2.59611492    -1.86123530    -0.60412591
 h     -1.21774847     1.22631194     1.65235665
          17

 c      1.46888220    -0.24649558    -0.10057469
 c     -0.09785808    -0.93712615    -0.02753670
 c     -1.20214363    -0.13523009    -0.02550293
 c     -1.29908342     1.19568769     0.55925101
 c     -0.18833062     1.35416040    -0.43488056
 c      1.35597955     0.96230443    -0.20778555
 h     -0.61091978    -1.75667650    -0.37440336
 h     -2.13649038     1.93622047     0.34992644
 h     -0.44810679     1.99295258    -1.35769558
 h      2.10000275     1.82691068     0.31296560
 o      2.35343569    -1.16144632     0.33027693
 h      3.10404624    -0.48763065     0.18468120
 c     -2.64734681    -0.77991353    -0.30746804
 h     -3.24087115    -0.69214528     0.59577466
 h     -3.25756808    -0.11993120    -1.00344988
 h     -2.59293927    -1.86204340    -0.66705316
 h     -1.26149927     1.29032607     1.65085050
          17

 c      1.47616999    -0.26855374    -0.10017204
 c     -0.09664459    -0.93370115    -0.01705491
 c     -1.20148862    -0.12461231    -0.04308428
 c     -1.28775459     1.18468041     0.56205283
 c     -0.18797456     1.34439119    -0.43062467
 c      1.36066601     0.98000777    -0.19995283
 h     -0.66715421    -1.77259946    -0.33593617
 h     -2.12773891     1.96230932     0.31288071
 h     -0.45595329     2.01557560    -1.39045425
 h      2.06485862     1.84225221     0.32174129
 o      2.34607634    -1.14993409     0.32073764
 h      3.08987615    -0.53186335     0.21453067
 c     -2.65031935    -0.78269658    -0.30373548
 h     -3.26090053    -0.74827429     0.58440058
 h     -3.26859772    -0.15221395    -0.94133505
 h     -2.59018540    -1.85071741    -0.72700437
 h     -1.29586649     1.34995845     1.65083841
          17

 c      1.47912472    -0.29646953    -0.09826887
 c     -0.09436563    -0.92848157    -0.00809974
 c     -1.20272262    -0.11497955    -0.06036926
 c     -1.27647988     1.17797343     0.56504790
 c     -0.18688228     1.33603054    -0.42688053
 c      1.36396878     1.00386146    -0.19123821
 h     -0.70742236    -1.81502030    -0.30082892
 h     -2.11114044     1.96981013     0.27229122
 h     -0.45948374     2.01914141    -1.40693806
 h      2.01489567     1.83755376     0.31339306
 o      2.33950515    -1.13770857     0.31077371
 h      3.09102323    -0.58618550     0.25037382
 c     -2.65203725    -0.78575218    -0.30088069
 h     -3.27928913    -0.80704129     0.58335229
 h     -3.27746299    -0.18290939    -0.88662579
 h     -2.58762836    -1.82607611    -0.78188917
 h     -1.32012410     1.40236174     1.65186461
          17

 c      1.47681444    -0.32623210    -0.09547887
 c     -0.09176153    -0.92273499    -0.00105284
 c     -1.20561027    -0.10661185    -0.07716845
 c     -1.26569838     1.17618213     0.56825355
 c     -0.18500648     1.32936993    -0.42403419
 c      1.36554346     1.03041081    -0.18180760
 h     -0.72345317    -1.87012490    -0.26427138
 h     -2.08553895     1.95697710     0.23012696
 h     -0.45805392     2.00171056    -1.40409244
 h      1.95628426     1.81856675     0.29197659
 o      2.33346881    -1.12637329     0.30083429
 h      3.11983511    -0.63822258     0.29030981
 c     -2.65198947    -0.78973959    -0.29836176
 h     -3.29330788    -0.86853125     0.59234508
 h     -3.29234529    -0.20205026    -0.84811004
 h     -2.58486013    -1.78946335    -0.83063997
 h     -1.33398947     1.44505925     1.65233286
          17

 c      1.46844709    -0.35427553    -0.09239786
 c     -0.08931879    -0.91745119     0.00393475
 c     -1.20980659    -0.09974056    -0.09330953
 c     -1.25561357     1.17950999     0.57166046
 c     -0.18227816     1.32448932    -0.42217676
 c      1.36448558     1.05613849    -0.17229721
 h     -0.71029401    -1.92633120    -0.22348037
 h     -2.05221808     1.92489669     0.18811783
 h     -0.45200777     1.96387137    -1.38247981
 h      1.90066045     1.79869470     0.26639915
 o      2.32845548    -1.11711241     0.29131402
 h      3.17650956    -0.68389387     0.33367394
 c     -2.65006589    -0.79485862    -0.29568459
 h     -3.29902827    -0.93222724     0.60804375
 h     -3.31845827    -0.20358235    -0.82951300
 h     -2.58127317    -1.74455880    -0.87352035
 h     -1.33750064     1.47619018     1.65084628
          17

 c      1.45353821    -0.37788389    -0.08950416
 c     -0.08725328    -0.91329778     0.00690724
 c     -1.21487453    -0.09450140    -0.10860710
 c     -1.24618850     1.18771235     0.57517044
 c     -0.17860141     1.32123535    -0.42107185
 c      1.35933718     1.07757106    -0.16381366
 h     -0.66666579    -1.97520323    -0.17745790
 h     -2.01493657     1.87755103     0.14739638
 h     -0.44272615     1.90888488    -1.34653861
 h      1.86499517     1.79951754     0.25052155
 o      2.32594461    -1.11045996     0.28259859
 h      3.24363357    -0.72801698     0.37899600
 c     -2.64683506    -0.80058790    -0.29277152
 h     -3.29265407    -0.99682052     0.62575857
 h     -3.35340516    -0.18923661    -0.82667170
 h     -2.57614144    -1.69685553    -0.91226225
 h     -1.33105406     1.49483491     1.64703699
          17

 c      1.43209284    -0.39540361    -0.08704944
 c     -0.08558654    -0.91068792     0.00803792
 c     -1.22030682    -0.09093989    -0.12284910
 c     -1.23711380     1.20009273     0.57861615
 c     -0.17382508     1.31914686    -0.42001165
 c      1.34899819     1.09231019    -0.15720089
 h     -0.59414527    -2.01097620    -0.12641150
 h     -1.98023634     1.82193696     0.10790669
 h     -0.43309619     1.84354395    -1.30621242
 h      1.86156611     1.83743609     0.25472243
 o      2.32737671    -1.10665302     0.27503167
 h      3.30001840    -0.77494961     0.42296871
 c     -2.64326632    -0.80596119    -0.28984942
 h     -3.27161016    -1.06048827     0.64103800
 h     -3.38920691    -0.16617215    -0.83078339
 h     -2.56882377    -1.65244305    -0.94971740
 h     -1.31546993     1.50120480     1.64181304
          17

 c      1.40477804    -0.40626216    -0.08499130
 c     -0.08419827    -0.90981802     0.00757973
 c     -1.22555881    -0.08905850    -0.13580408
 c     -1.22785312     1.21562555     0.58180827
 c     -0.16771975     1.31744814    -0.41770151
 c      1.33395148     1.10054515    -0.15206429
 h     -0.49658290    -2.03034836    -0.07138370
 h     -1.95684262     1.76709503     0.06813024
 h     -0.42798624     1.77836189    -1.27831977
 h      1.88440829     1.90366199     0.27454614
 o      2.33329530    -1.10570710     0.26875456
 h      3.33172121    -0.82497889     0.46200375
 c     -2.64020195    -0.81010800    -0.28721064
 h     -3.23501668    -1.12135113     0.65065095
 h     -3.41779716    -0.14201003    -0.83339569
 h     -2.55900717    -1.61603462    -0.98863394
 h     -1.29199736     1.49660553     1.63721442
          17

 c      1.37294725    -0.41073009    -0.08302445
 c     -0.08285721    -0.91064972     0.00583249
 c     -1.23009427    -0.08887858    -0.14724233
 c     -1.21790591     1.23327884     0.58448793
 c     -0.16008609     1.31540605    -0.41267851
 c      1.31568195     1.10403113    -0.14732563
 h     -0.37980764    -2.03289684    -0.01401451
 h     -1.95252474     1.72098151     0.02651863
 h     -0.43291777     1.72364279    -1.28169400
 h      1.91681390     1.97420374     0.29741994
 o      2.34324335    -1.10736083     0.26364663
 h      3.33320634    -0.87568628     0.49351009
 c     -2.63808890    -0.81257575    -0.28521035
 h     -3.18371867    -1.17789961     0.65306199
 h     -3.43392823    -0.12231168    -0.82859082
 h     -2.54688739    -1.58918733    -1.02991114
 h     -1.26220795     1.48313315     1.63594705
          17

 c      1.33844091    -0.40953186    -0.08070346
 c     -0.08127150    -0.91286545     0.00311312
 c     -1.23343766    -0.09048184    -0.15696393
 c     -1.20721430     1.25237298     0.58617343
 c     -0.15114298     1.31303708    -0.40461257
 c      1.29554491     1.10427028    -0.14216685
 h     -0.25120838    -2.02186433     0.04377665
 h     -1.96928733     1.68692527    -0.01525350
 h     -0.44933252     1.68141359    -1.32195496
 h      1.94510327     2.02994791     0.31391300
 o      2.35597191    -1.11117419     0.25937229
 h      3.30655799    -0.92325130     0.51664033
 c     -2.63696722    -0.81333620    -0.28434648
 h     -3.12006880    -1.22933528     0.64857658
 h     -3.43543254    -0.11029521    -0.81299206
 h     -2.53317990    -1.57013213    -1.07171311
 h     -1.22777472     1.46312170     1.64048755
          17

 c      1.30326678    -0.40349606    -0.07758496
 c     -0.07918397    -0.91589718    -0.00028227
 c     -1.23521660    -0.09399209    -0.16483085
 c     -1.19628062     1.27261506     0.58620175
 c     -0.14175228     1.31114553    -0.39489743
 c      1.27454857     1.10212074    -0.13617266
 h     -0.11870886    -2.00417787     0.10030736
 h     -2.00196736     1.66375238    -0.05105997
 h     -0.47201817     1.64492521    -1.38460568
 h      1.96146823     2.06064575     0.31947018
 o      2.36960242    -1.11671107     0.25541282
 h      3.26285832    -0.96282295     0.53346517
 c     -2.63654697    -0.81261541    -0.28520465
 h     -3.04749441    -1.27577692     0.63915823
 h     -3.42283514    -0.10708653    -0.78530764
 h     -2.51895248    -1.55532864    -1.11034407
 h     -1.19022530     1.43855545     1.65174429
          17

 c      1.26932638    -0.39334041    -0.07332312
 c     -0.07648585    -0.91917032    -0.00410574
 c     -1.23518063    -0.09951391    -0.17079041
 c     -1.18586004     1.29385539     0.58407504
 c     -0.13305875     1.31058223    -0.38547310
 c      1.25350779     1.09803423    -0.12917552
 h      0.01068931    -1.98794260     0.15452557
 h     -2.04186291     1.64889397    -0.07328474
 h     -0.49346396     1.60703674    -1.44887700
 h      1.96214647     2.06193534     0.31258961
 o      2.38171054    -1.12367086     0.25102961
 h      3.22410657    -0.98868468     0.55065432
 c     -2.63628185    -0.81075712    -0.28826445
 h     -2.96982454    -1.31816288     0.62774026
 h     -3.39932479    -0.11163270    -0.74614597
 h     -2.50539405    -1.54128689    -1.14203161
 h     -1.15083904     1.41082868     1.66790796
          17

 c      1.23824100    -0.37960451    -0.06770565
 c     -0.07323434    -0.92249456    -0.00812718
 c     -1.23319814    -0.10708074    -0.17487694
 c     -1.17662927     1.31590014     0.57972362
 c     -0.12611299     1.31186474    -0.37781892
 c      1.23314371     1.09226681    -0.12114038
 h      0.13144713    -1.97789349     0.20561580
 h     -2.08074526     1.64046779    -0.07618096
 h     -0.50812961     1.56430890    -1.49958991
 h      1.94592497     2.03295488     0.29349955
 o      2.38996558    -1.13186678     0.24537982
 h      3.21491640    -0.99570374     0.57808023
 c     -2.63540551    -0.80823647    -0.29366886
 h     -2.89050959    -1.35766082     0.61692905
 h     -3.37118445    -0.12013147    -0.69809108
 h     -2.49362288    -1.52558606    -1.16432117
 h     -1.11074818     1.38102005     1.68455071
          17

 c      1.21126306    -0.36270089    -0.06064230
 c     -0.06953344    -0.92619334    -0.01207769
 c     -1.22924115    -0.11664225    -0.17719159
 c     -1.16905252     1.33846511     0.57346672
 c     -0.12176137     1.31522638    -0.37283501
 c      1.21405608     1.08494438    -0.11212810
 h      0.23856186    -1.97336116     0.25211963
 h     -2.11259255     1.63758996    -0.05702179
 h     -0.51319854     1.51621272    -1.52857928
 h      1.91386714     1.97576656     0.26377445
 o      2.39374428    -1.14102405     0.23812322
 h      3.23748325    -0.98274000     0.61917787
 c     -2.63295449    -0.80574948    -0.30108252
 h     -2.81219083    -1.39475260     0.60764958
 h     -3.34793998    -0.12562316    -0.64544305
 h     -2.48458590    -1.50715345    -1.17672985
 h     -1.07106971     1.35032941     1.69609909
          17

 c      1.18926103    -0.34305936    -0.05212878
 c     -0.06544105    -0.93081941    -0.01565931
 c     -1.22336095    -0.12807714    -0.17787477
 c     -1.16336743     1.36119576     0.56584070
 c     -0.12063878     1.32071434    -0.37101938
 c      1.19655768     1.07597765    -0.10232824
 h      0.32716674    -1.97071877     0.29184098
 h     -2.13393110     1.64006639    -0.01589320
 h     -0.50789754     1.46381136    -1.53269798
 h      1.87049030     1.89664514     0.22673336
 o      2.39428274    -1.15067639     0.22971544
 h      3.26850865    -0.95362793     0.66601329
 c     -2.62793537    -0.80410712    -0.30979955
 h     -2.73688697    -1.42871562     0.59877589
 h     -3.34017178    -0.11976975    -0.59251311
 h     -2.47901650    -1.48625354    -1.18092621
 h     -1.03290498     1.32027588     1.69763776
          17

 c      1.17275214    -0.32130023    -0.04221236
 c     -0.06096943    -0.93680933    -0.01860816
 c     -1.21566468    -0.14121264    -0.17708003
 c     -1.15958339     1.38370057     0.55746502
 c     -0.12314867     1.32822967    -0.37258416
 c      1.18036037     1.06483796    -0.09214963
 h      0.39325121    -1.96664722     0.32252528
 h     -2.14399756     1.64812251     0.04471462
 h     -0.49288371     1.40912217    -1.51250939
 h      1.82666130     1.80920411     0.18840960
 o      2.39298734    -1.16029025     0.22083483
 h      3.28466515    -0.91411735     0.70804849
 c     -2.61980327    -0.80372746    -0.31908289
 h     -2.66641519    -1.45802140     0.58806050
 h     -3.35347024    -0.09850853    -0.54070492
 h     -2.47739516    -1.46445136    -1.18069767
 h     -0.99720569     1.29259975     1.68613511
          17

 c      1.16193728    -0.29838406    -0.03097367
 c     -0.05610080    -0.94433224    -0.02073543
 c     -1.20630365    -0.15584349    -0.17495571
 c     -1.15745502     1.40557719     0.54896973
 c     -0.12941048     1.33754039    -0.37743400
 c      1.16429446     1.05044833    -0.08225434
 h      0.43430033    -1.95951304     0.34244794
 h     -2.14517996     1.66230933     0.12020694
 h     -0.47011175     1.35487319    -1.47251833
 h      1.80227290     1.73654411     0.15773423
 o      2.39067986    -1.16935238     0.21199558
 h      3.27346505    -0.86966795     0.73803614
 c     -2.60886667    -0.80417690    -0.32835757
 h     -2.60256556    -1.48122974     0.57344922
 h     -3.38351335    -0.06680706    -0.48802626
 h     -2.47994066    -1.44439439    -1.18156770
 h     -0.96456517     1.26901697     1.66102677
          17

 c      1.15673384    -0.27575566    -0.01851663
 c     -0.05079042    -0.95328183    -0.02193118
 c     -1.19547961    -0.17174554    -0.17163883
 c     -1.15647129     1.42643607     0.54092256
 c     -0.13920148     1.34831627    -0.38501573
 c      1.14696810     1.03217920    -0.07318860
 h      0.44938678    -1.94946438     0.35065869
 h     -2.14333371     1.68350139     0.20445008
 h     -0.44316318     1.30412530    -1.42283803
 h      1.81819793     1.70090403     0.14189094
 o      2.38768662    -1.17738470     0.20351777
 h      3.23122881    -0.82488160     0.75231442
 c     -2.59601661    -0.80445291    -0.33712138
 h     -2.54700904    -1.49767568     0.55387325
 h     -3.41924740    -0.03546886    -0.43224279
 h     -2.48674935    -1.42894331    -1.18952167
 h     -0.93496383     1.25092542     1.62445690
          17

 c      1.15682631    -0.25546779    -0.00495837
 c     -0.04498474    -0.96330162    -0.02215949
 c     -1.18345742    -0.18868506    -0.16726166
 c     -1.15599028     1.44595077     0.53369787
 c     -0.15193602     1.36021382    -0.39415620
 c      1.12873022     1.01196209    -0.06476116
 h      0.43909713    -1.93839189     0.34710408
 h     -2.14652159     1.71268319     0.29117314
 h     -0.41751935     1.25928423    -1.38091527
 h      1.87299779     1.70026139     0.13868286
 o      2.38398588    -1.18396888     0.19554797
 h      3.16053572    -0.78313486     0.75036349
 c     -2.58215175    -0.80365155    -0.34497596
 h     -2.50113081    -1.50776926     0.52946789
 h     -3.44959041    -0.01453581    -0.37309495
 h     -2.49805118    -1.41953005    -1.20860908
 h     -0.90750598     1.23909148     1.58131870
          17

 c      1.16175810    -0.24009122     0.00957989
 c     -0.03866830    -0.97379433    -0.02146745
 c     -1.17056468    -0.20642138    -0.16196801
 c     -1.15563211     1.46396414     0.52734643
 c     -0.16676441     1.37297176    -0.40331663
 c      1.11158150     0.99383421    -0.05637673
 h      0.40563970    -1.93021609     0.33280720
 h     -2.16077191     1.75011358     0.37588401
 h     -0.39920695     1.22083038    -1.36811645
 h      1.94342553     1.71326786     0.14022043
 o      2.37922959    -1.18882461     0.18801688
 h      3.06987702    -0.74553020     0.73544695
 c     -2.56790604    -0.80133881    -0.35183021
 h     -2.46587071    -1.51305591     0.50149909
 h     -3.46674511    -0.01021344    -0.31201716
 h     -2.51424210    -1.41476241    -1.23869304
 h     -0.88030374     1.23341158     1.53880396
          17

 c      1.17101243    -0.23222189     0.02495998
 c     -0.03191209    -0.98393272    -0.01999863
 c     -1.15717139    -0.22469850    -0.15593295
 c     -1.15568713     1.48058736     0.52168789
 c     -0.18288745     1.38633657    -0.41173399
 c      1.09719751     0.98155755    -0.04769906
 h      0.35297346    -1.93126162     0.31000606
 h     -2.18532623     1.79421399     0.45641706
 h     -0.39101155     1.18815850    -1.39576513
 h      2.00746465     1.72230836     0.14074475
 o      2.37272130    -1.19194993     0.18055047
 h      2.97416163    -0.70896516     0.71607278
 c     -2.55366776    -0.79753530    -0.35795725
 h     -2.44160709    -1.51610820     0.47209501
 h     -3.46644543    -0.02487681    -0.25118616
 h     -2.53549172    -1.41069476    -1.27542434
 h     -0.85083486     1.23301614     1.50479884
          17

 c      1.18399759    -0.23368524     0.04097520
 c     -0.02484635    -0.99277917    -0.01796086
 c     -1.14366979    -0.24321989    -0.14937069
 c     -1.15701735     1.49614392     0.51668090
 c     -0.19976024     1.39980599    -0.42029828
 c      1.08633186     0.97739807    -0.03869872
 h      0.28617377    -1.94944922     0.28172703
 h     -2.21293500     1.84153294     0.53147793
 h     -0.39087299     1.16283508    -1.45444872
 h      2.05230941     1.71905151     0.13766509
 o      2.36362698    -1.19367692     0.17253304
 h      2.89172143    -0.66566813     0.70509234
 c     -2.53965285    -0.79254070    -0.36381957
 h     -2.42811552    -1.52016237     0.44371649
 h     -3.44751931    -0.05772892    -0.19284457
 h     -2.56131271    -1.40256433    -1.31248408
 h     -0.81700756     1.23696403     1.48488462
          17

 c      1.19995695    -0.24484546     0.05729099
 c     -0.01751237    -0.99968696    -0.01549933
 c     -1.13047089    -0.26162357    -0.14251464
 c     -1.16049474     1.51097505     0.51271372
 c     -0.21692860     1.41266368    -0.43067255
 c      1.07916509     0.98175367    -0.02947565
 h      0.20947998    -1.99020210     0.25021357
 h     -2.23473840     1.88797987     0.59934277
 h     -0.39524303     1.14853979    -1.52404418
 h      2.07198690     1.70126231     0.13020884
 o      2.35165720    -1.19423878     0.16366365
 h      2.83380959    -0.61057473     0.71088020
 c     -2.52590066    -0.78682544    -0.36984314
 h     -2.42460782    -1.52842358     0.41835277
 h     -3.41192572    -0.10502994    -0.13878053
 h     -2.59050725    -1.38645369    -1.34407259
 h     -0.77848022     1.24516355     1.47954836
          17

 c      1.21792223    -0.26450437     0.07344193
 c     -0.00976449    -1.00485906    -0.01256683
 c     -1.11800406    -0.27948124    -0.13558067
 c     -1.16654191     1.52530226     0.51051255
 c     -0.23392818     1.42424550    -0.44409735
 c      1.07563097     0.99331675    -0.02014448
 h      0.12491172    -2.05033703     0.21532336
 h     -2.24426462     1.93002920     0.65788343
 h     -0.40176198     1.14834864    -1.58735598
 h      2.06484482     1.67029892     0.11854903
 o      2.33745489    -1.19317781     0.15448618
 h      2.79834402    -0.55117169     0.72863891
 c     -2.51219159    -0.78104902    -0.37629349
 h     -2.42982071    -1.54316961     0.39665256
 h     -3.36538324    -0.15991255    -0.08962662
 h     -2.62144070    -1.36004755    -1.36632615
 h     -0.73716058     1.25859182     1.48419184
          17

 c      1.23676138    -0.29041900     0.08889821
 c     -0.00144640    -1.00940552    -0.00899484
 c     -1.10668661    -0.29633418    -0.12873849
 c     -1.17501115     1.53922068     0.51078316
 c     -0.25036317     1.43406937    -0.46104061
 c      1.07544584     1.00968634    -0.01082104
 h      0.03395195    -2.11743717     0.17534122
 h     -2.23871487     1.96527910     0.70514580
 h     -0.40936289     1.16362366    -1.63384406
 h      2.03323269     1.63051846     0.10352181
 o      2.32203967    -1.18972122     0.14594243
 h      2.77843211    -0.50188011     0.74703869
 c     -2.49799233    -0.77608219    -0.38327734
 h     -2.44209841    -1.56508100     0.37746741
 h     -3.31770535    -0.21261849    -0.04393978
 h     -2.65240220    -1.32272327    -1.37782510
 h     -0.69644276     1.27859959     1.49191907
          17

 c      1.25524453    -0.31998165     0.10315209
 c      0.00736536    -1.01472739    -0.00468896
 c     -1.09685316    -0.31175362    -0.12210351
 c     -1.18525952     1.55273743     0.51389430
 c     -0.26598299     1.44183866    -0.48129496
 c      1.07785735     1.02801991    -0.00166708
 h     -0.06013834    -2.17660070     0.12927100
 h     -2.21893915     1.99265421     0.73984066
 h     -0.41771125     1.19424931    -1.65840437
 h      1.98546292     1.59007557     0.08663651
 o      2.30636799    -1.18345966     0.13878111
 h      2.76959488    -0.47374654     0.75729574
 c     -2.48264148    -0.77282843    -0.39076501
 h     -2.45947319    -1.59319624     0.35816146
 h     -3.28047902    -0.25279839     0.00193940
 h     -2.68193856    -1.27539837    -1.37976125
 h     -0.65993102     1.30607774     1.49648035
          17

 c      1.27205579    -0.35065366     0.11578165
 c      0.01632522    -1.02193007     0.00028881
 c     -1.08867538    -0.32538792    -0.11574723
 c     -1.19626050     1.56578132     0.51974805
 c     -0.28068799     1.44741992    -0.50411689
 c      1.08128700     1.04540120     0.00707834
 h     -0.15235950    -2.21655103     0.07777834
 h     -2.18933669     2.01260840     0.76170346
 h     -0.42687955     1.23897108    -1.66015709
 h      1.93899253     1.56209757     0.07000834
 o      2.29135906    -1.17454924     0.13343643
 h      2.77023776    -0.47187453     0.75497629
 c     -2.46589243    -0.77180383    -0.39843987
 h     -2.47980998    -1.62543908     0.33548930
 h     -3.26054958    -0.27430085     0.05135407
 h     -2.70917188    -1.22027397    -1.37599633
 h     -0.63047779     1.34104719     1.49378544
          17

 c      1.28577177    -0.38009548     0.12648461
 c      0.02490522    -1.03163412     0.00575605
 c     -1.08211627    -0.33697478    -0.10971514
 c     -1.20671574     1.57818513     0.52779404
 c     -0.29448735     1.45082729    -0.52828554
 c      1.08347540     1.05916421     0.01515828
 h     -0.23717018    -2.23127686     0.02276109
 h     -2.15782842     2.02738508     0.77175739
 h     -0.43731587     1.29549398    -1.64261734
 h      1.91833981     1.56252725     0.05553831
 o      2.27800490    -1.16367430     0.13007876
 h      2.78067082    -0.49643234     0.73907377
 c     -2.44832790    -0.77287982    -0.40547721
 h     -2.50103370    -1.65930670     0.30649715
 h     -3.25487635    -0.27822617     0.10344646
 h     -2.73406192    -1.16027213    -1.37262753
 h     -0.60966928     1.38260709     1.48230129
          17

 c      1.29487872    -0.40615989     0.13509288
 c      0.03249060    -1.04401367     0.01146877
 c     -1.07694415    -0.34632606    -0.10404084
 c     -1.21523896     1.58969343     0.53712269
 c     -0.30743830     1.45219866    -0.55207291
 c      1.08306504     1.06776999     0.02243432
 h     -0.30945357    -2.21939510    -0.03332420
 h     -2.13496287     2.04089574     0.77222752
 h     -0.45002748     1.36058217    -1.61512373
 h      1.93673415     1.59908871     0.04343039
 o      2.26736823    -1.15197781     0.12863257
 h      2.80282078    -0.54338194     0.71153708
 c     -2.43106530    -0.77555036    -0.41074050
 h     -2.52134650    -1.69244140     0.26910798
 h     -3.25388107    -0.27039513     0.15316916
 h     -2.75728682    -1.09793011    -1.37622511
 h     -0.59753199     1.42903409     1.46309010
          17

 c      1.29794239    -0.42693002     0.14158082
 c      0.03846098    -1.05886929     0.01716700
 c     -1.07279152    -0.35330455    -0.09875060
 c     -1.22073358     1.60007457     0.54662787
 c     -0.31957163     1.45171779    -0.57326370
 c      1.08098365     1.07147261     0.02886131
 h     -0.36507066    -2.18338691    -0.08795609
 h     -2.13053319     2.05728243     0.76561954
 h     -0.46677434     1.43080226    -1.59359497
 h      1.98021320     1.66201525     0.03263825
 o      2.26041167    -1.14093342     0.12875794
 h      2.84051489    -0.60475580     0.67734109
 c     -2.41522881    -0.77935634    -0.41336667
 h     -2.53932989    -1.72308415     0.22238794
 h     -3.24822413    -0.25710877     0.19477639
 h     -2.77934157    -1.03417970    -1.39066224
 h     -0.59231435     1.47798451     1.43981669
          17

 c      1.29401553    -0.44090087     0.14607043
 c      0.04227652    -1.07564744     0.02261471
 c     -1.06922852    -0.35781304    -0.09386177
 c     -1.22290227     1.60933271     0.55522289
 c     -0.33085802     1.44947373    -0.58966541
 c      1.07903816     1.07141069     0.03433268
 h     -0.40138388    -2.12952766    -0.13898911
 h     -2.14805074     2.07809774     0.75322218
 h     -0.48957930     1.50414237    -1.59524430
 h      2.02429046     1.73355071     0.02271149
 o      2.25772111    -1.13201119     0.12992297
 h      2.89879030    -0.67054719     0.64322340
 c     -2.40174948    -0.78402565    -0.41318534
 h     -2.55395995    -1.75042826     0.16659246
 h     -3.23200385    -0.24320654     0.22427064
 h     -2.79933831    -0.96820337    -1.41463314
 h     -0.59051474     1.52688187     1.41847930
          17

 c      1.28311440    -0.44723435     0.14880772
 c      0.04358884    -1.09339903     0.02765430
 c     -1.06584242    -0.35980488    -0.08937921
 c     -1.22241449     1.61779646     0.56202161
 c     -0.34131857     1.44544814    -0.60029155
 c      1.07839650     1.06858738     0.03867247
 h     -0.41809505    -2.06848298    -0.18529519
 h     -2.18209009     2.10072912     0.73470740
 h     -0.51886946     1.58020149    -1.62510081
 h      2.05179796     1.79924040     0.01394420
 o      2.25945121    -1.12611119     0.13172055
 h      2.97905433    -0.73386028     0.61292966
 c     -2.39133939    -0.78934751    -0.41068896
 h     -2.56462093    -1.77481640     0.10303925
 h     -3.20286111    -0.23190886     0.23991939
 h     -2.81481513    -0.89871145    -1.44233609
 h     -0.58772455     1.57350985     1.40611661
          17

 c      1.26640303    -0.44588723     0.15009738
 c      0.04236807    -1.11074637     0.03228502
 c     -1.06231696    -0.35930986    -0.08529593
 c     -1.22040975     1.62593118     0.56647103
 c     -0.35113381     1.43976547    -0.60584517
 c      1.07944523     1.06366705     0.04169243
 h     -0.41825691    -2.01564708    -0.22770275
 h     -2.22192514     2.12015629     0.70937663
 h     -0.55218127     1.65716664    -1.67040560
 h      2.05457686     1.84998941     0.00683577
 o      2.26558632    -1.12324601     0.13415316
 h      3.07260722    -0.79404236     0.58339482
 c     -2.38441686    -0.79502779    -0.40672913
 h     -2.57111632    -1.79766083     0.03378788
 h     -3.16141736    -0.22502151     0.24211643
 h     -2.82277714    -0.82530581    -1.46651985
 h     -0.58071901     1.61653008     1.40797114
          17

 c      1.24592661    -0.43749910     0.15023365
 c      0.03891968    -1.12607508     0.03671106
 c     -1.05848782    -0.35646155    -0.08160725
 c     -1.21781134     1.63410799     0.56847587
 c     -0.36053895     1.43278794    -0.60769298
 c      1.08207605     1.05709399     0.04321794
 h     -0.40794028    -1.98863670    -0.26952563
 h     -2.25704960     2.13178187     0.67730046
 h     -0.58565173     1.73047524    -1.71241857
 h      2.03020601     1.88058365     0.00185062
 o      2.27593959    -1.12286286     0.13743222
 h      3.16339080    -0.85272281     0.54864547
 c     -2.38100246    -0.80069000    -0.40224564
 h     -2.57362598    -1.82092990    -0.03885368
 h     -3.11109674    -0.22287111     0.23342745
 h     -2.82087635    -0.74886764    -1.48115161
 h     -0.56972364     1.65542216     1.42449864
          17

 c      1.22409763    -0.42312922     0.14946803
 c      0.03358120    -1.13820164     0.04118505
 c     -1.05435782    -0.35152073    -0.07833209
 c     -1.21504319     1.64253393     0.56837916
 c     -0.36968026     1.42493332    -0.60690986
 c      1.08588434     1.04919708     0.04309183
 h     -0.39222176    -1.99907528    -0.31454879
 h     -2.28005896     2.13282837     0.63945842
 h     -0.61598446     1.79480126    -1.73729309
 h      1.97987062     1.88856924    -0.00062011
 o      2.28994155    -1.12429411     0.14165874
 h      3.23690276    -0.90978393     0.50516140
 c     -2.38066541    -0.80601665    -0.39814687
 h     -2.57256489    -1.84615335    -0.11285266
 h     -3.05829370    -0.22391242     0.21891950
 h     -2.80800006    -0.67119444    -1.48259137
 h     -0.55856305     1.68991277     1.45108006
          17

 c      1.20322001    -0.40401583     0.14801170
 c      0.02634312    -1.14710086     0.04564612
 c     -1.05008015    -0.34486776    -0.07553051
 c     -1.21215148     1.65127603     0.56674624
 c     -0.37857921     1.41652709    -0.60410113
 c      1.09022058     1.04020259     0.04117448
 h     -0.37037390    -2.04386919    -0.36248138
 h     -2.28713072     2.12244873     0.59742208
 h     -0.64103894     1.84573252    -1.73787282
 h      1.90801222     1.87436166    -0.00028798
 o      2.30667478    -1.12696560     0.14675594
 h      3.28472654    -0.96314177     0.45285677
 c     -2.38257634    -0.81091953    -0.39527371
 h     -2.56839842    -1.87329022    -0.18675640
 h     -3.01206302    -0.22450026     0.20618539
 h     -2.78435655    -0.59444784    -1.46977279
 h     -0.55251447     1.71959279     1.48068582
          17

 c      1.18517663    -0.38147692     0.14604072
 c      0.01703473    -1.15369469     0.04963239
 c     -1.04592718    -0.33695770    -0.07329890
 c     -1.20899868     1.66028240     0.56413837
 c     -0.38715435     1.40776687    -0.59953738
 c      1.09411641     1.03012458     0.03735207
 h     -0.33770732    -2.10778766    -0.40776566
 h     -2.27782130     2.10146952     0.55303819
 h     -0.65966511     1.88020082    -1.71198769
 h      1.82348116     1.84293403     0.00294270
 o      2.32502062    -1.13045069     0.15252775
 h      3.30515219    -1.00970596     0.39401158
 c     -2.38573524    -0.81553793    -0.39428917
 h     -2.56152430    -1.90023460    -0.25958109
 h     -2.98187001    -0.22016571     0.20366831
 h     -2.75139146    -0.52067019    -1.44409816
 h     -0.55607939     1.74397491     1.50680071
          17

 c      1.17128651    -0.35693544     0.14369551
 c      0.00579747    -1.15900780     0.05259080
 c     -1.04225450    -0.32825944    -0.07174121
 c     -1.20534287     1.66938485     0.56100564
 c     -0.39524124     1.39872176    -0.59326588
 c      1.09615146     1.01854476     0.03154606
 h     -0.29098723    -2.17366418    -0.44330363
 h     -2.25507681     2.07220733     0.50814761
 h     -0.67150922     1.89651962    -1.66112578
 h      1.74133713     1.80695322     0.00888493
 o      2.34369595    -1.13446253     0.15872063
 h      3.30358329    -1.04607025     0.33222886
 c     -2.38936291    -0.81993803    -0.39539379
 h     -2.55229385    -1.92346283    -0.33048180
 h     -2.97318225    -0.20931558     0.21659041
 h     -2.71168891    -0.45134082    -1.40932636
 h     -0.57196160     1.76270599     1.52495593
          17

 c      1.16230291    -0.33199639     0.14108303
 c     -0.00677944    -1.16368039     0.05412914
 c     -1.03945946    -0.31921265    -0.07093204
 c     -1.20083798     1.67830067     0.55767794
 c     -0.40258732     1.38930565    -0.58511819
 c      1.09457466     1.00461759     0.02369391
 h     -0.23038121    -2.22847017    -0.46362763
 h     -2.22541155     2.03832118     0.46424502
 h     -0.67706268     1.89468856    -1.59039246
 h      1.68154415     1.78751701     0.01730053
 o      2.36119018    -1.13882319     0.16508815
 h      3.29338689    -1.06893746     0.27137677
 c     -2.39316134    -0.82380085    -0.39811484
 h     -2.54109554    -1.93935864    -0.39856842
 h     -2.98463499    -0.19623573     0.24366272
 h     -2.66876059    -0.38696152    -1.37122133
 h     -0.60088735     1.77571453     1.53320044
          17

 c      1.15850828    -0.30852759     0.13829151
 c     -0.01981233    -1.16793166     0.05406073
 c     -1.03793132    -0.31021669    -0.07089094
 c     -1.19508789     1.68666479     0.55438580
 c     -0.40881136     1.37919721    -0.57461691
 c      1.08825106     0.98821416     0.01368629
 h     -0.15860795    -2.26416479    -0.46564309
 h     -2.19833305     2.00432850     0.42209711
 h     -0.67805198     1.87728111    -1.50969912
 h      1.65771606     1.80169477     0.02854513
 o      2.37588711    -1.14342469     0.17150147
 h      3.29333960    -1.07552896     0.21378655
 c     -2.39718896    -0.82650948    -0.40152944
 h     -2.52839921    -1.94533797    -0.46296554
 h     -3.01011502    -0.18909313     0.27855847
 h     -2.62654746    -0.32693802    -1.33640396
 h     -0.64164168     1.78328730     1.53229058
          17

 c      1.15985717    -0.28868527     0.13541719
 c     -0.03231592    -1.17166746     0.05236817
 c     -1.03799878    -0.30163111    -0.07157992
 c     -1.18789796     1.69412941     0.55125254
 c     -0.41333987     1.36773732    -0.56086400
 c      1.07768772     0.97160718     0.00139019
 h     -0.07978032    -2.27688500    -0.44834683
 h     -2.18347356     1.97439223     0.38166123
 h     -0.67802649     1.85062625    -1.43520262
 h      1.66460016     1.84308395     0.04309614
 o      2.38678002    -1.14818160     0.17804603
 h      3.31554104    -1.06413252     0.15861244
 c     -2.40160109    -0.82741516    -0.40474717
 h     -2.51474634    -1.94042436    -0.52296430
 h     -3.04270314    -0.19551311     0.31387510
 h     -2.58872136    -0.27027434    -1.31028662
 h     -0.69113081     1.78609904     1.52595268
          17

 c      1.16612886    -0.27469606     0.13258101
 c     -0.04335203    -1.17455809     0.04917648
 c     -1.03987629    -0.29378201    -0.07291497
 c     -1.17967855     1.70050525     0.54824131
 c     -0.41541961     1.35400283    -0.54273494
 c      1.06429684     0.95860777    -0.01322330
 h      0.00139555    -2.26644054    -0.41256192
 h     -2.18554886     1.95078285     0.34277968
 h     -0.68207417     1.82411193    -1.38715367
 h      1.68625207     1.88945891     0.06003997
 o      2.39420252    -1.15296255     0.18489881
 h      3.35304284    -1.03489345     0.10361827
 c     -2.40653246    -0.82592217    -0.40725109
 h     -2.50069467    -1.92538853    -0.57816624
 h     -3.07680415    -0.22019502     0.34360103
 h     -2.55810888    -0.21687358    -1.29507972
 h     -0.74476117     1.78519311     1.52087427
          17

 c      1.17702390    -0.26833334     0.12990073
 c     -0.05213072    -1.17603654     0.04475463
 c     -1.04362815    -0.28696642    -0.07478119
 c     -1.17158706     1.70582580     0.54519086
 c     -0.41440736     1.33734415    -0.51984062
 c      1.04927974     0.95234657    -0.03003883
 h      0.08028943    -2.23658584    -0.36091595
 h     -2.20141227     1.93350763     0.30620061
 h     -0.69364997     1.80407257    -1.37866315
 h      1.70931829     1.92235478     0.07728125
 o      2.39932358    -1.15752840     0.19210242
 h      3.38707592    -0.99027988     0.04857588
 c     -2.41207626    -0.82147099    -0.40895204
 h     -2.48672171    -1.90254874    -0.62859834
 h     -3.10853938    -0.26471467     0.36375051
 h     -2.53661470    -0.16825392    -1.28942650
 h     -0.79767838     1.78181546     1.52521898
          17

 c      1.19215164    -0.27031176     0.12741423
 c     -0.05809172    -1.17525534     0.03952049
 c     -1.04916236    -0.28144846    -0.07704492
 c     -1.16511857     1.71029758     0.54211585
 c     -0.41016981     1.31796176    -0.49352106
 c      1.03349529     0.95417184    -0.04877330
 h      0.15318821    -2.19573714    -0.29781809
 h     -2.22269371     1.92143701     0.27365394
 h     -0.71064369     1.78720119    -1.40381521
 h      1.72584098     1.93234375     0.09253115
 o      2.40320903    -1.16154148     0.19954571
 h      3.40136835    -0.93445415    -0.00457016
 c     -2.41826570    -0.81360702    -0.41005334
 h     -2.47311747    -1.87519181    -0.67474788
 h     -3.13565440    -0.32801461     0.37238783
 h     -2.52552303    -0.12697338    -1.28986120
 h     -0.84674759     1.77706814     1.54463466
          17

 c      1.21093514    -0.28001516     0.12500648
 c     -0.06096502    -1.17112823     0.03399135
 c     -1.05624964    -0.27743302    -0.07956462
 c     -1.16155368     1.71421443     0.53955603
 c     -0.40304800     1.29658043    -0.46624607
 c      1.01774909     0.96354703    -0.06893473
 h      0.21824553    -2.15673517    -0.22876346
 h     -2.24069665     1.91348466     0.24698741
 h     -0.72710008     1.76465836    -1.44396118
 h      1.73168140     1.91679413     0.10382497
 o      2.40649680    -1.16462104     0.20705382
 h      3.38711247    -0.87221898    -0.05319855
 c     -2.42504516    -0.80213545    -0.41092102
 h     -2.45990283    -1.84662786    -0.71743583
 h     -3.15760696    -0.40686658     0.36977690
 h     -2.52573857    -0.09539095    -1.29260329
 h     -0.89158322     1.77163904     1.57803418
          17

 c      1.23253324    -0.29577984     0.12240716
 c     -0.06072905    -1.16267840     0.02863098
 c     -1.06456177    -0.27501635    -0.08219868
 c     -1.16171810     1.71786369     0.53849474
 c     -0.39361774     1.27384035    -0.44032004
 c      1.00298539     0.97851885    -0.08985101
 h      0.27546858    -2.13304058    -0.15838678
 h     -2.24932805     1.90903919     0.22742286
 h     -0.73767922     1.72968010    -1.48155352
 h      1.72541107     1.87785366     0.10977685
 o      2.40945024    -1.16640534     0.21445345
 h      3.34230893    -0.80819465    -0.09506508
 c     -2.43223936    -0.78724929    -0.41204727
 h     -2.44680227    -1.81915104    -0.75752137
 h     -3.17582502    -0.49636844     0.35865761
 h     -2.53786670    -0.07473490    -1.29462112
 h     -0.93340509     1.76592006     1.61786791
          17

 c      1.25584727    -0.31551053     0.11926526
 c     -0.05736645    -1.14969185     0.02369902
 c     -1.07371976    -0.27414301    -0.08480913
 c     -1.16595979     1.72142691     0.53988703
 c     -0.38266984     1.25018253    -0.41730425
 c      0.99023687     0.99638488    -0.11079844
 h      0.32436864    -2.13117491    -0.08854973
 h     -2.24589267     1.90795954     0.21529346
 h     -0.73934557     1.67954161    -1.50535646
 h      1.70857345     1.82213975     0.10996868
 o      2.41204458    -1.16662081     0.22161790
 h      3.27084649    -0.74605114    -0.12902186
 c     -2.43955356    -0.76952926    -0.41403133
 h     -2.43330423    -1.79342600    -0.79558587
 h     -3.19359375    -0.59089394     0.34403828
 h     -2.56222051    -0.06472691    -1.29403976
 h     -0.97328590     1.76029443     1.65459348
          17

 c      1.27958590    -0.33723183     0.11524682
 c     -0.05062037    -1.13302652     0.01932106
 c     -1.08332758    -0.27459910    -0.08726536
 c     -1.17413117     1.72490724     0.54427785
 c     -0.37128268     1.22598301    -0.39800151
 c      0.98036604     1.01420490    -0.13118449
 h      0.36142944    -2.14678161    -0.01915232
 h     -2.23114381     1.91052354     0.20997429
 h     -0.73104634     1.61440106    -1.50967061
 h      1.68710384     1.76146298     0.10567250
 o      2.41401464    -1.16517095     0.22852035
 h      3.18234928    -0.68743826    -0.15586405
 c     -2.44668301    -0.74979309    -0.41743541
 h     -2.41880868    -1.76865603    -0.83180993
 h     -3.21460765    -0.68563153     0.33150118
 h     -2.59881346    -0.06355468    -1.29028918
 h     -1.01146120     1.75525380     1.68065159
          17

 c      1.30233397    -0.35935834     0.11010673
 c     -0.04010406    -1.11415371     0.01567906
 c     -1.09297260    -0.27605348    -0.08944853
 c     -1.18557719     1.72810928     0.55172222
 c     -0.36078238     1.20163998    -0.38260025
 c      0.97378947     1.02912692    -0.15069844
 h      0.38126403    -2.16933587     0.04945571
 h     -2.20929156     1.91743370     0.20977837
 h     -0.71316330     1.53613178    -1.49280923
 h      1.67236077     1.71244491     0.10055439
 o      2.41495407    -1.16221761     0.23527682
 h      3.09121597    -0.63097499    -0.17900274
 c     -2.45354767    -0.72892874    -0.42250258
 h     -2.40281088    -1.74332619    -0.86610346
 h     -3.24002178    -0.77752576     0.32411652
 h     -2.64736051    -0.06802973    -1.28414909
 h     -1.04747796     1.75134930     1.69203528
          17

 c      1.32262209    -0.38071120     0.10371868
 c     -0.02560399    -1.09454304     0.01305957
 c     -1.10221241    -0.27812065    -0.09125317
 c     -1.19921455     1.73067500     0.56188085
 c     -0.35255038     1.17755666    -0.37080351
 c      0.97062729     1.03890312    -0.16926934
 h      0.37958537    -2.18866110     0.11566001
 h     -2.18766375     1.92982422     0.21190612
 h     -0.68734886     1.44782432    -1.45664280
 h      1.67713553     1.69091316     0.09960368
 o      2.41461633    -1.15811612     0.24207303
 h      3.01210831    -0.57345009    -0.20322127
 c     -2.46043178    -0.70785354    -0.42900074
 h     -2.38506304    -1.71598748    -0.89834670
 h     -3.26659205    -0.86441021     0.32067488
 h     -2.70728060    -0.07403985    -1.27746580
 h     -1.08047962     1.74910219     1.68853789
          17

 c      1.33904215    -0.40040424     0.09606205
 c     -0.00726925    -1.07539233     0.01178406
 c     -1.11057806    -0.28041693    -0.09258205
 c     -1.21377934     1.73216834     0.57409514
 c     -0.34774175     1.15407296    -0.36185819
 c      0.97147696     1.04267195    -0.18672075
 h      0.35468077    -2.19765334     0.17718595
 h     -2.17491664     1.94906192     0.21288497
 h     -0.65681514     1.35374057    -1.40752354
 h      1.70462348     1.70140155     0.10488401
 o      2.41329746    -1.15309987     0.24891878
 h      2.95318221    -0.51480089    -0.23052140
 c     -2.46782979    -0.68748925    -0.43641838
 h     -2.36567477    -1.68575646    -0.92859288
 h     -3.28832813    -0.94373354     0.31729197
 h     -2.77758449    -0.07751856    -1.27215060
 h     -1.10936222     1.74892372     1.67382260
          17

 c      1.35043150    -0.41771911     0.08718258
 c      0.01433855    -1.05761019     0.01213806
 c     -1.11759708    -0.28260146    -0.09333529
 c     -1.22825310     1.73220234     0.58734660
 c     -0.34698074     1.13142354    -0.35447524
 c      0.97762568     1.04101280    -0.20255869
 h      0.30741297    -2.19235114     0.23177270
 h     -2.17709623     1.97604109     0.20996956
 h     -0.62678744     1.25917493    -1.35807240
 h      1.74417358     1.73475480     0.11305854
 o      2.41179678    -1.14706972     0.25551848
 h      2.91490553    -0.46109823    -0.25767644
 c     -2.47620248    -0.66862641    -0.44432252
 h     -2.34512701    -1.65252337    -0.95721351
 h     -3.29956116    -1.01253339     0.31022973
 h     -2.85646387    -0.07574703    -1.26862087
 h     -1.13284646     1.75106208     1.65543840
          17

 c      1.35607230    -0.43204081     0.07715984
 c      0.03825786    -1.04185916     0.01432962
 c     -1.12283264    -0.28439928    -0.09340169
 c     -1.24223758     1.73057320     0.60023875
 c     -0.35017878     1.10980672    -0.34689512
 c      0.99009440     1.03505208    -0.21623362
 h      0.24079524    -2.17152775     0.27757089
 h     -2.19381137     2.01011922     0.20290114
 h     -0.60398236     1.16934251    -1.32672543
 h      1.78109111     1.77730056     0.11861160
 o      2.41099113    -1.13979170     0.26146266
 h      2.89472239    -0.42073640    -0.27899678
 c     -2.48586803    -0.65177881    -0.45256364
 h     -2.32419821    -1.61693636    -0.98500397
 h     -3.29669862    -1.06821839     0.29739024
 h     -2.94076167    -0.06814867    -1.26485901
 h     -1.14962751     1.75560627     1.64372168
          17

 c      1.35583283    -0.44286131     0.06610202
 c      0.06317063    -1.02858184     0.01846639
 c     -1.12593447    -0.28560230    -0.09266358
 c     -1.25592116     1.72731668     0.61132077
 c     -0.35671539     1.08954714    -0.33765700
 c      1.00890949     1.02579898    -0.22740921
 h      0.15954700    -2.13664538     0.31344119
 h     -2.21860901     2.04867768     0.19421602
 h     -0.59352087     1.08735708    -1.32877265
 h      1.80500811     1.81790951     0.11722404
 o      2.41153848    -1.13113038     0.26643749
 h      2.89031086    -0.39994584    -0.28972021
 c     -2.49698338    -0.63716135    -0.46124228
 h     -2.30385382    -1.58019171    -1.01320303
 h     -3.27855608    -1.10921934     0.27851787
 h     -3.02595357    -0.05591129    -1.25710352
 h     -1.15874503     1.76252923     1.64793337
          17

 c      1.35023560    -0.44981208     0.05415928
 c      0.08748135    -1.01801138     0.02454301
 c     -1.12668940    -0.28604545    -0.09102570
 c     -1.26969092     1.72265726     0.61972782
 c     -0.36585094     1.07108265    -0.32676489
 c      1.03312846     1.01401343    -0.23600264
 h      0.06952102    -2.09206995     0.33926004
 h     -2.24310582     2.08787935     0.18769467
 h     -0.59532048     1.01428374    -1.36269611
 h      1.81112568     1.84925160     0.10652154
 o      2.41379336    -1.12109462     0.27028052
 h      2.90023204    -0.40145136    -0.28720937
 c     -2.50950783    -0.62476716    -0.47056915
 h     -2.28515643    -1.54366470    -1.04335771
 h     -3.24623008    -1.13539337     0.25505717
 h     -3.10689911    -0.04086929    -1.24153005
 h     -1.16009854     1.77162192     1.67050927
          17

 c      1.34046534    -0.45268021     0.04153245
 c      0.10943539    -1.01021004     0.03244569
 c     -1.12505536    -0.28557373    -0.08845113
 c     -1.28378901     1.71691891     0.62551313
 c     -0.37685292     1.05474625    -0.31554345
 c      1.06117539     1.00026321    -0.24212746
 h     -0.02314640    -2.04484474     0.35606267
 h     -2.26060928     2.12386244     0.18660434
 h     -0.60531318     0.95156137    -1.41196657
 h      1.79891071     1.86712525     0.08573875
 o      2.41779408    -1.10982528     0.27297695
 h      2.92388956    -0.42447069    -0.27117541
 c     -2.52313612    -0.61444556    -0.48077711
 h     -2.26923169    -1.50845490    -1.07702329
 h     -3.20305781    -1.14842704     0.23017663
 h     -3.17889345    -0.02453661    -1.21557848
 h     -1.15471701     1.78227264     1.70495690
          17

 c      1.32829720    -0.45140228     0.02846177
 c      0.12726856    -1.00519484     0.04199773
 c     -1.12116665    -0.28403058    -0.08497208
 c     -1.29819698     1.71044456     0.62934002
 c     -0.38893073     1.04071903    -0.30546715
 c      1.09116474     0.98497065    -0.24603976
 h     -0.11292644    -2.00310198     0.36568773
 h     -2.26746761     2.15356178     0.19284635
 h     -0.61920596     0.90148028    -1.45896949
 h      1.77110298     1.87014788     0.05543168
 o      2.42325692    -1.09762484     0.27467545
 h      2.96170072    -0.46452952    -0.24401341
 c     -2.53725601    -0.60593811    -0.49212305
 h     -2.25728708    -1.47499029    -1.11537110
 h     -3.15455119    -1.15225780     0.20891205
 h     -3.23846751    -0.00762906    -1.17842292
 h     -1.14447555     1.79340515     1.74011583
          17

 c      1.31589831    -0.44605504     0.01519788
 c      0.13935446    -1.00311417     0.05304291
 c     -1.11531098    -0.28128801    -0.08066646
 c     -1.31265651     1.70352295     0.63199166
 c     -0.40129340     1.02912596    -0.29756630
 c      1.12112097     0.96839864    -0.24810878
 h     -0.19514844    -1.97328972     0.36987260
 h     -2.26312452     2.17509418     0.20680576
 h     -0.63402712     0.86620500    -1.49206652
 h      1.73337208     1.86024354     0.01738609
 o      2.42959149    -1.08498615     0.27570083
 h      3.01542350    -0.51364358    -0.21090045
 c     -2.55100331    -0.59891751    -0.50488820
 h     -2.25063589    -1.44287139    -1.15884816
 h     -3.10758168    -1.15293153     0.19772637
 h     -3.28383436     0.01008164    -1.13086198
 h     -1.13150720     1.80371381     1.76574314
          17

 c      1.30546691    -0.43690479     0.00197769
 c      0.14437232    -1.00429048     0.06550483
 c     -1.10788184    -0.27729792    -0.07562269
 c     -1.32670985     1.69632970     0.63411035
 c     -0.41326020     1.02009238    -0.29244376
 c      1.14910550     0.95061032    -0.24879808
 h     -0.26551205    -1.95825634     0.36949680
 h     -2.24990071     2.18797890     0.22742824
 h     -0.64797179     0.84732687    -1.50533902
 h      1.69406224     1.84354991    -0.02551965
 o      2.43604812    -1.07246021     0.27644250
 h      3.08706071    -0.56306003    -0.17789499
 c     -2.56347350    -0.59313024    -0.51923226
 h     -2.25064534    -1.41104988    -1.20703569
 h     -3.06802239    -1.15677717     0.20224352
 h     -3.31508954     0.02979520    -1.07496883
 h     -1.11771932     1.81195471     1.77522239
          17

 c      1.29877297    -0.42452865    -0.01097106
 c      0.14153772    -1.00901848     0.07935881
 c     -1.09932792    -0.27214415    -0.06990797
 c     -1.33972816     1.68888691     0.63613567
 c     -0.42431232     1.01375601    -0.29042030
 c      1.17336278     0.93153972    -0.24860653
 h     -0.31993480    -1.95773189     0.36465692
 h     -2.23278239     2.19330822     0.25234942
 h     -0.66001543     0.84589656    -1.49677220
 h      1.66283367     1.83004005    -0.07003260
 o      2.44213079    -1.06034267     0.27707963
 h      3.17417517    -0.60861613    -0.14754006
 c     -2.57399913    -0.58863681    -0.53490093
 h     -2.25856283    -1.37824964    -1.25878964
 h     -3.03787471    -1.16701671     0.22332503
 h     -3.33415822     0.05359601    -1.01359277
 h     -1.10451574     1.81712487     1.76597570
          17

 c      1.29679595    -0.40996908    -0.02339053
 c      0.13081408    -1.01728833     0.09455020
 c     -1.09012405    -0.26607050    -0.06354909
 c     -1.35097340     1.68105580     0.63828355
 c     -0.43408381     1.01025970    -0.29161041
 c      1.19259083     0.91141010    -0.24795003
 h     -0.35517934    -1.97008218     0.35521678
 h     -2.21879264     2.19365603     0.27824359
 h     -0.66973592     0.86248360    -1.46725146
 h      1.64731443     1.82914723    -0.11404446
 o      2.44795247    -1.04858567     0.27747505
 h      3.26609114    -0.65212308    -0.11725705
 c     -2.58224607    -0.58586982    -0.55111251
 h     -2.27526279    -1.34341475    -1.31260637
 h     -3.01498813    -1.18206777     0.25521094
 h     -3.34419985     0.08400118    -0.94960299
 h     -1.09259444     1.81856566     1.73929691
          17

 c      1.29966786    -0.39481950    -0.03494649
 c      0.11293660    -1.02866756     0.11093206
 c     -1.08076519    -0.25946410    -0.05653592
 c     -1.35977093     1.67259752     0.64047061
 c     -0.44231131     1.00973429    -0.29588635
 c      1.20619473     0.89139661    -0.24709182
 h     -0.36957232    -1.99360219     0.34120920
 h     -2.21518649     2.19221397     0.30170056
 h     -0.67737730     0.89708449    -1.42081170
 h      1.64958391     1.84248398    -0.15760324
 o      2.45402638    -1.03708168     0.27741424
 h      3.34812607    -0.69658976    -0.08325046
 c     -2.58812045    -0.58532622    -0.56684469
 h     -2.30101713    -1.30601649    -1.36704647
 h     -2.99573085    -1.19763902     0.28834243
 h     -3.34819763     0.12283379    -0.88498003
 h     -1.08169214     1.81608291     1.70042942
          17

 c      1.30691549    -0.38112943    -0.04521918
 c      0.08921945    -1.04239610     0.12825409
 c     -1.07176908    -0.25278864    -0.04885925
 c     -1.36579645     1.66331641     0.64220681
 c     -0.44875650     1.01227018    -0.30272116
 c      1.21420517     0.87376515    -0.24624397
 h     -0.36327090    -2.02689965     0.32297075
 h     -2.22637756     2.19096607     0.32058039
 h     -0.68416534     0.94891460    -1.36610644
 h      1.66636756     1.86200192    -0.20181585
 o      2.46083255    -1.02586841     0.27681466
 h      3.40836500    -0.74272291    -0.04387746
 c     -2.59171843    -0.58716996    -0.58120377
 h     -2.33539466    -1.26614133    -1.42104137
 h     -2.97735294    -1.20978743     0.31359086
 h     -3.34723858     0.16966819    -0.82037878
 h     -1.07031204     1.81010512     1.65862756
          17

 c      1.31779297    -0.37106834    -0.05375243
 c      0.06127812    -1.05760355     0.14619441
 c     -1.06367266    -0.24648166    -0.04057913
 c     -1.36927686     1.65319912     0.64264849
 c     -0.45312244     1.01785593    -0.31100614
 c      1.21693364     0.86116465    -0.24569339
 h     -0.33806989    -2.06862451     0.30114010
 h     -2.25151433     2.18911749     0.33492160
 h     -0.69276765     1.01645941    -1.31802776
 h      1.69235609     1.87612863    -0.24711392
 o      2.46860081    -1.01512264     0.27574597
 h      3.44056814    -0.78890761     0.00003211
 c     -2.59331764    -0.59106944    -0.59355956
 h     -2.37733306    -1.22433096    -1.47393906
 h     -2.95862328    -1.21636000     0.32450427
 h     -3.33990845     0.22102603    -0.75569101
 h     -1.05585221     1.80169550     1.62582041
          17

 c      1.33151209    -0.36640227    -0.06014253
 c      0.03080164    -1.07353724     0.16440767
 c     -1.05702250    -0.24085327    -0.03189476
 c     -1.37084271     1.64243768     0.64103679
 c     -0.45504012     1.02627080    -0.31923849
 c      1.21472008     0.85570527    -0.24577808
 h     -0.29692003    -2.11677324     0.27658965
 h     -2.28507776     2.18345094     0.34648630
 h     -0.70698873     1.09823435    -1.29504348
 h      1.72276482     1.87591764    -0.29284210
 o      2.47724336    -1.00509504     0.27438270
 h      3.44472574    -0.83217323     0.04590458
 c     -2.59328287    -0.59631198    -0.60351857
 h     -2.42533587    -1.18121341    -1.52521490
 h     -2.93961146    -1.21714032     0.31777995
 h     -3.32345978     0.27124400    -0.69108889
 h     -1.03587158     1.79205670     1.61209210
          17

 c      1.34730641    -0.36795020    -0.06412954
 c     -0.00058923    -1.08972844     0.18256392
 c     -1.05235433    -0.23603466    -0.02316413
 c     -1.37110446     1.63135908     0.63732941
 c     -0.45427236     1.03707343    -0.32656997
 c      1.20787810     0.85829201    -0.24676435
 h     -0.24343411    -2.16792873     0.25035876
 h     -2.31980645     2.17019549     0.35746502
 h     -0.72899567     1.19303066    -1.30683462
 h      1.75415485     1.85719443    -0.33776664
 o      2.48628200    -0.99606473     0.27296804
 h      3.42797746    -0.86892468     0.08998159
 c     -2.59191643    -0.60202682    -0.61092270
 h     -2.47769388    -1.13709618    -1.57394812
 h     -2.92142542    -1.21372042     0.29326898
 h     -3.29563137     0.31431760    -0.62759780
 h     -1.01030701     1.78160550     1.61959690
          17

 c      1.36437246    -0.37531094    -0.06564808
 c     -0.03141047    -1.10603419     0.20036321
 c     -1.05015551    -0.23200051    -0.01484960
 c     -1.37035771     1.62031360     0.63236039
 c     -0.45097752     1.04989729    -0.33371376
 c      1.19673671     0.86836274    -0.24874878
 h     -0.18167041    -2.21709211     0.22365946
 h     -2.34933818     2.14659873     0.36950234
 h     -0.75609007     1.29724318    -1.34393310
 h      1.78457213     1.82049287    -0.38067631
 o      2.49476705    -0.98830720     0.27178356
 h      3.40595646    -0.89557863     0.12786685
 c     -2.58935380    -0.60733817    -0.61592383
 h     -2.53259288    -1.09177661    -1.61841007
 h     -2.90611653    -1.20957060     0.25419072
 h     -3.25582466     0.34545425    -0.56695139
 h     -0.98232628     1.76968589     1.64133717
          17

 c      1.38178045    -0.38703379    -0.06482162
 c     -0.06035392    -1.12253154     0.21753319
 c     -1.05080409    -0.22863569    -0.00742765
 c     -1.36860222     1.60954364     0.62735812
 c     -0.44559503     1.06465550    -0.34215759
 c      1.18166754     0.88409985    -0.25164159
 h     -0.11615961    -2.25858060     0.19792505
 h     -2.36947100     2.11150416     0.38338937
 h     -0.78243628     1.40350603    -1.38722637
 h      1.81372213     1.77047064    -0.42086769
 o      2.50149081    -0.98205343     0.27107943
 h      3.39973418    -0.90952529     0.15585374
 c     -2.58553434    -0.61140814    -0.61904747
 h     -2.58806864    -1.04471136    -1.65613675
 h     -2.89663800    -1.21018742     0.20731468
 h     -3.20540593     0.36191477    -0.51108135
 h     -0.95660932     1.75530986     1.66638320
          17

 c      1.39843452    -0.40110482    -0.06192020
 c     -0.08633569    -1.13932550     0.23382626
 c     -1.05450396    -0.22581136    -0.00131491
 c     -1.36567003     1.59909872     0.62341912
 c     -0.43857475     1.08136568    -0.35301431
 c      1.16307129     0.90301036    -0.25521116
 h     -0.05180865    -2.28755610     0.17475986
 h     -2.37852686     2.06534844     0.39911764
 h     -0.80289578     1.50357163    -1.42153094
 h      1.84305932     1.71476831    -0.45848051
 o      2.50591821    -0.97745289     0.27096325
 h      3.42149030    -0.91014110     0.17301335
 c     -2.58023892    -0.61348153    -0.62109035
 h     -2.64193552    -0.99540444    -1.68456578
 h     -2.89644739    -1.22248961     0.16179202
 h     -3.14758574     0.36340447    -0.46161159
 h     -0.93717950     1.73790112     1.68528865
          17

 c      1.41311848    -0.41545759    -0.05730535
 c     -0.10855429    -1.15637020     0.24902103
 c     -1.06124005    -0.22345070     0.00316969
 c     -1.36128911     1.58882276     0.62128791
 c     -0.43031169     1.09997037    -0.36674903
 c      1.14141268     0.92262677    -0.25915954
 h      0.00651935    -2.30128192     0.15574960
 h     -2.37742326     2.00999017     0.41601568
 h     -0.81438746     1.59084272    -1.43882912
 h      1.87491353     1.66150955    -0.49439934
 o      2.50896855    -0.97459466     0.27139844
 h      3.46212815    -0.89859727     0.18138724
 c     -2.57321223    -0.61310889    -0.62273535
 h     -2.69183530    -0.94372772    -1.70192894
 h     -2.90810610    -1.25209197     0.12504357
 h     -3.08725106     0.35236323    -0.41942163
 h     -0.92642431     1.71747626     1.69223918
          17

 c      1.42463093    -0.42832275    -0.05136821
 c     -0.12652827    -1.17336148     0.26292435
 c     -1.07076638    -0.22156834     0.00581654
 c     -1.35510005     1.57838583     0.62133190
 c     -0.42121159     1.12030991    -0.38335158
 c      1.11739384     0.94106978    -0.26322598
 h      0.05458299    -2.29972165     0.14222582
 h     -2.36958473     1.94841676     0.43290161
 h     -0.81554335     1.66087087    -1.43634697
 h      1.91003491     1.61592453    -0.52941441
 o      2.51228120    -0.97354509     0.27233451
 h      3.50193341    -0.87672178     0.18367368
 c     -2.56435280    -0.61051522    -0.62409708
 h     -2.73542791    -0.89002498    -1.70795141
 h     -2.93114075    -1.29902541     0.09769464
 h     -3.03071071     0.33413673    -0.38420080
 h     -0.92498340     1.69451468     1.68521336
          17

 c      1.43195821    -0.43838971    -0.04446782
 c     -0.14009230    -1.18969785     0.27537173
 c     -1.08262782    -0.22027460     0.00652440
 c     -1.34671619     1.56734746     0.62354295
 c     -0.41174989     1.14215032    -0.40250695
 c      1.09213458     0.95722835    -0.26727526
 h      0.08929474    -2.28568330     0.13507414
 h     -2.36032198     1.88422152     0.44832130
 h     -0.80622059     1.71110222    -1.41472127
 h      1.94529197     1.57883964    -0.56318786
 o      2.51716092    -0.97432766     0.27376003
 h      3.52554558    -0.84631054     0.18181057
 c     -2.55381233    -0.60667327    -0.62472678
 h     -2.77064454    -0.83504295    -1.70408543
 h     -2.96139176    -1.35646520     0.07369491
 h     -2.98502136     0.31636454    -0.35419138
 h     -0.93178502     1.66980765     1.66589689
          17

 c      1.43442332    -0.44483607    -0.03687955
 c     -0.14935886    -1.20448527     0.28622991
 c     -1.09621450    -0.21975019     0.00529266
 c     -1.33589442     1.55525072     0.62749793
 c     -0.40246754     1.16518668    -0.42365054
 c      1.06710445     0.97053935    -0.27129363
 h      0.10912968    -2.26481693     0.13458811
 h     -2.35506546     1.82078749     0.46095791
 h     -0.78741744     1.74088914    -1.37749200
 h      1.97433302     1.54844075    -0.59418191
 o      2.52421827    -0.97688055     0.27566750
 h      3.52591378    -0.80887484     0.17693853
 c     -2.54194116    -0.60281672    -0.62403000
 h     -2.79591786    -0.77977139    -1.69330865
 h     -2.99287676    -1.41442625     0.04561113
 h     -2.95657708     0.30649808    -0.32668748
 h     -0.94396650     1.64435629     1.63994135
          17

 c      1.43176035    -0.44728190    -0.02876536
 c     -0.15465555    -1.21659100     0.29539910
 c     -1.11083506    -0.22020771     0.00220985
 c     -1.32276998     1.54172154     0.63232537
 c     -0.39388120     1.18897998    -0.44590038
 c      1.04384547     0.98066877    -0.27530858
 h      0.11429242    -2.24528899     0.14041093
 h     -2.35667908     1.76054138     0.47013384
 h     -0.76174336     1.75225436    -1.33195180
 h      1.99051238     1.52284428    -0.62051879
 o      2.53336139    -0.98104590     0.27802017
 h      3.50336738    -0.76534983     0.16957699
 c     -2.52924565    -0.59977668    -0.62152261
 h     -2.81030641    -0.72521792    -1.67959799
 h     -3.02002031    -1.46405607     0.00861406
 h     -2.94918274     0.30770721    -0.29954515
 h     -0.95693619     1.61925665     1.61702011
          17

 c      1.42409263    -0.44570337    -0.02017275
 c     -0.15643285    -1.22480438     0.30280159
 c     -1.12578574    -0.22185508    -0.00255583
 c     -1.30792859     1.52652716     0.63685887
 c     -0.38631770     1.21282085    -0.46789521
 c      1.02371163     0.98733182    -0.27932174
 h      0.10633055    -2.23630631     0.15171863
 h     -2.36371225     1.70486671     0.47609814
 h     -0.73438561     1.75145215    -1.29098565
 h      1.98927505     1.50128976    -0.64080156
 o      2.54384459    -0.98661967     0.28075634
 h      3.46488611    -0.71544021     0.15957537
 c     -2.51639469    -0.59766867    -0.61684442
 h     -2.81343207    -0.67214895    -1.66707404
 h     -3.03867988    -1.49951820    -0.03888675
 h     -2.96287712     0.31655077    -0.27261192
 h     -0.96535249     1.59543950     1.60877759
          17

 c      1.41182906    -0.44033196    -0.01105977
 c     -0.15513481    -1.22816337     0.30834591
 c     -1.14039048    -0.22486830    -0.00875998
 c     -1.29213520     1.50958953     0.64014683
 c     -0.37978383     1.23565134    -0.48774785
 c      1.00770281     0.99024621    -0.28328807
 h      0.08697077    -2.24468279     0.16777594
 h     -2.37130583     1.65464320     0.47984863
 h     -0.71350525     1.74971325    -1.27347949
 h      1.96914440     1.48421848    -0.65450226
 o      2.55441240    -0.99344436     0.28381951
 h      3.42293080    -0.65674188     0.14596046
 c     -2.50417443    -0.59608113    -0.60981136
 h     -2.80522714    -0.62091236    -1.65889529
 h     -3.04630277    -1.51818389    -0.09602563
 h     -2.99448543     0.32515123    -0.24753830
 h     -0.96547935     1.57324738     1.62292158
          17

 c      1.39552851    -0.43157303    -0.00133126
 c     -0.15109118    -1.22633257     0.31189169
 c     -1.15400471    -0.22937568    -0.01607952
 c     -1.27595286     1.49097339     0.64200857
 c     -0.37416757     1.25646475    -0.50369715
 c      0.99635670     0.98914199    -0.28711681
 h      0.05687809    -2.27068653     0.18853629
 h     -2.37381557     1.61069709     0.48264560
 h     -0.70692344     1.75822401    -1.29656125
 h      1.93207191     1.47312380    -0.66213307
 o      2.56377577    -1.00141150     0.28715609
 h      3.38960610    -0.58543081     0.12740504
 c     -2.49338278    -0.59442856    -0.60055254
 h     -2.78565709    -0.57147700    -1.65631455
 h     -3.04192727    -1.52049237    -0.16025368
 h     -3.03915670     0.32543433    -0.22637930
 h     -0.95718334     1.55220652     1.65712830
          17

 c      1.37580015    -0.41996094     0.00912590
 c     -0.14454762    -1.21970348     0.31327647
 c     -1.16600353    -0.23544441    -0.02411349
 c     -1.25963982     1.47084253     0.64298171
 c     -0.36978618     1.27517076    -0.51545577
 c      0.98967703     0.98378071    -0.29066995
 h      0.01582911    -2.30703479     0.21451462
 h     -2.36700431     1.57381634     0.48558550
 h     -0.71509518     1.77753615    -1.35976681
 h      1.88367311     1.47054915    -0.66538889
 o      2.57134359    -1.01019626     0.29062286
 h      3.36658043    -0.50102873     0.10404703
 c     -2.48471034    -0.59211878    -0.58958211
 h     -2.75467034    -0.52367544    -1.65842599
 h     -3.02638444    -1.51014531    -0.22783424
 h     -3.09166263     0.31185623    -0.21047230
 h     -0.94310835     1.53133739     1.70030876
          17

 c      1.35327557    -0.40615040     0.02041517
 c     -0.13580612    -1.20910540     0.31239538
 c     -1.17578160    -0.24305717    -0.03239989
 c     -1.24327306     1.44939714     0.64378291
 c     -0.36738514     1.29254184    -0.52429548
 c      0.98712324     0.97399347    -0.29377334
 h     -0.03582691    -2.34236758     0.24598997
 h     -2.34906375     1.54463562     0.48940361
 h     -0.73081404     1.79777322    -1.44418658
 h      1.83288774     1.48005369    -0.66710227
 o      2.57733206    -1.01900338     0.29391973
 h      3.34409528    -0.41070496     0.07877301
 c     -2.47862866    -0.58852583    -0.57773150
 h     -2.71245689    -0.47746186    -1.66272811
 h     -3.00260523    -1.49454031    -0.29434894
 h     -3.14710054     0.28205364    -0.20008199
 h     -0.92629321     1.50966448     1.73955235
          17

 c      1.32862436    -0.39092122     0.03261104
 c     -0.12532092    -1.19542496     0.30925665
 c     -1.18278039    -0.25209024    -0.04045038
 c     -1.22683739     1.42683140     0.64491909
 c     -0.36753893     1.30928384    -0.53170816
 c      0.98778524     0.95980502    -0.29629491
 h     -0.09613707    -2.36575706     0.28243714
 h     -2.32089307     1.52362174     0.49445431
 h     -0.74617032     1.80918229    -1.52844160
 h      1.78958294     1.50532471    -0.67036424
 o      2.58212389    -1.02677934     0.29668877
 h      3.31127184    -0.32610594     0.05580199
 c     -2.47532748    -0.58296979    -0.56596434
 h     -2.65983498    -0.43301999    -1.66610157
 h     -2.97534440    -1.48438850    -0.35568793
 h     -3.20131272     0.23649634    -0.19448351
 h     -0.90880011     1.48646942     1.76509068
          17

 c      1.30257010    -0.37518928     0.04575668
 c     -0.11369282    -1.17939530     0.30398328
 c     -1.18653998    -0.26231089    -0.04778919
 c     -1.21023530     1.40332190     0.64659853
 c     -0.37036494     1.32562730    -0.53866528
 c      0.99080904     0.94171654    -0.29832318
 h     -0.16163049    -2.36926357     0.32255194
 h     -2.28601614     1.51112239     0.50077155
 h     -0.75616518     1.80672896    -1.59762502
 h      1.75964303     1.54751215    -0.67641287
 o      2.58584737    -1.03258228     0.29864711
 h      3.26277729    -0.25775933     0.03870028
 c     -2.47479447    -0.57494244    -0.55513782
 h     -2.59852907    -0.39071376    -1.66570596
 h     -2.94919300    -1.49050181    -0.40962709
 h     -3.25131106     0.17798527    -0.19214305
 h     -0.89151290     1.46129885     1.77156498
          17

 c      1.27589698    -0.36002686     0.05988650
 c     -0.10161408    -1.16155459     0.29678813
 c     -1.18676555    -0.27339358    -0.05398728
 c     -1.19330413     1.37903443     0.64875258
 c     -0.37558603     1.34141816    -0.54563896
 c      0.99572230     0.92100413    -0.30031011
 h     -0.22795596    -2.34861375     0.36457614
 h     -2.24998026     1.50740965     0.50818935
 h     -0.75850575     1.78913430    -1.64326178
 h      1.74170741     1.60230939    -0.68298831
 o      2.58836435    -1.03576131     0.29963983
 h      3.19893747    -0.21245256     0.02958063
 c     -2.47700930    -0.56459156    -0.54584217
 h     -2.53123018    -0.35095756    -1.65956579
 h     -2.92528868    -1.51761484    -0.45679301
 h     -3.29576722     0.11114686    -0.19088553
 h     -0.87426331     1.43389760     1.75779054
          17

 c      1.24944018    -0.34666147     0.07506013
 c     -0.08980273    -1.14227656     0.28794783
 c     -1.18339950    -0.28494098    -0.05869309
 c     -1.17592241     1.35413961     0.65102904
 c     -0.38265918     1.35627819    -0.55277792
 c      1.00228256     0.89967143    -0.30297590
 h     -0.29055646    -2.30315236     0.40666293
 h     -2.21878515     1.51263636     0.51656626
 h     -0.75273956     1.75732676    -1.66140785
 h      1.72987505     1.66060158    -0.68552595
 o      2.58935326    -1.03601076     0.29964626
 h      3.12425517    -0.19243794     0.02894723
 c     -2.48196373    -0.55295933    -0.53843565
 h     -2.46145877    -0.31407982    -1.64685003
 h     -2.90036948    -1.56085379    -0.49954379
 h     -3.33535484     0.04167984    -0.18811628
 h     -0.85583612     1.40416322     1.72662739
          17

 c      1.22405208    -0.33638663     0.09137583
 c     -0.07893204    -1.12180613     0.27778020
 c     -1.17668510    -0.29650148    -0.06166292
 c     -1.15821262     1.32884206     0.65273734
 c     -0.39087367     1.36970621    -0.55999078
 c      1.01016569     0.88002712    -0.30706967
 h     -0.34528459    -2.23581090     0.44723832
 h     -2.19642331     1.52655615     0.52609822
 h     -0.73983428     1.71369704    -1.65179140
 h      1.71864132     1.71231501    -0.67982384
 o      2.58834425    -1.03343338     0.29878955
 h      3.04661991    -0.19437698     0.03544674
 c     -2.48942925    -0.54157950    -0.53315303
 h     -2.39328238    -0.28020215    -1.62791979
 h     -2.86972810    -1.60932574    -0.53998208
 h     -3.37235922    -0.02481815    -0.18123314
 h     -0.83380541     1.37213106     1.68524252
          17

 c      1.20055360    -0.33034555     0.10893306
 c     -0.06954369    -1.10027945     0.26661774
 c     -1.16719455    -0.30756755    -0.06278762
 c     -1.14070465     1.30342259     0.65285377
 c     -0.39941053     1.38111969    -0.56689590
 c      1.01889606     0.86418689    -0.31318714
 h     -0.38904899    -2.15326278     0.48543253
 h     -2.18289372     1.54804386     0.53753669
 h     -0.72229245     1.66199547    -1.61853846
 h      1.70517351     1.74953942    -0.66350283
 o      2.58472184    -1.02865215     0.29736195
 h      2.97697086    -0.20747915     0.04537786
 c     -2.49884508    -0.53186128    -0.53010902
 h     -2.33094055    -0.24913290    -1.60421442
 h     -2.83029415    -1.65205105    -0.57916168
 h     -3.40918701    -0.08424224    -0.16831213
 h     -0.80449129     1.33795493     1.64480067
          17

 c      1.17971027    -0.32921541     0.12773862
 c     -0.06195675    -1.07775470     0.25477338
 c     -1.15580501    -0.31756325    -0.06210892
 c     -1.12424914     1.27827106     0.65031064
 c     -0.40735274     1.38987129    -0.57264868
 c      1.02794974     0.85364904    -0.32165649
 h     -0.42049369    -2.06586046     0.52157884
 h     -2.17441850     1.57478068     0.55205833
 h     -0.70466974     1.60744035    -1.57242278
 h      1.68923992     1.76764180    -0.63608722
 o      2.57780269    -1.02279656     0.29580895
 h      2.92761405    -0.21367189     0.05288115
 c     -2.50948673    -0.52476409    -0.52923283
 h     -2.27843685    -0.22030503    -1.57801592
 h     -2.78147158    -1.68105077    -0.61734445
 h     -3.44637280    -0.13482281    -0.14880944
 h     -0.76380506     1.30180768     1.61729146
          17

 c      1.16226948    -0.33293305     0.14759081
 c     -0.05621617    -1.05432773     0.24251672
 c     -1.14363628    -0.32583595    -0.05982170
 c     -1.10964196     1.25387307     0.64464805
 c     -0.41368328     1.39530950    -0.57580944
 c      1.03682487     0.84898619    -0.33244760
 h     -0.44030909    -1.98631607     0.55749604
 h     -2.16563496     1.60350049     0.57082583
 h     -0.69388406     1.55621888    -1.53281216
 h      1.67268569     1.76554136    -0.59865395
 o      2.56713877    -1.01688382     0.29453042
 h      2.90683725    -0.19743836     0.05307513
 c     -2.52068399    -0.52078682    -0.53025064
 h     -2.23915319    -0.19279883    -1.55207148
 h     -2.72466611    -1.69183618    -0.65442133
 h     -3.48165820    -0.17683478    -0.12378399
 h     -0.70966256     1.26376803     1.60862590
          17

 c      1.14903042    -0.34063171     0.16801238
 c     -0.05215951    -1.03040819     0.23011307
 c     -1.13196995    -0.33167593    -0.05625288
 c     -1.09724999     1.23073218     0.63649219
 c     -0.41742423     1.39698847    -0.57484412
 c      1.04500238     0.84973028    -0.34513296
 h     -0.45034457    -1.92601193     0.59579955
 h     -2.15188342     1.63064706     0.59454212
 h     -0.69739145     1.51321531    -1.52224034
 h      1.65932576     1.74619194    -0.55352289
 o      2.55285697    -1.01082700     0.29358728
 h      2.91311436    -0.16160682     0.04673419
 c     -2.53188948    -0.52007349    -0.53275262
 h     -2.21557626    -0.16545296    -1.52906341
 h     -2.66264183    -1.68317270    -0.69020266
 h     -3.51091876    -0.21158606    -0.09543586
 h     -0.64439961     1.22399819     1.61399112
          17

 c      1.14085152    -0.35084748     0.18828800
 c     -0.04959400    -1.00703646     0.21795182
 c     -1.12215406    -0.33436804    -0.05181299
 c     -1.08698416     1.20926552     0.62727329
 c     -0.41803455     1.39491366    -0.56966270
 c      1.05185746     0.85448882    -0.35895905
 h     -0.45152910    -1.89016335     0.63783478
 h     -2.13043087     1.65302716     0.62324422
 h     -0.71794771     1.47929551    -1.54845935
 h      1.65517815     1.71726766    -0.50384148
 o      2.53551770    -1.00364164     0.29277484
 h      2.93740620    -0.12403508     0.03910790
 c     -2.54262864    -0.52247571    -0.53629775
 h     -2.20924645    -0.13705396    -1.51104081
 h     -2.59901345    -1.65710647    -0.72464778
 h     -3.52995852    -0.24056372    -0.06630212
 h     -0.57416082     1.18313932     1.62187607
          17

 c      1.13853429    -0.36188994     0.20758561
 c     -0.04839654    -0.98587094     0.20664091
 c     -1.11548125    -0.33326704    -0.04693479
 c     -1.07851982     1.18973951     0.61858391
 c     -0.41559527     1.38943547    -0.56228266
 c      1.05665962     0.86132245    -0.37305137
 h     -0.44273108    -1.87616696     0.68180294
 h     -2.10080858     1.66830780     0.65639139
 h     -0.75093859     1.45254576    -1.59609053
 h      1.66793806     1.69030259    -0.45260374
 o      2.51573807    -0.99444984     0.29191718
 h      2.96962413    -0.10154305     0.03516313
 c     -2.55244617    -0.52753429    -0.54049261
 h     -2.22088210    -0.10655972    -1.49899361
 h     -2.53772163    -1.61934907    -0.75815134
 h     -3.53590484    -0.26509772    -0.03856610
 h     -0.50601430     1.14240235     1.62141056
          17

 c      1.14260630    -0.37220717     0.22508444
 c     -0.04841497    -0.96872265     0.19691617
 c     -1.11302980    -0.32788024    -0.04201814
 c     -1.07145422     1.17225942     0.61176639
 c     -0.41045645     1.38096039    -0.55535903
 c      1.05885123     0.86846870    -0.38667413
 h     -0.42199253    -1.87682205     0.72319661
 h     -2.06474824     1.67539026     0.69313949
 h     -0.78868647     1.43129068    -1.64273426
 h      1.70356635     1.67533380    -0.40125178
 o      2.49403630    -0.98289259     0.29098108
 h      3.00175878    -0.10325547     0.03768548
 c     -2.56090454    -0.53445075    -0.54502195
 h     -2.25052433    -0.07330958    -1.49269435
 h     -2.48230839    -1.57937070    -0.79188308
 h     -3.52786919    -0.28635153    -0.01362092
 h     -0.44579436     1.10332795     1.60596098
          17

 c      1.15309418    -0.38060288     0.24004500
 c     -0.04935253    -0.95701313     0.18944911
 c     -1.11548020    -0.31795447    -0.03739364
 c     -1.06533654     1.15679134     0.60776201
 c     -0.40295658     1.36985487    -0.55091529
 c      1.05855970     0.87512280    -0.39932212
 h     -0.38834183    -1.88463002     0.75682013
 h     -2.02591307     1.67463027     0.73265983
 h     -0.82462091     1.41468777    -1.67248934
 h      1.76053139     1.67326133    -0.34972697
 o      2.47083514    -0.96909451     0.29006118
 h      3.02848524    -0.13114302     0.04745068
 c     -2.56761331    -0.54219693    -0.54966651
 h     -2.29761432    -0.03721336    -1.49079663
 h     -2.43515860    -1.54872435    -0.82785352
 h     -3.50714089    -0.30537539     0.00821024
 h     -0.39737222     1.06750929     1.57331304
          17

 c      1.16938008    -0.38626323     0.25181740
 c     -0.05079042    -0.95147536     0.18471853
 c     -1.12296609    -0.30354801    -0.03331400
 c     -1.05967584     1.14320837     0.60706390
 c     -0.39344497     1.35644878    -0.55012537
 c      1.05672785     0.88143586    -0.41057771
 h     -0.34248992    -1.89409652     0.77843475
 h     -1.98928471     1.66779364     0.77440462
 h     -0.85416670     1.40221689    -1.67739186
 h      1.82866968     1.67596059    -0.29854273
 o      2.44648176    -0.95359521     0.28935572
 h      3.04762132    -0.18125868     0.06356644
 c     -2.57222622    -0.54987871    -0.55437529
 h     -2.36099403     0.00108274    -1.49109985
 h     -2.39738506    -1.53640274    -0.86807914
 h     -3.47712356    -0.32310038     0.02788278
 h     -0.36252110     1.03637575     1.52498767
          17

 c      1.19017593    -0.38864906     0.25983014
 c     -0.05230390    -0.95210361     0.18297179
 c     -1.13502930    -0.28507311    -0.02997079
 c     -1.05403190     1.13137284     0.60969440
 c     -0.38237822     1.34104030    -0.55345408
 c      1.05464272     0.88780931    -0.42001913
 h     -0.28663951    -1.90228162     0.78547759
 h     -1.95995887     1.65755547     0.81819842
 h     -0.87441902     1.39336632    -1.65521342
 h      1.89490816     1.67405261    -0.24976702
 o      2.42123948    -0.93733719     0.28915749
 h      3.06132572    -0.24425899     0.08357920
 c     -2.57438642    -0.55714436    -0.55938003
 h     -2.43883556     0.04012672    -1.49090859
 h     -2.36980386    -1.54377050    -0.91291232
 h     -3.44287661    -0.34032462     0.04764246
 h     -0.34063076     1.01096689     1.46593332
          17

 c      1.21357549    -0.38734796     0.26359414
 c     -0.05355608    -0.95823758     0.18422295
 c     -1.15070940    -0.26328185    -0.02752273
 c     -1.04822203     1.12124971     0.61521600
 c     -0.37033703     1.32389547    -0.56076880
 c      1.05346782     0.89442301    -0.42727782
 h     -0.22406598    -1.90877442     0.77731172
 h     -1.94137508     1.64649750     0.86400882
 h     -0.88405447     1.38759150    -1.60822913
 h      1.94858385     1.66197788    -0.20610589
 o      2.39532021    -0.92159517     0.28982663
 h      3.07700775    -0.30703682     0.10387151
 c     -2.57376034    -0.56418505    -0.56518730
 h     -2.52855595     0.07777633    -1.48742860
 h     -2.35374547    -1.56443790    -0.96021114
 h     -3.40987785    -0.35786132     0.07045903
 h     -0.32803504     0.99164734     1.40462529
          17

 c      1.23714539    -0.38194662     0.26272285
 c     -0.05432759    -0.96869702     0.18825147
 c     -1.16872672    -0.23919080    -0.02611722
 c     -1.04252393     1.11299709     0.62283190
 c     -0.35791713     1.30524378    -0.57134175
 c      1.05407268     0.90118968    -0.43210362
 h     -0.15866771    -1.91566705     0.75533530
 h     -1.93382994     1.63608391     0.91145055
 h     -0.88398762     1.38450201    -1.54371894
 h      1.98299726     1.63831834    -0.16994007
 o      2.36919166    -0.90763839     0.29168616
 h      3.10379437    -0.35864834     0.12133408
 c     -2.57025223    -0.57134538    -0.57235135
 h     -2.62680798     0.11152110    -1.47813914
 h     -2.35052995    -1.58890531    -1.00633719
 h     -3.38203213    -0.37688620     0.09864295
 h     -0.31755925     0.97789509     1.35266008
          17

 c      1.25806742    -0.37196168     0.25695433
 c     -0.05451064    -0.98194548     0.19461367
 c     -1.18768515    -0.21396263    -0.02589876
 c     -1.03759773     1.10694541     0.63168906
 c     -0.34550193     1.28525308    -0.58377008
 c      1.05701083     0.90785544    -0.43438676
 h     -0.09437036    -1.92735806     0.72281696
 h     -1.93443983     1.62640217     0.95941374
 h     -0.87889958     1.38436466    -1.47562442
 h      1.99510585     1.60465564    -0.14295849
 o      2.34419547    -0.89628636     0.29488776
 h      3.14303571    -0.39767517     0.13559444
 c     -2.56421377    -0.57879022    -0.58118961
 h     -2.72963337     0.13887496    -1.46107473
 h     -2.36051745    -1.60883564    -1.04770702
 h     -3.36003232    -0.39917654     0.13227777
 h     -0.30029692     0.96852698     1.32189491
          17

 c      1.27344810    -0.35688157     0.24616263
 c     -0.05411107    -0.99632134     0.20271695
 c     -1.20623741    -0.18878249    -0.02700815
 c     -1.03395999     1.10343739     0.64138029
 c     -0.33305815     1.26398168    -0.59604003
 c      1.06250387     0.91408165    -0.43416260
 h     -0.03437262    -1.94940048     0.68395936
 h     -1.93865275     1.61679840     1.00613528
 h     -0.87828417     1.38885988    -1.42431491
 h      1.98522119     1.56480983    -0.12605906
 o      2.32259817    -0.88797522     0.29944705
 h      3.18500299    -0.43043557     0.14861947
 c     -2.55644033    -0.58642621    -0.59165241
 h     -2.83277758     0.15767909    -1.43500299
 h     -2.38271528    -1.61878277    -1.08173056
 h     -3.34148365    -0.42686593     0.16879652
 h     -0.27121925     0.96270735     1.31861269
          17

 c      1.28092410    -0.33640960     0.23037176
 c     -0.05323973    -1.01037145     0.21198160
 c     -1.22319113    -0.16475130    -0.02957618
 c     -1.03146416     1.10265598     0.65221832
 c     -0.32040496     1.24140716    -0.60628986
 c      1.07038054     0.91947036    -0.43163064
 h      0.01935828    -1.98568656     0.64205871
 h     -1.94210964     1.60672875     1.04960231
 h     -0.89233462     1.40092352    -1.40787192
 h      1.95747114     1.52481566    -0.11912089
 o      2.30664354    -0.88307498     0.30539367
 h      3.21711042    -0.46310923     0.16236385
 c     -2.54797969    -0.59397238    -0.60338023
 h     -2.93197475     0.16635808    -1.39948532
 h     -2.41489892    -1.61643742    -1.10717894
 h     -3.32260892    -0.46184048     0.20410168
 h     -0.23404952     0.96085526     1.33985818
          17

 c      1.27940823    -0.31088068     0.20981544
 c     -0.05205536    -1.02317253     0.22198245
 c     -1.23756323    -0.14280628    -0.03370951
 c     -1.02942625     1.10459934     0.66490137
 c     -0.30809337     1.21767875    -0.61409302
 c      1.07997160     0.92355697    -0.42720720
 h      0.06581170    -2.03521275     0.59801833
 h     -1.94180909     1.59623621     1.08801432
 h     -0.92138344     1.42195887    -1.42706751
 h      1.92095077     1.49337912    -0.12046264
 o      2.29754123    -0.88181690     0.31280900
 h      3.23104550    -0.49832841     0.17767099
 c     -2.53990608    -0.60104278    -0.61581478
 h     -3.02323059     0.16421779    -1.35491947
 h     -2.45393810    -1.60258418    -1.12438081
 h     -3.30000997    -0.50524291     0.23416569
 h     -0.19862903     0.96407677     1.37669502
          17

 c      1.26948882    -0.28162460     0.18506190
 c     -0.05068538    -1.03438703     0.23242094
 c     -1.24859662    -0.12365985    -0.03947158
 c     -1.02709608     1.10913209     0.67998540
 c     -0.29758574     1.19330639    -0.62041402
 c      1.09006227     0.92588477    -0.42158278
 h      0.10422037    -2.09151419     0.55086336
 h     -1.93649520     1.58605451     1.12014819
 h     -0.95398870     1.44954209    -1.46596470
 h      1.88991513     1.48173151    -0.12650239
 o      2.29503608    -0.88405151     0.32175238
 h      3.22470996    -0.53555354     0.19433344
 c     -2.53314369    -0.60718578    -0.62827244
 h     -3.10325014     0.15169953    -1.30259296
 h     -2.49620310    -1.58108379    -1.13539351
 h     -3.27156447    -0.55731194     0.25612330
 h     -0.17458146     0.97302242     1.41977143
          17

 c      1.25314223    -0.25100421     0.15713506
 c     -0.04920186    -1.04402291     0.24297918
 c     -1.25575295    -0.10776432    -0.04686408
 c     -1.02391634     1.11600148     0.69763053
 c     -0.29040156     1.16897928    -0.62635856
 c      1.09926583     0.92639663    -0.41564349
 h      0.13380085    -2.14546401     0.49960401
 h     -1.92665341     1.57754726     1.14555881
 h     -0.97716477     1.47929407    -1.50687995
 h      1.87869685     1.50020348    -0.13334784
 o      2.29757698    -0.88925376     0.33219252
 h      3.20285978    -0.57171932     0.21122612
 c     -2.52834758    -0.61192096    -0.63999820
 h     -3.16987267     0.13052492    -1.24460702
 h     -2.53805692    -1.55844266    -1.14394920
 h     -3.23659620    -0.61748594     0.26874159
 h     -0.16787626     0.98747017     1.46207102
          17

 c      1.23298868    -0.22212958     0.12752639
 c     -0.04765116    -1.05215433     0.25322750
 c     -1.25869321    -0.09531471    -0.05581635
 c     -1.01956075     1.12483684     0.71759644
 c     -0.28757592     1.14534420    -0.63255126
 c      1.10691962     0.92618970    -0.41019996
 h      0.15398292    -2.18862605     0.44449293
 h     -1.91433491     1.57255591     1.16457406
 h     -0.98272474     1.50730389    -1.53801989
 h      1.89076747     1.55056541    -0.14062442
 o      2.30280790    -0.89679112     0.34401627
 h      3.17789482    -0.60146300     0.22627707
 c     -2.52583062    -0.61486684    -0.65025814
 h     -3.22245716     0.10373897    -1.18370995
 h     -2.57634209    -1.54207460    -1.15470115
 h     -3.19572204    -0.68464356     0.27253802
 h     -0.18037456     1.00648511     1.49932388
          17

 c      1.21158482    -0.19842514     0.09804120
 c     -0.04608719    -1.05877412     0.26263166
 c     -1.25725678    -0.08629313    -0.06618479
 c     -1.01393441     1.13518500     0.73931449
 c     -0.28962029     1.12293744    -0.63916755
 c      1.11338175     0.92780160    -0.40590468
 h      0.16462760    -2.21510498     0.38713849
 h     -1.90274135     1.57309965     1.17804373
 h     -0.96738363     1.53089384    -1.55324600
 h      1.91559568     1.62265740    -0.15217307
 o      2.30822222    -0.90615487     0.35707637
 h      3.16703955    -0.61829868     0.23678400
 c     -2.52554969    -0.61598503    -0.65850039
 h     -3.26217069     0.07559393    -1.12303419
 h     -2.60854893    -1.53698733    -1.17154616
 h     -3.15056047    -0.75742390     0.26968449
 h     -0.21020505     1.02864517     1.52987890
          17

 c      1.19100325    -0.18307901     0.07047704
 c     -0.04458062    -1.06375227     0.27060643
 c     -1.25144401    -0.08053502    -0.07776735
 c     -1.00722980     1.14658860     0.76195829
 c     -0.29658096     1.10218653    -0.64607370
 c      1.11926840     0.93432878    -0.40340563
 h      0.16606380    -2.22207477     0.33009498
 h     -1.89537420     1.58088939     1.18683716
 h     -0.93147850     1.54865404    -1.55043046
 h      1.93869749     1.70125644    -0.17204401
 o      2.31213479    -0.91688582     0.37117154
 h      3.18036074    -0.61848305     0.24091409
 c     -2.52717536    -0.61576255    -0.66449816
 h     -3.29195936     0.05109398    -1.06565299
 h     -2.63255157    -1.54286036    -1.19596045
 h     -3.10327011    -0.83456207     0.26352962
 h     -0.25198771     1.05216604     1.55488296
          17

 c      1.17268473    -0.17831036     0.04620359
 c     -0.04320689    -1.06682238     0.27657203
 c     -1.24140122    -0.07779182    -0.09033613
 c     -1.00000980     1.15867640     0.78451267
 c     -0.30805994     1.08339771    -0.65289050
 c      1.12487022     0.94809508    -0.40321699
 h      0.15904343    -2.20986453     0.27641914
 h     -1.89477402     1.59675349     1.19124688
 h     -0.87835832     1.56067405    -1.53078868
 h      1.94974820     1.77357707    -0.20200141
 o      2.31437134    -0.92837337     0.38598026
 h      3.20992248    -0.60459912     0.23940624
 c     -2.53022768    -0.61509486    -0.66832984
 h     -3.31585243     0.03502765    -1.01393732
 h     -2.64643708    -1.55432076    -1.22685372
 h     -3.05587715    -0.91503310     0.25752578
 h     -0.29715892     1.07501009     1.57867013
          17

 c      1.15751619    -0.18471149     0.02585947
 c     -0.04203372    -1.06755799     0.28000838
 c     -1.22741170    -0.07778558    -0.10367475
 c     -0.99316615     1.17121483     0.80590439
 c     -0.32321100     1.06669878    -0.65897168
 c      1.13009948     0.96970357    -0.40540372
 h      0.14469137    -2.18208860     0.22922294
 h     -1.90139039     1.62024996     1.19067299
 h     -0.81449054     1.56934460    -1.49942742
 h      1.94370171     1.83158248    -0.24179578
 o      2.31566079    -0.93993540     0.40110712
 h      3.23790950    -0.58332914     0.23489860
 c     -2.53424030    -0.61493526    -0.67020764
 h     -3.33745187     0.03057606    -0.96888821
 h     -2.64880671    -1.56393917    -1.26185310
 h     -3.00960456    -0.99776222     0.25378443
 h     -0.33556507     1.09514730     1.60813994
          17

 c      1.14603378    -0.20116374     0.00938432
 c     -0.04111686    -1.06535978     0.28052102
 c     -1.20989397    -0.08024199    -0.11760558
 c     -0.98760147     1.18407740     0.82530983
 c     -0.34077738     1.05195304    -0.66336932
 c      1.13455000     0.99787603    -0.40951364
 h      0.12443922    -2.14577953     0.19113293
 h     -1.91331761     1.64975509     1.18387843
 h     -0.74935250     1.58050615    -1.46623803
 h      1.91960196     1.87164621    -0.29003922
 o      2.31669803    -0.95101566     0.41618590
 h      3.24982477    -0.56114029     0.23007866
 c     -2.53889530    -0.61600114    -0.67030714
 h     -3.35824579     0.03814490    -0.92990074
 h     -2.63917164    -1.56506500    -1.29861993
 h     -2.96466580    -1.08103006     0.25210726
 h     -0.35933565     1.11105823     1.64931277
          17

 c      1.13861331    -0.22542810    -0.00366916
 c     -0.04050098    -1.05952775     0.27790913
 c     -1.18941866    -0.08491335    -0.13198536
 c     -0.98379227     1.19716217     0.84253669
 c     -0.35931569     1.03881047    -0.66501293
 c      1.13752015     1.03002460    -0.41481762
 h      0.09981804    -2.11079914     0.16371242
 h     -1.92706914     1.68297605     1.16963663
 h     -0.69324951     1.60304970    -1.44417736
 h      1.87991831     1.89426678    -0.34476480
 o      2.31780953    -0.96124988     0.43092323
 h      3.23860205    -0.54244383     0.22677714
 c     -2.54403653    -0.61867754    -0.66869897
 h     -3.37701815     0.05524270    -0.89523649
 h     -2.61806573    -1.55314381    -1.33548661
 h     -2.92070359    -1.16213262     0.25025145
 h     -0.36697498     1.12220766     1.70220856
          17

 c      1.13556488    -0.25494398    -0.01381485
 c     -0.04020610    -1.04951448     0.27218421
 c     -1.16673327    -0.09159983    -0.14667396
 c     -0.98167006     1.21034018     0.85803749
 c     -0.37764313     1.02717636    -0.66336873
 c      1.13803386     1.06301500    -0.42059832
 h      0.07200161    -2.08728752     0.14733229
 h     -1.93881774     1.71752854     1.14732916
 h     -0.65254802     1.64362170    -1.44141521
 h      1.83075037     1.90463109    -0.40381844
 o      2.31895184    -0.97046506     0.44510754
 h      3.20399740    -0.52925831     0.22575441
 c     -2.54955267    -0.62305737    -0.66536786
 h     -3.39081654     0.07752300    -0.86286533
 h     -2.58690934    -1.52597095    -1.37164081
 h     -2.87746896    -1.23771297     0.24515539
 h     -0.36322056     1.12904884     1.75974224
          17

 c      1.13713670    -0.28737929    -0.02147227
 c     -0.04019604    -1.03534864     0.26350630
 c     -1.14276310    -0.10015450    -0.16150817
 c     -0.98085961     1.22346143     0.87247649
 c     -0.39506503     1.01781607    -0.65903327
 c      1.13490346     1.09369357    -0.42628092
 h      0.04132744    -2.08097985     0.14187757
 h     -1.94545647     1.75135303     1.11724552
 h     -0.62745509     1.69948898    -1.45373973
 h      1.78189100     1.91313210    -0.46549651
 o      2.31973213    -0.97869676     0.45862611
 h      3.15207879    -0.52079161     0.22647127
 c     -2.55523940    -0.62901968    -0.66025970
 h     -3.39655531     0.10025282    -0.83111810
 h     -2.54776758    -1.48353826    -1.40718732
 h     -2.83525729    -1.30453332     0.23418282
 h     -0.35505402     1.13258252     1.81206901
          17

 c      1.14346383    -0.32085314    -0.02694413
 c     -0.04036695    -1.01793355     0.25210506
 c     -1.11857089    -0.11044151    -0.17630803
 c     -0.98091737     1.23637449     0.88632046
 c     -0.41111832     1.01217949    -0.65328278
 c      1.12699564     1.11933823    -0.43140604
 h      0.00742257    -2.08966622     0.14757438
 h     -1.94522624     1.78299123     1.08059034
 h     -0.61555702     1.76004022    -1.46907137
 h      1.74424308     1.93266632    -0.52942393
 o      2.31941716    -0.98622941     0.47149656
 h      3.09521087    -0.51268049     0.22667973
 c     -2.56073327    -0.63630052    -0.65332649
 h     -3.39221693     0.11946417    -0.79893182
 h     -2.50307442    -1.42767117    -1.44312966
 h     -2.79498576    -1.36023440     0.21584802
 h     -0.34838343     1.13390857     1.85102425
          17

 c      1.15449108    -0.35394840    -0.03045740
 c     -0.04056370    -0.99888677     0.23827970
 c     -1.09528417    -0.12224532    -0.19091592
 c     -0.98142738     1.24893194     0.89969492
 c     -0.42536348     1.01167140    -0.64723755
 c      1.11382533     1.13837247    -0.43562571
 h     -0.02999140    -2.10469736     0.16484125
 h     -1.93793240     1.81177184     1.03929869
 h     -0.61505506     1.81419303    -1.47660610
 h      1.72311241     1.97003016    -0.59621425
 o      2.31712658    -0.99355218     0.48385913
 h      3.04930994    -0.49761085     0.22268364
 c     -2.56551984    -0.64456298    -0.64458323
 h     -3.37740011     0.13260481    -0.76579302
 h     -2.45536789    -1.36132342    -1.48105398
 h     -2.75804735    -1.40389670     0.19007470
 h     -0.34694154     1.13398076     1.87182974
          17

 c      1.16989644    -0.38562056    -0.03221709
 c     -0.04056826    -0.98007031     0.22244530
 c     -1.07401003    -0.13516765    -0.20524853
 c     -0.98203303     1.26099177     0.91240322
 c     -0.43743720     1.01718765    -0.64153956
 c      1.09592910     1.15080480    -0.43885108
 h     -0.07046636    -2.11584209     0.19352756
 h     -1.92483507     1.83787955     0.99575642
 h     -0.62509399     1.85436994    -1.47013436
 h      1.71391551     2.01920678    -0.66499612
 o      2.31243791    -1.00102647     0.49581773
 h      3.02460421    -0.47064826     0.21207102
 c     -2.56896958    -0.65347588    -0.63420543
 h     -3.35343720     0.13885138    -0.73155055
 h     -2.40715816    -1.28749370    -1.52223151
 h     -2.72608154    -1.43644585     0.15824138
 h     -0.35227094     1.13349107     1.87320399
          17

 c      1.18904291    -0.41508155    -0.03245100
 c     -0.04005074    -0.96319976     0.20514124
 c     -1.05575598    -0.14856194    -0.21933588
 c     -0.98248249     1.27243290     0.92397229
 c     -0.44715683     1.02898253    -0.63639120
 c      1.07445315     1.15763146    -0.44129546
 h     -0.11281767    -2.11505412     0.23254706
 h     -1.90822907     1.86224116     0.95249778
 h     -0.64523520     1.87682068    -1.44739476
 h      1.70695921     2.06671975    -0.73224290
 o      2.30589232    -1.00847778     0.50722882
 h      3.01774374    -0.43586634     0.19728032
 c     -2.57036689    -0.66276433    -0.62265033
 h     -3.32326024     0.13920313    -0.69620282
 h     -2.36104724    -1.20828423    -1.56629700
 h     -2.70072236    -1.46092758     0.12312670
 h     -0.36377705     1.13276008     1.85728915
          17

 c      1.21096627    -0.44170740    -0.03143846
 c     -0.03854108    -0.94964851     0.18698814
 c     -1.04136630    -0.16154866    -0.23332021
 c     -0.98270836     1.28319185     0.93367332
 c     -0.45455946     1.04666020    -0.63165241
 c      1.05058081     1.15996915    -0.44329860
 h     -0.15542517    -2.09786063     0.28005502
 h     -1.89073936     1.88619632     0.91195768
 h     -0.67516918     1.88120721    -1.40913018
 h      1.69399084     2.10056330    -0.79342697
 o      2.29861402    -1.01536155     0.51778903
 h      3.01770871    -0.40381982     0.18434824
 c     -2.56894934    -0.67218312    -0.61069941
 h     -3.29098272     0.13626097    -0.65970510
 h     -2.31992699    -1.12487082    -1.61046068
 h     -2.68333614    -1.48241084     0.08855556
 h     -0.37856242     1.13156795     1.82983420
          17

 c      1.23439851    -0.46497902    -0.02952902
 c     -0.03548259    -0.94035024     0.16861607
 c     -1.03146181    -0.17312979    -0.24740234
 c     -0.98289578     1.29330717     0.94055378
 c     -0.45986966     1.06919338    -0.62688961
 c      1.02533459     1.15870439    -0.44517015
 h     -0.19654177    -2.06348927     0.33385219
 h     -1.87450989     1.91100391     0.87635267
 h     -0.71479911     1.87080662    -1.35903169
 h      1.67030407     2.11349243    -0.84467281
 o      2.29169113    -1.02122932     0.52729178
 h      3.01548129    -0.38413453     0.17889574
 c     -2.56400656    -0.68144405    -0.59931229
 h     -3.26104205     0.13342844    -0.62181882
 h     -2.28687408    -1.03839749    -1.65017146
 h     -2.67475754    -1.50695299     0.05834223
 h     -0.39141888     1.12898771     1.80005067
          17

 c      1.25783057    -0.48444806    -0.02715336
 c     -0.03036609    -0.93572000     0.15057769
 c     -1.02636527    -0.18237337    -0.26174940
 c     -0.98341753     1.30292349     0.94361876
 c     -0.46341094     1.09496287    -0.62138605
 c      0.99959462     1.15449121    -0.44714166
 h     -0.23456859    -2.01470871     0.39185599
 h     -1.86067298     1.93742048     0.84767320
 h     -0.76473012     1.85324765    -1.30430724
 h      1.63424973     2.10251416    -0.88327938
 o      2.28596944    -1.02593371     0.53574532
 h      3.00720354    -0.38214900     0.18424318
 c     -2.55504496    -0.69020911    -0.58932805
 h     -3.23692894     0.13345136    -0.58204897
 h     -2.26469034    -0.95080881    -1.68081394
 h     -2.67505353    -1.53926441     0.03451444
 h     -0.39607810     1.12355244     1.77855834
          17

 c      1.27962457    -0.49972414    -0.02481649
 c     -0.02288706    -0.93560474     0.13325931
 c     -1.02602184    -0.18860252    -0.27640145
 c     -0.98454270     1.31220123     0.94226252
 c     -0.46551111     1.12192952    -0.61423402
 c      0.97413156     1.14779591    -0.44936310
 h     -0.26834158    -1.95748282     0.45262418
 h     -1.84935733     1.96557245     0.82766917
 h     -0.82686940     1.84003448    -1.25524564
 h      1.58658459     2.06796514    -0.90779022
 o      2.28205100    -1.02962758     0.54336989
 h      2.99382038    -0.39871762     0.20127610
 c     -2.54194754    -0.69817050    -0.58120461
 h     -3.22002172     0.13687695    -0.53975594
 h     -2.25542503    -0.86494400    -1.69919248
 h     -2.68334411    -1.58010957     0.01590577
 h     -0.38860831     1.11421667     1.77236927
          17

 c      1.29818496    -0.51048274    -0.02306113
 c     -0.01305418    -0.93935195     0.11682861
 c     -1.02995998    -0.19151364    -0.29121806
 c     -0.98612265     1.32117690     0.93666908
 c     -0.46657201     1.14818313    -0.60474077
 c      0.94959626     1.13886769    -0.45188021
 h     -0.29732270    -1.89980422     0.51573740
 h     -1.84006517     1.99507486     0.81774755
 h     -0.90333880     1.84153933    -1.22089455
 h      1.53045710     2.01344230    -0.91826405
 o      2.28025506    -1.03272824     0.55056057
 h      2.98067909    -0.43040845     0.22854792
 c     -2.52503649    -0.70510216    -0.57496485
 h     -3.20930230     0.14153732    -0.49444722
 h     -2.26013701    -0.78411078    -1.70424003
 h     -2.69773502    -1.62569735    -0.00142444
 h     -0.37074189     1.10166969     1.78032396
          17

 c      1.31218736    -0.51649219    -0.02239156
 c     -0.00122476    -0.94607247     0.10128018
 c     -1.03733281    -0.19118247    -0.30588989
 c     -0.98763632     1.32973292     0.92770901
 c     -0.46744208     1.17270162    -0.59301816
 c      0.92645836     1.12761544    -0.45456173
 h     -0.32136123    -1.84905121     0.58145607
 h     -1.83201252     2.02517712     0.81883530
 h     -0.99198081     1.85910209    -1.20230952
 h      1.47207225     1.94674393    -0.91705951
 o      2.28051404    -1.03586879     0.55782423
 h      2.97734025    -0.46972102     0.26239125
 c     -2.50501048    -0.71083478    -0.57032213
 h     -3.20214275     0.14351582    -0.44605827
 h     -2.27887833    -0.71153022    -1.69716804
 h     -2.71548570    -1.66966884    -0.02221103
 h     -0.34900222     1.08842453     1.79452000
          17

 c      1.32082262    -0.51764296    -0.02317554
 c      0.01190303    -0.95499394     0.08659858
 c     -1.04703601    -0.18796787    -0.32000425
 c     -0.98851790     1.33770422     0.91648050
 c     -0.46960896     1.19540497    -0.57996357
 c      0.90491311     1.11345820    -0.45700239
 h     -0.33986405    -1.80887333     0.64925904
 h     -1.82426134     2.05479630     0.83130443
 h     -1.08375050     1.88488013    -1.19259393
 h      1.42150227     1.88107825    -0.90990989
 o      2.28238164    -1.03972273     0.56563766
 h      2.99520627    -0.50726995     0.29806149
 c     -2.48281056    -0.71523170    -0.56683448
 h     -3.19551356     0.13878538    -0.39500723
 h     -2.31082999    -0.64982091    -1.68133635
 h     -2.73340809    -1.70575920    -0.05013806
 h     -0.33071886     1.07751590     1.80574108
          17

 c      1.32395564    -0.51396340    -0.02556338
 c      0.02535205    -0.96563282     0.07292135
 c     -1.05785745    -0.18237933    -0.33312753
 c     -0.98839675     1.34498740     0.90398286
 c     -0.47475698     1.21649846    -0.56664036
 c      0.88491424     1.09544354    -0.45857246
 h     -0.35114643    -1.77836674     0.71637056
 h     -1.81579042     2.08255505     0.85494016
 h     -1.16690268     1.90962239    -1.18376815
 h      1.39140738     1.83323585    -0.90531754
 o      2.28541330    -1.04459810     0.57420021
 h      3.03991308    -0.53779822     0.33277939
 c     -2.45948328    -0.71820985    -0.56401647
 h     -3.18692633     0.12448018    -0.34201548
 h     -2.35457047    -0.60055522    -1.66178980
 h     -2.74833178    -1.72949747    -0.08702230
 h     -0.32117660     1.07127064     1.80715932
          17

 c      1.32209383    -0.50561949    -0.02946806
 c      0.03801893    -0.97769357     0.06054851
 c     -1.06861359    -0.17496784    -0.34486989
 c     -0.98715650     1.35158146     0.89102495
 c     -0.48421261     1.23605373    -0.55389665
 c      0.86662438     1.07303180    -0.45888220
 h     -0.35287703    -1.75425595     0.77798165
 h     -1.80561972     2.10690347     0.88891142
 h     -1.23193990     1.92743617    -1.17092654
 h      1.39039988     1.81414390    -0.90899352
 o      2.28963213    -1.05016735     0.58330748
 h      3.10413968    -0.56435326     0.36754303
 c     -2.43606794    -0.71976548    -0.56144758
 h     -3.17491852     0.09945149    -0.28783466
 h     -2.40843154    -0.56401674    -1.64413420
 h     -2.75750432    -1.73890905    -0.13276723
 h     -0.32286090     1.07080021     1.79528201
          17

 c      1.31618089    -0.49290374    -0.03461174
 c      0.04886858    -0.99089104     0.04982359
 c     -1.07825227    -0.16625932    -0.35492310
 c     -0.98491432     1.35758463     0.87822839
 c     -0.49867102     1.25397276    -0.54234723
 c      0.85092864     1.04694312    -0.45830878
 h     -0.34316005    -1.73356592     0.82888043
 h     -1.79299114     2.12631625     0.93175364
 h     -1.27315849     1.93592140    -1.15234267
 h      1.41557255     1.81903141    -0.91749479
 o      2.29536805    -1.05576833     0.59254448
 h      3.17200113    -0.59373514     0.40460351
 c     -2.41351569    -0.71995293    -0.55892406
 h     -3.15920872     0.06428904    -0.23300072
 h     -2.47072829    -0.53933629    -1.63259323
 h     -2.75889395    -1.73480436    -0.18560930
 h     -0.33555426     1.07588595     1.76985617
          17

 c      1.30733896    -0.47621380    -0.04060709
 c      0.05708527    -1.00484876     0.04101398
 c     -1.08591586    -0.15672842    -0.36307837
 c     -0.98199855     1.36318508     0.86602022
 c     -0.51811075     1.27003114    -0.53244134
 c      0.83907990     1.01874868    -0.45771565
 h     -0.32129219    -1.71493525     0.86497624
 h     -1.77757947     2.13954370     0.98141444
 h     -1.28841123     1.93518274    -1.12862184
 h      1.45551063     1.83284576    -0.92152322
 o      2.30279160    -1.06081930     0.60151408
 h      3.22872084    -0.63046262     0.44477360
 c     -2.39265176    -0.71880852    -0.55660103
 h     -3.14067950     0.02104742    -0.17766154
 h     -2.53954223    -0.52495524    -1.62806305
 h     -2.75142194    -1.72099427    -0.24246482
 h     -0.35637245     1.08489700     1.73389533
          17

 c      1.29666243    -0.45603956    -0.04703375
 c      0.06215676    -1.01906297     0.03423766
 c     -1.09097756    -0.14680365    -0.36922598
 c     -0.97893550     1.36865514     0.85459661
 c     -0.54179204     1.28386587    -0.52447459
 c      0.83196766     0.98996878    -0.45784720
 h     -0.28799602    -1.69882573     0.88415530
 h     -1.75968375     2.14585975     1.03539054
 h     -1.27901810     1.92746770    -1.10242056
 h      1.49860787     1.84173669    -0.91318020
 o      2.31173513    -1.06495556     0.60991222
 h      3.26521481    -0.67531263     0.48716995
 c     -2.37417397    -0.71627286    -0.55498432
 h     -3.12119148    -0.02724960    -0.12150298
 h     -2.61220897    -0.51901015    -1.62775700
 h     -2.73507810    -1.70424993    -0.29948084
 h     -0.37967007     1.09469371     1.69389099
          17

 c      1.28509585    -0.43298425    -0.05348563
 c      0.06390711    -1.03288547     0.02941558
 c     -1.09306314    -0.13689049    -0.37334051
 c     -0.97638948     1.37432461     0.84393918
 c     -0.56830895     1.29491217    -0.51852713
 c      0.82987817     0.96178714    -0.45913501
 h     -0.24537075    -1.68739425     0.88674183
 h     -1.74033353     2.14524197     1.09095952
 h     -1.25041418     1.91769833    -1.07895136
 h      1.53674983     1.83720588    -0.88835192
 o      2.32171807    -1.06801824     0.61753091
 h      3.27866747    -0.72609866     0.52985925
 c     -2.35867234    -0.71219562    -0.55471924
 h     -3.10310256    -0.07737335    -0.06385257
 h     -2.68516462    -0.51937729    -1.62686887
 h     -2.71066573    -1.69325846    -0.35293175
 h     -0.39756382     1.10085698     1.65917705
          17

 c      1.27339318    -0.40781766    -0.05958381
 c      0.06248180    -1.04551733     0.02623572
 c     -1.09206199    -0.12739691    -0.37546417
 c     -0.97495169     1.38048495     0.83404280
 c     -0.59571413     1.30235461    -0.51437799
 c      0.83262946     0.93515713    -0.46176576
 h     -0.19667481    -1.68434834     0.87578255
 h     -1.72123391     2.13840433     1.14549421
 h     -1.21270376     1.91427880    -1.06669104
 h      1.56522872     1.81539940    -0.84598310
 o      2.33195966    -1.07002937     0.62424840
 h      3.27272738    -0.77843237     0.57040646
 c     -2.34668078    -0.70647767    -0.55629979
 h     -3.08842370    -0.12686772    -0.00407708
 h     -2.75447202    -0.52363140    -1.62078883
 h     -2.67890787    -1.69580514    -0.40027166
 h     -0.40240221     1.09891203     1.63857873
          17

 c      1.26213963    -0.38153925    -0.06496245
 c      0.05827269    -1.05604667     0.02416622
 c     -1.08812417    -0.11875668    -0.37569638
 c     -0.97480304     1.38722866     0.82533933
 c     -0.62189898     1.30529782    -0.51159696
 c      0.83974766     0.91092582    -0.46576848
 h     -0.14579083    -1.69454993     0.85675538
 h     -1.70450071     2.12661915     1.19678103
 h     -1.17808129     1.92760804    -1.07594301
 h      1.58204049     1.77599793    -0.78714754
 o      2.34134169    -1.07116507     0.63000682
 h      3.25816616    -0.82630223     0.60637166
 c     -2.33874330    -0.69930053    -0.55986930
 h     -3.07788912    -0.17484558     0.05775534
 h     -2.81660440    -0.52917232    -1.60643452
 h     -2.63934972    -1.71495211    -0.44069650
 h     -0.39095508     1.08657616     1.63469346
          17

 c      1.25180598    -0.35542640    -0.06923939
 c      0.05178404    -1.06359095     0.02260397
 c     -1.08164469    -0.11144813    -0.37418399
 c     -0.97557787     1.39437031     0.81884224
 c     -0.64536203     1.30342590    -0.51008123
 c      0.85052989     0.88986875    -0.47106581
 h     -0.09623872    -1.72269171     0.83572577
 h     -1.69222299     2.11135531     1.24320852
 h     -1.15295054     1.96283727    -1.11208421
 h      1.58785380     1.72213036    -0.71463394
 o      2.34850766    -1.07167443     0.63477007
 h      3.25124498    -0.86338031     0.63597646
 c     -2.33538032    -0.69124332    -0.56518747
 h     -3.07053661    -0.22206338     0.12032013
 h     -2.86900166    -0.53346604    -1.58263326
 h     -2.59033412    -1.74718204    -0.47476062
 h     -0.36637034     1.06516259     1.64158613
          17

 c      1.24279528    -0.33103676    -0.07199127
 c      0.04349924    -1.06755976     0.02117448
 c     -1.07323809    -0.10599656    -0.37111007
 c     -0.97661148     1.40155525     0.81572345
 c     -0.66562632     1.29761634    -0.51055857
 c      0.86397643     0.87262380    -0.47751497
 h     -0.05020654    -1.77069325     0.81579679
 h     -1.68603680     2.09390366     1.28374971
 h     -1.13346813     2.01289921    -1.16897057
 h      1.58690507     1.66132460    -0.63272415
 o      2.35242683    -1.07170727     0.63849155
 h      3.26467233    -0.88570526     0.65855677
 c     -2.33689704    -0.68315383    -0.57170567
 h     -3.06413879    -0.27020615     0.18105987
 h     -2.91042591    -0.53425885    -1.55017333
 h     -2.53039633    -1.78432074    -0.50355281
 h     -0.33547639     1.03856919     1.64922488
          17

 c      1.23545567    -0.31013035    -0.07275556
 c      0.03384788    -1.06789145     0.01994797
 c     -1.06369910    -0.10293310    -0.36668795
 c     -0.97725720     1.40842067     0.81677859
 c     -0.68267569     1.28950654    -0.51413561
 c      0.87870120     0.85958106    -0.48498980
 h     -0.00860235    -1.83535454     0.79465504
 h     -1.68689517     2.07516410     1.31781124
 h     -1.11229754     2.06339561    -1.23327188
 h      1.58804161     1.60633244    -0.54634251
 o      2.35311312    -1.07118995     0.64114445
 h      3.29603279    -0.89354471     0.67398350
 c     -2.34317017    -0.67591342    -0.57865147
 h     -3.05614252    -0.32092989     0.23679679
 h     -2.94130320    -0.52967734    -1.51191972
 h     -2.45971020    -1.81719028    -0.52821272
 h     -0.30500266     1.01127905     1.64903902
          17

 c      1.23006026    -0.29448247    -0.07107025
 c      0.02327422    -1.06504124     0.01931479
 c     -1.05394169    -0.10271009    -0.36116008
 c     -0.97703043     1.41467311     0.82218179
 c     -0.69639865     1.28066969    -0.52151484
 c      0.89313991     0.85097253    -0.49352560
 h      0.02792028    -1.90880148     0.76625112
 h     -1.69504703     2.05562738     1.34508771
 h     -1.08518096     2.10162207    -1.29288760
 h      1.60270314     1.57221411    -0.45896051
 o      2.35142974    -1.06991530     0.64275577
 h      3.33050759    -0.88974902     0.68190073
 c     -2.35355500    -0.67028186    -0.58509199
 h     -3.04453714    -0.37522923     0.28453777
 h     -2.96404576    -0.51820787    -1.47292258
 h     -2.38054979    -1.83825646    -0.54988596
 h     -0.27975367     0.98708964     1.63620320
          17

 c      1.22676757    -0.28556717    -0.06655741
 c      0.01228861    -1.05975116     0.01967649
 c     -1.04491692    -0.10560382    -0.35479252
 c     -0.97563900     1.42010343     0.83149877
 c     -0.70654267     1.27226644    -0.53273136
 c      0.90633336     0.84738063    -0.50333293
 h      0.05823646    -1.98141861     0.72470886
 h     -1.71010452     2.03545583     1.36546993
 h     -1.05143863     2.11972553    -1.34007302
 h      1.63650690     1.56678689    -0.37141386
 o      2.34829335    -1.06768723     0.64337488
 h      3.35304255    -0.87722817     0.68192848
 c     -2.36694985    -0.66684715    -0.59002986
 h     -3.02835847    -0.43325300     0.32211910
 h     -2.98293243    -0.49862919    -1.43989363
 h     -2.29693917    -1.84272106    -0.56982375
 h     -0.26227320     0.96861289     1.60961602
          17

 c      1.22557411    -0.28417478    -0.05903391
 c      0.00145620    -1.05281978     0.02125979
 c     -1.03752219    -0.11162434    -0.34786234
 c     -0.97300529     1.42459985     0.84381518
 c     -0.71282596     1.26501396    -0.54727597
 c      0.91853574     0.84990855    -0.51442331
 h      0.08084418    -2.04464863     0.66673317
 h     -1.73108005     2.01456828     1.37898846
 h     -1.01249879     2.11406973    -1.37096523
 h      1.68280676     1.58419199    -0.28496165
 o      2.34426316    -1.06437287     0.64303470
 h      3.35456829    -0.85803396     0.67404734
 c     -2.38202466    -0.66600691    -0.59262008
 h     -3.00786068    -0.49441049     0.34862303
 h     -3.00274088    -0.47009879    -1.41914266
 h     -2.21397850    -1.82877774    -0.58944496
 h     -0.25280710     0.95700288     1.57139553
          17

 c      1.22628778    -0.29013729    -0.04860617
 c     -0.00864058    -1.04498475     0.02409549
 c     -1.03251598    -0.12046173    -0.34064610
 c     -0.96931126     1.42818516     0.85788108
 c     -0.71499667     1.25920055    -0.56428182
 c      0.93071241     0.85931724    -0.52628859
 h      0.09424463    -2.09232560     0.59192768
 h     -1.75640823     1.99272517     1.38581150
 h     -0.97092617     2.08434650    -1.38478692
 h      1.72887670     1.61186712    -0.20383524
 o      2.33949968    -1.05990790     0.64173990
 h      3.33254741    -0.83329993     0.65866173
 c     -2.39756646    -0.66790610    -0.59249600
 h     -2.98450913    -0.55761221     0.36467072
 h     -3.02605830    -0.43266093    -1.41318526
 h     -2.13710548    -1.79770497    -0.61033254
 h     -0.24905488     0.95159715     1.52655982
          17

 c      1.22855557    -0.30236860    -0.03568287
 c     -0.01744048    -1.03688174     0.02806023
 c     -1.03046103    -0.13148903    -0.33340902
 c     -0.96502807     1.43105116     0.87225435
 c     -0.71283555     1.25465853    -0.58261818
 c      0.94377672     0.87531330    -0.53802694
 h      0.09722351    -2.12102394     0.50224356
 h     -1.78402237     1.96963610     1.38628567
 h     -0.93012672     2.03366429    -1.38398292
 h      1.76441030     1.63941959    -0.13351041
 o      2.33379218    -1.05430982     0.63947406
 h      3.29063730    -0.80311652     0.63649372
 c     -2.41274891    -0.67233822    -0.58996622
 h     -2.96084828    -0.62158113     0.37257529
 h     -3.05137891    -0.38797236    -1.41871161
 h     -2.07126781    -1.75395165    -0.63422882
 h     -0.24598684     0.94965129     1.48253164
          17

 c      1.23193904    -0.31920057    -0.02088459
 c     -0.02445355    -1.02901163     0.03291337
 c     -1.03169855    -0.14383384    -0.32638941
 c     -0.96082541     1.43351223     0.88549545
 c     -0.70613260     1.25069344    -0.60085113
 c      0.95830380     0.89669037    -0.54861700
 h      0.08903752    -2.13020439     0.40136942
 h     -1.81159390     1.94511599     1.38100365
 h     -0.89442139     1.96967842    -1.37552740
 h      1.78374503     1.66096709    -0.07861210
 o      2.32657386    -1.04771424     0.63622309
 h      3.23877475    -0.76609816     0.60836196
 c     -2.42714552    -0.67871082    -0.58585345
 h     -2.94015695    -0.68520562     0.37613144
 h     -3.07418788    -0.33936475    -1.42829885
 h     -2.02001270    -1.70492013    -0.66308307
 h     -0.23683894     0.94696714     1.44756762
          17

 c      1.23598290    -0.33878620    -0.00491300
 c     -0.02932968    -1.02167982     0.03831940
 c     -1.03634079    -0.15651023    -0.31977600
 c     -0.95725803     1.43580640     0.89645847
 c     -0.69466726     1.24606208    -0.61715360
 c      0.97451124     0.92182188    -0.55713066
 h      0.06957792    -2.12253185     0.29418374
 h     -1.83696098     1.91926899     1.37085383
 h     -0.86907135     1.90557221    -1.37248340
 h      1.78488171     1.67421753    -0.04220875
 o      2.31707117    -1.04040051     0.63201589
 h      3.19136262    -0.71920315     0.57481672
 c     -2.44059052    -0.68614772    -0.58110244
 h     -2.92573492    -0.74785422     0.37967906
 h     -3.08972634    -0.29093146    -1.43402670
 h     -1.98483618    -1.65998181    -0.69909765
 h     -0.21648690     0.94024075     1.42765480
          17

 c      1.24023469    -0.35937698     0.01154518
 c     -0.03193076    -1.01493053     0.04388101
 c     -1.04427120    -0.16857781    -0.31367853
 c     -0.95438466     1.43784963     0.90453096
 c     -0.67826133     1.23933625    -0.62955071
 c      0.99227493     0.94903676    -0.56287170
 h      0.03948658    -2.10412778     0.18603139
 h     -1.85859923     1.89261670     1.35699707
 h     -0.85940748     1.85671797    -1.39139574
 h      1.76852745     1.67948318    -0.02565278
 o      2.30483982    -1.03268743     0.62694869
 h      3.15946525    -0.65968842     0.53611013
 c     -2.45306384    -0.69373182    -0.57642560
 h     -2.91988528    -0.80944491     0.38637798
 h     -3.09490269    -0.24638499    -1.42994557
 h     -1.96532866    -1.62821327    -0.74459369
 h     -0.18550988     0.92990184     1.42380051
          17

 c      1.24422551    -0.37943863     0.02785759
 c     -0.03237260    -1.00857395     0.04920921
 c     -1.05515495    -0.17928143    -0.30810285
 c     -0.95172776     1.43921869     0.90958753
 c     -0.65699192     1.22990819    -0.63697451
 c      1.01111596     0.97675930    -0.56547156
 h      0.00008916    -2.08374050     0.08163778
 h     -1.87587190     1.86607416     1.34074404
 h     -0.86809187     1.82969530    -1.44000232
 h      1.73803363     1.67950859    -0.02818469
 o      2.29039556    -1.02467717     0.62113367
 h      3.14138274    -0.58945435     0.49332366
 c     -2.46457634    -0.70083204    -0.57212699
 h     -2.92310104    -0.87010217     0.39654701
 h     -3.08886898    -0.20828377    -1.41285992
 h     -1.96049376    -1.61516885    -0.80140968
 h     -0.15035566     0.92021806     1.43264899
          17

 c      1.24745006    -0.39765204     0.04344386
 c     -0.03101438    -1.00242231     0.05400049
 c     -1.06846572    -0.18812042    -0.30295093
 c     -0.94860639     1.43937977     0.91173895
 c     -0.63140578     1.21852878    -0.64007947
 c      1.03015419     1.00344816    -0.56497250
 h     -0.04687203    -2.06956467    -0.01585755
 h     -1.88890491     1.84075454     1.32335203
 h     -0.89247148     1.81635663    -1.50751783
 h      1.70017572     1.68017157    -0.04601511
 o      2.27505035    -1.01619931     0.61464506
 h      3.12539870    -0.51603763     0.44934738
 c     -2.47502623    -0.70735658    -0.56814505
 h     -2.93404739    -0.92960853     0.40741323
 h     -3.07299413    -0.17759954    -1.38233848
 h     -1.97037316    -1.62051347    -0.86982595
 h     -0.11939561     0.91655495     1.44939515
          17

 c      1.24935868    -0.41286630     0.05775680
 c     -0.02842806    -0.99664074     0.05802313
 c     -1.08352148    -0.19483455    -0.29804785
 c     -0.94446576     1.43790488     0.91113176
 c     -0.60240018     1.20645287    -0.64037917
 c      1.04809228     1.02745418    -0.56187630
 h     -0.09928379    -2.06478365    -0.10461198
 h     -1.89820791     1.81771571     1.30581118
 h     -0.92601332     1.80370125    -1.57446471
 h      1.66585141     1.69141235    -0.07144363
 o      2.26022543    -1.00706129     0.60756689
 h      3.10040099    -0.44847525     0.40801332
 c     -2.48413611    -0.71376203    -0.56422844
 h     -2.95030214    -0.98710934     0.41452559
 h     -3.05074501    -0.15339205    -1.34062334
 h     -1.99627521    -1.63848410    -0.94773391
 h     -0.09928516     0.92291324     1.46991855
          17

 c      1.24935757    -0.42406259     0.07027202
 c     -0.02538073    -0.99183679     0.06101296
 c     -1.09952040    -0.19935621    -0.29316975
 c     -0.93902542     1.43455761     0.90787093
 c     -0.57095376     1.19462763    -0.63914279
 c      1.06347172     1.04709051    -0.55696986
 h     -0.15426610    -2.06622670    -0.18267029
 h     -1.90423527     1.79776030     1.28867319
 h     -0.96167417     1.78295439    -1.62528203
 h      1.64775466     1.72557742    -0.09452900
 o      2.24708968    -0.99724694     0.60005661
 h      3.06108400    -0.39373153     0.37276173
 c     -2.49153052    -0.72084529    -0.56008889
 h     -2.96925164    -1.04125559     0.41367434
 h     -3.02745036    -0.13257451    -1.29241354
 h     -2.03944929    -1.66071903    -1.03087279
 h     -0.09358335     0.94107862     1.49146293
          17

 c      1.24683355    -0.43037081     0.08050336
 c     -0.02277628    -0.98876365     0.06263367
 c     -1.11558225    -0.20176226    -0.28806029
 c     -0.93230939     1.42929638     0.90200154
 c     -0.53800624     1.18358088    -0.63713199
 c      1.07542156     1.06128826    -0.55072015
 h     -0.20805901    -2.06767347    -0.24732996
 h     -1.90710470     1.78137602     1.27197221
 h     -0.99359502     1.75044669    -1.65116326
 h      1.65227282     1.78912216    -0.10987954
 o      2.23649616    -0.98694605     0.59235165
 h      3.00800738    -0.35549918     0.34594619
 c     -2.49688662    -0.72947279    -0.55551269
 h     -2.98869567    -1.09060938     0.40225349
 h     -3.00947965    -0.11026981    -1.24384718
 h     -2.09973904    -1.67915655    -1.11394587
 h     -0.10266147     0.97067596     1.51272084
          17

 c      1.24123800    -0.43114026     0.08805182
 c     -0.02153070    -0.98798231     0.06254668
 c     -1.13080407    -0.20223463    -0.28244299
 c     -0.92463218     1.42224922     0.89349266
 c     -0.50445237     1.17355827    -0.63472734
 c      1.08420808     1.07028071    -0.54283748
 h     -0.25661322    -2.06382759    -0.29583015
 h     -1.90658997     1.76879710     1.25524694
 h     -1.01732820     1.70582702    -1.64840504
 h      1.67356148     1.87423849    -0.12151291
 o      2.22892838    -0.97652079     0.58473849
 h      2.94681887    -0.33368943     0.32844168
 c     -2.50010790    -0.74028910    -0.55053373
 h     -3.00714771    -1.13409531     0.37988686
 h     -3.00233829    -0.08164177    -1.19997654
 h     -2.17516196    -1.68763435    -1.19180348
 h     -0.12390510     1.00946674     1.53391376
          17

 c      1.23223812    -0.42602080     0.09267366
 c     -0.02243951    -0.98971956     0.06049519
 c     -1.14433091    -0.20103462    -0.27603652
 c     -0.91654562     1.41366946     0.88221990
 c     -0.47113773     1.16464505    -0.63205067
 c      1.09072959     1.07514817    -0.53272281
 h     -0.29634783    -2.05211452    -0.32623696
 h     -1.90238918     1.76011816     1.23764564
 h     -1.02974509     1.65076038    -1.61684920
 h      1.69971177     1.96399100    -0.13731246
 o      2.22437903    -0.96648700     0.57751882
 h      2.88795658    -0.32361033     0.31918318
 c     -2.50147014    -0.75341212    -0.54563040
 h     -3.02397622    -1.17137723     0.34855635
 h     -3.00830051    -0.04499891    -1.16179110
 h     -2.26218277    -1.68232898    -1.26022783
 h     -0.15214032     1.05383808     1.55685911
          17

 c      1.21988043    -0.41500511     0.09433224
 c     -0.02608047    -0.99385909     0.05635182
 c     -1.15543822    -0.19849358    -0.26857465
 c     -0.90870020     1.40385411     0.86800238
 c     -0.43881026     1.15682530    -0.62899032
 c      1.09580961     1.07692242    -0.52001365
 h     -0.32465270    -2.03292188    -0.33792256
 h     -1.89452329     1.75539832     1.21807129
 h     -1.02927853     1.58848588    -1.55953660
 h      1.72096136     2.04265827    -0.16246631
 o      2.22229525    -0.95747911     0.57097605
 h      2.84540282    -0.31585964     0.31501450
 c     -2.50160314    -0.76829439    -0.54169340
 h     -3.03946079    -1.20306485     0.31235205
 h     -3.02564781    -0.00345824    -1.12583494
 h     -2.35620376    -1.66169200    -1.31637298
 h     -0.18095276     1.09975467     1.58442219
          17

 c      1.20468647    -0.39840797     0.09320089
 c     -0.03274853    -0.99994826     0.05014230
 c     -1.16361134    -0.19501504    -0.25982583
 c     -0.90160214     1.39303058     0.85076274
 c     -0.40800845     1.14998415    -0.62512712
 c      1.09999537     1.07624727    -0.50467768
 h     -0.34021363    -2.00958387    -0.33179899
 h     -1.88365305     1.75470468     1.19532725
 h     -1.01691364     1.52398459    -1.48363100
 h      1.73178746     2.09963000    -0.19843664
 o      2.22184684    -0.95000156     0.56527506
 h      2.83128120    -0.30048605     0.31228911
 c     -2.50128271    -0.78389800    -0.53969122
 h     -3.05463595    -1.23061454     0.27672943
 h     -3.05027465     0.03680193    -1.08697027
 h     -2.45209195    -1.62626373    -1.35912907
 h     -0.20529776     1.14412799     1.61861473
          17

 c      1.18762133    -0.37681178     0.08961732
 c     -0.04240420    -1.00717750     0.04206600
 c     -1.16859762    -0.19107298    -0.24961626
 c     -0.89540312     1.38129336     0.83075560
 c     -0.37888531     1.14387067    -0.61960216
 c      1.10361486     1.07344162    -0.48692191
 h     -0.34331059    -1.98857225    -0.31045268
 h     -1.87110654     1.75809591     1.16824055
 h     -0.99808745     1.46438289    -1.40217711
 h      1.72994534     2.12886428    -0.24421581
 o      2.22248699    -0.94393614     0.56028938
 h      2.84732839    -0.27574037     0.31028068
 c     -2.50123059    -0.79901517    -0.54029087
 h     -3.07067386    -1.25581376     0.24713940
 h     -3.07783199     0.06962927    -1.04116139
 h     -2.54469975    -1.57847158    -1.38940806
 h     -0.22392592     1.18564140     1.65806766
          17

 c      1.16993355    -0.35101587     0.08401949
 c     -0.05465963    -1.01439328     0.03248984
 c     -1.17042290    -0.18719489    -0.23785372
 c     -0.88993416     1.36866988     0.80864869
 c     -0.35109008     1.13811858    -0.61112922
 c      1.10685620     1.06863139    -0.46711676
 h     -0.33589648    -1.97929786    -0.27794981
 h     -1.85856664     1.76550429     1.13573970
 h     -0.98404445     1.41843843    -1.33420395
 h      1.71544513     2.12776413    -0.29740853
 o      2.22414450    -0.93847119     0.55561833
 h      2.88371578    -0.25023163     0.31182410
 c     -2.50204650    -0.81252534    -0.54361817
 h     -3.08782433    -1.27996639     0.22733145
 h     -3.10490908     0.09077490    -0.98643222
 h     -2.62946318    -1.52230630    -1.41030158
 h     -0.23921351     1.22413179     1.69738273
          17

 c      1.15294024    -0.32201892     0.07689541
 c     -0.06886298    -1.02032612     0.02186054
 c     -1.16937465    -0.18391855    -0.22455366
 c     -0.88494619     1.35524529     0.78537064
 c     -0.32418504     1.13250421    -0.59864285
 c      1.10981907     1.06182664    -0.44575673
 h     -0.32074869    -1.99162553    -0.23863233
 h     -1.84756172     1.77656152     1.09688552
 h     -0.98708117     1.39304648    -1.29728187
 h      1.69024168     2.09692283    -0.35482054
 o      2.22688077    -0.93264880     0.55083595
 h      2.92703835    -0.23494100     0.32012881
 c     -2.50421814    -0.82354658    -0.54920888
 h     -3.10456165    -1.30331147     0.21822001
 h     -3.12934902     0.09838161    -0.92260996
 h     -2.70297215    -1.46271236    -1.42678987
 h     -0.25477233     1.25936346     1.72930724
          17

 c      1.13786505    -0.29102643     0.06876360
 c     -0.08429079    -1.02416438     0.01054349
 c     -1.16597002    -0.18172222    -0.20985966
 c     -0.88032887     1.34122834     0.76188892
 c     -0.29872209     1.12732482    -0.58242390
 c      1.11252399     1.05291678    -0.42343516
 h     -0.29956534    -2.02972939    -0.19508349
 h     -1.83903054     1.79043296     1.05089895
 h     -1.00801337     1.38831890    -1.29421216
 h      1.65865370     2.04105128    -0.41289625
 o      2.23062038    -0.92579044     0.54565643
 h      2.96665181    -0.23689446     0.33661544
 c     -2.50810572    -0.83151535    -0.55616284
 h     -3.11772778    -1.32518601     0.21803819
 h     -3.15025182     0.09287872    -0.85076944
 h     -2.76327506    -1.40456720    -1.44468272
 h     -0.27336683     1.29052831     1.74755612
          17

 c      1.12575395    -0.25948413     0.06018570
 c     -0.10025528    -1.02607837    -0.00122316
 c     -1.16092673    -0.18094602    -0.19404363
 c     -0.87620059     1.32695172     0.73906590
 c     -0.27641979     1.12330441    -0.56407868
 c      1.11484486     1.04161481    -0.40080100
 h     -0.27206021    -2.08686779    -0.14761557
 h     -1.83315584     1.80575691     0.99723467
 h     -1.03380941     1.39836347    -1.31302456
 h      1.62828660     1.97083133    -0.46852559
 o      2.23510903    -0.91759061     0.53995204
 h      2.99642054    -0.25794715     0.36080672
 c     -2.51389666    -0.83622931    -0.56344771
 h     -3.12358543    -1.34477422     0.22347582
 h     -3.16795347     0.07676249    -0.77276025
 h     -2.80963046    -1.35138834    -1.46875579
 h     -0.29618988     1.31639569     1.74835302
          17

 c      1.11743258    -0.22914651     0.05180025
 c     -0.11599215    -1.02704022    -0.01317281
 c     -1.15513361    -0.18174556    -0.17747212
 c     -0.87291065     1.31283414     0.71759408
 c     -0.25906252     1.12115755    -0.54546130
 c      1.11643061     1.02753187    -0.37846759
 h     -0.23759147    -2.14836763    -0.09634259
 h     -1.82949105     1.82075525     0.93571999
 h     -1.04949603     1.41637235    -1.33952571
 h      1.61026314     1.90350831    -0.52059660
 o      2.23991797    -0.90809581     0.53372064
 h      3.01495556    -0.29526309     0.39081890
 c     -2.52158672    -0.83784522    -0.57021239
 h     -3.11897059    -1.36184221     0.23093123
 h     -3.18399378     0.05430866    -0.69083152
 h     -2.84177097    -1.30444441    -1.50084998
 h     -0.32291952     1.33563652     1.73087951
          17

 c      1.11348153    -0.20217384     0.04436352
 c     -0.13055276    -1.02819635    -0.02489727
 c     -1.14959821    -0.18409573    -0.16054987
 c     -0.87101635     1.29932083     0.69796329
 c     -0.24774819     1.12138573    -0.52812643
 c      1.11690159     1.01083788    -0.35696924
 h     -0.19690297    -2.19941317    -0.04286610
 h     -1.82726867     1.83349506     0.86673798
 h     -1.04544755     1.43721478    -1.36385869
 h      1.61570380     1.85656609    -0.57098939
 o      2.24440853    -0.89768019     0.52704636
 h      3.02612271    -0.34176698     0.42387981
 c     -2.53099591    -0.83678190    -0.57596023
 h     -3.10198968    -1.37711754     0.23736933
 h     -3.20087213     0.03091918    -0.60727053
 h     -2.85936048    -1.26288677    -1.53921552
 h     -0.35189763     1.34714393     1.69747135
          17

 c      1.11422973    -0.18118122     0.03876268
 c     -0.14287031    -1.03045576    -0.03589589
 c     -1.14535449    -0.18783202    -0.14366732
 c     -0.87125920     1.28681673     0.68041926
 c     -0.24276494     1.12428546    -0.51334522
 c      1.11640437     0.99346448    -0.33701893
 h     -0.15217750    -2.22972438     0.00993928
 h     -1.82574922     1.84221184     0.79139949
 h     -1.01741967     1.45754119    -1.38045663
 h      1.64785395     1.83423118    -0.62157434
 o      2.24772937    -0.88697270     0.52004624
 h      3.03895980    -0.38736372     0.45710658
 c     -2.54181267    -0.83351516    -0.58054054
 h     -3.07223796    -1.39233552     0.24075276
 h     -3.22123878     0.01173490    -0.52407317
 h     -2.86213798    -1.22470196    -1.57948848
 h     -0.38021110     1.35032143     1.65392465
          17

 c      1.11977004    -0.16901034     0.03592337
 c     -0.15192210    -1.03437172    -0.04567630
 c     -1.14333318    -0.19271491    -0.12717123
 c     -0.87452073     1.27562730     0.66492698
 c     -0.24365659     1.12997851    -0.50218846
 c      1.11573649     0.97911739    -0.31977640
 h     -0.10629503    -2.23426185     0.05881439
 h     -1.82453429     1.84560513     0.71164475
 h     -0.96505099     1.47537454    -1.38682581
 h      1.69941180     1.82490613    -0.66986028
 o      2.24908117    -0.87661148     0.51280043
 h      3.06343536    -0.42293512     0.48865856
 c     -2.55368147    -0.82833876    -0.58401742
 h     -3.03068750    -1.41004014     0.24013565
 h     -3.24653251    -0.00029646    -0.44290143
 h     -2.85042450    -1.18774117    -1.61643071
 h     -0.40386126     1.34531564     1.60950694
          17

 c      1.12998383    -0.16797272     0.03655179
 c     -0.15689438    -1.04010394    -0.05382350
 c     -1.14422249    -0.19850831    -0.11136204
 c     -0.88169991     1.26592780     0.65124299
 c     -0.24931015     1.13840100    -0.49547571
 c      1.11574072     0.97148709    -0.30647877
 h     -0.06218835    -2.21264981     0.10078957
 h     -1.82383066     1.84305477     0.63022996
 h     -0.89124601     1.48999244    -1.38325651
 h      1.75915554     1.81384369    -0.71042094
 o      2.24830032    -0.86691101     0.50533650
 h      3.10129492    -0.44577278     0.51814293
 c     -2.56629633    -0.82123775    -0.58648538
 h     -2.97933862    -1.43314327     0.23542567
 h     -3.27595671    -0.00564768    -0.36551558
 h     -2.82545731    -1.15037423    -1.64546741
 h     -0.41861128     1.33303065     1.57528365
          17

 c      1.14452723    -0.17877725     0.04080457
 c     -0.15730992    -1.04734829    -0.06003429
 c     -1.14836191    -0.20505155    -0.09650838
 c     -0.89346396     1.25777563     0.63920385
 c     -0.25807216     1.14926238    -0.49356774
 c      1.11687977     0.97248224    -0.29781867
 h     -0.02239227    -2.16904877     0.13365487
 h     -1.82465454     1.83474332     0.55054280
 h     -0.80248376     1.50230992    -1.37382315
 h      1.81775137     1.79169479    -0.73855706
 o      2.24608487    -0.85787480     0.49772195
 h      3.14277425    -0.45956843     0.54536543
 c     -2.57942388    -0.81197442    -0.58790107
 h     -2.92069416    -1.46422438     0.22676235
 h     -3.30679828    -0.00760520    -0.29417483
 h     -2.78939014    -1.11174260    -1.66368136
 h     -0.42206027     1.31474364     1.55948202
          17

 c      1.16274746    -0.19994090     0.04813170
 c     -0.15310145    -1.05523631    -0.06414756
 c     -1.15570483    -0.21229360    -0.08286101
 c     -0.90997247     1.25113853     0.62903766
 c     -0.26793794     1.16200592    -0.49607834
 c      1.11928043     0.98160107    -0.29367827
 h      0.01142564    -2.11292946     0.15650911
 h     -1.82888679     1.82165542     0.47623892
 h     -0.70900580     1.51559036    -1.36813090
 h      1.86912129     1.75503969    -0.75175691
 o      2.24353719    -0.84953922     0.49014052
 h      3.17441065    -0.46918102     0.56938702
 c     -2.59285681    -0.80031734    -0.58798546
 h     -2.85722639    -1.50461675     0.21362277
 h     -3.33576001    -0.01046230    -0.23144489
 h     -2.74506935    -1.07172500    -1.67032761
 h     -0.41589937     1.29164964     1.56238066
          17

 c      1.18357052    -0.22823088     0.05741874
 c     -0.14462458    -1.06229155    -0.06618966
 c     -1.16586324    -0.22027185    -0.07064755
 c     -0.93082586     1.24589314     0.62125409
 c     -0.27694209     1.17587393    -0.50182440
 c      1.12290769     0.99649126    -0.29327460
 h      0.03904908    -2.05992927     0.17045280
 h     -1.83898360     1.80537043     0.41080954
 h     -0.62255282     1.53519758    -1.38061917
 h      1.91021703     1.70483099    -0.74978424
 o      2.24173885    -0.84219013     0.48288488
 h      3.18664531    -0.47741553     0.58895045
 c     -2.60635177    -0.78626090    -0.58621822
 h     -2.79115865    -1.55354742     0.19415847
 h     -3.36019669    -0.01792676    -0.17962127
 h     -2.69570480    -1.03072119    -1.66693563
 h     -0.40574095     1.26495911     1.57648058
          17

 c      1.20544838    -0.25972828     0.06729047
 c     -0.13257666    -1.06669579    -0.06637804
 c     -1.17821630    -0.22904989    -0.06004004
 c     -0.95528338     1.24182490     0.61618810
 c     -0.28377585     1.19025901    -0.50955403
 c      1.12761967     1.01406182    -0.29547041
 h      0.06183171    -2.02957205     0.17863243
 h     -1.85726089     1.78758767     0.35721084
 h     -0.55062841     1.56502128    -1.42176837
 h      1.94109056     1.64536995    -0.73463256
 o      2.24165111    -0.83638036     0.47632346
 h      3.17622852    -0.48474086     0.60320483
 c     -2.61957390    -0.77014101    -0.58195049
 h     -2.72471449    -1.60786723     0.16541477
 h     -3.37878974    -0.03224307    -0.14016671
 h     -2.64450755    -0.98932745    -1.65689419
 h     -0.39842650     1.23626471     1.59179782
          17

 c      1.22641906    -0.29073261     0.07637179
 c     -0.11774926    -1.06717488    -0.06494509
 c     -1.19203785    -0.23864561    -0.05111341
 c     -0.98251725     1.23867208     0.61369955
 c     -0.28806723     1.20512619    -0.51897424
 c      1.13308349     1.03136725    -0.29902969
 h      0.08103030    -2.03565072     0.18400705
 h     -1.88501565     1.76956888     0.31768768
 h     -0.49364684     1.60279478    -1.48685794
 h      1.96543658     1.58365849    -0.71047085
 o      2.24408902    -0.83287896     0.47085611
 h      3.14668643    -0.48956199     0.61225217
 c     -2.63205337    -0.75263505    -0.57463844
 h     -2.66051006    -1.66269590     0.12444347
 h     -3.39186911    -0.05380261    -0.11327017
 h     -2.59439397    -0.94795553    -1.64435640
 h     -0.39956712     1.20753798     1.60043629
          17

 c      1.24432807    -0.31821904     0.08345622
 c     -0.10074547    -1.06395185    -0.06187638
 c     -1.20658764    -0.24898432    -0.04382608
 c     -1.01174704     1.23618435     0.61316048
 c     -0.28998428     1.22087615    -0.53053615
 c      1.13870052     1.04603644    -0.30279162
 h      0.09532279    -2.07528087     0.18608150
 h     -1.92199778     1.75184135     0.29379941
 h     -0.44926350     1.64160121    -1.55973034
 h      1.99049930     1.52811976    -0.68298820
 o      2.24957111    -0.83260028     0.46683241
 h      3.10896059    -0.48799363     0.61763889
 c     -2.64315905    -0.73468639    -0.56411502
 h     -2.60164217    -1.71265782     0.06953683
 h     -3.40165996    -0.08099206    -0.09748877
 h     -2.54791917    -0.90650720    -1.63266196
 h     -0.41262039     1.18082919     1.59811670
          17

 c      1.25725009    -0.34000356     0.08763805
 c     -0.08203581    -1.05846359    -0.05697148
 c     -1.22114510    -0.25990611    -0.03802808
 c     -1.04228568     1.23415892     0.61358205
 c     -0.28986081     1.23790358    -0.54452671
 c      1.14379289     1.05645766    -0.30584893
 h      0.10157552    -2.13194488     0.18155845
 h     -1.96649677     1.73428399     0.28648045
 h     -0.41607825     1.67484380    -1.62477661
 h      2.02419270     1.48588858    -0.65740937
 o      2.25813289    -0.83647321     0.46444387
 h      3.08016396    -0.47376469     0.62248239
 c     -2.65209946    -0.71738705    -0.55075334
 h     -2.55139295    -1.75309213     0.00085042
 h     -3.41238251    -0.11033426    -0.08960074
 h     -2.50745963    -0.86427824    -1.62312152
 h     -0.43887567     1.15795842     1.58404889
          17

 c      1.26401024    -0.35477584     0.08842686
 c     -0.06223168    -1.05230280    -0.05012177
 c     -1.23501374    -0.27120384    -0.03348276
 c     -1.07357062     1.23245141     0.61376949
 c     -0.28811342     1.25640408    -0.56074627
 c      1.14807725     1.06184972    -0.30772272
 h      0.09770376    -2.18754304     0.16764877
 h     -2.01588115     1.71644296     0.29598336
 h     -0.39374681     1.69836854    -1.67207370
 h      2.06932902     1.45987577    -0.63591717
 o      2.26955740    -0.84513281     0.46370472
 h      3.07445985    -0.44091068     0.62991482
 c     -2.65800879    -0.70180366    -0.53540235
 h     -2.51276392    -1.78086586    -0.07969452
 h     -3.42956289    -0.13740927    -0.08512148
 h     -2.47536787    -0.82015893    -1.61502371
 h     -0.47756892     1.14028094     1.56055123
          17

 c      1.26456221    -0.36203939     0.08580424
 c     -0.04220257    -1.04665150    -0.04142703
 c     -1.24752828    -0.28265043    -0.02989133
 c     -1.10519876     1.23097207     0.61245180
 c     -0.28521927     1.27638423    -0.57863680
 c      1.15192261     1.06211457    -0.30835739
 h      0.08375112    -2.22891230     0.14351373
 h     -2.06728375     1.69787365     0.32171868
 h     -0.38227198     1.71027151    -1.69698739
 h      2.12055029     1.44853172    -0.61714690
 o      2.28398294    -0.85845052     0.46456953
 h      3.08950131    -0.39003467     0.63999394
 c     -2.66019708    -0.68873235    -0.51909905
 h     -2.48805894    -1.79477345    -0.16890367
 h     -3.45770032    -0.15890201    -0.07994654
 h     -2.45381363    -0.77297244    -1.60672385
 h     -0.52587696     1.12850581     1.53281106
          17

 c      1.26000853    -0.36198477     0.08018175
 c     -0.02302019    -1.04224488    -0.03115811
 c     -1.25806955    -0.29400444    -0.02691703
 c     -1.13692782     1.22967445     0.60839740
 c     -0.28166878     1.29769591    -0.59742987
 c      1.15604286     1.05752683    -0.30792041
 h      0.06139235    -2.24832814     0.10994573
 h     -2.11821115     1.67839171     0.36209554
 h     -0.38162735     1.71037873    -1.69903062
 h      2.16788628     1.44829040    -0.59821709
 o      2.30172663    -0.87544604     0.46694225
 h      3.10911885    -0.32987836     0.64960965
 c     -2.65849647    -0.67847541    -0.50273116
 h     -2.47859624    -1.79571629    -0.26289223
 h     -3.49696013    -0.17470859    -0.07237022
 h     -2.44439590    -0.72171217    -1.59685732
 h     -0.57910139     1.12260840     1.50834109
          17

 c      1.25222839    -0.35532442     0.07225667
 c     -0.00583949    -1.03946564    -0.01968933
 c     -1.26608397    -0.30500949    -0.02420909
 c     -1.16858429     1.22852820     0.60059792
 c     -0.27790969     1.32003309    -0.61616703
 c      1.16103706     1.04852226    -0.30663415
 h      0.03321362    -2.24246259     0.06875506
 h     -2.16697100     1.65819487     0.41446949
 h     -0.39168291     1.70009477    -1.68173789
 h      2.20210477     1.45571880    -0.57664212
 o      2.32261168    -0.89473732     0.47057359
 h      3.11791684    -0.27164127     0.65550074
 c     -2.65340933    -0.67082919    -0.48688656
 h     -2.48456147    -1.78668076    -0.35768201
 h     -3.54199390    -0.18791260    -0.06346064
 h     -2.44782794    -0.66557396    -1.58495626
 h     -0.63177726     1.12200296     1.49508598
          17

 c      1.24331636    -0.34313239     0.06283184
 c      0.00822854    -1.03837359    -0.00744696
 c     -1.27111071    -0.31540798    -0.02142352
 c     -1.19987469     1.22747171     0.58856520
 c     -0.27428417     1.34290692    -0.63360809
 c      1.16716610     1.03567096    -0.30473420
 h      0.00220112    -2.21194477     0.02232647
 h     -2.21280050     1.63782918     0.47527608
 h     -0.41237410     1.68258288    -1.65361390
 h      2.21731990     1.46824631    -0.55093953
 o      2.34590558    -0.91496421     0.47507845
 h      3.10788104    -0.22446493     0.65596830
 c     -2.64590300    -0.66530017    -0.47192553
 h     -2.50505035    -1.77228447    -0.44983696
 h     -3.58440570    -0.20258357    -0.05540419
 h     -2.46384220    -0.60388562    -1.57136152
 h     -0.67997208     1.12607397     1.49770376
          17

 c      1.23510587    -0.32676613     0.05268708
 c      0.01825304    -1.03862669     0.00513428
 c     -1.27281484    -0.32496260    -0.01824378
 c     -1.23025979     1.22638534     0.57256589
 c     -0.27096959     1.36565193    -0.64816785
 c      1.17433197     1.01974845    -0.30249193
 h     -0.02866782    -2.16196537    -0.02678076
 h     -2.25554524     1.61798743     0.54035131
 h     -0.44410053     1.66265836    -1.62874003
 h      2.21133452     1.48420167    -0.52054721
 o      2.37061959    -0.93499286     0.48002784
 h      3.07789378    -0.19411731     0.65096304
 c     -2.63706651    -0.66137356    -0.45811220
 h     -2.53832303    -1.75753774    -0.53698254
 h     -3.61626404    -0.22170639    -0.04971151
 h     -2.49129075    -0.53611681    -1.55666021
 h     -0.72314204     1.13466272     1.51432990
          17

 c      1.22890812    -0.30788283     0.04253566
 c      0.02361373    -1.03934252     0.01766916
 c     -1.27101978    -0.33348010    -0.01440033
 c     -1.25907092     1.22513292     0.55351514
 c     -0.26797471     1.38757431    -0.65822605
 c      1.18212699     1.00181745    -0.30023694
 h     -0.05693756    -2.10350357    -0.07649281
 h     -2.29493531     1.59920154     0.60529323
 h     -0.48780287     1.64514157    -1.62305809
 h      2.18539839     1.50282916    -0.48566388
 o      2.39571228    -0.95401998     0.48500789
 h      3.03226174    -0.18242814     0.64182748
 c     -2.62786361    -0.65872686    -0.44570921
 h     -2.58211848    -1.74590342    -0.61787441
 h     -3.63216300    -0.24644926    -0.04645146
 h     -2.52834648    -0.46201253    -1.54099678
 h     -0.76345000     1.14791986     1.53735309
          17

 c      1.22544555    -0.28848095     0.03303408
 c      0.02409530    -1.03909965     0.02990516
 c     -1.26573354    -0.34082210    -0.00968821
 c     -1.28575191     1.22363412     0.53260869
 c     -0.26532039     1.40823976    -0.66303151
 c      1.18989530     0.98326200    -0.29835699
 h     -0.08126985    -2.05312062    -0.12624754
 h     -2.32998370     1.58164188     0.66568485
 h     -0.54322078     1.63167136    -1.64370649
 h      2.14404196     1.52452013    -0.44712034
 o      2.42014046    -0.97167377     0.48963483
 h      2.97990591    -0.18613702     0.63113621
 c     -2.61901976    -0.65733225    -0.43506190
 h     -2.63375850    -1.73777328    -0.69182272
 h     -3.62986578    -0.27631204    -0.04420040
 h     -2.57271020    -0.38186201    -1.52354174
 h     -0.80345548     1.16576052     1.55745030
          17

 c      1.22493579    -0.27087133     0.02480467
 c      0.01988160    -1.03645801     0.04175414
 c     -1.25717336    -0.34689207    -0.00398247
 c     -1.30997758     1.22189563     0.51100294
 c     -0.26332573     1.42754918    -0.66327620
 c      1.19681307     0.96574038    -0.29728245
 h     -0.10143060    -2.02709121    -0.17738374
 h     -2.35909288     1.56519293     0.71721574
 h     -0.60611272     1.62000920    -1.68221078
 h      2.09464940     1.55110789    -0.40614893
 o      2.44287097    -0.98808786     0.49355565
 h      2.93324574    -0.19582462     0.62245195
 c     -2.61098255    -0.65739925    -0.42665616
 h     -2.69002589    -1.73064136    -0.75800337
 h     -3.61042925    -0.30951270    -0.04016217
 h     -2.62176824    -0.29678442    -1.50237754
 h     -0.84452757     1.18757685     1.56706190
          17

 c      1.22726234    -0.25748983     0.01843631
 c      0.01141095    -1.03096360     0.05311225
 c     -1.24578957    -0.35161150     0.00274800
 c     -1.33160894     1.21999377     0.48964834
 c     -0.26259449     1.44547441    -0.66040877
 c      1.20204034     0.95105523    -0.29746493
 h     -0.11699074    -2.03020245    -0.23090213
 h     -2.38080640     1.54970595     0.75587889
 h     -0.66890193     1.60725517    -1.72241163
 h      2.04582800     1.58556130    -0.36394964
 o      2.46302489    -1.00373557     0.49647916
 h      2.90460584    -0.19851646     0.61944662
 c     -2.60389583    -0.65920254    -0.42109282
 h     -2.74714795    -1.72077872    -0.81534954
 h     -3.57823706    -0.34338051    -0.03026745
 h     -2.67271678    -0.20883787    -1.47491981
 h     -0.88650912     1.21233181     1.56179248
          17

 c      1.23215767    -0.25052444     0.01444020
 c     -0.00072333    -1.02349480     0.06361447
 c     -1.23227962    -0.35490141     0.01043083
 c     -1.35059454     1.21804306     0.46921638
 c     -0.26374738     1.46186722    -0.65572753
 c      1.20497212     0.94096245    -0.29932678
 h     -0.12650244    -2.05236428    -0.28435414
 h     -2.39463439     1.53521394     0.77827914
 h     -0.72401326     1.59212241    -1.75089885
 h      2.00416504     1.63020431    -0.32123132
 o      2.48018724    -1.01881694     0.49825567
 h      2.89999487    -0.18729500     0.62419982
 c     -2.59759936    -0.66290282    -0.41898205
 h     -2.80113748    -1.70508913    -0.86295444
 h     -3.54055552    -0.37485814    -0.00940820
 h     -2.72273795    -0.12085351    -1.43867185
 h     -0.92794927     1.23879196     1.54056626
          17

 c      1.23934303    -0.25141974     0.01316286
 c     -0.01568393    -1.01550606     0.07270417
 c     -1.21758216    -0.35666792     0.01889267
 c     -1.36689787     1.21616826     0.45006115
 c     -0.26724228     1.47646869    -0.65009794
 c      1.20544361     0.93689863    -0.30313934
 h     -0.12869823    -2.07805663    -0.33249187
 h     -2.40154586     1.52201978     0.78194094
 h     -0.76585480     1.57486067    -1.76011306
 h      1.97137239     1.68408653    -0.27825175
 o      2.49449513    -1.03278398     0.49891304
 h      2.91662253    -0.16857921     0.63618869
 c     -2.59176273    -0.66841909    -0.42078770
 h     -2.84833991    -1.68217501    -0.90054717
 h     -3.50546679    -0.40138463     0.02771775
 h     -2.76926525    -0.03604373    -1.39190514
 h     -0.96639794     1.26575047     1.50551163
          17

 c      1.24858604    -0.26045572     0.01469053
 c     -0.03229903    -1.00831734     0.07987625
 c     -1.20284715    -0.35677555     0.02787332
 c     -1.38046404     1.21447953     0.43220257
 c     -0.27332863     1.48897002    -0.64402428
 c      1.20367615     0.93959901    -0.30886577
 h     -0.12362366    -2.09504699    -0.37005550
 h     -2.40405517     1.51069091     0.76552515
 h     -0.79108105     1.55653427    -1.74737873
 h      1.94472378     1.74222819    -0.23541124
 o      2.50632175    -1.04471717     0.49858134
 h      2.94733261    -0.15579617     0.65317822
 c     -2.58621484    -0.67533222    -0.42661933
 h     -2.88595078    -1.65265698    -0.92880913
 h     -3.47766447    -0.42218329     0.08460015
 h     -2.81025814     0.04239942    -1.33398373
 h     -0.99868282     1.29225357     1.46188871
          17

 c      1.25968148    -0.27665622     0.01881250
 c     -0.04910707    -1.00293995     0.08480686
 c     -1.18936826    -0.35502653     0.03704786
 c     -1.39121246     1.21305119     0.41536492
 c     -0.28203832     1.49905361    -0.63774248
 c      1.20004159     0.94880466    -0.31609795
 h     -0.11257607    -2.09652664    -0.39331928
 h     -2.40590471     1.50198901     0.72889586
 h     -0.79840247     1.53853433    -1.71377651
 h      1.92001964     1.79773333    -0.19367279
 o      2.51598212    -1.05390381     0.49740080
 h      2.98522410    -0.15991389     0.67258578
 c     -2.58122217    -0.68285164    -0.43600905
 h     -2.91242846    -1.61916366    -0.94953811
 h     -3.45501594    -0.43907339     0.16031624
 h     -2.84437794     0.11160561    -1.26541107
 h     -1.02135765     1.31783484     1.41763231
          17

 c      1.27240649    -0.29811980     0.02508534
 c     -0.06450594    -1.00010624     0.08736875
 c     -1.17846102    -0.35117221     0.04605306
 c     -1.39904170     1.21192104     0.39914732
 c     -0.29315780     1.50641677    -0.63122597
 c      1.19488599     0.96335252    -0.32415226
 h     -0.09759707    -2.08037131    -0.40038557
 h     -2.41122677     1.49671358     0.67299512
 h     -0.78869857     1.52231836    -1.66411262
 h      1.89398423     1.84447508    -0.15439221
 o      2.52364819    -1.06004282     0.49548015
 h      3.02523914    -0.18606757     0.69220102
 c     -2.57734313    -0.68992332    -0.44785296
 h     -2.92778484    -1.58616668    -0.96569953
 h     -3.43019034    -0.45573290     0.24875525
 h     -2.87105414     0.16926404    -1.18783380
 h     -1.03163607     1.34261816     1.38156045
          17

 c      1.28649588    -0.32256395     0.03296051
 c     -0.07698119    -1.00023206     0.08761986
 c     -1.17126743    -0.34498191     0.05451730
 c     -1.40385373     1.21113763     0.38335096
 c     -0.30616707     1.51079436    -0.62409501
 c      1.18847384     0.98158868    -0.33224841
 h     -0.08104673    -2.04852639    -0.39123604
 h     -2.42305314     1.49541521     0.59951638
 h     -0.76559925     1.50920724    -1.60803901
 h      1.86506821     1.87854429    -0.11888090
 o      2.52934967    -1.06323742     0.49288220
 h      3.06445407    -0.23367842     0.71051873
 c     -2.57500496    -0.69545169    -0.46062955
 h     -2.93357945    -1.55938639    -0.98119256
 h     -3.39571366    -0.47608855     0.34083261
 h     -2.89055959     0.21389118    -1.10402367
 h     -1.02884031     1.36701876     1.35987830
          17

 c      1.30165016    -0.34778817     0.04190043
 c     -0.08537405    -1.00324245     0.08581669
 c     -1.16851668    -0.33636208     0.06208806
 c     -1.40563563     1.21084478     0.36826409
 c     -0.32019049     1.51199207    -0.61551909
 c      1.18098085     1.00178830    -0.33966577
 h     -0.06527845    -2.00741498    -0.36806322
 h     -2.44151724     1.49803657     0.51058209
 h     -0.73594696     1.50011475    -1.56120092
 h      1.83339782     1.89861623    -0.08801192
 o      2.53296851    -1.06395856     0.48960930
 h      3.10244264    -0.29707028     0.72706205
 c     -2.57428072    -0.69857382    -0.47274332
 h     -2.93224320    -1.54419701    -0.99996632
 h     -3.34728131    -0.50318054     0.42744052
 h     -2.90409409     0.24517346    -1.01775197
 h     -1.01550265     1.39109820     1.35306122
          17

 c      1.31755577    -0.37192446     0.05144223
 c     -0.08910071    -1.00833432     0.08245494
 c     -1.17033768    -0.32547559     0.06844819
 c     -1.40459980     1.21132266     0.35460496
 c     -0.33413232     1.50992129    -0.60445947
 c      1.17248958     1.02238741    -0.34583155
 h     -0.05228128    -1.96905949    -0.33579687
 h     -2.46287118     1.50375215     0.40886319
 h     -0.70809003     1.49533868    -1.54228217
 h      1.80055095     1.90590164    -0.06192487
 o      2.53423120    -1.06297378     0.48558968
 h      3.14165329    -0.36659725     0.74266327
 c     -2.57497711    -0.69893998    -0.48283765
 h     -2.92570588    -1.54308762    -1.02442342
 h     -3.28414264    -0.53883574     0.50118720
 h     -2.91382569     0.26423749    -0.93352960
 h     -0.99686881     1.41422024     1.35626396
          17

 c      1.33388601    -0.39351054     0.06121032
 c     -0.08821121    -1.01394647     0.07824161
 c     -1.17623320    -0.31278608     0.07331540
 c     -1.40127675     1.21293104     0.34317938
 c     -0.34711401     1.50460241    -0.59065623
 c      1.16299245     1.04203940    -0.35034916
 h     -0.04332020    -1.95058041    -0.30166413
 h     -2.48040842     1.51127713     0.29810179
 h     -0.68658965     1.49477754    -1.56123867
 h      1.76932110     1.90393215    -0.03982879
 o      2.53280387    -1.06112834     0.48070979
 h      3.18621398    -0.43204173     0.75902082
 c     -2.57680650    -0.69687249    -0.49000493
 h     -2.91428303    -1.55383746    -1.05408955
 h     -3.20826161    -0.58382951     0.55697286
 h     -2.92281965     0.27367967    -0.85604591
 h     -0.97901638     1.43537102     1.36272961
          17

 c      1.35026976    -0.41146462     0.07089673
 c     -0.08323117    -1.01840877     0.07381113
 c     -1.18523208    -0.29899069     0.07643212
 c     -1.39646892     1.21600797     0.33459187
 c     -0.35871045     1.49615212    -0.57548673
 c      1.15241882     1.05960842    -0.35298995
 h     -0.03904400    -1.96698868    -0.27168345
 h     -2.48684100     1.51947368     0.18342398
 h     -0.66928587     1.49822061    -1.60904251
 h      1.74327007     1.89794335    -0.02002319
 o      2.52859483    -1.05898966     0.47493983
 h      3.23757422    -0.48811777     0.77682372
 c     -2.57945398    -0.69325730    -0.49381505
 h     -2.89692307    -1.57029137    -1.08586409
 h     -3.12346549    -0.63809250     0.59205433
 h     -2.93478453     0.27715572    -0.78957963
 h     -0.96711765     1.45370324     1.36686529
          17

 c      1.36624055    -0.42502269     0.08022256
 c     -0.07487257    -1.02113318     0.06931654
 c     -1.19612808    -0.28486874     0.07755775
 c     -1.39111218     1.22079881     0.32916096
 c     -0.36856901     1.48479696    -0.56128107
 c      1.14070507     1.07420726    -0.35364878
 h     -0.04016084    -2.01848779    -0.24580011
 h     -2.47660966     1.52783678     0.07089961
 h     -0.65182542     1.50496134    -1.66556978
 h      1.72574956     1.89341879    -0.00033893
 o      2.52203065    -1.05671009     0.46845192
 h      3.29063061    -0.53648642     0.79404237
 c     -2.58255434    -0.68919662    -0.49424664
 h     -2.87238610    -1.58509146    -1.11563515
 h     -3.03488371    -0.70101466     0.60619246
 h     -2.95352334     0.27830430    -0.73714156
 h     -0.96467836     1.46887895     1.36551915
          17

 c      1.38120710    -0.43366774     0.08890526
 c     -0.06386858    -1.02285468     0.06450531
 c     -1.20768456    -0.27113280     0.07647580
 c     -1.38613147     1.22743152     0.32694413
 c     -0.37609602     1.47085134    -0.55014889
 c      1.12791674     1.08529814    -0.35225506
 h     -0.04731840    -2.08899929    -0.21897047
 h     -2.44707169     1.53653116    -0.03333912
 h     -0.63192480     1.51358177    -1.71299974
 h      1.71843481     1.89390423     0.02088567
 o      2.51393131    -1.05427724     0.46156639
 h      3.33598467    -0.58160903     0.80688323
 c     -2.58569413    -0.68562795    -0.49161988
 h     -2.84012478    -1.59213154    -1.13988690
 h     -2.94849435    -0.77174614     0.60189556
 h     -2.98209778     0.27917473    -0.69974678
 h     -0.97349116     1.48118418     1.35811650
          17

 c      1.39447062    -0.43706793     0.09664715
 c     -0.05096416    -1.02465191     0.05915437
 c     -1.21876441    -0.25833566     0.07301354
 c     -1.38230250     1.23591790     0.32775580
 c     -0.38055070     1.45464659    -0.54352518
 c      1.11435803     1.09275356    -0.34867814
 h     -0.06023301    -2.15860543    -0.18658152
 h     -2.39884820     1.54617693    -0.12394193
 h     -0.60951551     1.52226789    -1.74038512
 h      1.72021674     1.89940881     0.04382278
 o      2.50516971    -1.05177150     0.45460828
 h      3.36518280    -0.62646476     0.81201207
 c     -2.58846989    -0.68307814    -0.48654389
 h     -2.80048166    -1.58773098    -1.15660946
 h     -2.87054812    -0.84950236     0.58455181
 h     -3.02201035     0.27909042    -0.67627557
 h     -0.99384600     1.49154613     1.34650771
          17

 c      1.40528324    -0.43503503     0.10314266
 c     -0.03689304    -1.02722711     0.05325171
 c     -1.22841214    -0.24682394     0.06706680
 c     -1.38011259     1.24616212     0.33115644
 c     -0.38128639     1.43646561    -0.54216119
 c      1.10057459     1.09676154    -0.34270366
 h     -0.07756445    -2.21250689    -0.14678030
 h     -2.33582294     1.55760740    -0.19708226
 h     -0.58562998     1.52917288    -1.74268590
 h      1.72748302     1.90683387     0.06704805
 o      2.49644344    -1.04941773     0.44781747
 h      3.37372021    -0.67146841     0.80778368
 c     -2.59056567    -0.68160348    -0.47980952
 h     -2.75451753    -1.57089957    -1.16570608
 h     -2.80666879    -0.93394839     0.56177151
 h     -3.07281741     0.27493196    -0.66388617
 h     -1.02477849     1.50151356     1.33477150
          17

 c      1.41293244    -0.42751318     0.10809714
 c     -0.02232825    -1.03081714     0.04694459
 c     -1.23590686    -0.23672850     0.05862501
 c     -1.37963556     1.25795649     0.33646991
 c     -0.37794555     1.41651254    -0.54615384
 c      1.08725281     1.09762016    -0.33409155
 h     -0.09736532    -2.24225755    -0.09990919
 h     -2.26500969     1.57186105    -0.25108029
 h     -0.56170874     1.53266378    -1.71940861
 h      1.73559537     1.91196041     0.08837337
 o      2.48815419    -1.04753511     0.44131059
 h      3.36199051    -0.71488711     0.79456667
 c     -2.59181346    -0.68090096    -0.47213256
 h     -2.70374708    -1.54324191    -1.16920039
 h     -2.76071442    -1.02516795     0.54092029
 h     -3.13229385     0.26265576    -0.65874710
 h     -1.06440695     1.51311408     1.32863445
          17

 c      1.41683942    -0.41459881     0.11125446
 c     -0.00785437    -1.03530865     0.04046188
 c     -1.24077985    -0.22799070     0.04779089
 c     -1.38046342     1.27098590     0.34292827
 c     -0.37054482     1.39491556    -0.55490557
 c      1.07510241     1.09556423    -0.32265235
 h     -0.11748072    -2.24439911    -0.04754090
 h     -2.19604277     1.59038315    -0.28691221
 h     -0.53944771     1.53159621    -1.67463846
 h      1.74040524     1.91131129     0.10582743
 o      2.48029132    -1.04647920     0.43504906
 h      3.33597269    -0.75326942     0.77493155
 c     -2.59220833    -0.68054920    -0.46381005
 h     -2.64984954    -1.50861464    -1.17120492
 h     -2.73402678    -1.12259158     0.52545191
 h     -3.19699273     0.23892195    -0.65688011
 h     -1.11054541     1.52839322     1.33383759
          17

 c      1.41664985    -0.39657921     0.11242787
 c      0.00603493    -1.04030699     0.03407039
 c     -1.24278767    -0.22040942     0.03478473
 c     -1.38177375     1.28488389     0.34994222
 c     -0.35943793     1.37173487    -0.56702683
 c      1.06476791     1.09069431    -0.30829632
 h     -0.13581537    -2.21954002     0.00813437
 h     -2.13958914     1.61502662    -0.30814935
 h     -0.52101118     1.52582038    -1.61868562
 h      1.73913848     1.90308492     0.11822925
 o      2.47234534    -1.04658930     0.42881962
 h      3.30759018    -0.78184100     0.75368369
 c     -2.59187316    -0.68029737    -0.45459966
 h     -2.59434897    -1.47215758    -1.17722760
 h     -2.72561348    -1.22349834     0.51323989
 h     -3.26301035     0.20201729    -0.65485583
 h     -1.16148886     1.54858765     1.35334602
          17

 c      1.41228668    -0.37396622     0.11152878
 c      0.01893398    -1.04510899     0.02804647
 c     -1.24185149    -0.21369368     0.01992615
 c     -1.38260256     1.29934355     0.35726858
 c     -0.34519214     1.34694731    -0.58028409
 c      1.05675816     1.08298651    -0.29106144
 h     -0.15063770    -2.17255878     0.06473035
 h     -2.10433198     1.64745669    -0.31937992
 h     -0.50940172     1.51695508    -1.56997187
 h      1.73076004     1.88742776     0.12537916
 o      2.46348167    -1.04809875     0.42231438
 h      3.29148349    -0.79577422     0.73646853
 c     -2.59100519    -0.68027886    -0.44402021
 h     -2.53840315    -1.43829935    -1.19233300
 h     -2.73292442    -1.32283383     0.49870283
 h     -3.32670422     0.15201976    -0.65015680
 h     -1.21630415     1.57337768     1.38508165
          17

 c      1.40394778    -0.34751790     0.10858621
 c      0.03054156    -1.04861053     0.02263302
 c     -1.23799292    -0.20751662     0.00360029
 c     -1.38223754     1.31423424     0.36485871
 c     -0.32848887     1.32046585    -0.59203926
 c      1.05137714     1.07235275    -0.27113627
 h     -0.16108039    -2.11363927     0.12023585
 h     -2.09379683     1.68789692    -0.32340813
 h     -0.50818349     1.50849660    -1.55133089
 h      1.71610884     1.86646211     0.12807289
 o      2.45317786    -1.05098006     0.41537595
 h      3.29518865    -0.79290357     0.72595767
 c     -2.58981412    -0.68108217    -0.43182376
 h     -2.48304238    -1.40846989    -1.21861944
 h     -2.75253396    -1.41460805     0.47621390
 h     -3.38509594     0.09062623    -0.64120510
 h     -1.27422716     1.60088394     1.42247788
          17

 c      1.39207675    -0.31826661     0.10376226
 c      0.04068977    -1.04929313     0.01796646
 c     -1.23129048    -0.20157722    -0.01377789
 c     -1.38045472     1.32964213     0.37256900
 c     -0.31022823     1.29237071    -0.60068864
 c      1.04867857     1.05874000    -0.24887592
 h     -0.16770002    -2.05849658     0.17391087
 h     -2.10533547     1.73417605    -0.31959713
 h     -0.51900492     1.50318747    -1.57412756
 h      1.69786506     1.84417156     0.12799603
 o      2.44172337    -1.05486075     0.40816381
 h      3.31188355    -0.77548218     0.71937724
 c     -2.58843751    -0.68363207    -0.41824419
 h     -2.42979808    -1.38054439    -1.25391886
 h     -2.78055760    -1.49347321     0.44209403
 h     -3.43613969     0.02086699    -0.62727189
 h     -1.33384648     1.62839348     1.45745980
          17

 c      1.37734147    -0.28758034     0.09736761
 c      0.04930997    -1.04561138     0.01403257
 c     -1.22186958    -0.19565134    -0.03179440
 c     -1.37744453     1.34579149     0.38006744
 c     -0.29171817     1.26319181    -0.60672008
 c      1.04847027     1.04229805    -0.22479077
 h     -0.17216898    -2.02402263     0.22680013
 h     -2.13206214     1.78215001    -0.30509827
 h     -0.53857355     1.49957996    -1.62629319
 h      1.68007852     1.82583731     0.12735387
 o      2.42983994    -1.05915416     0.40098347
 h      3.32706090    -0.74843664     0.71136940
 c     -2.58688224    -0.68889812    -0.40391236
 h     -2.38099476    -1.35068855    -1.29300313
 h     -2.81291377    -1.55568285     0.39509226
 h     -3.47882416    -0.05330741    -0.60834970
 h     -1.39285386     1.65318899     1.48328638
          17

 c      1.36061997    -0.25725340     0.08987370
 c      0.05625045    -1.03688940     0.01080313
 c     -1.20991096    -0.18961424    -0.05005749
 c     -1.37357661     1.36290633     0.38692502
 c     -0.27449050     1.23375441    -0.61163478
 c      1.05037317     1.02366478    -0.19949950
 h     -0.17513674    -2.01801774     0.28003832
 h     -2.16589462     1.82708028    -0.27741853
 h     -0.56024855     1.49358462    -1.68506799
 h      1.66686428     1.81652341     0.12807291
 o      2.41808646    -1.06324835     0.39405931
 h      3.32859369    -0.71672073     0.69775157
 c     -2.58503428    -0.69759566    -0.38963409
 h     -2.33936312    -1.31567320    -1.33004364
 h     -2.84553732    -1.59962351     0.33628053
 h     -3.51303312    -0.12747913    -0.58497881
 h     -1.44831797     1.67307504     1.49593048
          17

 c      1.34297712    -0.22960630     0.08191056
 c      0.06113216    -1.02382284     0.00848019
 c     -1.19566082    -0.18344008    -0.06820718
 c     -1.36920871     1.38110223     0.39271380
 c     -0.25992443     1.20486010    -0.61661434
 c      1.05391470     1.00433113    -0.17366642
 h     -0.17446050    -2.03349381     0.33184953
 h     -2.19974624     1.86488236    -0.23606929
 h     -0.57780840     1.48187792    -1.73249891
 h      1.66052874     1.81875982     0.13085075
 o      2.40666811    -1.06661388     0.38747180
 h      3.31039087    -0.68409044     0.67667129
 c     -2.58270204    -0.71000445    -0.37623683
 h     -2.30742874    -1.27397994    -1.36043115
 h     -2.87465091    -1.62632753     0.26890426
 h     -3.53925522    -0.19717440    -0.55804063
 h     -1.49711716     1.68660536     1.49438155
          17

 c      1.32560624    -0.20750900     0.07422291
 c      0.06349380    -1.00787440     0.00748111
 c     -1.17943721    -0.17719422    -0.08591593
 c     -1.36459031     1.40033904     0.39703992
 c     -0.24905553     1.17717285    -0.62222764
 c      1.05858859     0.98684163    -0.14796063
 h     -0.16671704    -2.05585457     0.37769032
 h     -2.22856238     1.89278768    -0.18291990
 h     -0.58701465     1.46293132    -1.75862714
 h      1.66051267     1.83101468     0.13487070
 o      2.39547138    -1.06886298     0.38117994
 h      3.27234252    -0.65268197     0.64837997
 c     -2.57964816    -0.72588685    -0.36452025
 h     -2.28709133    -1.22579570    -1.38150948
 h     -2.89719254    -1.64013815     0.19824548
 h     -3.55823694    -0.25818718    -0.52851331
 h     -1.53632927     1.69313908     1.48057346
          17

 c      1.30970062    -0.19412666     0.06755375
 c      0.06302143    -0.99048811     0.00822187
 c     -1.16163183    -0.17101634    -0.10288967
 c     -1.35981880     1.42041562     0.39953316
 c     -0.24254203     1.15123064    -0.62858202
 c      1.06385526     0.97448692    -0.12302861
 h     -0.14956080    -2.07211944     0.41290118
 h     -2.24972208     1.90958288    -0.12189802
 h     -0.58554956     1.43667316    -1.75949156
 h      1.66420198     1.84856669     0.13854959
 o      2.38410479    -1.06980700     0.37504823
 h      3.21995580    -0.62250026     0.61487837
 c     -2.57560300    -0.74447062    -0.35523254
 h     -2.27942663    -1.17260036    -1.39272401
 h     -2.91137350    -1.64917188     0.13117268
 h     -3.57065268    -0.30685936    -0.49720329
 h     -1.56354530     1.69281143     1.45924306
          17

 c      1.29623155    -0.19215716     0.06245361
 c      0.05964396    -0.97281657     0.01099105
 c     -1.14270850    -0.16508991    -0.11887524
 c     -1.35481716     1.44098803     0.39983845
 c     -0.24067182     1.12746541    -0.63544504
 c      1.06919285     0.97032941    -0.09940728
 h     -0.12246822    -2.07410856     0.43435276
 h     -2.26322649     1.91566287    -0.05845044
 h     -0.57277288     1.40414644    -1.73559240
 h      1.66871117     1.86605725     0.14057763
 o      2.37193860    -1.06950970     0.36887601
 h      3.16382979    -0.59082220     0.57947715
 c     -2.57029892    -0.76455731    -0.34897398
 h     -2.28459461    -1.11673452    -1.39567102
 h     -2.91693989    -1.66435170     0.07478454
 h     -3.57682515    -0.34042050    -0.46447926
 h     -1.57707560     1.68639324     1.43751501
          17

 c      1.28571337    -0.20271944     0.05911716
 c      0.05353609    -0.95575016     0.01593877
 c     -1.12320285    -0.15960301    -0.13367505
 c     -1.34934581     1.46161677     0.39766140
 c     -0.24335628     1.10619448    -0.64222760
 c      1.07422799     0.97590174    -0.07741046
 h     -0.08649255    -2.05811908     0.44073005
 h     -2.27166450     1.91291639     0.00122960
 h     -0.54985406     1.36756545    -1.69211684
 h      1.67221003     1.87976233     0.14046439
 o      2.35830192    -1.06825273     0.36247090
 h      3.11659189    -0.55293255     0.54564061
 c     -2.56358765    -0.78487570    -0.34599803
 h     -2.30181626    -1.06100059    -1.39414029
 h     -2.91431764    -1.69549148     0.03398303
 h     -3.57651366    -0.35740364    -0.43008489
 h     -1.57590667     1.67493612     1.42357981
          17

 c      1.27813034    -0.22466852     0.05739049
 c      0.04510164    -0.93996875     0.02309300
 c     -1.10373049    -0.15471281    -0.14716491
 c     -1.34309277     1.48185674     0.39289960
 c     -0.25010401     1.08758362    -0.64783229
 c      1.07877769     0.99043727    -0.05713083
 h     -0.04393325    -2.02436348     0.43246037
 h     -2.27953013     1.90425659     0.05134486
 h     -0.52026227     1.33075287    -1.64083751
 h      1.67446457     1.88874024     0.13855221
 o      2.34294267    -1.06629558     0.35577221
 h      3.08570937    -0.50618324     0.51503782
 c     -2.55559876    -0.80458883    -0.34604821
 h     -2.32952407    -1.00821363    -1.39380183
 h     -2.90281102    -1.74566806     0.00937091
 h     -3.56885064    -0.35798560    -0.39314258
 h     -1.55927663     1.65921907     1.42393429
          17

 c      1.27307910    -0.25497061     0.05694079
 c      0.03495463    -0.92591405     0.03235772
 c     -1.08500026    -0.15053025    -0.15930847
 c     -1.33585331     1.50136756     0.38579754
 c     -0.26004543     1.07162826    -0.65053226
 c      1.08271292     1.01125339    -0.03857404
 h      0.00189883    -1.97729267     0.41180538
 h     -2.29142559     1.89267440     0.08787289
 h     -0.48981641     1.29940221    -1.60170887
 h      1.67687939     1.89500597     0.13576211
 o      2.32635896    -1.06361349     0.34889985
 h      3.06841160    -0.45448741     0.48679118
 c     -2.54672433    -0.82351567    -0.34846570
 h     -2.36582894    -0.96063728    -1.40085048
 h     -2.88005769    -1.80926752    -0.00242605
 h     -3.55254875    -0.34404406    -0.35239156
 h     -1.52618787     1.63939552     1.44005824
          17

 c      1.26995609    -0.28976945     0.05742204
 c      0.02387749    -0.91368911     0.04349669
 c     -1.06781631    -0.14713221    -0.17016055
 c     -1.32770539     1.51997428     0.37697065
 c     -0.27218320     1.05830002    -0.64849255
 c      1.08580806     1.03490559    -0.02177310
 h      0.04705244    -1.92662433     0.38305241
 h     -2.30954327     1.88017947     0.10955013
 h     -0.46426920     1.27937865    -1.59694614
 h      1.68207121     1.90274972     0.13320405
 o      2.30955344    -1.06001968     0.34205717
 h      3.05587801    -0.40668009     0.45909501
 c     -2.53737695    -0.84187581    -0.35256933
 h     -2.40916275    -0.91952953    -1.41930931
 h     -2.84362349    -1.87579508    -0.00645284
 h     -3.52633861    -0.31887146    -0.30656672
 h     -1.47562663     1.61532057     1.46708254
          17

 c      1.26802910    -0.32530897     0.05853375
 c      0.01272510    -0.90302685     0.05615883
 c     -1.05305272    -0.14459242    -0.17985270
 c     -1.31903897     1.53763251     0.36724584
 c     -0.28582022     1.04792353    -0.64133171
 c      1.08775877     1.05827877    -0.00678952
 h      0.08771830    -1.88729584     0.35208158
 h     -2.33215340     1.86743251     0.11779546
 h     -0.44475149     1.27220999    -1.63282632
 h      1.69268773     1.91634469     0.13169021
 o      2.29361554    -1.05550185     0.33543657
 h      3.04027341    -0.37122532     0.43083358
 c     -2.52778340    -0.85990275    -0.35801616
 h     -2.45851826    -0.88524594    -1.44842201
 h     -2.79262226    -1.93483971    -0.00740034
 h     -3.48940730    -0.28669232    -0.25476248
 h     -1.40757061     1.58730935     1.49584300
          17

 c      1.26642104    -0.35836561     0.06000955
 c      0.00230604    -0.89363823     0.07003400
 c     -1.04159631    -0.14300165    -0.18857010
 c     -1.31040814     1.55433542     0.35745081
 c     -0.30055694     1.04127177    -0.63075090
 c      1.08833797     1.07919871     0.00633833
 h      0.12102441    -1.87455534     0.32423820
 h     -2.35443868     1.85432552     0.11570440
 h     -0.42807333     1.27366408    -1.69228329
 h      1.70963771     1.93765376     0.13132732
 o      2.27954168    -1.05038773     0.32920533
 h      3.01781300    -0.35315627     0.40187367
 c     -2.51797501    -0.87761474    -0.36486624
 h     -2.51298562    -0.85784526    -1.48263928
 h     -2.72805985    -1.97869881    -0.00873967
 h     -3.44163905    -0.25219345    -0.19668444
 h     -1.32381037     1.55658625     1.51648875
          17

 c      1.26411675    -0.38636786     0.06160676
 c     -0.00664449    -0.88594834     0.08507006
 c     -1.03425432    -0.14245587    -0.19653530
 c     -1.30232504     1.57003692     0.34827651
 c     -0.31591606     1.03914209    -0.61907592
 c      1.08752239     1.09654631     0.01761627
 h      0.14457472    -1.89394479     0.30141914
 h     -2.37080824     1.84083523     0.10690263
 h     -0.41143964     1.27812822    -1.75185527
 h      1.73097452     1.96453998     0.13149409
 o      2.26817805    -1.04532327     0.32351637
 h      2.98911771    -0.35332732     0.37274665
 c     -2.50787702    -0.89475990    -0.37337539
 h     -2.57119065    -0.83753739    -1.51429766
 h     -2.65240035    -2.00305259    -0.01258958
 h     -3.38366906    -0.22015540    -0.13275370
 h     -1.22795979     1.52519301     1.52120002
          17

 c      1.26008293    -0.40742654     0.06313191
 c     -0.01347346    -0.88130188     0.10143664
 c     -1.03161793    -0.14304441    -0.20399018
 c     -1.29512515     1.58462993     0.34022599
 c     -0.33124340     1.04202009    -0.60810349
 c      1.08547182     1.10999325     0.02707263
 h      0.15544389    -1.93711652     0.28212193
 h     -2.37694395     1.82749143     0.09480681
 h     -0.39406381     1.28177102    -1.79495052
 h      1.75254321     1.99190406     0.13123110
 o      2.26010624    -1.04117838     0.31850060
 h      2.95918358    -0.36818016     0.34427068
 c     -2.49737742    -0.91085157    -0.38376064
 h     -2.63121873    -0.82466004    -1.53648947
 h     -2.56898134    -2.00700938    -0.01980616
 h     -3.31688176    -0.19514676    -0.06406382
 h     -1.12492364     1.49562569     1.50540659
          17

 c      1.25352747    -0.42036023     0.06449536
 c     -0.01780683    -0.88120284     0.11924901
 c     -1.03390061    -0.14485746    -0.21116451
 c     -1.28892923     1.59796488     0.33360893
 c     -0.34582045     1.04999837    -0.59898846
 c      1.08239965     1.11960964     0.03472655
 h      0.15100375    -1.98923076     0.26428891
 h     -2.37089308     1.81543303     0.08229850
 h     -0.37636991     1.28273398    -1.81293250
 h      1.76975253     2.01407062     0.12970224
 o      2.25546264    -1.03891354     0.31424248
 h      2.93711419    -0.38982982     0.31713502
 c     -2.48635744    -0.92522006    -0.39608557
 h     -2.69092863    -0.81943618    -1.54456912
 h     -2.48144437    -1.99316811    -0.03005399
 h     -3.24340417    -0.18122244     0.00777826
 h     -1.02020766     1.47045922     1.46811356
          17

 c      1.24420397    -0.42468124     0.06576161
 c     -0.01978082    -0.88657628     0.13839349
 c     -1.04082578    -0.14798848    -0.21823593
 c     -1.28366131     1.60987987     0.32854455
 c     -0.35896631     1.06279535    -0.59243706
 c      1.07845385     1.12556761     0.04056938
 h      0.13035262    -2.03707967     0.24698923
 h     -2.35348631     1.80627960     0.07160059
 h     -0.35922494     1.28050534    -1.80271666
 h      1.77905697     2.02660710     0.12644026
 o      2.25389601    -1.03933539     0.31076250
 h      2.93350703    -0.40844562     0.29142850
 c     -2.47471452    -0.93707028    -0.41023861
 h     -2.74835452    -0.82175622    -1.53657918
 h     -2.39313537    -1.96759937    -0.04187949
 h     -3.16604981    -0.18159978     0.08088412
 h     -0.91923714     1.45204645     1.41194633
          17

 c      1.23257354    -0.42051007     0.06715703
 c     -0.02007080    -0.89759091     0.15852070
 c     -1.05163607    -0.15250803    -0.22530300
 c     -1.27909333     1.62023028     0.32496621
 c     -0.37008762     1.07980613    -0.58882131
 c      1.07365941     1.12799475     0.04456489
 h      0.09458388    -2.07180897     0.23039725
 h     -2.32839991     1.80197145     0.06419770
 h     -0.34360352     1.27549587    -1.76538634
 h      1.77865235     2.02708467     0.12137529
 o      2.25489278    -1.04268134     0.30800644
 h      2.95362281    -0.41856239     0.26657459
 c     -2.46238606    -0.94560311    -0.42591760
 h     -2.80209748    -0.83103142    -1.51333873
 h     -2.30651936    -1.93895621    -0.05306314
 h     -3.08818543    -0.19836841     0.15333410
 h     -0.82662952     1.44224262     1.34305383
          17

 c      1.21969060    -0.40844597     0.06902392
 c     -0.01971321    -0.91378241     0.17910588
 c     -1.06522431    -0.15842100    -0.23238438
 c     -1.27491987     1.62891728     0.32265122
 c     -0.37870126     1.10017163    -0.58813430
 c      1.06791230     1.12692659     0.04666194
 h      0.04630697    -2.08880983     0.21534665
 h     -2.30177088     1.80459033     0.06078910
 h     -0.33042517     1.26894659    -1.70667005
 h      1.76865780     2.01524723     0.11475964
 o      2.25817588    -1.04838440     0.30582319
 h      2.99200265    -0.42365578     0.24212440
 c     -2.44933931    -0.95027633    -0.44255901
 h     -2.85177385    -0.84611040    -1.47854027
 h     -2.22299837    -1.91573428    -0.06165054
 h     -3.01349721    -0.23230328     0.22340326
 h     -0.74544984     1.44216458     1.27055217
          17

 c      1.20686314    -0.38945783     0.07174865
 c     -0.01982784    -0.93418897     0.19952005
 c     -1.08032233    -0.16563932    -0.23943293
 c     -1.27087592     1.63590613     0.32128945
 c     -0.38446439     1.12285640    -0.58977672
 c      1.06100230     1.12230937     0.04681121
 h     -0.01090605    -2.08744124     0.20297796
 h     -2.28083678     1.81608235     0.06142681
 h     -0.32029088     1.26305391    -1.63923025
 h      1.75111023     1.99303134     0.10706567
 o      2.26363381    -1.05541124     0.30397530
 h      3.03646735    -0.43209097     0.21841375
 c     -2.43547608    -0.95111333    -0.45924849
 h     -2.89849081    -0.86531839    -1.43858307
 h     -2.14373918    -1.90253679    -0.06750211
 h     -2.94568463    -0.28286745     0.28971150
 h     -0.67680930     1.45215346     1.20508684
          17

 c      1.19527363    -0.36482671     0.07569964
 c     -0.02134860    -0.95739471     0.21909881
 c     -1.09567408    -0.17398634    -0.24635013
 c     -1.26688426     1.64123488     0.32058750
 c     -0.38722197     1.14674263    -0.59231660
 c      1.05265189     1.11404581     0.04497770
 h     -0.07302317    -2.07138340     0.19445269
 h     -2.27130512     1.83779713     0.06598761
 h     -0.31302371     1.26091106    -1.58499771
 h      1.72978848     1.96443863     0.09887923
 o      2.27104394    -1.06275231     0.30220636
 h      3.07570416    -0.45067515     0.19628124
 c     -2.42054787    -0.94876521    -0.47479328
 h     -2.94487178    -0.88674820    -1.40122735
 h     -2.07094733    -1.89862270    -0.07307475
 h     -2.88805184    -0.34848292     0.35122768
 h     -0.62035921     1.47207422     1.15643452
          17

 c      1.18573783    -0.33613417     0.08119112
 c     -0.02484430    -0.98152778     0.23721071
 c     -1.11014668    -0.18322379    -0.25299104
 c     -1.26315275     1.64503461     0.32038435
 c     -0.38701258     1.17079699    -0.59387981
 c      1.04258243     1.10211623     0.04114851
 h     -0.13619594    -2.04919197     0.19061868
 h     -2.27451224     1.86990224     0.07477013
 h     -0.30762649     1.26534326    -1.56996495
 h      1.70958911     1.93487769     0.09077903
 o      2.27998558    -1.06964635     0.30030849
 h      3.10292502    -0.48221829     0.17650233
 c     -2.40429169    -0.94422820    -0.48808360
 h     -2.99372543    -0.90874796    -1.37239046
 h     -2.00798393    -1.90012304    -0.08249874
 h     -2.84305450    -0.42698720     0.40706492
 h     -0.57573348     1.50168327     1.13088910
          17

 c      1.17866517    -0.30526447     0.08846652
 c     -0.03046434    -1.00439633     0.25332525
 c     -1.12277113    -0.19307797    -0.25916198
 c     -1.26011547     1.64756317     0.32073504
 c     -0.38392694     1.19429651    -0.59381477
 c      1.03063161     1.08680936     0.03533589
 h     -0.19753536    -2.03336126     0.19169527
 h     -2.28666432     1.91097520     0.08860726
 h     -0.30383355     1.27670170    -1.60411321
 h      1.69509955     1.90948854     0.08320364
 o      2.28986826    -1.07562286     0.29816027
 h      3.11647559    -0.52566100     0.15938590
 c     -2.38677999    -0.93851315    -0.49851262
 h     -3.04544549    -0.93015942    -1.35282417
 h     -1.95826438    -1.90319058    -0.09992915
 h     -2.81192123    -0.51598477     0.45612392
 h     -0.54399814     1.54069814     1.12988140
          17

 c      1.17416905    -0.27438853     0.09769242
 c     -0.03802692    -1.02397739     0.26705020
 c     -1.13273572    -0.20324415    -0.26462362
 c     -1.25822932     1.64921173     0.32190733
 c     -0.37801799     1.21684816    -0.59360849
 c      1.01689890     1.06901024     0.02757536
 h     -0.25527802    -2.03552805     0.19736383
 h     -2.30092581     1.95813950     0.10830988
 h     -0.30325239     1.29286136    -1.67027990
 h      1.68868559     1.89083051     0.07633307
 o      2.29993528    -1.08050335     0.29574685
 h      3.11992216    -0.57654920     0.14444159
 c     -2.36866079    -0.93251154    -0.50605586
 h     -3.09654982    -0.95001316    -1.33820361
 h     -1.92417372    -1.90563358    -0.12849784
 h     -2.79451562    -0.61294015     0.49680091
 h     -0.52787699     1.58844492     1.15036399
          17

 c      1.17222800    -0.24591150     0.10896587
 c     -0.04725116    -1.03911540     0.27810836
 c     -1.13937014    -0.21337749    -0.26910596
 c     -1.25776789     1.65044792     0.32426389
 c     -0.36949098     1.23820451    -0.59531907
 c      1.00180476     1.05035234     0.01791476
 h     -0.30750296    -2.05920040     0.20745083
 h     -2.31044551     2.00772994     0.13402637
 h     -0.30763822     1.31158603    -1.74227205
 h      1.68946278     1.87767501     0.07004020
 o      2.30925151    -1.08437340     0.29316893
 h      3.12188104    -0.62770656     0.13010981
 c     -2.35107067    -0.92700186    -0.51100778
 h     -3.14109353    -0.96711449    -1.32259728
 h     -1.90648760    -1.90714566    -0.17003195
 h     -2.78945025    -0.71507050     0.52698780
 h     -0.53067169     1.64342840     1.18633253
          17

 c      1.17280909    -0.22234215     0.12233931
 c     -0.05795788    -1.04975060     0.28630916
 c     -1.14215043    -0.22310408    -0.27233276
 c     -1.25872887     1.65172848     0.32810829
 c     -0.35886013     1.25818882    -0.60020784
 c      0.98598694     1.03304352     0.00639619
 h     -0.35082954    -2.09762394     0.22238760
 h     -2.31039114     2.05606884     0.16498098
 h     -0.31752873     1.33156150    -1.80087016
 h      1.69415844     1.86615920     0.06394501
 o      2.31684161    -1.08744648     0.29061469
 h      3.13330827    -0.67142255     0.11403263
 c     -2.33536346    -0.92266037    -0.51371791
 h     -3.17330146    -0.97996780    -1.30167182
 h     -1.90416754    -1.90904439    -0.22513701
 h     -2.79435017    -0.81917057     0.54447537
 h     -0.55480154     1.70318382     1.23057485
          17

 c      1.17590125    -0.20600671     0.13784268
 c     -0.07003449    -1.05645885     0.29157431
 c     -1.14074618    -0.23205743    -0.27405449
 c     -1.26085535     1.65343087     0.33358100
 c     -0.34692709     1.27670848    -0.60862393
 c      0.97012924     1.01936804    -0.00695271
 h     -0.38128816    -2.13919999     0.24279014
 h     -2.29874469     2.10008048     0.19952984
 h     -0.33242911     1.35215618    -1.83559595
 h      1.69902336     1.85219955     0.05753085
 o      2.32212813    -1.08979759     0.28825499
 h      3.16014268    -0.70358757     0.09454207
 c     -2.32282333    -0.92003095    -0.51449032
 h     -3.18941129    -0.98690318    -1.27387989
 h     -1.91445078    -1.91391750    -0.29341745
 h     -2.80628024    -0.92168612     0.54767947
 h     -0.60073447     1.76442924     1.27613697
          17

 c      1.18145030    -0.19857671     0.15545946
 c     -0.08327645    -1.05992725     0.29397385
 c     -1.13510172    -0.23992606    -0.27408602
 c     -1.26371110     1.65581230     0.34062183
 c     -0.33467956     1.29375518    -0.62029362
 c      0.95487918     1.01101675    -0.02208613
 h     -0.39609087    -2.17336567     0.26885499
 h     -2.27644087     2.13770772     0.23532103
 h     -0.35134731     1.37307830    -1.84213299
 h      1.70135287     1.83333827     0.05026349
 o      2.32529389    -1.09122294     0.28612966
 h      3.19732390    -0.72578116     0.07233009
 c     -2.31440782    -0.91950037    -0.51355575
 h     -3.18854334    -0.98617051    -1.24043879
 h     -1.93337629    -1.92488285    -0.37387832
 h     -2.82218339    -1.01906780     0.53628805
 h     -0.66653983     1.82346066     1.31741840
          17

 c      1.18923320    -0.20060022     0.17504191
 c     -0.09727681    -1.06073377     0.29373466
 c     -1.12551703    -0.24648592    -0.27234644
 c     -1.26676484     1.65898822     0.34897954
 c     -0.32317744     1.30937429    -0.63453526
 c      0.94088819     1.00851028    -0.03885700
 h     -0.39443726    -2.19294378     0.30016666
 h     -2.24723101     2.16820707     0.26946242
 h     -0.37318063     1.39422447    -1.82073221
 h      1.70018544     1.80949126     0.04170279
 o      2.32702285    -1.09141998     0.28416992
 h      3.23276662    -0.74225862     0.05000619
 c     -2.31051891    -0.92135217    -0.51102996
 h     -3.17321088    -0.97597471    -1.20511748
 h     -1.95681192    -1.94398055    -0.46542796
 h     -2.83918039    -1.10819214     0.51156203
 h     -0.74796759     1.87661261     1.35090678
          17

 c      1.19875870    -0.21136647     0.19621336
 c     -0.11138427    -1.05932420     0.29123283
 c     -1.11268878    -0.25160007    -0.26889273
 c     -1.26947258     1.66292932     0.35824269
 c     -0.31343778     1.32361545    -0.65030000
 c      0.92886983     1.01103641    -0.05693515
 h     -0.37739473    -2.19433034     0.33580253
 h     -2.21721490     2.19228379     0.29869979
 h     -0.39705003     1.41572143    -1.77648563
 h      1.69645582     1.78293587     0.03160703
 o      2.32799123    -1.09021012     0.28230720
 h      3.25536584    -0.75629470     0.03032118
 c     -2.31083754    -0.92588665    -0.50689883
 h     -3.14965392    -0.95448709    -1.17406949
 h     -1.98160872    -1.97012857    -0.56696619
 h     -2.85485013    -1.18678861     0.47636515
 h     -0.83889599     1.92065620     1.37562791
          17

 c      1.20927239    -0.22921824     0.21834101
 c     -0.12470194    -1.05603023     0.28698176
 c     -1.09768074    -0.25517929    -0.26393752
 c     -1.27137281     1.66748681     0.36787686
 c     -0.30630480     1.33646866    -0.66605057
 c      0.91956783     1.01680675    -0.07580778
 h     -0.34750283    -2.17735791     0.37455544
 h     -2.19362354     2.21179980     0.31965176
 h     -0.42282774     1.43818587    -1.72119221
 h      1.69277406     1.75777529     0.02001310
 o      2.32862301    -1.08760817     0.28054186
 h      3.25893158    -0.76906980     0.01503824
 c     -2.31435804    -0.93348139    -0.50112316
 h     -3.12713567    -0.91977906    -1.15505185
 h     -2.00614230    -1.99839002    -0.67675855
 h     -2.86756412    -1.25380082     0.43502226
 h     -0.93212920     1.95317949     1.39328992
          17

 c      1.21986043    -0.25208333     0.24060770
 c     -0.13612074    -1.05106535     0.28160618
 c     -1.08182236    -0.25712502    -0.25784056
 c     -1.27221317     1.67247597     0.37728925
 c     -0.30230352     1.34779507    -0.67965298
 c      0.91365677     1.02370159    -0.09487464
 h     -0.30839192    -2.14544322     0.41524167
 h     -2.18256650     2.22877579     0.32914515
 h     -0.45195736     1.46315166    -1.67479646
 h      1.69264913     1.73881505     0.00723499
 o      2.32905705    -1.08381079     0.27896405
 h      3.24286815    -0.77989714     0.00453630
 c     -2.31977548    -0.94449266    -0.49391809
 h     -3.11444493    -0.86974666    -1.15465350
 h     -2.02999492    -2.02157061    -0.79177348
 h     -2.87684158    -1.30962593     0.39302395
 h     -1.02053471     1.97280960     1.40776288
          17

 c      1.22957496    -0.27790105     0.26213141
 c     -0.14440463    -1.04450721     0.27578834
 c     -1.06656147    -0.25729340    -0.25106920
 c     -1.27206463     1.67780760     0.38594446
 c     -0.30157842     1.35731995    -0.68886674
 c      0.91169403     1.02985883    -0.11356612
 h     -0.26432041    -2.10566010     0.45711398
 h     -2.18647137     2.24398545     0.32468140
 h     -0.48755937     1.49297759    -1.65961874
 h      1.69897154     1.72987519    -0.00629576
 o      2.32915200    -1.07918132     0.27776347
 h      3.21229428    -0.78648884    -0.00245175
 c     -2.32612285    -0.95903727    -0.48612575
 h     -3.11402672    -0.80283165    -1.17353210
 h     -2.05331788    -2.03274503    -0.90771777
 h     -2.88358871    -1.35612345     0.35645329
 h     -1.09834806     1.97909641     1.42359724
          17

 c      1.23752882    -0.30482048     0.28207353
 c     -0.14834361    -1.03634822     0.27019086
 c     -1.05330899    -0.25550902    -0.24413454
 c     -1.27133021     1.68357184     0.39349328
 c     -0.30412776     1.36481220    -0.69280153
 c      0.91415318     1.03401099    -0.13141311
 h     -0.21948985    -2.06760620     0.50020259
 h     -2.20298270     2.25621126     0.30501318
 h     -0.53146496     1.52885974    -1.68306967
 h      1.71232197     1.73221089    -0.02030724
 o      2.32850501    -1.07423692     0.27723416
 h      3.17787643    -0.78511047    -0.00905168
 c     -2.33308871    -0.97675806    -0.47928127
 h     -3.11987928    -0.72005730    -1.20413485
 h     -2.07637237    -2.02694876    -1.01965650
 h     -2.88987333    -1.39617998     0.33093111
 h     -1.16202436     1.97211407     1.44394169
          17

 c      1.24295296    -0.33122803     0.29970648
 c     -0.14694757    -1.02669712     0.26540356
 c     -1.04329478    -0.25162161    -0.23751811
 c     -1.27061820     1.68998980     0.39982267
 c     -0.31010415     1.37028790    -0.69254612
 c      0.92141918     1.03553683    -0.14807369
 h     -0.17734022    -2.03997637     0.54504648
 h     -2.22619697     2.26284850     0.27063254
 h     -0.58067972     1.56864154    -1.72992356
 h      1.73041638     1.74409864    -0.03485575
 o      2.32664337    -1.06958719     0.27772343
 h      3.15275515    -0.77142057    -0.01955348
 c     -2.34073326    -0.99679821    -0.47510051
 h     -3.12264478    -0.62617370    -1.23450313
 h     -2.09931126    -2.00168192    -1.12268338
 h     -2.89787527    -1.43267609     0.31998955
 h     -1.21018146     1.95215158     1.46904849
          17

 c      1.24523451    -0.35571275     0.31444103
 c     -0.13960744    -1.01602555     0.26195701
 c     -1.03743134    -0.24558324    -0.23159909
 c     -1.27056487     1.69727398     0.40499383
 c     -0.31964829     1.37390154    -0.68981209
 c      0.93366131     1.03431724    -0.16335198
 h     -0.14035864    -2.02615564     0.59151745
 h     -2.24908172     2.26121783     0.22385318
 h     -0.62931226     1.60813085    -1.77788028
 h      1.74922335     1.76182449    -0.05022482
 o      2.32353442    -1.06575862     0.27945526
 h      3.14418543    -0.74302122    -0.03665379
 c     -2.34915104    -1.01804899    -0.47483888
 h     -3.11534017    -0.52828054    -1.25377226
 h     -2.12211817    -1.95684588    -1.21247351
 h     -2.90835389    -1.46717509     0.32351862
 h     -1.24291498     1.91977319     1.49628621
          17

 c      1.24396857    -0.37704996     0.32582966
 c     -0.12619634    -1.00514207     0.26033460
 c     -1.03619359    -0.23752741    -0.22659097
 c     -1.27169882     1.70550021     0.40913506
 c     -0.33259625     1.37573982    -0.68580165
 c      0.95068616     1.03052962    -0.17720077
 h     -0.11043835    -2.02296838     0.63775161
 h     -2.26551094     2.24960414     0.16842016
 h     -0.67219010     1.64351693    -1.81076588
 h      1.76476023     1.78118159    -0.06667774
 o      2.31995338    -1.06300042     0.28235346
 h      3.14704740    -0.70206092    -0.05861327
 c     -2.35839284    -1.03939872    -0.47900783
 h     -3.09506604    -0.43369441    -1.25472674
 h     -2.14457998    -1.89464676    -1.28585631
 h     -2.91989792    -1.49929777     0.33751959
 h     -1.26112874     1.87611790     1.52139112
          17

 c      1.23904637    -0.39422671     0.33355816
 c     -0.10714553    -0.99484754     0.26089807
 c     -1.03954897    -0.22781735    -0.22250800
 c     -1.27436577     1.71454481     0.41236275
 c     -0.34844391     1.37575933    -0.68110948
 c      0.97189506     1.02447151    -0.18969040
 h     -0.08903642    -2.02375826     0.68051027
 h     -2.27140164     2.22771491     0.10887404
 h     -0.70597740     1.67221295    -1.82003005
 h      1.77440082     1.79860160    -0.08426203
 o      2.31709268    -1.06129299     0.28611943
 h      3.14895574    -0.65427967    -0.08039818
 c     -2.36846627    -1.05978576    -0.48743141
 h     -3.06228872    -0.34869028    -1.23382072
 h     -2.16622712    -1.81961405    -1.34163001
 h     -2.92964181    -1.52734915     0.35556957
 h     -1.26618494     1.82311126     1.53998464
          17

 c      1.23076910    -0.40648230     0.33743538
 c     -0.08348509    -0.98563374     0.26379319
 c     -1.04697802    -0.21702293    -0.21918237
 c     -1.27869090     1.72408139     0.41475131
 c     -0.36646343     1.37381589    -0.67595930
 c      0.99634994     1.01644338    -0.20095866
 h     -0.07692028    -2.02216272     0.71644682
 h     -2.26522341     2.19675231     0.04989492
 h     -0.72888669     1.69275560    -1.80253920
 h      1.77740035     1.81173556    -0.10273872
 o      2.31592160    -1.06048515     0.29044607
 h      3.13923528    -0.60591733    -0.09698339
 c     -2.37931353    -1.07813272    -0.49940045
 h     -3.01978915    -0.27801122    -1.19044172
 h     -2.18621438    -1.73862453    -1.38162865
 h     -2.93464633    -1.54952380     0.37091377
 h     -1.25979914     1.76343055     1.54869776
          17

 c      1.21994192    -0.41332351     0.33738654
 c     -0.05680464    -0.97764766     0.26893328
 c     -1.05759131    -0.20582524    -0.21632855
 c     -1.28455948     1.73361561     0.41634150
 c     -0.38581782     1.36970198    -0.67036185
 c      1.02288761     1.00668662    -0.21116562
 h     -0.07393884    -2.01399404     0.74308059
 h     -2.24824514     2.15930456    -0.00432402
 h     -0.74038183     1.70467184    -1.75918560
 h      1.77487608     1.81966938    -0.12161327
 o      2.31690375    -1.06037776     0.29513494
 h      3.11266013    -0.56179253    -0.10517776
 c     -2.39078788    -1.09333111    -0.51378506
 h     -2.97195965    -0.22459752    -1.12628117
 h     -2.20327317    -1.66042322    -1.41165125
 h     -2.93288793    -1.56478426     0.37802708
 h     -1.24401926     1.70026048     1.54579711
          17

 c      1.20789392    -0.41449929     0.33345153
 c     -0.02913586    -0.97082768     0.27605304
 c     -1.07029750    -0.19489469    -0.21362456
 c     -1.29161433     1.74254508     0.41717158
 c     -0.40561236     1.36315225    -0.66411280
 c      1.05023838     0.99536902    -0.22046570
 h     -0.07905508    -1.99761880     0.75919996
 h     -2.22460726     2.11910939    -0.05069760
 h     -0.74131096     1.70869394    -1.69509086
 h      1.76945365     1.82289010    -0.14023601
 o      2.31999326    -1.06076395     0.30011989
 h      3.06956031    -0.52460042    -0.10406263
 c     -2.40262882    -1.10438865    -0.52919112
 h     -2.92446225    -0.18921382    -1.04498280
 h     -2.21594252    -1.59388043    -1.44085116
 h     -2.92362913    -1.57322229     0.37345998
 h     -1.22118246     1.63692856     1.53144508
          17

 c      1.19637791    -0.40996150     0.32578479
 c     -0.00277621    -0.96503997     0.28477646
 c     -1.08395954    -0.18479629    -0.21077916
 c     -1.29929552     1.75024024     0.41731438
 c     -0.42488696     1.35379855    -0.65665658
 c      1.07714197     0.98261782    -0.22899611
 h     -0.09059816    -1.97388077     0.76498106
 h     -2.20092914     2.08061665    -0.08773651
 h     -0.73444465     1.70747489    -1.62114130
 h      1.76462754     1.82294796    -0.15794924
 o      2.32471392    -1.06148795     0.30546809
 h      3.01535943    -0.49435066    -0.09515880
 c     -2.41439971    -1.11073667    -0.54435213
 h     -2.88406603    -0.16979729    -0.95194219
 h     -2.22336356    -1.54489835    -1.47777453
 h     -2.90744539    -1.57617614     0.35633652
 h     -1.19380042     1.57650086     1.50770212
          17

 c      1.18732326    -0.39984970     0.31465009
 c      0.01995515    -0.96011985     0.29466650
 c     -1.09750975    -0.17595201    -0.20757026
 c     -1.30696113     1.75614370     0.41688902
 c     -0.44260803     1.34110554    -0.64696187
 c      1.10246926     0.96860134    -0.23687567
 h     -0.10665082    -1.94601377     0.76201788
 h     -2.18494400     2.04822197    -0.11550498
 h     -0.72483578     1.70648851    -1.55523004
 h      1.76383311     1.82168561    -0.17426008
 o      2.33027820    -1.06252067     0.31137189
 h      2.95988703    -0.46778528    -0.08246555
 c     -2.42541660    -1.11247026    -0.55867375
 h     -2.85829505    -0.16083710    -0.85382956
 h     -2.22635944    -1.51404144    -1.52466992
 h     -2.88612459    -1.57636095     0.32874974
 h     -1.16437235     1.52142537     1.47825375
          17

 c      1.18246462    -0.38454617     0.30041080
 c      0.03704365    -0.95581334     0.30526002
 c     -1.11003355    -0.16865550    -0.20385949
 c     -1.31409809     1.75986853     0.41602418
 c     -0.45781011     1.32446373    -0.63387274
 c      1.12532981     0.95364744    -0.24421275
 h     -0.12547427    -1.91936500     0.75318771
 h     -2.18301132     2.02526717    -0.13464676
 h     -0.71822915     1.71306438    -1.51785145
 h      1.76945045     1.82017923    -0.18898750
 o      2.33581883    -1.06394565     0.31807464
 h      2.91479642    -0.43929193    -0.07135381
 c     -2.43480802    -1.11020018    -0.57245133
 h     -2.85435199    -0.15419917    -0.75723159
 h     -2.22758913    -1.49732399    -1.57611204
 h     -2.86238972    -1.57797007     0.29580049
 h     -1.13517096     1.47336187     1.44779131
          17

 c      1.18294964    -0.36480124     0.28352673
 c      0.04712339    -0.95169885     0.31610652
 c     -1.12083350    -0.16311934    -0.19958732
 c     -1.32052886     1.76124897     0.41479890
 c     -0.46995971     1.30368837    -0.61728824
 c      1.14512655     0.93835227    -0.25112474
 h     -0.14576917    -1.90037166     0.74208099
 h     -2.19755700     2.01327167    -0.14488399
 h     -0.71661327     1.73068997    -1.51786009
 h      1.78217844     1.81794758    -0.20232673
 o      2.34075945    -1.06571965     0.32567537
 h      2.88823255    -0.40536432    -0.06535196
 c     -2.44178161    -1.10451230    -0.58653975
 h     -2.87708644    -0.14309284    -0.66686383
 h     -2.23043999    -1.48904204    -1.62335846
 h     -2.83917774    -1.58627480     0.26445883
 h     -1.10811250     1.43331036     1.42107670
          17

 c      1.18910089    -0.34187094     0.26457384
 c      0.04967758    -0.94721953     0.32682418
 c     -1.12946993    -0.15952081    -0.19476018
 c     -1.32645278     1.76030576     0.41324268
 c     -0.47908323     1.27944870    -0.59881695
 c      1.16153388     0.92363151    -0.25777529
 h     -0.16649345    -1.89436277     0.73185238
 h     -2.22625009     2.01188315    -0.14434919
 h     -0.71649359     1.75408263    -1.54422132
 h      1.80110655     1.81304083    -0.21480738
 o      2.34503870    -1.06739244     0.33396600
 h      2.88112510    -0.36950585    -0.06329599
 c     -2.44598086    -1.09547396    -0.60172577
 h     -2.92676546    -0.12733105    -0.58509419
 h     -2.23777646    -1.48397698    -1.65907533
 h     -2.81828431    -1.60603752     0.24049382
 h     -1.08478558     1.40201184     1.40189181
          17

 c      1.20044612    -0.31756026     0.24427765
 c      0.04496972    -0.94186926     0.33715273
 c     -1.13576296    -0.15801757    -0.18943297
 c     -1.33228765     1.75715208     0.41141416
 c     -0.48539917     1.25290482    -0.58070468
 c      1.17442698     0.91069583    -0.26441957
 h     -0.18627388    -1.90290722     0.72397795
 h     -2.26342604     2.01944269    -0.13044779
 h     -0.71314958     1.77348032    -1.57788472
 h      1.82433335     1.80297061    -0.22718385
 o      2.34892457    -1.06821831     0.34253389
 h      2.88957181    -0.34061260    -0.06068945
 c     -2.44766880    -1.08272629    -0.61811057
 h     -2.99860858    -0.11387729    -0.51354164
 h     -2.25130810    -1.47827575    -1.67940147
 h     -2.79906366    -1.63903166     0.22475055
 h     -1.06656716     1.38036826     1.39225532
          17

 c      1.21597044    -0.29410525     0.22351974
 c      0.03378503    -0.93538631     0.34695558
 c     -1.13975386    -0.15873079    -0.18369155
 c     -1.33845381     1.75190816     0.40947832
 c     -0.48904456     1.22517889    -0.56472600
 c      1.18380168     0.90095432    -0.27142656
 h     -0.20307087    -1.92276233     0.71792494
 h     -2.30237947     2.03366507    -0.10128990
 h     -0.70389982     1.78077935    -1.60410220
 h      1.84973813     1.78588967    -0.24032262
 o      2.35271129    -1.06751408     0.35098564
 h      2.90913022    -0.32725109    -0.05308968
 c     -2.44758647    -1.06600259    -0.63493358
 h     -3.08460290    -0.11192895    -0.45434929
 h     -2.27148961    -1.46957707    -1.68419657
 h     -2.77864216    -1.68271483     0.21238428
 h     -1.05467250     1.36958627     1.39223726
          17

 c      1.23443181    -0.27389244     0.20327435
 c      0.01718482    -0.92779653     0.35616749
 c     -1.14165405    -0.16171441    -0.17764186
 c     -1.34522920     1.74466408     0.40771554
[truncated: 34,518 more chars]
