# Supplementary material for: Photochemical permutation of meta-substituted phenols
Source: Nat Commun. 2025 Aug 13;16:7502. doi: 10.1038/s41467-025-62549-5 (PMC12350626; doi:10.1038/s41467-025-62549-5)
Supplement: Supplementary file 3 — Source Data [file 41467_2025_62549_MOESM3_ESM.zip › Source data/NAMD_trajectories/trajectory057.xyz]

          17

 c      1.23681978    -0.40641008     0.00174668
 c     -0.09938528    -0.98350119     0.04372962
 c     -1.27761046    -0.29568085     0.07608687
 c     -1.15493665     1.30064393     0.01993534
 c      0.22403796     1.78074252    -0.03063625
 c      1.31351452     1.00306239     0.01245323
 h     -0.07871094    -2.12124873     0.09151760
 h     -1.72304190     1.68257874    -0.92553624
 h      0.34558140     2.77757644    -0.04582359
 h      2.20182238     1.48678239    -0.01441524
 o      2.20025509    -1.22100556    -0.04093915
 h      3.07774054    -0.72151329     0.09431910
 c     -2.59768447    -0.91667992    -0.07026269
 h     -2.52517815    -2.00122065    -0.01697735
 h     -3.26934444    -0.62790055     0.76567409
 h     -3.18120336    -0.58888123    -0.81471558
 h     -1.70656521     1.83283499     0.88359338
          17

 c      1.23332980    -0.40964330    -0.00401300
 c     -0.09325619    -0.98004864     0.04533701
 c     -1.28083572    -0.29892167     0.07219091
 c     -1.15149066     1.30645536     0.02382685
 c      0.22617734     1.78488708    -0.03225716
 c      1.31442146     1.00634543     0.01028494
 h     -0.10092073    -2.13885496     0.10283830
 h     -1.73219225     1.68433563    -0.89532939
 h      0.35593333     2.79100396    -0.05444542
 h      2.20640514     1.50313152    -0.01931255
 o      2.19979609    -1.22263591    -0.03717221
 h      3.03459055    -0.74201571     0.10291719
 c     -2.59461458    -0.92147735    -0.07195471
 h     -2.53306729    -2.00864405    -0.02712913
 h     -3.28803317    -0.64503812     0.78170063
 h     -3.18649164    -0.60258024    -0.81919415
 h     -1.71479808     1.83896108     0.90064608
          17

 c      1.22763172    -0.41060503    -0.00983618
 c     -0.08649734    -0.97923420     0.04720688
 c     -1.28448290    -0.29940078     0.06780202
 c     -1.14994990     1.31178053     0.02794591
 c      0.22652084     1.78739833    -0.03358873
 c      1.31504344     1.00734008     0.00801886
 h     -0.12370819    -2.13989794     0.11359801
 h     -1.73764283     1.68316306    -0.85731820
 h      0.36991923     2.83551038    -0.06596725
 h      2.23778895     1.52966707    -0.02342917
 o      2.20103894    -1.22536767    -0.03330460
 h      2.99323848    -0.76579233     0.11023542
 c     -2.59011841    -0.92741003    -0.07041368
 h     -2.54092940    -2.01864468    -0.03994061
 h     -3.30114586    -0.66120634     0.79744716
 h     -3.21067744    -0.60264593    -0.85679527
 h     -1.71776674     1.83643367     0.90830203
          17

 c      1.22013847    -0.40951258    -0.01570532
 c     -0.07972144    -0.98102414     0.04932131
 c     -1.28813213    -0.29718402     0.06300396
 c     -1.15026471     1.31640271     0.03266428
 c      0.22534469     1.78980815    -0.03469660
 c      1.31648045     1.00675486     0.00561618
 h     -0.14524784    -2.12372591     0.12366563
 h     -1.74151799     1.68121686    -0.81659032
 h      0.38482842     2.89235276    -0.07995678
 h      2.28157899     1.55798253    -0.02633429
 o      2.20255667    -1.22974599    -0.02954795
 h      2.97437765    -0.78142779     0.11978646
 c     -2.58557456    -0.93395882    -0.06675891
 h     -2.54784512    -2.03031919    -0.05516113
 h     -3.30610682    -0.67684148     0.80902501
 h     -3.24181134    -0.59540562    -0.91103072
 h     -1.71474008     1.82536304     0.90707222
          17

 c      1.21148647    -0.40676660    -0.02159157
 c     -0.07357519    -0.98497063     0.05163263
 c     -1.29135465    -0.29245812     0.05787640
 c     -1.15216163     1.31999601     0.03830714
 c      0.22307085     1.79353943    -0.03567741
 c      1.31970126     1.00545121     0.00303963
 h     -0.16395613    -2.09382168     0.13311796
 h     -1.74716848     1.68122653    -0.77973758
 h      0.39775505     2.94322198    -0.09559808
 h      2.32318343     1.57960641    -0.02766400
 o      2.20333405    -1.23597481    -0.02605631
 h      2.99008903    -0.78183088     0.13406059
 c     -2.58223504    -0.94064640    -0.06226674
 h     -2.55297922    -2.04228479    -0.07254988
 h     -3.30185871    -0.69193656     0.81392933
 h     -3.26774838    -0.58724004    -0.96477066
 h     -1.70635508     1.80705818     0.89958578
          17

 c      1.20245253    -0.40284206    -0.02744902
 c     -0.06865430    -0.99020838     0.05405775
 c     -1.29378125    -0.28550677     0.05249110
 c     -1.15521361     1.32219101     0.04500017
 c      0.22017543     1.79937401    -0.03662722
 c      1.32511449     1.00417075     0.00026517
 h     -0.17882108    -2.05805097     0.14235866
 h     -1.75806282     1.68577260    -0.75300012
 h      0.40656124     2.97638750    -0.11201544
 h      2.35282380     1.58893030    -0.02729993
 o      2.20368705    -1.24347216    -0.02273428
 h      3.03006737    -0.77217854     0.15140354
 c     -2.58077059    -0.94721381    -0.05786254
 h     -2.55562332    -2.05293477    -0.09180969
 h     -3.28893278    -0.70611834     0.81141519
 h     -3.28114243    -0.58211609    -1.00674701
 h     -1.69466945     1.78396166     0.89055299
          17

 c      1.19384307    -0.39822737    -0.03321719
 c     -0.06542064    -0.99550807     0.05647491
 c     -1.29514056    -0.27669223     0.04691285
 c     -1.15899851     1.32268802     0.05247212
 c      0.21712999     1.80749731    -0.03762334
 c      1.33260604     1.00347129    -0.00271941
 h     -0.18969756    -2.02815301     0.15220315
 h     -1.77588415     1.69616185    -0.73953080
 h      0.40997940     2.98634152    -0.12845326
 h      2.36566924     1.58335726    -0.02535270
 o      2.20458582    -1.25130265    -0.01934552
 h      3.07317783    -0.76341373     0.16776915
 c     -2.58131021    -0.95354879    -0.05420383
 h     -2.55521285    -2.06085443    -0.11250807
 h     -3.26948894    -0.71869953     0.80275816
 h     -3.27880238    -0.58197738    -1.03096510
 h     -1.68299853     1.75941296     0.88635070
          17

 c      1.18639558    -0.39338838    -0.03882831
 c     -0.06416783    -0.99957879     0.05874208
 c     -1.29527092    -0.26643770     0.04120164
 c     -1.16326618     1.32138492     0.06004596
 c      0.21434337     1.81764162    -0.03871573
 c      1.34168180     1.00370267    -0.00591643
 h     -0.19718157    -2.01627499     0.16370544
 h     -1.79927480     1.71170188    -0.73778568
 h      0.40751527     2.97245168    -0.14437303
 h      2.36101422     1.56284786    -0.02209413
 o      2.20670253    -1.25872939    -0.01570876
 h      3.10319170    -0.76355354     0.17990941
 c     -2.58357802    -0.95959192    -0.05185155
 h     -2.55133990    -2.06519183    -0.13403705
 h     -3.24724029    -0.72872415     0.79134987
 h     -3.26017986    -0.58750617    -1.03488818
 h     -1.67505516     1.73685919     0.89349352
          17

 c      1.18071791    -0.38873434    -0.04421407
 c     -0.06507133    -1.00166026     0.06075468
 c     -1.29411567    -0.25520722     0.03541538
 c     -1.16801454     1.31846123     0.06696863
 c      0.21210346     1.82913635    -0.03991797
 c      1.35153719     1.00496072    -0.00931752
 h     -0.20172781    -2.02812043     0.17751549
 h     -1.82455898     1.73010053    -0.74261906
 h      0.39947838     2.93872168    -0.15959812
 h      2.34221208     1.52984217    -0.01789637
 o      2.21022374    -1.26532051    -0.01174684
 h      3.11214382    -0.77607406     0.18621572
 c     -2.58701579    -0.96528533    -0.05131697
 h     -2.54376106    -2.06587080    -0.15561697
 h     -3.22691672    -0.73511643     0.78224181
 h     -3.22660813    -0.59848638    -1.01851436
 h     -1.67324752     1.71847297     0.91580209
          17

 c      1.17725853    -0.38459556    -0.04931028
 c     -0.06824605    -1.00190470     0.06250464
 c     -1.29170986    -0.24348339     0.02961378
 c     -1.17345141     1.31437219     0.07282944
 c      0.21052866     1.84084856    -0.04118816
 c      1.36103344     1.00703175    -0.01290347
 h     -0.20284166    -2.05859754     0.19321679
 h     -1.84760961     1.74854508    -0.74785731
 h      0.38718955     2.89477235    -0.17460964
 h      2.31745803     1.48955506    -0.01315968
 o      2.21493809    -1.27090078    -0.00747347
 h      3.09908062    -0.80074592     0.18654127
 c     -2.59090797    -0.97055884    -0.05290792
 h     -2.53239153    -2.06362180    -0.17633692
 h     -3.21287563    -0.73708363     0.78056535
 h     -3.18142164    -0.61368933    -0.98467504
 h     -1.67724609     1.70412327     0.95200863
          17

 c      1.17628741    -0.38122885    -0.05405987
 c     -0.07370250    -1.00106853     0.06406976
 c     -1.28816586    -0.23174585     0.02386374
 c     -1.17985499     1.30973278     0.07768219
 c      0.20955064     1.85113869    -0.04240157
 c      1.36870241     1.00940352    -0.01664979
 h     -0.19951733    -2.09558075     0.20947072
 h     -1.86523303     1.76456331    -0.74826590
 h      0.37311875     2.85658495    -0.19095002
 h      2.30002065     1.44979222    -0.00818528
 o      2.22024374    -1.27554098    -0.00299330
 h      3.06993334    -0.83380012     0.18221561
 c     -2.59448727    -0.97535646    -0.05638406
 h     -2.51729268    -2.05982499    -0.19523143
 h     -3.20717012    -0.73472801     0.78899630
 h     -3.13081807    -0.63026887    -0.94058406
 h     -1.68432716     1.69179631     0.99627618
          17

 c      1.17788362    -0.37884417    -0.05841525
 c     -0.08126406    -0.99993263     0.06555174
 c     -1.28366271    -0.22045403     0.01824286
 c     -1.18740727     1.30515382     0.08186701
 c      0.20898278     1.85820826    -0.04336408
 c      1.37309758     1.01148595    -0.02053565
 h     -0.19122525    -2.12685736     0.22474773
 h     -1.87566003     1.77641032    -0.74036624
 h      0.36018596     2.84261727    -0.21112519
 h      2.30427367     1.41852470    -0.00303498
 o      2.22505887    -1.27959326     0.00147954
 h      3.03890503    -0.86735760     0.17634765
 c     -2.59694386    -0.97972194    -0.06063034
 h     -2.49868121    -2.05614516    -0.21139293
 h     -3.20854369    -0.72939240     0.80603647
 h     -3.08482168    -0.64290514    -0.89989000
 h     -1.69106395     1.67898008     1.04114866
          17

 c      1.18194040    -0.37762374    -0.06234089
 c     -0.09054858    -0.99899100     0.06702717
 c     -1.27843917    -0.21003411     0.01283697
 c     -1.19610351     1.30112328     0.08580697
 c      0.20869776     1.86112860    -0.04395769
 c      1.37364139     1.01302929    -0.02453716
 h     -0.17833414    -2.14393658     0.23787268
 h     -1.87858776     1.78320534    -0.72262975
 h      0.34981191     2.86188668    -0.23688222
 h      2.33577217     1.39916997     0.00237287
 o      2.22793821    -1.28362228     0.00565017
 h      3.02665416    -0.89062152     0.17337268
 c     -2.59745561    -0.98384640    -0.06383071
 h     -2.47698299    -2.05401407    -0.22410641
 h     -3.21340914    -0.72327901     0.82682281
 h     -3.05587700    -0.64424284    -0.88119300
 h     -1.69469174     1.66371656     1.08019929
          17

 c      1.18819722    -0.37770295    -0.06581582
 c     -0.10101480    -0.99840584     0.06852778
 c     -1.27278683    -0.20086966     0.00773156
 c     -1.20573612     1.29795429     0.08992575
 c      0.20872636     1.86057241    -0.04432104
 c      1.37109740     1.01427183    -0.02860129
 h     -0.16199974    -2.14274718     0.24821976
 h     -1.87519828     1.78505858    -0.69556652
 h      0.34089694     2.90544438    -0.26700537
 h      2.38552537     1.38893424     0.00788135
 o      2.22796484    -1.28797003     0.00933648
 h      3.04628216    -0.89703948     0.17599290
 c     -2.59560991    -0.98779117    -0.06463530
 h     -2.45290058    -2.05415710    -0.23295367
 h     -3.21779445    -0.71863534     0.84560634
 h     -3.05175763    -0.62953983    -0.89636696
 h     -1.69355129     1.64493331     1.10913835
          17

 c      1.19628531    -0.37912409    -0.06883458
 c     -0.11202795    -0.99804107     0.07003358
 c     -1.26703735    -0.19328794     0.00300010
 c     -1.21590001     1.29576735     0.09465221
 c      0.20913419     1.85809773    -0.04478873
 c      1.36692038     1.01560538    -0.03264462
 h     -0.14390058    -2.12339308     0.25576433
 h     -1.86826292     1.78326192    -0.66186729
 h      0.33147731     2.95470795    -0.29793795
 h      2.43728624     1.38271723     0.01298134
 o      2.22570162    -1.29233606     0.01265800
 h      3.08835415    -0.89114932     0.18219614
 c     -2.59184782    -0.99108775    -0.06336832
 h     -2.42743531    -2.05637625    -0.23783219
 h     -3.21869840    -0.71714519     0.85781976
 h     -3.06884604    -0.60227567    -0.93806225
 h     -1.68700512     1.62238876     1.12590705
          17

 c      1.20576824    -0.38181288    -0.07140772
 c     -0.12292002    -0.99747576     0.07146886
 c     -1.26154236    -0.18753930    -0.00130705
 c     -1.22600442     1.29448133     0.10042281
 c      0.20989963     1.85510506    -0.04569226
 c      1.36241818     1.01726321    -0.03658095
 h     -0.12596370    -2.09011485     0.26115955
 h     -1.86213311     1.78040709    -0.62635681
 h      0.32038123     2.99351802    -0.32607022
 h      2.47706397     1.37676628     0.01707143
 o      2.22251094    -1.29613629     0.01587774
 h      3.13163574    -0.88276574     0.18779008
 c     -2.58704112    -0.99298566    -0.06144610
 h     -2.40184123    -2.05957537    -0.23889018
 h     -3.21452667    -0.71971102     0.86091099
 h     -3.09675216    -0.57138419    -0.98744042
 h     -1.67528087     1.59656539     1.13057524
          17

 c      1.21616678    -0.38558475    -0.07356203
 c     -0.13304454    -0.99600584     0.07269894
 c     -1.25664272    -0.18377264    -0.00516575
 c     -1.23533228     1.29383913     0.10759434
 c      0.21091088     1.85248026    -0.04725839
 c      1.35845526     1.01926298    -0.04034157
 h     -0.11003926    -2.05134188     0.26584148
 h     -1.86206576     1.77998435    -0.59511849
 h      0.30742932     3.01210513    -0.34891206
 h      2.49637527     1.36940399     0.01967900
 o      2.21950750    -1.29897402     0.01919094
 h      3.15958071    -0.87925569     0.18976384
 c     -2.58185744    -0.99296067    -0.06020122
 h     -2.37750335    -2.06206579    -0.23644060
 h     -3.20510053    -0.72643210     0.85446997
 h     -3.12608793    -0.54492770    -1.02840197
 h     -1.65942668     1.56862735     1.12545575
          17

 c      1.22696985    -0.39016610    -0.07533903
 c     -0.14182443    -0.99274029     0.07354242
 c     -1.25263851    -0.18201203    -0.00857293
 c     -1.24319380     1.29351870     0.11622212
 c      0.21200270     1.85064565    -0.04960118
 c      1.35548023     1.02146318    -0.04388050
 h     -0.09752383    -2.01858289     0.27194639
 h     -1.87234523     1.78497383    -0.57320703
 h      0.29307801     3.00629384    -0.36518288
 h      2.49178840     1.36054162     0.02052747
 o      2.21731291    -1.30072175     0.02268800
 h      3.16415109    -0.88409926     0.18687089
 c     -2.57660293    -0.99085100    -0.06055133
 h     -2.35575620    -2.06210484    -0.23092099
 h     -3.19158489    -0.73663626     0.84021824
 h     -3.15077268    -0.52792402    -1.05164319
 h     -1.64135563     1.54039919     1.11539356
          17

 c      1.23764320    -0.39521991    -0.07679048
 c     -0.14877028    -0.98694828     0.07383052
 c     -1.24977419    -0.18214178    -0.01153975
 c     -1.24913419     1.29330737     0.12583003
 c      0.21298249     1.84964193    -0.05273363
 c      1.35358468     1.02361790    -0.04717434
 h     -0.08917936    -2.00233923     0.28163618
 h     -1.89389570     1.79594139    -0.56187340
 h      0.27813623     2.97638271    -0.37470246
 h      2.46415658     1.35126400     0.01955145
 o      2.21613286    -1.30146688     0.02637962
 h      3.14452751    -0.89768779     0.17921411
 c     -2.57131924    -0.98675849    -0.06312642
 h     -2.33769485    -2.05844312    -0.22290607
 h     -3.17633371    -0.74897939     0.82188864
 h     -3.16735650    -0.52286958    -1.05307958
 h     -1.62376194     1.51420506     1.10766500
          17

 c      1.24764416    -0.40037543    -0.07797064
 c     -0.15345156    -0.97857239     0.07351216
 c     -1.24823857    -0.18390448    -0.01408763
 c     -1.25304422     1.29320158     0.13548219
 c      0.21364178     1.84911645    -0.05656117
 c      1.35248781     1.02539889    -0.05022451
 h     -0.08543414    -2.00598886     0.29583905
 h     -1.92357516     1.81045197    -0.55786196
 h      0.26362982     2.92717688    -0.37852602
 h      2.41875388     1.34377450     0.01693773
 o      2.21576417    -1.30149072     0.03020830
 h      3.10686854    -0.91756156     0.16803873
 c     -2.56590677    -0.98092649    -0.06836380
 h     -2.32402747    -2.05071272    -0.21313233
 h     -3.16241774    -0.76171540     0.80463677
 h     -3.17420549    -0.53049162    -1.03212394
 h     -1.60951980     1.49235390     1.11038019
          17

 c      1.25644848    -0.40526181    -0.07892619
 c     -0.15547162    -0.96839532     0.07271034
 c     -1.24816330    -0.18692044    -0.01624667
 c     -1.25511929     1.29336553     0.14426684
 c      0.21376130     1.84822471    -0.06084889
 c      1.35146097     1.02639133    -0.05306340
 h     -0.08677131    -2.02358840     0.31352668
 h     -1.95594494     1.82450580    -0.55553263
 h      0.25072426     2.86911505    -0.37941254
 h      2.36611946     1.34159847     0.01320179
 o      2.21549130    -1.30129240     0.03404348
 h      3.06574263    -0.93787446     0.15577057
 c     -2.56022660    -0.97365992    -0.07642192
 h     -2.31499612    -2.03959136    -0.20248868
 h     -3.15257943    -0.77319858     0.79357909
 h     -3.17136527    -0.54996583    -0.99123019
 h     -1.60041224     1.47628900     1.12883183
          17

 c      1.26359113    -0.40953404    -0.07968739
 c     -0.15451376    -0.95762471     0.07165917
 c     -1.24960689    -0.19073457    -0.01805420
 c     -1.25575607     1.29402729     0.15181020
 c      0.21311617     1.84559193    -0.06519446
 c      1.34935741     1.02609914    -0.05575439
 h     -0.09357092    -2.04434902     0.33237985
 h     -1.98561252     1.83442511    -0.54953041
 h      0.24058741     2.81882866    -0.38221123
 h      2.32168973     1.34954508     0.00918616
 o      2.21415074    -1.30154688     0.03770805
 h      3.04283571    -0.94994215     0.14555200
 c     -2.55414465    -0.96531385    -0.08693369
 h     -2.31038421    -2.02670461    -0.19194602
 h     -3.14783831    -0.78243587     0.79171019
 h     -3.16131864    -0.57851923    -0.93675441
 h     -1.59604953     1.46601068     1.16204868
          17

 c      1.26871095    -0.41288718    -0.08026420
 c     -0.15042772    -0.94736943     0.07059851
 c     -1.25252688    -0.19487681    -0.01955395
 c     -1.25541936     1.29537201     0.15835826
 c      0.21148221     1.83973402    -0.06913261
 c      1.34508999     1.02406565    -0.05836281
 h     -0.10571487    -2.05832827     0.34995740
 h     -2.00855935     1.83786447    -0.53621238
 h      0.23411605     2.79444961    -0.39263735
 h      2.30024120     1.37218913     0.00570890
 o      2.21096361    -1.30275923     0.04110623
 h      3.05348984    -0.94776363     0.13917478
 c     -2.54743425    -0.95636770    -0.09875461
 h     -2.30961706    -2.01424231    -0.18243482
 h     -3.14674727    -0.78927055     0.79855736
 h     -3.15065032    -0.61065940    -0.88064838
 h     -1.59418660     1.46038306     1.20325643
          17

 c      1.27158457    -0.41507756    -0.08064757
 c     -0.14328946    -0.93838337     0.06971104
 c     -1.25675244    -0.19891422    -0.02079635
 c     -1.25450224     1.29745752     0.16448147
 c      0.20863992     1.83013555    -0.07247303
 c      1.33853386     1.02016504    -0.06089846
 h     -0.12245916    -2.05909740     0.36437880
 h     -2.02254898     1.83403971    -0.51397295
 h      0.23167641     2.80321880    -0.41322316
 h      2.30540664     1.41031445     0.00287527
 o      2.20657266    -1.30484185     0.04433122
 h      3.09002007    -0.93472946     0.13534875
 c     -2.53960803    -0.94748641    -0.11001828
 h     -2.31191997    -2.00436403    -0.17472561
 h     -3.14609082    -0.79404082     0.81074353
 h     -3.15108642    -0.63829972    -0.84041409
 h     -1.59207409     1.45794474     1.24374474
          17

 c      1.27214466    -0.41596517    -0.08081153
 c     -0.13341194    -0.93102535     0.06910069
 c     -1.26195976    -0.20247970    -0.02183544
 c     -1.25323523     1.30017777     0.17078437
 c      0.20438321     1.81782872    -0.07552480
 c      1.33078659     1.01477307    -0.06330190
 h     -0.14254766    -2.04410534     0.37453294
 h     -2.02723848     1.82369802    -0.48318053
 h      0.23308896     2.83474927    -0.44060019
 h      2.32666232     1.45894241    -0.00008802
 o      2.20244983    -1.30734071     0.04754580
 h      3.13082450    -0.91966566     0.13156894
 c     -2.53020003    -0.93929898    -0.11895207
 h     -2.31646226    -1.99861526    -0.16938222
 h     -3.14242157    -0.79708499     0.82382713
 h     -3.17452407    -0.65443407    -0.83128474
 h     -1.58750549     1.45747466     1.27630153
          17

 c      1.27048512    -0.41555262    -0.08071262
 c     -0.12131579    -0.92528346     0.06878366
 c     -1.26765259    -0.20527419    -0.02271910
 c     -1.25164929     1.30326833     0.17778901
 c      0.19855319     1.80454189    -0.07884264
 c      1.32335690     1.00856238    -0.06550073
 h     -0.16440227    -2.01449038     0.38016222
 h     -2.02432466     1.80908710    -0.44610311
 h      0.23775152     2.87080405    -0.46848026
 h      2.34860377     1.51003736    -0.00416707
 o      2.19976014    -1.30985647     0.05084713
 h      3.15816990    -0.90962204     0.12622171
 c     -2.51969165    -0.93198707    -0.12514576
 h     -2.32246208    -1.99753277    -0.16680917
 h     -3.13326594    -0.79847718     0.83392222
 h     -3.22100840    -0.65872049    -0.85281509
 h     -1.57913325     1.45814621     1.29656494
          17

 c      1.26685221    -0.41399627    -0.08028999
 c     -0.10767166    -0.92079397     0.06868033
 c     -1.27317951    -0.20705742    -0.02348332
 c     -1.24957519     1.30633501     0.18592060
 c      0.19108657     1.79171910    -0.08289585
 c      1.31740542     1.00222577    -0.06745622
 h     -0.18636501    -1.97507863     0.38199685
 h     -2.01763119     1.79384103    -0.40675751
 h      0.24476855     2.89643123    -0.49158029
 h      2.35938000     1.55614633    -0.01001106
 o      2.19905478    -1.31214011     0.05425361
 h      3.16303187    -0.90810378     0.11877671
 c     -2.50961563    -0.92540767    -0.12951211
 h     -2.32928825    -2.00040003    -0.16734042
 h     -3.11758506    -0.79802071     0.83844530
 h     -3.27711321    -0.65624800    -0.89016037
 h     -1.56639908     1.45948079     1.30309190
          17

 c      1.26162467    -0.41158792    -0.07946955
 c     -0.09322090    -0.91687834     0.06861533
 c     -1.27781138    -0.20764447    -0.02415885
 c     -1.24669916     1.30891441     0.19547408
 c      0.18205075     1.78023947    -0.08796776
 c      1.31354668     0.99636708    -0.06916983
 h     -0.20703778    -1.93423595     0.38185682
 h     -2.01257408     1.78243096    -0.37025232
 h      0.25308119     2.90294197    -0.50681800
 h      2.35260387     1.59190228    -0.01786379
 o      2.20035816    -1.31406056     0.05773091
 h      3.14388040    -0.91567878     0.10939512
 c     -2.50154943    -0.91953300    -0.13316198
 h     -2.33649663    -2.00532537    -0.17127136
 h     -3.09578530    -0.79535678     0.83635063
 h     -3.32759021    -0.65192594    -0.92774318
 h     -1.54941833     1.46128300     1.29716891
          17

 c      1.25528984    -0.40871133    -0.07817229
 c     -0.07869702    -0.91269782     0.06835439
 c     -1.28085325    -0.20691190    -0.02478056
 c     -1.24272328     1.31059205     0.20648495
 c      0.17165464     1.77049218    -0.09417986
 c      1.31191428     0.99148527    -0.07067439
 h     -0.22559429    -1.90233113     0.38233860
 h     -2.01427116     1.77880799    -0.34116924
 h      0.26157470     2.88690865    -0.51302385
 h      2.32643678     1.61412984    -0.02767930
 o      2.20320990    -1.31561266     0.06121138
 h      3.10627836    -0.93014047     0.09867108
 c     -2.49650267    -0.91453599    -0.13688655
 h     -2.34375386    -2.00983270    -0.17880063
 h     -3.06958348    -0.79008730     0.82827760
 h     -3.36226001    -0.64844762    -0.95563775
 h     -1.52894545     1.46362791     1.28278896
          17

 c      1.24842379    -0.40577775    -0.07632510
 c     -0.06480100    -0.90761468     0.06771123
 c     -1.28175101    -0.20480949    -0.02539175
 c     -1.23759803     1.31114815     0.21855705
 c      0.16023186     1.76246630    -0.10151914
 c      1.31223473     0.98794243    -0.07202653
 h     -0.24161112    -1.88769416     0.38564826
 h     -2.02470079     1.78461096    -0.32145431
 h      0.26918899     2.84918123    -0.51061148
 h      2.28283847     1.62183965    -0.03922133
 o      2.20659683    -1.31698230     0.06460950
 h      3.06423637    -0.94584013     0.08744630
 c     -2.49488802    -0.91064202    -0.14122329
 h     -2.35074492    -2.01167931    -0.18994171
 h     -3.04177993    -0.78187442     0.81660760
 h     -3.37601064    -0.64681842    -0.96893195
 h     -1.50638440     1.46689569     1.26661431
          17

 c      1.24167519    -0.40314582    -0.07387192
 c     -0.05225277    -0.90159711     0.06668162
 c     -1.28016418    -0.20137120    -0.02604248
 c     -1.23164017     1.31061842     0.23085903
 c      0.14819362     1.75575242    -0.10983065
 c      1.31383318     0.98587136    -0.07330093
 h     -0.25424177    -1.89193106     0.39206443
 h     -2.04130341     1.79838188    -0.30955267
 h      0.27511241     2.79507215    -0.50166531
 h      2.22778733     1.61673155    -0.05212335
 o      2.20903203    -1.31856239     0.06785144
 h      3.03922328    -0.95387295     0.07640827
 c     -2.49664419    -0.90798958    -0.14657821
 h     -2.35713920    -2.00951457    -0.20446440
 h     -3.01581337    -0.77052256     0.80515357
 h     -3.36729314    -0.64704872    -0.96602486
 h     -1.48363754     1.47175434     1.25713663
          17

 c      1.23573751    -0.40104844    -0.07078242
 c     -0.04182311    -0.89526503     0.06546972
 c     -1.27599393    -0.19671807    -0.02678454
 c     -1.22542893     1.30922361     0.24244632
 c      0.13595344     1.74947154    -0.11878274
 c      1.31559111     0.98503918    -0.07458024
 h     -0.26170113    -1.90931533     0.39961723
 h     -2.05858383     1.81658480    -0.30165196
 h      0.27915021     2.73545298    -0.49037012
 h      2.17211841     1.60420551    -0.06597060
 o      2.20937860    -1.32065311     0.07091534
 h      3.04737234    -0.94732374     0.06552095
 c     -2.50134078    -0.90656730    -0.15320051
 h     -2.36259799    -2.00322906    -0.22188631
 h     -2.99495624    -0.75608756     0.79813161
 h     -3.33745005    -0.64840213    -0.94792365
 h     -1.46251952     1.47888908     1.26205633
          17

 c      1.23129001    -0.39956490    -0.06705544
 c     -0.03425243    -0.88952746     0.06437637
 c     -1.26937143    -0.19105032    -0.02766529
 c     -1.21962651     1.30726966     0.25274855
 c      0.12384553     1.74229282    -0.12786624
 c      1.31601737     0.98479087    -0.07593378
 h     -0.26187990    -1.93085766     0.40534681
 h     -2.07090983     1.83531164    -0.29365139
 h      0.28213601     2.68680256    -0.48305064
 h      2.13108106     1.59363490    -0.08048639
 o      2.20796028    -1.32299860     0.07381486
 h      3.08210560    -0.92894699     0.05434268
 c     -2.50822472    -0.90622472    -0.16098677
 h     -2.36679379    -1.99399417    -0.24151907
 h     -2.98127889    -0.73905708     0.79840933
 h     -3.29128536    -0.64918711    -0.91880192
 h     -1.44387293     1.48841511     1.28441158
          17

 c      1.22890541    -0.39866876    -0.06271468
 c     -0.03009962    -0.88520055     0.06367273
 c     -1.26062249    -0.18462697    -0.02871999
 c     -1.21484790     1.30508681     0.26182828
 c      0.11212019     1.73292027    -0.13657048
 c      1.31376340     0.98435780    -0.07739388
 h     -0.25333590    -1.94857024     0.40668786
 h     -2.07429386     1.85140310    -0.28239952
 h      0.28552993     2.66565906    -0.48611779
 h      2.11873670     1.59469732    -0.09573534
 o      2.20607055    -1.32497257     0.07653942
 h      3.12198663    -0.90811081     0.04298211
 c     -2.51617518    -0.90675713    -0.16920848
 h     -2.36944501    -1.98399225    -0.26257088
 h     -2.97498915    -0.72052736     0.80594002
 h     -3.23863199    -0.64611660    -0.88761662
 h     -1.42720776     1.49943201     1.32070781
          17

 c      1.22894726    -0.39831355    -0.05779977
 c     -0.02961318    -0.88282392     0.06353688
 c     -1.25021814    -0.17773845    -0.02996154
 c     -1.21156288     1.30297231     0.27022229
 c      0.10108886     1.72109859    -0.14475595
 c      1.30852787     0.98354541    -0.07896960
 h     -0.23580828    -1.95741655     0.40209179
 h     -2.06694318     1.86285729    -0.26609666
 h      0.28941199     2.67681127    -0.50167853
 h      2.13772081     1.60951486    -0.11189758
 o      2.20481808    -1.32605734     0.07905380
 h      3.14899253    -0.89286052     0.03207592
 c     -2.52367801    -0.90803874    -0.17642079
 h     -2.37040228    -1.97580096    -0.28429366
 h     -2.97471069    -0.70216789     0.81765390
 h     -3.19491315    -0.63371100    -0.86899994
 h     -1.41129448     1.51024691     1.36319296
          17

 c      1.23150020    -0.39848094    -0.05235816
 c     -0.03266375    -0.88261258     0.06403706
 c     -1.23871658    -0.17067919    -0.03136930
 c     -1.21001452     1.30112881     0.27861666
 c      0.09121516     1.70795952    -0.15278479
 c      1.30127497     0.98294033    -0.08069610
 h     -0.21026430    -1.95570624     0.39112114
 h     -2.04931719     1.86894659    -0.24434663
 h      0.29122897     2.70906072    -0.52598006
 h      2.17685130     1.63044470    -0.12865325
 o      2.20478485    -1.32598362     0.08132526
 h      3.15390819    -0.88747537     0.02232230
 c     -2.52930208    -0.91001362    -0.18104107
 h     -2.36977895    -1.97154300    -0.30611802
 h     -2.97844093    -0.68588650     0.82892147
 h     -3.17509294    -0.60591582    -0.87777425
 h     -1.39498745     1.51901322     1.40374613
          17

 c      1.23635790    -0.39916055    -0.04644163
 c     -0.03874443    -0.88444846     0.06513200
 c     -1.22671049    -0.16372885    -0.03288479
 c     -1.21016021     1.29962669     0.28764626
 c      0.08295182     1.69514333    -0.16120029
 c      1.29344035     0.98331253    -0.08264092
 h     -0.17874797    -1.94511250     0.37440640
 h     -2.02417268     1.87034084    -0.21818588
 h      0.28756063     2.74526179    -0.55311749
 h      2.22039629     1.64712052    -0.14512355
 o      2.20610144    -1.32469772     0.08333952
 h      3.13514324    -0.89294464     0.01420288
 c     -2.53274401    -0.91233855    -0.18262915
 h     -2.36803758    -1.97212443    -0.32768663
 h     -2.98440948    -0.67339703     0.83540545
 h     -3.18083694    -0.56178058    -0.91556712
 h     -1.37760347     1.52420570     1.43622269
          17

 c      1.24305999    -0.40030629    -0.04010612
 c     -0.04703741    -0.88788851     0.06668182
 c     -1.21480214    -0.15714280    -0.03442421
 c     -1.21164891     1.29839062     0.29784779
 c      0.07656108     1.68396912    -0.17042317
 c      1.28624594     0.98511265    -0.08487053
 h     -0.14410263    -1.93064947     0.35356033
 h     -1.99656176     1.86923799    -0.19009365
 h      0.27611398     2.77179494    -0.57847948
 h      2.25590903     1.65229426    -0.16033021
 o      2.20848536    -1.32235082     0.08511387
 h      3.09817125    -0.90718977     0.00776056
 c     -2.53488441    -0.91422575    -0.18220632
 h     -2.36596765    -1.97681211    -0.34875106
 h     -2.99146608    -0.66592431     0.83423536
 h     -3.19955129    -0.50813189    -0.96822233
 h     -1.35890905     1.52478303     1.45696249
          17

 c      1.25096361    -0.40180125    -0.03341207
 c     -0.05654502    -0.89223970     0.06848300
 c     -1.20359142    -0.15114611    -0.03589906
 c     -1.21387221     1.29721810     0.30964909
 c      0.07207960     1.67523481    -0.18067634
 c      1.28053066     0.98839214    -0.08742856
 h     -0.10948102    -1.91998965     0.33086248
 h     -1.97323800     1.86913501    -0.16366422
 h      0.25613049     2.78076157    -0.59951821
 h      2.27594735     1.64278806    -0.17352655
 o      2.21116723    -1.31934156     0.08671854
 h      3.05673843    -0.92447942     0.00224751
 c     -2.53669756    -0.91488496    -0.18119409
 h     -2.36455936    -1.98332293    -0.36901665
 h     -2.99916860    -0.66406364     0.82441870
 h     -3.21717873    -0.45435119    -1.01889100
 h     -1.33899398     1.52019340     1.46457518
          17

 c      1.25933296    -0.40344213    -0.02642339
 c     -0.06624844    -0.89678724     0.07034244
 c     -1.19365257    -0.14592317    -0.03722771
 c     -1.21614063     1.29586975     0.32328173
 c      0.06936149     1.66929557    -0.19201013
 c      1.27678490     0.99289313    -0.09033169
 h     -0.07769279    -1.92099674     0.30847545
 h     -1.96073946     1.87362126    -0.14247043
 h      0.22804044     2.76904365    -0.61540000
 h      2.27736904     1.61862877    -0.18431224
 o      2.21293831    -1.31630598     0.08829239
 h      3.03207133    -0.93571834    -0.00413611
 c     -2.53868481    -0.91385818    -0.18073367
 h     -2.36479850    -1.98853087    -0.38807591
 h     -3.00778924    -0.66772048     0.80692103
 h     -3.22500230    -0.40774304    -1.05623841
 h     -1.31817424     1.51037860     1.45985315
          17

 c      1.26743209    -0.40493790    -0.01920581
 c     -0.07523433    -0.90115464     0.07216696
 c     -1.18550160    -0.14160763    -0.03833555
 c     -1.21795447     1.29423280     0.33860030
 c      0.06812783     1.66613443    -0.20432587
 c      1.27516334     0.99812799    -0.09356736
 h     -0.05082199    -1.93760526     0.28743225
 h     -1.96241063     1.88421065    -0.12822565
 h      0.19312343     2.73751684    -0.62674874
 h      2.26087264     1.58240958    -0.19269874
 o      2.21289484    -1.31379013     0.08998091
 h      3.04091592    -0.93381620    -0.01325947
 c     -2.54093641    -0.91099779    -0.18166351
 h     -2.36745334    -1.98946502    -0.40548940
 h     -3.01826361    -0.67613513     0.78455565
 h     -3.21914086    -0.37277290    -1.07453488
 h     -1.29694110     1.49583894     1.44609239
          17

 c      1.27459483    -0.40593916    -0.01182360
 c     -0.08274194    -0.90552032     0.07399087
 c     -1.17956365    -0.13827730    -0.03914917
 c     -1.21917401     1.29242205     0.35494181
 c      0.06800935     1.66534104    -0.21736471
 c      1.27541469     1.00341746    -0.09708578
 h     -0.03042582    -1.96720888     0.26730401
 h     -1.97664578     1.89890518    -0.11961702
 h      0.15330267     2.69129106    -0.63582137
 h      2.23151375     1.53926868    -0.19923262
 o      2.21152278    -1.31176409     0.09179145
 h      3.07807710    -0.92144573    -0.02475957
 c     -2.54331062    -0.90632703    -0.18461081
 h     -2.37291931    -1.98415886    -0.42095306
 h     -3.03197403    -0.68806295     0.76146783
 h     -3.19877243    -0.35167803    -1.07189497
 h     -1.27590475     1.47772372     1.42957670
          17

 c      1.28026819    -0.40609858    -0.00433417
 c     -0.08817984    -0.91045159     0.07590987
 c     -1.17613818    -0.13596477    -0.03958766
 c     -1.21993664     1.29069580     0.37120587
 c      0.06858841     1.66603011    -0.23066885
 c      1.27678007     1.00790775    -0.10078583
 h     -0.01783706    -2.00237105     0.24693141
 h     -1.99820090     1.91315816    -0.11303252
 h      0.11088057     2.64059120    -0.64702154
 h      2.19975859     1.49705934    -0.20516926
 o      2.21027765    -1.30980400     0.09359720
 h      3.12272720    -0.90779662    -0.03613845
 c     -2.54555738    -0.89993097    -0.18995165
 h     -2.38114233    -1.97215388    -0.43446147
 h     -3.05020491    -0.70215119     0.74194659
 h     -3.16524160    -0.34483410    -1.04938021
 h     -1.25565826     1.45776046     1.41930739
          17

 c      1.28403274    -0.40515512     0.00321944
 c     -0.09115818    -0.91653883     0.07799672
 c     -1.17536464    -0.13468304    -0.03955650
 c     -1.22045593     1.28930069     0.38622023
 c      0.06946500     1.66688913    -0.24358419
 c      1.27806407     1.01067911    -0.10451676
 h     -0.01407069    -2.03480312     0.22534850
 h     -2.02105044     1.92218241    -0.10434523
 h      0.06792425     2.60013873    -0.66694566
 h      2.18068771     1.46536340    -0.21245269
 o      2.21041914    -1.30756509     0.09526938
 h      3.15653192    -0.90041310    -0.04493388
 c     -2.54737234    -0.89193376    -0.19762149
 h     -2.39161814    -1.95465527    -0.44640409
 h     -3.07330369    -0.71738794     0.72873884
 h     -3.12223572    -0.35036802    -1.01141533
 h     -1.23654685     1.43775628     1.42444165
          17

 c      1.28561731    -0.40300386     0.01081280
 c     -0.09152583    -0.92413366     0.08026243
 c     -1.17720287    -0.13445571    -0.03894675
 c     -1.22088588     1.28840545     0.39928212
 c      0.07031888     1.66670605    -0.25546653
 c      1.27823864     1.01108709    -0.10814056
 h     -0.01955572    -2.05819589     0.20217564
 h     -2.04040778     1.92258820    -0.09026995
 h      0.02551867     2.58303602    -0.70206452
 h      2.18709700     1.45154760    -0.22294937
 o      2.21261826    -1.30489428     0.09673602
 h      3.16962237    -0.90287290    -0.04970184
 c     -2.54835321    -0.88260204    -0.20686792
 h     -2.40347992    -1.93432567    -0.45755775
 h     -3.10002292    -0.73330406     0.72181656
 h     -3.07685562    -0.36288329    -0.96742407
 h     -1.21854416     1.41877695     1.44928782
          17

 c      1.28491097    -0.39973358     0.01844006
 c     -0.08937666    -0.93325717     0.08265722
 c     -1.18143875    -0.13533302    -0.03763879
 c     -1.22125745     1.28808784     0.41049111
 c      0.07086482     1.66524969    -0.26610076
 c      1.27735295     1.00916966    -0.11164650
 h     -0.03399839    -2.06925333     0.17757553
 h     -2.05348763     1.91292224    -0.06892821
 h     -0.01581976     2.59061745    -0.75383669
 h      2.21896571     1.45582613    -0.23704324
 o      2.21701083    -1.30177032     0.09798221
 h      3.15960118    -0.91549508    -0.05003031
 c     -2.54788837    -0.87253039    -0.21614385
 h     -2.41567575    -1.91465891    -0.46895829
 h     -3.12766951    -0.74974383     0.71858283
 h     -3.04058597    -0.37208197    -0.93333926
 h     -1.20146130     1.40082199     1.48996068
          17

 c      1.28197476    -0.39561900     0.02610991
 c     -0.08502240    -0.94359912     0.08508550
 c     -1.18771272    -0.13738373    -0.03550742
 c     -1.22143950     1.28829290     0.42055127
 c      0.07073459     1.66338553    -0.27585077
 c      1.27653670     1.00558240    -0.11517474
 h     -0.05640649    -2.06787931     0.15207470
 h     -2.05968537     1.89368592    -0.03996226
 h     -0.05467608     2.61120569    -0.81687036
 h      2.26328775     1.47181589    -0.25332650
 o      2.22323217    -1.29827706     0.09905249
 h      3.13094798    -0.93577702    -0.04655371
 c     -2.54530217    -0.86255384    -0.22358423
 h     -2.42719651    -1.89896643    -0.48167612
 h     -3.15302465    -0.76644744     0.71531137
 h     -3.02638001    -0.36524943    -0.92749751
 h     -1.18525438     1.38339618     1.53677457
          17

 c      1.27704399    -0.39107286     0.03383819
 c     -0.07894467    -0.95454745     0.08742410
 c     -1.19555559    -0.14066673    -0.03242859
 c     -1.22112068     1.28879227     0.43032080
 c      0.06950355     1.66223894    -0.28531494
 c      1.27707684     1.00115681    -0.11891837
 h     -0.08522863    -2.05718112     0.12637497
 h     -2.06065693     1.86725081    -0.00449362
 h     -0.08864692     2.62986281    -0.88285778
 h      2.30446867     1.49165589    -0.26978442
 o      2.23034112    -1.29464057     0.10007167
 h      3.09630431    -0.95803633    -0.04123962
 c     -2.54058559    -0.85300942    -0.22836650
 h     -2.43726757    -1.88925529    -0.49655788
 h     -3.17335703    -0.78281467     0.70872887
 h     -3.03877051    -0.33748406    -0.95621376
 h     -1.17005268     1.36619031     1.57945101
          17

 c      1.27051376    -0.38657180     0.04163874
 c     -0.07173767    -0.96525438     0.08954528
 c     -1.20442181    -0.14519519    -0.02829318
 c     -1.21982518     1.28919571     0.44052468
 c      0.06682574     1.66255670    -0.29497769
 c      1.27978130     0.99662046    -0.12304214
 h     -0.11860730    -2.04315080     0.10114726
 h     -2.06027387     1.83762995     0.03505702
 h     -0.11544698     2.63572789    -0.94462569
 h      2.33134934     1.50924946    -0.28479027
 o      2.23684523    -1.29124275     0.10125293
 h      3.07629763    -0.97364431    -0.03745106
 c     -2.53475324    -0.84335676    -0.23139883
 h     -2.44544618    -1.88535306    -0.51398838
 h     -3.18701410    -0.79793465     0.69692108
 h     -3.06899144    -0.29719634    -1.00668798
 h     -1.15598106     1.34927852     1.61039347
          17

 c      1.26290309    -0.38256963     0.04951431
 c     -0.06405293    -0.97479727     0.09134392
 c     -1.21371606    -0.15090535    -0.02302570
 c     -1.21699629     1.28903199     0.45165382
 c      0.06252155     1.66460247    -0.30510420
 c      1.28487911     0.99254295    -0.12766156
 h     -0.15468441    -2.03323835     0.07681915
 h     -2.06388376     1.80971250     0.07554509
 h     -0.13361507     2.62315166    -0.99740895
 h      2.33817659     1.52077649    -0.29736272
 o      2.24142107    -1.28839086     0.10279249
 h      3.08852581    -0.97532016    -0.03820173
 c     -2.52908199    -0.83297155    -0.23422875
 h     -2.45159284    -1.88476107    -0.53375470
 h     -3.19360258    -0.81075082     0.67954259
 h     -3.10396092    -0.25675941    -1.06034490
 h     -1.14298543     1.33300498     1.62547654
          17

 c      1.25480761    -0.37941197     0.05744828
 c     -0.05656633    -0.98246971     0.09275268
 c     -1.22281381    -0.15764524    -0.01659379
 c     -1.21219401     1.28790406     0.46389680
 c      0.05659347     1.66825261    -0.31575549
 c      1.29211379     0.98933318    -0.13284091
 h     -0.19169951    -2.03328193     0.05350956
 h     -2.07618254     1.78766648     0.11425653
 h     -0.14267137     2.59061712    -1.03877109
 h      2.32367900     1.52439762    -0.30713203
 o      2.24412099    -1.28592729     0.10467402
 h      3.12890346    -0.96388307    -0.04300880
 c     -2.52449230    -0.82171094    -0.23811095
 h     -2.45573216    -1.88359478    -0.55513783
 h     -3.19397787    -0.82025819     0.65775495
 h     -3.13390140    -0.22465702    -1.10388053
 h     -1.13071564     1.31782784     1.62389301
          17

 c      1.24685190    -0.37728706     0.06540011
 c     -0.04997742    -0.98807008     0.09372973
 c     -1.23108515    -0.16518786    -0.00900606
 c     -1.20535302     1.28565521     0.47704846
 c      0.04920745     1.67307164    -0.32679705
 c      1.30082055     0.98720124    -0.13858296
 h     -0.22765259    -2.04427752     0.03125718
 h     -2.09827399     1.77315873     0.15012359
 h     -0.14314639     2.53998148    -1.06859751
 h      2.29065825     1.52022878    -0.31435327
 o      2.24611707    -1.28335435     0.10670559
 h      3.17603244    -0.94636823    -0.04850085
 c     -2.52150076    -0.80980891    -0.24390010
 h     -2.45792665    -1.87805940    -0.57720508
 h     -3.19010609    -0.82569550     0.63403849
 h     -3.15318382    -0.20494178    -1.13020384
 h     -1.11843745     1.30421203     1.60812684
          17

 c      1.23964605    -0.37621843     0.07330296
 c     -0.04500359    -0.99192749     0.09423383
 c     -1.23793031    -0.17326176    -0.00030539
 c     -1.19688548     1.28241404     0.49046963
 c      0.04066569     1.67832309    -0.33785451
 c      1.30993534     0.98607553    -0.14480307
 h     -0.25993500    -2.06199503     0.01035699
 h     -2.12643558     1.76492554     0.18389601
 h     -0.13669185     2.47651014    -1.08969266
 h      2.24651723     1.51083095    -0.32007009
 o      2.24849702    -1.28024615     0.10871474
 h      3.21035666    -0.92922976    -0.05156500
 c     -2.52034412    -0.79761665    -0.25216345
 h     -2.45823733    -1.86562634    -0.59912784
 h     -3.18468725    -0.82669220     0.61173474
 h     -3.15907552    -0.19877193    -1.13642667
 h     -1.10497081     1.29256688     1.58425285
          17

 c      1.23374474    -0.37609016     0.08106331
 c     -0.04231718    -0.99463915     0.09421891
 c     -1.24282829    -0.18158403     0.00943732
 c     -1.18751047     1.27848369     0.50316962
 c      0.03137138     1.68296827    -0.34823577
 c      1.31799257     0.98552525    -0.15130002
 h     -0.28558660    -2.07980201    -0.00857369
 h     -2.15397862     1.76007802     0.21713890
 h     -0.12616226     2.40908834    -1.10876932
 h      2.20385927     1.50184256    -0.32633160
 o      2.25181776    -1.27637800     0.11061991
 h      3.22120179    -0.91602191    -0.05051595
 c     -2.52107701    -0.78544429    -0.26319887
 h     -2.45674106    -1.84563485    -0.62040493
 h     -3.18042279    -0.82332649     0.59417230
 h     -3.15090345    -0.20536429    -1.12257461
 h     -1.08870084     1.28320497     1.56187333
          17

 c      1.22960079    -0.37669559     0.08856431
 c     -0.04243911    -0.99677287     0.09365047
 c     -1.24539177    -0.18988754     0.02012519
 c     -1.17797414     1.27419428     0.51407049
 c      0.02176256     1.68580785    -0.35696185
 c      1.32335364     0.98483581    -0.15777299
 h     -0.30201965    -2.09184295    -0.02481748
 h     -2.17426598     1.75574965     0.25114555
 h     -0.11521283     2.34879026    -1.13621879
 h      2.17823565     1.50110505    -0.33591549
 o      2.25616226    -1.27169622     0.11241989
 h      3.20585259    -0.90773920    -0.04494442
 c     -2.52360359    -0.77353178    -0.27691950
 h     -2.45355310    -1.81945282    -0.64097830
 h     -3.17905524    -0.81607508     0.58350705
 h     -3.13012283    -0.22197431    -1.09162106
 h     -1.06778532     1.27631725     1.55203365
          17

 c      1.22751524    -0.37780457     0.09567531
 c     -0.04564225    -0.99870356     0.09252399
 c     -1.24542293    -0.19793664     0.03163151
 c     -1.16884099     1.26980931     0.52250113
 c      0.01218870     1.68594074    -0.36317839
 c      1.32493374     0.98342824    -0.16395746
 h     -0.30761892    -2.09472908    -0.03782000
 h     -2.18266157     1.74999371     0.28645577
 h     -0.10697793     2.30374109    -1.18145687
 h      2.17986443     1.51402791    -0.35074536
 o      2.26119155    -1.26630427     0.11418474
 h      3.16875732    -0.90297595    -0.03558645
 c     -2.52760472    -0.76213911    -0.29265213
 h     -2.44883582    -1.79029865    -0.66125362
 h     -3.18068542    -0.80569245     0.57981906
 h     -3.10137804    -0.24293603    -1.05082800
 h     -1.04072696     1.27198149     1.56195344
          17

 c      1.22759097    -0.37921967     0.10226390
 c     -0.05188755    -1.00056382     0.09087526
 c     -1.24295722    -0.20552697     0.04379342
 c     -1.16038110     1.26548288     0.52864255
 c      0.00281343     1.68326807    -0.36684982
 c      1.32291431     0.98134688    -0.16980009
 h     -0.30201015    -2.08801346    -0.04736167
 h     -2.17721778     1.74202110     0.32283222
 h     -0.10275205     2.27340367    -1.24489869
 h      2.20527884     1.53823081    -0.36995082
 o      2.26608372    -1.26050514     0.11606588
 h      3.12260782    -0.89725394    -0.02449761
 c     -2.53236414    -0.75172625    -0.30896640
 h     -2.44281326    -1.76261893    -0.68200561
 h     -3.18389730    -0.79308643     0.58107927
 h     -3.07412953    -0.25820436    -1.01368477
 h     -1.00716059     1.27018504     1.58997135
          17

 c      1.22970331    -0.38079272     0.10820529
 c     -0.06079017    -1.00224476     0.08878535
 c     -1.23828102    -0.21246537     0.05641416
 c     -1.15253790     1.26124182     0.53342466
 c     -0.00632087     1.67837047    -0.36887885
 c      1.31842071     0.97914428    -0.17543775
 h     -0.28608660    -2.07420868    -0.05365083
 h     -2.15881436     1.73220621     0.35941730
 h     -0.10235481     2.25012441    -1.31652363
 h      2.24085421     1.56522996    -0.39034332
 o      2.26956429    -1.25483249     0.11829130
 h      3.08804393    -0.88262513    -0.01499269
 c     -2.53676856    -0.74300758    -0.32388681
 h     -2.43583630    -1.74086230    -0.70412776
 h     -3.18660953    -0.77921547     0.58401026
 h     -3.06178583    -0.25412213    -0.99841622
 h     -0.96814450     1.27080079     1.62666824
          17

 c      1.23349551    -0.38240800     0.11338907
 c     -0.07162136    -1.00343130     0.08638169
 c     -1.23191181    -0.21854072     0.06928218
 c     -1.14496351     1.25697774     0.53799515
 c     -0.01515287     1.67195046    -0.37047718
 c      1.31264905     0.97739511    -0.18103839
 h     -0.26183071    -2.05851006    -0.05734573
 h     -2.13117203     1.72207091     0.39495547
 h     -0.10536368     2.22571334    -1.38307662
 h      2.27263379     1.58646302    -0.40857961
 o      2.27059635    -1.24981543     0.12105384
 h      3.08291102    -0.85162986    -0.00988008
 c     -2.54001439    -0.73641570    -0.33602849
 h     -2.42850834    -1.72790126    -0.72824398
 h     -3.18705120    -0.76500837     0.58528917
 h     -3.07267199    -0.22166309    -1.01613559
 h     -0.92564111     1.27354673     1.66074681
          17

 c      1.23841121    -0.38396500     0.11772658
 c     -0.08337444    -1.00371352     0.08382803
 c     -1.22455005    -0.22351366     0.08219313
 c     -1.13709762     1.25245728     0.54330054
 c     -0.02353762     1.66452257    -0.37262772
 c      1.30642111     0.97645925    -0.18671544
 h     -0.23184581    -2.04767491    -0.05943616
 h     -2.10053755     1.71416106     0.42807330
 h     -0.11163681     2.19505432    -1.43414289
 h      2.29118224     1.59639302    -0.42241166
 o      2.26951413    -1.24544688     0.12433037
 h      3.10429744    -0.80591552    -0.00859098
 c     -2.54241090    -0.73140779    -0.34573409
 h     -2.42177824    -1.72384760    -0.75430325
 h     -3.18437009    -0.75130952     0.58247518
 h     -3.10035449    -0.16608387    -1.05878681
 h     -0.88176840     1.27799303     1.68344784
          17

 c      1.24377621    -0.38536521     0.12115392
 c     -0.09490747    -1.00281910     0.08129194
 c     -1.21701578    -0.22713914     0.09494995
 c     -1.12831256     1.24739105     0.54994299
 c     -0.03126746     1.65639132    -0.37594272
 c      1.30016659     0.97647680    -0.19251936
 h     -0.19864781    -2.04742863    -0.06089226
 h     -2.07431070     1.71147258     0.45762984
 h     -0.12126914     2.15616195    -1.46367746
 h      2.29177167     1.59261088    -0.43081025
 o      2.26773005    -1.24119167     0.12793220
 h      3.13282412    -0.75594313    -0.00798540
 c     -2.54480728    -0.72693448    -0.35435725
 h     -2.41687430    -1.72595468    -0.78138109
 h     -3.17881416    -0.73884135     0.57440128
 h     -3.13062319    -0.10147840    -1.10829689
 h     -0.83831861     1.28360704     1.68979761
          17

 c      1.24889861    -0.38649601     0.12362724
 c     -0.10510167    -1.00088359     0.07889854
 c     -1.21016594    -0.22920190     0.10735260
 c     -1.11816626     1.24157634     0.55817771
 c     -0.03813037     1.64769512    -0.38069685
 c      1.29401783     0.97739047    -0.19843906
 h     -0.16419510    -2.05925049    -0.06219533
 h     -2.05816667     1.71615780     0.48305782
 h     -0.13449162     2.10930258    -1.46964149
 h      2.27356708     1.57527212    -0.43375945
 o      2.26654577    -1.23650622     0.13169189
 h      3.15102696    -0.71235068    -0.00533093
 c     -2.54772092    -0.72222165    -0.36310388
 h     -2.41505002    -1.72977121    -0.80790107
 h     -3.17166711    -0.72818609     0.56124354
 h     -3.15228933    -0.04029523    -1.15023120
 h     -0.79652198     1.28981504     1.67841307
          17

 c      1.25314028    -0.38722207     0.12511601
 c     -0.11296213    -0.99851691     0.07670900
 c     -1.20479678    -0.22954881     0.11919864
 c     -1.10666467     1.23504195     0.56793266
 c     -0.04395798     1.63842479    -0.38684800
 c      1.28784883     0.97893295    -0.20439187
 h     -0.13007067    -2.07927408    -0.06315806
 h     -2.05306334     1.72807166     0.50448710
 h     -0.15167352     2.05644543    -1.45384476
 h      2.23946346     1.54692672    -0.43218029
 o      2.26672026    -1.23107842     0.13552463
 h      3.14991658    -0.68184919     0.00072114
 c     -2.55120666    -0.71688614    -0.37274761
 h     -2.41728073    -1.73080448    -0.83217589
 h     -3.16501337    -0.71978852     0.54440836
 h     -3.15940259     0.00968809    -1.17663347
 h     -0.75685573     1.29607999     1.65129311
          17

 c      1.25595245    -0.38740057     0.12559957
 c     -0.11767987    -0.99656031     0.07474306
 c     -1.20154632    -0.22812142     0.13029422
 c     -1.09431148     1.22806726     0.57881248
 c     -0.04864086     1.62841629    -0.39398190
 c      1.28122722     0.98059461    -0.21020672
 h     -0.09790795    -2.10054195    -0.06321574
 h     -2.05489333     1.74450423     0.52256470
 h     -0.17345903     2.00118025    -1.42264048
 h      2.19675478     1.51280826    -0.42806325
 o      2.26853051    -1.22482088     0.13941300
 h      3.12786699    -0.66716486     0.01038442
 c     -2.55505034    -0.71074809    -0.38372169
 h     -2.42405818    -1.72579304    -0.85294393
 h     -3.16129893    -0.71397018     0.52612726
 h     -3.14967534     0.04436538    -1.18412836
 h     -0.71876318     1.30201685     1.61398304
          17

 c      1.25689488    -0.38691718     0.12506879
 c     -0.11870756    -0.99574060     0.07301767
 c     -1.20080912    -0.22499202     0.14046524
 c     -1.08191095     1.22105186     0.59011488
 c     -0.05211044     1.61735032    -0.40122452
 c      1.27336967     0.98162904    -0.21562191
 h     -0.06945125    -2.11634819    -0.06185391
 h     -2.05712281     1.76145610     0.53817803
 h     -0.20106008     1.94870065    -1.38793707
 h      2.15760357     1.48090095    -0.42455464
 o      2.27182589    -1.21785680     0.14339437
 h      3.08961361    -0.66712353     0.02294823
 c     -2.55894407    -0.70368666    -0.39616833
 h     -2.43531263    -1.71334836    -0.86972088
 h     -3.16268972    -0.71094641     0.50867861
 h     -3.12313433     0.06220259    -1.17230171
 h     -0.68034886     1.30754162     1.57558802
          17

 c      1.25565740    -0.38573144     0.12353203
 c     -0.11583384    -0.99644537     0.07157159
 c     -1.20268408    -0.22039224     0.14956334
 c     -1.07030326     1.21435821     0.60097972
 c     -0.05431497     1.60484023    -0.40735189
 c      1.26336943     0.98123195    -0.22035505
 h     -0.04629105    -2.12234145    -0.05884991
 h     -2.05380535     1.77525479     0.55226592
 h     -0.23646821     1.90488965    -1.36587291
 h      2.13625358     1.46006267    -0.42526062
 o      2.27596863    -1.21057323     0.14756594
 h      3.04699639    -0.67566994     0.03670803
 c     -2.56257165    -0.69561367    -0.40987992
 h     -2.45042966    -1.69414243    -0.88296548
 h     -3.17038401    -0.71082925     0.49342926
 h     -3.08174952     0.06410753    -1.14331839
 h     -0.63859548     1.31291745     1.54714139
          17

 c      1.25209095    -0.38391411     0.12102272
 c     -0.10921108    -0.99865455     0.07047219
 c     -1.20697342    -0.21471785     0.15746822
 c     -1.06010426     1.20824270     0.61078841
 c     -0.05528459     1.59069004    -0.41144727
 c      1.25091267     0.97897087    -0.22428547
 h     -0.02958285    -2.11724443    -0.05432372
 h     -2.04122707     1.78353491     0.56570085
 h     -0.28156607     1.87356775    -1.36904142
 h      2.14049235     1.45514114    -0.43221179
 o      2.27982711    -1.20365271     0.15208173
 h      3.01881427    -0.68134786     0.04903251
 c     -2.56559159    -0.68657902    -0.42417943
 h     -2.46834258    -1.67076928    -0.89407931
 h     -3.18420950    -0.71358675     0.48019651
 h     -3.02993713     0.05451668    -1.10272659
 h     -0.59102273     1.31841518     1.53700824
          17

 c      1.24624901    -0.38164947     0.11760128
 c     -0.09932405    -1.00196810     0.06981103
 c     -1.21323276    -0.20849752     0.16408998
 c     -1.05145593     1.20287507     0.61959294
 c     -0.05534236     1.57515111    -0.41376193
 c      1.23685646     0.97508369    -0.22759153
 h     -0.01988142    -2.10295166    -0.04870377
 h     -2.01841458     1.78559818     0.57920109
 h     -0.33558519     1.85377413    -1.39625450
 h      2.16472333     1.46347015    -0.44425305
 o      2.28231206    -1.19774154     0.15707460
 h      3.02209964    -0.67280463     0.05764343
 c     -2.56753457    -0.67701030    -0.43781920
 h     -2.48770720    -1.64717308    -0.90519078
 h     -3.20276373    -0.71895056     0.46735172
 h     -2.97550063     0.04359348    -1.06101653
 h     -0.53832703     1.32364414     1.54586423
          17

 c      1.23842342    -0.37919043     0.11334520
 c     -0.08691569    -1.00568517     0.06969137
 c     -1.22085103    -0.20232215     0.16937433
 c     -1.04395949     1.19835304     0.62808040
 c     -0.05520869     1.55882447    -0.41557497
 c      1.22279514     0.97021181    -0.23064212
 h     -0.01709902    -2.08435308    -0.04265290
 h     -1.98720047     1.78250297     0.59329584
 h     -0.39394146     1.84091338    -1.43400331
 h      2.19488344     1.47783370    -0.45818156
 o      2.28341480    -1.19274317     0.16252199
 h      3.05561170    -0.65041849     0.06279930
 c     -2.56777606    -0.66789188    -0.44910040
 h     -2.50714321    -1.62746859    -0.91865934
 h     -3.22400757    -0.72632257     0.45257911
 h     -2.92920272     0.04807508    -1.03352354
 h     -0.48507637     1.32733727     1.56694188
          17

 c      1.22913087    -0.37680621     0.10833418
 c     -0.07287609    -1.00894539     0.07020760
 c     -1.22914065    -0.19674366     0.17330907
 c     -1.03686364     1.19465904     0.63712089
 c     -0.05581723     1.54235097    -0.41825622
 c      1.21024986     0.96496166    -0.23380262
 h     -0.02061352    -2.06848875    -0.03692142
 h     -1.95206631     1.77702780     0.60836022
 h     -0.45043859     1.83007204    -1.46730532
 h      2.21773433     1.49139601    -0.47083728
 o      2.28414477    -1.18787546     0.16827463
 h      3.10110687    -0.62565791     0.06685213
 c     -2.56591038    -0.66022745    -0.45664743
 h     -2.52544615    -1.61436695    -0.93637291
 h     -3.24595852    -0.73477548     0.43383625
 h     -2.89946789     0.08322192    -1.03294730
 h     -0.43744263     1.32792116     1.59110867
          17

 c      1.21904560    -0.37475050     0.10263301
 c     -0.05810279    -1.01097714     0.07141644
 c     -1.23743275    -0.19214740     0.17591973
 c     -1.02933179     1.19162780     0.64741859
 c     -0.05809921     1.52623719    -0.42272628
 c      1.20030234     0.95971153    -0.23735223
 h     -0.02951873    -2.06229828    -0.03205099
 h     -1.91938604     1.77326622     0.62470231
 h     -0.49975656     1.81759030    -1.48606529
 h      2.22488659     1.49974352    -0.47992042
 o      2.28551362    -1.18240542     0.17420144
 h      3.14003362    -0.60954133     0.07195047
 c     -2.56228408    -0.65381692    -0.46053064
 h     -2.54164670    -1.60794254    -0.95909421
 h     -3.26716470    -0.74318507     0.41008810
 h     -2.88539067     0.14698854    -1.05740711
 h     -0.40066380     1.32415570     1.61104452
          17

 c      1.20885379    -0.37329457     0.09624758
 c     -0.04323311    -1.01141559     0.07330359
 c     -1.24522063    -0.18850400     0.17724571
 c     -1.02073297     1.18897303     0.65949066
 c     -0.06292913     1.51086470    -0.42947241
 c      1.19355512     0.95455879    -0.24150899
 h     -0.04281715    -2.06923759    -0.02783332
 h     -1.89541324     1.77539835     0.64269618
 h     -0.53842747     1.80063048    -1.48548660
 h      2.21278329     1.50096123    -0.48362906
 o      2.28813004    -1.17598100     0.18025896
 h      3.16105842    -0.60785156     0.07913478
 c     -2.55770070    -0.64738810    -0.46209985
 h     -2.55495568    -1.60542311    -0.98617215
 h     -3.28677474    -0.75038526     0.38162030
 h     -2.87970284     0.22139009    -1.09324205
 h     -0.37795444     1.31539054     1.62257742
          17

 c      1.19489971    -0.37570823     0.08671516
 c     -0.01757466    -1.01007069     0.07546588
 c     -1.25663765    -0.17501732     0.17684661
 c     -1.01306584     1.18382406     0.67866434
 c     -0.07508979     1.49917362    -0.44177653
 c      1.18964165     0.94538622    -0.24780910
 h     -0.05854123    -2.09090652    -0.01064402
 h     -1.88123008     1.78637873     0.66579737
 h     -0.56835374     1.74978836    -1.46157165
 h      2.18501042     1.50202276    -0.46103223
 o      2.29484708    -1.17005791     0.18752916
 h      3.15480305    -0.62575059     0.08553188
 c     -2.55161632    -0.63953513    -0.46504587
 h     -2.56656192    -1.60199507    -1.01785595
 h     -3.29816309    -0.75376030     0.35496386
 h     -2.87857456     0.28737362    -1.12617180
 h     -0.37295887     1.30212508     1.62614819
          17

 c      1.18441437    -0.37698429     0.07563831
 c      0.00333651    -1.00889345     0.07827694
 c     -1.26573459    -0.16445156     0.17521804
 c     -1.00373900     1.18081946     0.69788821
 c     -0.09142178     1.48857288    -0.45472695
 c      1.18943593     0.93544984    -0.25448699
 h     -0.07577484    -2.11490521     0.00281006
 h     -1.87862394     1.80464089     0.69259197
 h     -0.58963057     1.68954353    -1.42696866
 h      2.14386855     1.49913478    -0.42701889
 o      2.30239544    -1.16344360     0.19527942
 h      3.13294798    -0.65380383     0.09220737
 c     -2.54580283    -0.62995843    -0.46782139
 h     -2.57329383    -1.59411206    -1.04863181
 h     -3.31090044    -0.75528590     0.32559570
 h     -2.87597892     0.33493607    -1.14966461
 h     -0.37618197     1.28182340     1.62702120
          17

 c      1.17744665    -0.37851663     0.06379973
 c      0.01906784    -1.00897693     0.08159266
 c     -1.27250545    -0.15662969     0.17277686
 c     -0.99377770     1.17935737     0.71716340
 c     -0.10976982     1.47856985    -0.46765215
 c      1.19139195     0.92650117    -0.26190704
 h     -0.09238483    -2.13333268     0.01582713
 h     -1.88238717     1.82655201     0.72292349
 h     -0.60623249     1.62622584    -1.39115507
 h      2.09679701     1.49496596    -0.38653810
 o      2.30973757    -1.15653622     0.20334739
 h      3.10912836    -0.68242561     0.09793451
 c     -2.54041079    -0.61865506    -0.47121212
 h     -2.57439638    -1.57782908    -1.07652737
 h     -3.32490029    -0.75413362     0.29508645
 h     -2.87065875     0.35976631    -1.16062544
 h     -0.38644339     1.25715143     1.62675996
          17

 c      1.17280267    -0.38209103     0.05334231
 c      0.03246157    -1.00630736     0.08817519
 c     -1.27889480    -0.15203543     0.16986131
 c     -0.98632415     1.18041920     0.73680933
 c     -0.12633386     1.46531866    -0.47937636
 c      1.19396922     0.91894277    -0.27013602
 h     -0.12527527    -2.15063805     0.01753904
 h     -1.88431348     1.84502403     0.75442291
 h     -0.62282008     1.57381389    -1.36752742
 h      2.06416305     1.51571992    -0.34747396
 o      2.31523891    -1.15025482     0.20996985
 h      3.08628987    -0.71322007     0.09846956
 c     -2.53546812    -0.60559086    -0.47533844
 h     -2.57420608    -1.55396766    -1.10501623
 h     -3.34160052    -0.74956232     0.26244314
 h     -2.85998253     0.35918006    -1.15914234
 h     -0.40303355     1.22908949     1.62448310
          17

 c      1.17502947    -0.38483926     0.04213130
 c      0.03742727    -1.00556898     0.09488085
 c     -1.28079002    -0.14987667     0.16573141
 c     -0.97982588     1.18445092     0.75549600
 c     -0.14452929     1.45046805    -0.48796589
 c      1.19665081     0.91111462    -0.27864711
 h     -0.15234232    -2.15136170     0.01997527
 h     -1.88302497     1.85832054     0.78932597
 h     -0.64922447     1.52227823    -1.37026676
 h      2.04172075     1.54419529    -0.30432880
 o      2.31760010    -1.14526185     0.21713725
 h      3.10006217    -0.71991706     0.09309245
 c     -2.53176904    -0.59114251    -0.48076432
 h     -2.56697287    -1.51932670    -1.12820664
 h     -3.35838998    -0.74218833     0.23095594
 h     -2.84614081     0.33583974    -1.14486978
 h     -0.41652134     1.19912835     1.63329069
          17

 c      1.18425977    -0.38700575     0.03027335
 c      0.03367493    -1.00696742     0.10160369
 c     -1.27797287    -0.14978978     0.16066841
 c     -0.97495586     1.19126514     0.77245414
 c     -0.16369804     1.43392210    -0.49303272
 c      1.19875417     0.90355912    -0.28757209
 h     -0.17179913    -2.13451095     0.02370988
 h     -1.87646327     1.86473191     0.82724258
 h     -0.68689766     1.47158122    -1.40056166
 h      2.03016989     1.58002902    -0.25724180
 o      2.31707960    -1.14147763     0.22485091
 h      3.14645340    -0.70475554     0.08154815
 c     -2.52932311    -0.57569340    -0.48738254
 h     -2.55259494    -1.47606088    -1.14625265
 h     -3.37465869    -0.73227436     0.20177242
 h     -2.83058063     0.29588199    -1.12137785
 h     -0.42167624     1.16815207     1.65861281
          17

 c      1.19975787    -0.38904640     0.01791012
 c      0.02175404    -1.00997648     0.10823648
 c     -1.27039600    -0.15146770     0.15495318
 c     -0.97179668     1.20052817     0.78750459
 c     -0.18376379     1.41566194    -0.49529912
 c      1.20013129     0.89711888    -0.29699009
 h     -0.18336516    -2.10368058     0.02884292
 h     -1.86486730     1.86414711     0.86754704
 h     -0.72998639     1.42137202    -1.44663439
 h      2.02488695     1.61900965    -0.20682275
 o      2.31545543    -1.13811576     0.23286198
 h      3.19892257    -0.68199853     0.06772307
 c     -2.52793532    -0.55990661    -0.49457461
 h     -2.53137767    -1.42854378    -1.16071142
 h     -3.38947036    -0.72034789     0.17570910
 h     -2.81647005     0.25119079    -1.09621757
 h     -0.41774411     1.13679114     1.69871953
          17

 c      1.22010213    -0.39151990     0.00523005
 c      0.00294762    -1.01343018     0.11465915
 c     -1.25822845    -0.15462432     0.14882947
 c     -0.96986227     1.21171210     0.80106856
 c     -0.20482818     1.39564222    -0.49585463
 c      1.20089427     0.89270853    -0.30687539
 h     -0.18841674    -2.06736204     0.03496630
 h     -1.85067876     1.85802216     0.90951281
 h     -0.77045058     1.37228953    -1.49285244
 h      2.01914532     1.65496250    -0.15474768
 o      2.31431883    -1.13457957     0.24092466
 h      3.23526658    -0.66335958     0.05560431
 c     -2.52714362    -0.54484801    -0.50116096
 h     -2.50395925    -1.38272860    -1.17431926
 h     -3.40174613    -0.70717613     0.15329390
 h     -2.80909848     0.22017039    -1.08165361
 h     -0.40818283     1.10616317     1.74505961
          17

 c      1.24350505    -0.39487070    -0.00755802
 c     -0.02099775    -1.01576739     0.12075090
 c     -1.24189008    -0.15894951     0.14248192
 c     -0.96837678     1.22411897     0.81376089
 c     -0.22683875     1.37379577    -0.49553757
 c      1.20114396     0.89102009    -0.31709992
 h     -0.18976577    -2.03849392     0.04118681
 h     -1.83808181     1.84902604     0.95249103
 h     -0.80235046     1.32586741    -1.52711900
 h      2.00731362     1.68235242    -0.10354937
 o      2.31461498    -1.13065162     0.24889681
 h      3.24470267    -0.65478870     0.04766749
 c     -2.52637776    -0.53156711    -0.50586246
 h     -2.47121697    -1.34461464    -1.19014437
 h     -3.41054887    -0.69369813     0.13486274
 h     -2.81376758     0.22107095    -1.09006852
 h     -0.39765966     1.07810125     1.78715047
          17

 c      1.26810321    -0.39923961    -0.02027263
 c     -0.04818061    -1.01557605     0.12639549
 c     -1.22207059    -0.16406366     0.13603567
 c     -0.96656458     1.23701326     0.82603869
 c     -0.24954749     1.35008387    -0.49479838
 c      1.20086404     0.89234233    -0.32746816
 h     -0.19055849    -2.03034338     0.04645870
 h     -1.83186256     1.84015993     0.99599242
 h     -0.82267998     1.28392408    -1.54242982
 h      1.98620095     1.69776279    -0.05597176
 o      2.31680412    -1.12638785     0.25673342
 h      3.22515379    -0.65810391     0.04500123
 c     -2.52540753    -0.52004108    -0.50839317
 h     -2.43431790    -1.31794739    -1.21005466
 h     -3.41535573    -0.68091835     0.12068176
 h     -2.83041738     0.25697210    -1.12275727
 h     -0.38968222     1.05468656     1.81670534
          17

 c      1.29213943    -0.40440091    -0.03279438
 c     -0.07676937    -1.01244381     0.13145242
 c     -1.19975230    -0.16946845     0.12956415
 c     -0.96387865     1.24980317     0.83810239
 c     -0.27257136     1.32453170    -0.49375584
 c      1.19991863     0.89651586    -0.33775705
 h     -0.19266183    -2.04806021     0.05032250
 h     -1.83549227     1.83338115     1.03948381
 h     -0.83087302     1.24816172    -1.53614192
 h      1.95516174     1.70031682    -0.01437477
 o      2.32093013    -1.12206409     0.26448785
 h      3.18191774    -0.67173878     0.04728177
 c     -2.52443250    -0.50912645    -0.50978477
 h     -2.39499143    -1.30249213    -1.23330123
 h     -3.41615124    -0.66976294     0.11097892
 h     -2.85254583     0.31343672    -1.16775008
 h     -0.38588255     1.03771123     1.82900265
          17

 c      1.31405042    -0.40983830    -0.04506844
 c     -0.10499949    -1.00741397     0.13574199
 c     -1.17624160    -0.17449508     0.12309028
 c     -0.96016478     1.26217650     0.84993767
 c     -0.29542456     1.29724823    -0.49223498
 c      1.19806600     0.90297173    -0.34776093
 h     -0.19640355    -2.08413731     0.05334664
 h     -1.84932471     1.82850033     1.08195099
 h     -0.82849034     1.21995757    -1.50951598
 h      1.91588867     1.69172256     0.01974396
 o      2.32647804    -1.11821922     0.27235473
 h      3.12948093    -0.68977308     0.05201232
 c     -2.52363534    -0.49772051    -0.51146849
 h     -2.35571880    -1.29447375    -1.25655903
 h     -3.41330130    -0.66095479     0.10586877
 h     -2.87266044     0.37284687    -1.21076857
 h     -0.38606888     1.02834204     1.82284102
          17

 c      1.33252714    -0.41490483    -0.05708021
 c     -0.13102660    -1.00249181     0.13909736
 c     -1.15316213    -0.17826832     0.11658478
 c     -0.95569744     1.27411098     0.86134843
 c     -0.31750035     1.26843867    -0.48972961
 c      1.19495561     0.91081250    -0.35734706
 h     -0.20180879    -2.12433059     0.05666410
 h     -1.87034126     1.82333702     1.12166918
 h     -0.81939418     1.20022455    -1.46821127
 h      1.87222690     1.67624591     0.04620080
 o      2.33223516    -1.11569921     0.28072143
 h      3.09299110    -0.70083501     0.05354492
 c     -2.52294757    -0.48529364    -0.51456063
 h     -2.31947075    -1.28880272    -1.27553687
 h     -3.40731501    -0.65497598     0.10527466
 h     -2.88573140     0.42306708    -1.24209876
 h     -0.38829570     1.02688118     1.80041343
          17

 c      1.34659638    -0.41898581    -0.06882088
 c     -0.15292460    -0.99986388     0.14142821
 c     -1.13233563    -0.17973687     0.10996899
 c     -0.95108188     1.28577850     0.87192561
 c     -0.33803589     1.23840610    -0.48533224
 c      1.19013535     0.91893154    -0.36650634
 h     -0.20929266    -2.15591384     0.06129377
 h     -1.89363288     1.81501159     1.15651620
 h     -0.81007604     1.18938032    -1.42323987
 h      1.82974013     1.66033330     0.06643686
 o      2.33697755    -1.11528681     0.28999960
 h      3.09635415    -0.69369111     0.04558636
 c     -2.52214067    -0.47172013    -0.51970315
 h     -2.28912876    -1.28115423    -1.28673749
 h     -3.39855905    -0.65207984     0.10884627
 h     -2.88921351     0.45754420    -1.25667217
 h     -0.38876510     1.03252257     1.76744898
          17

 c      1.35570779    -0.42162807    -0.08025322
 c     -0.16891987    -1.00139334     0.14273732
 c     -1.11550532    -0.17783114     0.10312819
 c     -0.94710119     1.29742698     0.88103722
 c     -0.35617055     1.20752326    -0.47784352
 c      1.18313521     0.92620796    -0.37534402
 h     -0.21943710    -2.17110213     0.06787255
 h     -1.91430077     1.80127544     1.18458406
 h     -0.80891702     1.18765426    -1.38993215
 h      1.79440655     1.65115589     0.08315057
 o      2.34102871    -1.11683362     0.30011543
 h      3.13641195    -0.67082171     0.02911964
 c     -2.52097503    -0.45704652    -0.52710090
 h     -2.26696373    -1.26896861    -1.28841230
 h     -3.38702438    -0.65229165     0.11586604
 h     -2.88227889     0.47352151    -1.25260638
 h     -0.38191653     1.04324795     1.73295000
          17

 c      1.35975914    -0.42263291    -0.09127632
 c     -0.17776752    -1.00825968     0.14309605
 c     -1.10393118    -0.17177251     0.09593564
 c     -0.94450767     1.30926211     0.88801933
 c     -0.37126085     1.17617687    -0.46641940
 c      1.17366379     0.93178264    -0.38394755
 h     -0.23262397    -2.16716306     0.07667403
 h     -1.92873530     1.78119554     1.20465710
 h     -0.82243381     1.19575426    -1.38074479
 h      1.77024784     1.65375268     0.09864285
 o      2.34586608    -1.11940244     0.31051099
 h      3.18848808    -0.64578386     0.01209608
 c     -2.51927940    -0.44139902    -0.53656038
 h     -2.25431034    -1.25170470    -1.28083491
 h     -3.37227979    -0.65538996     0.12521581
 h     -2.86542071     0.47112278    -1.23043561
 h     -0.36173463     1.05639718     1.70689267
          17

 c      1.35901786    -0.42209820    -0.10170600
 c     -0.17906786    -1.02061270     0.14260028
 c     -1.09804029    -0.16142310     0.08829191
 c     -0.94369302     1.32129554     0.89262110
 c     -0.38330446     1.14479379    -0.45149934
 c      1.16178783     0.93528749    -0.39220215
 h     -0.24886937    -2.14618900     0.08767280
 h     -1.93525379     1.75529523     1.21642509
 h     -0.85013005     1.21462768    -1.39482962
 h      1.75730633     1.66840023     0.11269260
 o      2.35256162    -1.12209865     0.32061952
 h      3.23140091    -0.62978611     0.00166968
 c     -2.51694120    -0.42502115    -0.54747772
 h     -2.25139272    -1.23083811    -1.26628313
 h     -3.35366776    -0.66089203     0.13547859
 h     -2.84059358     0.45376061    -1.19334359
 h     -0.32509381     1.07027455     1.69521615
          17

 c      1.35398849    -0.42038990    -0.11128788
 c     -0.17330272    -1.03736366     0.14133201
 c     -1.09736378    -0.14746154     0.08016642
 c     -0.94438881     1.33324376     0.89532006
 c     -0.39288872     1.11398961    -0.43477406
 c      1.14789986     0.93682542    -0.39975339
 h     -0.26791661    -2.11566235     0.10060745
 h     -1.93443384     1.72543496     1.22053683
 h     -0.88483219     1.24381998    -1.41860185
 h      1.75199432     1.69081061     0.12216067
 o      2.36143181    -1.12430539     0.33003325
 h      3.25403729    -0.62830619     0.00164256
 c     -2.51382222    -0.40842961    -0.55878025
 h     -2.25728462    -1.20970784    -1.24883724
 h     -3.33066523    -0.66806007     0.14518077
 h     -2.81181573     0.42989329    -1.14828677
 h     -0.27498288     1.08552186     1.69607488
          17

 c      1.34529684    -0.41806765    -0.11973237
 c     -0.16153464    -1.05630510     0.13934025
 c     -1.10081552    -0.13125770     0.07162321
 c     -0.94572754     1.34461376     0.89707534
 c     -0.40070710     1.08463343    -0.41822839
 c      1.13251267     0.93673204    -0.40615514
 h     -0.28963733    -2.08891810     0.11511796
 h     -1.92920521     1.69453122     1.21857369
 h     -0.91807229     1.28087279    -1.43661958
 h      1.74937275     1.71486405     0.12271328
 o      2.37226248    -1.12563102     0.33848669
 h      3.25286162    -0.64262198     0.01309353
 c     -2.50964946    -0.39261799    -0.56892845
 h     -2.27013395    -1.19288806    -1.23375273
 h     -3.30327025    -0.67594762     0.15312036
 h     -2.78571598     0.41496476    -1.10694882
 h     -0.21959477     1.10442763     1.70217925
          17

 c      1.33362036    -0.41579439    -0.12675140
 c     -0.14498108    -1.07474015     0.13663279
 c     -1.10711542    -0.11454523     0.06282228
 c     -0.94660978     1.35489503     0.89882291
 c     -0.40724006     1.05777307    -0.40349068
 c      1.11608292     0.93534679    -0.41103588
 h     -0.31443594    -2.08196176     0.13107105
 h     -1.92436914     1.66604106     1.21283898
 h     -0.94358457     1.32236703    -1.43845563
 h      1.74517023     1.73518303     0.11072931
 o      2.38444304    -1.12590110     0.34585856
 h      3.23054706    -0.67061393     0.03474530
 c     -2.50405101    -0.37888804    -0.57631844
 h     -2.28778920    -1.18464173    -1.22611089
 h     -3.27230679    -0.68352960     0.15872736
 h     -2.77011112     0.42802803    -1.08271660
 h     -0.16827858     1.12911955     1.70607217
          17

 c      1.31966304    -0.41424333    -0.13208645
 c     -0.12479901    -1.09065168     0.13318138
 c     -1.11510882    -0.09909074     0.05400092
 c     -0.94607718     1.36370166     0.90121266
 c     -0.41271006     1.03453041    -0.39171144
 c      1.09894564     0.93289983    -0.41417941
 h     -0.34241758    -2.10362719     0.14881510
 h     -1.92504420     1.64316254     1.20576469
 h     -0.95774056     1.36506383    -1.41929354
 h      1.73665526     1.74830439     0.08420166
 o      2.39688994    -1.12524141     0.35223163
 h      3.19759943    -0.70592938     0.06231900
 c     -2.49690889    -0.36777846    -0.58029424
 h     -2.30860070    -1.18670036    -1.22900302
 h     -3.23957045    -0.68993680     0.16237639
 h     -2.76892400     0.47691242    -1.08080905
 h     -0.12847430     1.16055552     1.70306628
          17

 c      1.30415662    -0.41401623    -0.13552899
 c     -0.10216981    -1.10356497     0.12898004
 c     -1.12388315    -0.08645747     0.04543511
 c     -0.94359819     1.37083545     0.90461665
 c     -0.41714950     1.01599673    -0.38362068
 c      1.08131163     0.92947831    -0.41553841
 h     -0.37119155    -2.14757852     0.16872868
 h     -1.93414659     1.62800964     1.19900976
 h     -0.95902884     1.40644560    -1.37856911
 h      1.72282597     1.75294679     0.04286938
 o      2.40788914    -1.12417495     0.35796449
 h      3.17504169    -0.73674395     0.08760337
 c     -2.48859500    -0.35836901    -0.58165125
 h     -2.33177887    -1.19678319    -1.24229603
 h     -3.20767267    -0.69465063     0.16538878
 h     -2.77918207     0.54842129    -1.09348373
 h     -0.10467700     1.19845494     1.69162048
          17

 c      1.28786280    -0.41557890    -0.13693459
 c     -0.07834857    -1.11410701     0.12411342
 c     -1.13272528    -0.07785479     0.03738667
 c     -0.93923496     1.37628230     0.90919974
 c     -0.42048759     1.00308695    -0.37954769
 c      1.06327799     0.92501617    -0.41522327
 h     -0.39563876    -2.19802119     0.19049395
 h     -1.95046678     1.62126131     1.19284874
 h     -0.94781071     1.44503971    -1.31911287
 h      1.70443590     1.75002506    -0.01194704
 o      2.41555186    -1.12337919     0.36352893
 h      3.18735040    -0.74981904     0.10119579
 c     -2.47969291    -0.34933711    -0.58180889
 h     -2.35702900    -1.20923467    -1.26292878
 h     -3.17946352    -0.69746214     0.16948681
 h     -2.79508731     0.62127425    -1.10894249
 h     -0.09827100     1.24155823     1.67295972
          17

 c      1.27155239    -0.41922577    -0.13623137
 c     -0.05453350    -1.12308079     0.11875019
 c     -1.14100270    -0.07402692     0.03005336
 c     -0.93362083     1.38014895     0.91491227
 c     -0.42262068     0.99633535    -0.37935728
 c      1.04484013     0.91929618    -0.41347605
 h     -0.41021956    -2.24027550     0.21314393
 h     -1.96911967     1.62251483     1.18640794
 h     -0.92659495     1.48105409    -1.24727587
 h      1.68397899     1.74258430    -0.07767992
 o      2.41947111    -1.12287497     0.36894118
 h      3.23651655    -0.74347748     0.10164219
 c     -2.47077637    -0.33991751    -0.58197734
 h     -2.38393022    -1.21736677    -1.28649404
 h     -3.15720777    -0.69823259     0.17591958
 h     -2.81192709     0.67949238    -1.11878331
 h     -0.10730687     1.28791782     1.65090900
          17

 c      1.25596887    -0.42507441    -0.13341875
 c     -0.03176211    -1.13105526     0.11309887
 c     -1.14805306    -0.07518731     0.02353395
 c     -0.92778682     1.38257364     0.92142460
 c     -0.42343981     0.99567628    -0.38235634
 c      1.02594335     0.91199671    -0.41061031
 h     -0.41076460    -2.26507472     0.23553702
 h     -1.98393120     1.63092425     1.17844819
 h     -0.90060670     1.51749615    -1.17352294
 h      1.66529651     1.73523501    -0.15121059
 o      2.42100206    -1.12195838     0.37370642
 h      3.29787297    -0.72852827     0.09627668
 c     -2.46243354    -0.32991747    -0.58291034
 h     -2.41164937    -1.21567117    -1.30886734
 h     -3.14191753    -0.69663078     0.18473451
 h     -2.82667480     0.71448920    -1.11865419
 h     -0.12617549     1.33527259     1.63190985
          17

 c      1.24180334    -0.43308869    -0.12855474
 c     -0.01089225    -1.13835368     0.10737719
 c     -1.15314964    -0.08103281     0.01781362
 c     -0.92291261     1.38364253     0.92814007
 c     -0.42285520     1.00032928    -0.38734606
 c      1.00661860     0.90284667    -0.40691977
 h     -0.39491608    -2.26822921     0.25668837
 h     -1.98983629     1.64566024     1.16799712
 h     -0.87761796     1.56095959    -1.11165637
 h      1.65223504     1.73238347    -0.22992364
 o      2.42157925    -1.11999461     0.37737774
 h      3.34667230    -0.71528939     0.09214121
 c     -2.45530185    -0.31945533    -0.58492793
 h     -2.43903695    -1.20091105    -1.32713086
 h     -3.13321655    -0.69206158     0.19462609
 h     -2.83750155     0.72301897    -1.10692828
 h     -0.14621067     1.38164129     1.62433082
          17

 c      1.22968437    -0.44311355    -0.12174093
 c      0.00739404    -1.14510223     0.10179242
 c     -1.15556443    -0.09085380     0.01277620
 c     -0.91993856     1.38333687     0.93443505
 c     -0.42098133     1.00905147    -0.39308953
 c      0.98718143     0.89187158    -0.40262330
 h     -0.36208924    -2.24966021     0.27595938
 h     -1.98426323     1.66610987     1.15458006
 h     -0.86496069     1.61921368    -1.07360181
 h      1.64646856     1.73545849    -0.31238406
 o      2.42200215    -1.11668627     0.37974794
 h      3.36910113    -0.70901794     0.09274325
 c     -2.45000897    -0.30878849    -0.58799259
 h     -2.46486610    -1.17239255    -1.33993174
 h     -3.12976533    -0.68387480     0.20343191
 h     -2.84350132     0.70570107    -1.08384070
 h     -0.15900891     1.42592995     1.63557962
          17

 c      1.22016551    -0.45490122    -0.11311263
 c      0.02261123    -1.15119707     0.09651462
 c     -1.15469263    -0.10370812     0.00824041
 c     -0.91908014     1.38155973     0.94007183
 c     -0.41847644     1.02084747    -0.39904394
 c      0.96834288     0.87952936    -0.39791638
 h     -0.31357966    -2.21341584     0.29330988
 h     -1.96763377     1.69196232     1.13821520
 h     -0.86420480     1.69420199    -1.06143819
 h      1.64619181     1.74133846    -0.39774055
 o      2.42254287    -1.11198645     0.38078811
 h      3.36029158    -0.71113815     0.09892186
 c     -2.44703282    -0.29827916    -0.59175221
 h     -2.48806505    -1.13196955    -1.34765234
 h     -3.12992036    -0.67171847     0.20893037
 h     -2.84490367     0.66710625    -1.05141837
 h     -0.16179858     1.46774516     1.66740100
          17

 c      1.21370545    -0.46811852    -0.10283321
 c      0.03451541    -1.15617435     0.09162823
 c     -1.15017505    -0.11858687     0.00399811
 c     -0.91969377     1.37822960     0.94536642
 c     -0.41651967     1.03539865    -0.40546044
 c      0.95109269     0.86656971    -0.39307412
 h     -0.25287902    -2.16881985     0.30979159
 h     -1.94321998     1.72328413     1.11934023
 h     -0.87014404     1.77847280    -1.06693645
 h      1.64719993     1.74384448    -0.48444243
 o      2.42305994    -1.10603388     0.38060011
 h      3.32233936    -0.72021854     0.10955505
 c     -2.44651435    -0.28849424    -0.59552028
 h     -2.50790856    -1.08397420    -1.35256082
 h     -3.13229425    -0.65583784     0.20953784
 h     -2.84385635     0.61731582    -1.01403984
 h     -0.15920445     1.50631137     1.71400688
          17

 c      1.21063868    -0.48234199    -0.09109127
 c      0.04312040    -1.15910625     0.08707200
 c     -1.14197059    -0.13451396    -0.00016162
 c     -0.92070559     1.37332293     0.95090480
 c     -0.41630027     1.05270638    -0.41277904
 c      0.93643618     0.85375291    -0.38847939
 h     -0.18554943    -2.13133609     0.32818565
 h     -1.91623381     1.76051860     1.09866262
 h     -0.87564102     1.86047367    -1.07930719
 h      1.64520762     1.73677624    -0.56975606
 o      2.42291794    -1.09918410     0.37943610
 h      3.26554615    -0.73147110     0.12123331
 c     -2.44808857    -0.28036794    -0.59826054
 h     -2.52414464    -1.03479740    -1.35875088
 h     -3.13610197    -0.63723466     0.20474249
 h     -2.84548786     0.57366666    -0.97896572
 h     -0.15902278     1.53991677     1.76562359
          17

 c      1.21114435    -0.49705057    -0.07810244
 c      0.04856203    -1.15892685     0.08266598
 c     -1.13036564    -0.15058297    -0.00443731
 c     -0.92116645     1.36685850     0.95719096
 c     -0.41859241     1.07264273    -0.42121083
 c      0.92515557     0.84165679    -0.38456465
 h     -0.11730371    -2.11852321     0.35263907
 h     -1.89190994     1.80412248     1.07688247
 h     -0.87547753     1.93043440    -1.09058755
 h      1.63749291     1.71601663    -0.65032286
 o      2.42081038    -1.09210225     0.37776193
 h      3.21142623    -0.73535703     0.12729830
 c     -2.45094493    -0.27505350    -0.59882223
 h     -2.53698411    -0.99147991    -1.37128615
 h     -3.14132775    -0.61767968     0.19528966
 h     -2.85708572     0.55758352    -0.95462552
 h     -0.16750209     1.56640167     1.81312476
          17

 c      1.21520577    -0.51161993    -0.06411903
 c      0.05086166    -1.15547928     0.07837661
 c     -1.11592941    -0.16596124    -0.00899767
 c     -0.92060093     1.35892627     0.96450290
 c     -0.42362399     1.09482017    -0.43069365
 c      0.91766768     0.83062124    -0.38173764
 h     -0.05090445    -2.13764044     0.38547205
 h     -1.87304139     1.85364221     1.05443085
 h     -0.86704483     1.98215014    -1.09638037
 h      1.62345211     1.68020419    -0.72301939
 o      2.41514349    -1.08565235     0.37617977
 h      3.18716872    -0.71960341     0.11925165
 c     -2.45440555    -0.27298771    -0.59663942
 h     -2.54686857    -0.95908994    -1.39404571
 h     -3.14875099    -0.59954485     0.18313082
 h     -2.88201977     0.58065010    -0.94466718
 h     -0.18765902     1.58381272     1.85023236
          17

 c      1.22253483    -0.52534467    -0.04944102
 c      0.05001236    -1.15014183     0.07458767
 c     -1.09945069    -0.17988823    -0.01397091
 c     -0.91910487     1.34975800     0.97286944
 c     -0.43110865     1.11861384    -0.44094927
 c      0.91397376     0.82076020    -0.38032542
 h      0.01333841    -2.17801410     0.42380902
 h     -1.85865058     1.90674115     1.03152130
 h     -0.84988079     2.01274692    -1.09508877
 h      1.60461243     1.63071219    -0.78568308
 o      2.40574832    -1.08018277     0.37493031
 h      3.19930706    -0.68095392     0.09496825
 c     -2.45849337    -0.27320533    -0.59224675
 h     -2.55410386    -0.93829990    -1.42708070
 h     -3.15972930    -0.58537400     0.17099125
 h     -2.91424320     0.63369884    -0.94433804
 h     -0.21948243     1.59075073     1.87386534
          17

 c      1.23248061    -0.53751104    -0.03441248
 c      0.04634107    -1.14492465     0.07192369
 c     -1.08188632    -0.19167785    -0.01945039
 c     -0.91721423     1.33973174     0.98204548
 c     -0.44033985     1.14317020    -0.45150559
 c      0.91368246     0.81198474    -0.38052757
 h      0.07411170    -2.22107076     0.46147324
 h     -1.84505722     1.95919376     1.00850795
 h     -0.82532319     2.02252302    -1.08743979
 h      1.58454013     1.57146832    -0.83770999
 o      2.39444564    -1.07519786     0.37366754
 h      3.22527740    -0.63060651     0.06245863
 c     -2.46360085    -0.27424397    -0.58683862
 h     -2.55868610    -0.92549160    -1.46586399
 h     -3.17556450    -0.57725678     0.16145368
 h     -2.94334109     0.69719901    -0.94569518
 h     -0.26045210     1.58654712     1.88407473
          17

 c      1.24399579    -0.54747467    -0.01940528
 c      0.04060926    -1.14141711     0.07091781
 c     -1.06430512    -0.20072455    -0.02550564
 c     -0.91567721     1.32927218     0.99146755
 c     -0.45030347     1.16736303    -0.46167035
 c      0.91609836     0.80403019    -0.38237277
 h      0.12834830    -2.25220574     0.49289330
 h     -1.82828117     2.00601078     0.98616479
 h     -0.79649892     2.01552356    -1.07668009
 h      1.56861427     1.50858286    -0.88051052
 o      2.38330102    -1.07011584     0.37199216
 h      3.24099692    -0.58203032     0.03128806
 c     -2.46998072    -0.27510015    -0.58155927
 h     -2.56048959    -0.91533024    -1.50341839
 h     -3.19658190    -0.57631976     0.15589513
 h     -2.96143800     0.75476628    -0.94287499
 h     -0.30584086     1.57144218     1.88421914
          17

 c      1.25569255    -0.55469727    -0.00480471
 c      0.03385918    -1.14052977     0.07189671
 c     -1.04780879    -0.20651312    -0.03218367
 c     -0.91527472     1.31872354     1.00023963
 c     -0.45979291     1.18973757    -0.47049508
 c      0.92037667     0.79653557    -0.38571484
 h      0.17243083    -2.26367159     0.51461539
 h     -1.80584920     2.04280072     0.96566231
 h     -0.76833592     2.00044948    -1.06913103
 h      1.56316572     1.44924629    -0.91740879
 o      2.37378509    -1.06469658     0.36974860
 h      3.23383553    -0.54385440     0.00760459
 c     -2.47767578    -0.27530441    -0.57715291
 h     -2.55955173    -0.90326634    -1.53320956
 h     -3.22146901    -0.58257769     0.15391448
 h     -2.96464066     0.79640367    -0.93282339
 h     -0.34903870     1.54670578     1.88112069
          17

 c      1.26598309    -0.55875444     0.00900866
 c      0.02720135    -1.14261603     0.07501030
 c     -1.03343323    -0.20864468    -0.03950323
 c     -0.91667313     1.30828844     1.00725440
 c     -0.46757001     1.20861246    -0.47685210
 c      0.92576134     0.78921932    -0.39033499
 h      0.20309033    -2.25314801     0.52513781
 h     -1.77743075     2.06666476     0.94836040
 h     -0.74674829     1.98981895    -1.07369231
 h      1.57342620     1.39945858    -0.95223143
 o      2.36686956    -1.05899909     0.36698915
 h      3.20050487    -0.52014785    -0.00563251
 c     -2.48661302    -0.27469305    -0.57392365
 h     -2.55620008    -0.88659642    -1.55085386
 h     -3.24740764    -0.59514653     0.15363005
 h     -2.95197110     0.81702756    -0.91440139
 h     -0.38267185     1.51432617     1.88396364
          17

 c      1.27328415    -0.55935319     0.02169484
 c      0.02160977    -1.14756946     0.08026695
 c     -1.02204707    -0.20688486    -0.04744577
 c     -0.92020478     1.29806553     1.01157526
 c     -0.47263897     1.22261430    -0.47983538
 c      0.93184972     0.78207554    -0.39614161
 h      0.21781876    -2.22242116     0.52457893
 h     -1.74480119     2.07661608     0.93558060
 h     -0.73608704     1.99401046    -1.09772684
 h      1.60085081     1.36154019    -0.98673092
 o      2.36312052    -1.05328811     0.36390148
 h      3.14445432    -0.51130007    -0.00800270
 c     -2.49663477    -0.27325229    -0.57182330
 h     -2.55103233    -0.86454999    -1.55467957
 h     -3.27093503    -0.61264833     0.15259451
 h     -2.92442695     0.81507826    -0.88770702
 h     -0.40123961     1.47592452     1.90032702
          17

 c      1.27626006    -0.55638419     0.03301015
 c      0.01774631    -1.15478604     0.08751791
 c     -1.01427145    -0.20121665    -0.05594430
 c     -0.92563395     1.28809668     1.01294134
 c     -0.47450779     1.23141239    -0.47936329
 c      0.93868876     0.77540038    -0.40328696
 h      0.21524545    -2.17742907     0.51479062
 h     -1.71163568     2.07379193     0.92841538
 h     -0.73636259     2.01283850    -1.14050342
 h      1.64206776     1.33373752    -1.01908009
 o      2.36256579    -1.04803048     0.36080099
 h      3.07618837    -0.51321190    -0.00214587
 c     -2.50745758    -0.27109157    -0.57053286
 h     -2.54483200    -0.83811299    -1.54586048
 h     -3.28894809    -0.63359395     0.14871662
 h     -2.88470551     0.79241453    -0.85388345
 h     -0.40405995     1.43170331     1.93077601
          17

 c      1.27406105    -0.54999136     0.04286033
 c      0.01583502    -1.16301613     0.09638594
 c     -1.01043908    -0.19186669    -0.06487207
 c     -0.93216375     1.27829438     1.01188029
 c     -0.47314067     1.23568798    -0.47624171
 c      0.94660557     0.76961693    -0.41206532
 h      0.19571138    -2.12963387     0.49999490
 h     -1.68322185     2.06153740     0.92758832
 h     -0.74385694     2.03601584    -1.19260002
 h      1.69063089     1.31230844    -1.04509225
 o      2.36445017    -1.04398575     0.35819257
 h      3.01503443    -0.51498401     0.00472192
 c     -2.51860900    -0.26854426    -0.56948913
 h     -2.53844848    -0.80984395    -1.52847906
 h     -3.29939887    -0.65663851     0.14083489
 h     -2.83744521     0.75562680    -0.81529672
 h     -0.39538782     1.38096912     1.96778821
          17

 c      1.26649839    -0.54060845     0.05131761
 c      0.01563434    -1.17028417     0.10620659
 c     -1.01060259    -0.17928286    -0.07403652
 c     -0.93873349     1.26834144     1.00929299
 c     -0.46870125     1.23640720    -0.47159876
 c      0.95593783     0.76508887    -0.42272134
 h      0.16161487    -2.09702102     0.48723462
 h     -1.66572314     2.04495161     0.93342359
 h     -0.75412344     2.05173308    -1.24226788
 h      1.73976573     1.29380549    -1.06060918
 o      2.36741143    -1.04209569     0.35669836
 h      2.98467919    -0.50034644     0.00190502
 c     -2.52939605    -0.26635948    -0.56790797
 h     -2.53264495    -0.78350792    -1.50925973
 h     -3.30160613    -0.68072584     0.12895112
 h     -2.78946732     0.71815702    -0.77575551
 h     -0.38150768     1.32363619     2.00048225
          17

 c      1.25409916    -0.52891391     0.05858258
 c      0.01660166    -1.17439775     0.11621011
 c     -1.01458373    -0.16406759    -0.08318556
 c     -0.94438589     1.25778001     1.00599282
 c     -0.46139996     1.23436159    -0.46642667
 c      0.96685014     0.76204081    -0.43533264
 h      0.11612736    -2.09882837     0.48410873
 h     -1.66447523     2.02919643     0.94599423
 h     -0.76376144     2.05206452    -1.28034132
 h      1.78415598     1.27610312    -1.06302209
 o      2.37069570    -1.04257258     0.35646032
 h      2.99345342    -0.46270651    -0.01472208
 c     -2.53899999    -0.26572103    -0.56495652
 h     -2.52796479    -0.76310151    -1.49619960
 h     -3.29631231    -0.70520835     0.11427589
 h     -2.74876252     0.69968100    -0.73986911
 h     -0.36798379     1.26087275     2.01959001
          17

 c      1.23802227    -0.51571456     0.06491743
 c      0.01816786    -1.17437198     0.12607151
 c     -1.02203957    -0.14689222    -0.09202750
 c     -0.94855960     1.24628137     1.00249716
 c     -0.45147002     1.23012551    -0.46145549
 c      0.97927028     0.76055024    -0.44978077
 h      0.06069561    -2.13998893     0.49239746
 h     -1.68153098     2.01673045     0.96532853
 h     -0.77063994     2.03345152    -1.30129286
 h      1.82061024     1.25852266    -1.05170235
 o      2.37477298    -1.04431872     0.35679695
 h      3.02555681    -0.41534212    -0.03652901
 c     -2.54675887    -0.26751672    -0.56019662
 h     -2.52473223    -0.75112983    -1.49561387
 h     -3.28558708    -0.73001149     0.09917104
 h     -2.72123371     0.71573085    -0.71063382
 h     -0.35856498     1.19475026     2.01945782
          17

 c      1.21984304    -0.50181588     0.07058621
 c      0.01969151    -1.17113696     0.13612697
 c     -1.03252013    -0.12843259    -0.10025562
 c     -0.95122403     1.23384477     0.99901693
 c     -0.43916997     1.22412521    -0.45717013
 c      0.99289426     0.76055442    -0.46576018
 h     -0.00387468    -2.20393242     0.50582544
 h     -1.71414036     2.00560858     0.99134112
 h     -0.77367373     1.99574388    -1.30280372
 h      1.84825513     1.24172657    -1.02794124
 o      2.38022201    -1.04594875     0.35689085
 h      3.06083368    -0.37591823    -0.05257464
 c     -2.55236972    -0.27122837    -0.55398582
 h     -2.52322662    -0.74708405    -1.50892255
 h     -3.27247363    -0.75572426     0.08684739
 h     -2.70831046     0.76277258    -0.68747751
 h     -0.35505921     1.12765806     1.99816607
          17

 c      1.20127637    -0.48792398     0.07580885
 c      0.02026049    -1.16634455     0.14686076
 c     -1.04550843    -0.10934197    -0.10757069
 c     -0.95279841     1.22073874     0.99551001
 c     -0.42476969     1.21665711    -0.45382422
 c      1.00720538     0.76184899    -0.48279364
 h     -0.07450332    -2.26717557     0.51643728
 h     -1.75573334     1.99075448     1.02347372
 h     -0.77278240     1.94167395    -1.28555672
 h      1.86869397     1.22765285    -0.99476358
 o      2.38713027    -1.04652123     0.35623683
 h      3.08658901    -0.35538570    -0.05646795
 c     -2.55575492    -0.27525481    -0.54730212
 h     -2.52384469    -0.74760712    -1.53195111
 h     -3.26008172    -0.78325407     0.08049800
 h     -2.70891334     0.82157813    -0.66801232
 h     -0.35734961     1.06181055     1.95734306
          17

 c      1.18393334    -0.47460143     0.08073194
 c      0.01881695    -1.16124716     0.15851866
 c     -1.06044249    -0.09023687    -0.11369867
 c     -0.95395813     1.20730586     0.99170157
 c     -0.40851358     1.20783732    -0.45139266
 c      1.02150725     0.76408835    -0.50026412
 h     -0.14634632    -2.31241830     0.51934194
 h     -1.79850395     1.96685303     1.06048940
 h     -0.76924234     1.87707788    -1.25378054
 h      1.88600212     1.21936202    -0.95651293
 o      2.39521852    -1.04555807     0.35462721
 h      3.09714003    -0.35800981    -0.04602904
 c     -2.55696445    -0.27815919    -0.54120790
 h     -2.52704433    -0.74828669    -1.55745562
 h     -3.25019310    -0.81294094     0.08196866
 h     -2.72178251     0.87281057    -0.65042148
 h     -0.36322495     0.99877203     1.90224063
          17

 c      1.16915714    -0.46227800     0.08541950
 c      0.01440921    -1.15650099     0.17110228
 c     -1.07671896    -0.07168628    -0.11840185
 c     -0.95547411     1.19384155     0.98708694
 c     -0.39056308     1.19753199    -0.44948117
 c      1.03503395     0.76682780    -0.51750015
 h     -0.21451608    -2.33034494     0.51282287
 h     -1.83561530     1.93042030     1.10063007
 h     -0.76637778     1.81139628    -1.21625666
 h      1.90578168     1.22039913    -0.91783939
 o      2.40398331    -1.04295988     0.35208071
 h      3.09206919    -0.38283723    -0.02217849
 c     -2.55625269    -0.27919052    -0.53645781
 h     -2.53315068    -0.74542157    -1.57839015
 h     -3.24226089    -0.84370888     0.09082330
 h     -2.74578647     0.90411513    -0.63388297
 h     -0.36821889     0.93891734     1.84164894
          17

 c      1.15793706    -0.45130034     0.08986285
 c      0.00636289    -1.15229535     0.18445945
 c     -1.09369231    -0.05420721    -0.12148660
 c     -0.95806556     1.18056339     0.98105626
 c     -0.37097721     1.18541054    -0.44735957
 c      1.04719855     0.76964458    -0.53392074
 h     -0.27495867    -2.31747105     0.49720687
 h     -1.86234084     1.88047407     1.14194607
 h     -0.76978868     1.75682478    -1.18587729
 h      1.93251373     1.23335903    -0.88209503
 o      2.41265764    -1.03903634     0.34884357
 h      3.07670467    -0.42317011     0.01095945
 c     -2.55410316    -0.27817425    -0.53339389
 h     -2.54221978    -0.73679430    -1.58981556
 h     -3.23371047    -0.87304902     0.10459224
 h     -2.77965677     0.90958515    -0.61817498
 h     -0.36634903     0.88120374     1.78628695
          17

 c      1.15088503    -0.44198385     0.09400057
 c     -0.00563297    -1.14843547     0.19833504
 c     -1.11068384    -0.03826263    -0.12281223
 c     -0.96213647     1.16753167     0.97324942
 c     -0.34990961     1.17133611    -0.44443300
 c      1.05788395     0.77228561    -0.54914707
 h     -0.32478568    -2.27468230     0.47414675
 h     -1.87657402     1.81847522     1.18262780
 h     -0.78492552     1.72354991    -1.17406874
 h      1.96631806     1.25823158    -0.85020387
 o      2.42003063    -1.03463022     0.34543725
 h      3.06462738    -0.46451917     0.04521221
 c     -2.55113597    -0.27528310    -0.53202196
 h     -2.55401911    -0.72174044    -1.58950087
 h     -3.22126409    -0.89789945     0.11993667
 h     -2.82193182     0.88796395    -0.60333458
 h     -0.35285694     0.82423820     1.74455634
          17

 c      1.14825893    -0.43463081     0.09773585
 c     -0.02148351    -1.14430392     0.21237428
 c     -1.12700194    -0.02424758    -0.12230530
 c     -0.96745634     1.15448109     0.96391560
 c     -0.32803928     1.15591387    -0.44098715
 c      1.06750256     0.77470882    -0.56297363
 h     -0.36273332    -2.20752606     0.44647614
 h     -1.87916515     1.74808280     1.22135493
 h     -0.81174833     1.71301398    -1.18183955
 h      2.00225674     1.29201349    -0.82120945
 o      2.42451872    -1.03097828     0.34254945
 h      3.07634168    -0.48682827     0.07005811
 c     -2.54797420    -0.27089730    -0.53211479
 h     -2.56808124    -0.70103631    -1.57802508
 h     -3.20224056    -0.91573620     0.13382604
 h     -2.87118521     0.84189380    -0.58946881
 h     -0.32779163     0.76858932     1.71810276
          17

 c      1.15000955    -0.42949888     0.10094444
 c     -0.04064940    -1.13870121     0.22609947
 c     -1.14197283    -0.01245710    -0.11998148
 c     -0.97312657     1.14078653     0.95382219
 c     -0.30666240     1.14042704    -0.43816590
 c      1.07674398     0.77698085    -0.57525301
 h     -0.39022523    -2.12831405     0.41841660
 h     -1.87402588     1.67471305     1.25770552
 h     -0.84320485     1.71811859    -1.19953525
 h      2.03301576     1.33003659    -0.79382386
 o      2.42530609    -1.02868397     0.34048251
 h      3.12136456    -0.48091038     0.08141180
 c     -2.54511182    -0.26558442    -0.53326966
 h     -2.58379352    -0.67681893    -1.55881724
 h     -3.17525674    -0.92533625     0.14423546
 h     -2.92657738     0.77826788    -0.57664062
 h     -0.29642176     0.71775103     1.70227767
          17

 c      1.15583851    -0.42674453     0.10348052
 c     -0.06211249    -1.12969204     0.23891477
 c     -1.15498254    -0.00305781    -0.11596850
 c     -0.97793407     1.12570346     0.94381306
 c     -0.28722270     1.12621490    -0.43717884
 c      1.08625836     0.77914933    -0.58582186
 h     -0.41280958    -2.05848537     0.39555465
 h     -1.86734565     1.60455129     1.29240337
 h     -0.87012452     1.72988524    -1.21560845
 h      2.05215326     1.36770096    -0.76742815
 o      2.42330833    -1.02704369     0.33888369
 h      3.18323348    -0.45915212     0.08587465
 c     -2.54278073    -0.26011996    -0.53494989
 h     -2.60050638    -0.65243732    -1.53797261
 h     -3.14042079    -0.92717658     0.15044402
 h     -2.98872240     0.70864458    -0.56474494
 h     -0.26586495     0.67641682     1.69068968
          17

 c      1.16527798    -0.42637016     0.10518184
 c     -0.08456019    -1.11505893     0.25025350
 c     -1.16552584     0.00391243    -0.11052339
 c     -0.98082100     1.10870238     0.93454227
 c     -0.27088309     1.11427644    -0.43880954
 c      1.09647281     0.78117711    -0.59448869
 h     -0.43909212    -2.02398698     0.38328553
 h     -1.86521142     1.54286287     1.32683783
 h     -0.88551505     1.74171370    -1.22223756
 h      2.05583282     1.40153315    -0.74220224
 o      2.41998949    -1.02510549     0.33732886
 h      3.23821111    -0.43848152     0.09133316
 c     -2.54088308    -0.25534764    -0.53659709
 h     -2.61762206    -0.63189791    -1.52312638
 h     -3.09926372    -0.92360232     0.15314910
 h     -3.06003547     0.64717970    -0.55333266
 h     -0.24182721     0.64831319     1.67860346
          17

 c      1.17777005    -0.42818229     0.10586987
 c     -0.10710081    -1.09401696     0.25987731
 c     -1.17324490     0.00852022    -0.10403858
 c     -0.98125370     1.08969296     0.92652583
 c     -0.25838988     1.10522417    -0.44339718
 c      1.10752249     0.78292694    -0.60104560
 h     -0.47307053    -2.03568683     0.38353623
 h     -1.87033112     1.49234258     1.36165062
 h     -0.88553882     1.74991330    -1.21578695
 h      2.04326064     1.42961903    -0.71888821
 o      2.41636530    -1.02238436     0.33564008
 h      3.27089610    -0.42883888     0.10181467
 c     -2.53919370    -0.25171852    -0.53786602
 h     -2.63456203    -0.61862098    -1.52070355
 h     -3.05449329    -0.91871670     0.15442059
 h     -3.14240393     0.60391302    -0.54153857
 h     -0.22735331     0.63527940     1.66378845
          17

 c      1.19268950    -0.43179250     0.10535457
 c     -0.12970960    -1.06823802     0.26794393
 c     -1.17794530     0.01090203    -0.09703427
 c     -0.97933909     1.06904987     0.92027185
 c     -0.25007320     1.09934185    -0.45094637
 c      1.11922469     0.78415928    -0.60528469
 h     -0.50884194    -2.07747449     0.39414018
 h     -1.88056753     1.45282965     1.39550466
 h     -0.86915574     1.75317637    -1.19585939
 h      2.01667114     1.45183766    -0.69853596
 o      2.41297289    -1.01882192     0.33383180
 h      3.27464750    -0.43380261     0.11832799
 c     -2.53782668    -0.24892471    -0.53885501
 h     -2.65055085    -0.61396487    -1.53248621
 h     -3.00945962    -0.91767779     0.15722405
 h     -3.23255426     0.57855673    -0.52839559
 h     -0.22275711     0.63725788     1.64629085
          17

 c      1.20931115    -0.43666858     0.10344894
 c     -0.15256994    -1.04033646     0.27474955
 c     -1.17961238     0.01123889    -0.09014614
 c     -0.97565383     1.04748661     0.91626402
 c     -0.24585432     1.09659801    -0.46117323
 c      1.13107835     0.78453014    -0.60701877
 h     -0.53771175    -2.12386900     0.41189450
 h     -1.89074628     1.42248227     1.42539119
 h     -0.83797455     1.75246105    -1.16488466
 h      1.98115628     1.47006494    -0.68228132
 o      2.41000541    -1.01466130     0.33203566
 h      3.24949480    -0.45258501     0.14008282
 c     -2.53740606    -0.24626558    -0.54006164
 h     -2.66442800    -0.61675221    -1.55443902
 h     -2.96721877    -0.92516703     0.16416803
 h     -3.32136795     0.56323913    -0.51334104
 h     -0.22571804     0.65249953     1.62820824
          17

 c      1.22678052    -0.44220289     0.09998950
 c     -0.17548084    -1.01248032     0.28057087
 c     -1.17844452     0.00976973    -0.08410451
 c     -0.97098710     1.02589231     0.91482106
 c     -0.24522613     1.09658634    -0.47346622
 c      1.14232531     0.78361450    -0.60611142
 h     -0.55452441    -2.15609302     0.43439139
 h     -1.89567054     1.39914227     1.44801359
 h     -0.79668053     1.75165823    -1.12848434
 h      1.94400010     1.48808580    -0.67114992
 o      2.40728520    -1.01044481     0.33048159
 h      3.20264491    -0.47999127     0.16479245
 c     -2.53875147    -0.24330278    -0.54202218
 h     -2.67480167    -0.62422568    -1.57910573
 h     -2.92950730    -0.94348041     0.17576856
 h     -3.39842731     0.54963816    -0.49637376
 h     -0.23133307     0.67781800     1.61358930
          17

 c      1.24412425    -0.44776938     0.09485007
 c     -0.19782409    -0.98622817     0.28566517
 c     -1.17488166     0.00683546    -0.07970463
 c     -0.96613718     1.00517896     0.91600377
 c     -0.24726109     1.09844702    -0.48684265
 c      1.15213972     0.78101743    -0.60251478
 h     -0.55784671    -2.16385477     0.46009301
 h     -1.89205187     1.38105901     1.46096048
 h     -0.75337308     1.75853779    -1.09578707
 h      1.91273037     1.51042732    -0.66585440
 o      2.40407201    -1.00712521     0.32951110
 h      3.15159288    -0.50452284     0.18845231
 c     -2.54253914    -0.24010844    -0.54495888
 h     -2.68045012    -0.63339402    -1.59912743
 h     -2.89645742    -0.97150450     0.18954802
 h     -3.45573738     0.53242220    -0.47785457
 h     -0.23274859     0.70922023     1.60784479
          17

 c      1.26029189    -0.45277411     0.08794887
 c     -0.21870666    -0.96274141     0.29030765
 c     -1.16960229     0.00292873    -0.07776241
 c     -0.96168313     0.98610426     0.91970764
 c     -0.25081749     1.10098563    -0.50012523
 c      1.15992501     0.77660648    -0.59630835
 h     -0.54849198    -2.14272245     0.48805943
 h     -1.87915559     1.36713037     1.46325798
 h     -0.71770520     1.78357337    -1.07732147
 h      1.89200281     1.53970482    -0.66660309
 o      2.39912570    -1.00603092     0.32952842
 h      3.12314341    -0.50886489     0.20613582
 c     -2.54912457    -0.23713314    -0.54870085
 h     -2.68065028    -0.64186516    -1.60941745
 h     -2.86733421    -1.00545720     0.20094300
 h     -3.48867726     0.50929693    -0.45829156
 h     -0.22348705     0.74322176     1.61566614
          17

 c      1.27422986    -0.45669263     0.07924973
 c     -0.23709480    -0.94289518     0.29481073
 c     -1.16347463    -0.00129303    -0.07905695
 c     -0.95768690     0.96911558     0.92590371
 c     -0.25506782     1.10328892    -0.51251987
 c      1.16551319     0.77072447    -0.58772817
 h     -0.52857374    -2.09246444     0.51784401
 h     -1.85885256     1.35697812     1.45556352
 h     -0.69521519     1.83316854    -1.07848203
 h      1.88154875     1.57412393    -0.67293197
 o      2.39200692    -1.00802642     0.33075367
 h      3.13258588    -0.48331069     0.21599360
 c     -2.55846933    -0.23497778    -0.55281223
 h     -2.67531645    -0.64815333    -1.60786101
 h     -2.84151309    -1.04067608     0.20520594
 h     -3.49586454     0.48034018    -0.43819309
 h     -0.20116099     0.77812114     1.63776330
          17

 c      1.28498957    -0.45912051     0.06877426
 c     -0.25191656    -0.92718982     0.29949076
 c     -1.15745148    -0.00505695    -0.08425075
 c     -0.95356766     0.95433279     0.93474568
 c     -0.25986954     1.10541426    -0.52408154
 c      1.16907378     0.76415939    -0.57716941
 h     -0.50123444    -2.01727386     0.54971922
 h     -1.83543734     1.35102109     1.44018745
 h     -0.68332143     1.90210322    -1.09452642
 h      1.87734883     1.60784498    -0.68367811
 o      2.38425433    -1.01264133     0.33308192
 h      3.16413265    -0.43945125     0.22143801
 c     -2.57011344    -0.23424882    -0.55674345
 h     -2.66500962    -0.65175525    -1.59537017
 h     -2.81895329    -1.07312561     0.19887220
 h     -3.47929475     0.44779924    -0.41789719
 h     -0.16925330     0.81374833     1.66946718
          17

 c      1.29186781    -0.45986434     0.05663772
 c     -0.26214603    -0.91544967     0.30454975
 c     -1.15242013    -0.00758498    -0.09380026
 c     -0.94834280     0.94165432     0.94638170
 c     -0.26544526     1.10815892    -0.53536607
 c      1.17086195     0.75790224    -0.56515109
 h     -0.47081842    -1.92792084     0.58549230
 h     -1.81497735     1.35041335     1.42076360
 h     -0.67526184     1.97662327    -1.11503525
 h      1.87460061     1.63383315    -0.69720347
 o      2.37789047    -1.01889711     0.33634056
 h      3.19278330    -0.39615242     0.22663271
 c     -2.58314997    -0.23553579    -0.55993366
 h     -2.65085885    -0.65313907    -1.57575579
 h     -2.80017747    -1.10013237     0.18035061
 h     -3.44512290     0.41650773    -0.39726409
 h     -0.13478415     0.85006003     1.70313520
          17

 c      1.29450760    -0.45902950     0.04308946
 c     -0.26689175    -0.90645136     0.30986883
 c     -1.14904324    -0.00823869    -0.10787358
 c     -0.94106263     0.93086866     0.96073575
 c     -0.27192657     1.11232954    -0.54684537
 c      1.17104151     0.75291710    -0.55225988
 h     -0.44299495    -1.84444912     0.63008012
 h     -1.80361655     1.35649707     1.40121477
 h     -0.66555258     2.04319545    -1.13094547
 h      1.86981115     1.64647683    -0.71176929
 o      2.37412605    -1.02608050     0.34041918
 h      3.20319792    -0.36618857     0.23388148
 c     -2.59622752    -0.23945070    -0.56190516
 h     -2.63439652    -0.65356638    -1.55527323
 h     -2.78606186    -1.12063422     0.15000051
 h     -3.40439026     0.39443426    -0.37522317
 h     -0.10463604     0.88636959     1.73167674
          17

 c      1.29291626    -0.45703831     0.02852848
 c     -0.26555499    -0.89816779     0.31489749
 c     -1.14765507    -0.00664388    -0.12630126
 c     -0.93120975     0.92177333     0.97749375
 c     -0.27923694     1.11839500    -0.55870548
 c      1.16963797     0.75001410    -0.53909427
 h     -0.42354138    -1.79219752     0.69201815
 h     -1.80476815     1.36955755     1.38414862
 h     -0.65147488     2.09270684    -1.13695012
 h      1.86145396     1.64279126    -0.72587535
 o      2.37332122    -1.03374734     0.34522278
 h      3.18967207    -0.35566809     0.24403769
 c     -2.60778047    -0.24655992    -0.56238396
 h     -2.61732163    -0.65451522    -1.54129055
 h     -2.77763551    -1.13533506     0.11008804
 h     -3.37103135     0.39149753    -0.34969357
 h     -0.08343603     0.92148874     1.75042893
          17

 c      1.28740778    -0.45455981     0.01348050
 c     -0.25811130    -0.88946367     0.31916257
 c     -1.14825022    -0.00273187    -0.14858689
 c     -0.91892468     0.91428821     0.99618058
 c     -0.28715550     1.12648866    -0.57088597
 c      1.16655634     0.74977422    -0.52621309
 h     -0.41487069    -1.78197866     0.77705517
 h     -1.81694718     1.38763127     1.36992937
 h     -0.63247295     2.12059813    -1.13101241
 h      1.84997813     1.62275837    -0.73851809
 o      2.37520570    -1.04162141     0.35063194
 h      3.15307848    -0.36581235     0.25712314
 c     -2.61670523    -0.25698268    -0.56136780
 h     -2.60129180    -0.65664287    -1.53981768
 h     -2.77594704    -1.14691687     0.06471751
 h     -3.35434215     0.41400751    -0.31916454
 h     -0.07291524     0.95412607     1.75753939
          17

 c      1.27850353    -0.45238755    -0.00145225
 c     -0.24520961    -0.88124974     0.32305928
 c     -1.15053134     0.00329251    -0.17396234
 c     -0.90495979     0.90845968     1.01614946
 c     -0.29538144     1.13646498    -0.58314257
 c      1.16159783     0.75247344    -0.51408285
 h     -0.41437895    -1.79752250     0.87869132
 h     -1.83444685     1.40671134     1.35741859
 h     -0.60950218     2.12629971    -1.11361149
 h      1.83779168     1.58945255    -0.74942567
 o      2.37896980    -1.04964762     0.35650645
 h      3.10052478    -0.39268989     0.27249572
 c     -2.62296221    -0.26991433    -0.55908237
 h     -2.58785951    -0.65885480    -1.55287735
 h     -2.78196925    -1.16002192     0.01945834
 h     -3.35189600     0.45802472    -0.28538595
 h     -0.07173913     0.98324921     1.75393074
          17

 c      1.26683647    -0.45130316    -0.01565313
 c     -0.22788627    -0.87495529     0.32749265
 c     -1.15397463     0.01099968    -0.20146271
 c     -0.89044970     0.90434394     1.03652026
 c     -0.30355175     1.14787252    -0.59506887
 c      1.15446108     0.75801275    -0.50302645
 h     -0.41753528    -1.81452997     0.98250039
 h     -1.85021105     1.42225404     1.34547889
 h     -0.58481019     2.11347392    -1.08753617
 h      1.82925178     1.54894204    -0.75926692
 o      2.38321343    -1.05819909     0.36271723
 h      3.04739586    -0.42465470     0.28869899
 c     -2.62722510    -0.28386605    -0.55595763
 h     -2.57849118    -0.65839132    -1.57761472
 h     -2.79641581    -1.18012578    -0.01989144
 h     -3.35352247     0.51109293    -0.25316794
 h     -0.07537682     1.00843385     1.74327229
          17

 c      1.25309153    -0.45193564    -0.02855909
 c     -0.20730460    -0.87123220     0.33312110
 c     -1.15792399     0.01980519    -0.23002031
 c     -0.87666495     0.90188707     1.05620185
 c     -0.31123153     1.15985031    -0.60608197
 c      1.14478326     0.76593629    -0.49320183
 h     -0.42050445    -1.81702515     1.07557775
 h     -1.85840140     1.43062814     1.33385039
 h     -0.56199644     2.09116128    -1.05815139
 h      1.83005281     1.50919965    -0.76960354
 o      2.38605817    -1.06816900     0.36916476
 h      3.01660149    -0.44170682     0.30360692
 c     -2.63016676    -0.29745833    -0.55254966
 h     -2.57450504    -0.65201677    -1.60787454
 h     -2.81929771    -1.21070086    -0.04944527
 h     -3.34994516     0.55992856    -0.22744804
 h     -0.07645720     1.03014300     1.73154311
          17

 c      1.23798698    -0.45464390    -0.03972013
 c     -0.18464927    -0.87000580     0.34018607
 c     -1.16170604     0.02905447    -0.25856888
 c     -0.86473136     0.90089118     1.07408810
 c     -0.31792778     1.17108780    -0.61544277
 c      1.13231331     0.77564151    -0.48466136
 h     -0.42057881    -1.79797484     1.14941736
 h     -1.85561869     1.42981285     1.32322424
 h     -0.54582699     2.07431292    -1.03328078
 h      1.84500941     1.47712662    -0.78208213
 o      2.38617307    -1.08014544     0.37570290
 h      3.02300197    -0.42942213     0.31607263
 c     -2.63222607    -0.30994899    -0.54932694
 h     -2.57691510    -0.63730891    -1.63680540
 h     -2.84933044    -1.25027827    -0.06883869
 h     -3.33617509     0.59492992    -0.21148687
 h     -0.06683300     1.04963082     1.72517474
          17

 c      1.22227057    -0.45946805    -0.04883272
 c     -0.16107237    -0.87085195     0.34864529
 c     -1.16472863     0.03808755    -0.28612538
 c     -0.85523370     0.90107527     1.08939671
 c     -0.32321441     1.18021908    -0.62247599
 c      1.11720482     0.78668531    -0.47748693
 h     -0.41593873    -1.75589201     1.19918832
 h     -1.84130063     1.41958702     1.31499015
 h     -0.54079970     2.07932308    -1.02075045
 h      1.87457204     1.45493580    -0.79688738
 o      2.38392370    -1.09324434     0.38206760
 h      3.05554752    -0.39795134     0.32734334
 c     -2.63368307    -0.32123172    -0.54655849
 h     -2.58630637    -0.61326191    -1.65878723
 h     -2.88378661    -1.29254158    -0.08067051
 h     -3.31095190     0.61071885    -0.20670751
 h     -0.04183454     1.06812498     1.72759445
          17

 c      1.20670522    -0.46615616    -0.05574774
 c     -0.13764636    -0.87322270     0.35829019
 c     -1.16653990     0.04627229    -0.31183130
 c     -0.84790511     0.90215649     1.10188797
 c     -0.32697659     1.18681864    -0.62701600
 c      1.10017012     0.79885152    -0.47186610
 h     -0.40552607    -1.69277193     1.22296226
 h     -1.81792824     1.40157559     1.31099345
 h     -0.54834925     2.11243248    -1.02320691
 h      1.91328626     1.43965295    -0.81192582
 o      2.38044259    -1.10593213     0.38800324
 h      3.09207879    -0.36881151     0.33910129
 c     -2.63470966    -0.33153457    -0.54437659
 h     -2.60280087    -0.58027332    -1.67030722
 h     -2.91911210    -1.32948150    -0.08849237
 h     -3.27565258     0.60555429    -0.21297094
 h     -0.00370686     1.08576809     1.73688541
          17

 c      1.19204674    -0.47422913    -0.06046223
 c     -0.11531160    -0.87648187     0.36874766
 c     -1.16684641     0.05302906    -0.33496415
 c     -0.84173308     0.90385258     1.11171728
 c     -0.32951313     1.19190003    -0.62956383
 c      1.08229528     0.81192597    -0.46802101
 h     -0.38926164    -1.61375835     1.22203618
 h     -1.79108455     1.37918165     1.31336668
 h     -0.56573488     2.16369854    -1.03612668
 h      1.95226663     1.42636878    -0.82383103
 o      2.37651429    -1.11713365     0.39335119
 h      3.11694653    -0.35693447     0.35200622
 c     -2.63533523    -0.34117972    -0.54286937
 h     -2.62608294    -0.53988372    -1.67024220
 h     -2.95180768    -1.35449830    -0.09525329
 h     -3.23382194     0.58119243    -0.22865037
 h      0.03973158     1.10149880     1.74740309
          17

 c      1.17902066    -0.48305936    -0.06309817
 c     -0.09479436    -0.87979356     0.37932916
 c     -1.16549884     0.05786673    -0.35493788
 c     -0.83540293     0.90584497     1.11911520
 c     -0.33134499     1.19709119    -0.63088360
 c      1.06471957     0.82550581    -0.46609664
 h     -0.36878798    -1.52815012     1.20280389
 h     -1.76865598     1.35702608     1.32431089
 h     -0.58831890     2.21617437    -1.05222015
 h      1.98296806     1.41141216    -0.82957180
 o      2.37245892    -1.12634049     0.39803123
 h      3.12274069    -0.36872407     0.36593113
 c     -2.63537538    -0.35055509    -0.54212924
 h     -2.65544832    -0.49447524    -1.65995719
 h     -2.97904455    -1.36382304    -0.10275545
 h     -3.19129399     0.54356082    -0.25041581
 h      0.07954473     1.11386465     1.75333097
          17

 c      1.16830088    -0.49195549    -0.06387186
 c     -0.07649299    -0.88196547     0.38876243
 c     -1.16246327     0.06041942    -0.37130024
 c     -0.82781650     0.90783735     1.12421686
 c     -0.33300210     1.20371040    -0.63161181
 c      1.04842497     0.83899954    -0.46611505
 h     -0.34870916    -1.45079717     1.17985435
 h     -1.75801245     1.33936029     1.34558142
 h     -0.61197219     2.25613620    -1.06566532
 h      1.99939316     1.39340543    -0.82732378
 o      2.36826441    -1.13345643     0.40201216
 h      3.10804337    -0.40440580     0.38036309
 c     -2.63437719    -0.36019195    -0.54226945
 h     -2.68988588    -0.44694098    -1.64325869
 h     -2.99898208    -1.35682771    -0.11162590
 h     -3.15628546     0.50355973    -0.27303987
 h      0.10899239     1.12174441     1.75082795
          17

 c      1.16049806    -0.50023451    -0.06306392
 c     -0.06047759    -0.88159025     0.39521440
 c     -1.15779246     0.06046841    -0.38372751
 c     -0.81856211     0.90970520     1.12708240
 c     -0.33493632     1.21249221    -0.63215395
 c      1.03414229     0.85172055    -0.46798430
 h     -0.33668885    -1.40006995     1.17553771
 h     -1.76164254     1.32790488     1.37759271
 h     -0.63383799     2.27582506    -1.07308139
 h      1.99877270     1.37306752    -0.81663493
 o      2.36359518    -1.13876296     0.40529486
 h      3.07715100    -0.45851612     0.39460362
 c     -2.63169072    -0.37065779    -0.54340542
 h     -2.72821512    -0.40026321    -1.62583026
 h     -3.01098617    -1.33612651    -0.12132742
 h     -3.13795562     0.47537602    -0.29012635
 h      0.12472661     1.12461405     1.73845599
          17

 c      1.15617057    -0.50725927    -0.06099992
 c     -0.04696009    -0.87797607     0.39751855
 c     -1.15160019     0.05794911    -0.39201766
 c     -0.80810374     0.91155228     1.12776277
 c     -0.33749580     1.22363988    -0.63270639
 c      1.02229072     0.86297007    -0.47151713
 h     -0.33826619    -1.38672620     1.20522767
 h     -1.77508102     1.32108085     1.41870851
 h     -0.65228375     2.27260227    -1.07312633
 h      1.98179543     1.35284598    -0.79837493
 o      2.35764603    -1.14302514     0.40789859
 h      3.04231049    -0.51819566     0.40793687
 c     -2.62680093    -0.38196535    -0.54558969
 h     -2.76922673    -0.35702910    -1.61358743
 h     -3.01587668    -1.30775749    -0.13005508
 h     -3.14187861     0.46907974    -0.29664227
 h      0.12699120     1.12259403     1.71699319
          17

 c      1.15581882    -0.51245155    -0.05803065
 c     -0.03688548    -0.87195307     0.39664318
 c     -1.14403868     0.05294407    -0.39607984
 c     -0.79754478     0.91357717     1.12628511
 c     -0.34089656     1.23688315    -0.63327284
 c      1.01290774     0.87207568    -0.47643875
 h     -0.35000698    -1.40410297     1.25955344
 h     -1.78967369     1.31551249     1.46552693
 h     -0.66687137     2.24817298    -1.06620122
 h      1.95296281     1.33673360    -0.77469332
 o      2.34908205    -1.14749243     0.40983897
 h      3.02471116    -0.56323431     0.41996670
 c     -2.61970877    -0.39294935    -0.54881405
 h     -2.81162920    -0.31915560    -1.61011803
 h     -3.01603622    -1.28080092    -0.13474900
 h     -3.16545683     0.48250934    -0.29150671
 h      0.11965054     1.11647996     1.68926604
          17

 c      1.15977474    -0.51532012    -0.05448681
 c     -0.03151627    -0.86502730     0.39467334
 c     -1.13528374     0.04566338    -0.39592004
 c     -0.78822927     0.91589976     1.12258627
 c     -0.34516811     1.25144559    -0.63364285
 c      1.00560771     0.87840595    -0.48239896
 h     -0.36336139    -1.43719415     1.31571164
 h     -1.79701092     1.30800738     1.51394919
 h     -0.67866906     2.20887156    -1.05464735
 h      1.92070343     1.33007102    -0.74882726
 o      2.33687107    -1.15311111     0.41111776
 h      3.04153343    -0.57873722     0.43083201
 c     -2.61089324    -0.40168333    -0.55314241
 h     -2.85373459    -0.28804875    -1.61491429
 h     -3.01470265    -1.26494846    -0.13193037
 h     -3.19963712     0.50394226    -0.27701423
 h      0.10993841     1.10770966     1.65989523
          17

 c      1.16801164    -0.51549784    -0.05062742
 c     -0.03167117    -0.85834816     0.39319165
 c     -1.12552952     0.03642278    -0.39163405
 c     -0.78139410     0.91850726     1.11652515
 c     -0.35009312     1.26597867    -0.63334989
 c      0.99972511     0.88142608    -0.48903278
 h     -0.37168762    -1.47383005     1.35579604
 h     -1.79147853     1.29650819     1.56016256
 h     -0.69084310     2.16646937    -1.04325613
 h      1.89566556     1.33865488    -0.72428969
 o      2.32167927    -1.15943859     0.41178017
 h      3.08422157    -0.57250660     0.44040351
 c     -2.60106241    -0.40662535    -0.55867820
 h     -2.89324661    -0.26490299    -1.62408444
 h     -3.01391987    -1.26570675    -0.11982289
 h     -3.23452414     0.52121788    -0.25642900
 h      0.10685590     1.09802077     1.63428678
          17

 c      1.18000977    -0.51276597    -0.04661515
 c     -0.03746174    -0.85251745     0.39293877
 c     -1.11499367     0.02561788    -0.38340805
 c     -0.77778953     0.92132484     1.10804581
 c     -0.35522300     1.27869777    -0.63170563
 c      0.99478820     0.88087136    -0.49608997
 h     -0.37180609    -1.50662349     1.37040051
 h     -1.77084826     1.28020381     1.60118898
 h     -0.70865902     2.13688748    -1.03898947
 h      1.88556873     1.36635672    -0.70326624
 o      2.30522226    -1.16536536     0.41194572
 h      3.12893701    -0.56347762     0.44782376
 c     -2.59105348    -0.40729538    -0.56531902
 h     -2.92749172    -0.25070809    -1.63274795
 h     -3.01263922    -1.28095267    -0.10028592
 h     -3.26257063     0.52638447    -0.23259844
 h      0.11718702     1.08862965     1.61635210
          17

 c      1.19476743    -0.50704881    -0.04253079
 c     -0.04835986    -0.84774349     0.39404944
 c     -1.10393800     0.01368607    -0.37152081
 c     -0.77732011     0.92430464     1.09736473
 c     -0.36012391     1.28807263    -0.62808917
 c      0.99104555     0.87696801    -0.50352825
 h     -0.36307134    -1.53158209     1.35610872
 h     -1.73613851     1.25937686     1.63520441
 h     -0.73690550     2.13264042    -1.04778973
 h      1.88956338     1.41216945    -0.68550433
 o      2.28893575    -1.17016510     0.41175903
 h      3.15749873    -0.56483464     0.45223686
 c     -2.58171263    -0.40412189    -0.57265785
 h     -2.95391871    -0.24603260    -1.63709010
 h     -3.00735872    -1.30289391    -0.07823917
 h     -3.27897019     0.51573578    -0.20767703
 h      0.14105244     1.07947528     1.60618832
          17

 c      1.21094311    -0.49837659    -0.03841658
 c     -0.06336817    -0.84398529     0.39628101
 c     -1.09269642     0.00107344    -0.35634977
 c     -0.77904321     0.92742265     1.08493556
 c     -0.36478930     1.29374425    -0.62239525
 c      0.98941842     0.87043931    -0.51143944
 h     -0.34657559    -1.54719071     1.31360500
 h     -1.69139559     1.23525951     1.66187187
 h     -0.77517455     2.15260091    -1.06947036
 h      1.89897865     1.46986330    -0.66922276
 o      2.27371876    -1.17360146     0.41135991
 h      3.16123083    -0.58223448     0.45321095
 c     -2.57368890    -0.39794193    -0.58010163
 h     -2.97055728    -0.25085209    -1.63533152
 h     -2.99444532    -1.32293124    -0.05927303
 h     -3.28123494     0.48873815    -0.18316494
 h      0.17169408     1.06945873     1.60026302
          17

 c      1.22706090    -0.48684246    -0.03431719
 c     -0.08119255    -0.84099275     0.39910671
 c     -1.08169645    -0.01177556    -0.33838584
 c     -0.78156183     0.93061107     1.07120492
 c     -0.36966875     1.29643335    -0.61505147
 c      0.99093554     0.86225732    -0.51990377
 h     -0.32489910    -1.55467330     1.24748729
 h     -1.64330411     1.20985505     1.68268000
 h     -0.81729655     2.18335204    -1.09754125
 h      1.90357736     1.53085635    -0.65289340
 o      2.26005529    -1.17577086     0.41087654
 h      3.13869992    -0.61627597     0.45075595
 c     -2.56727841    -0.38967294    -0.58701130
 h     -2.97633741    -0.26450126    -1.62796691
 h     -2.97169600    -1.33483647    -0.04782252
 h     -3.26901071     0.44742258    -0.15984804
 h      0.19980877     1.05740610     1.59391657
          17

 c      1.24171384    -0.47258146    -0.03029576
 c     -0.10037383    -0.83823113     0.40168893
 c     -1.07146616    -0.02440643    -0.31825321
 c     -0.78347841     0.93373857     1.05643280
 c     -0.37525481     1.29702580    -0.60659505
 c      0.99627713     0.85340283    -0.52892450
 h     -0.30213368    -1.55945673     1.16728273
 h     -1.59999995     1.18551913     1.70079682
 h     -0.85583910     2.20994633    -1.12416089
 h      1.89620028     1.58719275    -0.63605829
 o      2.24801411    -1.17703690     0.41041542
 h      3.09521212    -0.66342762     0.44531725
 c     -2.56234776    -0.38023253    -0.59279392
 h     -2.97127587    -0.28571811    -1.61764395
 h     -2.93865887    -1.33561085    -0.04653200
 h     -3.24437659     0.39643099    -0.13748333
 h      0.21778848     1.04270677     1.58351525
          17

 c      1.25373255    -0.45578427    -0.02641784
 c     -0.11940359    -0.83478436     0.40288735
 c     -1.06262586    -0.03633923    -0.29672306
 c     -0.78376195     0.93667587     1.04074381
 c     -0.38178891     1.29604646    -0.59739455
 c      1.00563713     0.84476190    -0.53843647
 h     -0.28348093    -1.57279096     1.08772595
 h     -1.56855660     1.16417210     1.71966305
 h     -0.88540865     2.22210455    -1.14350089
 h      1.87382913     1.63293475    -0.61922539
 o      2.23705173    -1.17807061     0.41004193
 h      3.04521719    -0.71511923     0.43782227
 c     -2.55830450    -0.37055796    -0.59700535
 h     -2.95646364    -0.31276457    -1.60864911
 h     -2.89641009    -1.32541723    -0.05618813
 h     -3.21243829     0.34332682    -0.11422168
 h      0.22155517     1.02538296     1.56721948
          17

 c      1.26231147    -0.43673321    -0.02271646
 c     -0.13690694    -0.82964014     0.40169250
 c     -1.05586791    -0.04705235    -0.27471261
 c     -0.78202687     0.93938950     1.02433958
 c     -0.38922903     1.29364392    -0.58762573
 c      1.01874892     0.83709824    -0.54833454
 h     -0.27338939    -1.60887094     1.02374424
 h     -1.55204291     1.14651522     1.74045921
 h     -0.90321874     2.21462291    -1.15226199
 h      1.83708952     1.66456315    -0.60351333
 o      2.22585892    -1.17984102     0.40977353
 h      3.01388307    -0.75758303     0.42949750
 c     -2.55416638    -0.36155322    -0.59949281
 h     -2.93370620    -0.34360517    -1.60569568
 h     -2.84726183    -1.30750341    -0.07570652
 h     -3.18128144     0.29805343    -0.08625657
 h      0.21087392     1.00591915     1.54502965
          17

 c      1.26707801    -0.41583842    -0.01915778
 c     -0.15185127    -0.82273625     0.39813115
 c     -1.05192926    -0.05596927    -0.25325955
 c     -0.77861180     0.94197520     1.00762432
 c     -0.39731581     1.28971864    -0.57732623
 c      1.03493908     0.83102226    -0.55850287
 h     -0.27290421    -1.67284488     0.97962786
 h     -1.54862103     1.13201051     1.76060231
 h     -0.90873446     2.18630606    -1.14932761
 h      1.78972523     1.68130642    -0.59033205
 o      2.21316117    -1.18309855     0.40962327
 h      3.02369753    -0.77989966     0.42100452
 c     -2.54887270    -0.35381831    -0.60045479
 h     -2.90481031    -0.37605161    -1.61199109
 h     -2.79447013    -1.28816999    -0.10211951
 h     -3.15948837     0.26980214    -0.04921691
 h      0.18930707     0.98507928     1.51879199
          17

 c      1.26807674    -0.39366825    -0.01562028
 c     -0.16352331    -0.81558074     0.39338487
 c     -1.05153718    -0.06248157    -0.23344916
 c     -0.77440330     0.94461326     0.99109038
 c     -0.40562139     1.28400238    -0.56642268
 c      1.05317644     0.82692255    -0.56884411
 h     -0.27981323    -1.75317333     0.94708055
 h     -1.55349784     1.11965948     1.77496093
 h     -0.90352369     2.13948888    -1.13571023
 h      1.73833037     1.68576651    -0.58111319
 o      2.19938105    -1.18757657     0.40963634
 h      3.06793358    -0.78662227     0.41187233
 c     -2.54181312    -0.34727066    -0.60022567
 h     -2.87092647    -0.40777372    -1.62751540
 h     -2.74177221    -1.27605320    -0.13096484
 h     -3.15120058     0.26178833    -0.00221639
 h      0.16398841     0.96372303     1.49225146
          17

 c      1.26568068    -0.37097948    -0.01188753
 c     -0.17137673    -0.81029171     0.38879339
 c     -1.05528545    -0.06605347    -0.21627789
 c     -0.77051049     0.94751119     0.97513789
 c     -0.41355324     1.27605113    -0.55470475
 c      1.07215473     0.82487787    -0.57930266
 h     -0.29118051    -1.83150133     0.91576590
 h     -1.56159630     1.10877758     1.77836216
 h     -0.89155342     2.08043828    -1.11505896
 h      1.69189560     1.68451806    -0.57706890
 o      2.18611700    -1.19241632     0.40982684
 h      3.11924448    -0.79073279     0.40154134
 c     -2.53310751    -0.34121306    -0.59894355
 h     -2.83247470    -0.43626982    -1.64886305
 h     -2.69257245    -1.27945433    -0.15772403
 h     -3.15380924     0.26937644     0.04935374
 h      0.14434194     0.94256911     1.47062023
          17

 c      1.26046873    -0.34870113    -0.00767028
 c     -0.17507206    -0.80850041     0.38517134
 c     -1.06344792    -0.06638669    -0.20248297
 c     -0.76783818     0.95087294     0.96008048
 c     -0.42034134     1.26521853    -0.54178345
 c      1.09048349     0.82467557    -0.58987625
 h     -0.30461800    -1.89346100     0.87975907
 h     -1.56914689     1.09930092     1.76731264
 h     -0.87951232     2.01982585    -1.09430954
 h      1.66015752     1.68721925    -0.57900462
 o      2.17456678    -1.19693654     0.41014437
 h      3.15536265    -0.80121181     0.38999514
 c     -2.52335890    -0.33503393    -0.59646720
 h     -2.78962965    -0.45900137    -1.67074370
 h     -2.64909822    -1.30177866    -0.18007421
 h     -3.16125033     0.28406105     0.09647871
 h      0.13843651     0.92199566     1.45882487
          17

 c      1.25310833    -0.32785065    -0.00265710
 c     -0.17463105    -0.81099800     0.38272638
 c     -1.07580615    -0.06357104    -0.19240568
 c     -0.76664825     0.95486392     0.94632963
 c     -0.42512763     1.25082346    -0.52718851
 c      1.10702500     0.82611227    -0.60060472
 h     -0.31828218    -1.93098309     0.83729309
 h     -1.57425584     1.09177083     1.74062672
 h     -0.87570784     1.97082682    -1.08274742
 h      1.65009402     1.70228086    -0.58730766
 o      2.16520933    -1.20073945     0.41050360
 h      3.16497768    -0.82162987     0.37752643
 c     -2.51326541    -0.32878600    -0.59251619
 h     -2.74287094    -0.47368767    -1.68789118
 h     -2.61232763    -1.33881451    -0.19887322
 h     -3.16810583     0.29805942     0.13095947
 h      0.14808753     0.90217182     1.45884945
          17

 c      1.24427074    -0.30940714     0.00342320
 c     -0.17051153    -0.81778158     0.38118552
 c     -1.09158355    -0.05813997    -0.18594950
 c     -0.76644941     0.95955730     0.93448208
 c     -0.42730925     1.23273840    -0.51081383
 c      1.12120681     0.82943215    -0.61152616
 h     -0.33067362    -1.94111812     0.78915350
 h     -1.57708240     1.08722851     1.69955763
 h     -0.88577999     1.94221921    -1.08702138
 h      1.66250090     1.73080875    -0.60212603
 o      2.15801495    -1.20362337     0.41081839
 h      3.14507762    -0.85209275     0.36446018
 c     -2.50341400    -0.32309791    -0.58687041
 h     -2.69325785    -0.47859520    -1.69638423
 h     -2.58264074    -1.38119387    -0.21665808
 h     -3.17116644     0.30613347     0.14750026
 h      0.16749292     0.88348266     1.46873358
          17

 c      1.23458225    -0.29417142     0.01073732
 c     -0.16352753    -0.82818954     0.37995390
 c     -1.10952225    -0.05099139    -0.18264416
 c     -0.76632455     0.96490881     0.92516618
 c     -0.42690425     1.21195469    -0.49343694
 c      1.13300526     0.83532970    -0.62261987
 h     -0.34060833    -1.92530197     0.73778624
 h     -1.57995740     1.08711613     1.64778399
 h     -0.90809401     1.93160391    -1.10514850
 h      1.69229402     1.76558366    -0.62341603
 o      2.15253559    -1.20555836     0.41102729
 h      3.09989770    -0.89012236     0.35091774
 c     -2.49425080    -0.31876072    -0.57950690
 h     -2.64242024    -0.47271721    -1.69428991
 h     -2.56030312    -1.41915992    -0.23559483
 h     -3.16941612     0.30564237     0.14387440
 h      0.18713699     0.86668799     1.48439558
          17

 c      1.22460320    -0.28264263     0.01928956
 c     -0.15465153    -0.84099268     0.37825291
 c     -1.12806163    -0.04320566    -0.18177547
 c     -0.76532645     0.97078545     0.91884335
 c     -0.42440555     1.19026303    -0.47656475
 c      1.14265280     0.84443679    -0.63375884
 h     -0.34748070    -1.89005899     0.68710487
 h     -1.58727014     1.09315261     1.59100764
 h     -0.93532345     1.92865444    -1.12800029
 h      1.73200241     1.79626964    -0.65076764
 o      2.14777040    -1.20672630     0.41112510
 h      3.04317488    -0.93031092     0.33637797
 c     -2.48611168    -0.31646223    -0.57062806
 h     -2.59238669    -0.45583591    -1.68191720
 h     -2.54553851    -1.44549621    -0.25662983
 h     -3.16382197     0.29628063     0.12067986
 h      0.19845129     0.85269284     1.50201508
          17

 c      1.21482564    -0.27495280     0.02889004
 c     -0.14478099    -0.85440400     0.37522118
 c     -1.14554456    -0.03584181    -0.18252074
 c     -0.76273728     0.97702395     0.91577218
 c     -0.42034156     1.16947767    -0.46180273
 c      1.15038689     0.85687942    -0.64468068
 h     -0.35188137    -1.84868748     0.64252441
 h     -1.60434340     1.10708430     1.53551096
 h     -0.95974137     1.92333508    -1.14589624
 h      1.77472966     1.81445608    -0.68333182
 o      2.14201323    -1.20754157     0.41121347
 h      3.00055809    -0.96418281     0.31889957
 c     -2.47922259    -0.31674122    -0.56063889
 h     -2.54533098    -0.42848899    -1.66184874
 h     -2.53847684    -1.45625375    -0.27959727
 h     -3.15744082     0.28008198     0.08131122
 h      0.19600104     0.84229679     1.51918838
          17

 c      1.20568168    -0.27087794     0.03916540
 c     -0.13457140    -0.86620384     0.37002955
 c     -1.16040131    -0.02978244    -0.18405029
 c     -0.75831123     0.98350180     0.91612946
 c     -0.41506493     1.15103078    -0.45044350
 c      1.15634778     0.87218713    -0.65499696
 h     -0.35613672    -1.82105733     0.61033886
 h     -1.63458407     1.13020867     1.48558041
 h     -0.97602491     1.90967734    -1.15231700
 h      1.81532335     1.81548833    -0.71993680
 o      2.13357390    -1.20841016     0.41149228
 h      2.99819900    -0.98427418     0.29532804
 c     -2.47365319    -0.32002410    -0.55011977
 h     -2.50326786    -0.39184366    -1.63864710
 h     -2.53913583    -1.45068466    -0.30357281
 h     -3.15567855     0.26156375     0.03190612
 h      0.17785273     0.83605724     1.53515244
          17

 c      1.19755203    -0.26990830     0.04960765
 c     -0.12449864    -0.87451140     0.36211811
 c     -1.17129626    -0.02565113    -0.18559009
 c     -0.75250579     0.99020820     0.92007862
 c     -0.40876925     1.13591459    -0.44333410
 c      1.16055669     0.88942180    -0.66424319
 h     -0.36304500    -1.82515968     0.59523704
 h     -1.67630933     1.16277591     1.44163128
 h     -0.98147483     1.88570209    -1.14429387
 h      1.85061226     1.79843271    -0.75928993
 o      2.12263463    -1.20926924     0.41203475
 h      3.03345656    -0.99170718     0.26496635
 c     -2.46930417    -0.32658080    -0.53976307
 h     -2.46774701    -0.34748685    -1.61790559
 h     -2.54744814    -1.43136209    -0.32716019
 h     -3.16569547     0.24712566    -0.01974911
 h      0.14552566     0.83415771     1.55085077
          17

 c      1.19077290    -0.27135745     0.05964531
 c     -0.11517626    -0.87905917     0.35147792
 c     -1.17723446    -0.02379976    -0.18645840
 c     -0.74646741     0.99727888     0.92759404
 c     -0.40155208     1.12470885    -0.44082452
 c      1.16291655     0.90735219    -0.67193751
 h     -0.37216713    -1.86218968     0.59699412
 h     -1.72256345     1.20370951     1.40116961
 h     -0.97565799     1.85266348    -1.12197852
 h      1.87950542     1.76562265    -0.80023914
 o      2.11104200    -1.20975069     0.41266919
 h      3.07820912    -0.99348256     0.23141003
 c     -2.46607686    -0.33625951    -0.53021703
 h     -2.43967460    -0.29724000    -1.60442403
 h     -2.56334122    -1.40468949    -0.34869861
 h     -3.19329194     0.24237963    -0.06727811
 h      0.10398143     0.83621559     1.56914507
          17

 c      1.18562592    -0.27448311     0.06871761
 c     -0.10743794    -0.88122062     0.33861291
 c     -1.17763202    -0.02435574    -0.18609476
 c     -0.74169387     1.00496778     0.93820317
 c     -0.39342258     1.11757339    -0.44271398
 c      1.16321929     0.92460774    -0.67762055
 h     -0.37893100    -1.91584915     0.61070096
 h     -1.76433367     1.25092906     1.36143287
 h     -0.96047510     1.81489239    -1.08861935
 h      1.90310937     1.72208697    -0.84208326
 o      2.10046854    -1.20962624     0.41318059
 h      3.10783027    -0.99497508     0.19916098
 c     -2.46417966    -0.34811437    -0.52194265
 h     -2.41940586    -0.24322154    -1.60008089
 h     -2.58688764    -1.38105186    -0.36651713
 h     -3.23802297     0.24824442    -0.10883639
 h      0.06103138     0.84115952     1.59478564
          17

 c      1.18229627    -0.27859128     0.07633342
 c     -0.10200640    -0.88272567     0.32421621
 c     -1.17235919    -0.02729237    -0.18409244
 c     -0.73954128     1.01356294     0.95099758
 c     -0.38423898     1.11419789    -0.44821949
 c      1.16118630     0.93983617    -0.68087836
 h     -0.37828381    -1.96683810     0.63020227
 h     -1.79397805     1.30198157     1.32105183
 h     -0.94075398     1.78020227    -1.05096148
 h      1.92444915     1.67445172    -0.88481763
 o      2.09186262    -1.20886575     0.41343604
 h      3.10976721    -0.99864167     0.17146196
 c     -2.46415005    -0.36047924    -0.51527721
 h     -2.40703083    -0.18817132    -1.60292252
 h     -2.61836639    -1.37248405    -0.37944469
 h     -3.29204835     0.26020057    -0.14633572
 h      0.02486527     0.84752730     1.63301773
          17

 c      1.18081972    -0.28310348     0.08210524
 c     -0.09922957    -0.88486047     0.30894970
 c     -1.16175372    -0.03247221    -0.18022986
 c     -0.74073621     1.02327039     0.96500658
 c     -0.37366849     1.11381354    -0.45607280
 c      1.15660541     0.95190935    -0.68137424
 h     -0.36725807    -2.00174183     0.65035028
 h     -1.80691098     1.35456811     1.28021770
 h     -0.92441128     1.75960564    -1.01886699
 h      1.94702892     1.62884892    -0.92901286
 o      2.08561828    -1.20755628     0.41339296
 h      3.08076613    -1.00510411     0.15004938
 c     -2.46651554    -0.37176597    -0.51053680
 h     -2.40254746    -0.13557025    -1.60841210
 h     -2.65767043    -1.38628574    -0.38755008
 h     -3.34462039     0.27175429    -0.18196013
 h     -0.00026280     0.85435585     1.68618507
          17

 c      1.18104481    -0.28759214     0.08576379
 c     -0.09902205    -0.88840050     0.29339131
 c     -1.14659174    -0.03963870    -0.17448549
 c     -0.74514895     1.03412849     0.97960251
 c     -0.36140458     1.11550880    -0.46492152
 c      1.14956712     0.96012962    -0.67891720
 h     -0.34510334    -2.01360352     0.66743068
 h     -1.80197201     1.40689458     1.24023638
 h     -0.91967106     1.76354879    -1.00169920
 h      1.97222493     1.58850437    -0.97503720
 o      2.08167373    -1.20585806     0.41310497
 h      3.02523116    -1.01370862     0.13495784
 c     -2.47156713    -0.38127626    -0.50796092
 h     -2.40578992    -0.08921570    -1.61174665
 h     -2.70303854    -1.41923095    -0.39237531
 h     -3.38674106     0.27774807    -0.21624142
 h     -0.01653889     0.86191511     1.75082053
          17

 c      1.18262399    -0.29179385     0.08715979
 c     -0.10088553    -0.89374484     0.27804303
 c     -1.12801996    -0.04837172    -0.16702759
 c     -0.75200239     1.04601121     0.99452812
 c     -0.34770712     1.11887533    -0.47395300
 c      1.14063278     0.96427982    -0.67353878
 h     -0.31270767    -2.00041746     0.67903471
 h     -1.78137054     1.45798134     1.20308261
 h     -0.92869571     1.79440230    -1.00190871
 h      1.99747368     1.55298460    -1.02203296
 o      2.07939060    -1.20401357     0.41278272
 h      2.95705726    -1.02226590     0.12345535
 c     -2.47933888    -0.38918836    -0.50764598
 h     -2.41626064    -0.05255922    -1.60955521
 h     -2.75073734    -1.45987572    -0.39614157
 h     -3.41287485     0.27540286    -0.24812128
 h     -0.03024699     0.87137742     1.81883999
          17

 c      1.18504050    -0.29559655     0.08625135
 c     -0.10395166    -0.90098671     0.26332683
 c     -1.10746088    -0.05804659    -0.15818356
 c     -0.76023910     1.05867515     1.00964006
 c     -0.33362761     1.12425739    -0.48305884
 c      1.13075284     0.96446941    -0.66549976
 h     -0.27219588    -1.96449820     0.68414676
 h     -1.75053779     1.50801301     1.17102413
 h     -0.94500248     1.84374554    -1.01362733
 h      2.01724356     1.51980599    -1.06766381
 o      2.07739699    -1.20238001     0.41289787
 h      2.90203036    -1.02652323     0.10835838
 c     -2.48960087    -0.39601774    -0.50954666
 h     -2.43302731    -0.02820453    -1.60057475
 h     -2.79633585    -1.49583306    -0.40077254
 h     -3.42095502     0.26418059    -0.27552464
 h     -0.04759690     0.88391695     1.88142533
          17

 c      1.18767270    -0.29900276     0.08307686
 c     -0.10706102    -0.90986237     0.24952871
 c     -1.08649673    -0.06783109    -0.14839419
 c     -0.76877459     1.07179215     1.02471924
 c     -0.32054220     1.13223452    -0.49236577
 c      1.12100584     0.96094229    -0.65521561
 h     -0.22672744    -1.91318841     0.68374638
 h     -1.71745936     1.55855535     1.14616606
 h     -0.95881557     1.89877549    -1.02846443
 h      2.02574073     1.48658822    -1.10884545
 o      2.07423668    -1.20132790     0.41405129
 h      2.88741503    -1.02195710     0.08024630
 c     -2.50184683    -0.40227487    -0.51349183
 h     -2.45472516    -0.01762140    -1.58578298
 h     -2.83605985    -1.51830492    -0.40750218
 h     -3.41220235     0.24560738    -0.29574830
 h     -0.07245750     0.90014870     1.93182785
          17

 c      1.18989548    -0.30209450     0.07772437
 c     -0.10891231    -0.91962535     0.23668572
 c     -1.06673484    -0.07674269    -0.13815572
 c     -0.77671226     1.08500911     1.03944169
 c     -0.30964686     1.14311064    -0.50185749
 c      1.11235071     0.95398136    -0.64316429
 h     -0.18013742    -1.86017308     0.68186625
 h     -1.69059806     1.61205592     1.12990585
 h     -0.96246818     1.94877668    -1.04019109
 h      2.01904796     1.45216470    -1.14271158
 o      2.07016976    -1.20089047     0.41628648
 h      2.91311528    -1.00953545     0.03859942
 c     -2.51529898    -0.40842985    -0.51919511
 h     -2.47965619    -0.02096664    -1.56836034
 h     -2.86736271    -1.52294245    -0.41688645
 h     -3.39121277     0.22337665    -0.30563844
 h     -0.10599335     0.91999343     1.96630561
          17

 c      1.19119560    -0.30504252     0.07032555
 c     -0.10829086    -0.92910302     0.22452442
 c     -1.04966357    -0.08376088    -0.12795442
 c     -0.78362864     1.09809540     1.05340008
 c     -0.30176496     1.15679818    -0.51132705
 c      1.10546136     0.94389719    -0.62981757
 h     -0.13594552    -1.82429747     0.68585239
 h     -1.67537987     1.67014842     1.12256087
 h     -0.95180042     1.98701481    -1.04554457
 h      1.99604919     1.41675193    -1.16731112
 o      2.06704028    -1.20075380     0.41894000
 h      2.95319708    -0.99559210    -0.00578841
 c     -2.52893708    -0.41495207    -0.52627613
 h     -2.50600172    -0.03699325    -1.55342330
 h     -2.88902223    -1.50946740    -0.42886284
 h     -3.36581134     0.20338212    -0.30174578
 h     -0.14690041     0.94269767     1.98428416
          17

 c      1.19125296    -0.30814315     0.06108101
 c     -0.10431619    -0.93738457     0.21273190
 c     -1.03652166    -0.08796626    -0.11820607
 c     -0.78977284     1.11110548     1.06607478
 c     -0.29730441     1.17288524    -0.52043819
 c      1.10061984     0.93104537    -0.61559603
 h     -0.09609084    -1.82061854     0.70264076
 h     -1.67166827     1.73169773     1.12346691
 h     -0.92572900     2.01044859    -1.04363230
 h      1.95868325     1.38182448    -1.18207687
 o      2.06644665    -1.20060581     0.42132283
 h      2.98443574    -0.98572680    -0.04187931
 c     -2.54163608    -0.42219831    -0.53430943
 h     -2.53215728    -0.06320183    -1.54709837
 h     -2.90121256    -1.48157592    -0.44271948
 h     -3.34522195     0.19259947    -0.28082745
 h     -0.19160607     0.96688203     1.98852165
          17

 c      1.18996133    -0.31184401     0.05029440
 c     -0.09653770    -0.94476307     0.20150675
 c     -1.02819428    -0.08867160    -0.10920975
 c     -0.79595052     1.12437780     1.07677214
 c     -0.29623220     1.19068533    -0.52875170
 c      1.09765164     0.91584676    -0.60083736
 h     -0.06121981    -1.84819776     0.73175025
 h     -1.67483499     1.79264886     1.13141399
 h     -0.88589238     2.01950306    -1.03555956
 h      1.91195785     1.35001873    -1.18822151
 o      2.06919122    -1.20024347     0.42301091
 h      2.99505033    -0.98287682    -0.06325222
 c     -2.55250412    -0.43003040    -0.54289040
 h     -2.55709031    -0.09643941    -1.55452197
 h     -2.90571463    -1.44734719    -0.45699775
 h     -3.33546123     0.19573343    -0.24124016
 h     -0.23454740     0.99066112     1.98518576
          17

 c      1.18740745    -0.31674933     0.03839233
 c     -0.08491868    -0.95245261     0.19156674
 c     -1.02512388    -0.08553485    -0.10111831
 c     -0.80315472     1.13834904     1.08466548
 c     -0.29805289     1.20920475    -0.53569624
 c      1.09594081     0.89881167    -0.58578442
 h     -0.03210512    -1.89222465     0.76483190
 h     -1.67909719     1.84784653     1.14498643
 h     -0.83680711     2.01860112    -1.02462260
 h      1.86352832     1.32496578    -1.18891406
 o      2.07547540    -1.19954140     0.42380417
 h      2.98188623    -0.98797213    -0.06753629
 c     -2.56120881    -0.43742777    -0.55168478
 h     -2.58047544    -0.13380749    -1.57727442
 h     -2.90598671    -1.41909406    -0.46949066
 h     -3.33505750     0.21147912    -0.18498182
 h     -0.26914524     1.01197193     1.98282054
          17

 c      1.18383976    -0.32359924     0.02591648
 c     -0.06989449    -0.96146727     0.18359247
 c     -1.02726269    -0.07861293    -0.09393537
 c     -0.81215753     1.15333451     1.08907045
 c     -0.30184632     1.22708308    -0.54053027
 c      1.09459725     0.88059062    -0.57063917
 h     -0.00966763    -1.93659482     0.79226348
 h     -1.68006149     1.89299118     1.16268498
 h     -0.78595208     2.01693976    -1.01670810
 h      1.82206968     1.31061671    -1.18855229
 o      2.08503586    -1.19844359     0.42369816
 h      2.94854906    -1.00037776    -0.05589420
 c     -2.56792088    -0.44275296    -0.56046348
 h     -2.60246680    -0.17324385    -1.61206770
 h     -2.90616040    -1.41006167    -0.47762693
 h     -3.33663824     0.23293100    -0.11826890
 h     -0.29004558     1.02919685     1.98889576
          17

 c      1.17964652    -0.33320619     0.01347935
 c     -0.05238611    -0.97212983     0.17791779
 c     -1.03412415    -0.06830760    -0.08754867
 c     -0.82320769     1.16938631     1.08984450
 c     -0.30649232     1.24273772    -0.54242157
 c      1.09279392     0.86206350    -0.55572603
 h      0.00563656    -1.97042810     0.80734401
 h     -1.67563249     1.92565732     1.18297789
 h     -0.74207262     2.02702647    -1.01946046
 h      1.79409010     1.30966587    -1.19045795
 o      2.09706979    -1.19700212     0.42296179
 h      2.90678963    -1.01760401    -0.03408809
 c     -2.57307688    -0.44477203    -0.56909624
 h     -2.62331454    -0.21335772    -1.65200675
 h     -2.90839420    -1.42678810    -0.47936070
 h     -3.33246851     0.25178696    -0.04951508
 h     -0.29576217     1.04182977     2.00505781
          17

 c      1.17534136    -0.34634253     0.00168396
 c     -0.03366911    -0.98421658     0.17456145
 c     -1.04492686    -0.05522919    -0.08178058
 c     -0.83598142     1.18625564     1.08749676
 c     -0.31115519     1.25500237    -0.54081298
 c      1.09008420     0.84439322    -0.54165891
 h      0.01393970    -1.98824545     0.80673348
 h     -1.66604424     1.94560989     1.20439689
 h     -0.71042737     2.05758535    -1.03817217
 h      1.78106675     1.32175839    -1.19418500
 o      2.11008238    -1.19542770     0.42226268
 h      2.87899802    -1.03481162    -0.01421353
 c     -2.57724949    -0.44343884    -0.57747147
 h     -2.64314513    -0.25291730    -1.68931535
 h     -2.91097304    -1.46372208    -0.47399841
 h     -3.31788704     0.26168518     0.01324425
 h     -0.28922668     1.05060826     2.02577939
          17

 c      1.17154541    -0.36356660    -0.00898840
 c     -0.01518499    -0.99722083     0.17333389
 c     -1.05876281    -0.04005597    -0.07643324
 c     -0.84977879     1.20343764     1.08285651
 c     -0.31564478     1.26385612    -0.53585284
 c      1.08643063     0.82888939    -0.52927322
 h      0.01578945    -1.98887777     0.78989940
 h     -1.65367795     1.95484553     1.22571262
 h     -0.68915250     2.10534596    -1.07079841
 h      1.77974603     1.34324735    -1.19536109
 o      2.12236197    -1.19400214     0.42244242
 h      2.89069785    -1.04656862    -0.01077412
 c     -2.58096642    -0.43964075    -0.58542624
 h     -2.66196294    -0.29053387    -1.71753846
 h     -2.90990280    -1.50748518    -0.46219232
 h     -3.29170255     0.25913557     0.06374616
 h     -0.27566794     1.05697828     2.04207564
          17

 c      1.16893690    -0.38502463    -0.01828742
 c      0.00162628    -1.01048673     0.17388344
 c     -1.07472807    -0.02343082    -0.07131791
 c     -0.86376385     1.22025072     1.07666864
 c     -0.32017118     1.27022442    -0.52828992
 c      1.08198319     0.81668752    -0.51932841
 h      0.01193562    -1.97517834     0.75893763
 h     -1.64272668     1.95741954     1.24614970
 h     -0.67232037     2.15747529    -1.10909811
 h      1.78502426     1.36886532    -1.18832724
 o      2.13366513    -1.19277163     0.42359626
 h      2.94403895    -1.05210722    -0.02571501
 c     -2.58451522    -0.43450286    -0.59274409
 h     -2.67974777    -0.32463763    -1.73259651
 h     -2.90167681    -1.54487980    -0.44531440
 h     -3.25553966     0.24329877     0.09795805
 h     -0.26016709     1.06243419     2.04595945
          17

 c      1.16816504    -0.41032257    -0.02624189
 c      0.01545775    -1.02318385     0.17567850
 c     -1.09199341    -0.00590733    -0.06627283
 c     -0.87714939     1.23595117     1.06940007
 c     -0.32491307     1.27518383    -0.51899190
 c      1.07688237     0.80844390    -0.51224835
 h      0.00306993    -1.95467026     0.71885948
 h     -1.63829192     1.95863408     1.26548569
 h     -0.65495209     2.20074913    -1.14411981
 h      1.79243424     1.39368796    -1.16873871
 o      2.14547747    -1.19156465     0.42494487
 h      3.01395760    -1.05510569    -0.04634773
 c     -2.58787528    -0.42901770    -0.59919451
 h     -2.69654899    -0.35360222    -1.73312003
 h     -2.88441572    -1.56687619    -0.42489618
 h     -3.21334388     0.21573798     0.11438169
 h     -0.24644266     1.06812779     2.03251780
          17

 c      1.16975733    -0.43855594    -0.03311698
 c      0.02524936    -1.03423886     0.17800189
 c     -1.10982720     0.01206282    -0.06117363
 c     -0.88938431     1.24991260     1.06123983
 c     -0.32987136     1.27952695    -0.50866664
 c      1.07119267     0.80421140    -0.50804401
 h     -0.01054364    -1.93993596     0.67755125
 h     -1.64451531     1.96320104     1.28378283
 h     -0.63463508     2.22637555    -1.16938489
 h      1.79913961     1.41425768    -1.13462889
 o      2.15930562    -1.19029494     0.42576776
 h      3.07534463    -1.05852480    -0.06049367
 c     -2.59072854    -0.42401003    -0.60459463
 h     -2.71255910    -0.37591048    -1.72054590
 h     -2.85771555    -1.56894645    -0.40234768
 h     -3.17126374     0.18049417     0.11464453
 h     -0.23654814     1.07471656     2.00019178
          17

 c      1.17404751    -0.46847629    -0.03931551
 c      0.03026627    -1.04252980     0.18012035
 c     -1.12759767     0.03011870    -0.05594475
 c     -0.90034646     1.26182905     1.05217993
 c     -0.33491376     1.28372034    -0.49782869
 c      1.06490891     0.80349617    -0.50636611
 h     -0.02934338    -1.94546193     0.64353057
 h     -1.66237242     1.97301486     1.30073127
 h     -0.61101257     2.23021324    -1.18126932
 h      1.80408917     1.42899930    -1.08642468
 o      2.17597108    -1.18901357     0.42573722
 h      3.11414318    -1.06339578    -0.06214325
 c     -2.59248456    -0.42018583    -0.60887570
 h     -2.72817422    -0.39032935    -1.69912912
 h     -2.82223485    -1.55046775    -0.37881929
 h     -3.13757286     0.14419989     0.10419749
 h     -0.23078489     1.08230073     1.95060601
          17

 c      1.18112679    -0.49872243    -0.04526663
 c      0.03009647    -1.04757871     0.18168952
 c     -1.14477561     0.04797482    -0.05056772
 c     -0.91041844     1.27179020     1.04207748
 c     -0.33983969     1.28795841    -0.48683452
 c      1.05797177     0.80541382    -0.50660489
 h     -0.05396378    -1.97847430     0.62085190
 h     -1.68890234     1.98636739     1.31515616
 h     -0.58509097     2.21192143    -1.17865577
 h      1.80797188     1.43832378    -1.02658362
 o      2.19571976    -1.18784334     0.42481218
 h      3.12540525    -1.06958457    -0.05002067
 c     -2.59236421    -0.41806507    -0.61208246
 h     -2.74401896    -0.39608518    -1.67560098
 h     -2.77942709    -1.51454224    -0.35503972
 h     -3.12170511     0.11519867     0.09180469
 h     -0.22749711     1.09038019     1.88850741
          17

 c      1.19080374    -0.52804184    -0.05133354
 c      0.02458730    -1.05006036     0.18295020
 c     -1.16094406     0.06540484    -0.04508119
 c     -0.92036524     1.28016179     1.03067139
 c     -0.34441439     1.29216913    -0.47588628
 c      1.05028710     0.80886799    -0.50800011
 h     -0.08398347    -2.03200835     0.60649459
 h     -1.71867155     1.99935699     1.32526052
 h     -0.55890607     2.17471931    -1.16298854
 h      1.81303693     1.44447824    -0.95897883
 o      2.21831897    -1.18693589     0.42315258
 h      3.11148565    -1.07623307    -0.02640073
 c     -2.58965945    -0.41767198    -0.61418945
 h     -2.76083586    -0.39300638    -1.65778832
 h     -2.73141381    -1.46839780    -0.33101142
 h     -3.13115058     0.10031142     0.08563136
 h     -0.22292485     1.09787508     1.82150837
          17

 c      1.20256790    -0.55545129    -0.05775201
 c      0.01387290    -1.05126937     0.18437179
 c     -1.17580578     0.08222378    -0.03956991
 c     -0.93106609     1.28737975     1.01765989
 c     -0.34837512     1.29595205    -0.46497774
 c      1.04178510     0.81273227    -0.50976701
 h     -0.11768939    -2.09054611     0.59433799
 h     -1.74607323     2.00803421     1.32932998
 h     -0.53546003     2.12598380    -1.13900393
 h      1.82235465     1.45080568    -0.88786546
 o      2.24294084    -1.18646432     0.42115034
 h      3.08362254    -1.08163515     0.00227161
 c     -2.58414142    -0.41815675    -0.61487667
 h     -2.77908887    -0.38161202    -1.65168309
 h     -2.68079646    -1.42354638    -0.30561537
 h     -3.16704395     0.10049003     0.08716115
 h     -0.21196106     1.10340655     1.75863126
          17

 c      1.21560192    -0.58029400    -0.06461073
 c     -0.00153915    -1.05229376     0.18625509
 c     -1.18917312     0.09826935    -0.03414675
 c     -0.94314542     1.29376921     1.00294372
 c     -0.35143880     1.29852490    -0.45382132
 c      1.03255541     0.81604355    -0.51122947
 h     -0.15309054    -2.13969889     0.57973492
 h     -1.76694862     2.00980601     1.32628284
 h     -0.51861555     2.07781497    -1.11560804
 h      1.83812865     1.46016965    -0.81658286
 o      2.26795773    -1.18664238     0.41951752
 h      3.06502561    -1.08280213     0.02397099
 c     -2.57627011    -0.41794176    -0.61371978
 h     -2.79831376    -0.36320043    -1.65815552
 h     -2.63014296    -1.39349735    -0.27674972
 h     -3.22295271     0.11030511     0.09019934
 h     -0.19086335     1.10605290     1.70699673
          17

 c      1.22887668    -0.60218704    -0.07188145
 c     -0.02079444    -1.05371813     0.18864200
 c     -1.20093979     0.11337631    -0.02893368
 c     -0.95661604     1.29943279     0.98687711
 c     -0.35335912     1.29891629    -0.44194667
 c      1.02299945     0.81816164    -0.51189854
 h     -0.18872099    -2.17021574     0.56064224
 h     -1.77932624     2.00396941     1.31589587
 h     -0.51236872     2.04475532    -1.10458423
 h      1.85971977     1.47322470    -0.74682104
 o      2.29143022    -1.18769444     0.41906813
 h      3.08325356    -1.07608940     0.02478641
 c     -2.56700127    -0.41560695    -0.61056609
 h     -2.81672750    -0.33989225    -1.67234228
 h     -2.58136836    -1.38717367    -0.24312515
 h     -3.28849438     0.12200400     0.08643921
 h     -0.16082040     1.10621454     1.66863491
          17

 c      1.24130658    -0.62091995    -0.07947563
 c     -0.04284120    -1.05569112     0.19138575
 c     -1.21105090     0.12733831    -0.02404532
 c     -0.97082386     1.30425064     0.97021626
 c     -0.35406426     1.29664172    -0.42923245
 c      1.01384344     0.81879356    -0.51144635
 h     -0.22383750    -2.17785748     0.53701185
 h     -1.78367566     1.99181279     1.29886984
 h     -0.51906122     2.03579059    -1.11401948
 h      1.88317943     1.48800960    -0.67910430
 o      2.31296433    -1.18965063     0.41985267
 h      3.14107243    -1.06076750     0.00300886
 c     -2.55741086    -0.41073078    -0.60547281
 h     -2.83160372    -0.31437250    -1.68658822
 h     -2.53591676    -1.40261429    -0.20685834
 h     -3.35350538     0.12918243     0.07022712
 h     -0.12850730     1.10560792     1.64090428
          17

 c      1.25192081    -0.63638974    -0.08727334
 c     -0.06659035    -1.05803073     0.19422946
 c     -1.21948477     0.13987631    -0.01957783
 c     -0.98474280     1.30797153     0.95381464
 c     -0.35376735     1.29230841    -0.41648547
 c      1.00596224     0.81787624    -0.50962828
 h     -0.25838502    -2.16262893     0.51013813
 h     -1.78289670     1.97652134     1.27683236
 h     -0.53773668     2.04704586    -1.14105910
 h      1.90290410     1.50118998    -0.61382376
 o      2.33396671    -1.19225912     0.42102284
 h      3.21233698    -1.04039116    -0.02874144
 c     -2.54840118    -0.40383080    -0.59850463
 h     -2.84009668    -0.28936221    -1.69402269
 h     -2.49553209    -1.42909671    -0.17330673
 h     -3.40999665     0.12794336     0.03958051
 h     -0.10273392     1.10632082     1.61981082
          17

 c      1.25999484    -0.64858765    -0.09511228
 c     -0.09101138    -1.06024269     0.19684692
 c     -1.22624396     0.15064386    -0.01560647
 c     -0.99732090     1.31031898     0.93838348
 c     -0.35287972     1.28722072    -0.40517115
 c      1.00014905     0.81543532    -0.50623455
 h     -0.29301875    -2.12874852     0.48237499
 h     -1.78184500     1.96272441     1.25215195
 h     -0.56474414     2.06610009    -1.17463752
 h      1.91386292     1.50964960    -0.55179417
 o      2.35574222    -1.19519222     0.42171222
 h      3.27172554    -1.01917809    -0.05789140
 c     -2.54060040    -0.39574449    -0.58975102
 h     -2.83988166    -0.26718656    -1.69046649
 h     -2.46233309    -1.45459244    -0.14821937
 h     -3.45254781     0.11669743    -0.00451139
 h     -0.09084145     1.10994155     1.60254556
          17

 c      1.26509918    -0.65759330    -0.10278008
 c     -0.11516533    -1.06146571     0.19885440
 c     -1.23134658     0.15926667    -0.01219111
 c     -1.00773473     1.31110981     0.92443952
 c     -0.35182126     1.28257784    -0.39668725
 c      0.99695908     0.81149685    -0.50108265
 h     -0.32926690    -2.08525233     0.45707351
 h     -1.78588630     1.95525457     1.22731333
 h     -0.59572866     2.08110067    -1.20365775
 h      1.91300535     1.51143049    -0.49419405
 o      2.37878586    -1.19816466     0.42137190
 h      3.30583631    -1.00000816    -0.07745902
 c     -2.53436723    -0.38722708    -0.57939345
 h     -2.82944066    -0.24958509    -1.67490021
 h     -2.43829035    -1.47036143    -0.13565021
 h     -3.47835550     0.09576315    -0.05884985
 h     -0.09705178     1.11724514     1.58816150
          17

 c      1.26707839    -0.66355562    -0.11002843
 c     -0.13820576    -1.06048696     0.19983534
 c     -1.23481908     0.16539256    -0.00938271
 c     -1.01561286     1.31040913     0.91236390
 c     -0.35090867     1.27913424    -0.39200966
 c      0.99664077     0.80604538    -0.49402507
 h     -0.36963286    -2.04573741     0.43830431
 h     -1.79842804     1.95708007     1.20386360
 h     -0.62692943     2.08456920    -1.22090229
 h      1.89978689     1.50606410    -0.44225555
 o      2.40297618    -1.20094684     0.41970416
 h      3.31038294    -0.98440589    -0.08487398
 c     -2.52978042    -0.37888011    -0.56770133
 h     -2.80813239    -0.23765454    -1.64941683
 h     -2.42480816    -1.47176054    -0.13753633
 h     -3.48755799     0.06717923    -0.11847338
 h     -0.12214828     1.12820667     1.57743189
          17

 c      1.26599808    -0.66666716    -0.11659937
 c     -0.15942602    -1.05611266     0.19944096
 c     -1.23669272     0.16873779    -0.00722367
 c     -1.02119064     1.30864132     0.90243388
 c     -0.35033705     1.27722004    -0.39166891
 c      0.99911387     0.79900137    -0.48496238
 h     -0.41689307    -2.02402522     0.42968457
 h     -1.81891822     1.96764420     1.18164947
 h     -0.65555059     2.07313464    -1.22305714
 h      1.87631100     1.49469688    -0.39693338
 o      2.42775697    -1.20338070     0.41661807
 h      3.28773480    -0.97258437    -0.08098848
 c     -2.52658874    -0.37119254    -0.55499374
 h     -2.77616055    -0.23181920    -1.61903753
 h     -2.42251528    -1.45783189    -0.15393004
 h     -3.48392728     0.03469922    -0.17699648
 h     -0.16348031     1.14208046     1.57273952
          17

 c      1.26208779    -0.66714180    -0.12225006
 c     -0.17842340    -1.04793615     0.19756397
 c     -1.23700209     0.16912561    -0.00573773
 c     -1.02524894     1.30652605     0.89474272
 c     -0.35019515     1.27682333    -0.39577665
 c      1.00397284     0.79021033    -0.47386570
 h     -0.47191176    -2.02526051     0.43236631
 h     -1.84325414     1.98320371     1.15913841
 h     -0.67982018     2.04664811    -1.21001910
 h      1.84730573     1.48017895    -0.35860285
 o      2.45211783    -1.20543603     0.41229496
 h      3.24764531    -0.96279228    -0.07084688
 c     -2.52418896    -0.36453198    -0.54161635
 h     -2.73442054    -0.23183048    -1.59105230
 h     -2.43112058    -1.43121699    -0.18316391
 h     -3.47533536     0.00362025    -0.22732506
 h     -0.21513987     1.15751424     1.57809369
          17

 c      1.25568618    -0.66520614    -0.12676798
 c     -0.19523162    -1.03670771     0.19441106
 c     -1.23577920     0.16650762    -0.00491069
 c     -1.02880849     1.30486118     0.88910292
 c     -0.35046510     1.27761583    -0.40398884
 c      1.01053828     0.77946501    -0.46080560
 h     -0.53177465    -2.04170697     0.44419301
 h     -1.86617862     1.99882547     1.13447005
 h     -0.69920644     2.00800235    -1.18487687
 h      1.81962181     1.46687316    -0.32684628
 o      2.47448369    -1.20730753     0.40731798
 h      3.20939804    -0.94992962    -0.06554651
 c     -2.52178722    -0.35900217    -0.52796620
 h     -2.68417371    -0.23688512    -1.57310820
 h     -2.44931844    -1.39868138    -0.22185530
 h     -3.47230689    -0.02018023    -0.26324151
 h     -0.26914983     1.17285268     1.59861216
          17

 c      1.24718745    -0.66111233    -0.12997547
 c     -0.21019193    -1.02376655     0.19036904
 c     -1.23304330     0.16096152    -0.00467116
 c     -1.03268061     1.30429414     0.88514271
 c     -0.35097759     1.27891502    -0.41542196
 c      1.01800818     0.76661558    -0.44596711
 h     -0.59094793    -2.05947806     0.46122915
 h     -1.88353047     2.01030004     1.10627858
 h     -0.71500374     1.96369091    -1.15466327
 h      1.80055469     1.45955840    -0.30053983
 o      2.49306778    -1.20939896     0.40254277
 h      3.19660472    -0.92593726    -0.08002595
 c     -2.51884767    -0.35421757    -0.51456574
 h     -2.62673903    -0.24589570    -1.56989224
 h     -2.47495122    -1.37135099    -0.26517883
 h     -3.48304474    -0.03228055    -0.28154619
 h     -0.31867190     1.18675894     1.63827953
          17

 c      1.23700151    -0.65516885    -0.13172792
 c     -0.22370162    -1.01033943     0.18583744
 c     -1.22880006     0.15267358    -0.00488606
 c     -1.03707799     1.30518663     0.88262029
 c     -0.35134812     1.27967335    -0.42863486
 c      1.02571737     0.75179118    -0.42962483
 h     -0.64386454    -2.06673624     0.47966483
 h     -1.89331295     2.01510601     1.07397089
 h     -0.73100969     1.92407162    -1.13080184
 h      1.79489296     1.46111520    -0.27841195
 o      2.50725856    -1.21185270     0.39822812
 h      3.21549110    -0.88739544    -0.11914514
 c     -2.51552224    -0.34934843    -0.50209483
 h     -2.56364906    -0.25771575    -1.58036639
 h     -2.50570838    -1.36201306    -0.30816973
 h     -3.50770874    -0.03151947    -0.28307755
 h     -0.36179125     1.19881923     1.69625080
          17

 c      1.22554144    -0.64778637    -0.13190291
 c     -0.23605674    -0.99729881     0.18115820
 c     -1.22306305     0.14192808    -0.00537467
 c     -1.04159625     1.30759908     0.88161793
 c     -0.35104040     1.27873326    -0.44193513
 c      1.03335476     0.73560998    -0.41209195
 h     -0.68634838    -2.05654256     0.49663106
 h     -1.89587723     2.01265070     1.03768867
 h     -0.75265960     1.90058777    -1.12618380
 h      1.80255657     1.47035674    -0.25974477
 o      2.51807289    -1.21417602     0.39357185
 h      3.24761296    -0.84144512    -0.17034984
 c     -2.51254228    -0.34378191    -0.49126297
 h     -2.49723239    -0.27112278    -1.59829359
 h     -2.53993375    -1.37753085    -0.34778716
 h     -3.53839354    -0.01970104    -0.27152663
 h     -0.40176699     1.20950268     1.76537059
          17

 c      1.21322966    -0.63951613    -0.13038557
 c     -0.24740155    -0.98520431     0.17661259
 c     -1.21589334     0.12910808    -0.00593808
 c     -1.04554163     1.31135212     0.88237483
 c     -0.34973608     1.27548537    -0.45414256
 c      1.04094956     0.71916650    -0.39369736
 h     -0.71586917    -2.02650856     0.51028326
 h     -1.89372113     2.00417274     0.99815822
 h     -0.78265461     1.89833647    -1.14695542
 h      1.81917295     1.48227890    -0.24449865
 o      2.52671826    -1.21570254     0.38759082
 h      3.27226538    -0.79831321    -0.21780988
 c     -2.51074786    -0.33780577    -0.48264455
 h     -2.43086525    -0.28474719    -1.61558534
 h     -2.57639333    -1.41266706    -0.38335627
 h     -3.56450918     0.00018387    -0.25141990
 h     -0.44345158     1.21958083     1.83516127
          17

 c      1.20049540    -0.63105923    -0.12706119
 c     -0.25770871    -0.97437586     0.17242467
 c     -1.20744376     0.11470611    -0.00639975
 c     -1.04823969     1.31610353     0.88501509
 c     -0.34768094     1.27027715    -0.46509726
 c      1.04866709     0.70380363    -0.37479888
 h     -0.73152233    -1.97814408     0.51980827
 h     -1.89100561     1.99238115     0.95644519
 h     -0.81695412     1.91151430    -1.18713334
 h      1.83888480     1.49057423    -0.23285191
 o      2.53385263    -1.21597667     0.37968800
 h      3.27791380    -0.76509302    -0.25156459
 c     -2.51076193    -0.33238984    -0.47664388
 h     -2.36857203    -0.29716526    -1.62545112
 h     -2.61348400    -1.45407859    -0.41486363
 h     -3.57743629     0.02532040    -0.22686459
 h     -0.49015397     1.22966474     1.89594136
          17

 c      1.18776401    -0.62322844    -0.12182054
 c     -0.26674623    -0.96489976     0.16874095
 c     -1.19799466     0.09932865    -0.00664778
 c     -1.04919503     1.32144985     0.88942481
 c     -0.34546208     1.26395274    -0.47520293
 c      1.05661986     0.69085987    -0.35579232
 h     -0.73425392    -1.91695105     0.52567141
 h     -1.89248840     1.98058079     0.91361776
 h     -0.84747943     1.92890962    -1.23430810
 h      1.85678433     1.49008201    -0.22475564
 o      2.53967062    -1.21478140     0.36963793
 h      3.26066429    -0.74526048    -0.26736011
 c     -2.51286121    -0.32851049    -0.47348723
 h     -2.31439761    -0.30705132    -1.62385085
 h     -2.64928809    -1.48873926    -0.44180117
 h     -3.57221888     0.05356758    -0.20114797
 h     -0.54280803     1.24006481     1.94098258
          17

 c      1.17543944    -0.61685791    -0.11457641
 c     -0.27402095    -0.95657754     0.16558538
 c     -1.18796783     0.08368719    -0.00666330
 c     -1.04822028     1.32706772     0.89525475
 c     -0.34358114     1.25724565    -0.48478247
 c      1.06478365     0.68147941    -0.33709510
 h     -0.72736903    -1.85308387     0.53015956
 h     -1.90167770     1.97120201     0.87049976
 h     -0.86713239     1.94098812    -1.27745744
 h      1.86999372     1.47800630    -0.21979299
 o      2.54404611    -1.21210471     0.35750375
 h      3.22191096    -0.73919522    -0.26536963
 c     -2.51694979    -0.32680972    -0.47319107
 h     -2.27189687    -0.31324863    -1.60975201
 h     -2.68210692    -1.50803123    -0.46326283
 h     -3.54765585     0.08358780    -0.17667870
 h     -0.60033120     1.25081169     1.96700666
          17

 c      1.16389098    -0.61266529    -0.10528777
 c     -0.27876766    -0.94894019     0.16283149
 c     -1.17791095     0.06856982    -0.00652438
 c     -1.04555450     1.33283850     0.90192220
 c     -0.34228673     1.25058838    -0.49387556
 c      1.07298047     0.67644883    -0.31911339
 h     -0.71663442    -1.80105692     0.53772785
 h     -1.91898408     1.96447054     0.82779404
 h     -0.87172241     1.94208091    -1.30953455
 h      1.87796303     1.45429223    -0.21721894
 o      2.54652976    -1.20817687     0.34366301
 h      3.16831596    -0.74357227    -0.25064641
 c     -2.52259247    -0.32759471    -0.47554845
 h     -2.24373813    -0.31476524    -1.58504175
 h     -2.71079016    -1.50788707    -0.47830935
 h     -3.50607154     0.11499936    -0.15491996
 h     -0.66012083     1.26168957     1.97427399
          17

 c      1.15345254    -0.61109838    -0.09398531
 c     -0.28013851    -0.94159385     0.16031542
 c     -1.16845250     0.05479450    -0.00638680
 c     -1.04185844     1.33885206     0.90856617
 c     -0.34159203     1.24415470    -0.50228933
 c      1.08086911     0.67604367    -0.30220714
 h     -0.70825243    -1.77527027     0.55362214
 h     -1.94138720     1.95841259     0.78650031
 h     -0.85973901     1.92988702    -1.32706388
 h      1.88261801     1.42173301    -0.21604879
 o      2.54624250    -1.20359160     0.32893665
 h      3.11348573    -0.74942706    -0.23520924
 c     -2.52909125    -0.33092241    -0.48013917
 h     -2.23131908    -0.31074574    -1.55450007
 h     -2.73486798    -1.48805193    -0.48616600
 h     -3.45299672     0.14862408    -0.13623082
 h     -0.71843935     1.27225694     1.96684941
          17

 c      1.14443800    -0.61222167    -0.08078937
 c     -0.27763183    -0.93491707     0.15816096
 c     -1.16023180     0.04313558    -0.00644914
 c     -1.03803608     1.34528619     0.91402521
 c     -0.34131736     1.23791972    -0.50966211
 c      1.08793212     0.67993999    -0.28666263
 h     -0.70437718    -1.78099854     0.57983380
 h     -1.96398240     1.95023419     0.74812777
 h     -0.83187140     1.90482797    -1.32955152
 h      1.88839323     1.38580972    -0.21517727
 o      2.54197153    -1.19930795     0.31454939
 h      3.07653687    -0.74216075    -0.23740994
 c     -2.53562184    -0.33661611    -0.48634837
 h     -2.23442335    -0.30044574    -1.52570197
 h     -2.75468032    -1.45194909    -0.48628979
 h     -3.39618068     0.18653340    -0.11981964
 h     -0.77090103     1.28189610     1.95272556
          17

 c      1.13715929    -0.61570234    -0.06591022
 c     -0.27132912    -0.93028322     0.15696762
 c     -1.15380566     0.03422149    -0.00691542
 c     -1.03497200     1.35226515     0.91697921
 c     -0.34110289     1.23166763    -0.51546266
 c      1.09351703     0.68729763    -0.27267258
 h     -0.70127520    -1.81049465     0.61248480
 h     -1.98206849     1.93783571     0.71445358
 h     -0.79092735     1.87002306    -1.31963159
 h      1.90143680     1.35359540    -0.21358188
 o      2.53307047    -1.19596825     0.30126525
 h      3.06802907    -0.71249160    -0.26815761
 c     -2.54144105    -0.34413905    -0.49340809
 h     -2.25124027    -0.28324072    -1.50806927
 h     -2.77162988    -1.40734114    -0.47837290
 h     -3.34317978     0.23119834    -0.10429095
 h     -0.81337153     1.28996490     1.94245365
          17

 c      1.13193352    -0.62090147    -0.04962980
 c     -0.26168440    -0.92933450     0.15753966
 c     -1.14953952     0.02841274    -0.00796756
 c     -1.03329491     1.35977299     0.91636222
 c     -0.34040528     1.22495822    -0.51893401
 c      1.09704271     0.69707083    -0.26032056
 h     -0.69305174    -1.84998593     0.64459678
 h     -1.99256967     1.92059732     0.68706534
 h     -0.74200475     1.83173654    -1.30387335
 h      1.92692585     1.33105080    -0.21060122
 o      2.52025924    -1.19310739     0.28849322
 h      3.07743441    -0.66912810    -0.31666899
 c     -2.54606349    -0.35236846    -0.50054675
 h     -2.27925986    -0.25881467    -1.50988590
 h     -2.78847457    -1.36681632    -0.46226072
 h     -3.29819891     0.28338641    -0.08897458
 h     -0.84320228     1.29609383     1.94481677
          17

 c      1.12906994    -0.62701939    -0.03227402
 c     -0.24928654    -0.93321370     0.16052716
 c     -1.14751682     0.02571713    -0.00974858
 c     -1.03325267     1.36762078     0.91186770
 c     -0.33855534     1.21714222    -0.51909121
 c      1.09833505     0.70839377    -0.24957599
 h     -0.67543286    -1.88757573     0.67006336
 h     -1.99464283     1.89950585     0.66697051
 h     -0.69203139     1.79923358    -1.29298246
 h      1.96521432     1.31994745    -0.20610870
 o      2.50473014    -1.18981752     0.27514739
 h      3.08726188    -0.62817137    -0.36412791
 c     -2.54925406    -0.35962386    -0.50731382
 h     -2.31682758    -0.22776744    -1.53363122
 h     -2.80901511    -1.34514592    -0.43777409
 h     -3.26093720     0.34028453    -0.07497248
 h     -0.85994723     1.30051391     1.96133961
          17

 c      1.12883640    -0.63322211    -0.01418811
 c     -0.23480147    -0.94232653     0.16629165
 c     -1.14750945     0.02577897    -0.01234605
 c     -1.03473085     1.37546217     0.90405403
 c     -0.33498799     1.20763039    -0.51503531
 c      1.09777364     0.72071686    -0.24030912
 h     -0.64664005    -1.91585141     0.68515150
 h     -1.98985510     1.87696661     0.65435815
 h     -0.64730301     1.78172904    -1.29825960
 h      2.01048819     1.31752656    -0.20039694
 o      2.48732841    -1.18551487     0.26053797
 h      3.08602925    -0.60081863    -0.39786916
 c     -2.55097496    -0.36438118    -0.51381512
 h     -2.36369635    -0.19237019    -1.57359697
 h     -2.83608935    -1.35074057    -0.40490542
 h     -3.22863485     0.39603991    -0.06466679
 h     -0.86485587     1.30408844     1.98530777
          17

 c      1.13140534    -0.63872299     0.00428040
 c     -0.21893744    -0.95643129     0.17491612
 c     -1.14902618     0.02794751    -0.01577599
 c     -1.03734726     1.38284707     0.89395563
 c     -0.32956925     1.19642846    -0.50665896
 c      1.09607631     0.73364872    -0.23231738
 h     -0.60693543    -1.93163122     0.68844695
 h     -1.98207359     1.85648185     0.64853025
 h     -0.60980440     1.78218909    -1.32335138
 h      2.05367526     1.31922465    -0.19391682
 o      2.46853035    -1.18001342     0.24443044
 h      3.06878173    -0.59213168    -0.41234432
 c     -2.55148215    -0.36614002    -0.52049544
 h     -2.41979857    -0.15644747    -1.61891319
 h     -2.86891111    -1.37792911    -0.36490212
 h     -3.19879751     0.44417470    -0.06035533
 h     -0.85981962     1.30796741     2.00640415
          17

 c      1.13678685    -0.64282281     0.02279192
 c     -0.20234952    -0.97478102     0.18623334
 c     -1.15142329     0.03138580    -0.01997734
 c     -1.04056794     1.38930379     0.88263526
 c     -0.32261696     1.18434074    -0.49496413
 c      1.09398497     0.74677715    -0.22535020
 h     -0.55822961    -1.93558998     0.68065271
 h     -1.97674783     1.84205801     0.64807262
 h     -0.57698257     1.79488022    -1.36031552
 h      2.08636349     1.32134523    -0.18711051
 o      2.44858132    -1.17343174     0.22692197
 h      3.03524182    -0.60252966    -0.40717634
 c     -2.55130299    -0.36531987    -0.52773781
 h     -2.48393940    -0.12425321    -1.65870527
 h     -2.90333102    -1.41133350    -0.32089479
 h     -3.17042651     0.47962976    -0.06333551
 h     -0.84669583     1.31317299     2.01564011
          17

 c      1.14475302    -0.64492705     0.04102401
 c     -0.18550730    -0.99619497     0.19982766
 c     -1.15403164     0.03519436    -0.02482534
 c     -1.04388348     1.39444458     0.87092961
 c     -0.31458495     1.17251029    -0.48147450
 c      1.09208615     0.75962172    -0.21913257
 h     -0.50402646    -1.93263526     0.66472751
 h     -1.97905717     1.83716878     0.65137684
 h     -0.54534830     1.81043764    -1.39609609
 h      2.10291881     1.32204825    -0.18036472
 o      2.42752754    -1.16619369     0.20842743
 h      2.98978931    -0.62784479    -0.38697345
 c     -2.55101233    -0.36257215    -0.53571382
 h     -2.55361937    -0.09940603    -1.68514945
 h     -2.93453120    -1.43599194    -0.27691874
 h     -3.14401884     0.49965260    -0.07363463
 h     -0.82705388     1.32036423     2.00752014
          17

 c      1.15477577    -0.64454505     0.05868283
 c     -0.16860675    -1.01907469     0.21503474
 c     -1.15625736     0.03851867    -0.03015594
 c     -1.04704433     1.39807838     0.85933614
 c     -0.30584459     1.16192735    -0.46756377
 c      1.09075540     0.77166122    -0.21338514
 h     -0.44934371    -1.93254745     0.64604047
 h     -1.99122605     1.84347477     0.65734597
 h     -0.51287787     1.82116895    -1.41992022
 h      2.10101394     1.32129493    -0.17400452
 o      2.40512480    -1.15914232     0.18978714
 h      2.94350075    -0.65765187    -0.36311648
 c     -2.55105590    -0.35843822    -0.54443107
 h     -2.62551917    -0.08444096    -1.69414862
 h     -2.95882450    -1.44217043    -0.23667298
 h     -3.12122647     0.50405650    -0.08999010
 h     -0.80206350     1.32976326     1.98037228
          17

 c      1.16601004    -0.64127001     0.07551313
 c     -0.15162523    -1.04156664     0.23104241
 c     -1.15763945     0.04062952    -0.03579300
 c     -1.05020989     1.40026563     0.84797603
 c     -0.29666465     1.15326479    -0.45423099
 c      1.09013260     0.78236255    -0.20783782
 h     -0.39973602    -1.94853057     0.63133169
 h     -2.01092518     1.86012617     0.66571380
 h     -0.47913657     1.82257534    -1.42557492
 h      2.08168022     1.32060929    -0.16828052
 o      2.38083668    -1.15355496     0.17225703
 h      2.91474597    -0.67530719    -0.35368699
 c     -2.55168373    -0.35336675    -0.55379337
 h     -2.69605936    -0.08074545    -1.68511980
 h     -2.97401527    -1.42537764    -0.20295125
 h     -3.10456900     0.49531712    -0.10985830
 h     -0.77235449     1.34116558     1.93629073
          17

 c      1.17734627    -0.63473705     0.09129914
 c     -0.13456938    -1.06216697     0.24719964
 c     -1.15786913     0.04097794    -0.04157534
 c     -1.05387791     1.40126598     0.83661780
 c     -0.28725600     1.14688969    -0.44212329
 c      1.09008288     0.79119116    -0.20223658
 h     -0.35882728    -1.99034388     0.62524602
 h     -2.03238192     1.88425318     0.67668702
 h     -0.44475923     1.81297209    -1.41095770
 h      2.04940026     1.32297336    -0.16333837
 o      2.35460273    -1.15045451     0.15671556
 h      2.91733793    -0.66936091    -0.37091975
 c     -2.55292595    -0.34779051    -0.56361247
 h     -2.76192121    -0.08857833    -1.66084301
 h     -2.97927743    -1.38536320    -0.17746018
 h     -3.09714687     0.47845491    -0.12952946
 h     -0.73778991     1.35400956     1.88114264
          17

 c      1.18751719    -0.62458764     0.10586468
 c     -0.11771449    -1.08046547     0.26331996
 c     -1.15678202     0.03922368    -0.04737685
 c     -1.05867095     1.40141745     0.82477501
 c     -0.27780876     1.14288824    -0.43157900
 c      1.09018750     0.79762467    -0.19634602
 h     -0.32628896    -2.05563348     0.62694804
 h     -2.04912331     1.91218024     0.69036339
 h     -0.41109934     1.79308059    -1.37755573
 h      2.01189301     1.33266850    -0.15919668
 o      2.32792670    -1.14972573     0.14266909
 h      2.94302125    -0.64794454    -0.40547890
 c     -2.55458485    -0.34208073    -0.57357596
 h     -2.82060414    -0.10707255    -1.62751285
 h     -2.97517793    -1.32580879    -0.16054311
 h     -3.10203207     0.46015284    -0.14468529
 h     -0.69727115     1.36753586     1.82400946
          17

 c      1.19525950    -0.61050812     0.11909793
 c     -0.10154892    -1.09704553     0.27956495
 c     -1.15433690     0.03523009    -0.05311397
 c     -1.06511174     1.40102014     0.81195763
 c     -0.26851211     1.14104471    -0.42260958
 c      1.08989031     0.80122654    -0.18995094
 h     -0.29905667    -2.13101048     0.63162398
 h     -2.05620287     1.94051397     0.70642180
 h     -0.38008153     1.76619076    -1.33075070
 h      1.97839214     1.35442876    -0.15579137
 o      2.30310350    -1.15079627     0.12902503
 h      2.97213380    -0.62744630    -0.43900046
 c     -2.55626480    -0.33630610    -0.58321486
 h     -2.87100150    -0.13433941    -1.59447227
 h     -2.96403283    -1.25491912    -0.15051661
 h     -3.12098481     0.44655936    -0.15173641
 h     -0.64913546     1.38105340     1.77462713
          17

 c      1.19953927    -0.59236461     0.13098717
 c     -0.08656346    -1.11268913     0.29609918
 c     -1.15059041     0.02903245    -0.05874054
 c     -1.07338791     1.40026492     0.79808871
 c     -0.25956447     1.14079086    -0.41482914
 c      1.08885873     0.80184835    -0.18285949
 h     -0.27393890    -2.20121008     0.63457129
 h     -2.05121827     1.96679451     0.72410189
 h     -0.35408223     1.73872743    -1.28070038
 h      1.95554281     1.39121846    -0.15311307
 o      2.28198676    -1.15341225     0.11503113
 h      2.99021605    -0.61872017    -0.45929587
 c     -2.55746616    -0.32991154    -0.59199067
 h     -2.91359196    -0.16796121    -1.57249500
 h     -2.95036262    -1.18604671    -0.14273588
 h     -3.15286896     0.44059677    -0.14953522
 h     -0.59289213     1.39415792     1.73858426
          17

 c      1.19979929    -0.57039162     0.14163337
 c     -0.07314063    -1.12785656     0.31292488
 c     -1.14566911     0.02079306    -0.06423390
 c     -1.08314667     1.39921704     0.78375983
 c     -0.25118790     1.14123766    -0.40747260
 c      1.08732400     0.79989358    -0.17491946
 h     -0.24880863    -2.25505373     0.63309844
 h     -2.03456080     1.98983226     0.74231720
 h     -0.33557815     1.71998751    -1.24196729
 h      1.94339108     1.44150045    -0.15130896
 o      2.26562862    -1.15757691     0.10034336
 h      2.99044259    -0.62617295    -0.46139800
 c     -2.55778059    -0.32173437    -0.59956855
 h     -2.94948679    -0.20594861    -1.56978381
 h     -2.94030047    -1.13562095    -0.12976187
 h     -3.19320053     0.44111471    -0.14008602
 h     -0.53143361     1.40664894     1.71416000
          17

 c      1.19611935    -0.54536361     0.15123151
 c     -0.06154053    -1.14259650     0.32988705
 c     -1.13974046     0.01074906    -0.06957641
 c     -1.09351062     1.39783212     0.76999305
 c     -0.24366318     1.14150497    -0.39981367
 c      1.08600370     0.79639332    -0.16606014
 h     -0.22260936    -2.28641977     0.62639072
 h     -2.00929198     2.00988170     0.75985374
 h     -0.32631476     1.71848623    -1.22818056
 h      1.93607000     1.49887194    -0.15055505
 o      2.25425410    -1.16332296     0.08491010
 h      2.97186375    -0.64980560    -0.44531327
 c     -2.55724345    -0.31075467    -0.60594785
 h     -2.97848151    -0.24741167    -1.58757762
 h     -2.93826906    -1.11519093    -0.10530670
 h     -3.23556609     0.44464241    -0.12752578
 h     -0.47105490     1.41824674     1.69473239
          17

 c      1.18919381    -0.51866139     0.16003845
 c     -0.05191279    -1.15659929     0.34671463
 c     -1.13299256    -0.00083869    -0.07474120
 c     -1.10333781     1.39597932     0.75777666
 c     -0.23736978     1.14130666    -0.39194599
 c      1.08568429     0.79281275    -0.15633752
 h     -0.19510770    -2.29361508     0.61496174
 h     -1.98058811     2.02858624     0.77563111
 h     -0.32629709     1.73529156    -1.24236039
 h      1.92636690     1.55477131    -0.15083030
 o      2.24725832    -1.17066353     0.06897617
 h      2.93954049    -0.68551524    -0.41555044
 c     -2.55658544    -0.29703795    -0.61114771
 h     -2.99811918    -0.29204079    -1.61962723
 h     -2.94303443    -1.12288680    -0.07023231
 h     -3.27366647     0.44768447    -0.11640119
 h     -0.41904468     1.42847584     1.67373206
          17

 c      1.18013410    -0.49217101     0.16834177
 c     -0.04430907    -1.16922332     0.36304683
 c     -1.12562801    -0.01372069    -0.07969016
 c     -1.11153959     1.39349248     0.74778919
 c     -0.23275989     1.14108778    -0.38494839
 c      1.08689061     0.79078492    -0.14594635
 h     -0.16673937    -2.27915366     0.60033185
 h     -1.95442148     2.04838133     0.78891493
 h     -0.33369020     1.76252180    -1.27468230
 h      1.90930118     1.60152803    -0.15184941
 o      2.24317984    -1.17975372     0.05318494
 h      2.90717228    -0.72348582    -0.38236138
 c     -2.55690031    -0.28167238    -0.61500567
 h     -3.00488349    -0.33905556    -1.65605875
 h     -2.94901595    -1.14627056    -0.03224238
 h     -3.30262460     0.44792868    -0.11044833
 h     -0.38134489     1.43674640     1.64744217
          17

 c      1.17020388    -0.46800876     0.17642623
 c     -0.03869773    -1.17946452     0.37844722
 c     -1.11786193    -0.02766611    -0.08438262
 c     -1.11735377     1.39027969     0.74035324
 c     -0.23025131     1.14150445    -0.38014767
 c      1.08978321     0.79188152    -0.13518674
 h     -0.13853756    -2.25032234     0.58492619
 h     -1.93547435     2.07112578     0.79931973
 h     -0.34586898     1.78950209    -1.31112672
 h      1.88314833     1.63398967    -0.15315783
 o      2.23987703    -1.19101792     0.03852682
 h      2.89731521    -0.74815491    -0.36081498
 c     -2.55904359    -0.26601178    -0.61735731
 h     -2.99599136    -0.38682754    -1.68758325
 h     -2.95084676    -1.17195730     0.00000780
 h     -3.31951259     0.44456987    -0.11205658
 h     -0.36147509     1.44246262     1.61535893
          17

 c      1.16059599    -0.44813121     0.18452943
 c     -0.03499455    -1.18594679     0.39243166
 c     -1.10991471    -0.04244896    -0.08878415
 c     -1.12053204     1.38644717     0.73548611
 c     -0.23012977     1.14298332    -0.37851043
 c      1.09417469     0.79736545    -0.12439269
 h     -0.11196756    -2.21961670     0.57189968
 h     -1.92531460     2.09653273     0.80658252
 h     -0.36046566     1.80799630    -1.34079461
 h      1.84925722     1.65015549    -0.15426283
 o      2.23571417    -1.20459198     0.02561738
 h      2.92510419    -0.74917911    -0.35950888
 c     -2.56333576    -0.25124433    -0.61818166
 h     -2.97032362    -0.43318521    -1.70754831
 h     -2.94555216    -1.19056806     0.02055151
 h     -3.32359756     0.43840110    -0.12207892
 h     -0.36020935     1.44509719     1.57976222
          17

 c      1.15230510    -0.43394617     0.19279078
 c     -0.03312385    -1.18716856     0.40454713
 c     -1.10200090    -0.05782509    -0.09286893
 c     -1.12137207     1.38232224     0.73293598
 c     -0.23251182     1.14563657    -0.38052427
 c      1.09956609     0.80788050    -0.11384198
 h     -0.08842891    -2.20223076     0.56440222
 h     -1.92228044     2.12172283     0.81035613
 h     -0.37580013     1.81332668    -1.35747023
 h      1.81185805     1.65168229    -0.15475199
 o      2.23093955    -1.21956704     0.01401187
 h      2.97774162    -0.73462452    -0.37004198
 c     -2.56954282    -0.23836002    -0.61760516
 h     -2.92851808    -0.47586319    -1.71234351
 h     -2.93240698    -1.19692350     0.02646821
 h     -3.31659522     0.43196494    -0.13972911
 h     -0.37534103     1.44425878     1.54546076
          17

 c      1.14610186    -0.42606075     0.20120520
 c     -0.03308863    -1.18222513     0.41450632
 c     -1.09431738    -0.07350720    -0.09661588
 c     -1.12059567     1.37833739     0.73217479
 c     -0.23734826     1.14932554    -0.38626216
 c      1.10517099     0.82315871    -0.10368016
 h     -0.06856336    -2.20794246     0.56416010
 h     -1.92305467     2.14237584     0.81025297
 h     -0.39092272     1.80381315    -1.35887053
 h      1.77811231     1.64453876    -0.15443601
 o      2.22667872    -1.23468238     0.00294830
 h      3.03056742    -0.71988742    -0.37907605
 c     -2.57694408    -0.22821788    -0.61585796
 h     -2.87273231    -0.51287601    -1.70134107
 h     -2.91231483    -1.18908933     0.01728823
 h     -3.30282040     0.42967457    -0.16259449
 h     -0.40148905     1.43976707     1.51970114
          17

 c      1.14256161    -0.42424688     0.20960715
 c     -0.03497413    -1.17149798     0.42227299
 c     -1.08703222    -0.08915061    -0.10000278
 c     -1.11912383     1.37487803     0.73243560
 c     -0.24443767     1.15371888    -0.39541322
 c      1.10997059     0.84195897    -0.09389412
 h     -0.05221303    -2.23323019     0.57058502
 h     -1.92449036     2.15443793     0.80603855
 h     -0.40561406     1.78034321    -1.34612671
 h      1.75762099     1.63885198    -0.15348911
 o      2.22368531    -1.24907457    -0.00800085
 h      3.06648338    -0.71528668    -0.37873094
 c     -2.58445755    -0.22151883    -0.61320044
 h     -2.80632491    -0.54285843    -1.67698033
 h     -2.88745599    -1.16792380    -0.00531604
 h     -3.28856846     0.43734706    -0.18717768
 h     -0.43082422     1.43164770     1.51130773
          17

 c      1.14208999    -0.42763430     0.21770742
 c     -0.03886140    -1.15638846     0.42799534
 c     -1.08027620    -0.10436016    -0.10300177
 c     -1.11772205     1.37220088     0.73295505
 c     -0.25343281     1.15829899    -0.40723741
 c      1.11296309     0.86249596    -0.08436146
 h     -0.03919745    -2.26435898     0.58158287
 h     -1.92470560     2.15532274     0.79775984
 h     -0.42050855     1.74652593    -1.32418068
 h      1.75951773     1.64541210    -0.15235853
 o      2.22221024    -1.26230320    -0.01894450
 h      3.07766970    -0.72528223    -0.36628276
 c     -2.59089886    -0.21857184    -0.60979933
 h     -2.73340085    -0.56540841    -1.64495352
 h     -2.86125750    -1.13747782    -0.03729774
 h     -3.27976635     0.46022369    -0.21049871
 h     -0.45611349     1.41991449     1.52754148
          17

 c      1.14491733    -0.43502033     0.22516299
 c     -0.04474201    -1.13848879     0.43188350
 c     -1.07414280    -0.11871456    -0.10557632
 c     -1.11659473     1.37042345     0.73340213
 c     -0.26384181     1.16233677    -0.42049675
 c      1.11366729     0.88330704    -0.07496649
 h     -0.02981661    -2.28685042     0.59491720
 h     -1.92347626     2.14442338     0.78575918
 h     -0.43731559     1.70909025    -1.30267786
 h      1.78670474     1.66832563    -0.15118647
 o      2.22214396    -1.27422778    -0.02979435
 h      3.06308342    -0.75020038    -0.34219529
 c     -2.59534621    -0.21890312    -0.60563630
 h     -2.65808076    -0.58125254    -1.61379345
 h     -2.83848639    -1.10597472    -0.07173490
 h     -3.27845398     0.49959868    -0.23217956
 h     -0.47517106     1.40430512     1.56912306
          17

 c      1.15107092    -0.44513336     0.23163925
 c     -0.05247526    -1.11909964     0.43414375
 c     -1.06870338    -0.13179776    -0.10767805
 c     -1.11530942     1.36951599     0.73407630
 c     -0.27505761     1.16495463    -0.43354701
 c      1.11242407     0.90377193    -0.06569651
 h     -0.02478026    -2.29077031     0.60885577
 h     -1.92223737     2.12314242     0.77063922
 h     -0.45876716     1.67712529    -1.29524463
 h      1.83271040     1.70140205    -0.14927064
 o      2.22301699    -1.28498543    -0.04030652
 h      3.02829564    -0.78643045    -0.30945833
 c     -2.59734732    -0.22112244    -0.60063151
 h     -2.58366477    -0.59177745    -1.59269019
 h     -2.82495636    -1.08576457    -0.09921910
 h     -3.28141610     0.55088970    -0.25481730
 h     -0.49185955     1.38449414     1.62829190
          17

 c      1.16034940    -0.45677475     0.23684560
 c     -0.06176197    -1.09914787     0.43496461
 c     -1.06403653    -0.14322188    -0.10924754
 c     -1.11316063     1.36928994     0.73562429
 c     -0.28648008     1.16546343    -0.44490055
 c      1.11008956     0.92376805    -0.05663326
 h     -0.02500163    -2.27137090     0.62226274
 h     -1.92379984     2.09453318     0.75321296
 h     -0.48740464     1.65805539    -1.31336377
 h      1.88571385     1.73360022    -0.14539285
 o      2.22382664    -1.29508182    -0.05006842
 h      2.98817167    -0.82489940    -0.27384527
 c     -2.59683668    -0.22356883    -0.59487566
 h     -2.51239005    -0.59778859    -1.58738507
 h     -2.82600760    -1.08867974    -0.11121966
 h     -3.28267193     0.60558338    -0.28195308
 h     -0.51221438     1.36066948     1.69274176
          17

 c      1.17231798    -0.46886438     0.24055256
 c     -0.07214008    -1.07922367     0.43451835
 c     -1.06025714    -0.15264120    -0.11022798
 c     -1.10956483     1.36945568     0.73864346
 c     -0.29772843     1.16382308    -0.45407704
 c      1.10755567     0.94314355    -0.04789159
 h     -0.03144691    -2.22846265     0.63459361
 h     -1.93160295     2.06241869     0.73440936
 h     -0.52324010     1.65221572    -1.35680099
 h      1.93442050     1.75579504    -0.13851752
 o      2.22298496    -1.30542045    -0.05856026
 h      2.96774573    -0.85068995    -0.24302920
 c     -2.59398638    -0.22548276    -0.58857962
 h     -2.44621055    -0.59855808    -1.59703718
 h     -2.84385701    -1.11670325    -0.10581749
 h     -3.27680162     0.65496393    -0.31594958
 h     -0.54062648     1.33373241     1.75088683
          17

 c      1.18633250    -0.48043482     0.24259885
 c     -0.08301184    -1.05958084     0.43295692
 c     -1.05752803    -0.15975283    -0.11059235
 c     -1.10427367     1.36975626     0.74348890
 c     -0.30870825     1.16060328    -0.46167515
 c      1.10550913     0.96154235    -0.03958177
 h     -0.04501067    -2.16630723     0.64602790
 h     -1.94829716     2.02999205     0.71516567
 h     -0.56307296     1.65332111    -1.41301922
 h      1.97075744     1.76306264    -0.12811733
 o      2.21931996    -1.31671292    -0.06550459
 h      2.98648004    -0.85269181    -0.22115516
 c     -2.58909326    -0.22741204    -0.58191119
 h     -2.38763077    -0.59238971    -1.61533207
 h     -2.87636069    -1.15898822    -0.08898321
 h     -3.26049633     0.69252329    -0.35732971
 h     -0.57872266     1.30504176     1.79447230
          17

 c      1.20159934    -0.49061734     0.24288914
 c     -0.09370330    -1.04007528     0.43038975
 c     -1.05604777    -0.16429117    -0.11036815
 c     -1.09747089     1.37009791     0.75022677
 c     -0.31944565     1.15650334    -0.46857998
 c      1.10437254     0.97844865    -0.03179967
 h     -0.06638192    -2.09424464     0.65780887
 h     -1.97407585     1.99851704     0.69642396
 h     -0.60251108     1.65408689    -1.46656561
 h      1.99017612     1.75424711    -0.11417260
 o      2.21359392    -1.32859360    -0.07113587
 h      3.03416865    -0.83786053    -0.20463236
 c     -2.58244574    -0.23045819    -0.57505585
 h     -2.33951800    -0.57804820    -1.63437498
 h     -2.91866754    -1.20010189    -0.06944582
 h     -3.23267126     0.71463416    -0.40508026
 h     -0.62573267     1.27604804     1.81906241
          17

 c      1.21726165    -0.49865832     0.24138327
 c     -0.10352736    -1.02014122     0.42684887
 c     -1.05602155    -0.16602557    -0.10964251
 c     -1.08976811     1.37057863     0.75860902
 c     -0.32992735     1.15205796    -0.47537908
 c      1.10428917     0.99324347    -0.02462653
 h     -0.09597040    -2.02681467     0.67262125
 h     -2.00597566     1.96716694     0.67925077
 h     -0.63788162     1.64966497    -1.50588780
 h      1.99149243     1.73122298    -0.09709263
 o      2.20760416    -1.34016476    -0.07581010
 h      3.08482049    -0.82226795    -0.18826089
 c     -2.57423854    -0.23554397    -0.56828402
 h     -2.30430815    -0.55566500    -1.64775011
 h     -2.96547328    -1.22785016    -0.05422472
 h     -3.19419476     0.72053099    -0.45714855
 h     -0.67902591     1.24797818     1.82404773
          17

 c      1.23247742    -0.50395560     0.23808428
 c     -0.11182116    -0.99908686     0.42231176
 c     -1.05763032    -0.16476291    -0.10854882
 c     -1.08207531     1.37140551     0.76802724
 c     -0.34005834     1.14761583    -0.48225983
 c      1.10508430     1.00520533    -0.01812874
 h     -0.13402204    -1.97999476     0.69417575
 h     -2.03887472     1.93417025     0.66489774
 h     -0.66677736     1.63792324    -1.52450115
 h      1.97716339     1.69868562    -0.07765222
 o      2.20271524    -1.35082435    -0.07971401
 h      3.11949331    -0.81740331    -0.16969092
 c     -2.56456799    -0.24323942    -0.56190215
 h     -2.28339477    -0.52686912    -1.65170119
 h     -3.01214866    -1.23520958    -0.04757625
 h     -3.14767100     0.71228877    -0.51088883
 h     -0.73445900     1.22152836     1.81297189
          17

 c      1.24647347    -0.50608500     0.23302895
 c     -0.11798054    -0.97688419     0.41688430
 c     -1.06100730    -0.16035611    -0.10724263
 c     -1.07539853     1.37279456     0.77748098
 c     -0.34967669     1.14339624    -0.48908327
 c      1.10620537     1.01347778    -0.01235863
 h     -0.18059268    -1.96153185     0.72482137
 h     -2.06740806     1.89821736     0.65466042
 h     -0.68797035     1.61884172    -1.52018732
 h      1.95395253     1.66431338    -0.05690936
 o      2.19963760    -1.36033964    -0.08289599
 h      3.12949714    -0.82857578    -0.14877791
 c     -2.55346606    -0.25383850    -0.55616797
 h     -2.27686595    -0.49457557    -1.64532721
 h     -3.05505351    -1.21955197    -0.05141977
 h     -3.09718905     0.69476705    -0.56349869
 h     -0.78675657     1.19651949     1.79398254
          17

 c      1.25858087    -0.50481050     0.22628032
 c     -0.12156989    -0.95468914     0.41100482
 c     -1.06621020    -0.15273265    -0.10586532
 c     -1.07062884     1.37491463     0.78568692
 c     -0.35856507     1.13951750    -0.49543842
 c      1.10675036     1.01709768    -0.00736740
 h     -0.23461485    -1.96436013     0.76275611
 h     -2.08758148     1.85922088     0.64960731
 h     -0.70136774     1.59419129    -1.49456643
 h      1.93268667     1.63825215    -0.03598254
 o      2.19859325    -1.36870849    -0.08533162
 h      3.11352253    -0.85683189    -0.12641447
 c     -2.54095430    -0.26738642    -0.55122303
 h     -2.28344807    -0.46270190    -1.63061675
 h     -3.09173505    -1.18187580    -0.06573554
 h     -3.04768248     0.67492154    -0.61246772
 h     -0.83040569     1.17172054     1.77891833
          17

 c      1.26825886    -0.50009381     0.21792194
 c     -0.12244409    -0.93423904     0.40533659
 c     -1.07317364    -0.14194985    -0.10449495
 c     -1.06833841     1.37782475     0.79151411
 c     -0.36643670     1.13597348    -0.50063042
 c      1.10581455     1.01525036    -0.00323754
 h     -0.29304565    -1.97307800     0.80275131
 h     -2.09766047     1.81841216     0.65032498
 h     -0.70825455     1.56768182    -1.45358866
 h      1.92432714     1.63001704    -0.01563443
 o      2.19935214    -1.37610284    -0.08695611
 h      3.07684727    -0.89960912    -0.10392473
 c     -2.52710396    -0.28354429    -0.54708467
 h     -2.30063108    -0.43577189    -1.61240624
 h     -3.12147297    -1.12676942    -0.08850893
 h     -3.00362768     0.65978184    -0.65585627
 h     -0.86127430     1.14549113     1.77872850
          17

 c      1.27512215    -0.49210457     0.20805089
 c     -0.12075867    -0.91694668     0.40046920
 c     -1.08165801    -0.12825158    -0.10310311
 c     -1.06864103     1.38135147     0.79462243
 c     -0.37290266     1.13259069    -0.50363831
 c      1.10315689     1.00774733    -0.00010246
 h     -0.35150948    -1.97402782     0.83921247
 h     -2.09854576     1.77810512     0.65677334
 h     -0.71171654     1.54527719    -1.40836878
 h      1.93223109     1.64287214     0.00396616
 o      2.20107683    -1.38291896    -0.08768937
 h      3.03357876    -0.94976024    -0.08261557
 c     -2.51203928    -0.30137274    -0.54375502
 h     -2.32511706    -0.41825112    -1.59766513
 h     -3.14634197    -1.06274660    -0.11534849
 h     -2.96752331     0.65351097    -0.69216335
 h     -0.87798423     1.11753999     1.79642533
          17

 c      1.27897856    -0.48122926     0.19677447
 c     -0.11691142    -0.90355349     0.39675365
 c     -1.09122533    -0.11208472    -0.10154014
 c     -1.07121265     1.38502199     0.79565195
 c     -0.37748955     1.12906460    -0.50323488
 c      1.09946209     0.99524528     0.00188742
 h     -0.40547704    -1.95914664     0.86803155
 h     -2.09380772     1.74135315     0.66829969
 h     -0.71641926     1.53462976    -1.37397376
 h      1.94899404     1.67142293     0.02285123
 o      2.20219095    -1.38981231    -0.08748592
 h      3.00849202    -0.99500208    -0.06300666
 c     -2.49584152    -0.31934109    -0.54142882
 h     -2.35362768    -0.41367564    -1.59331602
 h     -3.17208852    -1.00148399    -0.13953899
 h     -2.93932265     0.65576036    -0.72002400
 h     -0.88163896     1.09013814     1.82506209
          17

 c      1.27987221    -0.46806770     0.18421374
 c     -0.11147839    -0.89418656     0.39429839
 c     -1.10125964    -0.09406655    -0.09955400
 c     -1.07544639     1.38818920     0.79573485
 c     -0.37983406     1.12522945    -0.49857140
 c      1.09579807     0.97892105     0.00261212
 h     -0.45099108    -1.92555094     0.88696350
 h     -2.08914985     1.71146309     0.68384033
 h     -0.72616933     1.54193101    -1.36249398
 h      1.96259679     1.70576299     0.04077381
 o      2.20112276    -1.39730446    -0.08638384
 h      3.02503714    -1.02446418    -0.04419819
 c     -2.47857907    -0.33583993    -0.54059923
 h     -2.38363440    -0.42400594    -1.60292457
 h     -3.20620988    -0.95371833    -0.15400236
 h     -2.91724885     0.66277738    -0.73831861
 h     -0.87444908     1.06717073     1.85332047
          17

 c      1.27809005    -0.45343854     0.17051811
 c     -0.10513176    -0.88849612     0.39301794
 c     -1.11102414    -0.07491610    -0.09683354
 c     -1.08066855     1.39024984     0.79593848
 c     -0.37998434     1.12144840    -0.48995522
 c      1.09300409     0.96008163     0.00199160
 h     -0.48505485    -1.87452114     0.89558427
 h     -2.09074227     1.69130556     0.70228121
 h     -0.74016124     1.56734444    -1.37365876
 h      1.96331566     1.73657895     0.05721176
 o      2.19800824    -1.40505143    -0.08442700
 h      3.07845739    -1.04073666    -0.02534475
 c     -2.46074273    -0.34994130    -0.54187230
 h     -2.41339854    -0.44953980    -1.62456776
 h     -3.25147287    -0.92301364    -0.15514731
 h     -2.89906991     0.66979961    -0.74665515
 h     -0.85872451     1.05233624     1.87158493
          17

 c      1.27410547    -0.43839563     0.15587865
 c     -0.09851551    -0.88574217     0.39265578
 c     -1.11975322    -0.05537607    -0.09306327
 c     -1.08639889     1.39080597     0.79700938
 c     -0.37837623     1.11862113    -0.47874941
 c      1.09148543     0.94003094    -0.00003113
 h     -0.50609820    -1.81119834     0.89546850
 h     -2.10241036     1.68250632     0.72282403
 h     -0.75307386     1.60479781    -1.39559522
 h      1.94593655     1.75724714     0.07158981
 o      2.19437702    -1.41217584    -0.08157975
 h      3.14128625    -1.05484557    -0.00716283
 c     -2.44357756    -0.36162083    -0.54571297
 h     -2.44142810    -0.48918517    -1.65183060
 h     -3.30145016    -0.90479522    -0.14450149
 h     -2.88296683     0.67275957    -0.74568142
 h     -0.83648105     1.04812977     1.87427882
          17

 c      1.26849533    -0.42423634     0.14052878
 c     -0.09209152    -0.88481902     0.39276490
 c     -1.12677243    -0.03614988    -0.08797752
 c     -1.09254818     1.38972569     0.79932474
 c     -0.37549674     1.11777933    -0.46651148
 c      1.09124292     0.92008335    -0.00350816
 h     -0.51472964    -1.74489501     0.89069547
 h     -2.12334117     1.68497014     0.74509058
 h     -0.75899966     1.64640813    -1.41447786
 h      1.90935141     1.76404476     0.08343713
 o      2.19151617    -1.41801724    -0.07779363
 h      3.18986116    -1.07442943     0.00913103
 c     -2.42867228    -0.37131262    -0.55239283
 h     -2.46608181    -0.54080509    -1.67681012
 h     -3.34474898    -0.89198006    -0.12616009
 h     -2.86792042     0.66900624    -0.73705157
 h     -0.80928851     1.05560474     1.85994127
          17

 c      1.26187145    -0.41245040     0.12473048
 c     -0.08602176    -0.88431115     0.39269283
 c     -1.13161095    -0.01787079    -0.08140428
 c     -1.09939949     1.38711870     0.80290742
 c     -0.37167577     1.11976704    -0.45444134
 c      1.09194055     0.90154895    -0.00849342
 h     -0.51440895    -1.68885722     0.88814132
 h     -2.14842242     1.69711512     0.76890141
 h     -0.75400679     1.68581735    -1.42060311
 h      1.85591391     1.75615898     0.09249391
 o      2.19003054    -1.42224947    -0.07305988
 h      3.21163520    -1.10205566     0.02270985
 c     -2.41732172    -0.37950308    -0.56199428
 h     -2.48563526    -0.60158454    -1.69275456
 h     -3.37144138    -0.87944816    -0.10397341
 h     -2.85384655     0.65761482    -0.72323732
 h     -0.77810757     1.07439134     1.83094449
          17

 c      1.25483799    -0.40458074     0.10874484
 c     -0.08023261    -0.88280398     0.39171759
 c     -1.13406800    -0.00108166    -0.07328962
 c     -1.10741512     1.38326144     0.80743980
 c     -0.36708694     1.12513794    -0.44330401
 c      1.09294501     0.88558862    -0.01504329
 h     -0.51042659    -1.65686817     0.89591094
 h     -2.17086946     1.71657575     0.79400372
 h     -0.73638768     1.71897208    -1.40908524
 h      1.79136023     1.73626620     0.09888762
 o      2.19001224    -1.42477754    -0.06741360
 h      3.20261088    -1.13710043     0.03326388
 c     -2.41021777    -0.38662142    -0.57437267
 h     -2.49858007    -0.66841382    -1.69536275
 h     -3.37562206    -0.86482614    -0.08059728
 h     -2.84160799     0.63959126    -0.70731467
 h     -0.74299253     1.10278167     1.79341863
          17

 c      1.24796652    -0.40199495     0.09279247
 c     -0.07477133    -0.87954670     0.38945039
 c     -1.13421493     0.01378817    -0.06370412
 c     -1.11704552     1.37850247     0.81232229
 c     -0.36181310     1.13413883    -0.43350044
 c      1.09335761     0.87293253    -0.02321963
 h     -0.50580062    -1.65562777     0.91856606
 h     -2.18486226     1.74090234     0.81997653
 h     -0.70620563     1.74395935    -1.37897917
 h      1.72499490     1.71159584     0.10343406
 o      2.19113035    -1.42568469    -0.06093433
 h      3.16591076    -1.17676468     0.04107567
 c     -2.40741613    -0.39304741    -0.58912871
 h     -2.50390207    -0.73827351    -1.68315536
 h     -3.35532189    -0.84786036    -0.05748793
 h     -2.83290324     0.61789084    -0.69272753
 h     -0.70281108     1.13809894     1.75661024
          17

 c      1.24177151    -0.40562660     0.07701963
 c     -0.07009967    -0.87488170     0.38617470
 c     -1.13234675     0.02645473    -0.05283934
 c     -1.12857411     1.37313975     0.81691748
 c     -0.35588897     1.14668280    -0.42510172
 c      1.09213266     0.86363107    -0.03309097
 h     -0.49798256    -1.67978419     0.95307337
 h     -2.18697102     1.76804211     0.84626259
 h     -0.66504565     1.76104554    -1.33291753
 h      1.66884020     1.69397628     0.10790419
 o      2.19250688    -1.42523746    -0.05376421
 h      3.11371615    -1.21605166     0.04735928
 c     -2.40841164    -0.39908899    -0.60563082
 h     -2.50124690    -0.80865579    -1.65750209
 h     -3.31202060    -0.82987003    -0.03489832
 h     -2.82993968     0.59692691    -0.68299374
 h     -0.65577171     1.17772411     1.73004835
          17

 c      1.23666904    -0.41579154     0.06148881
 c     -0.06686797    -0.86984250     0.38264406
 c     -1.12891290     0.03681423    -0.04100221
 c     -1.14189930     1.36729933     0.82099044
 c     -0.34930255     1.16228664    -0.41780537
 c      1.08843840     0.85723393    -0.04468723
 h     -0.48146684    -1.71661365     0.99113785
 h     -2.17661834     1.79665042     0.87221737
 h     -0.61607731     1.77328457    -1.27762992
 h      1.63369286     1.69536315     0.11459182
 o      2.19251908    -1.42389017    -0.04613865
 h      3.07047383    -1.24775532     0.05476039
 c     -2.41225784    -0.40487537    -0.62309929
 h     -2.49095538    -0.87805370    -1.62245842
 h     -3.25048589    -0.81351093    -0.01156719
 h     -2.83480155     0.58122627    -0.68135368
 h     -0.60165396     1.22037298     1.71842941
          17

 c      1.23291442    -0.43213847     0.04619740
 c     -0.06551718    -0.86549349     0.37963947
 c     -1.12444906     0.04496705    -0.02860554
 c     -1.15633893     1.36093145     0.82494954
 c     -0.34198720     1.18001552    -0.41087313
 c      1.08216494     0.85349612    -0.05786806
 h     -0.45219392    -1.75361891     1.02437652
 h     -2.15604728     1.82630844     0.89717279
 h     -0.56403567     1.78735838    -1.22457408
 h      1.62314022     1.71864978     0.12465353
 o      2.18931790    -1.42213777    -0.03834408
 h      3.06500244    -1.26508444     0.06664546
 c     -2.41774178    -0.41020953    -0.64075369
 h     -2.47393623    -0.94635096    -1.58406180
 h     -3.17848085    -0.80254004     0.01570001
 h     -2.84863550     0.57341305    -0.69042524
 h     -0.54424892     1.26607968     1.71875293
          17

 c      1.23052717    -0.45369871     0.03110865
 c     -0.06612606    -0.86262350     0.37773954
 c     -1.11951473     0.05121222    -0.01614324
 c     -1.17073341     1.35393649     0.82956588
 c     -0.33388511     1.19860271    -0.40328121
 c      1.07401116     0.85270624    -0.07223398
 h     -0.40906894    -1.78191986     1.04696093
 h     -2.12980207     1.85758885     0.92053904
 h     -0.51422163     1.81275797    -1.18802245
 h      1.63237408     1.75435295     0.13683878
 o      2.18273627    -1.42020153    -0.03050006
 h      3.10084235    -1.26723065     0.08359244
 c     -2.42366385    -0.41455705    -0.65797293
 h     -2.45136026    -1.01458552    -1.54855081
 h     -3.10507995    -0.80097062     0.05155362
 h     -2.87110137     0.57266969    -0.71191278
 h     -0.49073792     1.31472346     1.72345257
          17

 c      1.22923719    -0.47901021     0.01617518
 c     -0.06844482    -0.86171559     0.37728430
 c     -1.11463801     0.05599779    -0.00414431
 c     -1.18382704     1.34628382     0.83553389
 c     -0.32512173     1.21697632    -0.39436288
 c      1.06504530     0.85516278    -0.08722671
 h     -0.35349896    -1.79645634     1.05591509
 h     -2.10341548     1.89171991     0.94186108
 h     -0.47014199     1.85637244    -1.17745445
 h      1.65325268     1.78826354     0.14838755
 o      2.17463905    -1.41808956    -0.02249092
 h      3.15118908    -1.25872228     0.10235550
 c     -2.42920898    -0.41734358    -0.67431596
 h     -2.42434510    -1.08359104    -1.51975823
 h     -3.03699476    -0.81116894     0.09919475
 h     -2.90047200     0.57491148    -0.74635802
 h     -0.44860186     1.36501005     1.72546956
          17

 c      1.22848574    -0.50631802     0.00135243
 c     -0.07197624    -0.86297600     0.37838196
 c     -1.11027637     0.05983974     0.00688597
 c     -1.19465571     1.33808615     0.84327800
 c     -0.31609398     1.23488529    -0.38448483
 c      1.05631908     0.86070698    -0.10229585
 h     -0.28865399    -1.79557239     1.05084937
 h     -2.08133512     1.92960411     0.96069798
 h     -0.43219065     1.91572096    -1.18964738
 h      1.67871617     1.80909441     0.15657285
 o      2.16702036    -1.41592078    -0.01417684
 h      3.18907605    -1.24396802     0.11937601
 c     -2.43414446    -0.41840145    -0.68934407
 h     -2.39391593    -1.15214760    -1.49745483
 h     -2.97579292    -0.83194056     0.15620620
 h     -2.93422265     0.57449356    -0.79300612
 h     -0.42326708     1.41461494     1.72070022
          17

 c      1.22748127    -0.53379817    -0.01339379
 c     -0.07606006    -0.86632048     0.38089048
 c     -1.10679923     0.06324860     0.01651835
 c     -1.20277528     1.32965531     0.85296342
 c     -0.30730468     1.25277650    -0.37476842
 c      1.04872664     0.86874241    -0.11700084
 h     -0.21893200    -1.78105498     1.03399390
 h     -2.06512720     1.97052144     0.97636549
 h     -0.39933397     1.98059163    -1.21196730
 h      1.70403532     1.81057075     0.15939587
 o      2.16119599    -1.41398414    -0.00549031
 h      3.19986689    -1.22568929     0.13248156
 c     -2.43858348    -0.41813031    -0.70252590
 h     -2.36121414    -1.21639334    -1.47822849
 h     -2.91963943    -0.85883053     0.21420097
 h     -2.96966615     0.56616111    -0.84991742
 h     -0.41734396     1.46078404     1.70812605
          17

 c      1.22530794    -0.55974422    -0.02808952
 c     -0.07997392    -0.87131281     0.38437553
 c     -1.10448517     0.06667960     0.02443337
 c     -1.20827778     1.32149188     0.86453109
 c     -0.29918069     1.27117105    -0.36629564
 c      1.04296234     0.87843638    -0.13104588
 h     -0.14942546    -1.75868207     1.01055454
 h     -2.05338408     2.01156440     0.98783425
 h     -0.37094216     2.04036250    -1.23163145
 h      1.72665541     1.79076090     0.15566282
 o      2.15790670    -1.41265693     0.00358277
 h      3.17898641    -1.20539446     0.14072240
 c     -2.44259853    -0.41727616    -0.71336943
 h     -2.32759700    -1.27111200    -1.45793498
 h     -2.86702398    -0.88641112     0.26310413
 h     -3.00441085     0.54631364    -0.91432467
 h     -0.43055178     1.50089029     1.68937289
          17

 c      1.22108225    -0.58271396    -0.04276038
 c     -0.08306931    -0.87714398     0.38811217
 c     -1.10352408     0.07050949     0.03043749
 c     -1.21166063     1.31415852     0.87767688
 c     -0.29201836     1.29033213    -0.35973031
 c      1.03947569     0.88885271    -0.14428196
 h     -0.08502415    -1.73829081     0.98866438
 h     -2.04331421     2.04842473     0.99394867
 h     -0.34707578     2.08792760    -1.24012157
 h      1.74603744     1.75126739     0.14496146
 o      2.15738946    -1.41232263     0.01302079
 h      3.12971576    -1.18355350     0.14414759
 c     -2.44606305    -0.41663583    -0.72154942
 h     -2.29446733    -1.31161907    -1.43362570
 h     -2.81833849    -0.91016879     0.29507207
 h     -3.03665557     0.51345183    -0.98311181
 h     -0.45958493     1.53293532     1.66856328
          17

 c      1.21413076    -0.60163993    -0.05743370
 c     -0.08491931    -0.88284871     0.39126430
 c     -1.10402103     0.07503601     0.03446216
 c     -1.21367760     1.30809513     0.89179915
 c     -0.28597834     1.31025687    -0.35531956
 c      1.03840084     0.89897610    -0.15670037
 h     -0.02926205    -1.73110611     0.97734623
 h     -2.03254982     2.07685463     0.99376319
 h     -0.32821548     2.11989759    -1.23317888
 h      1.76389529     1.69691659     0.12775313
 o      2.15920165    -1.41333971     0.02274641
 h      3.06458333    -1.15881127     0.14402514
 c     -2.44869396    -0.41687965    -0.72691550
 h     -2.26297446    -1.33505127    -1.40424766
 h     -2.77550549    -0.92713081     0.30576403
 h     -3.06532777     0.46805006    -1.05324261
 h     -0.49789969     1.55608764     1.65243484
          17

 c      1.20413485    -0.61589192    -0.07212597
 c     -0.08537122    -0.88784351     0.39328658
 c     -1.10600182     0.08049239     0.03654550
 c     -1.21519103     1.30348419     0.90601405
 c     -0.28108521     1.33074041    -0.35297368
 c      1.03948568     0.90769843    -0.16842298
 h      0.01594887    -1.74329826     0.98190427
 h     -2.02013137     2.09384015     0.98675531
 h     -0.31508171     2.13593754    -1.20991817
 h      1.78462997     1.63551427     0.10550770
 o      2.16197989    -1.41610183     0.03258665
 h      3.00799620    -1.12613345     0.14320582
 c     -2.45014696    -0.41846015    -0.72945563
 h     -2.23372015    -1.34097773    -1.37063787
 h     -2.74124711    -0.93587054     0.29423376
 h     -3.09003015     0.41210299    -1.12204080
 h     -0.53630896     1.57104389     1.64986544
          17

 c      1.19118661    -0.62526282    -0.08682141
 c     -0.08446339    -0.89230878     0.39421287
 c     -1.10941748     0.08705643     0.03680490
 c     -1.21690072     1.30026006     0.91938560
 c     -0.27723608     1.35138776    -0.35229947
 c      1.04211690     0.91389774    -0.17966287
 h      0.04915551    -1.77131383     1.00066224
 h     -2.00669988     2.09820349     0.97288437
 h     -0.30857154     2.13860775    -1.17254811
 h      1.81491665     1.57647178     0.08045313
 o      2.16397430    -1.42101455     0.04232870
 h      2.98743145    -1.07726032     0.14489913
 c     -2.45010067    -0.42152670    -0.72929036
 h     -2.20648247    -1.33171429    -1.33536784
 h     -2.71863832    -0.93654020     0.26284260
 h     -3.11081478     0.34849228    -1.18731466
 h     -0.56592582     1.57942267     1.66919272
          17

 c      1.17575979    -0.62988664    -0.10145692
 c     -0.08237787    -0.89690380     0.39448766
 c     -1.11414925     0.09483923     0.03541478
 c     -1.21895170     1.29827148     0.93137630
 c     -0.27422523     1.37155535    -0.35258037
 c      1.04559433     0.91671607    -0.19061687
 h      0.06871000    -1.80506313     1.02709150
 h     -1.99428922     2.09079468     0.95257224
 h     -0.30971811     2.13390159    -1.12681298
 h      1.86066023     1.52725707     0.05440417
 o      2.16488495    -1.42792172     0.05193685
 h      3.00479759    -1.01075214     0.14898796
 c     -2.44831533    -0.42582274    -0.72673036
 h     -2.17996694    -1.31245750    -1.30255740
 h     -2.71096270    -0.93120555     0.21771261
 h     -3.12784801     0.28031288    -1.24734658
 h     -0.58305970     1.58183882     1.71320355
          17

 c      1.15864479    -0.63015336    -0.11591954
 c     -0.07948050    -0.90223305     0.39461351
 c     -1.12002486     0.10386720     0.03259811
 c     -1.22079976     1.29740579     0.94212188
 c     -0.27178068     1.39028526    -0.35277026
 c      1.04959818     0.91587283    -0.20134383
 h      0.07342904    -1.83426453     1.05407327
 h     -1.98593198     2.07436190     0.92665195
 h     -0.31961675     2.13176623    -1.08231768
 h      1.92191524     1.48964004     0.02729345
 o      2.16600130    -1.43577463     0.06152994
 h      3.03479674    -0.93803135     0.15231683
 c     -2.44465177    -0.43064020    -0.72238164
 h     -2.15176415    -1.29077185    -1.27732409
 h     -2.72173076    -0.92432579     0.16925713
 h     -3.14106218     0.21040501    -1.30076304
 h     -0.59127644     1.57670422     1.77630361
          17

 c      1.14083710    -0.62663601    -0.13005394
 c     -0.07631967    -0.90859151     0.39495898
 c     -1.12684694     0.11407257     0.02863063
 c     -1.22156247     1.29752805     0.95220354
 c     -0.26959866     1.40644154    -0.35169591
 c      1.05436965     0.91164430    -0.21178228
 h      0.06317855    -1.85174143     1.07618429
 h     -1.98500310     2.05293375     0.89628454
 h     -0.33926937     2.14424275    -1.05035896
 h      1.99122355     1.46006532    -0.00270467
 o      2.16841091    -1.44331604     0.07114612
 h      3.05407746    -0.87303022     0.15252958
 c     -2.43903693    -0.43501567    -0.71715057
 h     -2.11896213    -1.27454988    -1.26429751
 h     -2.75443802    -0.92230491     0.13066897
 h     -3.14999019     0.14129621    -1.34646480
 h     -0.59796073     1.56159547     1.84759992
          17

 c      1.12338586    -0.62001662    -0.14367685
 c     -0.07355669    -0.91595301     0.39571588
 c     -1.13441391     0.12529633     0.02384194
 c     -1.22049446     1.29843062     0.96223477
 c     -0.26740302     1.41927765    -0.34863558
 c      1.06039623     0.90455073    -0.22188796
 h      0.03887688    -1.85388090     1.09014414
 h     -1.99407961     2.03047295     0.86288558
 h     -0.36904585     2.17865171    -1.03724452
 h      2.05769148     1.43350683    -0.03751627
 o      2.17244246    -1.44955490     0.08070092
 h      3.05114651    -0.82531098     0.14895992
 c     -2.43145749    -0.43831392    -0.71188331
 h     -2.07967515    -1.26854249    -1.26527024
 h     -2.81090518    -0.93025505     0.11147560
 h     -3.15389706     0.07544119    -1.38379160
 h     -0.60987821     1.53519378     1.91604975
          17

 c      1.10724946    -0.61103287    -0.15658639
 c     -0.07187035    -0.92401224     0.39689124
 c     -1.14251460     0.13730597     0.01860287
 c     -1.21727645     1.29992636     0.97261629
 c     -0.26505709     1.42901007    -0.34379679
 c      1.06803493     0.89512184    -0.23171674
 h      0.00225248    -1.84033314     1.09478213
 h     -2.01346935     2.00918131     0.82821087
 h     -0.40754441     2.23088647    -1.03872299
 h      2.11175469     1.40627838    -0.07801659
 o      2.17792126    -1.45382173     0.09004281
 h      3.02326044    -0.79984071     0.14199066
 c     -2.42211393    -0.44083582    -0.70682282
 h     -2.03458100    -1.27206666    -1.27769362
 h     -2.88784567    -0.94737648     0.10987691
 h     -3.15204838     0.01541321    -1.41272601
 h     -0.63126036     1.49787073     1.97329872
          17

 c      1.09318514    -0.60045816    -0.16856027
 c     -0.07186488    -0.93219295     0.39827963
 c     -1.15090604     0.14982821     0.01329889
 c     -1.21208705     1.30194252     0.98344715
 c     -0.26261747     1.43656482    -0.33797846
 c      1.07736347     0.88384001    -0.24141279
 h     -0.04443040    -1.81395660     1.09119127
 h     -2.04040888     1.98872908     0.79459910
 h     -0.45117163     2.28851453    -1.04394070
 h      2.14722042     1.37661968    -0.12395838
 o      2.18436261    -1.45576634     0.09899474
 h      2.97388061    -0.79741468     0.13257834
 c     -2.41153177    -0.44367829    -0.70167925
 h     -1.98689744    -1.28036202    -1.29574775
 h     -2.97574504    -0.96732639     0.11477576
 h     -3.14390835    -0.03621038    -1.43384934
 h     -0.66371519     1.45132554     2.01433648
          17

 c      1.08168797    -0.58910548    -0.17934788
 c     -0.07399389    -0.93963367     0.39942566
 c     -1.15930202     0.16258586     0.00829831
 c     -1.20549431     1.30448316     0.99450705
 c     -0.26025075     1.44288338    -0.33191979
 c      1.08818170     0.87115708    -0.25116583
 h     -0.09873348    -1.78095352     1.08304300
 h     -2.06984278     1.96715914     0.76499925
 h     -0.49531789     2.33899717    -1.04302057
 h      2.16148779     1.34438297    -0.17432311
 o      2.19094526    -1.45545264     0.10737523
 h      2.91320581    -0.81325010     0.12201472
 c     -2.40038436    -0.44802190    -0.69617593
 h     -1.94087971    -1.28793349    -1.31295644
 h     -3.06262961    -0.98317988     0.11485627
 h     -3.12923635    -0.07713778    -1.44812757
 h     -0.70660977     1.39806443     2.03749041
          17

 c      1.07298934    -0.57783045    -0.18866709
 c     -0.07850622    -0.94524649     0.39964957
 c     -1.16738341     0.17532478     0.00392613
 c     -1.19826304     1.30751947     1.00527359
 c     -0.25812809     1.44857343    -0.32603184
 c      1.10003164     0.85750638    -0.26117736
 h     -0.15858971    -1.75020731     1.07631544
 h     -2.09625243     1.94254810     0.74254266
 h     -0.53570124     2.37381248    -1.03014032
 h      2.15550185     1.31077105    -0.22767205
 o      2.19634713    -1.45356067     0.11502265
 h      2.86057716    -0.83373232     0.11155518
 c     -2.38926785    -0.45466552    -0.69029183
 h     -1.90034585    -1.29086869    -1.32414587
 h     -3.13816420    -0.99050675     0.10341420
 h     -3.10814834    -0.10555095    -1.45677633
 h     -0.75739337     1.34095116     2.04458506
          17

 c      1.06712408    -0.56750470    -0.19621960
 c     -0.08544706    -0.94798666     0.39825780
 c     -1.17482025     0.18782640     0.00044183
 c     -1.19117832     1.31093397     1.01496021
 c     -0.25638134     1.45389453    -0.32042373
 c      1.11218208     0.84328395    -0.27163524
 h     -0.22270379    -1.73029916     1.07707707
 h     -2.11527043     1.91413245     0.72991370
 h     -0.56898932     2.38865306    -1.00318819
 h      2.13404790     1.27834610    -0.28245723
 o      2.19890467    -1.45131244     0.12184444
 h      2.84151440    -0.83759644     0.10160061
 c     -2.37862245    -0.46395460    -0.68418179
 h     -1.86798245    -1.28751491    -1.32613591
 h     -3.19510378    -0.98751524     0.07815460
 h     -3.08113041    -0.12014885    -1.46124175
 h     -0.81195702     1.28270777     2.04121211
          17

 c      1.06403332    -0.55896346    -0.20171792
 c     -0.09476308    -0.94728917     0.39492390
 c     -1.18129759     0.19990035    -0.00197272
 c     -1.18490151     1.31454467     1.02262668
 c     -0.25508657     1.45882141    -0.31498345
 c      1.12360058     0.82881928    -0.28268557
 h     -0.28995521    -1.72465119     1.08737094
 h     -2.12456037     1.88265155     0.72883404
 h     -0.59300267     2.38278309    -0.96288473
 h      2.10603529     1.25112414    -0.33744225
 o      2.19789512    -1.44926665     0.12782311
 h      2.86688549    -0.81515736     0.09156362
 c     -2.36874604    -0.47584595    -0.67805551
 h     -1.84516551    -1.27837797    -1.31777063
 h     -3.22919633    -0.97432258     0.03976421
 h     -3.04893017    -0.12016309    -1.46314825
 h     -0.86541783     1.22529175     2.03614410
          17

 c      1.06363651    -0.55294809    -0.20491411
 c     -0.10645543    -0.94326083     0.38988959
 c     -1.18653928     0.21136217    -0.00321968
 c     -1.17981161     1.31814643     1.02748138
 c     -0.25424221     1.46305532    -0.30941677
 c      1.13306145     0.81438605    -0.29439793
 h     -0.35804492    -1.72952879     1.10313629
 h     -2.12420200     1.85027861     0.73974550
 h     -0.60696404     2.35898662    -0.91247561
 h      2.08320597     1.23407423    -0.39218663
 o      2.19437434    -1.44643461     0.13290655
 h      2.91927551    -0.78232229     0.08162636
 c     -2.35982057    -0.48994883    -0.67212397
 h     -1.83188297    -1.26593503    -1.29987591
 h     -3.23902180    -0.95246703    -0.00897059
 h     -3.01228177    -0.10545307    -1.46407248
 h     -0.91360257     1.16952324     2.03833512
          17

 c      1.06582312    -0.55007258    -0.20561001
 c     -0.12059436    -0.93640538     0.38373894
 c     -1.19032948     0.22200460    -0.00327919
 c     -1.17587595     1.32147150     1.02933588
 c     -0.25371439     1.46596335    -0.30324421
 c      1.13956298     0.80033222    -0.30676496
 h     -0.42328425    -1.73740450     1.11691823
 h     -2.11686557     1.82044655     0.76167379
 h     -0.61202016     2.32434937    -0.85800460
 h      2.07533784     1.23112951    -0.44707508
 o      2.18981313    -1.44157661     0.13699913
 h      2.97454181    -0.75973201     0.07291966
 c     -2.35189843    -0.50550806    -0.66662471
 h     -1.82660294    -1.25450684    -1.27528980
 h     -3.22651546    -0.92486794    -0.06324693
 h     -2.97154761    -0.07673778    -1.46512548
 h     -0.95443980     1.11572052     2.05189307
          17

 c      1.07041067    -0.55079003    -0.20365802
 c     -0.13719664    -0.92724885     0.37704990
 c     -1.19252723     0.23157879    -0.00219722
 c     -1.17267875     1.32410464     1.02881238
 c     -0.25318123     1.46652673    -0.29580469
 c      1.14287037     0.78726718    -0.31978614
 h     -0.48178433    -1.74136560     1.12188202
 h     -2.10760648     1.79749510     0.79238677
 h     -0.61180856     2.29096807    -0.80846275
 h      2.08392684     1.24233626    -0.50222893
 o      2.18516431    -1.43406960     0.14003456
 h      3.01673706    -0.75876442     0.06639381
 c     -2.34479443    -0.52137126    -0.66191298
 h     -1.82627063    -1.24990693    -1.24870247
 h     -3.19842550    -0.89611044    -0.11574963
 h     -2.92650303    -0.03592603    -1.46651700
 h     -0.98783352     1.06501175     2.07352172
          17

 c      1.07711640    -0.55533222    -0.19896500
 c     -0.15611254    -0.91617389     0.37022191
 c     -1.19307152     0.23979482    -0.00006777
 c     -1.16964942     1.32551732     1.02703259
 c     -0.25218697     1.46355653    -0.28641880
 c      1.14356835     0.77603772    -0.33355241
 h     -0.53058263    -1.73707688     1.11375403
 h     -2.10255323     1.78581945     0.82902860
 h     -0.61171813     2.27359988    -0.77394184
 h      2.10149762     1.26322856    -0.55631892
 o      2.18088624    -1.42383710     0.14200138
 h      3.03791601    -0.78264986     0.06243859
 c     -2.33789076    -0.53606276    -0.65858099
 h     -1.82697483    -1.25823802    -1.22567583
 h     -3.16783554    -0.87250511    -0.15636836
 h     -2.87650555     0.01365660    -1.46740611
 h     -1.01425567     1.01969688     2.09544360
          17

 c      1.08554765    -0.56362024    -0.19150832
 c     -0.17698084    -0.90341851     0.36345662
 c     -1.19197501     0.24634348     0.00298435
 c     -1.16639402     1.32526544     1.02511847
 c     -0.25044614     1.45643441    -0.27483655
 c      1.14255923     0.76741594    -0.34820162
 h     -0.56812844    -1.72295073     1.09104039
 h     -2.10599476     1.78837002     0.86909298
 h     -0.61518365     2.28114398    -0.76029052
 h      2.11743848     1.28738360    -0.60687623
 o      2.17708898    -1.41118421     0.14294740
 h      3.03601827    -0.82924486     0.06086745
 c     -2.33015267    -0.54814456    -0.65743486
 h     -1.82569309    -1.28347216    -1.21049703
 h     -3.15180649    -0.86050081    -0.17431616
 h     -2.82104879     0.06742959    -1.46623034
 h     -1.03372882     0.98236766     2.11011935
          17

 c      1.09519607    -0.57518481    -0.18136208
 c     -0.19922276    -0.88911724     0.35678020
 c     -1.18930889     0.25093916     0.00681489
 c     -1.16296421     1.32319694     1.02390517
 c     -0.24813823     1.44578118    -0.26158677
 c      1.14061495     0.76179606    -0.36380699
 h     -0.59444678    -1.69997832     1.05482490
 h     -2.11736482     1.80521419     0.91098295
 h     -0.62008137     2.30881554    -0.76478543
 h      2.12324796     1.30916667    -0.65145104
 o      2.17352321    -1.39676753     0.14299347
 h      3.01529801    -0.89172008     0.06078980
 c     -2.32084801    -0.55685160    -0.65908131
 h     -1.82218666    -1.32497444    -1.20403833
 h     -3.16048507    -0.86253150    -0.16452808
 h     -2.76039621     0.12020917    -1.46141022
 h     -1.04570120     0.95495754     2.11283133
          17

 c      1.10543077    -0.58914453    -0.16872443
 c     -0.22204663    -0.87332474     0.35005479
 c     -1.18519382     0.25337489     0.01126537
 c     -1.15985199     1.31950894     1.02390551
 c     -0.24571903     1.43306169    -0.24769753
 c      1.13823036     0.75910091    -0.38030948
 h     -0.61127622    -1.67181521     1.00870936
 h     -2.13113380     1.83342010     0.95362458
 h     -0.62086497     2.34261285    -0.77911884
 h      2.11419886     1.32489393    -0.68837846
 o      2.16940340    -1.38164510     0.14236255
 h      2.98947234    -0.95798260     0.06026121
 c     -2.31032821    -0.56242565    -0.66346431
 h     -1.81909905    -1.37722041    -1.20367241
 h     -3.18746005    -0.87449274    -0.13252225
 h     -2.69594504     0.16711564    -1.45210722
 h     -1.04929507     0.93830207     2.10219752
          17

 c      1.11549603    -0.60425379    -0.15393927
 c     -0.24446856    -0.85603208     0.34299561
 c     -1.17981135     0.25357348     0.01616264
 c     -1.15771740     1.31465348     1.02535588
 c     -0.24354899     1.41973631    -0.23418996
 c      1.13562438     0.75885058    -0.39750191
 h     -0.62211422    -1.64491551     0.95868165
 h     -2.13984148     1.86838308     0.99578360
 h     -0.61297722     2.36899184    -0.79505775
 h      2.08918865     1.33299073    -0.71704657
 o      2.16338536    -1.36716529     0.14139576
 h      2.98255713    -1.01267519     0.05615500
 c     -2.29958473    -0.56571690    -0.67002640
 h     -1.82013050    -1.43204688    -1.20522542
 h     -3.21679349    -0.88915353    -0.08998411
 h     -2.63018636     0.20440354    -1.43873019
 h     -1.04354364     0.93200738     2.08004621
          17

 c      1.12451223    -0.61899922    -0.13750608
 c     -0.26539074    -0.83726275     0.33527051
 c     -1.17342806     0.25163333     0.02131889
 c     -1.15710907     1.30920949     1.02821796
 c     -0.24176628     1.40687554    -0.22185076
 c      1.13274377     0.76028526    -0.41503195
 h     -0.63162501    -1.62762531     0.91201584
 h     -2.13728148     1.90539176     1.03588609
 h     -0.59448834     2.37912642    -0.80689982
 h      2.05049650     1.33400139    -0.73802637
 o      2.15466566    -1.35434309     0.14045572
 h      3.01211518    -1.04736914     0.04581996
 c     -2.28943223    -0.56764363    -0.67810604
 h     -1.82816803    -1.48142562    -1.20500054
 h     -3.23476003    -0.90037615    -0.04781767
 h     -2.56636616     0.23004126    -1.42309228
 h     -1.02749788     0.93437544     2.05135936
          17

 c      1.13148355    -0.63172468    -0.12006346
 c     -0.28377284    -0.81736694     0.32674945
 c     -1.16642213     0.24787080     0.02653217
 c     -1.15833459     1.30378547     1.03216708
 c     -0.24033437     1.39515099    -0.21121837
 c      1.12924110     0.76247042    -0.43240709
 h     -0.64379868    -1.62678162     0.87439297
 h     -2.12000549     1.94059222     1.07227545
 h     -0.56573898     2.36886212    -0.81152196
 h      2.00389832     1.33076616    -0.75324710
 o      2.14450306    -1.34343296     0.13975364
 h      3.06569850    -1.06743844     0.02981161
 c     -2.28028941    -0.56896818    -0.68708443
 h     -1.84449626    -1.51918465    -1.20072549
 h     -3.23358183    -0.90427233    -0.01359045
 h     -2.50802984     0.24396267    -1.40825048
 h     -1.00019601     0.94246499     2.02397087
          17

 c      1.13537272    -0.64080503    -0.10232273
 c     -0.29881328    -0.79740769     0.31776447
 c     -1.15930550     0.24284793     0.03158570
 c     -1.16143514     1.29891154     1.03670303
 c     -0.23910982     1.38489390    -0.20261056
 c      1.12449013     0.76437980    -0.44901321
 h     -0.65971387    -1.64301572     0.84678863
 h     -2.08755988     1.97144250     1.10353926
 h     -0.52873405     2.33796058    -0.80804324
 h      1.95848194     1.32843838    -0.76605235
 o      2.13522416    -1.33454369     0.13938770
 h      3.11598980    -1.08146968     0.01085251
 c     -2.27229405    -0.57026026    -0.69638670
 h     -1.86879439    -1.54168194    -1.19167580
 h     -3.21044081    -0.89877897     0.00822334
 h     -2.45856459     0.24791913    -1.39806518
 h     -0.96066477     0.95274913     2.00679098
          17

 c      1.13527698    -0.64487118    -0.08496170
 c     -0.30995658    -0.77919028     0.30906872
 c     -1.15272566     0.23735831     0.03625068
 c     -1.16615494     1.29486876     1.04147665
 c     -0.23787941     1.37609478    -0.19611910
 c      1.11777175     0.76503925    -0.46419305
 h     -0.67728421    -1.66981302     0.82569162
 h     -2.04233342     1.99704139     1.12875446
 h     -0.48684494     2.29009352    -0.79793875
 h      1.92452295     1.33326091    -0.78052261
 o      2.12864966    -1.32798549     0.13944431
 h      3.14351340    -1.09388476    -0.00858824
 c     -2.26542421    -0.57185342    -0.70550005
 h     -1.89933417    -1.54809435    -1.17854512
 h     -3.16617893    -0.88317210     0.01569041
 h     -2.42077719     0.24481432    -1.39643897
 h     -0.90843784     0.96268286     2.00563894
          17

 c      1.13065723    -0.64303854    -0.06851973
 c     -0.31675595    -0.76479696     0.30151815
 c     -1.14741962     0.23234315     0.04029918
 c     -1.17185862     1.29153096     1.04662369
 c     -0.23637705     1.36833763    -0.19155670
 c      1.10870868     0.76382137    -0.47742445
 h     -0.69315567    -1.69769383     0.80637144
 h     -1.98933943     2.01851073     1.14766378
 h     -0.44470160     2.23362747    -0.78569711
 h      1.90842880     1.34916486    -0.79955646
 o      2.12570141    -1.32407861     0.13998898
 h      3.13982777    -1.10574551    -0.02698289
 c     -2.25953042    -0.57372059    -0.71406525
 h     -1.93312838    -1.54077688    -1.16336190
 h     -3.10501288    -0.85793675     0.00952179
 h     -2.39657092     0.23751369    -1.40626527
 h     -0.84483581     0.97215740     2.01912422
          17

 c      1.12152552    -0.63506875    -0.05333551
 c     -0.31882345    -0.75603366     0.29580213
 c     -1.14409896     0.22872707     0.04353106
 c     -1.17752276     1.28838936     1.05270180
 c     -0.23431767     1.36078061    -0.18841499
 c      1.09763706     0.76072479    -0.48849081
 h     -0.70443569    -1.71868460     0.78544866
 h     -1.93558544     2.03915467     1.16076761
 h     -0.40778602     2.18188983    -0.77927428
 h      1.90837210     1.37437192    -0.82299931
 o      2.12640640    -1.32294910     0.14104150
 h      3.10503380    -1.11630697    -0.04380955
 c     -2.25426702    -0.57531689    -0.72204065
 h     -1.96612575    -1.52560874    -1.14941947
 h     -3.03526684    -0.82496471    -0.00593173
 h     -2.38681488     0.22756906    -1.42842251
 h     -0.77382596     0.98309939     2.03933771
          17

 c      1.10849511    -0.62140436    -0.03954593
 c     -0.31594249    -0.75406134     0.29234157
 c     -1.14328160     0.22719856     0.04581137
 c     -1.18196895     1.28478899     1.06030314
 c     -0.23149576     1.35247297    -0.18604441
 c      1.08544900     0.75630220    -0.49745318
 h     -0.70928192    -1.72823756     0.76153086
 h     -1.88832604     2.06356242     1.16917198
 h     -0.38105787     2.14952663    -0.78794574
 h      1.91604954     1.40217834    -0.84811020
 o      2.12985053    -1.32449075     0.14261744
 h      3.04800769    -1.12328451    -0.06008225
 c     -2.24897419    -0.57556276    -0.72988526
 h     -1.99378742    -1.51145865    -1.14082589
 h     -2.97020676    -0.78773589    -0.02130801
 h     -2.39141089     0.21468770    -1.46138740
 h     -0.70117159     0.99768854     2.05671437
          17

 c      1.09266494    -0.60306500    -0.02713231
 c     -0.30823159    -0.75920513     0.29128072
 c     -1.14513669     0.22801439     0.04710423
 c     -1.18426340     1.28026854     1.06978784
 c     -0.22792666     1.34313851    -0.18421437
 c      1.07311118     0.75133480    -0.50448812
 h     -0.70693608    -1.72554771     0.73496932
 h     -1.85223920     2.09500933     1.17407071
 h     -0.36691557     2.14335275    -0.81574933
 h      1.92217481     1.42486156    -0.87164553
 o      2.13410275    -1.32849183     0.14485493
 h      2.98938592    -1.12206563    -0.07976363
 c     -2.24275425    -0.57320353    -0.73854707
 h     -2.01233799    -1.50735158    -1.14107512
 h     -2.92590199    -0.75052993    -0.02336038
 h     -2.40944358     0.19734982    -1.50177474
 h     -0.63270270     1.01709604     2.06398292
          17

 c      1.07539636    -0.58145365    -0.01597985
 c     -0.29621630    -0.77090745     0.29251004
 c     -1.14943126     0.23093581     0.04748724
 c     -1.18399921     1.27483429     1.08124985
 c     -0.22386896     1.33361707    -0.18350856
 c      1.06134902     0.74660576    -0.50978682
 h     -0.69779958    -1.71362502     0.70761050
 h     -1.82745200     2.13257322     1.17621037
 h     -0.36460979     2.15708679    -0.85683021
 h      1.92001078     1.43650323    -0.89127365
 o      2.13664434    -1.33477447     0.14809944
 h      2.95792829    -1.10569997    -0.11038202
 c     -2.23508427    -0.56752866    -0.74887188
 h     -2.02020641    -1.51758914    -1.15086855
 h     -2.91251351    -0.71603186    -0.00325052
 h     -2.43931878     0.17401012    -1.54547025
 h     -0.57306611     1.04124912     2.05736227
          17

 c      1.05809530    -0.55814365    -0.00592285
 c     -0.28075650    -0.78782094     0.29570309
 c     -1.15561402     0.23533578     0.04713673
 c     -1.18126816     1.26896001     1.09453552
 c     -0.21970001     1.32528230    -0.18493295
 c      1.05057211     0.74282642    -0.51354175
 h     -0.68369266    -1.69944900     0.68267908
 h     -1.81042668     2.17094493     1.17590207
 h     -0.37171539     2.17795579    -0.89990008
 h      1.90616489     1.43380728    -0.90591506
 o      2.13618484    -1.34296927     0.15253317
 h      2.96468388    -1.07062692    -0.15662123
 c     -2.22645877    -0.55879024    -0.76080632
 h     -2.01833705    -1.53895045    -1.16714380
 h     -2.92616474    -0.68407697     0.03380806
 h     -2.47888168     0.14396823    -1.58863832
 h     -0.52513842     1.06907447     2.03634689
          17

 c      1.04208735    -0.53471811     0.00323808
 c     -0.26288999    -0.80806804     0.30038869
 c     -1.16298233     0.24040602     0.04629477
 c     -1.17645666     1.26332822     1.10922135
 c     -0.21581339     1.31931032    -0.18932957
 c      1.04090088     0.74059464    -0.51594676
 h     -0.66788808    -1.69327832     0.66436943
 h     -1.79662012     2.20312999     1.17345143
 h     -0.38558613     2.19501358    -0.93496540
 h      1.88040622     1.41611200    -0.91572274
 o      2.13368741    -1.35216237     0.15766386
 h      2.98805437    -1.02332285    -0.21209398
 c     -2.21802428    -0.54783585    -0.77359819
 h     -2.00906129    -1.56312699    -1.18460605
 h     -2.95403488    -0.65375340     0.07281147
 h     -2.52554238     0.10756150    -1.62814274
 h     -0.48965542     1.09879673     2.00337567
          17

 c      1.02856641    -0.51266576     0.01173340
 c     -0.24373938    -0.82973126     0.30610538
 c     -1.17083093     0.24535852     0.04523776
 c     -1.17010756     1.25855753     1.12458366
 c     -0.21259154     1.31643695    -0.19716235
 c      1.03219526     0.74031581    -0.51716485
 h     -0.65395243    -1.70527661     0.65643348
 h     -1.78248797     2.22328357     1.16945482
 h     -0.40392576     2.20177816    -0.95581042
 h      1.84565299     1.38547875    -0.92220286
 o      2.13059080    -1.36124086     0.16270630
 h      3.00174203    -0.97475940    -0.26556650
 c     -2.21084683    -0.53555915    -0.78651783
 h     -1.99479764    -1.58135887    -1.19811252
 h     -2.98406100    -0.62512720     0.09993427
 h     -2.57641440     0.06601466    -1.66157399
 h     -0.46473441     1.12819295     1.96375249
          17

 c      1.01854094    -0.49328727     0.01981385
 c     -0.22456000    -0.85149158     0.31261357
 c     -1.17853170     0.24955663     0.04425167
 c     -1.16288716     1.25504868     1.13961845
 c     -0.21040215     1.31698686    -0.20854156
 c      1.02405158     0.74210161    -0.51726514
 h     -0.64314842    -1.73959320     0.65995100
 h     -1.76620206     2.22813573     1.16480602
 h     -0.42491858     2.19575411    -0.95977595
 h      1.80827494     1.34694397    -0.92855467
 o      2.12770675    -1.36929238     0.16704758
 h      2.99162469    -0.93384448    -0.30848152
 c     -2.20565835    -0.52265915    -0.79911384
 h     -1.97744763    -1.58729951    -1.20401687
 h     -3.00841321    -0.59908505     0.10688564
 h     -2.62851781     0.02126789    -1.68728053
 h     -0.44548729     1.15488909     1.92538982
          17

 c      1.01275908    -0.47761763     0.02773471
 c     -0.20673510    -0.87293794     0.31997765
 c     -1.18555621     0.25256189     0.04360963
 c     -1.15551075     1.25291175     1.15319377
 c     -0.20958206     1.32091891    -0.22326801
 c      1.01583317     0.74572988    -0.51617576
 h     -0.63289924    -1.79128337     0.67240768
 h     -1.74773452     2.21742292     1.16055510
 h     -0.44733549     2.17781257    -0.94729902
 h      1.77780742     1.30814964    -0.93980370
 o      2.12531059    -1.37567299     0.17031554
 h      2.95381940    -0.90628197    -0.33607902
 c     -2.20289909    -0.50961245    -0.81113115
 h     -1.95831510    -1.57776493    -1.20043057
 h     -3.02294440    -0.57678422     0.09026757
 h     -2.67904542    -0.02417458    -1.70451244
 h     -0.42477952     1.17680782     1.89727703
          17

 c      1.01161598    -0.46640220     0.03575115
 c     -0.19152093    -0.89423669     0.32841115
 c     -1.19147644     0.25411873     0.04355421
 c     -1.14846914     1.25191798     1.16438780
 c     -0.21039161     1.32780748    -0.24081979
 c      1.00691504     0.75081264    -0.51376518
 h     -0.61853510    -1.84993016     0.68934270
 h     -1.72885819     2.19404627     1.15773288
 h     -0.47082839     2.15237248    -0.92207741
 h      1.76400493     1.27680510    -0.96151880
 o      2.12334499    -1.37998349     0.17234641
 h      2.89109483    -0.89488453    -0.34690117
 c     -2.20278287    -0.49668976    -0.82240616
 h     -1.93815453    -1.55266108    -1.18708717
 h     -3.02621959    -0.55936665     0.05028603
 h     -2.72559453    -0.06740921    -1.71358611
 h     -0.39644574     1.19267913     1.88586841
          17

 c      1.01507149    -0.46011570     0.04412025
 c     -0.17973750    -0.91559736     0.33806679
 c     -1.19596690     0.25411342     0.04428550
 c     -1.14166282     1.25149454     1.17283097
 c     -0.21294476     1.33678319    -0.26030579
 c      0.99719845     0.75715927    -0.51011985
 h     -0.59610656    -1.90529027     0.70656939
 h     -1.71311784     2.16406379     1.15719765
 h     -0.49648278     2.12811689    -0.89159414
 h      1.77069251     1.25612881    -0.99629854
 o      2.12144569    -1.38210248     0.17322098
 h      2.81227091    -0.89895834    -0.34340956
 c     -2.20530408    -0.48394754    -0.83283833
 h     -1.91714508    -1.51492951    -1.16521452
 h     -3.01930622    -0.54788848    -0.00967610
 h     -2.76631026    -0.10534770    -1.71597926
 h     -0.35962348     1.20222832     1.89142632
          17

 c      1.02262362    -0.45897238     0.05308652
 c     -0.17164360    -0.93697951     0.34893573
 c     -1.19881274     0.25253039     0.04595925
 c     -1.13437173     1.25083227     1.17870514
 c     -0.21715787     1.34658571    -0.28052994
 c      0.98740001     0.76490922    -0.50575519
 h     -0.56374453    -1.95023122     0.72123739
 h     -1.70531405     2.13577660     1.15956358
 h     -0.52716831     2.11746586    -0.86640994
 h      1.79226386     1.24310820    -1.04099089
 o      2.11882732    -1.38232130     0.17341163
 h      2.73397395    -0.91214032    -0.33435666
 c     -2.21017785    -0.47119775    -0.84244957
 h     -1.89476284    -1.47054732    -1.13743548
 h     -3.00648389    -0.54336398    -0.08254722
 h     -2.79992890    -0.13499547    -1.71428543
 h     -0.31957833     1.20588638     1.90831400
          17

 c      1.03336765    -0.46289736     0.06283907
 c     -0.16699165    -0.95803794     0.36084413
 c     -1.19992014     0.24941197     0.04869460
 c     -1.12570052     1.24916857     1.18242970
 c     -0.22284921     1.35602191    -0.30039220
 c      0.97868394     0.77421233    -0.50143259
 h     -0.52172569    -1.98130049     0.73198555
 h     -1.70978576     2.11680856     1.16526371
 h     -0.56608607     2.13135075    -0.85565438
 h      1.81783641     1.23214352    -1.08846363
 o      2.11430257    -1.38143627     0.17388775
 h      2.68025746    -0.92107546    -0.33639774
 c     -2.21673790    -0.45801742    -0.85150146
 h     -1.86973421    -1.42787800    -1.10744645
 h     -2.99644351    -0.54691669    -0.15682946
 h     -2.82569648    -0.15375496    -1.71194212
 h     -0.28409042     1.20438912     1.92884335
          17

 c      1.04613927    -0.47149471     0.07345607
 c     -0.16516783    -0.97816090     0.37348706
 c     -1.19932020     0.24482626     0.05258400
 c     -1.11512463     1.24617094     1.18438533
 c     -0.23004551     1.36472827    -0.31946150
 c      0.97210901     0.78491110    -0.49781128
 h     -0.47211393    -1.99859167     0.73884389
 h     -1.72769274     2.10984619     1.17467980
 h     -0.61292586     2.17042067    -0.86056966
 h      1.83743971     1.21902170    -1.13145174
 o      2.10713353    -1.38017954     0.17550465
 h      2.66881094    -0.91477646    -0.36412861
 c     -2.22394529    -0.44390473    -0.86049998
 h     -1.84057328    -1.39524094    -1.07919122
 h     -3.00171281    -0.55997880    -0.21802739
 h     -2.84316293    -0.15968798    -1.71264517
 h     -0.25965923     1.19852639     1.94655549
          17

 c      1.05969142    -0.48405622     0.08486461
 c     -0.16534866    -0.99652113     0.38646709
 c     -1.19715565     0.23885219     0.05769622
 c     -1.10274567     1.24209771     1.18481598
 c     -0.23908688     1.37328004    -0.33798282
 c      0.96834631     0.79652385    -0.49527090
 h     -0.41832489    -2.00563211     0.74314049
 h     -1.75557367     2.11092107     1.18810165
 h     -0.66233184     2.22378004    -0.87464673
 h      1.84473449     1.20201121    -1.16472112
 o      2.09817612    -1.37824640     0.17785217
 h      2.69231116    -0.90036967    -0.41139762
 c     -2.23084548    -0.42862993    -0.86979468
 h     -1.80705607    -1.37691169    -1.05579325
 h     -3.03201523    -0.58386527    -0.25541632
 h     -2.85192135    -0.15168074    -1.71946202
 h     -0.24987645     1.18901898     1.95740153
          17

 c      1.07280958    -0.49961544     0.09684680
 c     -0.16664804    -1.01215468     0.39933773
 c     -1.19364739     0.23157910     0.06407347
 c     -1.08917332     1.23755665     1.18382533
 c     -0.25030037     1.38247083    -0.35634164
 c      0.96761091     0.80840539    -0.49390963
 h     -0.36450334    -2.00891957     0.74727794
 h     -1.78691566     2.11233764     1.20547403
 h     -0.70727077     2.27729986    -0.88999793
 h      1.83711093     1.18136253    -1.18551546
 o      2.08912702    -1.37489432     0.17977464
 h      2.73012936    -0.89366041    -0.45933386
 c     -2.23730695    -0.41258004    -0.87903800
 h     -1.77161445    -1.37073075    -1.03915052
 h     -3.08453296    -0.61792814    -0.26976463
 h     -2.85139624    -0.12951852    -1.73388447
 h     -0.25521954     1.17646927     1.95982139
          17

 c      1.08434866    -0.51701345     0.10908458
 c     -0.16826261    -1.02414644     0.41167558
 c     -1.18905680     0.22311310     0.07172043
 c     -1.07526959     1.23315118     1.18137372
 c     -0.26369277     1.39274648    -0.37471789
 c      0.96965788     0.81990536    -0.49359298
 h     -0.31458569    -2.01608410     0.75403441
 h     -1.81500712     2.10684099     1.22623776
 h     -0.74237468     2.32015454    -0.90134199
 h      1.81527563     1.15868028    -1.19353428
 o      2.08142802    -1.36986702     0.18043852
 h      2.76598940    -0.90442554    -0.49341937
 c     -2.24396554    -0.39668882    -0.88738394
 h     -1.73893583    -1.36998645    -1.03042011
 h     -3.14532012    -0.65841800    -0.27083226
 h     -2.84076408    -0.09390418    -1.75525802
 h     -0.27319450     1.16132839     1.95470204
          17

 c      1.09325437    -0.53497293     0.12121202
 c     -0.16959091    -1.03195007     0.42319080
 c     -1.18366311     0.21357934     0.08059088
 c     -1.06197283     1.22929317     1.17725765
 c     -0.27889564     1.40410200    -0.39304639
 c      0.97378532     0.83045144    -0.49397617
 h     -0.27138244    -2.03222479     0.76526896
 h     -1.83480271     2.08981039     1.24939529
 h     -0.76482820     2.34620028    -0.90632579
 h      1.78321152     1.13659963    -1.19114805
 o      2.07611507    -1.36344610     0.17950110
 h      2.79063156    -0.93541024    -0.50644335
 c     -2.25150628    -0.38197139    -0.89411024
 h     -1.71406985    -1.36736542    -1.03052463
 h     -3.19970093    -0.70003516    -0.26903137
 h     -2.81909445    -0.04639834    -1.78093915
 h     -0.29853380     1.14383296     1.94541780
          17

 c      1.09861368    -0.55219435     0.13285532
 c     -0.17026200    -1.03565061     0.43381193
 c     -1.17775527     0.20312037     0.09058047
 c     -1.05017685     1.22617045     1.17112993
 c     -0.29524674     1.41616388    -0.41106530
 c      0.97886257     0.83956444    -0.49449553
 h     -0.23640725    -2.05667223     0.78082634
 h     -1.84359293     2.05966121     1.27367972
 h     -0.77413187     2.35343749    -0.90484060
 h      1.74833533     1.11861554    -1.18380587
 o      2.07391630    -1.35624573     0.17697052
 h      2.79993019    -0.98498710    -0.49653655
 c     -2.26029956    -0.36915250    -0.89886325
 h     -1.70078396    -1.35757925    -1.04021615
 h     -3.23789010    -0.73783074    -0.27155881
 h     -2.78568312     0.01073886    -1.80703150
 h     -0.32395372     1.12393495     1.93742092
          17

 c      1.09975304    -0.56748375     0.14365881
 c     -0.17008138    -1.03589547     0.44365830
 c     -1.17163011     0.19188875     0.10152541
 c     -1.04053184     1.22375292     1.16264950
 c     -0.31188637     1.42825563    -0.42834497
 c      0.98347216     0.84686237    -0.49441425
 h     -0.21045772    -2.08349827     0.79874112
 h     -1.84123506     2.01768642     1.29775003
 h     -0.77191558     2.34375372    -0.89866112
 h      1.72063486     1.10860488    -1.17960848
 o      2.07521006    -1.34905226     0.17314819
 h      2.79441195    -1.04850573    -0.46645906
 c     -2.27042263    -0.35856053    -0.90159036
 h     -1.70087082    -1.33813128    -1.05995389
 h     -3.25503869    -0.76791797    -0.28247836
 h     -2.74042399     0.07476051    -1.82923277
 h     -0.34229214     1.10139750     1.93639486
          17

 c      1.09638186    -0.57990048     0.15329797
 c     -0.16898070    -1.03356688     0.45292948
 c     -1.16559168     0.18002977     0.11320707
 c     -1.03315434     1.22176631     1.15175648
 c     -0.32782255     1.43939908    -0.44428735
 c      0.98629742     0.85212580    -0.49308372
 h     -0.19410199    -2.10505825     0.81644787
 h     -1.83041930     1.96794135     1.32045626
 h     -0.76205385     2.32336823    -0.89154104
 h      1.70895758     1.10950478    -1.18618727
 o      2.07978193    -1.34270828     0.16871383
 h      2.78130509    -1.11848641    -0.42507372
 c     -2.28175031    -0.35014762    -0.90242707
 h     -1.71401954    -1.30925343    -1.08986688
 h     -3.25002863    -0.78753712    -0.30354010
 h     -2.68409282     0.14266339    -1.84349371
 h     -0.34970393     1.07627553     1.94491090
          17

 c      1.08873684    -0.58886853     0.16147360
 c     -0.16701694    -1.02949817     0.46181378
 c     -1.15994816     0.16765786     0.12536005
 c     -1.02748033     1.21966892     1.13883725
 c     -0.34199135     1.44832488    -0.45813680
 c      0.98664944     0.85541064    -0.49038492
 h     -0.18772660    -2.11512716     0.83183645
 h     -1.81679117     1.91697186     1.34122245
 h     -0.75058918     2.30302673    -0.88923929
 h      1.71546460     1.12152226    -1.20534987
 o      2.08652165    -1.33797017     0.16484578
 h      2.77762447    -1.18548000    -0.38922998
 c     -2.29398390    -0.34351668    -0.90163006
 h     -1.73784664    -1.27370487    -1.12987545
 h     -3.22499416    -0.79516590    -0.33451433
 h     -2.61850883     0.21143104    -1.84645393
 h     -0.34731562     1.04954146     1.96021351
          17

 c      1.07763066    -0.59417933     0.16788805
 c     -0.16439968    -1.02434875     0.47045308
 c     -1.15500337     0.15483375     0.13768170
 c     -1.02249609     1.21676121     1.12457634
 c     -0.35341574     1.45371891    -0.46910985
 c      0.98461584     0.85705137    -0.48686622
 h     -0.19142334    -2.11026035     0.84371650
 h     -1.80796853     1.87253935     1.36032613
 h     -0.74418664     2.29526053    -0.89817192
 h      1.73426985     1.14174303    -1.23124352
 o      2.09379567    -1.33521311     0.16282984
 h      2.80386337    -1.24254247    -0.37739925
 c     -2.30657861    -0.33793045    -0.89956857
 h     -1.76814377    -1.23633850    -1.17992032
 h     -3.18597430    -0.79107183    -0.37283161
 h     -2.54657382     0.27828977    -1.83572390
 h     -0.33952306     1.02314991     1.97572635
          17

 c      1.06432425    -0.59588470     0.17223484
 c     -0.16150401    -1.01856869     0.47893841
 c     -1.15104429     0.14154470     0.14984562
 c     -1.01726640     1.21248892     1.10970015
 c     -0.36151504     1.45486924    -0.47672754
 c      0.98067935     0.85750219    -0.48336794
 h     -0.20493601    -2.09008969     0.85193594
 h     -1.81037772     1.84071362     1.37843276
 h     -0.74646607     2.30682366    -0.92171357
 h      1.75608699     1.16575932    -1.25461371
 o      2.10106280    -1.33423153     0.16287250
 h      2.85995583    -1.28955720    -0.39081618
 c     -2.31855625    -0.33235310    -0.89677876
 h     -1.79981712    -1.20277196    -1.24004549
 h     -3.14444333    -0.77843421    -0.41270343
 h     -2.47211815     0.34100728    -1.81006846
 h     -0.33099059     0.99943111     1.98452978
          17

 c      1.05030631    -0.59418633     0.17422371
 c     -0.15883061    -1.01237776     0.48730414
 c     -1.14832855     0.12770418     0.16151537
 c     -1.01143526     1.20675861     1.09488731
 c     -0.36630015     1.45216187    -0.48109186
 c      0.97532343     0.85716987    -0.48061104
 h     -0.22771233    -2.05739200     0.85743607
 h     -1.82520063     1.82281458     1.39523124
 h     -0.75549392     2.33276146    -0.95710519
 h      1.77295519     1.18946046    -1.26757543
 o      2.10915618    -1.33462528     0.16409997
 h      2.92286433    -1.32833133    -0.41374299
 c     -2.32834339    -0.32562859    -0.89401291
 h     -1.82876798    -1.17685857    -1.30983872
 h     -3.11777405    -0.76416994    -0.44495132
 h     -2.39957722     0.39823166    -1.76958742
 h     -0.32486504     0.98043034     1.98173292
          17

 c      1.03709579    -0.58938878     0.17361913
 c     -0.15690376    -1.00574679     0.49551262
 c     -1.14707317     0.11318461     0.17236394
 c     -1.00533476     1.19996044     1.08075943
 c     -0.36816173     1.44670614    -0.48273280
 c      0.96889061     0.85634301    -0.47904875
 h     -0.25905823    -2.01805520     0.86228774
 h     -1.84755293     1.81536870     1.40861318
 h     -0.76599424     2.36060920    -0.99726398
 h      1.77988112     1.20981737    -1.26538283
 o      2.11882351    -1.33608517     0.16570460
 h      2.97080784    -1.35862675    -0.43194902
 c     -2.33417187    -0.31694543    -0.89201991
 h     -1.85368481    -1.15842297    -1.38718247
 h     -3.12321721    -0.75620234    -0.46069964
 h     -2.33355968     0.44983250    -1.71597430
 h     -0.32235175     0.96755889     1.96521851
          17

 c      1.02606378    -0.58188247     0.17027332
 c     -0.15614205    -0.99843849     0.50345013
 c     -1.14744382     0.09787738     0.18209888
 c     -0.99969759     1.19270927     1.06778080
 c     -0.36754310     1.43962510    -0.48224938
 c      0.96158416     0.85518459    -0.47887601
 h     -0.29832610    -1.98025510     0.86947031
 h     -1.86980678     1.81301906     1.41551720
 h     -0.77300579     2.37851171    -1.03488337
 h      1.77475214     1.22500650    -1.24636440
 o      2.13019210    -1.33834570     0.16730213
 h      2.99233677    -1.37930380    -0.43848723
 c     -2.33529638    -0.30649854    -0.89097124
 h     -1.87602608    -1.14353201    -1.46757254
 h     -3.16423193    -0.75585693    -0.45899756
 h     -2.27816375     0.49719186    -1.65254644
 h     -0.32279712     0.96147581     1.93567845
          17

 c      1.01827763    -0.57214003     0.16415511
 c     -0.15675633    -0.99020313     0.51097396
 c     -1.14955394     0.08175091     0.19048179
 c     -0.99534142     1.18559346     1.05611937
 c     -0.36481096     1.43172299    -0.48011512
 c      0.95348762     0.85373261    -0.48005807
 h     -0.34487256    -1.95179884     0.88198109
 h     -1.88523777     1.81120180     1.41333376
 h     -0.77340311     2.37892796    -1.06460593
 h      1.75810628     1.23445170    -1.21161734
 o      2.14292034    -1.34113610     0.16882062
 h      2.98444736    -1.38945995    -0.43195006
 c     -2.33248422    -0.29546656    -0.89033100
 h     -1.89838767    -1.12689668    -1.54506982
 h     -3.22676608    -0.75573501    -0.44790119
 h     -2.23647307     0.54307701    -1.58378135
 h     -0.32377155     0.96204322     1.89654679
          17

 c      1.01439883    -0.56072104     0.15537200
 c     -0.15873115    -0.98109956     0.51801595
 c     -1.15347421     0.06488397     0.19733948
 c     -0.99301488     1.17905878     1.04558975
 c     -0.36026868     1.42347053    -0.47664740
 c      0.94455358     0.85188635    -0.48233171
 h     -0.39742590    -1.93608532     0.90131609
 h     -1.88968898     1.80719158     1.40067541
 h     -0.76584750     2.35867501    -1.08333066
 h      1.73332729     1.23905599    -1.16502258
 o      2.15630296    -1.34416823     0.17044445
 h      2.95125187    -1.38883699    -0.41555271
 c     -2.32707898    -0.28514313    -0.88943733
 h     -1.92293256    -1.10399901    -1.61392649
 h     -3.29186769    -0.74699661    -0.43689126
 h     -2.21049742     0.59072781    -1.51428910
 h     -0.32123593     0.96836150     1.85368999
          17

 c      1.01465125    -0.54827106     0.14417753
 c     -0.16188079    -0.97165583     0.52464808
 c     -1.15923803     0.04747384     0.20256596
 c     -0.99329914     1.17335986     1.03574152
 c     -0.35419396     1.41505854    -0.47201774
 c      0.93457729     0.84938176    -0.48520046
 h     -0.45320954    -1.93011357     0.92652964
 h     -1.88189958     1.80022328     1.37754231
 h     -0.75049049     2.31824653    -1.09008390
 h      1.70706723     1.24157125    -1.11332840
 o      2.16919203    -1.34713308     0.17270593
 h      2.90539206    -1.37797339    -0.39852782
 c     -2.32023296    -0.27630138    -0.88792346
 h     -1.95066829    -1.07198671    -1.66968895
 h     -3.34524233    -0.72440337    -0.43207138
 h     -2.20135720     0.64224632    -1.44743185
 h     -0.31039360     0.97907480     1.81413156
          17

 c      1.01883949    -0.53550356     0.13096542
 c     -0.16588826    -0.96266681     0.53102064
 c     -1.16683908     0.02982123     0.20611494
 c     -0.99641981     1.16850198     1.02610039
 c     -0.34685373     1.40641160    -0.46623711
 c      0.92325433     0.84580480    -0.48801543
 h     -0.50795474    -1.92687367     0.95493039
 h     -1.86357187     1.79150224     1.34528493
 h     -0.72896538     2.26168156    -1.08622038
 h      1.68869524     1.24651419    -1.06523020
 o      2.17998045    -1.34972852     0.17657155
 h      2.86848130    -1.35789060    -0.39743041
 c     -2.31278008    -0.26903830    -0.88573046
 h     -1.98139654    -1.02986263    -1.70977806
 h     -3.37846959    -0.68647019    -0.43609154
 h     -2.20954498     0.69704451    -1.38455446
 h     -0.28786688     0.99305976     1.78330997
          17

 c      1.02640320    -0.52316385     0.11625154
 c     -0.17030999    -0.95485543     0.53724272
 c     -1.17622382     0.01230096     0.20798850
 c     -1.00200831     1.16418979     1.01642460
 c     -0.33849894     1.39716077    -0.45910242
 c      0.91049512     0.84073773    -0.49025446
 h     -0.55695393    -1.91940696     0.98361056
 h     -1.83949468     1.78432868     1.30651989
 h     -0.70467337     2.19698677    -1.07607767
 h      1.68671844     1.25845921    -1.02811496
 o      2.18740770    -1.35174622     0.18290712
 h      2.85864188    -1.32895126    -0.42760294
 c     -2.30533608    -0.26285002    -0.88293837
 h     -2.01389385    -0.97851259    -1.73386865
 h     -3.38758690    -0.63432799    -0.44925669
 h     -2.23488673     0.75154986    -1.32540649
 h     -0.25439822     1.01003973     1.76228994
          17

 c      1.03651665    -0.51199131     0.10064297
 c     -0.17460830    -0.94867666     0.54331360
 c     -1.18727794    -0.00467242     0.20823077
 c     -1.00908097     1.15987629     1.00675049
 c     -0.32937615     1.38666943    -0.45015903
 c      0.89693599     0.83402722    -0.49187877
 h     -0.59615370    -1.90323363     1.01051743
 h     -1.81710873     1.78391618     1.26479425
 h     -0.68287776     2.13597348    -1.06739278
 h      1.70281455     1.27878328    -1.00388110
 o      2.19188522    -1.35305084     0.19128468
 h      2.86959637    -1.29133960    -0.48420171
 c     -2.29838185    -0.25680881    -0.87958564
 h     -2.04609334    -0.92073828    -1.74428685
 h     -3.37223391    -0.57096907    -0.47020481
 h     -2.27615214     0.80051244    -1.26922253
 h     -0.21549079     1.03038224     1.74775454
          17

 c      1.04823843    -0.50269991     0.08479605
 c     -0.17821912    -0.94428251     0.54911622
 c     -1.19980947    -0.02068209     0.20692765
 c     -1.01642480     1.15497849     0.99725822
 c     -0.31983741     1.37432077    -0.43886329
 c      0.88407919     0.82588539    -0.49334877
 h     -0.62273088    -1.87693058     1.03485138
 h     -1.80419697     1.79585616     1.22360014
 h     -0.66936157     2.09096488    -1.06932986
 h      1.72999307     1.30428494    -0.98875539
 o      2.19483953    -1.35340482     0.20024550
 h      2.88050923    -1.24758749    -0.54632034
 c     -2.29223136    -0.24976596    -0.87557360
 h     -2.07532784    -0.86112552    -1.74632089
 h     -3.33605591    -0.50098994    -0.49596065
 h     -2.33073053     0.83896916    -1.21560809
 h     -0.17906167     1.05429018     1.73480470
          17

 c      1.06065231    -0.49595783     0.06936840
 c     -0.18061823    -0.94154960     0.55443155
 c     -1.21353353    -0.03534872     0.20420903
 c     -1.02321096     1.14922433     0.98818705
 c     -0.31057894     1.36011791    -0.42507989
 c      0.87381448     0.81668114    -0.49527781
 h     -0.63529554    -1.84193884     1.05716488
 h     -1.80456318     1.82274606     1.18495509
 h     -0.66698506     2.06762207    -1.08654263
 h      1.75757574     1.32953207    -0.97732644
 o      2.19735400    -1.35248186     0.20848138
 h      2.87674062    -1.20200857    -0.59565383
 c     -2.28685631    -0.24056083    -0.87072678
 h     -2.09881940    -0.80525841    -1.74769517
 h     -3.28825317    -0.43051568    -0.52156318
 h     -2.39466769     0.86382846    -1.16488230
 h     -0.15240646     1.08126432     1.71963501
          17

 c      1.07294514    -0.49234934     0.05497439
 c     -0.18136159    -0.94011477     0.55894869
 c     -1.22806371    -0.04836360     0.20025563
 c     -1.02936552     1.14289359     0.97979801
 c     -0.30271633     1.34497037    -0.40945607
 c      0.86784240     0.80672058    -0.49815509
 h     -0.63395092    -1.80219650     1.07939593
 h     -1.81533564     1.86147198     1.14893082
 h     -0.67338532     2.06107302    -1.11464475
 h      1.77661305     1.34973007    -0.96570608
 o      2.19994399    -1.34997664     0.21518507
 h      2.85301389    -1.15889240    -0.62193164
 c     -2.28167934    -0.22828930    -0.86503666
 h     -2.11451304    -0.75784251    -1.75606874
 h     -3.24486777    -0.36674266    -0.53990208
 h     -2.46309093     0.87471783    -1.11802128
 h     -0.14043319     1.11010344     1.70058977
          17

 c      1.08442530    -0.49232524     0.04215093
 c     -0.18010527    -0.93943055     0.56227772
 c     -1.24291008    -0.05950238     0.19531121
 c     -1.03540947     1.13669132     0.97227372
 c     -0.29741469     1.33017245    -0.39311578
 c      0.86732372     0.79621152    -0.50227053
 h     -0.62018533    -1.76349179     1.10477780
 h     -1.82931332     1.90446642     1.11473479
 h     -0.68318181     2.06105905    -1.14369428
 h      1.78190719     1.36189513    -0.95219432
 o      2.20275070    -1.34566540     0.21996271
 h      2.81030331    -1.12168712    -0.62140929
 c     -2.27577207    -0.21261933    -0.85890408
 h     -2.12190266    -0.72049900    -1.77497962
 h     -3.22512919    -0.31646152    -0.54336218
 h     -2.53090701     0.87408400    -1.07639280
 h     -0.14512066     1.13918436     1.67817561
          17

 c      1.09450856    -0.49615556     0.03133702
 c     -0.17664121    -0.93889233     0.56400297
 c     -1.25748330    -0.06862353     0.18969915
 c     -1.04207810     1.13140150     0.96561713
 c     -0.29540573     1.31673921    -0.37713581
 c      0.87269573     0.78532476    -0.50771059
 h     -0.59627687    -1.73198000     1.13721330
 h     -1.83943232     1.94343732     1.08190770
 h     -0.69144766     2.05862655    -1.16441582
 h      1.77203719     1.36496816    -0.93692983
 o      2.20565096    -1.33944675     0.22279005
 h      2.75422579    -1.09253898    -0.59610577
 c     -2.26885923    -0.19393375    -0.85299790
 h     -2.12213384    -0.69126588    -1.80169164
 h     -3.23886874    -0.28410616    -0.52827356
 h     -2.59365086     0.86652360    -1.04136999
 h     -0.16546121     1.16679475     1.65484865
          17

 c      1.10269295    -0.50389245     0.02286175
 c     -0.17097200    -0.93806150     0.56381699
 c     -1.27111667    -0.07566282     0.18383285
 c     -1.05009560     1.12763371     0.95962772
 c     -0.29676102     1.30515383    -0.36233279
 c      0.88358965     0.77421804    -0.51434277
 h     -0.56405448    -1.71166228     1.17965881
 h     -1.84127175     1.97200621     1.05063523
 h     -0.69516022     2.04849179    -1.17096319
 h      1.74919750     1.35986873    -0.92160653
 o      2.20823720    -1.33141354     0.22412452
 h      2.69553912    -1.07131406    -0.55553529
 c     -2.26208237    -0.17309980    -0.84788096
 h     -2.11726797    -0.66632629    -1.82925909
 h     -3.27757702    -0.27128573    -0.49779989
 h     -2.64819492     0.85746945    -1.01391925
 h     -0.19757961     1.19144041     1.63481738
          17

 c      1.10855557    -0.51534598     0.01692183
 c     -0.16337562    -0.93687513     0.56169859
 c     -1.28311440    -0.08062625     0.17819383
 c     -1.06008518     1.12573219     0.95395872
 c     -0.30094171     1.29540787    -0.34926941
 c      0.89885806     0.76295808    -0.52178967
 h     -0.52378432    -1.70210858     1.23203409
 h     -1.83348807     1.98657172     1.02152758
 h     -0.69320997     2.02879286    -1.16104979
 h      1.71940033     1.34985251    -0.90944261
 o      2.20977322    -1.32196043     0.22508157
 h      2.65086657    -1.05397728    -0.51936399
 c     -2.25728197    -0.15108804    -0.84394346
 h     -2.10943538    -0.64209011    -1.85033188
 h     -3.32329603    -0.27752590    -0.45894537
 h     -2.69294000     0.85172925    -0.99434569
 h     -0.23536926     1.21208312     1.62356291
          17

 c      1.11179493    -0.53008420     0.01353875
 c     -0.15436082    -0.93565717     0.55798941
 c     -1.29281651    -0.08357431     0.17327382
 c     -1.07243461     1.12576805     0.94825958
 c     -0.30698553     1.28712158    -0.33827035
 c      0.91673851     0.75140726    -0.52944190
 h     -0.47443771    -1.69860159     1.29041819
 h     -1.81758538     1.98645622     0.99532158
 h     -0.68616633     2.00058470    -1.13564846
 h      1.69229246     1.34073805    -0.90505064
 o      2.20948488    -1.31172371     0.22708574
 h      2.63772090    -1.03353719    -0.51148360
 c     -2.25600078    -0.12873606    -0.84148214
 h     -2.10038877    -0.61626498    -1.85970451
 h     -3.36063197    -0.30087445    -0.41847393
 h     -2.72748033     0.85254887    -0.98228752
 h     -0.27237459     1.22816052     1.62646623
          17

 c      1.11231826    -0.54746656     0.01250758
 c     -0.14453464    -0.93492172     0.55329206
 c     -1.29966988    -0.08459968     0.16949214
 c     -1.08705613     1.12755251     0.94239316
 c     -0.31370877     1.27963740    -0.32936931
 c      0.93524664     0.73926007    -0.53658820
 h     -0.41513645    -1.69469001     1.34844314
 h     -1.79780847     1.97413973     0.97266136
 h     -0.67624432     1.96783804    -1.09914818
 h      1.67856321     1.33947839    -0.91330331
 o      2.20742074    -1.30104936     0.23041618
 h      2.66010000    -1.00838479    -0.53636393
 c     -2.25919025    -0.10666931    -0.84065434
 h     -2.09139229    -0.58806023    -1.85525366
 h     -3.38015342    -0.33842537    -0.38154274
 h     -2.75208084     0.86144149    -0.97688900
 h     -0.30479297     1.23926572     1.64642919
          17

 c      1.11028909    -0.56670320     0.01338920
 c     -0.13449476    -0.93515925     0.54829352
 c     -1.30329186    -0.08380320     0.16711694
 c     -1.10322266     1.13063875     0.93660444
 c     -0.31986203     1.27207518    -0.32223613
 c      0.95281986     0.72638323    -0.54270331
 h     -0.34630350    -1.68484061     1.39956330
 h     -1.78107845     1.95558073     0.95394463
 h     -0.66730171     1.93762010    -1.05963927
 h      1.68403225     1.34979530    -0.93658889
 o      2.20463196    -1.28978118     0.23383806
 h      2.70512964    -0.98552645    -0.57292865
 c     -2.26729386    -0.08530915    -0.84136260
 h     -2.08320708    -0.55808323    -1.83811286
 h     -3.37715998    -0.38673002    -0.35192411
 h     -2.76730734     0.87849267    -0.97700553
 h     -0.33346032     1.24477501     1.68194054
          17

 c      1.10608046    -0.58692113     0.01556736
 c     -0.12479106    -0.93672605     0.54363417
 c     -1.30350827    -0.08127754     0.16621620
 c     -1.11972605     1.13435570     0.93148629
 c     -0.32427056     1.26345414    -0.31624808
 c      0.96876148     0.71316329    -0.54769508
 h     -0.26988683    -1.66575294     1.43870978
 h     -1.77611704     1.93959716     0.93921071
 h     -0.66414448     1.91905352    -1.02769904
 h      1.70550436     1.36827930    -0.97249849
 o      2.20231465    -1.27779128     0.23609546
 h      2.75685597    -0.97197579    -0.59856636
 c     -2.28036118    -0.06491190    -0.84317424
 h     -2.07602733    -0.52819957    -1.81260285
 h     -3.35017495    -0.44202871    -0.33240863
 h     -2.77391002     0.90276916    -0.98136197
 h     -0.36274058     1.24395739     1.72752143
          17

 c      1.10019888    -0.60722646     0.01832622
 c     -0.11592851    -0.93981508     0.53983882
 c     -1.30035334    -0.07711017     0.16665513
 c     -1.13536516     1.13804064     0.92778170
 c     -0.32604796     1.25305628    -0.31088776
 c      0.98301251     0.70036617    -0.55183240
 h     -0.18902330    -1.63658961     1.46309478
 h     -1.79049051     1.93452406     0.92809157
 h     -0.67024558     1.91916891    -1.01162971
 h      1.73397538     1.38638925    -1.01499646
 o      2.20135737    -1.26521711     0.23659622
 h      2.80379554    -0.97067362    -0.60057807
 c     -2.29810680    -0.04560939    -0.84535183
 h     -2.06938259    -0.50123728    -1.78568895
 h     -3.30035069    -0.50045205    -0.32489483
 h     -2.77287878     0.93262441    -0.98864760
 h     -0.39758686     1.23646639     1.77612828
          17

 c      1.09323850    -0.62675749     0.02090980
 c     -0.10837402    -0.94445448     0.53727192
 c     -1.29403492    -0.07140310     0.16813784
 c     -1.14950110     1.14147455     0.92618379
 c     -0.32482840     1.24089173    -0.30624666
 c      0.99566294     0.68871943    -0.55548520
 h     -0.10756231    -1.59881292     1.47261603
 h     -1.82614636     1.94272296     0.91991118
 h     -0.68492481     1.93744073    -1.01159450
 h      1.76055161     1.39559028    -1.05753724
 o      2.20232542    -1.25238003     0.23528824
 h      2.83916353    -0.98137536    -0.57468098
 c     -2.31990403    -0.02745662    -0.84706630
 h     -2.06223725    -0.48013812    -1.76519123
 h     -3.23173282    -0.55845474    -0.33005974
 h     -2.76555971     0.96586829    -0.99755186
 h     -0.44137221     1.22266342     1.82143850
          17

 c      1.08585677    -0.64473007     0.02256785
 c     -0.10255001    -0.95050945     0.53609039
 c     -1.28488465    -0.06428644     0.17027530
 c     -1.16225617     1.14504992     0.92720077
 c     -0.32075058     1.22769538    -0.30298723
 c      1.00671181     0.67867989    -0.55895675
 h     -0.02955049    -1.55596124     1.47016662
 h     -1.87774174     1.95862162     0.91392962
 h     -0.70342208     1.96571418    -1.02008489
 h      1.77924685     1.39020275    -1.09499193
 o      2.20546993    -1.23969300     0.23249903
 h      2.86032967    -1.00171851    -0.52276496
 c     -2.34471528    -0.01048559    -0.84778487
 h     -2.05362147    -0.46640044    -1.75654128
 h     -3.15191207    -0.61376940    -0.34666871
 h     -2.75375926     0.99990789    -1.00676620
 h     -0.49518695     1.20361366     1.85905042
          17

 c      1.07874490    -0.66047887     0.02260286
 c     -0.09881894    -0.95769800     0.53620971
 c     -1.27331075    -0.05591119     0.17265847
 c     -1.17422599     1.14941507     0.93107117
 c     -0.31420429     1.21444118    -0.30182002
 c      1.01604861     0.67040979    -0.56244066
 h      0.04137637    -1.51320834     1.46163837
 h     -1.93596935     1.97299999     0.90954526
 h     -0.71984685     1.99371373    -1.02800752
 h      1.78713245     1.36775061    -1.12411591
 o      2.21061830    -1.22762884     0.22893386
 h      2.87003452    -1.02740964    -0.45307539
 c     -2.37104981     0.00529013    -0.84759929
 h     -2.04360131    -0.45874025    -1.76007826
 h     -3.07198560    -0.66675696    -0.37100944
 h     -2.73978514     1.03197798    -1.01499129
 h     -0.55795227     1.18092420     1.88693225
          17

 c      1.07258061    -0.67349151     0.02042346
 c     -0.09745793    -0.96565459     0.53734326
 c     -1.25976613    -0.04643003     0.17491681
 c     -1.18609774     1.15504710     0.93771596
 c     -0.30562582     1.20195370    -0.30314481
 c      1.02348328     0.66381499    -0.56601744
 h      0.10257247    -1.47631606     1.45489769
 h     -1.99187449     1.97805837     0.90633811
 h     -0.72950892     2.01341227    -1.02890102
 h      1.78389546     1.32855610    -1.14354973
 o      2.21694903    -1.21672025     0.22577115
 h      2.87961773    -1.05208425    -0.38187081
 c     -2.39716748     0.01990835    -0.84714761
 h     -2.03363573    -0.45338694    -1.77157755
 h     -3.00413471    -0.72070754    -0.39765571
 h     -2.72635657     1.05953777    -1.02101161
 h     -0.62675445     1.15653143     1.90564934
          17

 c      1.06795064    -0.68342648     0.01560058
 c     -0.09860256    -0.97405176     0.53917242
 c     -1.24473032    -0.03598132     0.17675376
 c     -1.19845500     1.16208883     0.94673225
 c     -0.29543061     1.19079928    -0.30700245
 c      1.02874645     0.65856539    -0.56963507
 h      0.15246185    -1.44985810     1.45708288
 h     -2.03896498     1.96942606     0.90400012
 h     -0.72957003     2.02019172    -1.01967330
 h      1.77174952     1.27552107    -1.15398762
 o      2.22301732    -1.20747908     0.22446370
 h      2.90882190    -1.06874942    -0.33031435
 c     -2.42157225     0.03330417    -0.84712441
 h     -2.02592630    -0.44578145    -1.78529589
 h     -2.95675991    -0.77868970    -0.42230831
 h     -2.71634302     1.08083024    -1.02386072
 h     -0.69727479     1.13242658     1.91845633
          17

 c      1.06523653    -0.69011096     0.00791737
 c     -0.10215634    -0.98271009     0.54157074
 c     -1.22869614    -0.02468305     0.17795989
 c     -1.21170409     1.17037325     0.95746147
 c     -0.28400562     1.18129805    -0.31314885
 c      1.03145982     0.65410022    -0.57306799
 h      0.18984153    -1.43558140     1.47127458
 h     -2.07363036     1.94612327     0.90222365
 h     -0.71897192     2.01263288    -1.00007698
 h      1.75572264     1.21411161    -1.15860126
 o      2.22791618    -1.20013080     0.22568297
 h      2.96839464    -1.07445798    -0.30768456
 c     -2.44336997     0.04499910    -0.84784781
 h     -2.02251575    -0.43213716    -1.79654741
 h     -2.93151245    -0.83861537    -0.44428693
 h     -2.71240895     1.09533805    -1.02296389
 h     -0.76451728     1.11033288     1.93081242
          17

 c      1.06452360    -0.69354374    -0.00258879
 c     -0.10773301    -0.99159083     0.54467175
 c     -1.21215213    -0.01263710     0.17841128
 c     -1.22599102     1.17948283     0.96917847
 c     -0.27170174     1.17352658    -0.32112157
 c      1.03115051     0.64968078    -0.57590854
 h      0.21314185    -1.43226729     1.49527023
 h     -2.09519210     1.91014850     0.90057877
 h     -0.69840727     1.99241478    -0.97236269
 h      1.74356918     1.15184196    -1.16315455
 o      2.23242069    -1.19453675     0.22873228
 h      3.04298060    -1.07184149    -0.30211138
 c     -2.46216700     0.05414044    -0.84925586
 h     -2.02475322    -0.41015247    -1.80267294
 h     -2.92540682    -0.89295680    -0.46555920
 h     -2.71672105     1.10377783    -1.01812081
 h     -0.82400233     1.09148868     1.94863496
          17

 c      1.06562641    -0.69392485    -0.01560109
 c     -0.11470390    -1.00068170     0.54871316
 c     -1.19556051     0.00005930     0.17806275
 c     -1.24108220     1.18877059     0.98137586
 c     -0.25880843     1.16727758    -0.33026413
 c      1.02745383     0.64459034    -0.57771697
 h      0.22057049    -1.43709421     1.52344508
 h     -2.10622136     1.86629705     0.89838081
 h     -0.67053669     1.96472591    -0.94137428
 h      1.74360929     1.09610243    -1.17434339
 o      2.23787199    -1.19047345     0.23262942
 h      3.10869389    -1.06442928    -0.29796437
 c     -2.47781862     0.05991540    -0.85111874
 h     -2.03305534    -0.37914753    -1.80312899
 h     -2.93437105    -0.93309017    -0.48819174
 h     -2.73078525     1.10755997    -1.00932838
 h     -0.87306367     1.07676742     1.97542925
          17

 c      1.06819949    -0.69168500    -0.03053689
 c     -0.12232961    -1.00988783     0.55383255
 c     -1.17934108     0.01329682     0.17694051
 c     -1.25630200     1.19736809     0.99396675
 c     -0.24553764     1.16202846    -0.33974001
 c      1.02055309     0.63845150    -0.57838858
 h      0.21083999    -1.44713212     1.54958391
 h     -2.11290376     1.82191193     0.89456405
 h     -0.64015067     1.93864495    -0.91456129
 h      1.75978276     1.05068477    -1.19561205
 o      2.24507021    -1.18775652     0.23677419
 h      3.14994837    -1.05432408    -0.28659445
 c     -2.49032365     0.06189235    -0.85315330
 h     -2.04674377    -0.33998477    -1.79945861
 h     -2.95488163    -0.95277167    -0.51310786
 h     -2.75535897     1.10795707    -0.99655488
 h     -0.91135189     1.06706886     2.01023343
          17

 c      1.07185101    -0.68747929    -0.04660121
 c     -0.12989442    -1.01898952     0.55996032
 c     -1.16386905     0.02693411     0.17512847
 c     -1.27066857     1.20430082     1.00723055
 c     -0.23209545     1.15708289    -0.34865843
 c      1.01147970     0.63134774    -0.57842296
 h      0.18371425    -1.46015887     1.56877298
 h     -2.12413483     1.78559744     0.88771810
 h     -0.61324888     1.92552896    -0.90047739
 h      1.78813953     1.01454345    -1.22401968
 o      2.25418196    -1.18621901     0.24088759
 h      3.16054655    -1.04247307    -0.26535089
 c     -2.49982348     0.06014321    -0.85502656
 h     -2.06395324    -0.29485120    -1.79527267
 h     -2.98417692    -0.94922095    -0.54006777
 h     -2.79036205     1.10535017    -0.97959325
 h     -0.94017825     1.06350887     2.04832344
          17

 c      1.07622130    -0.68214605    -0.06285997
 c     -0.13679952    -1.02764910     0.56680368
 c     -1.14948321     0.04077912     0.17275185
 c     -1.28332816     1.20879972     1.02155205
 c     -0.21890974     1.15206185    -0.35642830
 c      1.00185522     0.62360060    -0.57873197
 h      0.14015180    -1.47492913     1.57819668
 h     -2.14746509     1.76400696     0.87662365
 h     -0.59402509     1.93325914    -0.90451195
 h      1.81954738     0.98447295    -1.25240814
 o      2.26486964    -1.18570231     0.24489509
 h      3.14174400    -1.02897949    -0.23558483
 c     -2.50658830     0.05522374    -0.85635939
 h     -2.08185881    -0.24673887    -1.79580223
 h     -3.02020798    -0.92323581    -0.56793918
 h     -2.83477892     1.09892824    -0.95808768
 h     -0.96140092     1.06718065     2.08382840
          17

 c      1.08102023    -0.67663833    -0.07831671
 c     -0.14261311    -1.03543540     0.57386636
 c     -1.13649409     0.05458528     0.16995851
 c     -1.29409476     1.21064217     1.03714184
 c     -0.20682410     1.14741681    -0.36309693
 c      0.99336943     0.61552182    -0.58024391
 h      0.08220139    -1.49124791     1.57740700
 h     -2.18339910     1.75833266     0.86133229
 h     -0.58188895     1.96000892    -0.92481939
 h      1.84500917     0.95800048    -1.27381948
 o      2.27628082    -1.18609689     0.24893839
 h      3.10283030    -1.01274669    -0.20261398
 c     -2.51092123     0.04806771    -0.85683090
 h     -2.09757093    -0.19849194    -1.80625355
 h     -3.06183123    -0.87932533    -0.59488586
 h     -2.88661048     1.08702116    -0.93172359
 h     -0.97662504     1.07877267     2.11203510
          17

 c      1.08602411    -0.67193831    -0.09198476
 c     -0.14708041    -1.04185051     0.58048310
 c     -1.12518762     0.06807053     0.16690292
 c     -1.30354132     1.21016124     1.05388756
 c     -0.19691033     1.14425965    -0.36921799
 c      0.98741478     0.60734887    -0.58367210
 h      0.01271223    -1.50997652     1.56830062
 h     -2.22445303     1.76439089     0.84380012
 h     -0.57257997     1.99575572    -0.95385846
 h      1.85855144     0.93420767    -1.28383945
 o      2.28694879    -1.18743250     0.25346208
 h      3.06327841    -0.99039513    -0.17681283
 c     -2.51299010     0.03982415    -0.85638458
 h     -2.10957777    -0.15183751    -1.82894533
 h     -3.10921196    -0.82564308    -0.61856551
 h     -2.94295917     1.06791750    -0.90046090
 h     -0.98686325     1.09834761     2.13048156
          17

 c      1.09104358    -0.66895630    -0.10296035
 c     -0.15009671    -1.04637067     0.58589540
 c     -1.11582093     0.08095264     0.16373351
 c     -1.31255431     1.20793905     1.07137779
 c     -0.19004768     1.14370910    -0.37543533
 c      0.98488734     0.59928045    -0.58944134
 h     -0.06517027    -1.53282805     1.55452603
 h     -2.26026029     1.77608335     0.82720606
 h     -0.56171827     2.02926573    -0.98336000
 h      1.85773111     0.91343589    -1.28094206
 o      2.29515791    -1.18991320     0.25907759
 h      3.04760216    -0.95611653    -0.17108520
 c     -2.51274039     0.03163908    -0.85534611
 h     -2.11863378    -0.10728378    -1.86124794
 h     -3.16370652    -0.77246342    -0.63665549
 h     -3.00029582     1.04078148    -0.86467602
 h     -0.99247860     1.12533606     2.13918612
          17

 c      1.09588925    -0.66842562    -0.11049693
 c     -0.15165927    -1.04852919     0.58941490
 c     -1.10860757     0.09298442     0.16058159
 c     -1.32189712     1.20453669     1.08900683
 c     -0.18664858     1.14645780    -0.38224081
 c      0.98605392     0.59150196    -0.59764976
 h     -0.14860850    -1.56163585     1.53979962
 h     -2.28251458     1.78825451     0.81473352
 h     -0.54676213     2.05252350    -1.00727672
 h      1.84355301     0.89695095    -1.26635405
 o      2.30038423    -1.19359280     0.26582861
 h      3.06300375    -0.90720498    -0.18880916
 c     -2.51008317     0.02434123    -0.85425429
 h     -2.12713446    -0.06492077    -1.89657362
 h     -3.22592566    -0.72831604    -0.64786620
 h     -3.05488050     1.00627631    -0.82515746
 h     -0.99323988     1.15867954     2.14043405
          17

 c      1.10037226    -0.67082100    -0.11406149
 c     -0.15183667    -1.04804515     0.59065061
 c     -1.10369685     0.10397907     0.15755026
 c     -1.33204204     1.20038462     1.10608727
 c     -0.18660161     1.15267091    -0.38993328
 c      0.99047072     0.58415852    -0.60801924
 h     -0.23528975    -1.59705115     1.52541822
 h     -2.28672350     1.79760917     0.80878357
 h     -0.52716165     2.06158597    -1.02229025
 h      1.82071247     0.88687827    -1.24416707
 o      2.30381654    -1.19801155     0.27285370
 h      3.09095137    -0.84991330    -0.21826934
 c     -2.50525937     0.01818164    -0.85354543
 h     -2.13765993    -0.02509490    -1.92743328
 h     -3.29253298    -0.69632500    -0.65275460
 h     -3.10323771     0.96661973    -0.78297488
 h     -0.98845997     1.19706715     2.13811355
          17

 c      1.10432967    -0.67631480    -0.11336012
 c     -0.15079015    -1.04492718     0.58963711
 c     -1.10115748     0.11382089     0.15470395
 c     -1.34314089     1.19575490     1.12199132
 c     -0.18935155     1.16202034    -0.39862513
 c      0.99700789     0.57728728    -0.61986980
 h     -0.32287260    -1.63745668     1.50885976
 h     -2.27219307     1.80273280     0.81064965
 h     -0.50401228     2.05631873    -1.02762282
 h      1.79786354     0.88627593    -1.22142023
 o      2.30686637    -1.20251253     0.27916994
 h      3.11014468    -0.79424119    -0.24513439
 c     -2.49895212     0.01293732    -0.85339091
 h     -2.15193616     0.01153172    -1.94793337
 h     -3.35565548    -0.67489420    -0.65334548
 h     -3.14255053     0.92506526    -0.73928452
 h     -0.97732372     1.23917550     2.13634977
          17

 c      1.10763720    -0.68477180    -0.10834028
 c     -0.14881121    -1.03945974     0.58672913
 c     -1.10097414     0.12246140     0.15206276
 c     -1.35499304     1.19075180     1.13633300
 c     -0.19404274     1.17373162    -0.40821796
 c      1.00410338     0.57078769    -0.63224198
 h     -0.40825046    -1.67914779     1.48503245
 h     -2.24183801     1.80414270     0.82032153
 h     -0.47980666     2.04040681    -1.02509122
 h      1.78606969     0.89872045    -1.20675061
 o      2.31035465    -1.20660154     0.28416111
 h      3.10894485    -0.74804841    -0.26030408
 c     -2.49202717     0.00825933    -0.85371628
 h     -2.17052313     0.04421775    -1.95485409
 h     -3.40608675    -0.66129640    -0.65198691
 h     -3.17086182     0.88514150    -0.69516636
 h     -0.95947323     1.28372030     2.13760158
          17

 c      1.11020623    -0.69578786    -0.09917127
 c     -0.14630553    -1.03208581     0.58236925
 c     -1.10305536     0.12990765     0.14960241
 c     -1.36699439     1.18530570     1.14910902
 c     -0.19967600     1.18662487    -0.41835639
 c      1.01037853     0.56455259    -0.64429132
 h     -0.48755447    -1.71765160     1.44894695
 h     -2.20222551     1.80462382     0.83627130
 h     -0.45823072     2.02161382    -1.01938360
 h      1.79321341     0.92635089    -1.20612541
 o      2.31459084    -1.21001088     0.28756040
 h      3.08396661    -0.71594683    -0.25970989
 c     -2.48524710     0.00389572    -0.85424985
 h     -2.19288807     0.07238525    -1.94793580
 h     -3.43654761    -0.65390551    -0.65056847
 h     -3.18709322     0.85004337    -0.65156115
 h     -0.93561393     1.32920808     2.14131590
          17

 c      1.11197303    -0.70876423    -0.08620232
 c     -0.14372828    -1.02328510     0.57692008
 c     -1.10724798     0.13620797     0.14725965
 c     -1.37816752     1.17918405     1.16067643
 c     -0.20526035     1.19924495    -0.42845380
 c      1.01528581     0.55871976    -0.65571108
 h     -0.55682947    -1.74908286     1.39761118
 h     -2.16312479     1.80941081     0.85545459
 h     -0.44356168     2.01091843    -1.01758258
 h      1.81768694     0.96700662    -1.21842951
 o      2.31952908    -1.21268621     0.28936996
 h      3.03757590    -0.69941131    -0.24313696
 c     -2.47915864    -0.00027627    -0.85453405
 h     -2.21756845     0.09582722    -1.92996817
 h     -3.44285111    -0.65242859    -0.65031466
 h     -3.19100116     0.82230612    -0.60928041
 h     -0.90763557     1.37362927     2.14431573
          17

 c      1.11288831    -0.72298692    -0.06991246
 c     -0.14152098    -1.01350211     0.57061024
 c     -1.11335020     0.14143770     0.14494119
 c     -1.38742795     1.17210262     1.17153574
 c     -0.20998038     1.21026359    -0.43794364
 c      1.01906350     0.55371741    -0.66666383
 h     -0.61277335    -1.77093352     1.33058868
 h     -2.13491790     1.82484197     0.87421416
 h     -0.43915480     2.01824465    -1.02621188
 h      1.84968314     1.01408810    -1.23682209
 o      2.32477186    -1.21483675     0.28987184
 h      2.97782127    -0.69584388    -0.21453466
 c     -2.47408442    -0.00428830    -0.85393313
 h     -2.24238378     0.11488750    -1.90667783
 h     -3.42380369    -0.65749708    -0.65180260
 h     -3.18312484     0.80366129    -0.56904170
 h     -0.87805985     1.41447239     2.14261203
          17

 c      1.11291542    -0.73768883    -0.05087012
 c     -0.14006783    -1.00310913     0.56353973
 c     -1.12111770     0.14568711     0.14253443
 c     -1.39409098     1.16403038     1.18201518
 c     -0.21335358     1.21907271    -0.44670124
 c      1.02216513     0.55003376    -0.67737437
 h     -0.65329166    -1.78246204     1.24984270
 h     -2.12344982     1.85436113     0.89038107
 h     -0.44557636     2.04574895    -1.04638944
 h      1.87820041     1.05968403    -1.25389617
 o      2.32946948    -1.21707940     0.28972332
 h      2.92000760    -0.69615822    -0.18364131
 c     -2.47011260    -0.00809715    -0.85171280
 h     -2.26482766     0.13051620    -1.88578612
 h     -3.38100772    -0.67046121    -0.65495585
 h     -3.16471241     0.79492998    -0.53151577
 h     -0.84920140     1.44909474     2.13319904
          17

 c      1.11204938    -0.75209052    -0.02971025
 c     -0.13966373    -0.99237298     0.55569637
 c     -1.13026238     0.14905929     0.13992027
 c     -1.39820948     1.15546455     1.19207123
 c     -0.21524345     1.22594752    -0.45516534
 c      1.02487942     0.54801775    -0.68789106
 h     -0.67795365    -1.78500640     1.15941158
 h     -2.12668382     1.89475044     0.90479412
 h     -0.46034784     2.08601436    -1.07250656
 h      1.89546002     1.09728565    -1.26466614
 o      2.33244299    -1.22045757     0.28990285
 h      2.88466933    -0.68447397    -0.16512658
 c     -2.46704453    -0.01153928    -0.84726079
 h     -2.28273400     0.14399005    -1.87445945
 h     -3.31894411    -0.69355727    -0.65897296
 h     -3.13762896     0.79588473    -0.49738255
 h     -0.82253174     1.47519784     2.11494653
          17

 c      1.11035956    -0.76541769    -0.00712678
 c     -0.14048858    -0.98141364     0.54697528
 c     -1.14044872     0.15168094     0.13699017
 c     -1.40036549     1.14727733     1.20135676
 c     -0.21571443     1.23157120    -0.46399123
 c      1.02724948     0.54783024    -0.69806670
 h     -0.68840699    -1.78231660     1.06500050
 h     -2.13744548     1.93749852     0.92026345
 h     -0.47962203     2.12764981    -1.09635505
 h      1.89755893     1.12268020    -1.26686353
 o      2.33310636    -1.22568752     0.29100048
 h      2.88279444    -0.65029450    -0.16718867
 c     -2.46436218    -0.01424765    -0.84038648
 h     -2.29496632     0.15624056    -1.87575520
 h     -3.24481569    -0.73013981    -0.66234494
 h     -3.10428132     0.80512226    -0.46737103
 h     -0.79839941     1.49121438     2.08870361
          17

 c      1.10802902    -0.77691108     0.01614107
 c     -0.14259978    -0.97018635     0.53722500
 c     -1.15129501     0.15371514     0.13366731
 c     -1.40124532     1.14029349     1.20940012
 c     -0.21489149     1.23654379    -0.47369657
 c      1.02909797     0.54946354    -0.70760531
 h     -0.68847559    -1.78054661     0.97320432
 h     -2.14846687     1.97349124     0.93949518
 h     -0.49981257     2.16103955    -1.11130031
 h      1.88391044     1.13396585    -1.26044925
 o      2.33221920    -1.23224663     0.29256291
 h      2.90367051    -0.60320978    -0.18105811
 c     -2.46136927    -0.01567614    -0.83143662
 h     -2.30159549     0.16726608    -1.88688714
 h     -3.16681369    -0.78390387    -0.66329930
 h     -3.06758318     0.82009818    -0.44223703
 h     -0.77597895     1.49654737     2.05704121
          17

 c      1.10535044    -0.78585584     0.03935079
 c     -0.14598949    -0.95856935     0.52635028
 c     -1.16238279     0.15536578     0.12992750
 c     -1.40141222     1.13502282     1.21571708
 c     -0.21289995     1.24120811    -0.48454579
 c      1.03005856     0.55275252    -0.71609386
 h     -0.68324054    -1.78695604     0.89000609
 h     -2.15491951     1.99609252     0.96406867
 h     -0.51823297     2.18035064    -1.11363711
 h      1.85695497     1.13155645    -1.24734272
 o      2.33096439    -1.23908392     0.29380628
 h      2.92927207    -0.56146710    -0.19248774
 c     -2.45755605    -0.01541337    -0.82106799
 h     -2.30343844     0.17621524    -1.90111565
 h     -3.09032549    -0.85572485    -0.66080650
 h     -3.03092493     0.83751724    -0.42263623
 h     -0.75337167     1.49160558     2.02378934
          17

 c      1.10267708    -0.79162392     0.06181151
 c     -0.15073874    -0.94661268     0.51443917
 c     -1.17327566     0.15686772     0.12581291
 c     -1.40125150     1.13162288     1.21987752
 c     -0.20985083     1.24565482    -0.49656562
 c      1.02957927     0.55735462    -0.72300413
 h     -0.67676247    -1.80666460     0.81896074
 h     -2.15463603     2.00185678     0.99440348
 h     -0.53318613     2.18345480    -1.10240941
 h      1.82239305     1.11844939    -1.23152072
 o      2.33011914    -1.24548331     0.29427306
 h      2.94733500    -0.53787262    -0.19248226
 c     -2.45285827    -0.01362161    -0.80991467
 h     -2.30145059     0.18197968    -1.91121251
 h     -3.01552118    -0.93983911    -0.65533242
 h     -2.99804859     0.85408304    -0.40892281
 h     -0.72800487     1.47753785     1.99323975
          17

 c      1.10035421    -0.79371173     0.08293116
 c     -0.15713877    -0.93479654     0.50179235
 c     -1.18354983     0.15846359     0.12143482
 c     -1.40092369     1.12996505     1.22159402
 c     -0.20583246     1.24974727    -0.50957362
 c      1.02692789     0.56273234    -0.72769583
 h     -0.66998051    -1.83925989     0.76054704
 h     -2.14774772     1.99038661     1.03000053
 h     -0.54401840     2.17166911    -1.07908708
 h      1.78933766     1.10038462    -1.21909778
 o      2.33000570    -1.25115237     0.29384184
 h      2.95216523    -0.53806649    -0.17765222
 c     -2.44748161    -0.01107419    -0.79844498
 h     -2.29638516     0.18371277    -1.91182924
 h     -2.93984447    -1.02458099    -0.64834998
 h     -2.97274781     0.86721693    -0.40099991
 h     -0.69755736     1.45564116     1.96890974
          17

 c      1.09864965    -0.79176433     0.10224918
 c     -0.16558627    -0.92400694     0.48880079
 c     -1.19282756     0.16038703     0.11696179
 c     -1.40026413     1.12969434     1.22082503
 c     -0.20090000     1.25311143    -0.52318422
 c      1.02135431     0.56824331    -0.72951193
 h     -0.66110125    -1.87879069     0.71336256
 h     -2.13658409     1.96430905     1.06965715
 h     -0.55134701     2.14992337    -1.04748580
 h      1.76859634     1.08456816    -1.21725295
 o      2.33059286    -1.25611841     0.29261894
 h      2.94299104    -0.56198982    -0.14857570
 c     -2.44159254    -0.00875435    -0.78697431
 h     -2.28870583     0.18105002    -1.90037132
 h     -2.86190948    -1.09750419    -0.64128269
 h     -2.95843266     0.87529440    -0.39833532
 h     -0.66127679     1.42672122     1.95223698
          17

 c      1.09768984    -0.78558912     0.11945335
 c     -0.17632282    -0.91523827     0.47579768
 c     -1.20080382     0.16285616     0.11260142
 c     -1.39869669     1.13023183     1.21781005
 c     -0.19506885     1.25513347    -0.53682199
 c      1.01256275     0.57343906    -0.72806575
 h     -0.64783830    -1.91710128     0.67573142
 h     -2.12584565     1.92942932     1.11171239
 h     -0.55734526     2.12691235    -1.01358137
 h      1.76732337     1.07578256    -1.23082994
 o      2.33148340    -1.26073491     0.29092014
 h      2.92410847    -0.60366301    -0.10953687
 c     -2.43523213    -0.00749219    -0.77567778
 h     -2.27858071     0.17414940    -1.87715516
 h     -2.78274834    -1.14939201    -0.63499272
 h     -2.95768176     0.87736555    -0.40012534
 h     -0.62087236     1.39095016     1.94206900
          17

 c      1.09742779    -0.77515277     0.13437131
 c     -0.18925578    -0.90930917     0.46299954
 c     -1.20725731     0.16607551     0.10857957
 c     -1.39529445     1.13078496     1.21297916
 c     -0.18836822     1.25510573    -0.54982608
 c      1.00119869     0.57833449    -0.72354724
 h     -0.62909597    -1.94713651     0.64645107
 h     -2.12229259     1.89415045     1.15453711
 h     -0.56541651     2.11357828    -0.98425959
 h      1.78350065     1.07273873    -1.25862207
 o      2.33178659    -1.26580586     0.28932375
 h      2.90694544    -0.64918997    -0.06934068
 c     -2.42839517    -0.00783156    -0.76456798
 h     -2.26586608     0.16368697    -1.84537285
 h     -2.70513690    -1.17532699    -0.62981477
 h     -2.97187330     0.87263785    -0.40550807
 h     -0.58016990     1.34838156     1.93540339
          17

 c      1.09765942    -0.76055974     0.14693546
 c     -0.20394068    -0.90672597     0.45052128
 c     -1.21204320     0.17023228     0.10511556
 c     -1.38909816     1.13054515     1.20678752
 c     -0.18103072     1.25266666    -0.56170006
 c      0.98872574     0.58323519    -0.71665207
 h     -0.60538460    -1.96453246     0.62483087
 h     -2.13246320     1.86661346     1.19725475
 h     -0.57825021     2.11812930    -0.96440919
 h      1.80747420     1.06969225    -1.29402251
 o      2.33016431    -1.27251168     0.28858801
 h      2.90956663    -0.67811984    -0.03987366
 c     -2.42112315    -0.01001422    -0.75348615
 h     -2.25009955     0.15082310    -1.81079867
 h     -2.63269549    -1.17443810    -0.62571812
 h     -3.00093552     0.86003200    -0.41373907
 h     -0.54371105     1.29961121     1.92882041
          17

 c      1.09807402    -0.74202734     0.15714030
 c     -0.21966438    -0.90763589     0.43840921
 c     -1.21507294     0.17547867     0.10239304
 c     -1.37962865     1.12908689     1.19961197
 c     -0.17373575     1.24829223    -0.57232971
 c      0.97685758     0.58833771    -0.70821668
 h     -0.57858906    -1.96806668     0.61055684
 h     -2.15820295     1.84995266     1.23993444
 h     -0.59506602     2.14027032    -0.95442324
 h      1.82843706     1.06099453    -1.32912018
 o      2.32574130    -1.28145628     0.28908224
 h      2.94268266    -0.67893326    -0.02688992
 c     -2.41354851    -0.01395912    -0.74217597
 h     -2.23061394     0.13705052    -1.78067900
 h     -2.56932823    -1.14983888    -0.62238527
 h     -3.04325581     0.83803355    -0.42427788
 h     -0.51523881     1.24604849     1.91971364
          17

 c      1.09831374    -0.71988317     0.16501916
 c     -0.23555513    -0.91179765     0.42666097
 c     -1.21629439     0.18190915     0.10052898
 c     -1.36718671     1.12656426     1.19178630
 c     -0.16759974     1.24323083    -0.58189943
 c      0.96715448     0.59355345    -0.69895479
 h     -0.55161651    -1.95982254     0.60363871
 h     -2.19409022     1.84041302     1.28262431
 h     -0.61142893     2.17155896    -0.95121038
 h      1.83859518     1.04343480    -1.35761372
 o      2.31908063    -1.29179531     0.29037605
 h      2.99454222    -0.66304622    -0.02343740
 c     -2.40588069    -0.01918501    -0.73048549
 h     -2.20691986     0.12383007    -1.76130063
 h     -2.51887657    -1.10933930    -0.61917435
 h     -3.09580081     0.80493716    -0.43676803
 h     -0.49673045     1.18976523     1.90695222
          17

 c      1.09803094    -0.69459245     0.17064641
 c     -0.25067959    -0.91856345     0.41522721
 c     -1.21568893     0.18953697     0.09955013
 c     -1.35263593     1.12345716     1.18366232
 c     -0.16385174     1.23891806    -0.59063608
 c      0.96085930     0.59857895    -0.68937981
 h     -0.52801198    -1.94522915     0.60446388
 h     -2.23028426     1.83088981     1.32438381
 h     -0.62200272     2.20136652    -0.95121229
 h      1.83394904     1.01622731    -1.37556734
 o      2.31132583    -1.30219667     0.29183925
 h      3.04448977    -0.64931648    -0.01950496
 c     -2.39835366    -0.02471652    -0.71861821
 h     -2.17931634     0.11210598    -1.75503136
 h     -2.48470397    -1.06644522    -0.61505350
 h     -3.15447314     0.75940746    -0.45093490
 h     -0.48803608     1.13315425     1.89108473
          17

 c      1.09693605    -0.66678285     0.17414768
 c     -0.26413739    -0.92693772     0.40401076
 c     -1.21328692     0.19827091     0.09937623
 c     -1.33698389     1.12023489     1.17559597
 c     -0.16347566     1.23647096    -0.59866488
 c      0.95877422     0.60305425    -0.67980231
 h     -0.51136826    -1.93229838     0.61383051
 h     -2.25728750     1.81532494     1.36342908
 h     -0.62295838     2.22158935    -0.95213082
 h      1.81392545     0.98041110    -1.38136694
 o      2.30323662    -1.31172191     0.29309107
 h      3.07810139    -0.64981656    -0.00924367
 c     -2.39118671    -0.02920305    -0.70721036
 h     -2.14929702     0.10203048    -1.75918010
 h     -2.46903787    -1.03904109    -0.60876352
 h     -3.21467299     0.70114005    -0.46643582
 h     -0.48696108     1.07855889     1.87423716
          17

 c      1.09482911    -0.63724563     0.17570976
 c     -0.27516896    -0.93581781     0.39289426
 c     -1.20919111     0.20789480     0.09980990
 c     -1.32111717     1.11723304     1.16791478
 c     -0.16697589     1.23647091    -0.60599452
 c      0.96110031     0.60670364    -0.67032324
 h     -0.50438614    -1.92889270     0.63264655
 h     -2.26850538     1.79044720     1.39779687
 h     -0.61275598     2.22810818    -0.95314207
 h      1.78127626     0.93849541    -1.37588678
 o      2.29509213    -1.31985857     0.29398020
 h      3.08870413    -0.66937453     0.00936597
 c     -2.38459693    -0.03161182    -0.69711000
 h     -2.11933187     0.09310889    -1.76781442
 h     -2.47218071    -1.04148729    -0.59953080
 h     -3.27198209     0.63138570    -0.48272567
 h     -0.48977298     1.02793826     1.85967993
          17

 c      1.09161940    -0.60691475     0.17558844
 c     -0.28326069    -0.94439330     0.38182179
 c     -1.20358586     0.21806783     0.10053516
 c     -1.30566828     1.11466839     1.16093627
 c     -0.17427919     1.23891433    -0.61253079
 c      0.96730101     0.60940873    -0.66079827
 h     -0.50788013    -1.93832990     0.66102124
 h     -2.26075567     1.75567863     1.42586533
 h     -0.59212500     2.22087423    -0.95469324
 h      1.74250877     0.89436199    -1.36315843
 o      2.28680925    -1.32639878     0.29450041
 h      3.07557662    -0.70773313     0.03591497
 c     -2.37884597    -0.03218790    -0.68904420
 h     -2.09221033     0.08458245    -1.77471357
 h     -2.49191616    -1.07351021    -0.58794230
 h     -3.32280497     0.55307789    -0.49902872
 h     -0.49226543     0.98267351     1.85092447
          17

 c      1.08733582    -0.57683789     0.17411557
 c     -0.28818988    -0.95239227     0.37089090
 c     -1.19672805     0.22834962     0.10113362
 c     -1.29089716     1.11264942     1.15502399
 c     -0.18476573     1.24323558    -0.61807304
 c      0.97611226     0.61122448    -0.65081443
 h     -0.52047555    -1.95692438     0.69723912
 h     -2.23425968     1.71273747     1.44670217
 h     -0.56391936     2.20401245    -0.95843852
 h      1.70803274     0.85299027    -1.35098806
 o      2.27793893    -1.33143419     0.29476749
 h      3.04407440    -0.75987432     0.06798562
 c     -2.37425804    -0.03239741    -0.68345335
 h     -2.07042205     0.07574006    -1.77536876
 h     -2.52358883    -1.12079693    -0.57572894
 h     -3.36474906     0.47040306    -0.51442627
 h     -0.49123293     0.94366019     1.85043408
          17

 c      1.08213006    -0.54814339     0.17170011
 c     -0.28998905    -0.95992297     0.36036042
 c     -1.18892634     0.23824508     0.10111776
 c     -1.27657668     1.11113098     1.15060935
 c     -0.19742805     1.24839682    -0.62230577
 c      0.98588325     0.61241434    -0.63984701
 h     -0.53928610    -1.97634369     0.73773797
 h     -2.19295913     1.66553169     1.46045465
 h     -0.53276376     2.18578113    -0.96725624
 h      1.68973782     0.81925150    -1.34936241
 o      2.26751338    -1.33545298     0.29503780
 h      3.00808001    -0.81469254     0.10091101
 c     -2.37115695    -0.03391692    -0.68050004
 h     -2.05577537     0.06605796    -1.76775485
 h     -2.56126492    -1.16663306    -0.56468364
 h     -3.39666074     0.38806981    -0.52797826
 h     -0.48560913     0.91165144     1.85855098
          17

 c      1.07626229    -0.52200308     0.16881970
 c     -0.28887153    -0.96713088     0.35056678
 c     -1.18052346     0.24724783     0.09998478
 c     -1.26195177     1.10985130     1.14810856
 c     -0.21113537     1.25314858    -0.62484502
 c      0.99530206     0.61355129    -0.62777559
 h     -0.56094694    -1.98807541     0.77817005
 h     -2.14512602     1.62024173     1.46887092
 h     -0.50385663     2.17669176    -0.98475313
 h      1.69448243     0.79575626    -1.36440071
 o      2.25403536    -1.33930615     0.29566451
 h      2.99025852    -0.85577485     0.12854567
 c     -2.36977983    -0.03796518    -0.68009515
 h     -2.04919168     0.05523962    -1.75250795
 h     -2.59916636    -1.19950106    -0.55604123
 h     -3.41850407     0.31070942    -0.53881866
 h     -0.47642651     0.88750937     1.87340431
          17

 c      1.07006925    -0.49957632     0.16599094
 c     -0.28517008    -0.97398750     0.34182889
 c     -1.17188114     0.25487590     0.09727975
 c     -1.24587285     1.10835136     1.14778044
 c     -0.22493932     1.25656362    -0.62540934
 c      1.00395558     0.61552651    -0.61535880
 h     -0.58235708    -1.98625907     0.81456958
 h     -2.10294791     1.58474983     1.47552261
 h     -0.48076491     2.18407821    -1.01343743
 h      1.71902207     0.78192192    -1.39245331
 o      2.23643675    -1.34352803     0.29682773
 h      3.00708805    -0.87249423     0.14765406
 c     -2.37024115    -0.04521917    -0.68189948
 h     -2.05059631     0.04323551    -1.73290798
 h     -2.63244886    -1.21392616    -0.55045788
 h     -3.43125406     0.24257171    -0.54620925
 h     -0.46570407     0.87210488     1.89184615
          17

 c      1.06391572    -0.48192061     0.16370865
 c     -0.27929102    -0.98024982     0.33438588
 c     -1.16336586     0.26069475     0.09265377
 c     -1.22725190     1.10619035     1.14969862
 c     -0.23823288     1.25855849    -0.62404679
 c      1.01208836     0.61933422    -0.60395531
 h     -0.60105120    -1.96842685     0.84406451
 h     -2.07842729     1.56608739     1.48451464
 h     -0.46399607     2.20633588    -1.05229038
 h      1.75348516     0.77560522    -1.42271235
 o      2.21541398    -1.34758985     0.29832584
 h      3.04798277    -0.87206929     0.16129779
 c     -2.37253763    -0.05592791    -0.68534542
 h     -2.05893492     0.03025765    -1.71455399
 h     -2.65740473    -1.20911264    -0.54814442
 h     -3.43679878     0.18742460    -0.54955905
 h     -0.45515871     0.86598738     1.91070796
          17

 c      1.05814545    -0.46987085     0.16236012
 c     -0.27166620    -0.98549264     0.32836015
 c     -1.15533287     0.26433475     0.08591003
 c     -1.20578005     1.10329906     1.15391726
 c     -0.25063667     1.25981628    -0.62116660
 c      1.02003559     0.62580614    -0.59483895
 h     -0.61540319    -1.93533706     0.86524138
 h     -2.07564650     1.56633622     1.49736040
 h     -0.45213095     2.23388459    -1.09654104
 h      1.78811100     0.77495952    -1.44430839
 o      2.19262301    -1.35056153     0.29986838
 h      3.08810944    -0.86898331     0.17416926
 c     -2.37654979    -0.06999238    -0.68974072
 h     -2.07248824     0.01675186    -1.70419680
 h     -2.67154081    -1.18798364    -0.54890969
 h     -3.43771933     0.14849853    -0.54843297
 h     -0.44541082     0.86910739     1.92772518
          17

 c      1.05305105    -0.46389955     0.16213271
 c     -0.26270656    -0.98914615     0.32372893
 c     -1.14810251     0.26552216     0.07703555
 c     -1.18221884     1.10008608     1.16054914
 c     -0.26180720     1.26123141    -0.61733536
 c      1.02795008     0.63543223    -0.58879453
 h     -0.62483395    -1.89071926     0.87841379
 h     -2.08751537     1.58131992     1.51142153
 h     -0.44382658     2.25555873    -1.14003353
 h      1.81632482     0.77901461    -1.45001287
 o      2.16937764    -1.35186645     0.30131041
 h      3.10887109    -0.87282951     0.18882408
 c     -2.38201607    -0.08695184    -0.69449011
 h     -2.08962177     0.00326742    -1.70730454
 h     -2.67384508    -1.15717715    -0.55206443
 h     -3.43677767     0.12834402    -0.54257621
 h     -0.43576862     0.88073309     1.94196692
          17

 c      1.04886522    -0.46400504     0.16295237
 c     -0.25276952    -0.99053397     0.32030379
 c     -1.14192863     0.26412060     0.06621848
 c     -1.15789489     1.09713783     1.16955478
 c     -0.27136639     1.26349354    -0.61307260
 c      1.03577745     0.64826957    -0.58602904
 h     -0.63003373    -1.84097599     0.88582909
 h     -2.10160933     1.60395116     1.52224602
 h     -0.43862342     2.26325300    -1.17749513
 h      1.83485703     0.78758229    -1.43657792
 o      2.14642849    -1.35133256     0.30263562
 h      3.10130989    -0.88744887     0.20593295
 c     -2.38850944    -0.10589778    -0.69935355
 h     -2.10963658    -0.00978069    -1.72524383
 h     -2.66528209    -1.12761180    -0.55623685
 h     -3.43602894     0.12849943    -0.53198486
 h     -0.42441903     0.89955595     1.95384947
          17

 c      1.04576527    -0.46967858     0.16448439
 c     -0.24216183    -0.98895879     0.31774897
 c     -1.13696251     0.26015649     0.05383067
 c     -1.13408109     1.09490131     1.18055130
 c     -0.27893084     1.26696242    -0.60875582
 c      1.04327922     0.66394052    -0.58621292
 h     -0.63294524    -1.79428549     0.89145667
 h     -2.10707025     1.62787661     1.52639624
 h     -0.43680640     2.25309071    -1.20548100
 h      1.84333402     0.80110808    -1.40426839
 o      2.12410533    -1.34908001     0.30390285
 h      3.06391418    -0.91280329     0.22513894
 c     -2.39550661    -0.12546465    -0.70452923
 h     -2.13294875    -0.02231918    -1.75435153
 h     -2.64900701    -1.11392335    -0.55934046
 h     -3.43577347     0.14893149    -0.51702949
 h     -0.40891887     0.92393232     1.96475869
          17

 c      1.04387892    -0.47996789     0.16619934
 c     -0.23121227    -0.98389705     0.31569254
 c     -1.13322464     0.25381357     0.04036881
 c     -1.11171570     1.09358121     1.19286005
 c     -0.28416005     1.27166550    -0.60458636
 c      1.05001883     0.68172108    -0.58855702
 h     -0.63600947    -1.75838292     0.89970183
 h     -2.09715469     1.64882222     1.52234191
 h     -0.43910717     2.22515230    -1.22260532
 h      1.84435924     0.82063081    -1.35674395
 o      2.10234724    -1.34549308     0.30522175
 h      3.00236703    -0.94558313     0.24545712
 c     -2.40260928    -0.14421703    -0.71044030
 h     -2.16040218    -0.03462265    -1.78784708
 h     -2.62913859    -1.12932612    -0.55923346
 h     -3.43399697     0.18745196    -0.49857399
 h     -0.38699178     0.95219876     1.97622618
          17

 c      1.04327609    -0.49360229     0.16747136
 c     -0.22041412    -0.97526557     0.31393175
 c     -1.13059847     0.24540235     0.02637053
 c     -1.09132088     1.09316762     1.20569705
 c     -0.28679266     1.27729582    -0.60055732
 c      1.05532397     0.70068096    -0.59190693
 h     -0.64054218    -1.73737686     0.91300482
 h     -2.06914916     1.66459931     1.51021258
 h     -0.44655442     2.18324594    -1.22977766
 h      1.84401080     0.84782928    -1.30112032
 o      2.08054996    -1.34128181     0.30674428
 h      2.93233120    -0.97842665     0.26542724
 c     -2.40977940    -0.16146186    -0.71737735
 h     -2.19244725    -0.04712996    -1.81874770
 h     -2.60828039    -1.17601987    -0.55519521
 h     -3.42696839     0.23960189    -0.47796957
 h     -0.35751118     0.98294232     1.98883758
          17

 c      1.04393427    -0.50912196     0.16766883
 c     -0.21052208    -0.96355070     0.31257649
 c     -1.12885679     0.23531761     0.01234078
 c     -1.07296791     1.09348446     1.21834078
 c     -0.28666435     1.28320315    -0.59641334
 c      1.05833325     0.71983212    -0.59493034
 h     -0.64546718    -1.73004017     0.93012959
 h     -2.02395754     1.67498108     1.49142300
 h     -0.46049038     2.13488027    -1.23059882
 h      1.85144839     0.88495923    -1.24686962
 o      2.05750203    -1.33750356     0.30863989
 h      2.88093109    -0.99987609     0.28355100
 c     -2.41727314    -0.17757640    -0.72529833
 h     -2.22878764    -0.06024042    -1.84182266
 h     -2.58700405    -1.24207570    -0.54862437
 h     -3.41080525     0.29932078    -0.45685453
 h     -0.32120725     1.01506566     2.00147909
          17

 c      1.04566946    -0.52496974     0.16621242
 c     -0.20247049    -0.94964902     0.31197567
 c     -1.12771490     0.22399264    -0.00129683
 c     -1.05626753     1.09421343     1.23018546
 c     -0.28372515     1.28846894    -0.59165999
 c      1.05833769     0.73828287    -0.59651837
 h     -0.64782420    -1.73129629     0.94699797
 h     -1.96615943     1.68190248     1.46847023
 h     -0.48261503     2.09041167    -1.23125966
 h      1.87516179     0.93419262    -1.20181611
 o      2.03239108    -1.33516589     0.31103157
 h      2.87131233    -1.00116233     0.29939983
 c     -2.42532779    -0.19337707    -0.73388884
 h     -2.26844231    -0.07419862    -1.85432837
 h     -2.56574027    -1.31004758    -0.54188616
 h     -3.38299178     0.36009528    -0.43684383
 h     -0.28059188     1.04762296     2.01152539
          17

 c      1.04805614    -0.53954875     0.16260072
 c     -0.19715805    -0.93456936     0.31251391
 c     -1.12688761     0.21186314    -0.01421786
 c     -1.04041713     1.09488985     1.24069993
 c     -0.27809342     1.29221761    -0.58575546
 c      1.05538773     0.75541182    -0.59625196
 h     -0.64445458    -1.73523037     0.95907157
 h     -1.90417585     1.68983874     1.44473867
 h     -0.51458387     2.05961114    -1.23835508
 h      1.91615815     0.99599403    -1.16696325
 o      2.00656392    -1.33459409     0.31399387
 h      2.89495664    -0.98664506     0.31373141
 c     -2.43397474    -0.20946895    -0.74268715
 h     -2.30995015    -0.08904655    -1.85615663
 h     -2.54582427    -1.36568462    -0.53693883
 h     -3.34314328     0.41600727    -0.41924189
 h     -0.23912297     1.07960709     2.01584473
          17

 c      1.05040482    -0.55131442     0.15642073
 c     -0.19522968    -0.91921294     0.31446130
 c     -1.12613326     0.19934577    -0.02619507
 c     -1.02439259     1.09494190     1.24938995
 c     -0.27018376     1.29411335    -0.57850726
 c      1.05051031     0.77096185    -0.59439552
 h     -0.63331211    -1.73721645     0.96314950
 h     -1.84900036     1.70540845     1.42389589
 h     -0.55657519     2.04615588    -1.25428842
 h      1.96571865     1.06784086    -1.13658656
 o      1.98271449    -1.33575875     0.31764323
 h      2.92367838    -0.96801908     0.32697532
 c     -2.44303692    -0.22609220    -0.75114729
 h     -2.35158599    -0.10459148    -1.84977373
 h     -2.52920852    -1.40043144    -0.53484413
 h     -3.29304651     0.46240274    -0.40483900
 h     -0.20010699     1.10986270     2.01192546
          17

 c      1.05186359    -0.55893345     0.14735802
 c     -0.19693482    -0.90427491     0.31791867
 c     -1.12527814     0.18683564    -0.03709671
 c     -1.00740490     1.09391887     1.25583417
 c     -0.26081993     1.29455038    -0.57029637
 c      1.04522080     0.78493879    -0.59142591
 h     -0.61394390    -1.73477165     0.95803738
 h     -1.80964547     1.73452712     1.40868066
 h     -0.60575086     2.04560728    -1.27466171
 h      2.01117295     1.14498789    -1.10360544
 o      1.96306603    -1.33879916     0.32213694
 h      2.93622186    -0.95408669     0.33896014
 c     -2.45218357    -0.24321335    -0.75867937
 h     -2.39158737    -0.12039223    -1.83985457
 h     -2.51797335    -1.41076953    -0.53578857
 h     -3.23632224     0.49625867    -0.39378340
 h     -0.16577700     1.13714387     1.99861873
          17

 c      1.05163718    -0.56147821     0.13521912
 c     -0.20207925    -0.89021198     0.32280864
 c     -1.12422515     0.17471905    -0.04688552
 c     -0.98943435     1.09186635     1.25973666
 c     -0.25115296     1.29428579    -0.56181919
 c      1.04096309     0.79743640    -0.58768659
 h     -0.58749159    -1.72780647     0.94462090
 h     -1.78733370     1.77767935     1.39989498
 h     -0.65672898     2.04967558    -1.29130103
 h      2.04204960     1.22224118    -1.06338237
 o      1.94887383    -1.34395022     0.32761291
 h      2.92318220    -0.94928329     0.34940507
 c     -2.46098174    -0.26060216    -0.76474178
 h     -2.42840066    -0.13581733    -1.83221529
 h     -2.51404703    -1.39750483    -0.53912408
 h     -3.17793466     0.51637451    -0.38552713
 h     -0.13673927     1.16025882     1.97638410
          17

 c      1.04924202    -0.55859255     0.11996782
 c     -0.21006164    -0.87723153     0.32888108
 c     -1.12295970     0.16338426    -0.05561375
 c     -0.97125607     1.08941614     1.26089056
 c     -0.24242361     1.29398857    -0.55369352
 c      1.03886450     0.80853865    -0.58332515
 h     -0.55648219    -1.71871573     0.92573648
 h     -1.77527960     1.82851594     1.39677396
 h     -0.70363722     2.05124438    -1.29686430
 h      2.05211247     1.29507505    -1.01416139
 o      1.94044219    -1.35131207     0.33413571
 h      2.88409750    -0.95491778     0.35818843
 c     -2.46894358    -0.27779904    -0.76901943
 h     -2.46087809    -0.15023698    -1.83179764
 h     -2.51907832    -1.36604609    -0.54324156
 h     -3.12359804     0.52340226    -0.37887707
 h     -0.11184409     1.17824210     1.94715367
          17

 c      1.04466860    -0.55055367     0.10176259
 c     -0.21998508    -0.86530896     0.33574386
 c     -1.12155830     0.15321859    -0.06340963
 c     -0.95392451     1.08743611     1.25910427
 c     -0.23574746     1.29404766    -0.54627813
 c      1.03966534     0.81830273    -0.57833996
 h     -0.52434899    -1.71212078     0.90573318
 h     -1.76435109     1.87771599     1.39812203
 h     -0.74172126     2.04627071    -1.28695324
 h      2.03911102     1.36002195    -0.95628807
 o      1.93710217    -1.36077188     0.34165467
 h      2.82677881    -0.96929386     0.36548682
 c     -2.47558200    -0.29398311    -0.77162022
 h     -2.48831214    -0.16331383    -1.84043112
 h     -2.53439280    -1.32746737    -0.54530426
 h     -3.07905653     0.51961556    -0.37221245
 h     -0.08855473     1.19047737     1.91385828
          17

 c      1.03837257    -0.53818118     0.08096822
 c     -0.23083267    -0.85429202     0.34295755
 c     -1.12019660     0.14458782    -0.07046225
 c     -0.93830091     1.08667053     1.25420333
 c     -0.23197782     1.29455367    -0.53966288
 c      1.04366059     0.82676410    -0.57262615
 h     -0.49450187    -1.71351501     0.88928729
 h     -1.74767563     1.91716081     1.40294504
 h     -0.76800962     2.03370374    -1.26025600
 h      2.00438541     1.41492760    -0.89153978
 o      1.93714453    -1.37214751     0.34998435
 h      2.76956595    -0.98629316     0.37190974
 c     -2.48046729    -0.30792107    -0.77311459
 h     -2.51030431    -0.17520371    -1.85599449
 h     -2.56106782    -1.29829465    -0.54124493
 h     -3.04929338     0.50831464    -0.36389879
 h     -0.06385106     1.19668015     1.87963183
          17

 c      1.03112841    -0.52262180     0.05812499
 c     -0.24166328    -0.84412655     0.35019583
 c     -1.11914842     0.13780595    -0.07700665
 c     -0.92483829     1.08761529     1.24610070
 c     -0.23161307     1.29531508    -0.53369383
 c      1.05061280     0.83391467    -0.56600359
 h     -0.46916820    -1.72644084     0.87945291
 h     -1.72181019     1.94155252     1.41052699
 h     -0.78163559     2.01516964    -1.21830892
 h      1.95306245     1.45953470    -0.82277244
 o      1.93808146    -1.38536857     0.35883058
 h      2.73987888    -0.99500794     0.37843151
 c     -2.48328559    -0.31841526    -0.77426974
 h     -2.52662935    -0.18648395    -1.87370680
 h     -2.59991968    -1.29429956    -0.52710947
 h     -3.03778410     0.49289902    -0.35283027
 h     -0.03556142     1.19672161     1.84683289
          17

 c      1.02385085    -0.50511311     0.03388666
 c     -0.25174376    -0.83506403     0.35736420
 c     -1.11876409     0.13310618    -0.08330812
 c     -0.91351064     1.09052556     1.23485787
 c     -0.23473102     1.29585846    -0.52797259
 c      1.05968948     0.83963277    -0.55824864
 h     -0.44885912    -1.74982562     0.87621073
 h     -1.68637171     1.94851205     1.42038820
 h     -0.78429488     1.99507636    -1.16554047
 h      1.89452345     1.49649663    -0.75359624
 o      1.93806061    -1.40013822     0.36787704
 h      2.75453391    -0.98796447     0.38570578
 c     -2.48396901    -0.32526347    -0.77555783
 h     -2.53719651    -0.19785398    -1.88837182
 h     -2.65049032    -1.31837381    -0.50213450
 h     -3.04589498     0.47579557    -0.33894942
 h     -0.00357329     1.19043207     1.81632723
          17

 c      1.01743642    -0.48684617     0.00896843
 c     -0.26055604    -0.82762529     0.36454579
 c     -1.11942827     0.13060783    -0.08962950
 c     -0.90382722     1.09541747     1.22067293
 c     -0.24096413     1.29543765    -0.52185573
 c      1.06956178     0.84363643    -0.54917070
 h     -0.43293605    -1.77813905     0.87696409
 h     -1.64362924     1.93854858     1.43233011
 h     -0.78070873     1.98090426    -1.10931314
 h      1.84166476     1.53199731    -0.68762259
 o      1.93727309    -1.41537018     0.37686082
 h      2.79922497    -0.97186944     0.39350007
 c     -2.48286352    -0.32947232    -0.77686217
 h     -2.54207088    -0.20984113    -1.89608508
 h     -2.70942119    -1.35755070    -0.47018315
 h     -3.07249008     0.45758512    -0.32358488
 h      0.02986886     1.17758334     1.78750700
          17

 c      1.01263655    -0.46894346    -0.01588133
 c     -0.26774290    -0.82233916     0.37182703
 c     -1.12150461     0.13027908    -0.09618757
 c     -0.89491856     1.10201993     1.20379342
 c     -0.24961027     1.29315942    -0.51456794
 c      1.07885576     0.84566713    -0.53874317
 h     -0.42055416    -1.80422287     0.87839311
 h     -1.59844174     1.91534707     1.44666597
 h     -0.77788615     1.98228554    -1.05863623
 h      1.80660871     1.57351565    -0.62710140
 o      1.93682764    -1.42971530     0.38555886
 h      2.84720003    -0.95969469     0.40127843
 c     -2.48069036    -0.33231338    -0.77763311
 h     -2.54149803    -0.22267776    -1.89500982
 h     -2.77091093    -1.39441432    -0.43719241
 h     -3.11397191     0.43694416    -0.30935940
 h      0.06102757     1.15808136     1.75901731
          17

 c      1.00997304    -0.45248803    -0.03989827
 c     -0.27307461    -0.81949025     0.37915570
 c     -1.12528168     0.13190327    -0.10310654
 c     -0.88568075     1.10973422     1.18440587
 c     -0.25999119     1.28839980    -0.50555312
 c      1.08681787     0.84599640    -0.52718181
 h     -0.41117156    -1.82211628     0.87797380
 h     -1.55811449     1.88591456     1.46461707
 h     -0.78146721     2.00669428    -1.02015113
 h      1.79394293     1.62372101    -0.57212832
 o      1.93746246    -1.44220391     0.39376865
 h      2.87992780    -0.96035841     0.40870112
 c     -2.47832500    -0.33462373    -0.77717512
 h     -2.53591283    -0.23632007    -1.88556211
 h     -2.82876452    -1.41646119    -0.40826683
 h     -3.16499307     0.41167718    -0.29952013
 h      0.08608301     1.13217816     1.72964822
          17

 c      1.00972400    -0.43853636    -0.06232801
 c     -0.27644678    -0.81900189     0.38629067
 c     -1.13093457     0.13506111    -0.11038994
 c     -0.87501700     1.11775252     1.16258358
 c     -0.27186771     1.28136534    -0.49485321
 c      1.09351596     0.84570473    -0.51484450
 h     -0.40461049    -1.82849065     0.87458351
 h     -1.53096352     1.85904635     1.48841018
 h     -0.79104574     2.05325586    -0.99385598
 h      1.79894440     1.67686896    -0.52175684
 o      1.93941200    -1.45230556     0.40131343
 h      2.88900787    -0.97757177     0.41562577
 c     -2.47660366    -0.33678880    -0.77482304
 h     -2.52592083    -0.25052758    -1.87024164
 h     -2.87772750    -1.41758632    -0.38671553
 h     -3.21961731     0.38012266    -0.29701910
 h      0.10234906     1.10053053     1.69894679
          17

 c      1.01196854    -0.42807277    -0.08246994
 c     -0.27787764    -0.82042881     0.39281184
 c     -1.13851375     0.13913792    -0.11792407
 c     -0.86224299     1.12545491     1.13838875
 c     -0.28538496     1.27314947    -0.48302886
 c      1.09938645     0.84626999    -0.50207002
 h     -0.40097212    -1.82307384     0.86857028
 h     -1.52246604     1.84080732     1.51997595
 h     -0.80068368     2.11216720    -0.97421807
 h      1.81292427     1.72289483    -0.47553125
 o      1.94254282    -1.45982967     0.40804759
 h      2.87353284    -1.01115202     0.42201321
 c     -2.47621339    -0.33892943    -0.77004292
 h     -2.51223683    -0.26497500    -1.85303324
 h     -2.91387641    -1.39661696    -0.37415382
 h     -3.27243136     0.34209562    -0.30382820
 h      0.10899618     1.06408302     1.66748474
          17

 c      1.01664905    -0.42190397    -0.09973223
 c     -0.27748245    -0.82301083     0.39815380
 c     -1.14796089     0.14336756    -0.12550627
 c     -0.84746452     1.13281429     1.11211232
 c     -0.30063169     1.26519784    -0.47075423
 c      1.10477710     0.84896992    -0.48910778
 h     -0.40056652    -1.80864337     0.86165279
 h     -1.53123477     1.83015567     1.55829349
 h     -0.80392506     2.17073404    -0.95506771
 h      1.82836433     1.75315872    -0.43374319
 o      1.94633888    -1.46488885     0.41385480
 h      2.83979628    -1.05730123     0.42788454
 c     -2.47762889    -0.34100516    -0.76254401
 h     -2.49558201    -0.27939276    -1.83819118
 h     -2.93474338    -1.35622408    -0.37066415
 h     -3.31934540     0.29919984    -0.32065124
 h      0.10726595     1.02384897     1.63689673
          17

 c      1.02362986    -0.42052811    -0.11367978
 c     -0.27543476    -0.82577836     0.40165985
 c     -1.15913569     0.14691741    -0.13288412
 c     -0.83150348     1.14030492     1.08438970
 c     -0.31737553     1.25882619    -0.45858112
 c      1.10979688     0.85454666    -0.47610863
 h     -0.40386362    -1.79057931     0.85665958
 h     -1.54970296     1.82042377     1.59842065
 h     -0.79699442     2.21857259    -0.93246786
 h      1.84052898     1.76279738    -0.39698990
 o      1.94972285    -1.46792642     0.41864145
 h      2.80366999    -1.10788383     0.43332904
 c     -2.48104784    -0.34279195    -0.75242863
 h     -2.47660002    -0.29369991    -1.82857266
 h     -2.93968590    -1.30299736    -0.37463140
 h     -3.35809796     0.25473510    -0.34693004
 h      0.10008466     0.98069311     1.60968944
          17

 c      1.03274001    -0.42403039    -0.12405939
 c     -0.27193647    -0.82774265     0.40267495
 c     -1.17183405     0.14900165    -0.13979602
 c     -0.81542612     1.14846148     1.05608324
 c     -0.33507207     1.25503350    -0.44692673
 c      1.11432366     0.86308708    -0.46313360
 h     -0.41137472    -1.77539036     0.85683659
 h     -1.56873524     1.80466900     1.63362927
 h     -0.77905387     2.24923156    -0.90497334
 h      1.84738555     1.75084371    -0.36577650
 o      1.95104874    -1.46964216     0.42233328
 h      2.79041686    -1.15142408     0.43849418
 c     -2.48629805    -0.34376874    -0.74031799
 h     -2.45588103    -0.30806543    -1.82435901
 h     -2.93069747    -1.24845727    -0.38225083
 h     -3.38852368     0.21333067    -0.38103227
 h      0.09093810     0.93525616     1.58867772
          17

 c      1.04378970    -0.43205108    -0.13079757
 c     -0.26722097    -0.82818146     0.40068713
 c     -1.18578246     0.14899856    -0.14600939
 c     -0.80011549     1.15758304     1.02816355
 c     -0.35297081     1.25445210    -0.43612576
 c      1.11802495     0.87400490    -0.45018598
 h     -0.42334360    -1.76788687     0.86453744
 h     -1.58114386     1.77887419     1.65793648
 h     -0.75150100     2.26015687    -0.87314088
 h      1.84952208     1.72008421    -0.34023874
 o      1.94915608    -1.47050239     0.42489376
 h      2.81794172    -1.18089308     0.44331799
 c     -2.49278518    -0.34303535    -0.72732377
 h     -2.43407969    -0.32286722    -1.82313223
 h     -2.91304892    -1.20946194    -0.38730196
 h     -3.41245266     0.18020922    -0.42060945
 h      0.08220521     0.88819491     1.57599970
          17

 c      1.05655334    -0.44384457    -0.13397766
 c     -0.26158472    -0.82689432     0.39546705
 c     -1.20060502     0.14654801    -0.15134888
 c     -0.78608310     1.16765262     1.00169959
 c     -0.37021037     1.25729168    -0.42645929
 c      1.12035555     0.88609730    -0.43726748
 h     -0.43929415    -1.76838742     0.87983830
 h     -1.58273075     1.74223365     1.66726925
 h     -0.71743351     2.25273479    -0.83926177
 h      1.85050510     1.67719451    -0.31989739
 o      1.94480360    -1.47030827     0.42635755
 h      2.87428766    -1.20067066     0.44709981
 c     -2.49972412    -0.33961559    -0.71472493
 h     -2.41197353    -0.33857912    -1.82126582
 h     -2.89343883    -1.20365036    -0.38296266
 h     -3.43292499     0.15998082    -0.46311553
 h      0.07388637     0.84072047     1.57212912
          17

 c      1.07073560    -0.45841269    -0.13380583
 c     -0.25540203    -0.82421396     0.38710442
 c     -1.21578061     0.14160699    -0.15570482
 c     -0.77348847     1.17834889     0.97784393
 c     -0.38588466     1.26324047    -0.41814247
 c      1.12058208     0.89771942    -0.42443172
 h     -0.45780807    -1.77253208     0.90024332
 h     -1.57223694     1.69648206     1.65975697
 h     -0.68137860     2.23294333    -0.80743923
 h      1.85705521     1.63230247    -0.30351406
 o      1.93978226    -1.46868869     0.42681510
 h      2.93190932    -1.21870234     0.44881587
 c     -2.50676216    -0.33338816    -0.70337819
 h     -2.39037183    -0.35563348    -1.81558378
 h     -2.87448186    -1.23722406    -0.36660537
 h     -3.45266963     0.15525968    -0.50631612
 h      0.06379142     0.79498855     1.57560557
          17

 c      1.08594071    -0.47465916    -0.13057671
 c     -0.24909095    -0.82076313     0.37591400
 c     -1.23063382     0.13444000    -0.15902365
 c     -0.76225127     1.18910126     0.95771065
 c     -0.39910962     1.27139307    -0.41129161
 c      1.11798498     0.90718774    -0.41178809
 h     -0.47681864    -1.77391646     0.92177844
 h     -1.55136579     1.64539012     1.63599855
 h     -0.64888804     2.21193967    -0.78363708
 h      1.87708524     1.59603383    -0.28940610
 o      1.93549908    -1.46554939     0.42637787
 h      2.97020415    -1.23928385     0.44770501
 c     -2.51429485    -0.32560432    -0.69341162
 h     -2.36998740    -0.37432071    -1.80435218
 h     -2.85272555    -1.29800076    -0.34222793
 h     -3.47255824     0.16586640    -0.54850534
 h      0.04904230     0.75389363     1.58369684
          17

 c      1.10165203    -0.49150599    -0.12464974
 c     -0.24305193    -0.81718168     0.36230018
 c     -1.24439059     0.12554112    -0.16129346
 c     -0.75211860     1.19917374     0.94215511
 c     -0.40914640     1.28043258    -0.40595051
 c      1.11234385     0.91337908    -0.39942976
 h     -0.49418543    -1.76702566     0.94045893
 h     -1.52529066     1.59456186     1.59966805
 h     -0.62531775     2.20397619    -0.77467002
 h      1.91418007     1.57382211    -0.27645830
 o      1.93274335    -1.46106254     0.42517411
 h      2.97929429    -1.26325232     0.44339022
 c     -2.52301816    -0.31804656    -0.68455131
 h     -2.35140928    -0.39477711    -1.78746569
 h     -2.82412453    -1.36540493    -0.31646616
 h     -3.49112485     0.18914260    -0.58835828
 h      0.02767619     0.72039873     1.59345868
          17

 c      1.11722542    -0.50794530    -0.11643872
 c     -0.23761303    -0.81397654     0.34665938
 c     -1.25627481     0.11552234    -0.16253753
 c     -0.74265231     1.20777455     0.93154949
 c     -0.41558662     1.28930454    -0.40227480
 c      1.10431409     0.91603382    -0.38736436
 h     -0.50816361    -1.74877827     0.95326183
 h     -1.50327163     1.55112812     1.55806628
 h     -0.61367368     2.21875834    -0.78505942
 h      1.96305488     1.56297179    -0.26489557
 o      1.93184938    -1.45557513     0.42335819
 h      2.95754085    -1.28952719     0.43579075
 c     -2.53346946    -0.31209526    -0.67649749
 h     -2.33513939    -0.41703118    -1.76621326
 h     -2.78793478    -1.42221816    -0.29445653
 h     -3.50544710     0.22106295    -0.62467584
 h     -0.00048979     0.69682479     1.60263855
          17

 c      1.13190280    -0.52304447    -0.10640700
 c     -0.23299537    -0.81147588     0.32932864
 c     -1.26560404     0.10501872    -0.16282236
 c     -0.73330516     1.21422924     0.92574275
 c     -0.41844975     1.29792552    -0.40073521
 c      1.09516035     0.91543375    -0.37554720
 h     -0.51766318    -1.71890407     0.95857695
 h     -1.49747907     1.52246556     1.52087000
 h     -0.61331285     2.25343210    -0.81362576
 h      2.01233078     1.55649578    -0.25574019
 o      1.93272544    -1.44956119     0.42111553
 h      2.91110717    -1.31585865     0.42504337
 c     -2.54588536    -0.30852070    -0.66902332
 h     -2.32160970    -0.44103629    -1.74287395
 h     -2.74631221    -1.45786772    -0.27895071
 h     -3.51257678     0.25738518    -0.65628317
 h     -0.03371089     0.68434516     1.61025990
          17

 c      1.14484880    -0.53594439    -0.09505752
 c     -0.22929485    -0.80982269     0.31055946
 c     -1.27186117     0.09464156    -0.16227577
 c     -0.72386191     1.21824764     0.92438902
 c     -0.41806473     1.30698353    -0.40199357
 c      1.08618501     0.91195067    -0.36395462
 h     -0.52239016    -1.67984892     0.95643053
 h     -1.51716936     1.51338769     1.49503900
 h     -0.62112083     2.29517544    -0.85414427
 h      2.05079660     1.54824073    -0.24982980
 o      1.93466731    -1.44359500     0.41866133
 h      2.85675916    -1.33904284     0.41138472
 c     -2.56018365    -0.30762659    -0.66195492
 h     -2.31118657    -0.46664051    -1.72015505
 h     -2.70295456    -1.46734686    -0.27084438
 h     -3.51063308     0.29438396    -0.68209004
 h     -0.06854051     0.68267579     1.61698365
          17

 c      1.15521412    -0.54586970    -0.08291721
 c     -0.22647816    -0.80898034     0.29050705
 c     -1.27473800     0.08497347    -0.16109962
 c     -0.71502738     1.22012436     0.92734063
 c     -0.41488448     1.31717417    -0.40653885
 c      1.07839895     0.90587074    -0.35261326
 h     -0.52293107    -1.63651813     0.94862910
 h     -1.56096433     1.52369660     1.47940729
 h     -0.63348320     2.33037902    -0.89909008
 h      2.07081675     1.53476007    -0.24742583
 o      1.93623952    -1.43829506     0.41624913
 h      2.82336134    -1.35548623     0.39476782
 c     -2.57596783    -0.30939558    -0.65517009
 h     -2.30421008    -0.49348387    -1.70050715
 h     -2.66228830    -1.44993824    -0.26964555
 h     -3.49931155     0.32920560    -0.70120391
 h     -0.10029086     0.68994171     1.62527606
          17

 c      1.16222756    -0.55214823    -0.07051796
 c     -0.22440328    -0.80876796     0.26925100
 c     -1.27415113     0.07658211    -0.15956277
 c     -0.70831206     1.22060850     0.93447095
 c     -0.40938086     1.32877955    -0.41444194
 c      1.07244010     0.89740346    -0.34159722
 h     -0.52068947    -1.59562799     0.93861845
 h     -1.61724260     1.54906858     1.46675895
 h     -0.64728663     2.34979425    -0.94226234
 h      2.06885714     1.51509098    -0.24827167
 o      1.93625853    -1.43417793     0.41417791
 h      2.83571050    -1.36325753     0.37446603
 c     -2.59255443    -0.31353425    -0.64864335
 h     -2.30107960    -0.52087021    -1.68550921
 h     -2.62909406    -1.40903952    -0.27350646
 h     -3.47994591     0.36003112    -0.71302312
 h     -0.12387608     0.70297220     1.63908737
          17

 c      1.16530681    -0.55425525    -0.05836694
 c     -0.22287703    -0.80897064     0.24687313
 c     -1.27022972     0.07002665    -0.15797686
 c     -0.70525187     1.22053847     0.94527722
 c     -0.40199910     1.34163956    -0.42531871
 c      1.06855994     0.88671950    -0.33102160
 h     -0.51745946    -1.56419270     0.93055337
 h     -1.67200914     1.58392841     1.45025979
 h     -0.66014582     2.34905441    -0.97951988
 h      2.04528339     1.49029199    -0.25172809
 o      1.93560030    -1.43153238     0.41269721
 h      2.88508264    -1.36365184     0.35022079
 c     -2.60904822    -0.31939720    -0.64251822
 h     -2.30232300    -0.54773063    -1.67558325
 h     -2.60813698    -1.35323101    -0.27879098
 h     -3.45525966     0.38614863    -0.71728938
 h     -0.13529273     0.71848353     1.66241925
          17

 c      1.16417741    -0.55192427    -0.04688465
 c     -0.22173924    -0.80953099     0.22360502
 c     -1.26328290     0.06583926    -0.15666103
 c     -0.70680690     1.22052486     0.95893723
 c     -0.39312376     1.35522978    -0.43842133
 c      1.06658940     0.87395631    -0.32104034
 h     -0.51456822    -1.54714097     0.92730158
 h     -1.71448750     1.62331001     1.42647812
 h     -0.67044296     2.32793452    -1.00881020
 h      2.00458124     1.46343305    -0.25686681
 o      1.93637201    -1.43047927     0.41188863
 h      2.94119050    -1.35899328     0.32345050
 c     -2.62448229    -0.32583960    -0.63717769
 h     -2.30858407    -0.57278652    -1.67012579
 h     -2.60345732    -1.29779747    -0.27939521
 h     -3.42886055     0.40792034    -0.71408922
 h     -0.13339930     0.73490382     1.69685877
          17

 c      1.15895633    -0.54528301    -0.03633202
 c     -0.22093284    -0.81070082     0.19995932
 c     -1.25376461     0.06447887    -0.15590267
 c     -0.71321294     1.22083260     0.97462085
 c     -0.38304377     1.36870945    -0.45275289
 c      1.06589469     0.85919879    -0.31184499
 h     -0.51211605    -1.54543090     0.92843850
 h     -1.73830380     1.66337609     1.39504404
 h     -0.67748306     2.29000741    -1.03030530
 h      1.95589194     1.43995316    -0.26256237
 o      1.94005767    -1.43098822     0.41168459
 h      2.98053847    -1.35085846     0.29624854
 c     -2.63798151    -0.33129251    -0.63322056
 h     -2.32053257    -0.59488777    -1.66787866
 h     -2.61751315    -1.26311920    -0.26700959
 h     -3.40454742     0.42658724    -0.70380261
 h     -0.12072739     0.75330870     1.73989446
          17

 c      1.15015134    -0.53493110    -0.02677381
 c     -0.22050498    -0.81300385     0.17669898
 c     -1.24224432     0.06627565    -0.15592224
 c     -0.72411891     1.22147167     0.99162395
 c     -0.37192143     1.38093464    -0.46714265
 c      1.06545366     0.84251693    -0.30365424
 h     -0.50906458    -1.55632085     0.93012258
 h     -1.74102176     1.70146322     1.35760465
 h     -0.68184487     2.24276927    -1.04682509
 h      1.91227438     1.42745880    -0.26768357
 o      1.94716007    -1.43283385     0.41191973
 h      2.99190770    -1.34018101     0.27039225
 c     -2.64884791    -0.33460648    -0.63113411
 h     -2.33873778    -0.61333737    -1.66734431
 h     -2.65110079    -1.26372304    -0.23492526
 h     -3.38558687     0.44389110    -0.68702037
 h     -0.10245049     0.77639423     1.78580052
          17

 c      1.13857839    -0.52193629    -0.01809268
 c     -0.22055194    -0.81704432     0.15464928
 c     -1.22937223     0.07139547    -0.15684914
 c     -0.73878554     1.22234382     1.00929331
 c     -0.35978376     1.39052856    -0.48030897
 c      1.06428846     0.82423074    -0.29669043
 h     -0.50406244    -1.57541210     0.92698585
 h     -1.72382510     1.73622578     1.31711715
 h     -0.68566504     2.19714100    -1.06399588
 h      1.88584675     1.43294462    -0.27142377
 o      1.95744441    -1.43561745     0.41238039
 h      2.97321613    -1.32752305     0.24699578
 c     -2.65661072    -0.33615554    -0.63075675
 h     -2.36352364    -0.62801937    -1.66721144
 h     -2.70364465    -1.29433299    -0.18424541
 h     -3.37401105     0.46139770    -0.66445973
 h     -0.08440140     0.80663539     1.82813922
          17

 c      1.12522927    -0.50777742    -0.01003236
 c     -0.22117138    -0.82332164     0.13450719
 c     -1.21582176     0.07983380    -0.15871041
 c     -0.75620058     1.22329136     1.02693211
 c     -0.34660112     1.39618232    -0.49104843
 c      1.06215039     0.80540444    -0.29116553
 h     -0.49621049    -1.59862736     0.91425526
 h     -1.69173428     1.76813024     1.27743172
 h     -0.69192823     2.16429185    -1.08858386
 h      1.87992969     1.45727909    -0.27349440
 o      1.97008232    -1.43885868     0.41287707
 h      2.93048529    -1.31294946     0.22609038
 c     -2.66119356    -0.33737306    -0.63126676
 h     -2.39483303    -0.63933696    -1.66674998
 h     -2.77220656    -1.33467524    -0.12371299
 h     -3.36994333     0.47945476    -0.63692632
 h     -0.07153123     0.84517481     1.86176627
          17

 c      1.11113117    -0.49423476    -0.00224723
 c     -0.22244788    -0.83212352     0.11674213
 c     -1.20221936     0.09141984    -0.16143504
 c     -0.77512910     1.22404843     1.04378538
 c     -0.33250384     1.39720267    -0.49863550
 c      1.05966730     0.78801186    -0.28729350
 h     -0.48539715    -1.62324827     0.88893679
 h     -1.65379487     1.80016073     1.24279654
 h     -0.70199086     2.14957189    -1.12405857
 h      1.88744375     1.49302747    -0.27390912
 o      1.98360626    -1.44212962     0.41335094
 h      2.87986320    -1.29534350     0.20560891
 c     -2.66297874    -0.33940170    -0.63167567
 h     -2.43215075    -0.64806690    -1.66603347
 h     -2.85127226    -1.36537414    -0.06346663
 h     -3.37142840     0.49652847    -0.60540617
 h     -0.06716482     0.89162276     1.88367374
          17

 c      1.09722202    -0.48318965     0.00564259
 c     -0.22444719    -0.84347349     0.10156692
 c     -1.18908919     0.10581930    -0.16486938
 c     -0.79427436     1.22422819     1.05910160
 c     -0.31795974     1.39381110    -0.50311542
 c      1.05775634     0.77441553    -0.28528772
 h     -0.47234606    -1.64829160     0.85020139
 h     -1.62155650     1.83774756     1.21690986
 h     -0.71338846     2.14926986    -1.16711199
 h      1.89789642     1.52913970    -0.27273772
 o      1.99598794    -1.44519012     0.41397135
 h      2.84742544    -1.27147463     0.18031563
 c     -2.66263853    -0.34260945    -0.63114238
 h     -2.47455067    -0.65516225    -1.66581841
 h     -2.93420804    -1.37467519    -0.01117144
 h     -3.37516964     0.50973016    -0.57121480
 h     -0.07268031     0.94425742     1.89315924
          17

 c      1.08425785    -0.47631293     0.01397941
 c     -0.22719926    -0.85710293     0.08893775
 c     -1.17683140     0.12253827    -0.16879471
 c     -0.81272591     1.22353356     1.07222284
 c     -0.30365984     1.38681541    -0.50510089
 c      1.05711492     0.76665467    -0.28531216
 h     -0.45856641    -1.67466254     0.79940862
 h     -1.60414540     1.88606414     1.20162225
 h     -0.72101460     2.15456163    -1.20977148
 h      1.90342833     1.55631881    -0.27011458
 o      2.00569317    -1.44793260     0.41497253
 h      2.85306204    -1.23771699     0.14467655
 c     -2.66091501    -0.34681057    -0.62904922
 h     -2.52087089    -0.66148390    -1.66699263
 h     -3.01455581    -1.35750819     0.02842725
 h     -3.37772964     0.51614047    -0.53601022
 h     -0.08725200     1.00030335     1.89185325
          17

 c      1.07277642    -0.47471814     0.02298715
 c     -0.23067182    -0.87245504     0.07857877
 c     -1.16573253     0.14093337    -0.17293944
 c     -0.83045592     1.22214056     1.08261793
 c     -0.29025992     1.37712300    -0.50535014
 c      1.05809999     0.76594458    -0.28740471
 h     -0.44622184    -1.70514791     0.73984022
 h     -1.60270097     1.94520201     1.19633801
 h     -0.71999970     2.15720592    -1.24400849
 h      1.90024156     1.56904350    -0.26631813
 o      2.01312343    -1.45002883     0.41616881
 h      2.88762736    -1.19591837     0.10060746
 c     -2.65847159    -0.35157516    -0.62503480
 h     -2.56989021    -0.66751456    -1.66978010
 h     -3.08658514    -1.31332576     0.05296150
 h     -3.37649290     0.51402101    -0.50163702
 h     -0.10768568     1.05631680     1.88367987
          17

 c      1.06311920    -0.47873168     0.03271283
 c     -0.23475662    -0.88876341     0.07006421
 c     -1.15599870     0.16023263    -0.17698736
 c     -0.84824165     1.22077438     1.08984348
 c     -0.27823273     1.36552970    -0.50452717
 c      1.06076233     0.77241834    -0.29140847
 h     -0.43779680    -1.74382267     0.67582247
 h     -1.61091352     2.00868035     1.19883492
 h     -0.70729929     2.15200605    -1.26424291
 h      1.88812110     1.56565599    -0.26179651
 o      2.01977824    -1.45091667     0.41699944
 h      2.92573439    -1.15324029     0.05657522
 c     -2.65581667    -0.35640556    -0.61903681
 h     -2.62036467    -0.67318970    -1.67317036
 h     -3.14556335    -1.24491066     0.06214771
 h     -3.37016106     0.50352483    -0.46992042
 h     -0.12887975     1.10882657     1.87426384
          17

 c      1.05547511    -0.48789561     0.04301972
 c     -0.23929739    -0.90525088     0.06297822
 c     -1.14779907     0.17956748    -0.18059030
 c     -0.86703251     1.22032224     1.09358149
 c     -0.26783626     1.35271036    -0.50314517
 c      1.06485405     0.78510547    -0.29695399
 h     -0.43545728    -1.79420275     0.61099584
 h     -1.62075880     2.06730860     1.20645580
 h     -0.68191356     2.13691245    -1.26776591
 h      1.87017477     1.54834173    -0.25712078
 o      2.02679568    -1.45012299     0.41697039
 h      2.94845349    -1.11652826     0.02034702
 c     -2.65324654    -0.36077137    -0.61132666
 h     -2.67093345    -0.67795919    -1.67499237
 h     -3.18826238    -1.15826711     0.05808336
 h     -3.35891303     0.48700415    -0.44250258
 h     -0.14557109     1.15510315     1.86910448
          17

 c      1.04991442    -0.50119598     0.05363611
 c     -0.24414575    -0.92140883     0.05708158
 c     -1.14130433     0.19801517    -0.18339095
 c     -0.88737444     1.22145760     1.09380928
 c     -0.25911276     1.33923536    -0.50155779
 c      1.06978395     0.80212720    -0.30351375
 h     -0.44031064    -1.85644746     0.54656146
 h     -1.62657821     2.11335327     1.21669105
 h     -0.64472710     2.11272287    -1.25463800
 h      1.85316051     1.52342714    -0.25284571
 o      2.03469371    -1.44738903     0.41580645
 h      2.94723835    -1.09004660    -0.00357469
 c     -2.65075333    -0.36404607    -0.60253601
 h     -2.72004814    -0.68106184    -1.67262002
 h     -3.21408467    -1.06320070     0.04618492
 h     -3.34435003     0.46901110    -0.42074697
 h     -0.15501517     1.19351731     1.87086860
          17

 c      1.04640164    -0.51738791     0.06423303
 c     -0.24919587    -0.93715785     0.05234061
 c     -1.13670593     0.21464856    -0.18505377
 c     -0.90920489     1.22453783     1.09090296
 c     -0.25188416     1.32553440    -0.49992170
 c      1.07463239     0.82106848    -0.31050260
 h     -0.45209039    -1.92583027     0.48119905
 h     -1.62589025     2.14216690     1.22731402
 h     -0.59845928     2.08320712    -1.22788248
 h      1.84726672     1.50088140    -0.24930610
 o      2.04354190    -1.44265964     0.41343108
 h      2.92118558    -1.07553780    -0.01370466
 c     -2.64790909    -0.36542553    -0.59366568
 h     -2.76602989    -0.68187900    -1.66389862
 h     -3.22669526    -0.97352869     0.03627221
 h     -3.32913273     0.45576322    -0.40570824
 h     -0.15854835     1.22318379     1.87793218
          17

 c      1.04478446    -0.53527215     0.07449475
 c     -0.25436651    -0.95273857     0.04879904
 c     -1.13420982     0.22859561    -0.18529515
 c     -0.93198158     1.22963543     1.08551090
 c     -0.24576676     1.31181527    -0.49813486
 c      1.07846833     0.83957132    -0.31735924
 h     -0.46950216    -1.99423248     0.41282925
 h     -1.61890650     2.15233134     1.23643102
 h     -0.54762219     2.05555071    -1.19389797
 h      1.86261895     1.49062740    -0.24662508
 o      2.05302877    -1.43608793     0.40996915
 h      2.87601795    -1.07206399    -0.01166310
 c     -2.64391968    -0.36400179    -0.58592443
 h     -2.80722979    -0.68024701    -1.64790959
 h     -3.23415410    -0.90452117     0.04160809
 h     -3.31608546     0.45362676    -0.39817584
 h     -0.16051245     1.24343312     1.88567116
          17

 c      1.04477628    -0.55384472     0.08415876
 c     -0.25955840    -0.96845838     0.04644393
 c     -1.13400490     0.23910654    -0.18390895
 c     -0.95492277     1.23654044     1.07830723
 c     -0.24026733     1.29804509    -0.49585365
 c      1.08101778     0.85604367    -0.32355184
 h     -0.49085639    -2.05323665     0.34036333
 h     -1.60810620     2.14566485     1.24259924
 h     -0.49786080     2.03990562    -1.16189795
 h      1.90186896     1.49596299    -0.24526946
 o      2.06236126    -1.42810215     0.40582634
 h      2.82575301    -1.07485086    -0.00346814
 c     -2.63818469    -0.35915068    -0.58012430
 h     -2.84221855    -0.67667482    -1.62543735
 h     -3.24356163    -0.86579805     0.07243289
 h     -3.30685989     0.46670881    -0.39874778
 h     -0.16582958     1.25368585     1.88905543
          17

 c      1.04596337    -0.57232005     0.09302065
 c     -0.26462915    -0.98450071     0.04516379
 c     -1.13621702     0.24561260    -0.18078400
 c     -0.97716802     1.24471553     1.06980387
 c     -0.23499961     1.28420211    -0.49276839
 c      1.08299617     0.86987283    -0.32855819
 h     -0.51454728    -2.09643864     0.26425876
 h     -1.59813527     2.12749701     1.24505180
 h     -0.45401813     2.04568891    -1.14030458
 h      1.95663006     1.51145343    -0.24650720
 o      2.07021257    -1.41946258     0.40175728
 h      2.79354909    -1.07434663    -0.00059894
 c     -2.63103674    -0.35085820    -0.57596187
 h     -2.86997176    -0.67242074    -1.59904289
 h     -3.25323239    -0.85543357     0.12755095
 h     -3.30096474     0.49487013    -0.40776192
 h     -0.17821406     1.25361264     1.88449090
          17

 c      1.04785508    -0.59007919     0.10091359
 c     -0.26940072    -1.00084683     0.04477056
 c     -1.14086695     0.24776056    -0.17590705
 c     -0.99785988     1.25328504     1.06026622
 c     -0.22989307     1.27077954    -0.48906085
 c      1.08560453     0.88095357    -0.33191442
 h     -0.53929002    -2.12040181     0.18622305
 h     -1.59558620     2.10662081     1.24393705
 h     -0.41800760     2.07488777    -1.13101387
 h      2.01322474     1.52831174    -0.25186078
 o      2.07545291    -1.41095622     0.39851107
 h      2.79999834    -1.06117092    -0.01423828
 c     -2.62357393    -0.33944028    -0.57218863
 h     -2.88999750    -0.66935313    -1.57252819
 h     -3.25430389    -0.86347289     0.19555892
 h     -3.29603448     0.53382548    -0.42503169
 h     -0.19945836     1.24327977     1.87052103
          17

 c      1.04995529    -0.60660546     0.10768168
 c     -0.27368541    -1.01725877     0.04503687
 c     -1.14783783     0.24542960    -0.16935490
 c     -1.01628000     1.26120855     1.04971410
 c     -0.22515547     1.25892117    -0.48546729
 c      1.08986119     0.88923425    -0.33328521
 h     -0.56423535    -2.12487029     0.10866946
 h     -1.60757138     2.09327567     1.24018956
 h     -0.38912165     2.11967803    -1.12833872
 h      2.05978612     1.53958449    -0.26231170
 o      2.07857028    -1.40271127     0.39602274
 h      2.84037757    -1.03713455    -0.04225701
 c     -2.61688472    -0.32514057    -0.56744367
 h     -2.90224700    -0.66953979    -1.54971719
 h     -3.23863862    -0.87914086     0.26319811
 h     -3.28910638     0.57723159    -0.44962804
 h     -0.22927774     1.22318585     1.84795483
          17

 c      1.05181240    -0.62145108     0.11317118
 c     -0.27730043    -1.03327932     0.04573284
 c     -1.15684869     0.23874306    -0.16128677
 c     -1.03213751     1.26772464     1.03800598
 c     -0.22105622     1.24989941    -0.48281668
 c      1.09630211     0.89460141    -0.33248442
 h     -0.58908100    -2.11278654     0.03416430
 h     -1.63829819     2.09408605     1.23458560
 h     -0.36611447     2.16788392    -1.12425380
 h      2.08888628     1.54143066    -0.27807017
 o      2.08125500    -1.39435118     0.39358364
 h      2.89098820    -1.01261661    -0.07192768
 c     -2.61166355    -0.30810204    -0.56080780
 h     -2.90673974    -0.67462931    -1.53292202
 h     -3.20244070    -0.89411930     0.32029523
 h     -3.27786683     0.61899802    -0.47990939
 h     -0.26531900     1.19420143     1.81986114
          17

 c      1.05303932    -0.63424125     0.11724459
 c     -0.28006442    -1.04824953     0.04666519
 c     -1.16744586     0.22806777    -0.15193497
 c     -1.04582125     1.27275721     1.02495746
 c     -0.21778401     1.24458285    -0.48164742
 c      1.10494303     0.89691016    -0.32945626
 h     -0.61418025    -2.09009073    -0.03512567
 h     -1.68575708     2.10749279     1.22661383
 h     -0.34833318     2.20900437    -1.11291468
 h      2.09743779     1.53260491    -0.29872721
 o      2.08496343    -1.38563359     0.39062364
 h      2.93169611    -0.99592304    -0.09258977
 c     -2.60823001    -0.28852230    -0.55194338
 h     -2.90315564    -0.68526423    -1.52187886
 h     -3.14584953    -0.90274360     0.36046984
 h     -3.26128752     0.65466088    -0.51374806
 h     -0.30344667     1.15742090     1.79134418
          17

 c      1.05333933    -0.64468485     0.11979914
 c     -0.28180550    -1.06139151     0.04771383
 c     -1.17902465     0.21399604    -0.14159103
 c     -1.05823553     1.27679753     1.01041362
 c     -0.21541451     1.24328119    -0.48213196
 c      1.11531087     0.89599785    -0.32424577
 h     -0.64047985    -2.06477987    -0.09791887
 h     -1.74245775     2.12532652     1.21466135
 h     -0.33570227     2.23639610    -1.09166838
 h      2.08627870     1.51396777    -0.32347727
 o      2.09052059    -1.37658024     0.38690814
 h      2.95192221    -0.99072959    -0.09905967
 c     -2.60662223    -0.26676715    -0.54102413
 h     -2.89080238    -0.70083855    -1.51387093
 h     -3.07185386    -0.90152937     0.38062358
 h     -3.23977801     0.68189133    -0.54879781
 h     -0.33887723     1.11400916     1.76848935
          17

 c      1.05254301    -0.65258403     0.12078178
 c     -0.28240958    -1.07201241     0.04883685
 c     -1.19087890     0.19731016    -0.13058444
 c     -1.07026834     1.28041447     0.99434349
 c     -0.21391624     1.24581043    -0.48413772
 c      1.12646307     0.89165145    -0.31697103
 h     -0.66895640    -2.04455290    -0.15390144
 h     -1.79938864     2.13839865     1.19718816
 h     -0.32844657     2.24727625    -1.06054201
 h      2.06035462     1.48852785    -0.35136745
 o      2.09822455    -1.36737685     0.38244622
 h      2.94857619    -0.99729520    -0.09037677
 c     -2.60662981    -0.24338234    -0.52860038
 h     -2.86901757    -0.71970717    -1.50490917
 h     -2.98569111    -0.88902959     0.38075142
 h     -3.21513400     0.70059294    -0.58273911
 h     -0.36846128     1.06535878     1.75600109
          17

 c      1.05064806    -0.65783842     0.12020042
 c     -0.28191435    -1.07977332     0.05001263
 c     -1.20226220     0.17893638    -0.11925953
 c     -1.08234720     1.28388116     0.97698610
 c     -0.21316467     1.25157800    -0.48728601
 c      1.13701908     0.88356232    -0.30779055
 h     -0.69950594    -2.03369865    -0.20305420
 h     -1.84916325     2.14019334     1.17343629
 h     -0.32691753     2.24257969    -1.02177739
 h      2.02906972     1.46169147    -0.38167796
 o      2.10787986    -1.35831837     0.37744252
 h      2.92510405    -1.01306452    -0.06917202
 c     -2.60778989    -0.21901347    -0.51549708
 h     -2.83767690    -0.73966846    -1.49116953
 h     -2.89462806    -0.86628159     0.36445153
 h     -3.19037254     0.71281190    -0.61353055
 h     -0.39279801     1.01375485     1.75468348
          17

 c      1.04784095    -0.66044846     0.11813137
 c     -0.28057558    -1.08481513     0.05115532
 c     -1.21244611     0.15989290    -0.10795091
 c     -1.09437712     1.28706313     0.95886124
 c     -0.21296278     1.25961206    -0.49097896
 c      1.14534976     0.87137405    -0.29686613
 h     -0.73010341    -2.03162969    -0.24466491
 h     -1.88712838     2.12764883     1.14345007
 h     -0.33154585     2.22734847    -0.97972145
 h      2.00491519     1.44054184    -0.41439931
 o      2.11865847    -1.34984063     0.37235177
 h      2.89341299    -1.03202839    -0.04259210
 c     -2.60942610    -0.19425553    -0.50277371
 h     -2.79749987    -0.75846421    -1.47003652
 h     -2.80754966    -0.83766286     0.33978537
 h     -3.16933764     0.72231817    -0.63965872
 h     -0.41592188     0.96287529     1.76119116
          17

 c      1.04447956    -0.66051782     0.11471744
 c     -0.27882204    -1.08762047     0.05209202
 c     -1.22077345     0.14122921    -0.09695763
 c     -1.10595082     1.28949059     0.94058564
 c     -0.21306905     1.26857872    -0.49443065
 c      1.15011449     0.85496635    -0.28437491
 h     -0.75719136    -2.03442572    -0.27707179
 h     -1.91147425     2.10080453     1.10789355
 h     -0.34286767     2.21108160    -0.94063992
 h      1.99793085     1.43048117    -0.45011773
 o      2.12898718    -1.34255986     0.36793252
 h      2.87570959    -1.04421549    -0.02307133
 c     -2.61080218    -0.16950433    -0.49164400
 h     -2.75009710    -0.77418796    -1.44063857
 h     -2.73364373    -0.81102687     0.31896131
 h     -3.15590517     0.73355050    -0.66027024
 h     -0.44278132     0.91730155     1.77029338
          17

 c      1.04103201    -0.65824479     0.11014964
 c     -0.27713085    -1.08876188     0.05261841
 c     -1.22671240     0.12395110    -0.08652316
 c     -1.11653908     1.29049168     0.92267553
 c     -0.21323867     1.27696943    -0.49679226
 c      1.15089636     0.83485063    -0.27063224
 h     -0.77697222    -2.03763086    -0.29831396
 h     -1.92329407     2.06247018     1.06792702
 h     -0.36143606     2.20589209    -0.91142754
 h      2.00871289     1.43065777    -0.48849416
 o      2.13726434    -1.33701685     0.36488947
 h      2.89368053    -1.04024872    -0.02238284
 c     -2.61136712    -0.14499812    -0.48313492
 h     -2.69786504    -0.78560426    -1.40403003
 h     -2.68020289    -0.79481812     0.31418201
 h     -3.15284775     0.74993480    -0.67505460
 h     -0.47697636     0.88142322     1.77734242
          17

 c      1.03798840    -0.65391377     0.10464323
 c     -0.27591169    -1.08871977     0.05256924
 c     -1.22990990     0.10893570    -0.07682860
 c     -1.12554484     1.28930665     0.90546163
 c     -0.21330665     1.28364735    -0.49743035
 c      1.14819348     0.81217932    -0.25619206
 h     -0.78654178    -2.03814250    -0.30692304
 h     -1.92681444     2.01807122     1.02511036
 h     -0.38716727     2.22022465    -0.89656016
 h      2.02868628     1.43395586    -0.52687711
 o      2.14350633    -1.33309946     0.36308173
 h      2.94324434    -1.02111680    -0.03877466
 c     -2.61090032    -0.12111373    -0.47752678
 h     -2.64381201    -0.79238181    -1.36309879
 h     -2.65130999    -0.79217124     0.33034271
 h     -3.16084456     0.77232217    -0.68392699
 h     -0.51991292     0.85856397     1.77953966
          17

 c      1.03578741    -0.64791436     0.09843271
 c     -0.27542891    -1.08779942     0.05186050
 c     -1.23022369     0.09685956    -0.06800566
 c     -1.13231871     1.28520958     0.88909712
 c     -0.21330501     1.28841857    -0.49616701
 c      1.14283042     0.78833777    -0.24175709
 h     -0.78445765    -2.03490812    -0.30236009
 h     -1.92918674     1.97506489     0.98115480
 h     -0.41820664     2.25206071    -0.89546808
 h      2.04710153     1.43178074    -0.56109498
 o      2.14908384    -1.33018495     0.36171561
 h      2.99923470    -0.99604409    -0.06001596
 c     -2.60945053    -0.09849335    -0.47420140
 h     -2.59128916    -0.79517340    -1.32210942
 h     -2.64840996    -0.79830864     0.36239569
 h     -3.17820685     0.79854434    -0.68679493
 h     -0.57084404     0.85053448     1.77631993
          17

 c      1.03477977    -0.64076779     0.09177914
 c     -0.27576295    -1.08609604     0.05050236
 c     -1.22770484     0.08815668    -0.06017812
 c     -1.13631077     1.27773982     0.87360130
 c     -0.21349363     1.29189060    -0.49318682
 c      1.13553756     0.76461345    -0.22801834
 h     -0.77092742    -2.02905200    -0.28512606
 h     -1.93845992     1.94085707     0.93741531
 h     -0.45082147     2.29034445    -0.90367490
 h      2.05604999     1.41779203    -0.58710514
 o      2.15515355    -1.32772135     0.36012414
 h      3.04028792    -0.97303450    -0.07594745
 c     -2.60723981    -0.07778586    -0.47212219
 h     -2.54363616    -0.79535413    -1.28580694
 h     -2.67098602    -0.80450894     0.40034344
 h     -3.20143927     0.82435827    -0.68361879
 h     -0.62713115     0.85740271     1.76953484
          17

 c      1.03520680    -0.63313597     0.08497009
 c     -0.27680203    -1.08348522     0.04859634
 c     -1.22254706     0.08300002    -0.05350800
 c     -1.13742172     1.26703475     0.85889358
 c     -0.21424167     1.29481975    -0.48875587
 c      1.12686029     0.74211040    -0.21556967
 h     -0.74778393    -2.02378924    -0.25667799
 h     -1.95921319     1.91920470     0.89441668
 h     -0.48077384     2.32250778    -0.91607036
 h      2.05144453     1.38880453    -0.60189874
 o      2.16222589    -1.32537690     0.35795411
 h      3.05565684    -0.95637570    -0.08154817
 c     -2.60460761    -0.05944141    -0.47034047
 h     -2.50388612    -0.79434152    -1.25826121
 h     -2.71670113    -0.80284681     0.43469164
 h     -3.22627567     0.84513290    -0.67467496
 h     -0.68457628     0.87742759     1.76362051
          17

 c      1.03719307    -0.62579340     0.07830678
 c     -0.27827671    -1.07966177     0.04631304
 c     -1.21504150     0.08129067    -0.04822698
 c     -1.13623178     1.25398471     0.84481535
 c     -0.21589464     1.29769497    -0.48305280
 c      1.11718499     0.72175410    -0.20488178
 h     -0.71814394    -2.02392924    -0.21911676
 h     -1.98919304     1.90805736     0.85205290
 h     -0.50463877     2.33938842    -0.92886987
 h      2.03253901     1.34452452    -0.60376722
 o      2.17032293    -1.32298944     0.35508116
 h      3.04274406    -0.94749539    -0.07557145
 c     -2.60194494    -0.04375726    -0.46819884
 h     -2.47461408    -0.79278628    -1.24187093
 h     -2.78169082    -0.78800092     0.45846206
 h     -3.24868146     0.85734721    -0.66077172
 h     -0.73821075     0.90747859     1.76513597
          17

 c      1.04074264    -0.61957480     0.07208665
 c     -0.27984392    -1.07429058     0.04384301
 c     -1.20556604     0.08266143    -0.04463194
 c     -1.13373292     1.23993818     0.83126436
 c     -0.21869095     1.30067949    -0.47614707
 c      1.10672805     0.70427586    -0.19628292
 h     -0.68548683    -2.03431554    -0.17452268
 h     -2.02098947     1.90153591     0.81028998
 h     -0.52027638     2.33615822    -0.93998215
 h      2.00175676     1.28740312    -0.59251997
 o      2.17906592    -1.32055131     0.35157005
 h      3.00578537    -0.94527443    -0.05987757
 c     -2.59962229    -0.03098893    -0.46534499
 h     -2.45786141    -0.79016380    -1.23697216
 h     -2.86100349    -0.75725437     0.46725119
 h     -3.26554651     0.85946427    -0.64330166
 h     -0.78390894     0.94435594     1.78036013
          17

 c      1.04573471    -0.61530001     0.06658450
 c     -0.28120082    -1.06728147     0.04133946
 c     -1.19459483     0.08651164    -0.04305318
 c     -1.13080949     1.22621808     0.81852011
 c     -0.22271305     1.30367419    -0.46803306
 c      1.09544851     0.69013824    -0.18991464
 h     -0.65230969    -2.05703675    -0.12419076
 h     -2.04653963     1.89365185     0.76952203
 h     -0.52684571     2.31189488    -0.94888020
 h      1.96531915     1.22292801    -0.56994416
 o      2.18758442    -1.31827640     0.34772670
 h      2.95739299    -0.94502795    -0.04022796
 c     -2.59793518    -0.02138575    -0.46168757
 h     -2.45502113    -0.78502625    -1.24215202
 h     -2.94901801    -0.71019761     0.45899732
 h     -3.27506766     0.85227705    -0.62418193
 h     -0.82011445     0.98635906     1.81096163
          17

 c      1.05191921    -0.61367356     0.06202769
 c     -0.28214729    -1.05902422     0.03891173
 c     -1.18269801     0.09207448    -0.04381503
 c     -1.12798364     1.21389148     0.80745055
 c     -0.22785946     1.30635160    -0.45865432
 c      1.08294025     0.67943553    -0.18567605
 h     -0.61938323    -2.08913225    -0.06853234
 h     -2.06008592     1.88045499     0.73046072
 h     -0.52481463     2.26939782    -0.95663397
 h      1.93412707     1.15985428    -0.54024531
 o      2.19444672    -1.31669016     0.34415180
 h      2.91983848    -0.93718680    -0.02705882
 c     -2.59706770    -0.01514827    -0.45735550
 h     -2.46668506    -0.77566459    -1.25495625
 h     -3.03993167    -0.64866419     0.43402646
 h     -3.27689785     0.83893941    -0.60575793
 h     -0.84791715     1.03329584     1.85155409
          17

 c      1.05892203    -0.61517102     0.05856158
 c     -0.28254263    -1.05035420     0.03668558
 c     -1.17051910     0.09850120    -0.04719221
 c     -1.12548306     1.20380754     0.79927976
 c     -0.23384064     1.30814428    -0.44788830
 c      1.06853385     0.67192476    -0.18326301
 h     -0.58639984    -2.12324281    -0.00787521
 h     -2.05898753     1.86045722     0.69393661
 h     -0.51608099     2.21541237    -0.96626229
 h      1.92229374     1.10867091    -0.50921127
 o      2.19832843    -1.31639141     0.34144057
 h      2.91469237    -0.91135823    -0.03052561
 c     -2.59706152    -0.01235178    -0.45268271
 h     -2.49254028    -0.76075834    -1.27260253
 h     -3.12850148    -0.57681143     0.39535206
 h     -3.27202555     0.82469634    -0.59068335
 h     -0.86941059     1.08493546     1.89235760
          17

 c      1.06627543    -0.61994901     0.05621369
 c     -0.28222512    -1.04227940     0.03485722
 c     -1.15873634     0.10495090    -0.05335494
 c     -1.12335905     1.19663040     0.79515168
 c     -0.24022159     1.30828068    -0.43552188
 c      1.05194388     0.66735024    -0.18242738
 h     -0.55320052    -2.15076307     0.05675465
 h     -2.04373822     1.83445878     0.66074054
 h     -0.50388929     2.16024378    -0.98299528
 h      1.93941542     1.07672702    -0.48073517
 o      2.19945664    -1.31729270     0.33946795
 h      2.94000521    -0.86871381    -0.04892422
 c     -2.59780220    -0.01287036    -0.44819640
 h     -2.53138407    -0.73977600    -1.29252858
 h     -3.21103798    -0.50089041     0.34878229
 h     -3.26218498     0.81604493    -0.58171361
 h     -0.88623064     1.13994838     1.92391349
          17

 c      1.07348004    -0.62780301     0.05487749
 c     -0.28098195    -1.03570654     0.03368959
 c     -1.14801179     0.11067461    -0.06230668
 c     -1.12151107     1.19275884     0.79583983
 c     -0.24655528     1.30605475    -0.42134583
 c      1.03407242     0.66573678    -0.18321240
 h     -0.52043890    -2.16477862     0.12356865
 h     -2.01803588     1.80540453     0.63142850
 h     -0.49182134     2.11462288    -1.01303422
 h      1.98119575     1.06396070    -0.45373244
 o      2.19933634    -1.31861246     0.33750790
 h      2.97430952    -0.82214983    -0.07052690
 c     -2.59907960    -0.01632600    -0.44454996
 h     -2.58124767    -0.71310614    -1.31277361
 h     -3.28612115    -0.42815988     0.30206190
 h     -3.24866419     0.81902772    -0.58132040
 h     -0.89914399     1.19605553     1.93990188
          17

 c      1.08006889    -0.63816788     0.05432227
 c     -0.27858193    -1.03128615     0.03347258
 c     -1.13893305     0.11507136    -0.07383693
 c     -1.11966492     1.19222568     0.80164576
 c     -0.25258943     1.30135925    -0.40548971
 c      1.01680007     0.66714196    -0.18575557
 h     -0.48955909    -2.16145941     0.19043633
 h     -1.98878575     1.77820131     0.60605229
 h     -0.48178995     2.08345631    -1.05942914
 h      2.03209000     1.06535687    -0.42441414
 o      2.19930909    -1.31963743     0.33495780
 h      2.99901690    -0.78395735    -0.08521948
 c     -2.60076825    -0.02209268    -0.44235761
 h     -2.63957772    -0.68197802    -1.33218415
 h     -3.35401235    -0.36485319     0.26257442
 h     -3.23098711     0.83698547    -0.59112767
 h     -0.90818456     1.25063946     1.93789503
          17

 c      1.08563698    -0.65018589     0.05422388
 c     -0.27482629    -1.02934840     0.03447752
 c     -1.13196425     0.11770911    -0.08751120
 c     -1.11743454     1.19469595     0.81237352
 c     -0.25835420     1.29495036    -0.38873915
 c      1.00207292     0.67128502    -0.18998844
 h     -0.46251940    -2.14037140     0.25539148
 h     -1.96501736     1.75886486     0.58401013
 h     -0.47306768     2.06258368    -1.11807782
 h      2.07601453     1.07586372    -0.39014113
 o      2.20013656    -1.32000573     0.33154208
 h      3.00480675    -0.76109876    -0.08789801
 c     -2.60303652    -0.02935617    -0.44201631
 h     -2.70344370    -0.64822603    -1.35038436
 h     -3.41459027    -0.31437746     0.23473085
 h     -3.20661804     0.86903027    -0.61136106
 h     -0.91280179     1.30129573     1.91949183
          17

 c      1.08985279    -0.66283607     0.05420591
 c     -0.26959475    -1.02987027     0.03691233
 c     -1.12741879     0.11830564    -0.10271288
 c     -1.11457476     1.19964729     0.82726758
 c     -0.26402423     1.28801794    -0.37235827
 c      0.99138339     0.67753209    -0.19560555
 h     -0.44154568    -2.10449821     0.31710447
 h     -1.95453162     1.75227101     0.56454344
 h     -0.46373512     2.04331659    -1.17932028
 h      2.10201571     1.09222845    -0.35035617
 o      2.20213591    -1.31964908     0.32722886
 h      2.98943346    -0.75597575    -0.07726053
 c     -2.60637292    -0.03720532    -0.44366773
 h     -2.76976010    -0.61394931    -1.36747455
 h     -3.46572794    -0.27712300     0.21912945
 h     -3.17219427     0.91038732    -0.64066589
 h     -0.91184966     1.34632041     1.89068957
          17

 c      1.09247638    -0.67508479     0.05387887
 c     -0.26287539    -1.03246363     0.04087641
 c     -1.12545528     0.11668910    -0.11872237
 c     -1.11131776     1.20663213     0.84492636
 c     -0.26974281     1.28159328    -0.35760969
 c      0.98568273     0.68509537    -0.20217404
 h     -0.42893868    -2.06015120     0.37538088
 h     -1.95955283     1.75939941     0.54805019
 h     -0.45243930     2.01856508    -1.23300627
 h      2.10444745     1.11272883    -0.30586807
 o      2.20526140    -1.31874498     0.32217147
 h      2.95635416    -0.76704849    -0.05496032
 c     -2.61137523    -0.04473715    -0.44731349
 h     -2.83549356    -0.58114312    -1.38356402
 h     -3.50375674    -0.25159800     0.21382767
 h     -3.12530326     0.95423720    -0.67646798
 h     -0.90348692     1.38523529     1.86213103
          17

 c      1.09340455    -0.68600861     0.05287902
 c     -0.25478861    -1.03643234     0.04632776
 c     -1.12608321     0.11276048    -0.13480900
 c     -1.10840778     1.21538173     0.86344956
 c     -0.27555423     1.27629198    -0.34544158
 c      0.98538600     0.69321107    -0.20922828
 h     -0.42684133    -2.01619041     0.43148429
 h     -1.97572781     1.77687603     0.53694420
 h     -0.43891288     1.98503591    -1.27170196
 h      2.08192194     1.13666074    -0.25815186
 o      2.20901507    -1.31777441     0.31672865
 h      2.91588753    -0.78774719    -0.02600966
 c     -2.61849352    -0.05115462    -0.45294317
 h     -2.89781165    -0.55145796    -1.39840727
 h     -3.52513470    -0.23562902     0.21610928
 h     -3.06557703     0.99373713    -0.71563690
 h     -0.88536884     1.41900758     1.84723568
          17

 c      1.09273996    -0.69486884     0.05089791
 c     -0.24561660    -1.04098716     0.05311215
 c     -1.12917397     0.10647481    -0.15031453
 c     -1.10670749     1.22575555     0.88110312
 c     -0.28140095     1.27230415    -0.33640790
 c      0.99032238     0.70121268    -0.21632018
 h     -0.43680315    -1.98151294     0.48772250
 h     -1.99559122     1.79936317     0.53482456
 h     -0.42376920     1.94281826    -1.29146949
 h      2.03705691     1.16421551    -0.20891281
 o      2.21231042    -1.31761772     0.31149471
 h      2.88691260    -0.80478348     0.00068439
 c     -2.62788082    -0.05582870    -0.46058244
 h     -2.95421075    -0.52617786    -1.41138884
 h     -3.52779051    -0.22702954     0.22360350
 h     -2.99484329     1.02338504    -0.75511132
 h     -0.85573624     1.44906093     1.85593288
          17

 c      1.09085317    -0.70112327     0.04770102
 c     -0.23585453    -1.04560497     0.06110055
 c     -1.13447274     0.09784193    -0.16470799
 c     -1.10673029     1.23774289     0.89711112
 c     -0.28714107     1.26945111    -0.33067524
 c      0.99964234     0.70849781    -0.22305462
 h     -0.45901447    -1.96096925     0.54570200
 h     -2.01246928     1.82208521     0.54490433
 h     -0.40824830     1.89458123    -1.29185195
 h      1.97718839     1.19688606    -0.15965996
 o      2.21387779    -1.31926992     0.30707056
 h      2.89005786    -0.80273241     0.01598849
 c     -2.63934899    -0.05832430    -0.47027631
 h     -3.00269996    -0.50633909    -1.42183247
 h     -3.51177081    -0.22384680     0.23478174
 h     -2.91669930     1.03970825    -0.79230603
 h     -0.81523473     1.47522295     1.88738149
          17

 c      1.08838768    -0.70439545     0.04313566
 c     -0.22625270    -1.05026100     0.07035101
 c     -1.14161713     0.08693778    -0.17760193
 c     -1.10845890     1.25142599     0.91169075
 c     -0.29258359     1.26723993    -0.32801110
 c      1.01181054     0.71444100    -0.22914285
 h     -0.49152312    -1.95286219     0.60430024
 h     -2.02226037     1.84191535     0.56904020
 h     -0.39409012     1.84517384    -1.27610367
 h      1.91476456     1.23816872    -0.11101066
 o      2.21358812    -1.32285925     0.30348512
 h      2.92672042    -0.77989616     0.01982304
 c     -2.65238161    -0.05840911    -0.48205713
 h     -3.04200364    -0.49284880    -1.42936414
 h     -3.47941044    -0.22442445     0.24917230
 h     -2.83593680     1.04158741    -0.82530986
 h     -0.76750908     1.49517844     1.93062317
          17

 c      1.08617060    -0.70445947     0.03714217
 c     -0.21775870    -1.05528335     0.08111066
 c     -1.15016417     0.07391280    -0.18874060
 c     -1.11145838     1.26681236     0.92541608
 c     -0.29754440     1.26491502    -0.32774552
 c      1.02497036     0.71841611    -0.23445283
 h     -0.53027367    -1.95090178     0.65962292
 h     -2.02369275     1.85750501     0.60746709
 h     -0.38341917     1.80147407    -1.25170908
 h      1.86413678     1.29299552    -0.06209072
 o      2.21263018    -1.32750469     0.30022972
 h      2.97656941    -0.75060694     0.02056506
 c     -2.66619789    -0.05606306    -0.49591529
 h     -3.07168517    -0.48654716    -1.43412256
 h     -3.43507423    -0.22740148     0.26738618
 h     -2.75799932     1.03044812    -0.85300234
 h     -0.71768066     1.50613896     1.97223797
          17

 c      1.08504723    -0.70126925     0.02976902
 c     -0.21133333    -1.06101442     0.09365799
 c     -1.15962037     0.05899079    -0.19797684
 c     -1.11504033     1.28369582     0.93873536
 c     -0.30191094     1.26155759    -0.32881779
 c      1.03778968     0.72015716    -0.23893215
 h     -0.57019169    -1.94836088     0.70695267
 h     -2.01822520     1.86923646     0.65885825
 h     -0.37845205     1.77169674    -1.22994795
 h      1.83304352     1.36339267    -0.01158162
 o      2.21218863    -1.33229499     0.29684725
 h      3.01883679    -0.72934435     0.02550008
 c     -2.67989418    -0.05149482    -0.51174877
 h     -3.09213932    -0.48820961    -1.43676701
 h     -3.38423409    -0.23164386     0.29067316
 h     -2.68835654     1.01030681    -0.87521753
 h     -0.67052862     1.50631983     2.00197437
          17

 c      1.08570215    -0.69499622     0.02117587
 c     -0.20773671    -1.06758650     0.10815111
 c     -1.16947009     0.04245904    -0.20525503
 c     -1.11835683     1.30162968     0.95186264
 c     -0.30569118     1.25632581    -0.33011921
 c      1.04998390     0.72019714    -0.24240147
 h     -0.60648165    -1.94077007     0.74263282
 h     -2.00987833     1.87915159     0.72057209
 h     -0.38092281     1.76295205    -1.22199254
 h      1.81748049     1.44338874     0.03959712
 o      2.21287567    -1.33669699     0.29310820
 h      3.04161492    -0.72398356     0.03791758
 c     -2.69265752    -0.04515311    -0.52926802
 h     -3.10443269    -0.49848130    -1.43829489
 h     -3.33188472    -0.23604930     0.31965700
 h     -2.63178884     0.98750595    -0.89284818
 h     -0.62960734     1.49522936     2.01404293
          17

 c      1.08853265    -0.68603003     0.01162207
 c     -0.20738028    -1.07485749     0.12455525
 c     -1.17920323     0.02465199    -0.21060615
 c     -1.12049341     1.31999293     0.96480615
 c     -0.30903330     1.24881654    -0.33111893
 c      1.06182709     0.71968451    -0.24452886
 h     -0.63547834    -1.92663427     0.76492937
 h     -2.00447714     1.89048617     0.78922017
 h     -0.39140067     1.77726823    -1.23162823
 h      1.80781826     1.52112564     0.08783228
 o      2.21481788    -1.34048800     0.28893985
 h      3.04070107    -0.73685733     0.05827221
 c     -2.70395177    -0.03769152    -0.54790635
 h     -3.10999332    -0.51772055    -1.43967936
 h     -3.28121830    -0.23930087     0.35269186
 h     -2.59175125     0.96974117    -0.90767575
 h     -0.59698514     1.47338249     2.00662650
          17

 c      1.09360644    -0.67493926     0.00145002
 c     -0.21027199    -1.08241686     0.14261609
 c     -1.18834770     0.00593950    -0.21414299
 c     -1.12067986     1.33814350     0.97734819
 c     -0.31221045     1.23923299    -0.33214164
 c      1.07350152     0.71981747    -0.24500792
 h     -0.65509439    -1.90734158     0.77426984
 h     -2.00751679     1.90633668     0.86165718
 h     -0.40902222     1.80982406    -1.25210606
 h      1.79646760     1.58520819     0.12897485
 o      2.21775090    -1.34369324     0.28437327
 h      3.01826166    -0.76588407     0.08513213
 c     -2.71354231    -0.02983312    -0.56687119
 h     -3.11021404    -0.54573616    -1.44139021
 h     -3.23369540    -0.23984913     0.38534354
 h     -2.57008889     0.96395381    -0.92180434
 h     -0.57302878     1.44196761     1.98145142
          17

 c      1.10070153    -0.66240742    -0.00893392
 c     -0.21603886    -1.08960377     0.16184585
 c     -1.19650539    -0.01327886    -0.21605058
 c     -1.11861301     1.35562347     0.98897908
 c     -0.31556349     1.22815705    -0.33391784
 c      1.08492945     0.72152370    -0.24367179
 h     -0.66511478    -1.88703563     0.77333723
 h     -2.02095029     1.92764974     0.93575928
 h     -0.43193800     1.85179026    -1.27164682
 h      1.77984607     1.62796101     0.15991170
 o      2.22095181    -1.34664161     0.27953924
 h      2.98402279    -0.80384652     0.11535854
 c     -2.72136324    -0.02215769    -0.58537265
 h     -3.10611216    -0.58148593    -1.44299499
 h     -3.19021632    -0.23624786     0.41175188
 h     -2.56736345     0.97367772    -0.93675189
 h     -0.55599194     1.40255317     1.94385365
          17

 c      1.10940252    -0.64915053    -0.01908589
 c     -0.22400869    -1.09554542     0.18153359
 c     -1.20338084    -0.03258111    -0.21657312
 c     -1.11465284     1.37228385     0.99890515
 c     -0.31942795     1.21622549    -0.33702952
 c      1.09585168     0.72539691    -0.24049723
 h     -0.66732355    -1.87239950     0.76696937
 h     -2.04146665     1.95220777     1.01019990
 h     -0.45805030     1.89428416    -1.28017981
 h      1.75744758     1.64560257     0.17888496
 o      2.22311477    -1.35006097     0.27465995
 h      2.95732273    -0.83709173     0.14435796
 c     -2.72737142    -0.01494503    -0.60285920
 h     -3.09821128    -0.62291500    -1.44311457
 h     -3.15209768    -0.22757378     0.42671161
 h     -2.58340905     0.99743537    -0.95276837
 h     -0.54164799     1.35665433     1.90278822
          17

 c      1.11921395    -0.63582225    -0.02856198
 c     -0.23335909    -1.09928532     0.20084067
 c     -1.20879305    -0.05153563    -0.21599578
 c     -1.10963821     1.38823576     1.00624816
 c     -0.32408116     1.20397534    -0.34171203
 c      1.10589516     0.73168746    -0.23558467
 h     -0.66494819    -1.87149384     0.76119021
 h     -2.06220029     1.97581379     1.08361826
 h     -0.48551785     1.93034177    -1.27184413
 h      1.73094012     1.63786038     0.18547607
 o      2.22275862    -1.35480651     0.26991723
 h      2.96071990    -0.85017714     0.16831535
 c     -2.73149688    -0.00818942    -0.61909606
 h     -3.08669136    -0.66710391    -1.43983293
 h     -3.12129410    -0.21363830     0.42710930
 h     -2.61743694     1.02941193    -0.96894154
 h     -0.52398743     1.30507650     1.86913377
          17

 c      1.12964830    -0.62292884    -0.03695845
 c     -0.24335140    -1.10008513     0.21903808
 c     -1.21267241    -0.06971680    -0.21462319
 c     -1.10435793     1.40367903     1.01048568
 c     -0.32971394     1.19182457    -0.34788684
 c      1.11456252     0.74024310    -0.22917085
 h     -0.66079349    -1.89056834     0.76067718
 h     -2.07602555     1.99437334     1.15420647
 h     -0.51295170     1.95528839    -1.24474537
 h      1.70407569     1.60833197     0.18088003
 o      2.21963820    -1.36092391     0.26523770
 h      2.99770361    -0.84109591     0.18772333
 c     -2.73367193    -0.00174133    -0.63410500
 h     -3.07168013    -0.71072211    -1.43136031
 h     -3.10017765    -0.19498224     0.41250046
 h     -2.66769935     1.06182403    -0.98390528
 h     -0.49834576     1.24778638     1.85076856
          17

 c      1.14026514    -0.61079320    -0.04393772
 c     -0.25354929    -1.09780571     0.23577666
 c     -1.21505289    -0.08671624    -0.21275883
 c     -1.09902383     1.41866926     1.01187129
 c     -0.33641178     1.18007756    -0.35522720
 c      1.12116106     0.75038083    -0.22168515
 h     -0.65496786    -1.92987336     0.76586361
 h     -2.07781313     2.00519120     1.21987144
 h     -0.53948269     1.96673481    -1.20028601
 h      1.68338343     1.56582043     0.16861271
 o      2.21504718    -1.36749896     0.26040373
 h      3.04785675    -0.82367037     0.20561105
 c     -2.73386696     0.00455279    -0.64807067
 h     -3.05350845    -0.75061735    -1.41663884
 h     -3.09124346    -0.17276823     0.38518470
 h     -2.73125576     1.08733178    -0.99655746
 h     -0.46547662     1.18532016     1.84736000
          17

 c      1.15066836    -0.59958345    -0.04923524
 c     -0.26380567    -1.09301327     0.25111850
 c     -1.21606666    -0.10214421    -0.21068696
 c     -1.09320621     1.43294745     1.01131648
 c     -0.34413332     1.16889249    -0.36318006
 c      1.12474218     0.76081106    -0.21379656
 h     -0.64480993    -1.98255480     0.77282761
 h     -2.06519015     2.00730286     1.27859757
 h     -0.56487518     1.96487380    -1.14292174
 h      1.67885447     1.52528347     0.15502485
 o      2.21039377    -1.37360977     0.25529320
 h      3.08924523    -0.81207427     0.22364256
 c     -2.73209922     0.01077581    -0.66126191
 h     -3.03283570    -0.78435913    -1.39570532
 h     -3.09683951    -0.14862500     0.34990260
 h     -2.80412345     1.10055717    -1.00648179
 h     -0.43159539     1.12044145     1.85132396
          17

 c      1.16048313    -0.58938143    -0.05265528
 c     -0.27403529    -1.08668286     0.26530546
 c     -1.21594417    -0.11562529    -0.20865733
 c     -1.08618418     1.44597727     1.00985653
 c     -0.35268895     1.15820585    -0.37095569
 c      1.12430624     0.77003381    -0.20625500
 h     -0.62720396    -2.03810638     0.77620029
 h     -2.03852784     2.00137421     1.32881235
 h     -0.58977691     1.95318641    -1.08024619
 h      1.70155719     1.50356151     0.14730302
 o      2.20651147    -1.37873356     0.24989277
 h      3.10921109    -0.81408758     0.24186798
 c     -2.72842973     0.01691342    -0.67393510
 h     -3.01065195    -0.81064657    -1.36979548
 h     -3.11880030    -0.12440855     0.31281589
 h     -2.88168682     1.09874374    -1.01409921
 h     -0.40424501     1.05776347     1.85367085
          17

 c      1.16933431    -0.58025582    -0.05406123
 c     -0.28402979    -1.07982403     0.27853769
 c     -1.21501220    -0.12679863    -0.20687321
 c     -1.07724442     1.45709533     1.00827299
[truncated: 34,518 more chars]
