# Supplementary material for: Photochemical permutation of meta-substituted phenols
Source: Nat Commun. 2025 Aug 13;16:7502. doi: 10.1038/s41467-025-62549-5 (PMC12350626; doi:10.1038/s41467-025-62549-5)
Supplement: Supplementary file 3 — Source Data [file 41467_2025_62549_MOESM3_ESM.zip › Source data/NAMD_trajectories/trajectory058.xyz]

          17

 c      1.16994253    -0.37952365    -0.01533780
 c     -0.09705222    -1.02066375    -0.02958135
 c     -1.23539514    -0.30538091    -0.08838758
 c     -1.15950201     1.26390792    -0.07638801
 c      0.25532823     1.80729358     0.03320460
 c      1.36998758     1.02333037     0.08576300
 h      0.04489117    -2.14862961     0.12302619
 h     -1.56946335     1.43732478    -1.25475103
 h      0.42398673     2.81570128     0.22084620
 h      2.39958317     1.31849288    -0.06949826
 o      2.13571584    -1.18339724    -0.01490528
 h      2.93990862    -0.71847749     0.11297114
 c     -2.59082037    -0.87503436     0.09209498
 h     -2.50155253    -2.03462447    -0.04818534
 h     -2.99986932    -0.87003108     1.11820804
 h     -3.46371846    -0.54708007    -0.64783233
 h     -1.91536193     1.49101175     0.66550608
          17

 c      1.16709736    -0.38269417    -0.02076402
 c     -0.09081484    -1.01701481    -0.02799262
 c     -1.23914615    -0.30874590    -0.09162972
 c     -1.15518640     1.26929264    -0.07421516
 c      0.25766552     1.81197686     0.03176819
 c      1.37095596     1.02673582     0.08317416
 h      0.01995018    -2.16570364     0.13160653
 h     -1.57826516     1.44419319    -1.21712347
 h      0.43113522     2.82113630     0.21547841
 h      2.38999605     1.33252113    -0.07311325
 o      2.13458539    -1.18576396    -0.01121624
 h      2.91182199    -0.73139230     0.12387335
 c     -2.58906639    -0.88053424     0.08818664
 h     -2.50938719    -2.03289911    -0.05673947
 h     -3.01930624    -0.88587207     1.13259418
 h     -3.45065514    -0.56822448    -0.62841062
 h     -1.92638387     1.50687807     0.68657723
          17

 c      1.16339935    -0.38344216    -0.02571146
 c     -0.08388589    -1.01582078    -0.02600741
 c     -1.24444919    -0.31017752    -0.09398912
 c     -1.15148134     1.27322430    -0.07484925
 c      0.25870929     1.81582562     0.03084290
 c      1.37131749     1.02802114     0.07950834
 h     -0.01126313    -2.16575221     0.13407380
 h     -1.58227091     1.45638255    -1.15608672
 h      0.43639308     2.84727289     0.21346353
 h      2.38485913     1.35414871    -0.07334972
 o      2.13387362    -1.19060798    -0.00777760
 h      2.91519792    -0.73206357     0.13850913
 c     -2.58800767    -0.88807300     0.08361303
 h     -2.51720728    -2.01752969    -0.06449345
 h     -3.03560803    -0.89637618     1.14333774
 h     -3.42415351    -0.58705626    -0.59962046
 h     -1.93456377     1.53204783     0.70450546
          17

 c      1.15929923    -0.38189157    -0.03018418
 c     -0.07700738    -1.01701393    -0.02365868
 c     -1.25089142    -0.30971349    -0.09542956
 c     -1.14879095     1.27580854    -0.07732807
 c      0.25863035     1.81946812     0.03051283
 c      1.37101442     1.02731337     0.07478550
 h     -0.04647557    -2.14865833     0.13066734
 h     -1.58293529     1.47490667    -1.07904594
 h      0.43856621     2.88543417     0.21316342
 h      2.38423440     1.38222572    -0.07018649
 o      2.13373251    -1.19765469    -0.00455220
 h      2.94581430    -0.72276128     0.15643998
 c     -2.58738119    -0.89748329     0.07919979
 h     -2.52401861    -1.99350334    -0.07166193
 h     -3.04629957    -0.90158890     1.14660013
 h     -3.39141676    -0.60033662    -0.56772981
 h     -1.93515918     1.56378859     0.71570929
          17

 c      1.15542346    -0.37836115    -0.03418813
 c     -0.07098222    -1.02009606    -0.02104285
 c     -1.25800521    -0.30744385    -0.09594311
 c     -1.14710864     1.27707050    -0.08024937
 c      0.25765292     1.82369637     0.03086922
 c      1.37014364     1.02497372     0.06904003
 h     -0.08314308    -2.11856871     0.12233013
 h     -1.58464815     1.50178323    -1.00012959
 h      0.43625560     2.92413235     0.21255870
 h      2.38590658     1.41444697    -0.06340465
 o      2.13505426    -1.20608380    -0.00133964
 h      2.98556420    -0.71330896     0.17443915
 c     -2.58657030    -0.90837847     0.07585264
 h     -2.52879974    -1.96920809    -0.07903133
 h     -3.04993083    -0.90166010     1.14075639
 h     -3.36307904    -0.60381315    -0.54153061
 h     -1.92532482     1.59939641     0.71854908
          17

 c      1.15244415    -0.37334710    -0.03772887
 c     -0.06653674    -1.02412508    -0.01832185
 c     -1.26532191    -0.30347890    -0.09554980
 c     -1.14592844     1.27687232    -0.08182398
 c      0.25596858     1.82905768     0.03194280
 c      1.36888755     1.02154351     0.06232971
 h     -0.11890918    -2.08417559     0.11067557
 h     -1.59534585     1.54067957    -0.93966547
 h      0.42862035     2.95392508     0.21009887
 h      2.38646946     1.44771531    -0.05279739
 o      2.13854755    -1.21508833     0.00205113
 h      3.01784602    -0.71236159     0.18926681
 c     -2.58488502    -0.92014778     0.07431480
 h     -2.53067366    -1.95513773    -0.08793149
 h     -3.04617273    -0.89690618     1.12634970
 h     -3.34960268    -0.59343389    -0.52941386
 h     -1.90427057     1.63643363     0.71347141
          17

 c      1.15095579    -0.36748655    -0.04081115
 c     -0.06419834    -1.02780447    -0.01570570
 c     -1.27241213    -0.29793802    -0.09428757
 c     -1.14461350     1.27504317    -0.08075530
 c      0.25370982     1.83571522     0.03369089
 c      1.36741852     1.01766557     0.05474632
 h     -0.15213040    -2.05775774     0.09771818
 h     -1.62223257     1.59520738    -0.91365942
 h      0.41556673     2.96918406     0.20494972
 h      2.38274602     1.47875634    -0.03839571
 o      2.14442187    -1.22409477     0.00572170
 h      3.03340855    -0.72426804     0.19900397
 c     -2.58210729    -0.93204740     0.07469136
 h     -2.52921570    -1.95990956    -0.09977124
 h     -3.03586015    -0.88780856     1.10598716
 h     -3.35444030    -0.56818174    -0.53405479
 h     -1.87311231     1.67292979     0.70283997
          17

 c      1.15139896    -0.36149576    -0.04343776
 c     -0.06424152    -1.02988059    -0.01339526
 c     -1.27891288    -0.29096604    -0.09219786
 c     -1.14313132     1.27184571    -0.07743313
 c      0.25095522     1.84345108     0.03600861
 c      1.36583166     1.01400017     0.04641650
 h     -0.18203969    -2.05067526     0.08516558
 h     -1.66344757     1.66347715    -0.91936316
 h      0.39765842     2.96823366     0.19695759
 h      2.37283003     1.50472787    -0.02056996
 o      2.15245548    -1.23276542     0.00968323
 h      3.02992946    -0.74949184     0.20312388
 c     -2.57868240    -0.94349010     0.07622515
 h     -2.52472509    -1.98501165    -0.11510820
 h     -3.02100503    -0.87494442     1.08417262
 h     -3.37139871    -0.53190866    -0.55047827
 h     -1.83463082     1.70759637     0.69047945
          17

 c      1.15403442    -0.35609591    -0.04560867
 c     -0.06674834    -1.02976737    -0.01151207
 c     -1.28455112    -0.28275365    -0.08932120
 c     -1.14201512     1.26809054    -0.07343694
 c      0.24771961     1.85168581     0.03873005
 c      1.36411789     1.01114495     0.03749330
 h     -0.20799582    -2.06625603     0.07364330
 h     -1.70900289     1.73693248    -0.94042136
 h      0.37601404     2.95331353     0.18659761
 h      2.35659973     1.52368677     0.00001090
 o      2.16204605    -1.24099812     0.01385865
 h      3.01158508    -0.78498519     0.20250077
 c     -2.57526860    -0.95431833     0.07766169
 h     -2.51815085    -2.02348034    -0.13300342
 h     -3.00454936    -0.85889371     1.06663377
 h     -3.39008764    -0.49146391    -0.57033747
 h     -1.79282054     1.73994664     0.68079340
          17

 c      1.15894988    -0.35194107    -0.04732139
 c     -0.07169766    -1.02777829    -0.01009245
 c     -1.28915712    -0.27354294    -0.08570282
 c     -1.14170262     1.26467978    -0.07016458
 c      0.24394368     1.85949068     0.04162385
 c      1.36216150     1.00956146     0.02814394
 h     -0.22861093    -2.09730135     0.06274452
 h     -1.74937003     1.80599569    -0.96208169
 h      0.35221637     2.93070460     0.17492773
 h      2.33581934     1.53488226     0.02250802
 o      2.17216632    -1.24895840     0.01806922
 h      2.98988587    -0.82390442     0.19965092
 c     -2.57231919    -0.96470125     0.07781096
 h     -2.51070558    -2.06426616    -0.15139543
 h     -2.98955118    -0.84023762     1.05864234
 h     -3.40190493    -0.45355974    -0.58655649
 h     -1.75209790     1.77010387     0.67767194
          17

 c      1.16607927    -0.34955416    -0.04857306
 c     -0.07895680    -1.02468974    -0.00914202
 c     -1.29266299    -0.26362446    -0.08139612
 c     -1.14233079     1.26232921    -0.06833916
 c      0.23951752     1.86566542     0.04440795
 c      1.35975319     1.00951694     0.01853750
 h     -0.24210586    -2.13143344     0.05181344
 h     -1.77911210     1.86379492    -0.97606745
 h      0.32810832     2.91021473     0.16341636
 h      2.31391222     1.53886189     0.04607670
 o      2.18143396    -1.25703977     0.02204954
 h      2.98261532    -0.85644184     0.19851125
 c     -2.57005797    -0.97481824     0.07594673
 h     -2.50350921    -2.09735452    -0.16802206
 h     -2.97792992    -0.81977849     1.06256309
 h     -3.40188988    -0.42324301    -0.59479333
 h     -1.71620836     1.79815174     0.68346369
          17

 c      1.17522878    -0.34927339    -0.04936432
 c     -0.08822741    -1.02121375    -0.00867221
 c     -1.29508937    -0.25333138    -0.07646147
 c     -1.14391109     1.26160279    -0.06812059
 c      0.23434660     1.86902349     0.04679860
 c      1.35663082     1.01105856     0.00883293
 h     -0.24727799    -2.15749523     0.04049266
 h     -1.79600071     1.90625321    -0.97872633
 h      0.30536154     2.90230710     0.15348213
 h      2.29528725     1.53727533     0.07002648
 o      2.18875839    -1.26553559     0.02559259
 h      3.00364131    -0.87525989     0.20214682
 c     -2.56860469    -0.98464750     0.07195277
 h     -2.49741497    -2.11618022    -0.18110370
 h     -2.96968038    -0.79887878     1.07637781
 h     -3.38827890    -0.40375201    -0.59312997
 h     -1.68732234     1.82333314     0.69832747
          17

 c      1.18610022    -0.35122449    -0.04970639
 c     -0.09904150    -1.01777720    -0.00869906
 c     -1.29653062    -0.24302668    -0.07096268
 c     -1.14649379     1.26299352    -0.06932106
 c      0.22842083     1.86891031     0.04858040
 c      1.35257136     1.01404299    -0.00082667
 h     -0.24397691    -2.16833151     0.02879032
 h     -1.79949852     1.93109150    -0.96876293
 h      0.28500472     2.91244305     0.14584289
 h      2.28409715     1.53226808     0.09389185
 o      2.19425748    -1.27422504     0.02874935
 h      3.04850400    -0.88221963     0.20960160
 c     -2.56800835    -0.99392219     0.06621290
 h     -2.49295605    -2.11801298    -0.18963159
 h     -2.96326954    -0.77951800     1.09470272
 h     -3.36184025    -0.39669741    -0.58158185
 h     -1.66588983     1.84374499     0.72038077
          17

 c      1.19831377    -0.35532734    -0.04962836
 c     -0.11080164    -1.01450900    -0.00923089
 c     -1.29713462    -0.23308064    -0.06496601
 c     -1.15019990     1.26690995    -0.07158813
 c      0.22183348     1.86556525     0.04964309
 c      1.34752508     1.01820837    -0.01030679
 h     -0.23307998    -2.16108794     0.01695982
 h     -1.78993224     1.93714769    -0.94609992
 h      0.26738253     2.93709280     0.14025598
 h      2.28262530     1.52556834     0.11731389
 o      2.19897441    -1.28255683     0.03175829
 h      3.09891463    -0.88533417     0.21704218
 c     -2.56817720    -1.00219025     0.05939351
 h     -2.49031561    -2.10386440    -0.19346294
 h     -2.95672786    -0.76391066     1.11136293
 h     -3.32572185    -0.40195348    -0.56201242
 h     -1.65124411     1.85686649     0.74664332
          17

 c      1.21143018    -0.36132855    -0.04918066
 c     -0.12283146    -1.01126247    -0.01026046
 c     -1.29707938    -0.22383738    -0.05854414
 c     -1.15516160     1.27358190    -0.07450583
 c      0.21474737     1.85990977     0.04995576
 c      1.34171296     1.02324894    -0.01946145
 h     -0.21631158    -2.13704289     0.00538038
 h     -1.76842924     1.92435446    -0.91176868
 h      0.25255851     2.96623664     0.13594471
 h      2.29015615     1.51781810     0.13975534
 o      2.20390879    -1.29008957     0.03483416
 h      3.13801055    -0.89147777     0.22111743
 c     -2.56878823    -1.00890935     0.05230720
 h     -2.48927415    -2.07856045    -0.19338142
 h     -2.94850798    -0.75399937     1.12145931
 h     -3.28578668    -0.41711270    -0.53846261
 h     -1.64234047     1.86044515     0.77411712
          17

 c      1.22497340    -0.36883717    -0.04843293
 c     -0.13442426    -1.00761067    -0.01176339
 c     -1.29655290    -0.21557569    -0.05178501
 c     -1.16140754     1.28292380    -0.07756741
 c      0.20735543     1.85303142     0.04952263
 c      1.33560518     1.02883938    -0.02811958
 h     -0.19601723    -2.10169941    -0.00553885
 h     -1.73763344     1.89453750    -0.86881626
 h      0.24063033     2.98920901     0.13216474
 h      2.30320991     1.50868047     0.16029063
 o      2.20962749    -1.29662401     0.03809220
 h      3.15639449    -0.90405528     0.22014618
 c     -2.56924151    -1.01354966     0.04587729
 h     -2.48915587    -2.05064758    -0.19108591
 h     -2.93783986    -0.75111634     1.12221836
 h     -3.25088462    -0.43685454    -0.51747124
 h     -1.63822193     1.85316041     0.80043080
          17

 c      1.23845070    -0.37736260    -0.04746754
 c     -0.14488871    -1.00285758    -0.01370008
 c     -1.29574305    -0.20847190    -0.04480285
 c     -1.16869007     1.29436209    -0.07999645
 c      0.19985572     1.84583574     0.04836001
 c      1.32979217     1.03461447    -0.03609474
 h     -0.17481313    -2.06464573    -0.01545232
 h     -1.70330713     1.85316540    -0.82444040
 h      0.23177156     2.99843080     0.12845434
 h      2.31699728     1.49756601     0.17768219
 o      2.21627803    -1.30216403     0.04155872
 h      3.15180668    -0.92349475     0.21391859
 c     -2.56875413    -1.01569327     0.04103505
 h     -2.48890075    -2.03085614    -0.18884793
 h     -2.92480560    -0.75583236     1.11311233
 h     -3.23157787    -0.45359405    -0.50716456
 h     -1.63819563     1.83488403     0.82395940
          17

 c      1.25137178    -0.38635646    -0.04637200
 c     -0.15359644    -0.99620508    -0.01601813
 c     -1.29483599    -0.20257650    -0.03774500
 c     -1.17630303     1.30669250    -0.08049686
 c      0.19243255     1.83893023     0.04648883
 c      1.32483390     1.04015112    -0.04321244
 h     -0.15506695    -2.03756305    -0.02416540
 h     -1.67618684     1.81121755    -0.79266337
 h      0.22617899     2.99038146     0.12465089
 h      2.32709076     1.48434970     0.19067903
 o      2.22360852    -1.30688628     0.04518308
 h      3.12870749    -0.94765407     0.20347238
 c     -2.56670896    -1.01509166     0.03834666
 h     -2.48743196    -2.02779875    -0.18857794
 h     -2.91036041    -0.76789429     1.09584135
 h     -3.23557221    -0.46125305    -0.51360785
 h     -1.64186913     1.80665426     0.84364011
          17

 c      1.26326978    -0.39525951    -0.04523201
 c     -0.16001158    -0.98718887    -0.01865891
 c     -1.29401158    -0.19781685    -0.03078490
 c     -1.18321981     1.31831627    -0.07740640
 c      0.18524882     1.83260113     0.04393161
 c      1.32114898     1.04497940    -0.04933838
 h     -0.13850467    -2.02902552    -0.03164149
 h     -1.67021453     1.78288542    -0.79232821
 h      0.22404351     2.96553879     0.12085594
 h      2.33056490     1.46971229     0.19833029
 o      2.23090457    -1.31114685     0.04883602
 h      3.09915322    -0.97163065     0.19108475
 c     -2.56307597    -1.01170721     0.03753746
 h     -2.48417394    -2.04271383    -0.19072729
 h     -2.89635458    -0.78621448     1.07438729
 h     -3.26218002    -0.46006040    -0.53626520
 h     -1.64916910     1.77055387     0.85882228
          17

 c      1.27372320    -0.40354303    -0.04412711
 c     -0.16368110    -0.97613084    -0.02157012
 c     -1.29343101    -0.19402684    -0.02409719
 c     -1.18900570     1.32823846    -0.06998941
 c      0.17845217     1.82679167     0.04071273
 c      1.31895079     1.04861463    -0.05439846
 h     -0.12633654    -2.03902403    -0.03788669
 h     -1.69172761     1.77437554    -0.83198099
 h      0.22556317     2.92837285     0.11741833
 h      2.32653469     1.45514735     0.20019836
 o      2.23703468    -1.31545315     0.05233167
 h      3.08194783    -0.98817775     0.17989988
 c     -2.55838725    -1.00581805     0.03750501
 h     -2.47919381    -2.06856966    -0.19413529
 h     -2.88541694    -0.80901412     1.05475869
 h     -3.30260770    -0.45600855    -0.56817176
 h     -1.66039909     1.72957086     0.86942211
          17

 c      1.28238028    -0.41073525    -0.04312624
 c     -0.16422638    -0.96407977    -0.02471484
 c     -1.29322024    -0.19098089    -0.01783392
 c     -1.19444847     1.33660750    -0.05948997
 c      0.17217442     1.82108527     0.03686065
 c      1.31821705     1.05058841    -0.05838958
 h     -0.11957315    -2.05931449    -0.04284807
 h     -1.73189440     1.77798173    -0.89776756
 h      0.23098891     2.88736085     0.11492767
 h      2.31628863     1.44279438     0.19645239
 o      2.24107306    -1.32022890     0.05553959
 h      3.09263811    -0.99148466     0.17213442
 c     -2.55332442    -0.99800980     0.03689216
 h     -2.47284509    -2.09466996    -0.19700657
 h     -2.88041593    -0.83428775     1.04360290
 h     -3.34572991    -0.45578566    -0.60059577
 h     -1.67628959     1.68739526     0.87626721
          17

 c      1.28898715    -0.41643846    -0.04228272
 c     -0.16139010    -0.95228856    -0.02806651
 c     -1.29345084    -0.18841608    -0.01211910
 c     -1.20068393     1.34383109    -0.04794676
 c      0.16650139     1.81479287     0.03240973
 c      1.31869756     1.05047252    -0.06137859
 h     -0.11893562    -2.07902765    -0.04644944
 h     -1.77683506     1.78292709    -0.96740074
 h      0.24067178     2.85381043     0.11415502
 h      2.30306334     1.43516773     0.18783158
 o      2.24325444    -1.32546007     0.05851121
 h      3.12821888    -0.98280675     0.16706316
 c     -2.54846750    -0.98895931     0.03470149
 h     -2.46539655    -2.11164896    -0.19792622
 h     -2.88335507    -0.86049054     1.04528358
 h     -3.38250605    -0.46357662    -0.62659831
 h     -1.69785926     1.64799775     0.88103763
          17

 c      1.29341624    -0.42035850    -0.04162989
 c     -0.15510759    -0.94176639    -0.03159673
 c     -1.29411515    -0.18606437    -0.00704847
 c     -1.20841922     1.34998293    -0.03690980
 c      0.16145181     1.80729183     0.02741635
 c      1.31998755     1.04791099    -0.06348294
 h     -0.12457245    -2.08941715    -0.04868619
 h     -1.81689919     1.78297694    -1.02467438
 h      0.25494076     2.83775168     0.11579538
 h      2.29123981     1.43473609     0.17541937
 o      2.24474760    -1.33076476     0.06140470
 h      3.17051626    -0.96909643     0.16220642
 c     -2.54430434    -0.97923542     0.03063123
 h     -2.45690410    -2.11368345    -0.19626300
 h     -2.89424603    -0.88686382     1.05906488
 h     -3.40710121    -0.48082419    -0.64191833
 h     -1.72596752     1.61500732     0.88555057
          17

 c      1.29568418    -0.42234582    -0.04117881
 c     -0.14554912    -0.93310897    -0.03526577
 c     -1.29510494    -0.18369106    -0.00268645
 c     -1.21793627     1.35490361    -0.02723017
 c      0.15701080     1.79852550     0.02199387
 c      1.32167747     1.04267788    -0.06482986
 h     -0.13596564    -2.08553992    -0.04967649
 h     -1.84720743     1.77591710    -1.06101005
 h      0.27361026     2.84197371     0.11997463
 h      2.28475546     1.44328232     0.16020752
 o      2.24664162    -1.33573906     0.06433703
 h      3.20207888    -0.95708760     0.15566806
 c     -2.54126513    -0.96924841     0.02503571
 h     -2.44722416    -2.09875587    -0.19214502
 h     -2.91098526    -0.91302782     1.07927429
 h     -3.41660514    -0.50693450    -0.64470991
 h     -1.76067174     1.59113027     0.89073248
          17

 c      1.29595230    -0.42242420    -0.04091830
 c     -0.13312408    -0.92648448    -0.03901835
 c     -1.29621103    -0.18112027     0.00093517
 c     -1.22931054     1.35839961    -0.01924516
 c      0.15318896     1.78916178     0.01632956
 c      1.32352511     1.03476017    -0.06551049
 h     -0.15202801    -2.06636030    -0.04966767
 h     -1.86569577     1.76157420    -1.07268795
 h      0.29547194     2.86009329     0.12593715
 h      2.28519078     1.46114077     0.14262962
 o      2.24951526    -1.34009967     0.06734705
 h      3.21298312    -0.95079123     0.14671605
 c     -2.53965394    -0.95926767     0.01864322
 h     -2.43603407    -2.06847013    -0.18633129
 h     -2.93035138    -0.93839891     1.09835472
 h     -3.41081717    -0.53978354    -0.63530731
 h     -1.80075709     1.57786787     0.89598138
          17

 c      1.29451065    -0.42079941    -0.04081595
 c     -0.11844480    -0.92165578    -0.04278437
 c     -1.29715078    -0.17824060     0.00381364
 c     -1.24253622     1.36034165    -0.01297947
 c      0.15003484     1.78019878     0.01065112
 c      1.32553929     1.02442417    -0.06556132
 h     -0.17130578    -2.03466765    -0.04901908
 h     -1.87176580     1.74069789    -1.05874443
 h      0.31845867     2.88114820     0.13231815
 h      2.29080154     1.48670726     0.12242704
 o      2.25345942    -1.34367989     0.07041600
 h      3.20058701    -0.95156191     0.13545523
 c     -2.53951938    -0.94942301     0.01232017
 h     -2.42279005    -2.02803410    -0.18011863
 h     -2.94917934    -0.96203453     1.10987888
 h     -3.39260872    -0.57582870    -0.61642076
 h     -1.84380426     1.57557641     0.89944630
          17

 c      1.29175277    -0.41785054    -0.04082114
 c     -0.10226075    -0.91801128    -0.04648374
 c     -1.29761793    -0.17499590     0.00596904
 c     -1.25752716     1.36068227    -0.00827620
 c      0.14759963     1.77248585     0.00517359
 c      1.32790632     1.01221898    -0.06498885
 h     -0.19227259    -1.99705708    -0.04816079
 h     -1.86586348     1.71461792    -1.02029404
 h      0.34031799     2.89522504     0.13769018
 h      2.29738562     1.51664732     0.09900328
 o      2.25812747    -1.34643353     0.07348692
 h      3.16893604    -0.95821947     0.12252472
 c     -2.54053184    -0.93970439     0.00700141
 h     -2.40664217    -1.98604449    -0.17524058
 h     -2.96503168    -0.98282668     1.10988707
 h     -3.36871028    -0.61007605    -0.59364006
 h     -1.88673198     1.58369262     0.89895249
          17

 c      1.28814506    -0.41410498    -0.04086844
 c     -0.08537380    -0.91466692    -0.05003562
 c     -1.29733599    -0.17136770     0.00743915
 c     -1.27402804     1.35942403    -0.00480325
 c      0.14590197     1.76650750     0.00006626
 c      1.33082795     0.99891017    -0.06381275
 h     -0.21368182    -1.96313307    -0.04753277
 h     -1.84992937     1.68543909    -0.96131003
 h      0.35916449     2.89605934     0.14094319
 h      2.30025517     1.54673840     0.07194322
 o      2.26270282    -1.34848269     0.07647866
 h      3.12950337    -0.96655080     0.10888631
 c     -2.54195859    -0.93003759     0.00365630
 h     -2.38648028    -1.95285675    -0.17359175
 h     -2.97641491    -0.99974897     1.09703951
 h     -3.34972904    -0.63652524    -0.57538029
 h     -1.92647772     1.60097550     0.89292967
          17

 c      1.28419808    -0.41018743    -0.04088203
 c     -0.06857678    -0.91075187    -0.05336980
 c     -1.29609612    -0.16735645     0.00827865
 c     -1.29145644     1.35654049    -0.00189033
 c      0.14490621     1.76236378    -0.00455807
 c      1.33438802     0.98537861    -0.06209528
 h     -0.23469394    -1.94251134    -0.04752210
 h     -1.82878839     1.65672494    -0.89100196
 h      0.37374141     2.88139557     0.14144958
 h      2.29594659     1.57287069     0.04132524
 o      2.26595038    -1.35014456     0.07931091
 h      3.10059995    -0.96923195     0.09545059
 c     -2.54291473    -0.92045815     0.00304372
 h     -2.36145842    -1.93650108    -0.17664519
 h     -2.98283660    -1.01204438     1.07248217
 h     -3.34669928    -0.64996043    -0.57039183
 h     -1.96053097     1.62573302     0.88094089
          17

 c      1.28044363    -0.40674094    -0.04078185
 c     -0.05266283    -0.90584933    -0.05643458
 c     -1.29377101    -0.16297155     0.00856221
 c     -1.30872108     1.35186691     0.00173943
 c      0.14450611     1.75979857    -0.00864500
 c      1.33849240     0.97251472    -0.05994742
 h     -0.25434608    -1.93985823    -0.04844271
 h     -1.81205441     1.63443786    -0.82701164
 h      0.38355840     2.85283603     0.13913513
 h      2.28308911     1.59184737     0.00774788
 o      2.26679280    -1.35173288     0.08194439
 h      3.09843432    -0.95940788     0.08247885
 c     -2.54291844    -0.91124926     0.00520664
 h     -2.33199159    -1.93810947    -0.18479748
 h     -2.98491954    -1.01937725     1.03987557
 h     -3.36358453    -0.64865594    -0.58246714
 h     -1.98724607     1.65604617     0.86379535
          17

 c      1.27741134    -0.40433884    -0.04049122
 c     -0.03846994    -0.90023913    -0.05919882
 c     -1.29031882    -0.15824098     0.00838746
 c     -1.32430839     1.34511449     0.00783947
 c      0.14451207     1.75821289    -0.01219668
 c      1.34286330     0.96111501    -0.05751814
 h     -0.27074006    -1.95207866    -0.05055276
 h     -1.81313930     1.62637330    -0.79360583
 h      0.38903632     2.81589133     0.13451608
 h      2.26263380     1.60192481    -0.02782052
 o      2.26527253    -1.35313921     0.08438189
 h      3.12198819    -0.93770897     0.06961603
 c     -2.54215749    -0.90289116     0.00921172
 h     -2.30029507    -1.95148342    -0.19720726
 h     -2.98458688    -1.02196972     1.00546022
 h     -3.39347139    -0.63509860    -0.60764376
 h     -2.00596547     1.68998750     0.84338015
          17

 c      1.27558733    -0.40342034    -0.03994290
 c     -0.02683753    -0.89467312    -0.06165276
 c     -1.28579175    -0.15323862     0.00787517
 c     -1.33714879     1.33630985     0.01725017
 c      0.14465300     1.75669617    -0.01525818
 c      1.34706359     0.95178372    -0.05497453
 h     -0.28114941    -1.97085751    -0.05404402
 h     -1.83927703     1.63667108    -0.80477187
 h      0.39159300     2.77981374     0.12865048
 h      2.23775118     1.60314413    -0.06427951
 o      2.26246007    -1.35384015     0.08661281
 h      3.15450350    -0.91223315     0.05680633
 c     -2.54106954    -0.89587826     0.01353394
 h     -2.26975966    -1.96727740    -0.21226539
 h     -2.98500221    -1.02063701     0.97745648
 h     -3.42408253    -0.61373499    -0.63778084
 h     -2.01698540     1.72581257     0.82229920
          17

 c      1.27535068    -0.40425978    -0.03908120
 c     -0.01846381    -0.88995153    -0.06380739
 c     -1.28034543    -0.14810393     0.00716357
 c     -1.34741033     1.32624958     0.02866105
 c      0.14460718     1.75419875    -0.01788489
 c      1.35054608     0.94485612    -0.05247785
 h     -0.28305880    -1.98745000    -0.05901017
 h     -1.88251436     1.66031872    -0.84887513
 h      0.39331437     2.75573293     0.12284283
 h      2.21343782     1.59739365    -0.10067331
 o      2.25948348    -1.35332932     0.08859669
 h      3.17885098    -0.89154272     0.04456044
 c     -2.53990591    -0.89056387     0.01670097
 h     -2.24383765    -1.97731042    -0.22821514
 h     -2.98963811    -1.01650874     0.96375570
 h     -3.44478447    -0.58868026    -0.66533305
 h     -2.02133318     1.76205664     0.80325141
          17

 c      1.27690368    -0.40695827    -0.03786200
 c     -0.01377145    -0.88664914    -0.06568761
 c     -1.27423565    -0.14302965     0.00639383
 c     -1.35575588     1.31608858     0.03992934
 c      0.14408305     1.74995545    -0.02008971
 c      1.35274313     0.94038334    -0.05016162
 h     -0.27506047    -1.99567387    -0.06545226
 h     -1.92890321     1.68798414    -0.90345521
 h      0.39581300     2.75178331     0.11795790
 h      2.19556373     1.58793456    -0.13642900
 o      2.25705803    -1.35134218     0.09028835
 h      3.18498823    -0.88092654     0.03355261
 c     -2.53874397    -0.88712386     0.01781362
 h     -2.22529850    -1.97645935    -0.24356134
 h     -3.00033142    -1.01038841     0.96801004
 h     -3.44906900    -0.56294236    -0.68521812
 h     -2.02032619     1.79744518     0.78823582
          17

 c      1.28021723    -0.41144795    -0.03625261
 c     -0.01283902    -0.88502500    -0.06732161
 c     -1.26779553    -0.13823717     0.00569812
 c     -1.36252356     1.30679658     0.04954998
 c      0.14292970     1.74394398    -0.02179565
 c      1.35321842     0.93821452    -0.04812531
 h     -0.25718053    -1.99281073    -0.07332483
 h     -1.96871435     1.71244482    -0.95219460
 h      0.39887287     2.76781644     0.11373114
 h      2.18908913     1.57811289    -0.17138340
 o      2.25548359    -1.34786213     0.09165831
 h      3.17002615    -0.88221598     0.02429377
 c     -2.53767655    -0.88557920     0.01676901
 h     -2.21593106    -1.96290622    -0.25728357
 h     -3.01580113    -1.00229450     0.98717392
 h     -3.43420444    -0.53847680    -0.69477282
 h     -2.01512215     1.83068305     0.77810851
          17

 c      1.28501330    -0.41750180    -0.03423155
 c     -0.01539988    -0.88501108    -0.06873145
 c     -1.26139932    -0.13396560     0.00519684
 c     -1.36770042     1.29906333     0.05680259
 c      0.14115604     1.73688180    -0.02285708
 c      1.35184321     0.93814495    -0.04645644
 h     -0.23086180    -1.97970838    -0.08259815
 h     -1.99729150     1.72969524    -0.98681526
 h      0.40046595     2.79553008     0.10891201
 h      2.19593071     1.56966084    -0.20544730
 o      2.25468668    -1.34310355     0.09270638
 h      3.13758832    -0.89402695     0.01691460
 c     -2.53684022    -0.88577597     0.01409440
 h     -2.21640940    -1.93803408    -0.26898760
 h     -3.03231090    -0.99174143     1.01334097
 h     -3.40054683    -0.51631068    -0.69342521
 h     -2.00648940     1.86030675     0.77271740
          17

 c      1.29078432    -0.42473923    -0.03178892
 c     -0.02089232    -0.88622180    -0.06992544
 c     -1.25542177    -0.13047380     0.00499847
 c     -1.37114145     1.29338060     0.06143259
 c      0.13884579     1.72977096    -0.02313917
 c      1.34887528     0.94001330    -0.04526613
 h     -0.19878095    -1.96075216    -0.09332263
 h     -2.01285514     1.73784358    -1.00383700
 h      0.39813987     2.82383078     0.10212604
 h      2.21392112     1.56186930    -0.23809033
 o      2.25417850    -1.33753682     0.09347904
 h      3.09850346    -0.91139497     0.01088717
 c     -2.53628658    -0.88733435     0.01062779
 h     -2.22614681    -1.90649617    -0.27907648
 h     -3.04566663    -0.97837242     1.03779824
 h     -3.35138459    -0.49641574    -0.68272277
 h     -1.99483532     1.88471667     0.77138404
          17

 c      1.29685703    -0.43262948    -0.02892511
 c     -0.02856063    -0.88801077    -0.07089321
 c     -1.25019760    -0.12804413     0.00519917
 c     -1.37272137     1.29009981     0.06338916
 c      0.13608631     1.72348889    -0.02257714
 c      1.34485782     0.94366762    -0.04469857
 h     -0.16442424    -1.94334113    -0.10570369
 h     -2.01487131     1.73611817    -1.00205397
 h      0.39018766     2.84357834     0.09252099
 h      2.23783301     1.55243312    -0.26816613
 o      2.25306434    -1.33188472     0.09408515
 h      3.07060198    -0.92589382     0.00477779
 c     -2.53585497    -0.88965558     0.00733909
 h     -2.24323182    -1.87615926    -0.28890163
 h     -3.05269867    -0.96229413     1.05378567
 h     -3.29321103    -0.47726598    -0.66674592
 h     -1.98040577     1.90239298     0.77344112
          17

 c      1.30248725    -0.44050186    -0.02564866
 c     -0.03759691    -0.88966500    -0.07160724
 c     -1.24598614    -0.12697392     0.00588169
 c     -1.37239479     1.28943643     0.06269363
 c      0.13295771     1.71862890    -0.02119042
 c      1.34041271     0.94887194    -0.04490162
 h     -0.13130981    -1.93574684    -0.12014048
 h     -2.00333852     1.72439459    -0.98140420
 h      0.37598562     2.84935252     0.07991389
 h      2.26157206     1.53907913    -0.29423909
 o      2.25053633    -1.32687843     0.09466070
 h      3.07073316    -0.92960956    -0.00317929
 c     -2.53512695    -0.89206932     0.00526523
 h     -2.26484566    -1.85677584    -0.30059145
 h     -3.05177750    -0.94404446     1.05734439
 h     -3.23553176    -0.45538476    -0.65228326
 h     -1.96349539     1.91217148     0.77862638
          17

 c      1.30696129    -0.44758306    -0.02197294
 c     -0.04727587    -0.89075978    -0.07203965
 c     -1.24294734    -0.12754591     0.00711354
 c     -1.37018823     1.29143754     0.05942379
 c      0.12954578     1.71547824    -0.01907334
 c      1.33605939     0.95526013    -0.04598595
 h     -0.10216372    -1.94302074    -0.13711058
 h     -1.97877549     1.70319411    -0.94295150
 h      0.35590536     2.83959621     0.06469130
 h      2.28003371     1.52070110    -0.31508199
 o      2.24683213    -1.32279384     0.09525399
 h      3.09925298    -0.92250167    -0.01324628
 c     -2.53352904    -0.89411831     0.00529735
 h     -2.28850923    -1.85616965    -0.31609030
 h     -3.04286430    -0.92441073     1.04735838
 h     -3.18851919    -0.42600253    -0.64723169
 h     -1.94456223     1.91344985     0.78724017
          17

 c      1.30967318    -0.45308200    -0.01790965
 c     -0.05700553    -0.89144108    -0.07219377
 c     -1.24113384    -0.12997906     0.00894206
 c     -1.36612665     1.29592025     0.05381819
 c      0.12594537     1.71401316    -0.01637975
 c      1.33211654     0.96235610    -0.04799860
 h     -0.07871092    -1.96366875    -0.15686420
 h     -1.94290310     1.67416213    -0.88997462
 h      0.33118560     2.81657038     0.04766309
 h      2.29007092     1.49768403    -0.33002620
 o      2.24323776    -1.31944861     0.09578897
 h      3.13952236    -0.91204330    -0.02364808
 c     -2.53063701    -0.89574224     0.00767763
 h     -2.31345311    -1.87539778    -0.33561194
 h     -3.02754179    -0.90424249     1.02566168
 h     -3.15805860    -0.38610425    -0.65619865
 h     -1.92421907     1.90625173     0.80003292
          17

 c      1.31017619    -0.45631475    -0.01346089
 c     -0.06630036    -0.89233526    -0.07212557
 c     -1.24050333    -0.13437519     0.01138346
 c     -1.36007700     1.30237912     0.04652798
 c      0.12224693     1.71387821    -0.01330364
 c      1.32866904     0.96962495    -0.05091335
 h     -0.06206142    -1.99063118    -0.17917640
 h     -1.90024479     1.64108399    -0.83045300
 h      0.30384265     2.78650669     0.02988911
 h      2.29084743     1.47176515    -0.33911295
 o      2.24107702    -1.31661846     0.09616253
 h      3.17333321    -0.90575355    -0.03224334
 c     -2.52643373    -0.89711799     0.01160641
 h     -2.34054034    -1.90769229    -0.35696778
 h     -3.00912760    -0.88427979     0.99734131
 h     -3.14252031    -0.33785154    -0.67675674
 h     -1.90311126     1.89112367     0.81779971
          17

 c      1.30821643    -0.45681814    -0.00861705
 c     -0.07475232    -0.89419439    -0.07193308
 c     -1.24094621    -0.14068473     0.01440930
 c     -1.35153656     1.30989721     0.03896349
 c      0.11852598     1.71440677    -0.01005126
 c      1.32557152     0.97652262    -0.05463168
 h     -0.05298945    -2.01535353    -0.20338982
 h     -1.86041039     1.61106460    -0.78041090
 h      0.27646695     2.75928174     0.01242002
 h      2.28389733     1.44574146    -0.34310565
 o      2.24113755    -1.31420141     0.09630843
 h      3.18941759    -0.90768834    -0.03766954
 c     -2.52118025    -0.89841204     0.01550233
 h     -2.37085271    -1.94254221    -0.37658651
 h     -2.99257095    -0.86496456     0.97055850
 h     -3.13553324    -0.28786876    -0.70136372
 h     -1.88174378     1.86891407     0.84074936
          17

 c      1.30375273    -0.45441159    -0.00336322
 c     -0.08202838    -0.89761156    -0.07172550
 c     -1.24231253    -0.14871002     0.01794123
 c     -1.33966100     1.31725364     0.03323703
 c      0.11486838     1.71482625    -0.00680505
 c      1.32248827     0.98253544    -0.05899316
 h     -0.05190149    -2.03108484    -0.22863645
 h     -1.83768141     1.59357211    -0.76257937
 h      0.25166246     2.74594746    -0.00403436
 h      2.27288640     1.42308549    -0.34338090
 o      2.24361927    -1.31216779     0.09620082
 h      3.18385453    -0.91866558    -0.03946922
 c     -2.51516920    -0.89972188     0.01770624
 h     -2.40461942    -1.97042190    -0.39105897
 h     -2.98339093    -0.84629406     0.95446920
 h     -3.13078654    -0.24345339    -0.72224016
 h     -1.86037473     1.84059233     0.86793892
          17

 c      1.29695474    -0.44920259     0.00231024
 c     -0.08787684    -0.90291128    -0.07159530
 c     -1.24442415    -0.15814724     0.02186303
 c     -1.32411320     1.32349744     0.03076410
 c      0.11143509     1.71472273    -0.00369676
 c      1.31899261     0.98722316    -0.06380256
 h     -0.05874282    -2.03416402    -0.25405755
 h     -1.84099517     1.59400705    -0.78978824
 h      0.23118816     2.75326624    -0.01926487
 h      2.26275049     1.40734859    -0.34163209
 o      2.24817153    -1.31052196     0.09585305
 h      3.15941422    -0.93678034    -0.03805433
 c     -2.50874619    -0.90108631     0.01716058
 h     -2.44107077    -1.98505880    -0.39805944
 h     -2.98524553    -0.82796311     0.95459093
 h     -3.12420342    -0.21000958    -0.73408622
 h     -1.83908534     1.80727452     0.89723081
          17

 c      1.28817630    -0.44155177     0.00839758
 c     -0.09213645    -0.91013025    -0.07160022
 c     -1.24706970    -0.16863675     0.02604178
 c     -1.30594127     1.32839760     0.03084480
 c      0.10849514     1.71443515    -0.00081966
 c      1.31473827     0.99028284    -0.06887964
 h     -0.07296836    -2.02422087    -0.27898818
 h     -1.86352503     1.60862861    -0.84881173
 h      0.21551862     2.77907415    -0.03327616
 h      2.25790992     1.40126544    -0.33931778
 o      2.25386569    -1.30933455     0.09533429
 h      3.12630454    -0.95722551    -0.03488086
 c     -2.50246568    -0.90244724     0.01377119
 h     -2.47874431    -1.98384737    -0.39663320
 h     -2.99772041    -0.80985701     0.96891090
 h     -3.11393903    -0.19049611    -0.73436512
 h     -1.81797164     1.77039364     0.92584372
          17

 c      1.27791261    -0.43201004     0.01486914
 c     -0.09475126    -0.91900841    -0.07174806
 c     -1.24998975    -0.17979339     0.03034276
 c     -1.28683611     1.33199476     0.03184501
 c      0.10636903     1.71490353     0.00173345
 c      1.30964548     0.99162098    -0.07411381
 h     -0.09356900    -2.00417177    -0.30315961
 h     -1.89126785     1.63008951    -0.91515150
 h      0.20428944     2.81395073    -0.04584603
 h      2.26009498     1.40581069    -0.33703663
 o      2.25922747    -1.30878137     0.09478387
 h      3.10225248    -0.97232349    -0.03255000
 c     -2.49706077    -0.90360055     0.00823675
 h     -2.51586378    -1.96777033    -0.38721829
 h     -3.01680676    -0.79236551     0.98936860
 h     -3.09988242    -0.18566312    -0.72280759
 h     -1.79727605     1.73176682     0.95099223
          17

 c      1.26674849    -0.42124068     0.02166628
 c     -0.09578204    -0.92898797    -0.07198069
 c     -1.25286699    -0.19123394     0.03463957
 c     -1.26819040     1.33417273     0.03264257
 c      0.10535815     1.71715781     0.00385754
 c      1.30396829     0.99139077    -0.07948275
 h     -0.11915892    -1.98009908    -0.32694083
 h     -1.91391781     1.65293781    -0.97083805
 h      0.19697792     2.84702456    -0.05644560
 h      2.26734542     1.41979920    -0.33431520
 o      2.26278026    -1.30900388     0.09435059
 h      3.10467188    -0.97461382    -0.03371067
 c     -2.49322343    -0.90418829     0.00159814
 h     -2.55072001    -1.94143918    -0.37161227
 h     -3.03738890    -0.77617710     1.00686228
 h     -3.08340895    -0.19423686    -0.70107289
 h     -1.77743625     1.69350733     0.97038560
          17

 c      1.25530280    -0.40994736     0.02870300
 c     -0.09539926    -0.93929266    -0.07217085
 c     -1.25533678    -0.20260919     0.03882051
 c     -1.25096274     1.33467209     0.03276050
 c      0.10572348     1.72194906     0.00545029
 c      1.29817666     0.98996319    -0.08501818
 h     -0.14815502    -1.96026056    -0.35144024
 h     -1.92621219     1.67405842    -1.00655318
 h      0.19321697     2.87010139    -0.06445430
 h      2.27511140     1.44035889    -0.33002883
 o      2.26412526    -1.30976042     0.09404201
 h      3.13431850    -0.96320229    -0.03857291
 c     -2.49139443    -0.90374926    -0.00505850
 h     -2.58206411    -1.91296933    -0.35280735
 h     -3.05520022    -0.76192292     1.01475333
 h     -3.06747347    -0.21279265    -0.67278560
 h     -1.75909023     1.65784502     0.98259203
          17

 c      1.24417976    -0.39883371     0.03587588
 c     -0.09385703    -0.94917429    -0.07216413
 c     -1.25702353    -0.21362588     0.04278708
 c     -1.23581411     1.33322228     0.03205866
 c      0.10768209     1.72963163     0.00642852
 c      1.29275254     0.98785336    -0.09075069
 h     -0.17894840    -1.95225664    -0.37805381
 h     -1.92593625     1.69167616    -1.01831167
 h      0.19282914     2.87888612    -0.06938011
 h      2.27846322     1.46391468    -0.32307622
 o      2.26405141    -1.31041569     0.09370749
 h      3.17405310    -0.94429598    -0.04463502
 c     -2.49165403    -0.90188017    -0.01070422
 h     -2.60937194    -1.89253244    -0.33434119
 h     -3.06750117    -0.74998717     1.00976256
 h     -3.05678061    -0.23550958    -0.64370770
 h     -1.74304172     1.62691594     0.98722769
          17

 c      1.23393202    -0.38858135     0.04307738
 c     -0.09147629    -0.95826489    -0.07187747
 c     -1.25759052    -0.22405551     0.04644452
 c     -1.22319301     1.32963981     0.03050993
 c      0.11138940     1.74015321     0.00673776
 c      1.28803769     0.98563895    -0.09667224
 h     -0.20980264    -1.95903405    -0.40732027
 h     -1.91239861     1.70462963    -1.00489950
 h      0.19580192     2.87297982    -0.07099650
 h      2.27387500     1.48710086    -0.31284112
 o      2.26352461    -1.31032503     0.09318719
 h      3.20502349    -0.92505769    -0.04910631
 c     -2.49375413    -0.89852762    -0.01448774
 h     -2.63262303    -1.88844561    -0.31893704
 h     -3.07311716    -0.74045717     0.99170261
 h     -3.05731304    -0.25471700    -0.62122476
 h     -1.73018191     1.60256092     0.98497063
          17

 c      1.22503375    -0.37981925     0.05020623
 c     -0.08864279    -0.96673410    -0.07137876
 c     -1.25679031    -0.23373260     0.04968933
 c     -1.21333880     1.32387790     0.02812737
 c      0.11690343     1.75304644     0.00635982
 c      1.28417075     0.98388361    -0.10272356
 h     -0.23853647    -1.97716254    -0.43799263
 h     -1.88587234     1.71206830    -0.96686639
 h      0.20228634     2.85589827    -0.06943113
 h      2.26008791     1.50735838    -0.29934596
 o      2.26311632    -1.30904616     0.09239435
 h      3.21569769    -0.91012089    -0.05027625
 c     -2.49734477    -0.89416596    -0.01600861
 h     -2.65155520    -1.90243224    -0.30718774
 h     -3.07242926    -0.73310140     0.96316329
 h     -3.07411506    -0.26359912    -0.61195894
 h     -1.72135030     1.58614004     0.97739707
          17

 c      1.21785973    -0.37308185     0.05717167
 c     -0.08577515    -0.97508397    -0.07085836
 c     -1.25450483    -0.24254851     0.05240171
 c     -1.20623181     1.31602619     0.02502332
 c      0.12414672     1.76741512     0.00531972
 c      1.28108299     0.98306162    -0.10879632
 h     -0.26256811    -1.99931240    -0.46739654
 h     -1.84788508     1.71357248    -0.90688362
 h      0.21261295     2.83520276    -0.06520397
 h      2.23834952     1.52328177    -0.28321770
 o      2.26297889    -1.30634880     0.09131496
 h      3.20217022    -0.90136148    -0.04755358
 c     -2.50228538    -0.88953053    -0.01560666
 h     -2.66522739    -1.92870838    -0.29765533
 h     -3.06750607    -0.72731642     0.92942019
 h     -3.10768102    -0.26032444    -0.61807583
 h     -1.71712184     1.57836718     0.96663380
          17

 c      1.21266822    -0.36876963     0.06389183
 c     -0.08324989    -0.98381836    -0.07053013
 c     -1.25077134    -0.25044157     0.05444822
 c     -1.20149634     1.30624034     0.02159637
 c      0.13288666     1.78201190     0.00368369
 c      1.27852628     0.98348256    -0.11474258
 h     -0.27945604    -2.01815846    -0.49262482
 h     -1.80244577     1.70990920    -0.83149388
 h      0.22724727     2.82166409    -0.05912723
 h      2.21231205     1.53480125    -0.26556218
 o      2.26289637    -1.30219881     0.08999632
 h      3.16726764    -0.89808229    -0.04131658
 c     -2.50870716    -0.88518875    -0.01433620
 h     -2.67246697    -1.95787361    -0.28820999
 h     -3.06216010    -0.72206972     0.89819076
 h     -3.15258478    -0.24917925    -0.63606768
 h     -1.71756387     1.57918680     0.95488227
          17

 c      1.20958590    -0.36712051     0.07028913
 c     -0.08132875    -0.99324413    -0.07055300
 c     -1.24579298    -0.25738216     0.05569463
 c     -1.19825576     1.29457475     0.01881613
 c      0.14275602     1.79557452     0.00153595
 c      1.27613697     0.98523536    -0.12039217
 h     -0.28743804    -2.02873589    -0.51148082
 h     -1.75817750     1.70470754    -0.75399596
 h      0.24651926     2.82557725    -0.05196338
 h      2.18751457     1.54311999    -0.24775633
 o      2.26225059    -1.29678417     0.08854806
 h      3.12105050    -0.89655931    -0.03295480
 c     -2.51676845    -0.88143324    -0.01353045
 h     -2.67256281    -1.98129478    -0.27716494
 h     -3.06124399    -0.71601474     0.87824558
 h     -3.20037241    -0.23714369    -0.65957423
 h     -1.72206516     1.58772542     0.94393500
          17

 c      1.20859432    -0.36819785     0.07628623
 c     -0.08011858    -1.00341610    -0.07099805
 c     -1.23992848    -0.26335969     0.05602458
 c     -1.19508951     1.28080595     0.01833434
 c      0.15332351     1.80739055    -0.00105589
 c      1.27355579     0.98819208    -0.12557925
 h     -0.28568641    -2.02912234    -0.52287995
 h     -1.72938456     1.70612033    -0.69540404
 h      0.27005265     2.85057257    -0.04401080
 h      2.17012060     1.55016165    -0.23114991
 o      2.26001814    -1.29054359     0.08713796
 h      3.08091586    -0.88963006    -0.02482219
 c     -2.52650201    -0.87835620    -0.01422723
 h     -2.66558186    -1.99324588    -0.26366253
 h     -3.06854803    -0.70801435     0.87603987
 h     -3.24326585    -0.23021999    -0.68266437
 h     -1.72935852     1.60235225     0.93487449
          17

 c      1.20952128    -0.37188438     0.08180619
 c     -0.07956794    -1.01413888    -0.07183793
 c     -1.23365541    -0.26838793     0.05536088
 c     -1.19063504     1.26471481     0.02166856
 c      0.16417088     1.81759113    -0.00404495
 c      1.27060549     0.99209391    -0.13017320
 h     -0.27435971    -2.02046557    -0.52699693
 h     -1.72942810     1.72312321    -0.67464038
 h      0.29634961     2.89066664    -0.03509823
 h      2.16483237     1.55740190    -0.21674873
 o      2.25521111    -1.28400634     0.08592551
 h      3.06475883    -0.86944360    -0.01919454
 c     -2.53790479    -0.87585748    -0.01675384
 h     -2.65234825    -1.99137968    -0.24764548
 h     -3.08430384    -0.69788305     0.89193716
 h     -3.27583733    -0.23212715    -0.70118794
 h     -1.73776224     1.62086049     0.92801782
          17

 c      1.21204258    -0.37788076     0.08677650
 c     -0.07948904    -1.02497586    -0.07294067
 c     -1.22751305    -0.27253126     0.05368376
 c     -1.18477060     1.24702564     0.02868480
 c      0.17491801     1.82683288    -0.00737499
 c      1.26744230     0.99667819    -0.13409621
 h     -0.25456115    -2.00691715    -0.52537239
 h     -1.75703358     1.75424568    -0.69057300
 h      0.32310650     2.93433061    -0.02500636
 h      2.17289076     1.56464213    -0.20506862
 o      2.24785274    -1.27733669     0.08493442
 h      3.07564274    -0.83499518    -0.01624233
 c     -2.55099049    -0.87362462    -0.02071259
 h     -2.63429306    -1.97671027    -0.22972822
 h     -3.10492091    -0.68659372     0.91991782
 h     -3.29511649    -0.24444127    -0.71284217
 h     -1.74551467     1.64071437     0.92298266
          17

 c      1.21569958    -0.38571763     0.09113448
 c     -0.07960061    -1.03528341    -0.07407572
 c     -1.22204114    -0.27591026     0.05102848
 c     -1.17847971     1.22942251     0.03789124
 c      0.18520049     1.83578607    -0.01096366
 c      1.26456002     1.00174104    -0.13731381
 h     -0.22815268    -1.99521711    -0.52084209
 h     -1.79794386     1.78714176    -0.72556474
 h      0.34795745     2.97056901    -0.01377040
 h      2.19167365     1.56979020    -0.19625287
 o      2.23914995    -1.27019987     0.08405016
 h      3.09904235    -0.79440451    -0.01399554
 c     -2.56567084    -0.87116811    -0.02530540
 h     -2.61324113    -1.95356438    -0.21104544
 h     -3.12527209    -0.67571337     0.95120243
 h     -3.30035400    -0.26694599    -0.71703569
 h     -1.75103510     1.65928671     0.91877120
          17

 c      1.21992617    -0.39478386     0.09483239
 c     -0.07959551    -1.04434690    -0.07496964
 c     -1.21772688    -0.27867187     0.04746445
 c     -1.17269599     1.21353552     0.04789881
 c      0.19466354     1.84486020    -0.01470973
 c      1.26262963     1.00710154    -0.13981096
 h     -0.19728623    -1.99304539    -0.51684402
 h     -1.83849623     1.80998357    -0.76310668
 h      0.36899914     2.99204626    -0.00167667
 h      2.21619858     1.56988642    -0.19030792
 o      2.23055211    -1.26220862     0.08315107
 h      3.11761753    -0.75773194    -0.01044005
 c     -2.58162613    -0.86792708    -0.02964101
 h     -2.59108819    -1.92912051    -0.19301427
 h     -3.14098827    -0.66672152     0.97793216
 h     -3.29306115    -0.29769377    -0.71505057
 h     -1.75313734     1.67412547     0.91411007
          17

 c      1.22407797    -0.40436348     0.09784258
 c     -0.07922415    -1.05166637    -0.07543599
 c     -1.21495943    -0.28095933     0.04307641
 c     -1.16788132     1.20046938     0.05785558
 c      0.20299614     1.85414576    -0.01850523
 c      1.26228842     1.01254323    -0.14157618
 h     -0.16375169    -2.00560686    -0.51584345
 h     -1.87058766     1.81625579    -0.79358301
 h      0.38498034     2.99562411     0.01086867
 h      2.24121250     1.56243231    -0.18725632
 o      2.22315526    -1.25323729     0.08217297
 h      3.12051278    -0.73178323    -0.00455429
 c     -2.59826120    -0.86348215    -0.03284800
 h     -2.56941653    -1.91158983    -0.17692859
 h     -3.14938456    -0.66065036     0.99473529
 h     -3.27739333    -0.33277485    -0.71058045
 h     -1.75125347     1.68329041     0.90807627
          17

 c      1.22746698    -0.41368128     0.10016090
 c     -0.07834884    -1.05723513    -0.07550456
 c     -1.21399351    -0.28290133     0.03795426
 c     -1.16414881     1.19084726     0.06723466
 c      0.20996964     1.86341566    -0.02224777
 c      1.26398504     1.01779760    -0.14259783
 h     -0.12870118    -2.03228653    -0.51777161
 h     -1.89027056     1.80357157    -0.81231735
 h      0.39536073     2.98220879     0.02347686
 h      2.26266476     1.54619838    -0.18716636
 o      2.21764834    -1.24344658     0.08110228
 h      3.10403353    -0.71945769     0.00380285
 c     -2.61471967    -0.85786301    -0.03408533
 h     -2.54934351    -1.90669068    -0.16347623
 h     -3.14949914    -0.65796256     0.99886127
 h     -3.26031349    -0.36630810    -0.71017388
 h     -1.74559673     1.68567601     0.90067384
          17

 c      1.22940794    -0.42196477     0.10180659
 c     -0.07693432    -1.06152095    -0.07541105
 c     -1.21492531    -0.28462121     0.03219020
 c     -1.16143136     1.18493058     0.07561162
 c      0.21545567     1.87211384    -0.02585573
 c      1.26790016     1.02256699    -0.14286593
 h     -0.09305530    -2.06677854    -0.52012246
 h     -1.89582501     1.77186458    -0.81722200
 h      0.40037833     2.95678351     0.03592267
 h      2.27837808     1.52143656    -0.19012715
 o      2.21434352    -1.23323707     0.07996009
 h      3.07079047    -0.72007026     0.01415890
 c     -2.63000131    -0.85169006    -0.03264771
 h     -2.53184259    -1.91452995    -0.15254435
 h     -3.14196703    -0.65848796     0.99006658
 h     -3.25003904    -0.39182175    -0.72207015
 h     -1.73721587     1.68123544     0.89317378
          17

 c      1.22928655    -0.42852058     0.10281751
 c     -0.07502243    -1.06516087    -0.07545711
 c     -1.21768336    -0.28625553     0.02588201
 c     -1.15957488     1.18269034     0.08257019
 c      0.21941631     1.87935971    -0.02928532
 c      1.27392251     1.02655374    -0.14237440
 h     -0.05798347    -2.10059805    -0.51959741
 h     -1.88675104     1.72245954    -0.80763132
 h      0.40110363     2.92835942     0.04831057
 h      2.28825501     1.48976637    -0.19622458
 o      2.21310554    -1.22323375     0.07879500
 h      3.03011921    -0.72897497     0.02557159
 c     -2.64328624    -0.84584864    -0.02834159
 h     -2.51813943    -1.92996387    -0.14350134
 h     -3.12903997    -0.66135236     0.97085265
 h     -3.25166523    -0.40565903    -0.75173165
 h     -1.72789252     1.67101965     0.88813103
          17

 c      1.22665161    -0.43280796     0.10324121
 c     -0.07272883    -1.06866958    -0.07588261
 c     -1.22204137    -0.28796524     0.01914092
 c     -1.15836920     1.18383776     0.08773830
 c      0.22189138     1.88409161    -0.03253973
 c      1.28166467     1.02947899    -0.14112210
 h     -0.02493129    -2.12652361    -0.51361541
 h     -1.86367784     1.65799454    -0.78423462
 h      0.39923148     2.90841563     0.06116303
 h      2.29423049     1.45389167    -0.20553626
 o      2.21326605    -1.21426827     0.07767408
 h      2.99841983    -0.73714667     0.03682938
 c     -2.65423379    -0.84098643    -0.02192287
 h     -2.50963891    -1.94588725    -0.13561791
 h     -3.11470056    -0.66491539     0.94700249
 h     -3.26335858    -0.40957267    -0.79681294
 h     -1.71978230     1.65690949     0.88893045
          17

 c      1.22131436    -0.43448582     0.10312466
 c     -0.07024401    -1.07231784    -0.07681579
 c     -1.22765641    -0.28992909     0.01209984
 c     -1.15752913     1.18783619     0.09096592
 c      0.22301955     1.88548302    -0.03564803
 c      1.29052292     1.03109916    -0.13911309
 h      0.00462694    -2.14018238    -0.50090292
 h     -1.82918642     1.58298388    -0.75008883
 h      0.39629594     2.90620426     0.07515152
 h      2.29984398     1.41713307    -0.21813645
 o      2.21392277    -1.20714841     0.07664959
 h      2.99332466    -0.73435761     0.04705001
 c     -2.66284763    -0.83739791    -0.01499455
 h     -2.50753913    -1.95626864    -0.12830270
 h     -3.10442037    -0.66685592     0.92744319
 h     -3.27832316    -0.40889227    -0.84804920
 h     -1.71472087     1.64096290     0.89869600
          17

 c      1.21341377    -0.43341901     0.10250715
 c     -0.06782097    -1.07612370    -0.07827131
 c     -1.23412075    -0.29232601     0.00491740
 c     -1.15660606     1.19391088     0.09263859
 c      0.22307362     1.88345399    -0.03860712
 c      1.29980065     1.03123569    -0.13635941
 h      0.02943557    -2.14037707    -0.48150859
 h     -1.78958358     1.50464570    -0.71279398
 h      0.39266046     2.92287877     0.09037970
 h      2.30910701     1.38273012    -0.23406736
 o      2.21484170    -1.20209979     0.07571920
 h      3.01870915    -0.71797762     0.05635541
 c     -2.66918790    -0.83517219    -0.00930570
 h     -2.51253303    -1.95755328    -0.12117575
 h     -3.10371164    -0.66471282     0.92153214
 h     -3.28973072    -0.40879462    -0.89482270
 h     -1.71338307     1.62459530     0.91874597
          17

 c      1.20340989    -0.42966966     0.10141860
 c     -0.06574645    -1.07986681    -0.08015885
 c     -1.24100753    -0.29531743    -0.00222483
 c     -1.15486946     1.20111566     0.09395297
 c      0.22242341     1.87873605    -0.04134225
 c      1.30889441     1.02981956    -0.13289223
 h      0.04864006    -2.12908889    -0.45667657
 h     -1.75655524     1.43276947    -0.68659332
 h      0.38743506     2.95070394     0.10591235
 h      2.32465600     1.35305388    -0.25322200
 o      2.21674984    -1.19859535     0.07485281
 h      3.06002926    -0.69577787     0.06543000
 c     -2.67339339    -0.83422431    -0.00594534
 h     -2.52468065    -1.94902693    -0.11408564
 h     -3.11535639    -0.65696044     0.93341288
 h     -3.29325975    -0.41251667    -0.92907899
 h     -1.71486924     1.60817048     0.94744192
          17

 c      1.19200859    -0.42349018     0.09988262
 c     -0.06431027    -1.08309488    -0.08229380
 c     -1.24790679    -0.29903228    -0.00913226
 c     -1.15151636     1.20859947     0.09657458
 c      0.22142988     1.87240693    -0.04372981
 c      1.31746170     1.02692342    -0.12878285
 h      0.06193760    -2.11144830    -0.42869581
 h     -1.74402537     1.37644875    -0.68851460
 h      0.37941886     2.97835695     0.12014490
 h      2.34612405     1.32913771    -0.27514326
 o      2.22047531    -1.19588393     0.07404416
 h      3.09853439    -0.67763483     0.07464283
 c     -2.67582941    -0.83423193    -0.00496185
 h     -2.54339656    -1.93283756    -0.10708433
 h     -3.13759773    -0.64379887     0.95841908
 h     -3.28715983    -0.42134980    -0.94624516
 h     -1.71714973     1.59135431     0.98042966
          17

 c      1.18005442    -0.41529981     0.09792187
 c     -0.06378373    -1.08516544    -0.08442643
 c     -1.25445994    -0.30353936    -0.01561365
 c     -1.14653025     1.21594166     0.10127195
 c      0.22037807     1.86542697    -0.04563922
 c      1.32545070     1.02275146    -0.12416030
 h      0.06965712    -2.09519907    -0.40055176
 h     -1.75681465     1.33930549    -0.72368675
 h      0.36791338     2.99622236     0.13149743
 h      2.37004562     1.31082658    -0.29888324
 o      2.22635593    -1.19337506     0.07331313
 h      3.12160292    -0.66973468     0.08395140
 c     -2.67701489    -0.83465745    -0.00565541
 h     -2.56754868    -1.91378617    -0.10033998
 h     -3.16548304    -0.62677143     0.98624932
 h     -3.27170145    -0.43505035    -0.94496064
 h     -1.71801967     1.57384315     1.01225159
          17

 c      1.16842787    -0.40563989     0.09556146
 c     -0.06439431    -1.08541467    -0.08631211
 c     -1.26038828    -0.30880438    -0.02150158
 c     -1.14100743     1.22300481     0.10720390
 c      0.21946931     1.85845185    -0.04695866
 c      1.33298149     1.01759519    -0.11920679
 h      0.07259659    -2.08862689    -0.37509352
 h     -1.78579293     1.32035860    -0.77851089
 h      0.35293759     2.99850603     0.13883868
 h      2.39139459     1.29734585    -0.32307704
 o      2.23422425    -1.19070380     0.07268674
 h      3.12398684    -0.67408370     0.09315808
 c     -2.67739747    -0.83489773    -0.00708668
 h     -2.59570177    -1.89842925    -0.09398829
 h     -3.19359297    -0.60776262     1.00679332
 h     -3.24891904    -0.45204099    -0.92694543
 h     -1.71584871     1.55584485     1.03811861
          17

 c      1.15796454    -0.39512560     0.09282932
 c     -0.06628169    -1.08347918    -0.08781078
 c     -1.26550313    -0.31467154    -0.02666635
 c     -1.13624877     1.22958515     0.11298206
 c      0.21882191     1.85180825    -0.04761199
 c      1.34018743     1.01178982    -0.11413228
 h      0.07151688    -2.09669770    -0.35384837
 h     -1.81807250     1.31792492    -0.83413396
 h      0.33514374     2.98341533     0.14164001
 h      2.40552756     1.28784049    -0.34620131
 o      2.24350498    -1.18773138     0.07218345
 h      3.10707460    -0.68902254     0.10213167
 c     -2.67718180    -0.83453020    -0.00831865
 h     -2.62646494    -1.89290160    -0.08795439
 h     -3.21767131    -0.58831951     1.01323234
 h     -3.22272273    -0.46935473    -0.89735720
 h     -1.70988795     1.53815877     1.05487595
          17

 c      1.14939773    -0.38440678     0.08975700
 c     -0.06945804    -1.07955986    -0.08893962
 c     -1.26969794    -0.32089387    -0.03101519
 c     -1.13309390     1.23537599     0.11755094
 c      0.21847293     1.84549185    -0.04757206
 c      1.34710632     1.00568890    -0.10914460
 h      0.06665419    -2.11791538    -0.33642145
 h     -1.84469589     1.33055858    -0.87721282
 h      0.31569158     2.95304757     0.14004590
 h      2.40951269     1.28167654    -0.36687651
 o      2.25321880    -1.18458451     0.07179876
 h      3.07936586    -0.70896459     0.11102260
 c     -2.67627268    -0.83358257    -0.00842713
 h     -2.65872915    -1.89991769    -0.08184840
 h     -3.23501495    -0.56942833     1.00243485
 h     -3.19898149    -0.48262927    -0.86513364
 h     -1.70034165     1.52205200     1.06130314
          17

 c      1.14331958    -0.37413510     0.08638193
 c     -0.07381494    -1.07434833    -0.08982150
 c     -1.27293673    -0.32718065    -0.03448640
 c     -1.13189990     1.24006016     0.12023709
 c      0.21839298     1.83914549    -0.04687218
 c      1.35363126     0.99965117    -0.10442257
 h      0.05778422    -2.14519119    -0.32116515
 h     -1.86096828     1.35669633    -0.90062041
 h      0.29612312     2.91353858     0.13493279
 h      2.40271491     1.27856806    -0.38411994
 o      2.26198137    -1.18168419     0.07148869
 h      3.05681935    -0.72418147     0.12052193
 c     -2.67436675    -0.83261161    -0.00657208
 h     -2.69157665    -1.91713871    -0.07507646
 h     -3.24444324    -0.55146626     0.97455810
 h     -3.18453644    -0.48686254    -0.84159716
 h     -1.68834225     1.50907744     1.05816940
          17

 c      1.14015686    -0.36492743     0.08274831
 c     -0.07916596    -1.06869449    -0.09058859
 c     -1.27524947    -0.33323121    -0.03704826
 c     -1.13270203     1.24337383     0.12056857
 c      0.21851202     1.83207105    -0.04560878
 c      1.35949839     0.99402358    -0.10009307
 h      0.04469224    -2.16976718    -0.30637318
 h     -1.86482133     1.39447319    -0.90123082
 h      0.27816258     2.87488753     0.12785926
 h      2.38690473     1.27864556    -0.39753439
 o      2.26840611    -1.17954043     0.07117338
 h      3.05670478    -0.72429758     0.13181354
 c     -2.67122344    -0.83241834    -0.00238155
 h     -2.72401311    -1.93851275    -0.06711433
 h     -3.24639167    -0.53409790     0.93288699
 h     -3.18405149    -0.47861367    -0.83540109
 h     -1.67581117     1.50087269     1.04813810
          17

 c      1.14015928    -0.35732944     0.07890498
 c     -0.08527715    -1.06332227    -0.09132533
 c     -1.27673706    -0.33874648    -0.03870317
 c     -1.13534751     1.24513579     0.11818916
 c      0.21875652     1.82342064    -0.04391256
 c      1.36430603     0.98911621    -0.09621409
 h      0.02750474    -2.18457139    -0.29097539
 h     -1.85573907     1.44171641    -0.87841505
 h      0.26336246     2.84875599     0.12061752
 h      2.36598843     1.28248905    -0.40740469
 o      2.27208061    -1.17821070     0.07080570
 h      3.08229440    -0.70708227     0.14549900
 c     -2.66692933    -0.83361780     0.00356855
 h     -2.75487290    -1.95721537    -0.05769906
 h     -3.24324601    -0.51602007     0.88392604
 h     -3.19647373    -0.45847835    -0.84667944
 h     -1.66509555     1.49890884     1.03532447
          17

 c      1.14340251    -0.35179144     0.07489982
 c     -0.09187262    -1.05870665    -0.09205768
 c     -1.27758049    -0.34342311    -0.03949284
 c     -1.13957804     1.24525727     0.11293236
 c      0.21907861     1.81266852    -0.04187250
 c      1.36758851     0.98517352    -0.09277453
 h      0.00673616    -2.18566834    -0.27463304
 h     -1.83456919     1.49605874    -0.83379383
 h      0.25270560     2.84299877     0.11425171
 h      2.34520729     1.29103823    -0.41460281
 o      2.27381297    -1.17714744     0.07043573
 h      3.11894105    -0.68084774     0.16058786
 c     -2.66181650    -0.83648305     0.00985058
 h     -2.78296370    -1.96793429    -0.04683643
 h     -3.23949538    -0.49472415     0.83690775
 h     -3.21554768    -0.43089824    -0.86768465
 h     -1.65825904     1.50413943     1.02421919
          17

 c      1.14980376    -0.34865762     0.07077115
 c     -0.09863104    -1.05504351    -0.09275875
 c     -1.27804078    -0.34694443    -0.03950197
 c     -1.14504984     1.24373081     0.10502976
 c      0.21944907     1.80006758    -0.03947157
 c      1.36896344     0.98236021    -0.08972438
 h     -0.01679972    -2.17258385    -0.25758799
 h     -1.80415574     1.55534240    -0.77212136
 h      0.24649314     2.85634507     0.10827578
 h      2.32957057     1.30524087    -0.42016109
 o      2.27469470    -1.17570557     0.07016403
 h      3.14871952    -0.65613826     0.17525313
 c     -2.65619849    -0.84103943     0.01489668
 h     -2.80728830    -1.96790206    -0.03472249
 h     -3.24057659    -0.46694332     0.80131950
 h     -3.23383019    -0.40152525    -0.88890162
 h     -1.65617277     1.51657022     1.01811810
          17

 c      1.15913597    -0.34815410     0.06653986
 c     -0.10519369    -1.05223156    -0.09335425
 c     -1.27843738    -0.34898323    -0.03885751
 c     -1.15126362     1.24056774     0.09533200
 c      0.21981221     1.78656134    -0.03661648
 c      1.36830989     0.98077700    -0.08703180
 h     -0.04209410    -2.14838903    -0.24050481
 h     -1.77052081     1.61864410    -0.70273972
 h      0.24457550     2.87940113     0.10109724
 h      2.32186640     1.32544702    -0.42458307
 o      2.27547268    -1.17348965     0.07007420
 h      3.16022660    -0.64000631     0.18791890
 c     -2.65038153    -0.84705033     0.01772787
 h     -2.82723774    -1.95722657    -0.02166810
 h     -3.24970844    -0.43051709     0.78232020
 h     -3.24562541    -0.37514225    -0.90329809
 h     -1.65795844     1.53493617     1.01790888
          17

 c      1.17103447    -0.35036921     0.06220542
 c     -0.11118468    -1.04985834    -0.09372990
 c     -1.27910766    -0.34922630    -0.03772012
 c     -1.15749019     1.23568326     0.08528600
 c      0.22004492     1.77326688    -0.03322149
 c      1.36586878     0.98048156    -0.08472948
 h     -0.06806359    -2.11965030    -0.22433941
 h     -1.74320002     1.68770983    -0.63950712
 h      0.24658269     2.90065310     0.09114543
 h      2.32146693     1.35088688    -0.42734598
 o      2.27649781    -1.17038777     0.07020861
 h      3.14939340    -0.63541198     0.19766732
 c     -2.64484114    -0.85386883     0.01824337
 h     -2.84275222    -1.93896490    -0.00802680
 h     -3.26513547    -0.38660598     0.77785799
 h     -3.24763256    -0.35506626    -0.90704356
 h     -1.66132270     1.55676753     1.02215989
          17

 c      1.18499553    -0.35523084     0.05774761
 c     -0.11623179    -1.04726313    -0.09375191
 c     -1.28035925    -0.34742190    -0.03626275
 c     -1.16300507     1.22894971     0.07635192
 c      0.21994892     1.76107460    -0.02925553
 c      1.36218272     0.98147579    -0.08291083
 h     -0.09373284    -2.09548761    -0.21014758
 h     -1.73148303     1.76613645    -0.59524214
 h      0.25200346     2.91110625     0.07756274
 h      2.32492190     1.37968679    -0.42705607
 o      2.27779009    -1.16654839     0.07056060
 h      3.11858437    -0.64163904     0.20439118
 c     -2.64015198    -0.86045177     0.01694666
 h     -2.85442633    -1.91882921     0.00591133
 h     -3.28127980    -0.33962858     0.78110005
 h     -3.23860052    -0.34324681    -0.89885203
 h     -1.66356200     1.57890272     1.02831057
          17

 c      1.20037503    -0.36248608     0.05313155
 c     -0.11998382    -1.04378693    -0.09330730
 c     -1.28242205    -0.34343617    -0.03463985
 c     -1.16765406     1.22068489     0.06912620
 c      0.21927461     1.75052109    -0.02474728
 c      1.35792370     0.98365998    -0.08168263
 h     -0.11844644    -2.08455491    -0.19873799
 h     -1.73711728     1.85332242    -0.57267690
 h      0.26020638     2.90576171     0.06030008
 h      2.32779363     1.40943774    -0.42211454
 o      2.27902572    -1.16240841     0.07105858
 h      3.07698131    -0.65394739     0.20908292
 c     -2.63673636    -0.86563588     0.01450166
 h     -2.86339266    -1.90392404     0.02005257
 h     -3.29222823    -0.29505167     0.78503809
 h     -3.21897760    -0.34039136    -0.87947322
 h     -1.66249777     1.59816239     1.03385320
          17

 c      1.21639844    -0.37168675     0.04831238
 c     -0.12213990    -1.03916812    -0.09234791
 c     -1.28540907    -0.33728247    -0.03296628
 c     -1.17191604     1.21195216     0.06330668
 c      0.21775807     1.74178884    -0.01978228
 c      1.35372042     0.98679496    -0.08111357
 h     -0.14190201    -2.09043297    -0.19028103
 h     -1.75351548     1.94057183    -0.56462640
 h      0.27047653     2.88364739     0.03995590
 h      2.32638404     1.43789284    -0.41135593
 o      2.27952388    -1.15872692     0.07154866
 h      3.04091826    -0.66317302     0.21415037
 c     -2.63473658    -0.86853559     0.01152682
 h     -2.87077341    -1.90004927     0.03455109
 h     -3.29391991    -0.25748866     0.78496972
 h     -3.19087238    -0.34587320    -0.85177239
 h     -1.65691802     1.61186599     1.03685560
          17

 c      1.23219141    -0.38218738     0.04323890
 c     -0.12250276    -1.03374894    -0.09090229
 c     -1.28929498    -0.32910949    -0.03131824
 c     -1.17634715     1.20408009     0.05841276
 c      0.21516207     1.73470821    -0.01449916
 c      1.35004057     0.99050210    -0.08120357
 h     -0.16386700    -2.10926123    -0.18424090
 h     -1.77255735     2.01628411    -0.56258401
 h      0.28207652     2.84782123     0.01754413
 h      2.31869718     1.46346415    -0.39436672
 o      2.27860560    -1.15638891     0.07184333
 h      3.02815627    -0.65904535     0.22267096
 c     -2.63404150    -0.86889913     0.00863728
 h     -2.87688257    -1.90861493     0.04964085
 h     -3.28451804    -0.23000706     0.77876472
 h     -3.15828245    -0.35741150    -0.82130020
 h     -1.64662856     1.61811728     1.03609967
          17

 c      1.24683723    -0.39316856     0.03785793
 c     -0.12102832    -1.02825707    -0.08904643
 c     -1.29391517    -0.31917438    -0.02974793
 c     -1.18124645     1.19813809     0.05416333
 c      0.21131738     1.72874048    -0.00907462
 c      1.34712311     0.99429948    -0.08187565
 h     -0.18387487    -2.13231920    -0.17973178
 h     -1.78884457     2.07162880    -0.56126718
 h      0.29435128     2.80555894    -0.00579883
 h      2.30477144     1.48547667    -0.37152399
 o      2.27649349    -1.15583234     0.07189836
 h      3.04329419    -0.63945732     0.23557725
 c     -2.63433679    -0.86721458     0.00655088
 h     -2.88090048    -1.92575923     0.06531339
 h     -3.26410790    -0.21409366     0.76638775
 h     -3.12717104    -0.37085228    -0.79670417
 h     -1.63235714     1.61594759     1.03126394
          17

 c      1.25946058    -0.40370597     0.03211844
 c     -0.11783713    -1.02341438    -0.08686619
 c     -1.29898293    -0.30782202    -0.02830151
 c     -1.18667265     1.19479898     0.05043448
 c      0.20614898     1.72302815    -0.00369394
 c      1.34495596     0.99765248    -0.08298422
 h     -0.20122076    -2.15061544    -0.17591894
 h     -1.79977652     2.10170074    -0.55833190
 h      0.30687968     2.76776050    -0.02918152
 h      2.28663863     1.50424375    -0.34386328
 o      2.27453858    -1.15683855     0.07190032
 h      3.07340761    -0.61354689     0.25023220
 c     -2.63516586    -0.86444883     0.00602342
 h     -2.88138034    -1.94459657     0.08114915
 h     -3.23447661    -0.20967149     0.74951112
 h     -3.10435983    -0.38104664    -0.78833273
 h     -1.61563054     1.60540302     1.02320997
          17

 c      1.26932714    -0.41289531     0.02597376
 c     -0.11319126    -1.01968981    -0.08443593
 c     -1.30412114    -0.29547069    -0.02703642
 c     -1.19255052     1.19438725     0.04713280
 c      0.19969085     1.71668004     0.00147889
 c      1.34330959     1.00002746    -0.08433696
 h     -0.21515287    -2.15778394    -0.17219248
 h     -1.80453047     2.10458790    -0.55311619
 h      0.31948037     2.74566829    -0.05224265
 h      2.26790882     1.52095364    -0.31282043
 o      2.27428542    -1.15903392     0.07210665
 h      3.10171100    -0.59282753     0.26292490
 c     -2.63610428    -0.86154543     0.00744537
 h     -2.87702173    -1.95843372     0.09645522
 h     -3.19914589    -0.21490872     0.73142383
 h     -3.09444288    -0.38476571    -0.80339379
 h     -1.59861292     1.58757938     1.01422540
          17

 c      1.27594099    -0.42000231     0.01938510
 c     -0.10745283    -1.01722461    -0.08181101
 c     -1.30890449    -0.28259841    -0.02603341
 c     -1.19874904     1.19693654     0.04413254
 c      0.19211657     1.70930338     0.00629550
 c      1.34183570     1.00095839    -0.08573067
 h     -0.22506128    -2.15096907    -0.16817645
 h     -1.80340310     2.08053907    -0.54590613
 h      0.33174766     2.74474146    -0.07493986
 h      2.25277948     1.53723529    -0.27985494
 o      2.27678327    -1.16221382     0.07270426
 h      3.11720049    -0.58480317     0.27106402
 c     -2.63694411    -0.85902448     0.01036610
 h     -2.86711536    -1.96284492     0.11054058
 h     -3.16341707    -0.22594663     0.71705919
 h     -3.09686412    -0.38359804    -0.84052644
 h     -1.58382440     1.56450438     1.00795862
          17

 c      1.27912108    -0.42459124     0.01232875
 c     -0.10103202    -1.01583078    -0.07902536
 c     -1.31290647    -0.26971974    -0.02539533
 c     -1.20511135     1.20220500     0.04132546
 c      0.18376464     1.70132895     0.01057743
 c      1.34021767     1.00013652    -0.08699198
 h     -0.23062251    -2.13090156    -0.16370833
 h     -1.79780004     2.03199729    -0.53789828
 h      0.34242840     2.76092682    -0.09683981
 h      2.24446738     1.55432440    -0.24604714
 o      2.28245429    -1.16631329     0.07377939
 h      3.11564747    -0.59235154     0.27357342
 c     -2.63763417    -0.85698234     0.01357227
 h     -2.85163395    -1.95640930     0.12292003
 h     -3.13377921    -0.23723699     0.71245584
 h     -3.10689266    -0.38283587    -0.89041230
 h     -1.57366445     1.53872835     1.00864687
          17

 c      1.27903191    -0.42659121     0.00480581
 c     -0.09432889    -1.01500529    -0.07609054
 c     -1.31574364    -0.25734473    -0.02522786
 c     -1.21142297     1.20963464     0.03880315
 c      0.17508757     1.69372986     0.01409842
 c      1.33831014     0.99749703    -0.08799927
 h     -0.23193130    -2.10188867    -0.15884160
 h     -1.79095041     1.96462963    -0.53186374
 h      0.34956086     2.78396459    -0.11679648
 h      2.24372996     1.57213988    -0.21190554
 o      2.29110869    -1.17133645     0.07531705
 h      3.09877581    -0.61428873     0.27079639
 c     -2.63813978    -0.85523296     0.01572688
 h     -2.83116652    -1.94078778     0.13340073
 h     -3.11597832    -0.24350450     0.72264422
 h     -3.11911995    -0.38778098    -0.94148542
 h     -1.56978170     1.51264863     1.01943985
          17

 c      1.27615472    -0.42627919    -0.00314967
 c     -0.08768436    -1.01397398    -0.07299793
 c     -1.31711024    -0.24592658    -0.02560899
 c     -1.21731176     1.21827711     0.03710393
 c      0.16653902     1.68750099     0.01662033
 c      1.33617750     0.99324216    -0.08867088
 h     -0.22959481    -2.07154803    -0.15384463
 h     -1.78914644     1.88866646    -0.53333433
 h      0.35127810     2.80344476    -0.13336521
 h      2.24854135     1.58895093    -0.17754968
 o      2.30193315    -1.17738669     0.07718620
 h      3.07462810    -0.64506614     0.26463548
 c     -2.63848967    -0.85324658     0.01598932
 h     -2.80677869    -1.92048505     0.14211303
 h     -3.11236703    -0.24289412     0.74834014
 h     -3.12961238    -0.40167607    -0.98422594
 h     -1.57261268     1.48797691     1.04051144
          17

 c      1.27120994    -0.42418898    -0.01146748
 c     -0.08136262    -1.01184746    -0.06973019
 c     -1.31679651    -0.23581984    -0.02656011
 c     -1.22220957     1.22688669     0.03726636
 c      0.15848443     1.68336343     0.01793487
 c      1.33400949     0.98777628    -0.08893595
 h     -0.22463185    -2.04927331    -0.14911026
 h     -1.80177733     1.81780052    -0.55071995
 h      0.34643630     2.81221986    -0.14533688
 h      2.25518809     1.60195922    -0.14308937
 o      2.31352248    -1.18474492     0.07912912
 h      3.05795804    -0.67439122     0.25867653
 c     -2.63885381    -0.85014059     0.01421386
 h     -2.77974732    -1.90194171     0.14950516
 h     -3.12098871    -0.23817665     0.78460862
 h     -3.13620362    -0.42566600    -1.01233169
 h     -1.58148437     1.46578588     1.06846499
          17

 c      1.26505707    -0.42097689    -0.02004402
 c     -0.07558608    -1.00795994    -0.06628821
 c     -1.31468842    -0.22726652    -0.02802979
 c     -1.22572932     1.23450414     0.04030065
 c      0.15117220     1.68169901     0.01788880
 c      1.33198731     0.98159766    -0.08871702
 h     -0.21799242    -2.04251324    -0.14489439
 h     -1.83618866     1.76204689    -0.59039648
 h      0.33482400     2.80711192    -0.15202340
 h      2.25990001     1.60835212    -0.10887532
 o      2.32429383    -1.19372937     0.08084432
 h      3.06495985    -0.69071043     0.25689829
 c     -2.63947234    -0.84501909     0.01073430
 h     -2.75113936    -1.89134378     0.15619964
 h     -3.13734447    -0.23447686     0.82332408
 h     -3.13814581    -0.45933734    -1.02251855
 h     -1.59518924     1.44693281     1.09767167
          17

 c      1.25859518    -0.41729308    -0.02875218
 c     -0.07059642    -1.00224890    -0.06272197
 c     -1.31075919    -0.22039450    -0.02990028
 c     -1.22832308     1.24105263     0.04631104
 c      0.14474530     1.68255062     0.01640557
 c      1.33018456     0.97520314    -0.08793364
 h     -0.20992718    -2.05243796    -0.14099844
 h     -1.88939899     1.72060949    -0.64836730
 h      0.31716446     2.78880258    -0.15338476
 h      2.26007520     1.60619599    -0.07550951
 o      2.33345523    -1.20416824     0.08220776
 h      3.09921604    -0.69072947     0.26026301
 c     -2.64053072    -0.83745352     0.00609232
 h     -2.72145263    -1.89156921     0.16263916
 h     -3.15670682    -0.23632688     0.85664705
 h     -3.13588445    -0.50107792    -1.01434300
 h     -1.61251224     1.43231644     1.12239190
          17

 c      1.25267320    -0.41370822    -0.03745744
 c     -0.06666452    -0.99531467    -0.05913468
 c     -1.30506687    -0.21520571    -0.03201830
 c     -1.23113395     1.24694433     0.05449016
 c      0.13924706     1.68560201     0.01350629
 c      1.32853101     0.96902312    -0.08651583
 h     -0.19990767    -2.07316425    -0.13672027
 h     -1.94950467     1.68653561    -0.71148129
 h      0.29507290     2.76190751    -0.15012873
 h      2.25486928     1.59492838    -0.04370285
 o      2.34136448    -1.21523424     0.08334686
 h      3.14695465    -0.68257819     0.26568466
 c     -2.64206122    -0.82772904     0.00095558
 h     -2.69068921    -1.90046554     0.16875049
 h     -3.17532544    -0.24635054     0.87885347
 h     -3.13117158    -0.54820682    -0.99057233
 h     -1.63242973     1.42284453     1.13819957
          17

 c      1.24801687    -0.41069937    -0.04603426
 c     -0.06402588    -0.98808772    -0.05565428
 c     -1.29775958    -0.21157669    -0.03423069
 c     -1.23521061     1.25241409     0.06387315
 c      0.13461104     1.69015846     0.00931854
 c      1.32682089     0.96338151    -0.08441763
 h     -0.18723357    -2.09544770    -0.13115064
 h     -2.00462358     1.65467389    -0.76667958
 h      0.27094538     2.73504764    -0.14375455
 h      2.24535300     1.57551848    -0.01408222
 o      2.34871910    -1.22599877     0.08444364
 h      3.19033732    -0.67694828     0.26927115
 c     -2.64385457    -0.81671607    -0.00383278
 h     -2.65881813    -1.91217881     0.17398157
 h     -3.19071592    -0.26524336     0.88668540
 h     -3.12744159    -0.59712530    -0.95799591
 h     -1.65413529     1.41932244     1.14244034
          17

 c      1.24517859    -0.40865722    -0.05437689
 c     -0.06280603    -0.98144423    -0.05240149
 c     -1.28908052    -0.20929482    -0.03640623
 c     -1.24112556     1.25740726     0.07372936
 c      0.13067617     1.69525590     0.00405465
 c      1.32474149     0.95847692    -0.08162758
 h     -0.17164605    -2.11094748    -0.12350240
 h     -2.04716259     1.62328178    -0.80562531
 h      0.24755816     2.71948603    -0.13631483
 h      2.23437277     1.55036994     0.01299556
 o      2.35593770    -1.23581866     0.08559731
 h      3.21735156    -0.68073651     0.26857235
 c     -2.64541263    -0.80552294    -0.00725895
 h     -2.62613486    -1.92020772     0.17766908
 h     -3.20167882    -0.29208315     0.87929240
 h     -3.12991788    -0.64391918    -0.92755271
 h     -1.67707377     1.42237785     1.13430219
          17

 c      1.24451262    -0.40789452    -0.06240286
 c     -0.06297843    -0.97600311    -0.04947292
 c     -1.27936481    -0.20811016    -0.03844064
 c     -1.24901242     1.26173320     0.08351683
 c      0.12725284     1.70005214    -0.00205619
 c      1.32192930     0.95439404    -0.07817176
 h     -0.15354045    -2.11440567    -0.11325957
 h     -2.07332157     1.59261327    -0.82427914
 h      0.22725184     2.72452950    -0.12968298
 h      2.22596360     1.52288006     0.03755550
 o      2.36307830    -1.24436422     0.08681519
 h      3.22299763    -0.69644414     0.26273093
 c     -2.64605233    -0.79515629    -0.00844038
 h     -2.59327183    -1.91979919     0.17939568
 h     -3.20842569    -0.32447942     0.85840877
 h     -3.14414725    -0.68568378    -0.91122883
 h     -1.70105609     1.43243089     1.11493500
          17

 c      1.24617306    -0.40864921    -0.07005311
 c     -0.06435908    -0.97206790    -0.04693527
 c     -1.26902310    -0.20777678    -0.04024526
 c     -1.25869189     1.26519145     0.09274070
 c      0.12419316     1.70435494    -0.00884555
 c      1.31807495     0.95115515    -0.07410268
 h     -0.13389911    -2.10419651    -0.10018884
 h     -2.08167063     1.56374259    -0.82142052
 h      0.21119374     2.75137209    -0.12474667
 h      2.22408083     1.49654902     0.05995333
 o      2.36987874    -1.25157555     0.08803049
 h      3.20847429    -0.72278087     0.25219212
 c     -2.64520834    -0.78633316    -0.00728523
 h     -2.56101659    -1.90892640     0.17914475
 h     -3.21290022    -0.35855750     0.82879942
 h     -3.17225084    -0.72168539    -0.91488751
 h     -1.72639774     1.44969220     1.08760306
          17

 c      1.25012862    -0.41108062    -0.07729087
 c     -0.06662540    -0.96961961    -0.04482360
 c     -1.25851150    -0.20807026    -0.04172696
 c     -1.26975907     1.26762626     0.10089381
 c      0.12140030     1.70872260    -0.01621314
 c      1.31306285     0.94879991    -0.06947155
 h     -0.11412859    -2.08235852    -0.08429203
 h     -2.07234803     1.53807664    -0.79782617
 h      0.19946538     2.79195026    -0.12146144
 h      2.23082051     1.47383281     0.08060785
 o      2.37572468    -1.25766807     0.08910532
 h      3.18153152    -0.75451556     0.23864736
 c     -2.64266640    -0.77950669    -0.00487198
 h     -2.53012631    -1.88839476     0.17727361
 h     -3.21899536    -0.38916384     0.79827759
 h     -3.21024309    -0.75272301    -0.93390794
 h     -1.75394789     1.47416758     1.05750695
          17

 c      1.25618945    -0.41525371    -0.08410000
 c     -0.06935547    -0.96832354    -0.04314284
 c     -1.24829660    -0.20878445    -0.04277642
 c     -1.28162752     1.26893516     0.10756111
 c      0.11879706     1.71400454    -0.02407350
 c      1.30705991     0.94743645    -0.06429919
 h     -0.09585217    -2.05452390    -0.06571826
 h     -2.04716059     1.51730650    -0.75645933
 h      0.19169531     2.83433947    -0.11960288
 h      2.24514882     1.45543247     0.09966924
 o      2.37960810    -1.26314853     0.08983534
 h      3.15705060    -0.78221907     0.22496681
 c     -2.63847930    -0.77492464    -0.00291404
 h     -2.50118309    -1.86164657     0.17442090
 h     -3.23166094    -0.41098525     0.77581130
 h     -3.25025505    -0.77952345    -0.95768979
 h     -1.78472326     1.50558473     1.03070703
          17

 c      1.26404252    -0.42111317    -0.09048151
 c     -0.07208405    -0.96758994    -0.04187653
 c     -1.23882154    -0.20971937    -0.04327682
 c     -1.29353939     1.26906012     0.11270653
 c      0.11631366     1.72086501    -0.03231954
 c      1.30046920     0.94721055    -0.05857109
 h     -0.08063989    -2.02921572    -0.04461441
 h     -2.01065506     1.50363858    -0.70374094
 h      0.18747157     2.86834375    -0.11924006
 h      2.26320905     1.44057737     0.11690247
 o      2.38042584    -1.26863054     0.09001891
 h      3.15232214    -0.79529073     0.21411761
 c     -2.63289897    -0.77252823    -0.00280598
 h     -2.47448216    -1.83435222     0.17145643
 h     -3.25394937    -0.42073104     0.76708973
 h     -3.28461498    -0.80217588    -0.97649399
 h     -1.81897604     1.54310374     1.01203371
          17

 c      1.27328413    -0.42845844    -0.09644911
 c     -0.07436151    -0.96677734    -0.04100164
 c     -1.23048037    -0.21066972    -0.04312737
 c     -1.30451842     1.26796941     0.11701297
 c      0.11389263     1.72959902    -0.04081859
 c      1.29377425     0.94822081    -0.05226217
 h     -0.06972811    -2.01542509    -0.02095466
 h     -1.97184952     1.50024008    -0.65148902
 h      0.18643497     2.88769221    -0.12072379
 h      2.27997333     1.42797875     0.13186444
 o      2.37786952    -1.27430715     0.08960937
 h      3.17303594    -0.79052900     0.20677335
 c     -2.62648882    -0.77187873    -0.00506549
 h     -2.45003120    -1.81334614     0.16944328
 h     -3.28385478    -0.41875493     0.77086922
 h     -3.30784147    -0.82041228    -0.98426074
 h     -1.85518753     1.58487070     1.00310030
          17

 c      1.28344444    -0.43694534    -0.10202315
 c     -0.07579085    -0.96554893    -0.04049360
 c     -1.22360757    -0.21142186    -0.04226742
 c     -1.31337047     1.26563994     0.12190646
 c      0.11149187     1.74013059    -0.04941376
 c      1.28738789     0.95044866    -0.04537028
 h     -0.06389303    -2.01831938     0.00545606
 h     -1.94436034     1.51141006    -0.61689404
 h      0.18827047     2.89014547    -0.12453792
 h      2.29101034     1.41668574     0.14417801
 o      2.37282561    -1.27973022     0.08874657
 h      3.20696292    -0.77572145     0.20082867
 c     -2.62004591    -0.77237115    -0.00944492
 h     -2.42779967    -1.80443677     0.16944716
 h     -3.31483352    -0.40829340     0.78051050
 h     -3.31682064    -0.83391664    -0.97850054
 h     -1.89004381     1.62787934     1.00212060
          17

 c      1.29399927    -0.44612109    -0.10722487
 c     -0.07604098    -0.96413036    -0.04030597
 c     -1.21847164    -0.21177042    -0.04068749
 c     -1.31917210     1.26217448     0.12874585
 c      0.10908527     1.75203934    -0.05791881
 c      1.28157067     0.95373910    -0.03793924
 h     -0.06352642    -2.03603240     0.03463285
 h     -1.93962920     1.54064644    -0.61438613
 h      0.19271048     2.87728416    -0.13122342
 h      2.29358548     1.40649295     0.15372698
 o      2.36657205    -1.28430169     0.08760512
 h      3.23661613    -0.76174490     0.19380574
 c     -2.61427204    -0.77360838    -0.01532939
 h     -2.40816930    -1.80973706     0.17214908
 h     -3.33935551    -0.39338034     0.78855959
 h     -3.31059141    -0.84248694    -0.95969032
 h     -1.91955143     1.66846463     1.00549346
          17

 c      1.30437416    -0.45547376    -0.11207203
 c     -0.07486300    -0.96318196    -0.04034599
 c     -1.21525522    -0.21155956    -0.03842377
 c     -1.32210451     1.25812978     0.13755337
 c      0.10666068     1.76456027    -0.06611462
 c      1.27640672     0.95782216    -0.03006700
 h     -0.06869337    -2.06095167     0.06599773
 h     -1.95599637     1.58608796    -0.64225881
 h      0.19958743     2.85460944    -0.14139084
 h      2.28708510     1.39800036     0.16074006
 o      2.36009686    -1.28766853     0.08630085
 h      3.24995793    -0.75613387     0.18432849
 c     -2.60949864    -0.77559224    -0.02196344
 h     -2.39219466    -1.82655078     0.17753596
 h     -3.35166461    -0.37743148     0.78968442
 h     -3.29044224    -0.84614929    -0.93120334
 h     -1.94027531     1.70308260     1.00955431
          17

 c      1.31395457    -0.46447836    -0.11657710
 c     -0.07212387    -0.96342032    -0.04047981
 c     -1.21402594    -0.21072100    -0.03554392
 c     -1.32320621     1.25452297     0.14711542
 c      0.10419896     1.77660316    -0.07375823
 c      1.27180764     0.96235232    -0.02190190
 h     -0.07907441    -2.08399516     0.09835797
 h     -1.98106840     1.63991264    -0.68475408
 h      0.20893825     2.83142329    -0.15576354
 h      2.27302826     1.39251259     0.16579709
 o      2.35398760    -1.28976911     0.08489262
 h      3.24204980    -0.76220693     0.17208536
 c     -2.60558591    -0.77861144    -0.02846787
 h     -2.38135993    -1.84891844     0.18495846
 h     -3.34863419    -0.36281503     0.78128003
 h     -3.26038370    -0.84528330    -0.89980409
 h     -1.94996918     1.72889353     1.01149543
          17

 c      1.32211038    -0.47263672    -0.12074687
 c     -0.06783542    -0.96532675    -0.04056150
 c     -1.21471163    -0.20928363    -0.03213339
 c     -1.32339023     1.25237081     0.15612777
 c      0.10165614     1.78693427    -0.08060503
 c      1.26754029     0.96695175    -0.01362969
 h     -0.09394540    -2.09798026     0.13023268
 h     -2.00318612     1.69333286    -0.72597960
 h      0.22102114     2.81884747    -0.17515200
 h      2.25474528     1.39183263     0.16976670
 o      2.34847008    -1.29078665     0.08340076
 h      3.21426565    -0.77963872     0.15750814
 c     -2.60194882    -0.78300948    -0.03382541
 h     -2.37705321    -1.87034996     0.19345832
 h     -3.32971645    -0.35083163     0.76317388
 h     -3.22738886    -0.84068211    -0.87589766
 h     -1.94774988     1.74408869     1.00970605
          17

 c      1.32823627    -0.47951221    -0.12458159
 c     -0.06216140    -0.96904450    -0.04046127
 c     -1.21708901    -0.20735900    -0.02828413
 c     -1.32307755     1.25236746     0.16369045
 c      0.09899365     1.79463494    -0.08645029
 c      1.26329651     0.97125723    -0.00545049
 h     -0.11226262    -2.09891848     0.16021730
 h     -2.01582778     1.73993296    -0.75603907
 h      0.23594727     2.82464487    -0.20015778
 h      2.23656413     1.39787875     0.17364249
 o      2.34337140    -1.29114056     0.08181492
 h      3.17459430    -0.80436721     0.14159267
 c     -2.59774479    -0.78904893    -0.03707139
 h     -2.38016192    -1.88582909     0.20208647
 h     -3.29684900    -0.34166182     0.73738191
 h     -3.19973689    -0.83331841    -0.87138379
 h     -1.93415072     1.74811138     1.00403037
          17

 c      1.33180575    -0.48475710    -0.12807208
 c     -0.05540074    -0.97438193    -0.04008466
 c     -1.22078998    -0.20511656    -0.02408618
 c     -1.32230834     1.25483118     0.16919858
 c      0.09624962     1.79957388    -0.09119121
 c      1.25881413     0.97497876     0.00245328
 h     -0.13280668    -2.08618639     0.18726346
 h     -2.01643219     1.77587142    -0.77008280
 h      0.25297718     2.84786819    -0.23056298
 h      2.22236478     1.41205088     0.17826145
 o      2.33804809    -1.29149374     0.08010087
 h      3.13836759    -0.82821741     0.12570152
 c     -2.59229051    -0.79691351    -0.03784804
 h     -2.39089556    -1.89269093     0.21011228
 h     -3.25452770    -0.33413464     0.70809461
 h     -3.18229798    -0.82379399    -0.89330630
 h     -1.91117980     1.74184905     0.99610825
          17

 c      1.33243367    -0.48812488    -0.13119503
 c     -0.04795514    -0.98084207    -0.03938695
 c     -1.22532763    -0.20276107    -0.01962654
 c     -1.32090772     1.25975461     0.17214341
 c      0.09357403     1.80236319    -0.09486177
 c      1.25400772     0.97796619     0.00994871
 h     -0.15435368    -2.06245897     0.21091527
 h     -2.00462851     1.79910557    -0.76623865
 h      0.27029752     2.87947999    -0.26497491
 h      2.21392933     1.43448226     0.18399349
 o      2.33161684    -1.29259257     0.07823152
 h      3.12410595    -0.84126863     0.11096687
 c     -2.58540501    -0.80672096    -0.03689788
 h     -2.40874317    -1.89089780     0.21717129
 h     -3.20965696    -0.32552023     0.68145314
 h     -3.17272624    -0.81217081    -0.93793235
 h     -1.88228803     1.72771137     0.98967381
          17

 c      1.32993602    -0.48946752    -0.13390879
 c     -0.04028793    -0.98766356    -0.03838501
 c     -1.23014231    -0.20051899    -0.01499751
 c     -1.31861067     1.26688761     0.17203452
 c      0.09118965     1.80386429    -0.09760171
 c      1.24902193     0.98024854     0.01696712
 h     -0.17587951    -2.03352378     0.23152136
 h     -1.98129243     1.80881135    -0.74441022
 h      0.28565463     2.90816069    -0.30120693
 h      2.21015606     1.46360433     0.19060208
 o      2.32381495    -1.29476806     0.07623322
 h      3.13938977    -0.83972047     0.09746960
 c     -2.57729800    -0.81841741    -0.03574304
 h     -2.43252329    -1.88312316     0.22338163
 h     -3.17019227    -0.31208402     0.66408503
 h     -3.16402038    -0.79854745    -0.99321984
 h     -1.85189921     1.70927935     0.99031535
          17

 c      1.32436262    -0.48873458    -0.13615168
 c     -0.03287754    -0.99392143    -0.03715509
 c     -1.23465802    -0.19862576    -0.01030552
 c     -1.31517757     1.27584879     0.16853033
 c      0.08933468     1.80478350    -0.09959655
 c      1.24416120     0.98201414     0.02349322
 h     -0.19673578    -2.00737376     0.25026677
 h     -1.94845786     1.80533170    -0.70614409
 h      0.29711323     2.92499535    -0.33697306
 h      2.20780429     1.49640041     0.19739321
 o      2.31550343    -1.29766459     0.07416616
 h      3.17253491    -0.83009697     0.08449255
 c     -2.56836259    -0.83157338    -0.03579528
 h     -2.46057022    -1.87455080     0.22939646
 h     -3.14204299    -0.29123333     0.65983281
 h     -3.14972002    -0.78348686    -1.04620994
 h     -1.82404421     1.69011675     1.00383748
          17

 c      1.31599482    -0.48598094    -0.13784106
 c     -0.02618735    -0.99875400    -0.03579117
 c     -1.23833781    -0.19730553    -0.00566976
 c     -1.31047349     1.28621604     0.16178935
 c      0.08822207     1.80554092    -0.10103497
 c      1.23975877     0.98353581     0.02953916
 h     -0.21656232    -1.99176575     0.26869570
 h     -1.91006730     1.79082926    -0.65560723
 h      0.30342418     2.92497063    -0.37037609
 h      2.20314536     1.52920584     0.20353610
 o      2.30788652    -1.30067023     0.07205812
 h      3.20478927    -0.82213246     0.07152763
 c     -2.55916516    -0.84526879    -0.03774896
 h     -2.49110468    -1.87175129     0.23625744
 h     -3.12634429    -0.26413662     0.66692948
 h     -3.12618833    -0.76792032    -1.08736801
 h     -1.80040276     1.67205288     1.03309863
          17

 c      1.30530983    -0.48137090    -0.13887648
 c     -0.02067654    -1.00167468    -0.03431856
 c     -1.24073034    -0.19674184    -0.00120929
 c     -1.30436485     1.29745409     0.15285242
 c      0.08800875     1.80627700    -0.10208620
 c      1.23606793     0.98509011     0.03512066
 h     -0.23473728    -1.99066658     0.28764739
 h     -1.87359717     1.77072444    -0.60164916
 h      0.30410689     2.90688179    -0.40016340
 h      2.19340232     1.55857888     0.20835274
 o      2.30175344    -1.30330549     0.06988823
 h      3.22243749    -0.82239505     0.05853050
 c     -2.55035342    -0.85834516    -0.04158068
 h     -2.52266319    -1.88001403     0.24484868
 h     -3.12013328    -0.23575757     0.67906565
 h     -3.09241903    -0.75289682    -1.11122957
 h     -1.77946292     1.65449183     1.07554185
          17

 c      1.29292882    -0.47515713    -0.13914922
 c     -0.01682914    -1.00274188    -0.03262611
 c     -1.24149558    -0.19705307     0.00297483
 c     -1.29643452     1.30869940     0.14369553
 c      0.08875625     1.80687134    -0.10288113
 c      1.23320984     0.98689173     0.04024316
 h     -0.24979433    -2.00224695     0.30637813
 h     -1.85150746     1.75490341    -0.55930572
 h      0.29948329     2.87313777    -0.42594840
 h      2.17751371     1.58193626     0.21148036
 o      2.29734908    -1.30528371     0.06760578
 h      3.21916477    -0.83342078     0.04568898
 c     -2.54245194    -0.86992501    -0.04684336
 h     -2.55419278    -1.90018024     0.25506567
 h     -3.11925853    -0.21220394     0.68909913
 h     -3.04935339    -0.73938270    -1.11587173
 h     -1.75790945     1.63562103     1.12406921
          17

 c      1.27955631    -0.46764951    -0.13855602
 c     -0.01512548    -1.00242043    -0.03049348
 c     -1.24040732    -0.19829147     0.00681599
 c     -1.28606160     1.31888340     0.13651651
 c      0.09039962     1.80693947    -0.10348446
 c      1.23116146     0.98905145     0.04489628
 h     -0.25957208    -2.02042498     0.32279894
 h     -1.85781372     1.75461163    -0.54460191
 h      0.29074331     2.82985273    -0.44853570
 h      2.15636356     1.59792482     0.21292618
 o      2.29444712    -1.30648846     0.06515240
 h      3.19531560    -0.85436702     0.03319061
 c     -2.53575309    -0.87970760    -0.05287013
 h     -2.58467290    -1.92783071     0.26542519
 h     -3.12041151    -0.19834276     0.69165010
 h     -2.99951848    -0.72808956    -1.10272156
 h     -1.73274903     1.61408642     1.17031736
          17

 c      1.26591885    -0.45918379    -0.13701255
 c     -0.01595805    -1.00128803    -0.02768664
 c     -1.23734382    -0.20046984     0.01029388
 c     -1.27335600     1.32751240     0.13226056
 c      0.09275671     1.80585680    -0.10386542
 c      1.22976746     0.99155145     0.04905394
 h     -0.26201127    -2.03822301     0.33452422
 h     -1.89603575     1.77277870    -0.55977108
 h      0.27991147     2.78662924    -0.47023006
 h      2.13271911     1.60660008     0.21305518
 o      2.29235890    -1.30699365     0.06248447
 h      3.15816536    -0.88104316     0.02099733
 c     -2.53030546    -0.88785822    -0.05882842
 h     -2.61277273    -1.95574323     0.27358547
 h     -3.12166383    -0.19696192     0.68373532
 h     -2.94699057    -0.71925659    -1.07704595
 h     -1.70236236     1.58965450     1.20737494
          17

 c      1.25270681    -0.45009723    -0.13446288
 c     -0.01954906    -0.99981778    -0.02403959
 c     -1.23228700    -0.20358557     0.01343396
 c     -1.25963225     1.33494308     0.13024700
 c      0.09559551     1.80293547    -0.10391986
 c      1.22877503     0.99424316     0.05267984
 h     -0.25586254    -2.05023705     0.33977278
 h     -1.95395270     1.80118338    -0.58984577
 h      0.26939332     2.75449496    -0.49451387
 h      2.11087976     1.60937845     0.21252297
 o      2.28990162    -1.30710150     0.05959858
 h      3.12277425    -0.90563595     0.00855191
 c     -2.52591960    -0.89475894    -0.06371896
 h     -2.63692823    -1.97715106     0.27724972
 h     -3.12239279    -0.20878465     0.66456445
 h     -2.89730011    -0.71237131    -1.04859418
 h     -1.66647646     1.56302149     1.23077829
          17

 c      1.24052243    -0.44070823    -0.13088545
 c     -0.02590237    -0.99828807    -0.01949082
 c     -1.22533979    -0.20762634     0.01629375
 c     -1.24650761     1.34165773     0.12942518
 c      0.09873928     1.79783813    -0.10361258
 c      1.22790751     0.99688296     0.05574055
 h     -0.24097173    -2.05363422     0.33777080
 h     -2.01483489     1.82958183    -0.61757070
 h      0.26097090     2.74095985    -0.52429512
 h      2.09581642     1.60858496     0.21212405
 o      2.28566822    -1.30723384     0.05654287
 h      3.10802856    -0.91877086    -0.00532046
 c     -2.52221569    -0.90084401    -0.06649654
 h     -2.65563974    -1.98768315     0.27479715
 h     -3.12323772    -0.23254959     0.63536285
 h     -2.85650642    -0.70611708    -1.03050566
 h     -1.62583660     1.53545077     1.23847277
          17

 c      1.22983641    -0.43130170    -0.12629680
 c     -0.03478327    -0.99676415    -0.01408884
 c     -1.21675457    -0.21256919     0.01894653
 c     -1.23517297     1.34783250     0.12910977
 c      0.10214161     1.79096532    -0.10317024
 c      1.22698703     0.99921911     0.05822694
 h     -0.21825795    -2.04838277     0.32883411
 h     -2.06627274     1.85132410    -0.63217496
 h      0.25498016     2.74528117    -0.55950357
 h      2.09166580     1.60647209     0.21253258
 o      2.27896541    -1.30751670     0.05336494
 h      3.12208786    -0.91642494    -0.02152834
 c     -2.51877230    -0.90648267    -0.06654469
 h     -2.66772035    -1.98603556     0.26555932
 h     -3.12627431    -0.26490016     0.59943168
 h     -2.82883600    -0.69921826    -1.03386358
 h     -1.58200220     1.50851880     1.23076313
          17

 c      1.22096020    -0.42212873    -0.12075073
 c     -0.04571342    -0.99511155    -0.00798056
 c     -1.20696581    -0.21836897     0.02146777
 c     -1.22631056     1.35339600     0.12888714
 c      0.10585227     1.78335007    -0.10309745
 c      1.22606754     1.00110464     0.06017691
 h     -0.18952228    -2.03723262     0.31430110
 h     -2.10096320     1.86311671    -0.62876137
 h      0.25063594     2.75942346    -0.59673630
 h      2.10002936     1.60403165     0.21401412
 o      2.27041392    -1.30753363     0.05003078
 h      3.15307061    -0.90396286    -0.03942916
 c     -2.51527891    -0.91183425    -0.06430679
 h     -2.67245151    -1.97415670     0.24991172
 h     -3.13520479    -0.30036357     0.56208505
 h     -2.81433096    -0.69202931    -1.06009555
 h     -1.53727881     1.48393939     1.21064685
          17

 c      1.21404323    -0.41342002    -0.11433108
 c     -0.05798391    -0.99305053    -0.00138131
 c     -1.19661300    -0.22492724     0.02392551
 c     -1.22019755     1.35817110     0.12835707
 c      0.10991967     1.77617115    -0.10398627
 c      1.22548563     1.00255944     0.06168286
 h     -0.15709773    -2.02532077     0.29629128
 h     -2.11512941     1.86365737    -0.60594820
 h      0.24700658     2.77346726    -0.63135656
 h      2.11918917     1.60044980     0.21630361
 o      2.26115922    -1.30669597     0.04644889
 h      3.18153895    -0.89009855    -0.05727739
 c     -2.51152080    -0.91674848    -0.06125157
 h     -2.66969004    -1.95724113     0.22922966
 h     -3.15479089    -0.33228644     0.52957319
 h     -2.80939990    -0.68685896    -1.10020876
 h     -1.49462779     1.46338430     1.18431837
          17

 c      1.20909195    -0.40539177    -0.10714088
 c     -0.07070065    -0.99029542     0.00548112
 c     -1.18653040    -0.23204812     0.02637609
 c     -1.21678420     1.36194983     0.12702568
 c      0.11432714     1.77037894    -0.10633096
 c      1.22577284     1.00373220     0.06287478
 h     -0.12334019    -2.01878800     0.27715141
 h     -2.10752122     1.85291890    -0.56459119
 h      0.24358166     2.77973561    -0.65956756
 h      2.14490796     1.59369293     0.21875833
 o      2.25205083    -1.30459555     0.04254205
 h      3.19339921    -0.88108902    -0.07344218
 c     -2.50736621    -0.92073285    -0.05904177
 h     -2.65987497    -1.94308443     0.20561011
 h     -3.18850103    -0.35548387     0.50642016
 h     -2.80951924    -0.68646527    -1.14177136
 h     -1.45729102     1.44823043     1.16098439
          17

 c      1.20599752    -0.39823488    -0.09929047
 c     -0.08285222    -0.98679019     0.01244020
 c     -1.17769131    -0.23940091     0.02886314
 c     -1.21572309     1.36449396     0.12449560
 c      0.11898058     1.76657359    -0.11044924
 c      1.22748693     1.00480391     0.06388857
 h     -0.09017972    -2.02211713     0.25863718
 h     -2.07968139     1.83225816    -0.50780343
 h      0.24032166     2.77403785    -0.67924686
 h      2.17216750     1.58168099     0.22065791
 o      2.24348316    -1.30106044     0.03827693
 h      3.18238050    -0.87976369    -0.08693123
 c     -2.50295291    -0.92301771    -0.05877055
 h     -2.64378042    -1.93984872     0.18122227
 h     -3.23521743    -0.36915139     0.49283126
 h     -2.81105247    -0.69272197    -1.17480984
 h     -1.42788827     1.43923106     1.15049656
          17

 c      1.20456024    -0.39209555    -0.09088569
 c     -0.09337688    -0.98290952     0.01943744
 c     -1.17111173    -0.24651560     0.03141706
 c     -1.21629922     1.36545807     0.12096636
 c      0.12372001     1.76500186    -0.11646705
 c      1.23106075     1.00590483     0.06483670
 h     -0.05909605    -2.03555701     0.24135431
 h     -2.03782078     1.80539262    -0.44213402
 h      0.23753197     2.75557927    -0.69004680
 h      2.19672272     1.56321215     0.22145204
 o      2.23545596    -1.29612523     0.03366981
 h      3.14911958    -0.88601204    -0.09751715
 c     -2.49880195    -0.92292631    -0.06079030
 h     -2.62201323    -1.95208401     0.15741263
 h     -3.28856096    -0.37681573     0.48512227
 h     -2.81162921    -0.70630240    -1.19340267
 h     -1.40729253     1.43626863     1.15850952
          17

 c      1.20450616    -0.38705936    -0.08201758
 c     -0.10124406    -0.97941531     0.02649917
 c     -1.16772175    -0.25283184     0.03405553
 c     -1.21718790     1.36423431     0.11767580
 c      0.12833996     1.76555883    -0.12431158
 c      1.23671380     1.00707358     0.06578947
 h     -0.03145457    -2.05496916     0.22498030
 h     -1.99612549     1.78010015    -0.37928272
 h      0.23575887     2.72683800    -0.69342566
 h      2.21599086     1.53835800     0.22088094
 o      2.22757278    -1.29003435     0.02879809
 h      3.10127805    -0.89677033    -0.10594706
 c     -2.49563360    -0.92035925    -0.06495196
 h     -2.59473410    -1.97762783     0.13427818
 h     -3.33987130    -0.38346131     0.47859801
 h     -2.80998094    -0.72685224    -1.19527648
 h     -1.39435523     1.43843101     1.18293490
          17

 c      1.20549832    -0.38313950    -0.07275603
 c     -0.10559304    -0.97716288     0.03367032
 c     -1.16821146    -0.25780242     0.03678692
 c     -1.21638581     1.35991337     0.11665527
 c      0.13262316     1.76777136    -0.13369703
 c      1.24441737     1.00825129     0.06676679
 h     -0.00867963    -2.07422963     0.20897072
 h     -1.97708706     1.76838190    -0.33503624
 h      0.23573252     2.69366891    -0.69280458
 h      2.22941407     1.50848725     0.21899915
 o      2.21899724    -1.28326906     0.02382011
 h      3.05435680    -0.90566085    -0.11427375
 c     -2.49407426    -0.91588022    -0.07087005
 h     -2.56203458    -2.00869657     0.11121376
 h     -3.38152621    -0.39306382     0.46975515
 h     -2.80580701    -0.75321957    -1.18137928
 h     -1.38688392     1.44439157     1.21582250
          17

 c      1.20715083    -0.38026254    -0.06314914
 c     -0.10591365    -0.97677752     0.04096313
 c     -1.17287843    -0.26102553     0.03961532
 c     -1.21239499     1.35189918     0.11949211
 c      0.13639759     1.77082509    -0.14413306
 c      1.25389905     1.00929652     0.06773841
 h      0.00792585    -2.08794256     0.19306876
 h     -1.99722240     1.77902109    -0.31937277
 h      0.23828550     2.66495961    -0.69349011
 h      2.23850848     1.47608876     0.21614397
 o      2.20869672    -1.27645739     0.01895349
 h      3.02795042    -0.90458194    -0.12551287
 c     -2.49446318    -0.91040490    -0.07803190
 h     -2.52452625    -2.03601330     0.08779936
 h     -3.40849909    -0.40779851     0.45688107
 h     -2.79980578    -0.78364749    -1.15602069
 h     -1.38277421     1.45279522     1.24825157
          17

 c      1.20904966    -0.37825383    -0.05322701
 c     -0.10218382    -0.97846959     0.04834060
 c     -1.18153758    -0.26234354     0.04254230
 c     -1.20591073     1.34079943     0.12621687
 c      0.13959610     1.77376634    -0.15503608
 c      1.26468553     1.01001940     0.06863228
 h      0.01746457    -2.09297968     0.17741328
 h     -2.04743528     1.80707555    -0.32631487
 h      0.24410313     2.65030046    -0.70139021
 h      2.24655413     1.44440133     0.21284923
 o      2.19634875    -1.26999560     0.01432903
 h      3.03144026    -0.88997205    -0.14130721
 c     -2.49678394    -0.90487207    -0.08578087
 h     -2.48352297    -2.05221317     0.06423639
 h     -3.41867939    -0.42815854     0.43990103
 h     -2.79377091    -0.81600741    -1.12728274
 h     -1.38046193     1.46247358     1.27349893
          17

 c      1.21078141    -0.37684264    -0.04300527
 c     -0.09489017    -0.98200033     0.05572253
 c     -1.19354876    -0.26184697     0.04556087
 c     -1.19890228     1.32795731     0.13595690
 c      0.14228142     1.77592862    -0.16598503
 c      1.27619577     1.01024121     0.06935198
 h      0.01962621    -2.08900225     0.16243374
 h     -2.10399595     1.83938939    -0.34228503
 h      0.25322859     2.65506195    -0.72000215
 h      2.25764340     1.41678011     0.20966652
 o      2.18295886    -1.26378153     0.00985464
 h      3.05408974    -0.86716359    -0.15977086
 c     -2.50067381    -0.90006874    -0.09333949
 h     -2.44083580    -2.05319391     0.04131814
 h     -3.41294622    -0.45318972     0.42019730
 h     -2.79040224    -0.84821026    -1.10645619
 h     -1.37891914     1.47253506     1.28768506
          17

 c      1.21196732    -0.37569451    -0.03248517
 c     -0.08492788    -0.98674771     0.06300175
 c     -1.20795009    -0.25979953     0.04864826
 c     -1.19291847     1.31453871     0.14787729
 c      0.14464028     1.77727470    -0.17693899
 c      1.28789270     1.00986886     0.06980273
 h      0.01474179    -2.07850717     0.14869930
 h     -2.14833409     1.86525508    -0.35698699
 h      0.26465137     2.67652930    -0.74786181
 h      2.27499832     1.39584835     0.20689219
 o      2.17008724    -1.25753999     0.00532327
 h      3.07697707    -0.84498118    -0.17725048
 c     -2.50550396    -0.89656332    -0.10009068
 h     -2.39845115    -2.03825322     0.02023015
 h     -3.39542215    -0.48058495     0.40060881
 h     -2.79227234    -0.87875339    -1.10444989
 h     -1.37756411     1.48239867     1.28950247
          17

 c      1.21229584    -0.37446160    -0.02165307
 c     -0.07343393    -0.99183166     0.07006547
 c     -1.22362948    -0.25654031     0.05176516
 c     -1.18874621     1.30132685     0.16132095
 c      0.14694009     1.77825386    -0.18815633
 c      1.29943601     1.00895666     0.06991548
 h      0.00371525    -2.06645079     0.13676095
 h     -2.17082620     1.87871642    -0.36489719
 h      0.27653164     2.70578867    -0.77956652
 h      2.29923469     1.38278576     0.20433101
 o      2.15899055    -1.25116219     0.00056684
 h      3.08616244    -0.82986865    -0.19083091
 c     -2.51053433    -0.89469577    -0.10609023
 h     -2.35821882    -2.00995885     0.00234215
 h     -3.37362149    -0.50680668     0.38542160
 h     -2.80009751    -0.90686698    -1.12549552
 h     -1.37619048     1.49181341     1.28004403
          17

 c      1.21155128    -0.37283848    -0.01048404
 c     -0.06161434    -0.99630158     0.07682121
 c     -1.23947722    -0.25240211     0.05486168
 c     -1.18664375     1.28883537     0.17565594
 c      0.14945601     1.77937416    -0.19992562
 c      1.31073006     1.00772095     0.06965397
 h     -0.01218683    -2.05897272     0.12698049
 h     -2.16783456     1.87711173    -0.36353114
 h      0.28689464     2.73295474    -0.80904065
 h      2.32784170     1.37720890     0.20128814
 o      2.15041966    -1.24474325    -0.00450160
 h      3.07542316    -0.82475889    -0.19904061
 c     -2.51509731    -0.89457533    -0.11225399
 h     -2.32153558    -1.97405541    -0.01098204
 h     -3.35725847    -0.52777902     0.37968899
 h     -2.81206240    -0.93194717    -1.16415635
 h     -1.37491711     1.50090540     1.26285162
          17

 c      1.20963535    -0.37061321     0.00104987
 c     -0.05060446    -0.99939714     0.08321998
 c     -1.25449102    -0.24766437     0.05788668
 c     -1.18653486     1.27740005     0.19016953
 c      0.15241622     1.78092250    -0.21238204
 c      1.32183613     1.00649873     0.06900190
 h     -0.03161526    -2.06087400     0.11939371
 h     -2.13931891     1.85983227    -0.35220644
 h      0.29416360     2.75064257    -0.83178709
 h      2.35630600     1.37766884     0.19681447
 o      2.14464327    -1.23852026    -0.00989009
 h      3.04538831    -0.82954181    -0.20180859
 c     -2.51884473    -0.89600158    -0.11983174
 h     -2.28903209    -1.93904338    -0.01854976
 h     -3.35428880    -0.54064389     0.38710521
 h     -2.82513836    -0.95310774    -1.20945587
 h     -1.37412904     1.51024700     1.24390267
          17

 c      1.20658331    -0.36770102     0.01296921
 c     -0.04139248    -1.00079469     0.08926325
 c     -1.26783660    -0.24254391     0.06079682
 c     -1.18807431     1.26719630     0.20411284
 c      0.15597792     1.78290203    -0.22546139
 c      1.33282992     1.00568008     0.06794340
 h     -0.05324753    -2.07291152     0.11371646
 h     -2.08818156     1.82802486    -0.33178160
 h      0.29734086     2.75487801    -0.84550783
 h      2.37995129     1.38235411     0.19002196
 o      2.14141106    -1.23284621    -0.01551708
 h      3.00365389    -0.84104986    -0.20057361
 c     -2.52202374    -0.89841516    -0.12968072
 h     -2.26052673    -1.91445496    -0.01948273
 h     -3.36593788    -0.54568675     0.40723790
 h     -2.83669391    -0.96939438    -1.25075215
 h     -1.37431265     1.52080894     1.23080349
          17

 c      1.20256821    -0.36414756     0.02527781
 c     -0.03479934    -1.00065519     0.09498903
 c     -1.27887847    -0.23721911     0.06356218
 c     -1.19060141     1.25820153     0.21696129
 c      0.16022286     1.78505421    -0.23891193
 c      1.34369507     1.00564333     0.06644882
 h     -0.07565152    -2.09117257     0.10951775
 h     -2.02125506     1.78528441    -0.30536305
 h      0.29601127     2.74501400    -0.85005027
 h      2.39537076     1.38962788     0.18029351
 o      2.13987708    -1.22820383    -0.02119036
 h      2.96563088    -0.85263529    -0.19851910
 c     -2.52538955    -0.90115989    -0.14198224
 h     -2.23570513    -1.90718235    -0.01342347
 h     -3.38618715    -0.54621213     0.43509281
 h     -2.84510592    -0.98015754    -1.28053101
 h     -1.37569082     1.53353908     1.23043413
          17

 c      1.19789128    -0.36009546     0.03795638
 c     -0.03147315    -0.99942783     0.10044994
 c     -1.28719260    -0.23187101     0.06616502
 c     -1.19299004     1.25011266     0.22884170
 c      0.16515904     1.78687698    -0.25230871
 c      1.35427281     1.00670011     0.06446913
 h     -0.09720494    -2.10918077     0.10641640
 h     -1.95163443     1.73926364    -0.27998291
 h      0.29031633     2.72369770    -0.84735537
 h      2.40114285     1.39833151     0.16735643
 o      2.13882673    -1.22511923    -0.02664974
 h      2.95077294    -0.85569806    -0.19978017
 c     -2.52970062    -0.90393658    -0.15639922
 h     -2.21529505    -1.91772487    -0.00088184
 h     -3.40633157    -0.54639052     0.46370085
 h     -2.84971926    -0.98519972    -1.29473917
 h     -1.37782099     1.54856768     1.24565903
          17

 c      1.19295211    -0.35572411     0.05095983
 c     -0.03186899    -0.99758407     0.10569785
 c     -1.29256330    -0.22671793     0.06859223
 c     -1.19357532     1.24230159     0.24078716
 c      0.17072461     1.78763263    -0.26506439
 c      1.36424975     1.00904969     0.06193855
 h     -0.11628430    -2.12077468     0.10416597
 h     -1.89968024     1.70257964    -0.26785124
 h      0.28090666     2.69695048    -0.84147378
 h      2.39804303     1.40794160     0.15126403
 o      2.13760622    -1.22379084    -0.03176113
 h      2.96795528    -0.84606877    -0.20627825
 c     -2.53532052    -0.90694320    -0.17229530
 h     -2.20145331    -1.94011824     0.01652903
 h     -3.41923332    -0.54943461     0.48683536
 h     -2.85072993    -0.98475858    -1.29256247
 h     -1.37961902     1.56470214     1.27371740
          17

 c      1.18819576    -0.35120609     0.06421933
 c     -0.03621500    -0.99544138     0.11077644
 c     -1.29496618    -0.22202916     0.07082624
 c     -1.19085473     1.23423341     0.25417591
 c      0.17680407     1.78641738    -0.27647718
 c      1.37317752     1.01274821     0.05878406
 h     -0.13157286    -2.12197099     0.10263530
 h     -1.88429487     1.68739828    -0.28122902
 h      0.26875455     2.67349769    -0.83813247
 h      2.38891759     1.41862840     0.13232073
 o      2.13677611    -1.22383144    -0.03664854
 h      3.00544498    -0.82851907    -0.21560514
 c     -2.54216852    -0.91061117    -0.18883119
 h     -2.19683390    -1.96565650     0.03633156
 h     -3.42079545    -0.55705979     0.50019037
 h     -2.84920256    -0.97946283    -1.27658452
 h     -1.37988358     1.57982483     1.30794419
          17

 c      1.18404509    -0.34670938     0.07764736
 c     -0.04447658    -0.99309084     0.11571848
 c     -1.29454510    -0.21811148     0.07283856
 c     -1.18496024     1.22638387     0.26933882
 c      0.18326257     1.78241964    -0.28589227
 c      1.38053851     1.01770326     0.05494038
 h     -0.14229054    -2.11169003     0.10175265
 h     -1.90499357     1.69361029    -0.31894064
 h      0.25470678     2.66186560    -0.84293036
 h      2.37812248     1.43115850     0.11095904
 o      2.13734876    -1.22461006    -0.04152409
 h      3.04337046    -0.81136453    -0.22375433
 c     -2.54982836    -0.91530375    -0.20497588
 h     -2.20341615    -1.98662407     0.05574717
 h     -3.40987352    -0.56961939     0.50156998
 h     -2.84719087    -0.97028356    -1.25333727
 h     -1.37774130     1.59175608     1.34100660
          17

 c      1.18084424    -0.34241944     0.09114227
 c     -0.05633969    -0.99037985     0.12054757
 c     -1.29159350    -0.21525578     0.07458628
 c     -1.17747651     1.22007210     0.28532858
 c      0.18996585     1.77535166    -0.29297209
 c      1.38586712     1.02370343     0.05036860
 h     -0.14830150    -2.09190910     0.10145811
 h     -1.94373402     1.70986020    -0.36569596
 h      0.23903942     2.66544505    -0.85825147
 h      2.37029400     1.44651738     0.08758486
 o      2.13996602    -1.22561039    -0.04651418
 h      3.06713463    -0.80066994    -0.22792201
 c     -2.55764621    -0.92120011    -0.21955288
 h     -2.22193905    -1.99800560     0.07219006
 h     -3.38798566    -0.58627790     0.49092762
 h     -2.84769895    -0.95837715    -1.23328685
 h     -1.37271824     1.59884914     1.36710533
          17

 c      1.17883079    -0.33854573     0.10459125
 c     -0.07122509    -0.98693522     0.12528401
 c     -1.28653760    -0.21366720     0.07601614
 c     -1.16991880     1.21640836     0.30101867
 c      0.19674947     1.76568106    -0.29784893
 c      1.38891019     1.03048309     0.04507091
 h     -0.15009852    -2.06747921     0.10167439
 h     -1.98281830     1.72530345    -0.40587084
 h      0.22161852     2.67986698    -0.88158072
 h      2.36857213     1.46523531     0.06246510
 o      2.14475461    -1.22650193    -0.05163307
 h      3.07005673    -0.79915233    -0.22696878
 c     -2.56482863    -0.92832478    -0.23152415
 h     -2.25181684    -1.99782900     0.08358426
 h     -3.35930518    -0.60500006     0.47062555
 h     -2.85390323    -0.94472048    -1.22810981
 h     -1.36466941     1.60022780     1.38273022
          17

 c      1.17813460    -0.33530513     0.11787293
 c     -0.08833030    -0.98226437     0.12995149
 c     -1.27991851    -0.21341773     0.07707947
 c     -1.16317431     1.21590759     0.31561337
 c      0.20336552     1.75437481    -0.30097719
 c      1.38975267     1.03779259     0.03909077
 h     -0.14862708    -2.04523186     0.10229926
 h     -2.01159834     1.73389733    -0.42981254
 h      0.20253829     2.69598757    -0.90731345
 h      2.37318151     1.48675057     0.03575474
 o      2.15140429    -1.22712554    -0.05680349
 h      3.05242205    -0.80656822    -0.22113791
 c     -2.57060409    -0.93659548    -0.24058900
 h     -2.29118923    -1.98722085     0.08862652
 h     -3.33072761    -0.62244935     0.44573414
 h     -2.86735480    -0.92978188    -1.24425586
 h     -1.35373236     1.59586925     1.38681064
          17

 c      1.17879407    -0.33289220     0.13086097
 c     -0.10668624    -0.97598062     0.13458044
 c     -1.27238298    -0.21442646     0.07774766
 c     -1.15765317     1.21859566     0.32853854
 c      0.20946751     1.74246340    -0.30286997
 c      1.38881570     1.04542362     0.03249919
 h     -0.14496198    -2.03175018     0.10324584
 h     -2.02483922     1.73320295    -0.43284179
 h      0.18243015     2.70485219    -0.92983777
 h      2.38144400     1.50932861     0.00764676
 o      2.15917813    -1.22751368    -0.06186610
 h      3.02154417    -0.81957880    -0.21195758
 c     -2.57441391    -0.94577071    -0.24758713
 h     -2.33701750    -1.97060862     0.08708326
 h     -3.31104120    -0.63422859     0.42342477
 h     -2.88658178    -0.91376059    -1.27796984
 h     -1.34031757     1.58665318     1.38085396
          17

 c      1.18077916    -0.33144513     0.14342922
 c     -0.12520670    -0.96810379     0.13920632
 c     -1.26468310    -0.21645856     0.07801646
 c     -1.15348298     1.22415914     0.33925811
 c      0.21463793     1.73078698    -0.30394397
 c      1.38672387     1.05317703     0.02538054
 h     -0.14003871    -2.03021029     0.10454391
 h     -2.02050564     1.72288408    -0.41337486
 h      0.16228799     2.70043421    -0.94527441
 h      2.38920442     1.53063368    -0.02150466
 o      2.16687834    -1.22793497    -0.06658482
 h      2.99249826    -0.83125124    -0.20221573
 c     -2.57608184    -0.95529420    -0.25403758
 h     -2.38542706    -1.95568187     0.08001126
 h     -3.30779347    -0.63616102     0.41010176
 h     -2.90790939    -0.89716367    -1.31819779
 h     -1.32509910     1.57435844     1.36912007
          17

 c      1.18400931    -0.33101972     0.15545767
 c     -0.14271404    -0.95922548     0.14386746
 c     -1.25766733    -0.21913981     0.07789770
 c     -1.15059082     1.23204299     0.34722728
 c      0.21843210     1.71992533    -0.30447571
 c      1.38413209     1.06081535     0.01782631
 h     -0.13467163    -2.03856541     0.10643354
 h     -1.99890454     1.70410730    -0.37214205
 h      0.14316169     2.68018956    -0.95187013
 h      2.39255684     1.54849935    -0.05119200
 o      2.17310534    -1.22880867    -0.07070675
 h      2.98420077    -0.83268484    -0.19507592
 c     -2.57596790    -0.96422942    -0.26118377
 h     -2.43257441    -1.95184093     0.06948966
 h     -3.32267051    -0.62648930     0.40715740
 h     -2.92742652    -0.88092018    -1.35343458
 h     -1.30891553     1.56143872     1.35835662
          17

 c      1.18836659    -0.33157178     0.16683836
 c     -0.15797618    -0.95036895     0.14860823
 c     -1.25223926    -0.22199248     0.07740538
 c     -1.14867424     1.24151661     0.35207878
 c      0.22042065     1.71018665    -0.30459312
 c      1.38158924     1.06803578     0.00993595
 h     -0.12973570    -2.05090921     0.10934493
 h     -1.96330108     1.67980970    -0.31267806
 h      0.12590517     2.64492178    -0.94998022
 h      2.38901082     1.56147723    -0.08087082
 o      2.17717151    -1.23029921    -0.07411656
 h      3.00509870    -0.81976253    -0.19169201
 c     -2.57489025    -0.97155421    -0.26946289
 h     -2.47583664    -1.96596389     0.05740152
 h     -3.35011805    -0.60699997     0.40990363
 h     -2.94216800    -0.86604674    -1.37569888
 h     -1.29245308     1.55030457     1.35614263
          17

 c      1.19370340    -0.33296432     0.17747889
 c     -0.16980011    -0.94265319     0.15348350
 c     -1.24926819    -0.22449993     0.07654411
 c     -1.14704649     1.25169992     0.35406052
 c      0.22023333     1.70158402    -0.30425674
 c      1.37945637     1.07447318     0.00181799
 h     -0.12618349    -2.06063396     0.11377136
 h     -1.92215269     1.65577637    -0.24301814
 h      0.11097077     2.59879282    -0.94218581
 h      2.37800088     1.56908722    -0.11010720
 o      2.17969385    -1.23202117    -0.07690262
 h      3.04383788    -0.79795391    -0.19019125
 c     -2.57375424    -0.97670706    -0.27861419
 h     -2.51426454    -1.99760742     0.04390021
 h     -3.38108109    -0.58178890     0.41115874
 h     -2.95038125    -0.85331214    -1.38122138
 h     -1.27576919     1.54219130     1.36752358
          17

 c      1.19985140    -0.33499669     0.18730099
 c     -0.17718833    -0.93698076     0.15855449
 c     -1.24945571    -0.22619840     0.07530517
 c     -1.14439757     1.26152570     0.35443965
 c      0.21760191     1.69380904    -0.30323345
 c      1.37787210     1.07971832    -0.00640894
 h     -0.12486870    -2.06290493     0.12013418
 h     -1.89204944     1.64188841    -0.17733913
 h      0.09823007     2.54936455    -0.93350784
 h      2.36096935     1.57186233    -0.13871493
 o      2.18181976    -1.23338117    -0.07921283
 h      3.08143173    -0.77667473    -0.18793428
 c     -2.57325583    -0.97979329    -0.28801613
 h     -2.54776943    -2.03883319     0.02735297
 h     -3.40735566    -0.55528520     0.40503887
 h     -2.95149809    -0.84305551    -1.37007816
 h     -1.25811290     1.53647693     1.39200009
          17

 c      1.20663061    -0.33743746     0.19623737
 c     -0.17951341    -0.93383695     0.16387410
 c     -1.25319162    -0.22677817     0.07367348
 c     -1.13903531     1.26987156     0.35513680
 c      0.21239034     1.68629897    -0.30112701
 c      1.37676004     1.08334445    -0.01461452
 h     -0.12634804    -2.05574507     0.12869448
 h     -1.89446380     1.65001884    -0.13194105
 h      0.08696029     2.50656845    -0.93094618
 h      2.34113760     1.57124620    -0.16686281
 o      2.18441158    -1.23395538    -0.08113916
 h      3.10404737    -0.76298878    -0.18329529
 c     -2.57379095    -0.98129685    -0.29693038
 h     -2.57619615    -2.07891794     0.00581156
 h     -3.42348234    -0.53110933     0.38832636
 h     -2.94617136    -0.83508598    -1.34603873
 h     -1.23837227     1.53124522     1.42394128
          17

 c      1.21385515    -0.34005407     0.20422890
 c     -0.17663834    -0.93319296     0.16946841
 c     -1.26044804    -0.22616380     0.07164469
 c     -1.13045718     1.27628704     0.35727615
 c      0.20459458     1.67853086    -0.29757892
 c      1.37588834     1.08494901    -0.02265895
 h     -0.13076168    -2.04030573     0.13951289
 h     -1.93683509     1.68432347    -0.11134047
 h      0.07631105     2.47906995    -0.94102841
 h      2.32281010     1.56926968    -0.19509021
 o      2.18788268    -1.23356159    -0.08270764
 h      3.10550494    -0.76026477    -0.17577584
 c     -2.57544311    -0.98174048    -0.30457847
 h     -2.59912877    -2.10881287    -0.02176096
 h     -3.42692845    -0.51172535     0.36034891
 h     -2.93637727    -0.82858546    -1.31670149
 h     -1.21570783     1.52448163     1.45592792
          17

 c      1.22133912    -0.34263494     0.21122222
 c     -0.16892958    -0.93450730     0.17532484
 c     -1.27076294    -0.22452983     0.06924231
 c     -1.12028350     1.28139041     0.36060225
 c      0.19430260     1.67045220    -0.29261389
 c      1.37498629     1.08421646    -0.03040704
 h     -0.13781952    -2.02077039     0.15246827
 h     -2.00165757     1.73591000    -0.10428167
 h      0.06618387     2.46911777    -0.96571401
 h      2.31002601     1.56789956    -0.22414149
 o      2.19225065    -1.23223083    -0.08389549
 h      3.08636486    -0.76854542    -0.16570476
 c     -2.57799701    -0.98154191    -0.31018559
 h     -2.61609403    -2.12291506    -0.05519464
 h     -3.41790945    -0.49832983     0.32262020
 h     -2.92521638    -0.82210040    -1.29291493
 h     -1.18985686     1.51482374     1.48166187
          17

 c      1.22890222    -0.34500832     0.21716641
 c     -0.15715609    -0.93684503     0.18139244
 c     -1.28332362    -0.22223494     0.06652654
 c     -1.11069284     1.28606885     0.36456235
 c      0.18168291     1.66259547    -0.28679007
 c      1.37387483     1.08099872    -0.03775922
 h     -0.14691090    -2.00364947     0.16733870
 h     -2.06519571     1.79215782    -0.09783745
 h      0.05752888     2.47120255    -1.00065177
 h      2.30485771     1.56818686    -0.25458717
 o      2.19712884    -1.23021089    -0.08464020
 h      3.05399777    -0.78444849    -0.15407589
 c     -2.58101540    -0.98098027    -0.31321952
 h     -2.62675532    -2.11925192    -0.09328415
 h     -3.39945699    -0.49063634     0.27868446
 h     -2.91577352    -0.81393239    -1.28567794
 h     -1.16113856     1.50171492     1.49711336
          17

 c      1.23637527    -0.34705141     0.22201038
 c     -0.14232130    -0.93915153     0.18759024
 c     -1.29711217    -0.21971964     0.06359443
 c     -1.10323279     1.29087731     0.36889200
 c      0.16705296     1.65572318    -0.28096182
 c      1.37253133     1.07537300    -0.04468560
 h     -0.15730039    -1.99574493     0.18392240
 h     -2.11163198     1.84397379    -0.08471642
 h      0.05159034     2.47630452    -1.03803821
 h      2.30638122     1.56970775    -0.28641198
 o      2.20167278    -1.22799556    -0.08484697
 h      3.02337044    -0.80070804    -0.14241919
 c     -2.58397991    -0.98014718    -0.31385459
 h     -2.63102139    -2.09944687    -0.13403200
 h     -3.37766491    -0.48654330     0.23400690
 h     -2.90912404    -0.80308572    -1.30036878
 h     -1.13031582     1.48528300     1.50078574
          17

 c      1.24360993    -0.34868141     0.22570369
 c     -0.12550635    -0.94063741     0.19382232
 c     -1.31106017    -0.21741106     0.06057136
 c     -1.09880879     1.29603050     0.37350293
 c      0.15093514     1.65044143    -0.27595572
 c      1.37103808     1.06762981    -0.05123411
 h     -0.16823126    -2.00082985     0.20211391
 h     -2.13316505     1.88614163    -0.06205270
 h      0.04908957     2.47656537    -1.07051241
 h      2.31116343     1.57075063    -0.31888325
 o      2.20479875    -1.22622202    -0.08442268
 h      3.01351596    -0.80792680    -0.13227221
 c     -2.58638975    -0.97886758    -0.31319321
 h     -2.62910778    -2.06892712    -0.17492273
 h     -3.36128458    -0.48215699     0.19528096
 h     -2.90343718    -0.78999617    -1.33321557
 h     -1.09839480     1.46614153     1.49376216
          17

 c      1.25049355    -0.34983368     0.22820196
 c     -0.10778074    -0.94105906     0.20000108
 c     -1.32417208    -0.21565692     0.05759782
 c     -1.09792834     1.30154057     0.37829884
 c      0.13403072     1.64705497    -0.27240912
 c      1.36946086     1.05819946    -0.05750455
 h     -0.17876900    -2.01719740     0.22183184
 h     -2.12696513     1.91594453    -0.02928755
 h      0.04999765     2.46716564    -1.09308031
 h      2.31485224     1.56909286    -0.35079270
 o      2.20605054    -1.22524081    -0.08334274
 h      3.03371487    -0.80162236    -0.12414888
 c     -2.58783685    -0.97662279    -0.31280104
 h     -2.62154220    -2.03687557    -0.21334996
 h     -3.35915256    -0.47320802     0.16835827
 h     -2.89548117    -0.77611904    -1.37436210
 h     -1.06639729     1.44517870     1.47965990
          17

 c      1.25695859    -0.35044747     0.22947377
 c     -0.09016528    -0.94067559     0.20606993
 c     -1.33559814    -0.21469037     0.05481833
 c     -1.10081970     1.30730608     0.38310509
 c      0.11713128     1.64557337    -0.27072867
 c      1.36775352     1.04756533    -0.06360875
 h     -0.18760346    -2.03853908     0.24285557
 h     -2.09347415     1.93235478     0.01285706
 h      0.05366905     2.44639709    -1.10348933
 h      2.31375474     1.56281988    -0.38087325
 o      2.20622595    -1.22480845    -0.08166636
 h      3.07345252    -0.78720202    -0.11731771
 c     -2.58823167    -0.97253520    -0.31393396
 h     -2.60905510    -2.01442534    -0.24722930
 h     -3.37542410    -0.45808625     0.15532236
 h     -2.88263963    -0.76295695    -1.41354052
 h     -1.03511873     1.42332305     1.46422512
          17

 c      1.26297598    -0.35047672     0.22950608
 c     -0.07359607    -0.93996728     0.21200970
 c     -1.34466214    -0.21461825     0.05237547
 c     -1.10738319     1.31311974     0.38774426
 c      0.10101036     1.64573632    -0.27106316
 c      1.36573299     1.03619904    -0.06964008
 h     -0.19316913    -2.05723062     0.26475424
 h     -2.03654153     1.93620634     0.06248412
 h      0.05904169     2.41542200    -1.10225816
 h      2.30577226     1.55084484    -0.40816658
 o      2.20665381    -1.22445025    -0.07947029
 h      3.11372646    -0.77399590    -0.11082946
 c     -2.58797967    -0.96567859    -0.31714560
 h     -2.59238647    -2.00973581    -0.27550820
 h     -3.40678676    -0.43971053     0.15348056
 h     -2.86369685    -0.75150245    -1.44323055
 h     -1.00494198     1.40127034     1.45401666
          17

 c      1.26853411    -0.34991758     0.22830420
 c     -0.05887258    -0.93937008     0.21782880
 c     -1.35086521    -0.21542145     0.05040537
 c     -1.11696881     1.31856105     0.39226090
 c      0.08632641     1.64701396    -0.27325004
 c      1.36310330     1.02452001    -0.07565724
 h     -0.19402526    -2.06719105     0.28696201
 h     -1.96543177     1.93165787     0.11597851
 h      0.06482589     2.37827400    -1.09293747
 h      2.29073576     1.53313502    -0.43226768
 o      2.20835581    -1.22384920    -0.07680444
 h      3.14017192    -0.76871947    -0.10415456
 c     -2.58778045    -0.95569870    -0.32243051
 h     -2.57226050    -2.02257669    -0.29807373
 h     -3.44501482    -0.42369493     0.15756190
 h     -2.83869812    -0.74215555    -1.45923518
 h     -0.97590141     1.37927365     1.45396598
          17

 c      1.27361563    -0.34883049     0.22589409
 c     -0.04662022    -0.93913503     0.22354613
 c     -1.35388052    -0.21696950     0.04903284
 c     -1.12804335     1.32274166     0.39716331
 c      0.07355340     1.64861738    -0.27677434
 c      1.35949335     1.01287731    -0.08167939
 h     -0.18920983    -2.06519527     0.30890864
 h     -1.89801252     1.92902867     0.16731773
 h      0.06972967     2.34176247    -1.08230197
 h      2.27039021     1.51075449    -0.45346512
 o      2.21185383    -1.22290764    -0.07369080
 h      3.14602282    -0.77424926    -0.09716200
 c     -2.58825477    -0.94305363    -0.32952169
 h     -2.54962540    -2.04444285    -0.31517642
 h     -3.48145721    -0.41518696     0.16247409
 h     -2.80862341    -0.73480924    -1.46041862
 h     -0.94811850     1.35721950     1.46498612
          17

 c      1.27817961    -0.34735576     0.22232221
 c     -0.03726343    -0.93927565     0.22917486
 c     -1.35354730    -0.21905100     0.04836640
 c     -1.13826886     1.32420572     0.40335247
 c      0.06295443     1.64961744    -0.28085750
 c      1.35450575     1.00154922    -0.08769065
 h     -0.17845297    -2.05121829     0.33015359
 h     -1.85948333     1.94549448     0.20918912
 h      0.07271314     2.31420870    -1.07927459
 h      2.24805964     1.48572268    -0.47274576
 o      2.21721282    -1.22170038    -0.07013042
 h      3.13133179    -0.79020759    -0.08997695
 c     -2.58973133    -0.92866164    -0.33802467
 h     -2.52579170    -2.06410704    -0.32707448
 h     -3.50958081    -0.41724942     0.16457712
 h     -2.77516107    -0.72890129    -1.44865381
 h     -0.92227810     1.33500986     1.48374512
          17

 c      1.28215733    -0.34571388     0.21765574
 c     -0.03101782    -0.93955441     0.23470622
 c     -1.34985798    -0.22142946     0.04849275
 c     -1.14598984     1.32192532     0.41151341
 c      0.05460328     1.64926430    -0.28480634
 c      1.34779490     0.99076537    -0.09366022
 h     -0.16225891    -2.02848070     0.35052606
 h     -1.86534074     1.99299287     0.23836061
 h      0.07310237     2.30194135    -1.09106589
 h      2.22785375     1.46059229    -0.49156419
 o      2.22402826    -1.22046527    -0.06610817
 h      3.10308039    -0.81305449    -0.08289894
 c     -2.59221244    -0.91348359    -0.34739508
 h     -2.50226758    -2.07248459    -0.33405915
 h     -3.52556964    -0.43073222     0.16182692
 h     -2.74053651    -0.72340118    -1.42909929
 h     -0.89962131     1.31289247     1.50485844
          17

 c      1.28545610    -0.34419535     0.21198375
 c     -0.02789500    -0.93950441     0.24009759
 c     -1.34294223    -0.22389714     0.04947081
 c     -1.15173711     1.31671411     0.42166767
 c      0.04843488     1.64735005    -0.28846035
 c      1.33917579     0.98076010    -0.09958809
 h     -0.14184936    -2.00321192     0.37024902
 h     -1.90455545     2.06156087     0.25885414
 h      0.07042056     2.30529640    -1.11817955
 h      2.21331729     1.43770618    -0.51128103
 o      2.23136385    -1.21962522    -0.06159750
 h      3.07610737    -0.83577555    -0.07634861
 c     -2.59541192    -0.89833812    -0.35691023
 h     -2.48049927    -2.06433900    -0.33655883
 h     -3.52829903    -0.45459724     0.15364651
 h     -2.70722498    -0.71682367    -1.41020550
 h     -0.88152082     1.29148684     1.52336397
          17

 c      1.28797856    -0.34312562     0.20541538
 c     -0.02773703    -0.93853589     0.24527577
 c     -1.33306219    -0.22628446     0.05132563
 c     -1.15697537     1.31036068     0.43353950
 c      0.04426151     1.64422794    -0.29224689
 c      1.32872749     0.97182370    -0.10555914
 h     -0.11889636    -1.98341994     0.38994094
 h     -1.95486423     2.12970450     0.27636763
 h      0.06423345     2.31856535    -1.15384339
 h      2.20594623     1.41839874    -0.53243217
 o      2.23795758    -1.21970099    -0.05657122
 h      3.06982686    -0.84945835    -0.07073975
 c     -2.59880425    -0.88385580    -0.36580230
 h     -2.46166670    -2.03826836    -0.33517963
 h     -3.51943151    -0.48617615     0.14093444
 h     -2.67740949    -0.70749599    -1.40201729
 h     -0.86909824     1.27164155     1.53595664
          17

 c      1.28963806    -0.34281776     0.19807728
 c     -0.03026732    -0.93619113     0.25016972
 c     -1.32061768    -0.22843376     0.05404463
 c     -1.16265090     1.30423313     0.44684875
 c      0.04177196     1.64048188    -0.29679350
 c      1.31681338     0.96431505    -0.11177060
 h     -0.09504994    -1.97592941     0.41031130
 h     -2.00012835     2.18096797     0.29429109
 h      0.05428630     2.33391506    -1.18856557
 h      2.20453369     1.40267503    -0.55431836
 o      2.24311628    -1.22094000    -0.05102223
 h      3.09415924    -0.84951236    -0.06621238
 c     -2.60166773    -0.87042540    -0.37364097
 h     -2.44650007    -1.99653092    -0.33068940
 h     -3.50369395    -0.52136024     0.12622501
 h     -2.65239716    -0.69424176    -1.41174244
 h     -0.86297882     1.25426800     1.54134130
          17

 c      1.29036788    -0.34352382     0.19010460
 c     -0.03512622    -0.93246538     0.25476672
 c     -1.30614480    -0.23017265     0.05757675
 c     -1.16907871     1.29906247     0.46127611
 c      0.04054826     1.63663010    -0.30256493
 c      1.30399469     0.95859933    -0.11849915
 h     -0.07158514    -1.98266743     0.43155975
 h     -2.03197078     2.20658075     0.31399608
 h      0.04065889     2.34485071    -1.21446891
 h      2.20586913     1.38960891    -0.57526221
 o      2.24742672    -1.22304429    -0.04497587
 h      3.13840988    -0.84020069    -0.06246732
 c     -2.60313787    -0.85808631    -0.38071896
 h     -2.43504604    -1.94522482    -0.32396204
 h     -3.48865814    -0.55505977     0.11360179
 h     -2.63256988    -0.67709970    -1.43911679
 h     -0.86310979     1.24019022     1.54029853
          17

 c      1.29011834    -0.34541234     0.18162701
 c     -0.04185334    -0.92791451     0.25914977
 c     -1.29029866    -0.23129599     0.06183668
 c     -1.17622407     1.29516933     0.47639280
 c      0.04010227     1.63301661    -0.30973641
 c      1.29089093     0.95494747    -0.12602828
 h     -0.04953641    -1.99943141     0.45296472
 h     -2.04682295     2.20285726     0.33576692
 h      0.02373972     2.34744509    -1.22688294
 h      2.20621770     1.37810220    -0.59332599
 o      2.25204607    -1.22548784    -0.03847447
 h      3.18260503    -0.82947507    -0.05897585
 c     -2.60238230    -0.84642708    -0.38795136
 h     -2.42643116    -1.89436535    -0.31587000
 h     -3.48263039    -0.58236460     0.10755354
 h     -2.61791286    -0.65732880    -1.47660761
 h     -0.86864028     1.23001908     1.53561379
          17

 c      1.28885012    -0.34856138     0.17275600
 c     -0.04985488    -0.92342754     0.26347692
 c     -1.27381830    -0.23156105     0.06671334
 c     -1.18388326     1.29262428     0.49166027
 c      0.03991544     1.62980214    -0.31819961
 c      1.27806254     0.95345220    -0.13457797
 h     -0.03005791    -2.01853122     0.47312052
 h     -2.04404381     2.16932165     0.35925316
 h      0.00408904     2.34038242    -1.22440193
 h      2.20263086     1.36749535    -0.60700503
 o      2.25781880    -1.22786640    -0.03155658
 h      3.21151739    -0.82316386    -0.05526360
 c     -2.59896516    -0.83463626    -0.39628950
 h     -2.41896938    -1.85627200    -0.30714328
 h     -3.49016365    -0.60019160     0.11049115
 h     -2.60839491    -0.63672745    -1.51413195
 h     -0.87793122     1.22406312     1.53170232
          17

 c      1.28653245    -0.35295651     0.16357781
 c     -0.05841197    -0.91989871     0.26792625
 c     -1.25747860    -0.23069765     0.07208019
 c     -1.19169661     1.29126014     0.50652182
 c      0.03947632     1.62696349    -0.32758411
 c      1.26594389     0.95399108    -0.14426172
 h     -0.01450762    -2.03254865     0.49054437
 h     -2.02574220     2.10850550     0.38351610
 h     -0.01773422     2.32488837    -1.20877653
 h      2.19366855     1.35784276    -0.61563832
 o      2.26507259    -1.22995824    -0.02424845
 h      3.21791753    -0.82384547    -0.05102559
 c     -2.59308590    -0.82191006    -0.40620711
 h     -2.41109280    -1.84052682    -0.29841782
 h     -3.50864668    -0.60803932     0.12082296
 h     -2.60393532    -0.61696186    -1.54328009
 h     -0.88882288     1.22231208     1.53358044
          17

 c      1.28315192    -0.35849294     0.15415289
 c     -0.06673989    -0.91802394     0.27264811
 c     -1.24203817    -0.22843099     0.07780435
 c     -1.19898142     1.29053727     0.52058541
 c      0.03831341     1.62427677    -0.33726094
 c      1.25481474     0.95623484    -0.15507110
 h     -0.00424675    -2.03658838     0.50414491
 h     -1.99834584     2.02738642     0.40678616
 h     -0.04138436     2.30483461    -1.18501374
 h      2.17964616     1.34993682    -0.61955449
 o      2.27367411    -1.23169376    -0.01656231
 h      3.20170053    -0.83129965    -0.04615791
 c     -2.58534847    -0.80806264    -0.41760227
 h     -2.40267281    -1.84780535    -0.29068090
 h     -3.53001226    -0.60711241     0.13386900
 h     -2.60427326    -0.59920695    -1.55897279
 h     -0.89922829     1.22453628     1.54505640
          17

 c      1.27872970    -0.36499006     0.14451942
 c     -0.07407710    -0.91822363     0.27773611
 c     -1.22818106    -0.22451546     0.08375427
 c     -1.20441329     1.28931803     0.53382195
 c      0.03602325     1.62132010    -0.34637226
 c      1.24479679     0.95968996    -0.16688228
 h     -0.00039204    -2.02897422     0.51343207
 h     -1.97582958     1.93990391     0.42605274
 h     -0.06696569     2.28659635    -1.16114382
 h      2.16255714     1.34518040    -0.62001958
 o      2.28303138    -1.23316008    -0.00849366
 h      3.16986844    -0.84246591    -0.04081941
 c     -2.57636055    -0.79367398    -0.42996884
 h     -2.39516887    -1.86945888    -0.28557503
 h     -3.54535915    -0.59902399     0.14443923
 h     -2.60893004    -0.58400004    -1.55966268
 h     -0.90782909     1.23047183     1.56691420
          17

 c      1.27334070    -0.37221522     0.13469875
 c     -0.07978367    -0.92061047     0.28320802
 c     -1.21645100    -0.21877880     0.08980454
 c     -1.20593288     1.28593543     0.54660953
 c      0.03228062     1.61759484    -0.35400595
 c      1.23587996     0.96376329    -0.17948370
 h     -0.00363315    -2.01134320     0.51860294
 h     -1.98068535     1.86620631     0.43712675
 h     -0.09508769     2.27751057    -1.14625085
 h      2.14564093     1.34532054    -0.61897225
 o      2.29204911    -1.23464031    -0.00001582
 h      3.13730726    -0.85092136    -0.03554561
 c     -2.56655423    -0.77965334    -0.44258125
 h     -2.39044657    -1.89342266    -0.28498376
 h     -3.54807774    -0.58514167     0.14862751
 h     -2.61725529    -0.57117790    -1.54728562
 h     -0.91440315     1.23996131     1.59649290
          17

 c      1.26712380    -0.37991419     0.12470332
 c     -0.08342766    -0.92495940     0.28899199
 c     -1.20718546    -0.21117920     0.09583504
 c     -1.20197345     1.27934503     0.55945023
 c      0.02681192     1.61282440    -0.35957753
 c      1.22799128     0.96784749    -0.19263004
 h     -0.01411736    -1.98864751     0.52059122
 h     -2.02998162     1.81949901     0.43688441
 h     -0.12631923     2.28219654    -1.14601688
 h      2.13244106     1.35200026    -0.61849329
 o      2.29935770    -1.23655434     0.00891616
 h      3.12331660    -0.84803978    -0.03122975
 c     -2.55617447    -0.76680775    -0.45459226
 h     -2.38976691    -1.90960962    -0.29040216
 h     -3.53474979    -0.56646787     0.14438531
 h     -2.62853772    -0.55983328    -1.52726275
 h     -0.91953937     1.25292126     1.62906305
          17

 c      1.26027353    -0.38784058     0.11454657
 c     -0.08482624    -0.93071194     0.29492802
 c     -1.20048610    -0.20184282     0.10172717
 c     -1.19340910     1.27032652     0.57253649
 c      0.01935054     1.60722360    -0.36315116
 c      1.22109481     0.97141820    -0.20611667
 h     -0.03144580    -1.96874320     0.52100572
 h     -2.11312238     1.79240065     0.42675202
 h     -0.16018944     2.29920800    -1.15893683
 h      2.12539943     1.36615442    -0.62008206
 o      2.30421041    -1.23909470     0.01832659
 h      3.13762110    -0.82908681    -0.02854472
 c     -2.54528136    -0.75569092    -0.46511286
 h     -2.39354823    -1.91179602    -0.30263939
 h     -3.50511431    -0.54365275     0.13158728
 h     -2.64215732    -0.54837028    -1.50793802
 h     -0.92402791     1.26916173     1.65974767
          17

 c      1.25302189    -0.39578690     0.10425190
 c     -0.08402407    -0.93711173     0.30080529
 c     -1.19624365    -0.19104433     0.10736707
 c     -1.18267635     1.26041143     0.58574829
 c      0.00964320     1.60140286    -0.36530786
 c      1.21526062     0.97411928    -0.21983983
 h     -0.05486416    -1.96049897     0.52172564
 h     -2.20244079     1.76969756     0.41151296
 h     -0.19490703     2.32200242    -1.17775676
 h      2.12463159     1.38748901    -0.62409539
 o      2.30715789    -1.24189017     0.02816906
 h      3.16983581    -0.79873937    -0.02716249
 c     -2.53373619    -0.74658861    -0.47342659
 h     -2.40150201    -1.89760672    -0.32177424
 h     -3.46203721    -0.51692717     0.11210555
 h     -2.65763590    -0.53488915    -1.49824664
 h     -0.92842286     1.28825383     1.68470801
          17

 c      1.24562215    -0.40360985     0.09385625
 c     -0.08122690    -0.94354231     0.30644328
 c     -1.19418650    -0.17916352     0.11265113
 c     -1.17184625     1.25067504     0.59889470
 c     -0.00246591     1.59601533    -0.36673175
 c      1.21064158     0.97579676    -0.23380432
 h     -0.08354344    -1.96976238     0.52403226
 h     -2.27572705     1.74230495     0.39575513
 h     -0.22817541     2.34295438    -1.19422383
 h      2.12777883     1.41438246    -0.62974396
 o      2.30932668    -1.24428571     0.03834417
 h      3.20089297    -0.76653184    -0.02602717
 c     -2.52121455    -0.73948206    -0.47936838
 h     -2.41279406    -1.86833947    -0.34715298
 h     -3.41158269    -0.48591150     0.08990176
 h     -2.67432918    -0.51801222    -1.50343334
 h     -0.93288360     1.30954233     1.70164684
          17

 c      1.23833017    -0.41123947     0.08341051
 c     -0.07674339    -0.94987776     0.31176979
 c     -1.19392443    -0.16665299     0.11748580
 c     -1.16220311     1.24169178     0.61179043
 c     -0.01694791     1.59150114    -0.36793539
 c      1.20736107     0.97647203    -0.24808059
 h     -0.11653493    -1.99545437     0.52781451
 h     -2.32093961     1.70748904     0.38268590
 h     -0.25809821     2.35626061    -1.20228352
 h      2.13108192     1.44430618    -0.63563296
 o      2.31156377    -1.24574431     0.04874858
 h      3.21656429    -0.74030061    -0.02412531
 c     -2.50730141    -0.73396881    -0.48356424
 h     -2.42617408    -1.82923034    -0.37739517
 h     -3.36242538    -0.44947448     0.07059798
 h     -2.69087805    -0.49763781    -1.52188672
 h     -0.93716509     1.33224785     1.71001504
          17

 c      1.23138262    -0.41866423     0.07297526
 c     -0.07096104    -0.95648273     0.31681707
 c     -1.19498400    -0.15401170     0.12178305
 c     -1.15450541     1.23377002     0.62423691
 c     -0.03356249     1.58801457    -0.36919617
 c      1.20538963     0.97627205    -0.26274433
 h     -0.15233475    -2.02992707     0.53175287
 h     -2.33294921     1.66585422     0.37438733
 h     -0.28359545     2.35878766    -1.19888121
 h      2.13086796     1.47449866    -0.64042036
 o      2.31425784    -1.24596157     0.05929711
 h      3.21034386    -0.72432817    -0.02082383
 c     -2.49170571    -0.72920118    -0.48715634
 h     -2.44019252    -1.78971627    -0.41053747
 h     -3.32326050    -0.40619481     0.05967166
 h     -2.70511561    -0.47485550    -1.54656186
 h     -0.94067866     1.35559552     1.71101316
          17

 c      1.22498212    -0.42589397     0.06260798
 c     -0.06431697    -0.96387696     0.32164537
 c     -1.19683802    -0.14175688     0.12545498
 c     -1.14919800     1.22708507     0.63601792
 c     -0.05189256     1.58543528    -0.37057327
 c      1.20448430     0.97533740    -0.27782555
 h     -0.18869378    -2.06327609     0.53432378
 h     -2.31084080     1.61962616     0.37216342
 h     -0.30450723     2.35002097    -1.18383709
 h      2.12465410     1.50256752    -0.64324083
 o      2.31741197    -1.24486033     0.06992931
 h      3.18239384    -0.71949390    -0.01594139
 c     -2.47454730    -0.72394038    -0.49116260
 h     -2.45364524    -1.76194376    -0.44448073
 h     -3.29840255    -0.35594214     0.05946021
 h     -2.71464493    -0.45117767    -1.56924952
 h     -0.94259744     1.37892770     1.70736168
          17

 c      1.21931653    -0.43288834     0.05233860
 c     -0.05727029    -0.97242443     0.32627424
 c     -1.19892823    -0.13040465     0.12841311
 c     -1.14643299     1.22172792     0.64694320
 c     -0.07142128     1.58338708    -0.37191130
 c      1.20421229     0.97371276    -0.29326869
 h     -0.22295356    -2.08733187     0.53461961
 h     -2.25728098     1.57217691     0.37658030
 h     -0.32164747     2.33199063    -1.15980341
 h      2.11166613     1.52688147    -0.64384995
 o      2.32065630    -1.24261217     0.08062053
 h      3.13935882    -0.72298626    -0.00987604
 c     -2.45645502    -0.71694193    -0.49603598
 h     -2.46605954    -1.75537253    -0.47760103
 h     -3.28549721    -0.30148012     0.06758683
 h     -2.71748725    -0.42786127    -1.58370286
 h     -0.94201979     1.40173930     1.70272099
          17

 c      1.21464204    -0.43944606     0.04214036
 c     -0.05034773    -0.98221483     0.33065578
 c     -1.20067194    -0.12049396     0.13058255
 c     -1.14587904     1.21771316     0.65694331
 c     -0.09162020     1.58125792    -0.37281567
 c      1.20403920     0.97124054    -0.30890109
 h     -0.25255212    -2.09738240     0.53252250
 h     -2.18010458     1.52835190     0.38701812
 h     -0.33685071     2.30932059    -1.13238780
 h      2.09290666     1.54674204    -0.64262018
 o      2.32318003    -1.23969298     0.09140088
 h      3.09512957    -0.72734857    -0.00387901
 c     -2.43833155    -0.70761700    -0.50171339
 h     -2.47755178    -1.76992900    -0.50887504
 h     -3.27817926    -0.24800629     0.07873190
 h     -2.71238521    -0.40562059    -1.58663426
 h     -0.93820952     1.42355616     1.70068933
          17

 c      1.21137144    -0.44515054     0.03193541
 c     -0.04422634    -0.99305849     0.33467891
 c     -1.20145874    -0.11263718     0.13193533
 c     -1.14633104     1.21492100     0.66621532
 c     -0.11199084     1.57827119    -0.37267897
 c      1.20342453     0.96755924    -0.32444126
 h     -0.27545204    -2.09249862     0.52842899
 h     -2.09627449     1.49537538     0.40050151
 h     -0.35277365     2.28880153    -1.10960771
 h      2.07086437     1.56233208    -0.64048653
 o      2.32385430    -1.23680698     0.10235291
 h      3.06824039    -0.72146959    -0.00005551
 c     -2.42106214    -0.69625935    -0.50788830
 h     -2.48804744    -1.79573784    -0.53737325
 h     -3.27028129    -0.20109345     0.08755699
 h     -2.69883177    -0.38456947    -1.57766810
 h     -0.93087302     1.44369189     1.70361734
          17

 c      1.21004200    -0.44946719     0.02164501
 c     -0.03970868    -1.00448066     0.33818381
 c     -1.20065428    -0.10749655     0.13250369
 c     -1.14542239     1.21301466     0.67537514
 c     -0.13210243     1.57368373    -0.37088561
 c      1.20189981     0.96224374    -0.33956497
 h     -0.29051347    -2.07554002     0.52294393
 h     -2.03500691     1.48338693     0.41038174
 h     -0.37211509     2.27712866    -1.09943610
 h      2.04886442     1.57447507    -0.63871145
 o      2.32198584    -1.23438876     0.11352161
 h      3.06959643    -0.69841196     0.00001646
 c     -2.40536070    -0.68362652    -0.51416466
 h     -2.49693551    -1.81988974    -0.56200188
 h     -3.25794923    -0.16509515     0.09031286
 h     -2.67703201    -0.36421004    -1.55917348
 h     -0.92036386     1.46108069     1.71187395
          17

 c      1.21137441    -0.45161397     0.01112047
 c     -0.03777772    -1.01569822     0.34096223
 c     -1.19757129    -0.10574450     0.13228969
 c     -1.14056500     1.21184785     0.68524649
 c     -0.15194248     1.56709554    -0.36710015
 c      1.19931957     0.95470174    -0.35391054
 h     -0.29777040    -2.05319786     0.51674510
 h     -2.02536787     1.50165321     0.40919670
 h     -0.39650186     2.27622860    -1.10616597
 h      2.03014500     1.58424623    -0.63809997
 o      2.31801728    -1.23210105     0.12479716
 h      3.09149522    -0.66374740    -0.00270680
 c     -2.39174444    -0.67051210    -0.52005432
 h     -2.50349454    -1.83220764    -0.58170616
 h     -3.23994395    -0.14274420     0.08512358
 h     -2.64780361    -0.34345375    -1.53620758
 h     -0.90781612     1.47421678     1.72429522
          17

 c      1.21164550    -0.45540370     0.00157915
 c     -0.03523267    -1.02597342     0.34282216
 c     -1.19350886    -0.10644994     0.13257388
 c     -1.13305955     1.20946306     0.69538060
 c     -0.16933099     1.55964560    -0.36281148
 c      1.19453724     0.94802609    -0.36849076
 h     -0.29950349    -2.03406448     0.51306240
 h     -2.06576049     1.55060127     0.39871648
 h     -0.42234216     2.28819028    -1.12062460
 h      2.01626870     1.59328470    -0.64094884
 o      2.31376263    -1.22926072     0.13602934
 h      3.11817858    -0.62991619    -0.00530133
 c     -2.37944385    -0.65766768    -0.52538028
 h     -2.50584641    -1.82682754    -0.59631841
 h     -3.21665087    -0.13074001     0.07292422
 h     -2.61556210    -0.31928939    -1.51643798
 h     -0.89209301     1.48436168     1.74060249
          17

 c      1.21055668    -0.46065558    -0.00719203
 c     -0.03157000    -1.03438048     0.34356718
 c     -1.18833156    -0.10874496     0.13318349
 c     -1.12545102     1.20684933     0.70583618
 c     -0.18444253     1.55151755    -0.35891829
 c      1.18736616     0.94190979    -0.38311077
 h     -0.29753041    -2.02769659     0.51518075
 h     -2.12632817     1.61811019     0.38848492
 h     -0.44809344     2.30480566    -1.13638687
 h      2.00798550     1.60199222    -0.64649880
 o      2.31039322    -1.22536552     0.14706662
 h      3.13569368    -0.60752465    -0.00501978
 c     -2.36838819    -0.64553218    -0.52995959
 h     -2.50363246    -1.80197426    -0.60553930
 h     -3.19003944    -0.12825943     0.05519142
 h     -2.58239368    -0.29003761    -1.50714775
 h     -0.87473705     1.49074211     1.75839330
          17

 c      1.20808976    -0.46702890    -0.01535665
 c     -0.02668476    -1.04040680     0.34308437
 c     -1.18194129    -0.11200724     0.13401755
 c     -1.11976755     1.20501975     0.71660997
 c     -0.19754798     1.54304954    -0.35626653
 c      1.17792395     0.93612041    -0.39761384
 h     -0.29295293    -2.03924589     0.52502236
 h     -2.18099978     1.69101129     0.38655231
 h     -0.47181039     2.31831903    -1.14697193
 h      2.00413258     1.60939388    -0.65365618
 o      2.30851879    -1.22020735     0.15781523
 h      3.13707694    -0.60177491    -0.00039734
 c     -2.35841470    -0.63426851    -0.53384864
 h     -2.49702072    -1.75985304    -0.60964401
 h     -3.16392758    -0.13318676     0.03454914
 h     -2.54928322    -0.25495484    -1.51234443
 h     -0.85739182     1.49267931     1.77522449
          17

 c      1.20437661    -0.47419155    -0.02296436
 c     -0.02085198    -1.04425580     0.34142189
 c     -1.17427616    -0.11587420     0.13508209
 c     -1.11688183     1.20456947     0.72776750
 c     -0.20884930     1.53456290    -0.35544319
 c      1.16649631     0.93061339    -0.41192642
 h     -0.28517374    -2.06584452     0.54229767
 h     -2.21613552     1.75993150     0.39669378
 h     -0.49185746     2.32360488    -1.14791708
 h      2.00221023     1.61360425    -0.66135861
 o      2.30826719    -1.21382248     0.16823651
 h      3.12143161    -0.61311643     0.00876366
 c     -2.34927118    -0.62361669    -0.53750845
 h     -2.48669757    -1.70704112    -0.60957976
 h     -3.14362216    -0.14215884     0.01448190
 h     -2.51595030    -0.21521416    -1.53042052
 h     -0.84148523     1.48975995     1.78913365
          17

 c      1.19962860    -0.48184967    -0.03002480
 c     -0.01452712    -1.04671299     0.33878565
 c     -1.16535676    -0.12004793     0.13642889
 c     -1.11695687     1.20573265     0.73937287
 c     -0.21848963     1.52621964    -0.35671750
 c      1.15341963     0.92543806    -0.42601898
 h     -0.27237330    -2.09849337     0.56507389
 h     -2.22620384     1.81889150     0.41992433
 h     -0.50734914     2.31838364    -1.13745942
 h      1.99945150     1.61267358    -0.66877916
 o      2.30934468    -1.20649538     0.17836102
 h      3.09366297    -0.63752407     0.02144204
 c     -2.34061677    -0.61279568    -0.54168949
 h     -2.47394848    -1.65493092    -0.60697923
 h     -3.13460958    -0.15129748    -0.00149546
 h     -2.48162153    -0.17386244    -1.55525814
 h     -0.82800028     1.48193785     1.79906385
          17

 c      1.19728332    -0.48871660    -0.03577965
 c     -0.00951767    -1.04558466     0.33439175
 c     -1.15342820    -0.12715642     0.13871682
 c     -1.12215557     1.21006847     0.75107605
 c     -0.22580449     1.51800704    -0.36059801
 c      1.13962530     0.92116010    -0.43855079
 h     -0.24904352    -2.15306017     0.58420058
 h     -2.20863010     1.86234309     0.46198439
 h     -0.52250885     2.30102431    -1.11528879
 h      1.99180670     1.60400962    -0.67754968
 o      2.31005463    -1.19856652     0.18777738
 h      3.06364932    -0.67523399     0.03509714
 c     -2.33297570    -0.60058522    -0.54633875
 h     -2.44580915    -1.62171535    -0.60561822
 h     -3.13902204    -0.16014516    -0.01328257
 h     -2.44186097    -0.13067899    -1.57773351
 h     -0.81802562     1.46908933     1.80024428
          17

 c      1.19429950    -0.49689733    -0.04018494
 c     -0.00377440    -1.04487146     0.32954949
 c     -1.14100087    -0.13299277     0.14172200
 c     -1.13137589     1.21495176     0.76337276
 c     -0.22909476     1.50915430    -0.36655642
 c      1.12276182     0.91850715    -0.45068474
 h     -0.21792460    -2.18956113     0.60340673
 h     -2.16348401     1.88700711     0.51536570
 h     -0.53279783     2.27966165    -1.08398275
 h      1.98030931     1.58700709    -0.69151266
 o      2.30994516    -1.19097201     0.19714404
 h      3.05161011    -0.70368271     0.04452948
 c     -2.32558060    -0.58600086    -0.55262102
 h     -2.41727717    -1.61316114    -0.60679755
 h     -3.15618409    -0.16669924    -0.01958739
 h     -2.40035796    -0.09332527    -1.59346031
 h     -0.80639484     1.45244374     1.79452287
          17

 c      1.19090446    -0.50595682    -0.04335878
 c      0.00254571    -1.04539625     0.32456666
 c     -1.12855913    -0.13705754     0.14550404
 c     -1.14397366     1.22002332     0.77597902
 c     -0.22853888     1.49914860    -0.37387513
 c      1.10309835     0.91723490    -0.46233178
 h     -0.17954553    -2.20099800     0.62068522
 h     -2.09509897     1.89220962     0.57742266
 h     -0.54021510     2.26029929    -1.04996553
 h      1.96542951     1.56288892    -0.71123087
 o      2.30805187    -1.18444904     0.20668867
 h      3.07288441    -0.71217300     0.04606912
 c     -2.31855317    -0.56905165    -0.56061628
 h     -2.38876860    -1.62761205    -0.61176810
 h     -3.18239595    -0.17180328    -0.02249946
 h     -2.35815255    -0.06430407    -1.59929124
 h     -0.79136462     1.43322421     1.78554246
          17

 c      1.18734464    -0.51536885    -0.04543737
 c      0.00926964    -1.04757429     0.31969919
 c     -1.11660698    -0.13898023     0.15011603
 c     -1.15881546     1.22462117     0.78861603
 c     -0.22438561     1.48745869    -0.38170422
 c      1.08096779     0.91697667    -0.47342417
 h     -0.13559586    -2.18542479     0.63492503
 h     -2.01338137     1.88125446     0.64409047
 h     -0.54741877     2.25030237    -1.02038996
 h      1.94837077     1.53369341    -0.73750414
 o      2.30488162    -1.17879885     0.21636215
 h      3.11960025    -0.70519106     0.04059023
 c     -2.31219533    -0.55063258    -0.57009970
 h     -2.36014242    -1.65320182    -0.62095274
 h     -3.21160181    -0.17727982    -0.02544794
 h     -2.31658563    -0.04459458    -1.59491614
 h     -0.77069394     1.41256079     1.77752799
          17

 c      1.18387083    -0.52454523    -0.04658087
 c      0.01617820    -1.05143501     0.31513622
 c     -1.10564228    -0.13852375     0.15558613
 c     -1.17389607     1.22746498     0.80123343
 c     -0.21712804     1.47384478    -0.38936520
 c      1.05687397     0.91725417    -0.48393012
 h     -0.08853728    -2.14546075     0.64605378
 h     -1.93795415     1.86552764     0.70960671
 h     -0.55640875     2.25495331    -0.99998199
 h      1.93056700     1.50178477    -0.77117346
 o      2.30188858    -1.17332848     0.22592375
 h      3.16914415    -0.69522870     0.03215573
 c     -2.30675706    -0.53194524    -0.58061957
 h     -2.33157809    -1.67594372    -0.63434776
 h     -3.23759372    -0.18470731    -0.03182512
 h     -2.27704057    -0.03354444    -1.58284108
 h     -0.74233303     1.39111944     1.77360670
          17

 c      1.18073557    -0.53288705    -0.04697400
 c      0.02301757    -1.05653118     0.31094558
 c     -1.09612461    -0.13558295     0.16189802
 c     -1.18629799     1.22649650     0.81405250
 c     -0.20772376     1.45869054    -0.39659602
 c      1.03163689     0.91749052    -0.49387833
 h     -0.04139813    -2.08917067     0.65565038
 h     -1.89800040     1.86673747     0.76813533
 h     -0.56693367     2.27370634    -0.98841646
 h      1.91296248     1.46923994    -0.81280374
 o      2.30026681    -1.16754596     0.23517098
 h      3.20313525    -0.69137905     0.02427613
 c     -2.30231882    -0.51406834    -0.59155964
 h     -2.30372526    -1.68542998    -0.65178517
 h     -3.25560758    -0.19477913    -0.04409113
 h     -2.24069060    -0.02889076    -1.56825893
 h     -0.70545581     1.36899658     1.77429072
          17

 c      1.17818961    -0.53983953    -0.04681798
 c      0.02951555    -1.06181144     0.30698552
 c     -1.08843459    -0.13020473     0.16898004
 c     -1.19390732     1.22018930     0.82727875
 c     -0.19764438     1.44301688    -0.40348725
 c      1.00650878     0.91702879    -0.50339432
 h      0.00259422    -2.03142789     0.66791870
 h     -1.91192239     1.90158580     0.81779387
 h     -0.57641268     2.30019245    -0.98127696
 h      1.89537079     1.43737882    -0.86233403
 o      2.30062431    -1.16126398     0.24400189
 h      3.21233088    -0.69743903     0.01882622
 c     -2.29878534    -0.49783423    -0.60223030
 h     -2.27744729    -1.67607855    -0.67300460
 h     -3.26306650    -0.20721153    -0.06342119
 h     -2.20824353    -0.02712467    -1.55826082
 h     -0.66115956     1.34605204     1.77737998
          17

 c      1.17647486    -0.54493650    -0.04631952
 c      0.03535916    -1.06577728     0.30288627
 c     -1.08284284    -0.12260336     0.17669944
 c     -1.19738889     1.20950584     0.84105608
 c     -0.18869899     1.42815513    -0.41021142
 c      0.98316960     0.91515261    -0.51272528
 h      0.04086379    -1.99198958     0.68983154
 h     -1.96478998     1.95862011     0.86017877
 h     -0.58156308     2.32594075    -0.97342194
 h      1.87635990     1.40670253    -0.91886366
 o      2.30306475    -1.15450635     0.25240118
 h      3.19516372    -0.71331816     0.01621105
 c     -2.29590313    -0.48377137    -0.61206674
 h     -2.25357171    -1.64667025    -0.69766599
 h     -3.25988414    -0.22087707    -0.08959918
 h     -2.17986816    -0.02457291    -1.55960476
 h     -0.61230631     1.32237529     1.77930999
          17

 c      1.17581998    -0.54783426    -0.04567561
 c      0.04016519    -1.06739501     0.29835054
 c     -1.07952005    -0.11311881     0.18486466
 c     -1.19853289     1.19659905     0.85566221
 c     -0.18275622     1.41539131    -0.41682138
 c      0.96352589     0.91112945    -0.52222408
 h      0.07226803    -1.98468071     0.72751534
 h     -2.02877805     2.01344094     0.89621142
 h     -0.58001023     2.34388551    -0.96132313
 h      1.85382567     1.37722589    -0.98074136
 o      2.30720532    -1.14747563     0.26044859
 h      3.15741238    -0.73556550     0.01518440
 c     -2.29324492    -0.47198271    -0.62090762
 h     -2.23270148    -1.60010133    -0.72540630
 h     -3.24864341    -0.23398435    -0.12098274
 h     -2.15552899    -0.01898395    -1.57539857
 h     -0.56273542     1.29847381     1.77671231
          17

 c      1.17642410    -0.54833730    -0.04505068
 c      0.04356521    -1.06712444     0.29367447
 c     -1.07856059    -0.10215754     0.19322939
 c     -1.19850198     1.18306172     0.87138478
 c     -0.18139419     1.40571042    -0.42320845
 c      0.94931072     0.90431265    -0.53228560
 h      0.09643916    -2.00512321     0.77990311
 h     -2.08460234     2.04923438     0.92603944
 h     -0.57097764     2.34990220    -0.94363078
 h      1.82591915     1.34890507    -1.04593112
 o      2.31207289    -1.14059540     0.26837528
 h      3.11395165    -0.75677613     0.01191641
 c     -2.29019824    -0.46202582    -0.62912897
 h     -2.21500930    -1.54375746    -0.75602230
 h     -3.23451443    -0.24431706    -0.15464422
 h     -2.13550540    -0.01038893    -1.60320340
 h     -0.51624608     1.27517941     1.76754008
          17

 c      1.17840264    -0.54641528    -0.04455041
 c      0.04533101    -1.06644475     0.28971449
 c     -1.07998222    -0.09016887     0.20149875
 c     -1.19780880     1.16980086     0.88838534
 c     -0.18549393     1.39957996    -0.42914526
 c      0.94159395     0.89429782    -0.54325485
 h      0.11274468    -2.03598724     0.83876840
 h     -2.12232460     2.05816217     0.94987804
 h     -0.55540718     2.34326067    -0.92102689
 h      1.79184037     1.32190634    -1.11248327
 o      2.31619403    -1.13447912     0.27659925
 h      3.08761988    -0.76628423    -0.00053740
 c     -2.28606621    -0.45292494    -0.63744165
 h     -2.20002333    -1.48966508    -0.78978507
 h     -3.22426167    -0.24965949    -0.18701409
 h     -2.12048869    -0.00037725    -1.63654089
 h     -0.47575876     1.25346780     1.75158533
          17

 c      1.18171271    -0.54219905    -0.04420987
 c      0.04539243    -1.06664960     0.28735069
 c     -1.08370814    -0.07764640     0.20934272
 c     -1.19667841     1.15735051     0.90666830
 c     -0.19493648     1.39676561    -0.43432529
 c      0.94042722     0.88106325    -0.55534758
 h      0.12053523    -2.06081337     0.89474221
 h     -2.13737837     2.03761566     0.96818494
 h     -0.53595767     2.32702814    -0.89610691
 h      1.75219225     1.29665716    -1.17892705
 o      2.31858675    -1.12950318     0.28546857
 h      3.09392986    -0.75729196    -0.02800890
 c     -2.28031989    -0.44343659    -0.64650186
 h     -2.18667115    -1.45204739    -0.82754983
 h     -3.22372129    -0.24848336    -0.21521195
 h     -2.11117871     0.00933504    -1.66819323
 h     -0.44281855     1.23430735     1.73049636
          17

 c      1.18611854    -0.53596630    -0.04399810
 c      0.04382000    -1.06836572     0.28716797
 c     -1.08955170    -0.06511883     0.21641626
 c     -1.19525170     1.14605182     0.92608933
 c     -0.20861430     1.39627099    -0.43837261
 c      0.94484055     0.86500446    -0.56862087
 h      0.11959869    -2.06954144     0.94097649
 h     -2.12826849     1.98798667     0.98164829
 h     -0.51686570     2.30846120    -0.87329184
 h      1.70883731     1.27372964    -1.24444845
 o      2.31990088    -1.12530454     0.29478254
 h      3.12318684    -0.73509235    -0.06747195
 c     -2.27285282    -0.43266242    -0.65667623
 h     -2.17398832    -1.44028085    -0.86987937
 h     -3.23463542    -0.24062505    -0.23844557
 h     -2.10785723     0.01782344    -1.69262514
 h     -0.41737923     1.21855251     1.70749683
          17

 c      1.19123061    -0.52814310    -0.04382010
 c      0.04081685    -1.07162568     0.28943013
 c     -1.09721296    -0.05311996     0.22238557
 c     -1.19359625     1.13605639     0.94637683
 c     -0.22480781     1.39654308    -0.44087718
 c      0.95319782     0.84684498    -0.58300960
 h      0.11019350    -2.05781749     0.97357741
 h     -2.09631620     1.91238893     0.99122615
 h     -0.50313351     2.29793881    -0.85808527
 h      1.66432391     1.25360361    -1.30874623
 o      2.32158616    -1.12115185     0.30393675
 h      3.15330854    -0.71102788    -0.10940865
 c     -2.26401981    -0.42063779    -0.66810041
 h     -2.16206852    -1.45207529    -0.91536476
 h     -3.25350522    -0.22738049    -0.25823115
 h     -2.11021017     0.02516654    -1.70688385
 h     -0.39788707     1.20686280     1.68684814
          17

 c      1.19658367    -0.51930478    -0.04351664
 c      0.03668929    -1.07602316     0.29413227
 c     -1.10628587    -0.04214861     0.22695689
 c     -1.19150369     1.12716611     0.96717184
 c     -0.24175942     1.39605583    -0.44155212
 c      0.96368357     0.82749035    -0.59840877
 h      0.09294882    -2.02555227     0.99125425
 h     -2.04754288     1.81819023     0.99825679
 h     -0.49860135     2.30420642    -0.85479296
 h      1.62109610     1.23637217    -1.37155302
 o      2.32469074    -1.11647996     0.31238092
 h      3.16837119    -0.69369986    -0.14526210
 c     -2.25446582    -0.40819407    -0.68079968
 h     -2.15199409    -1.47569325    -0.96035258
 h     -3.27362505    -0.21088696    -0.27721404
 h     -2.11734692     0.03232736    -1.71068309
 h     -0.38183352     1.19962976     1.67299517
          17

 c      1.20171071    -0.51015135    -0.04286992
 c      0.03178959    -1.08078620     0.30101184
 c     -1.11627349    -0.03263907     0.22990159
 c     -1.18802758     1.11853602     0.98809177
 c     -0.25813232     1.39402954    -0.44045469
 c      0.97466711     0.80790295    -0.61475771
 h      0.06881304    -1.97655166     0.99546486
 h     -1.99716792     1.72019850     1.00452552
 h     -0.50404683     2.32769090    -0.86363998
 h      1.58087370     1.22152045    -1.43205670
 o      2.32965693    -1.11097868     0.31976613
 h      3.16161993    -0.68741424    -0.16989077
 c     -2.24491431    -0.39634003    -0.69467431
 h     -2.14493089    -1.49800689    -1.00061392
 h     -3.28822766    -0.19334687    -0.29776305
 h     -2.12790182     0.04101982    -1.70628494
 h     -0.36683186     1.19691278     1.66949379
          17

 c      1.20619780    -0.50145181    -0.04162095
 c      0.02645667    -1.08476428     0.30948933
 c     -1.12660701    -0.02495229     0.23106194
 c     -1.18109027     1.10857609     1.00882175
 c     -0.27310887     1.39059291    -0.43799733
 c      0.98485065     0.78901218    -0.63207697
 h      0.03900927    -1.91920171     0.99134095
 h     -1.97325197     1.64177430     1.01195073
 h     -0.51747660     2.35953339    -0.88053147
 h      1.54454795     1.20795172    -1.48864563
 o      2.33646119    -1.10453541     0.32593612
 h      3.13325358    -0.69312146    -0.18143845
 c     -2.23601005    -0.38587593    -0.70945387
 h     -2.14155392    -1.50948232    -1.03287864
 h     -3.29256398    -0.17655892    -0.32121680
 h     -2.14019376     0.05359207    -1.69819431
 h     -0.35174717     1.19840200     1.67817302
          17

 c      1.20971542    -0.49396646    -0.03949614
 c      0.02098885    -1.08643571     0.31860133
 c     -1.13667244    -0.01938903     0.23033057
 c     -1.16874983     1.09609588     1.02920749
 c     -0.28621665     1.38628734    -0.43471952
 c      0.99325859     0.77164317    -0.65044269
 h      0.00479749    -1.86692473     0.98861339
 h     -2.00149516     1.60151235     1.02184150
 h     -0.53604216     2.38763766    -0.89978527
 h      1.51251923     1.19428786    -1.53920924
 o      2.34466963    -1.09722441     0.33095462
 h      3.08964545    -0.70868536    -0.18170726
 c     -2.22822535    -0.37731115    -0.72474464
 h     -2.14198674    -1.50502749    -1.05534276
 h     -3.28467021    -0.16175254    -0.34772480
 h     -2.15245947     0.07268978    -1.69216373
 h     -0.33693814     1.20341627     1.69907096
          17

 c      1.21203689    -0.48835247    -0.03624717
 c      0.01565355    -1.08423671     0.32719039
 c     -1.14585961    -0.01616983     0.22763526
 c     -1.15204108     1.08201667     1.04921702
 c     -0.29715324     1.38158070    -0.43108705
 c      0.99917071     0.75644651    -0.66991426
 h     -0.03302597    -1.83484956     0.99947270
 h     -2.07198693     1.59289633     1.03514057
 h     -0.55736928     2.40223548    -0.91660656
 h      1.48513666     1.17929747    -1.58181448
 o      2.35338055    -1.08935525     0.33521191
 h      3.04435285    -0.72824951    -0.17774126
 c     -2.22180534    -0.37084316    -0.74019814
 h     -2.14590631    -1.48349720    -1.06766656
 h     -3.26549373    -0.14953752    -0.37632614
 h     -2.16313786     0.10041055    -1.69309676
 h     -0.32354277     1.21089713     1.73095902
          17

 c      1.21305607    -0.48506113    -0.03170587
 c      0.01065698    -1.07741793     0.33461669
 c     -1.15362818    -0.01534568     0.22297775
 c     -1.13390753     1.06822357     1.06883046
 c     -0.30571197     1.37669992    -0.42741439
 c      1.00206010     0.74383443    -0.69044658
 h     -0.07406508    -1.83018621     1.03026709
 h     -2.15165374     1.59707533     1.05293678
 h     -0.57989921     2.39768636    -0.92794123
 h      1.46295684     1.16225293    -1.61539060
 o      2.36129649    -1.08145712     0.33947007
 h      3.01700036    -0.74267245    -0.18237422
 c     -2.21673976    -0.36627542    -0.75570913
 h     -2.15261748    -1.44756109    -1.07098317
 h     -3.23882417    -0.13983616    -0.40508171
 h     -2.17107733     0.13709616    -1.70259653
 h     -0.31309462     1.21941522     1.77160228
          17

 c      1.21279681    -0.48426227    -0.02584176
 c      0.00601764    -1.06659696     0.34132193
 c     -1.15954005    -0.01674076     0.21648398
 c     -1.11655693     1.05595065     1.08802420
 c     -0.31175724     1.37163392    -0.42385500
 c      1.00154848     0.73394514    -0.71182098
 h     -0.11696243    -1.84591436     1.07487532
 h     -2.21532118     1.60124705     1.07581505
 h     -0.60286541     2.37231832    -0.93249479
 h      1.44678504     1.14311589    -1.64016886
 o      2.36745658    -1.07392046     0.34439316
 h      3.02164034    -0.74542706    -0.20651050
 c     -2.21278102    -0.36291338    -0.77145342
 h     -2.16109067    -1.40424615    -1.06805647
 h     -3.21090828    -0.13182725    -0.43130981
 h     -2.17556527     0.18061621    -1.71814397
 h     -0.30746966     1.22726144     1.81787232
          17

 c      1.21139735    -0.48583551    -0.01879535
 c      0.00153417    -1.05314409     0.34834423
 c     -1.16325119    -0.01998268     0.20841264
 c     -1.10110757     1.04569475     1.10674580
 c     -0.31520114     1.36614645    -0.42040556
 c      0.99738159     0.72664741    -0.73361833
 h     -0.15884348    -1.86785250     1.12038048
 h     -2.25038233     1.59963569     1.10366208
 h     -0.62632552     2.32810534    -0.93071851
 h      1.43759043     1.12254203    -1.65776793
 o      2.37217316    -1.06654335     0.34974017
 h      3.05188106    -0.73989642    -0.24608927
 c     -2.20954343    -0.35956014    -0.78770241
 h     -2.17007982    -1.36525154    -1.06330027
 h     -3.18915567    -0.12411091    -0.45210723
 h     -2.17625726     0.22686102    -1.73475160
 h     -0.30844293     1.23263971     1.86620367
          17

 c      1.20906519    -0.48943340    -0.01085997
 c     -0.00307282    -1.03836404     0.35657460
 c     -1.16450098    -0.02457386     0.19912896
 c     -1.08807439     1.03752410     1.12487753
 c     -0.31596756     1.35976509    -0.41689984
 c      0.98942978     0.72159324    -0.75525366
 h     -0.19649014    -1.88391701     1.15576068
 h     -2.25179801     1.59020574     1.13589718
 h     -0.65137422     2.27065408    -0.92499084
 h      1.43630775     1.10168948    -1.67084135
 o      2.37652044    -1.05882244     0.35463890
 h      3.08900793    -0.73461910    -0.28646956
 c     -2.20669715    -0.35478591    -0.80460951
 h     -2.17846497    -1.34439428    -1.06185150
 h     -3.17951331    -0.11531767    -0.46526508
 h     -2.17311929     0.27106114    -1.74749086
 h     -0.31705999     1.23390687     1.91323921
          17

 c      1.20602221    -0.49457644    -0.00242496
 c     -0.00802380    -1.02323228     0.36651740
 c     -1.16311623    -0.02995952     0.18906030
 c     -1.07770063     1.03127542     1.14222668
 c     -0.31396313     1.35180681    -0.41301163
 c      0.97771744     0.71830650    -0.77607717
 h     -0.22736288    -1.88686339     1.17467831
 h     -2.21864367     1.57278365     1.17164175
 h     -0.68040080     2.20885910    -0.91968848
 h      1.44348198     1.08182888    -1.68221342
 o      2.38135445    -1.05042313     0.35837737
 h      3.11761581    -0.73560405    -0.31524877
 c     -2.20417635    -0.34760359    -0.82218146
 h     -2.18571627    -1.34994896    -1.06723193
 h     -3.18356923    -0.10497268    -0.47025401
 h     -2.16637854     0.30906900    -1.75315826
 h     -0.33320782     1.22976659     1.95636629
          17

 c      1.20246356    -0.50074265     0.00608836
 c     -0.01341617    -1.00843344     0.37834610
 c     -1.15903099    -0.03558099     0.17864683
 c     -1.07003337     1.02662390     1.15854098
 c     -0.30911592     1.34157729    -0.40834454
 c      0.96247678     0.71627797    -0.79551703
 h     -0.24987376    -1.87357328     1.17483831
 h     -2.15330646     1.54862697     1.20976947
 h     -0.71672173     2.15264721    -0.92019353
 h      1.45875410     1.06385461    -1.69368013
 o      2.38707276    -1.04124862     0.36062820
 h      3.12951603    -0.74507957    -0.32607560
 c     -2.20223990    -0.33809695    -0.84034725
 h     -2.19195946    -1.37759308    -1.07953350
 h     -3.19777665    -0.09387092    -0.46853988
 h     -2.15645171     0.33820728    -1.75086820
 h     -0.35546715     1.21935479     1.99403328
          17

 c      1.19853985    -0.50743327     0.01427637
 c     -0.01919666    -0.99441390     0.39197615
 c     -1.15231804    -0.04091070     0.16829402
 c     -1.06476852     1.02304342     1.17352832
 c     -0.30156839     1.32880304    -0.40267339
 c      0.94420823     0.71502562    -0.81319937
 h     -0.26340967    -1.84427493     1.15718327
 h     -2.06311513     1.52118298     1.24897533
 h     -0.76257743     2.10807600    -0.93000672
 h      1.48039446     1.04796529    -1.70510966
 o      2.39369324    -1.03136588     0.36138767
 h      3.12249622    -0.76258760    -0.31783904
 c     -2.20132731    -0.32722754    -0.85890267
 h     -2.19753811    -1.41357914    -1.09649551
 h     -3.21553323    -0.08358340    -0.46294316
 h     -2.14385627     0.35771653    -1.74210181
 h     -0.38117853     1.20220434     2.02585433
          17

 c      1.19435810    -0.51421471     0.02178683
 c     -0.02513649    -0.98135503     0.40706397
 c     -1.14322010    -0.04546636     0.15834208
 c     -1.06086788     1.01964071     1.18684510
 c     -0.29194078     1.31396183    -0.39617477
 c      0.92370733     0.71410207    -0.82898115
 h     -0.26850806    -1.80274536     1.12595374
 h     -1.96448175     1.49823005     1.28819406
 h     -0.81629831     2.07364144    -0.94783668
 h      1.50525311     1.03374377    -1.71454189
 o      2.40087634    -1.02096279     0.36095651
 h      3.09989655    -0.78559793    -0.29445857
 c     -2.20183647    -0.31617284    -0.87741043
 h     -2.20266905    -1.44358479    -1.11571259
 h     -3.23012049    -0.07562961    -0.45661537
 h     -2.12910758     0.36892880    -1.73054676
 h     -0.40667768     1.17811157     2.05250380
          17

 c      1.18999852    -0.52073500     0.02833492
 c     -0.03080378    -0.96906327     0.42293847
 c     -1.13216055    -0.04880547     0.14905296
 c     -1.05623263     1.01496335     1.19802545
 c     -0.28136134     1.29808329    -0.38934498
 c      0.90202658     0.71306686    -0.84289446
 h     -0.26729508    -1.75748278     1.08951509
 h     -1.88625740     1.49431831     1.32778894
 h     -0.87199849     2.04262896    -0.96824130
 h      1.52930669     1.02054816    -1.71924414
 o      2.40783690    -1.01034453     0.36002398
 h      3.07194702    -0.80952781    -0.26626173
 c     -2.20397803    -0.30594179    -0.89522393
 h     -2.20740307    -1.45766976    -1.13563151
 h     -3.23660774    -0.07093955    -0.45226279
 h     -2.11261372     0.37505021    -1.72156743
 h     -0.42774240     1.14696312     2.07539470
          17

 c      1.18553947    -0.52672004     0.03370133
 c     -0.03557037    -0.95690307     0.43857848
 c     -1.11971592    -0.05053274     0.14061141
 c     -1.04874730     1.00747561     1.20652027
 c     -0.27119438     1.28227570    -0.38270127
 c      0.88037351     0.71146512    -0.85505939
 h     -0.26377079    -1.72238904     1.06054524
 h     -1.85682641     1.52544667     1.36982660
 h     -0.92232189     2.00843826    -0.98494833
 h      1.54855801     1.00790757    -1.71698819
 o      2.41334543    -0.99989369     0.35968673
 h      3.05582929    -0.82842226    -0.25022275
 c     -2.20773105    -0.29725786    -0.91164863
 h     -2.21168522    -1.45091895    -1.15553763
 h     -3.23256224    -0.06968221    -0.45173090
 h     -2.09464719     0.38015031    -1.72081591
 h     -0.44036792     1.10861870     2.09607366
          17

 c      1.18108766    -0.53194795     0.03770681
 c     -0.03877281    -0.94414773     0.45294368
 c     -1.10655031    -0.05034058     0.13311779
 c     -1.03887287     0.99717417     1.21221870
 c     -0.26273934     1.26744075    -0.37658758
 c      0.85997601     0.70882973    -0.86560844
 h     -0.26254145    -1.71253706     1.05199532
 h     -1.87275425     1.59035083     1.41326240
 h     -0.96113378     1.96746652    -0.99326425
 h      1.55989134     0.99574106    -1.70690980
 o      2.41637826    -0.98986301     0.36088189
 h      3.06569772    -0.83841337    -0.26077097
 c     -2.21283378    -0.29044430    -0.92618815
 h     -2.21539886    -1.42290687    -1.17534159
 h     -3.21822444    -0.07127134    -0.45576656
 h     -2.07554058     0.38722441    -1.73189518
 h     -0.44188747     1.06298214     2.11531172
          17

 c      1.17680121    -0.53621907     0.04018257
 c     -0.04006383    -0.93093492     0.46574926
 c     -1.09335631    -0.04804474     0.12659356
 c     -1.02902518     0.98564515     1.21568414
 c     -0.25705294     1.25421113    -0.37114023
 c      0.84193700     0.70470746    -0.87462236
 h     -0.26536632    -1.73268281     1.06788360
 h     -1.90543626     1.66979384     1.45221816
 h     -0.98468483     1.91934385    -0.99074875
 h      1.56168137     0.98442214    -1.68988198
 o      2.41717173    -0.98016637     0.36341519
 h      3.09637930    -0.84121533    -0.29420256
 c     -2.21876336    -0.28527858    -0.93874050
 h     -2.21837821    -1.37763472    -1.19555017
 h     -3.19658336    -0.07440730    -0.46381865
 h     -2.05610525     0.39644434    -1.75438808
 h     -0.43197683     1.01029345     2.13212728
          17

 c      1.17289163    -0.53935151     0.04096950
 c     -0.03956254    -0.91867780     0.47772972
 c     -1.08081712    -0.04359685     0.12100723
 c     -1.02100116     0.97444807     1.21766390
 c     -0.25484050     1.24294790    -0.36631776
 c      0.82709444     0.69869722    -0.88206641
 h     -0.26973524    -1.77190055     1.10013036
 h     -1.93147874     1.74519508     1.48149750
 h     -0.99195247     1.86640708    -0.97722451
 h      1.55416633     0.97476717    -1.66857303
 o      2.41685708    -0.97056806     0.36626543
 h      3.12924151    -0.84108989    -0.33361418
 c     -2.22474092    -0.28094872    -0.94957690
 h     -2.22039719    -1.32404287    -1.21749902
 h     -3.17324375    -0.07716894    -0.47394751
 h     -2.03787014     0.40527551    -1.78406787
 h     -0.41262652     0.95144252     2.14369973
          17

 c      1.16959079    -0.54120504     0.03994774
 c     -0.03759946    -0.90916985     0.48992369
 c     -1.06955924    -0.03710369     0.11630237
 c     -1.01549702     0.96452801     1.21879550
 c     -0.25633971     1.23370821    -0.36193061
 c      0.81591004     0.69048833    -0.88773894
 h     -0.27180789    -1.81338547     1.13673395
 h     -1.93919534     1.80522909     1.49871134
 h     -0.98503560     1.81341960    -0.95494540
 h      1.53958063     0.96799125    -1.64727118
 o      2.41639782    -0.96091850     0.36854512
 h      3.14881789    -0.84094330    -0.36440578
 c     -2.22984507    -0.27620135    -0.95910992
 h     -2.22115562    -1.27575174    -1.24359089
 h     -3.15545169    -0.07731856    -0.48318682
 h     -2.02278736     0.41034010    -1.81510033
 h     -0.38713867     0.88806077     2.14643330
          17

 c      1.16709778    -0.54170274     0.03706610
 c     -0.03448564    -0.90371512     0.50305343
 c     -1.06010272    -0.02884369     0.11242186
 c     -1.01257104     0.95637567     1.21955604
 c     -0.26120696     1.22620080    -0.35763796
 c      0.80843446     0.67989595    -0.89127571
 h     -0.26892796    -1.84405341     1.16869067
 h     -1.92409943     1.84387849     1.50340037
 h     -0.96976764     1.76756991    -0.92901983
 h      1.52175975     0.96556864    -1.63126217
 o      2.41628648    -0.95117239     0.36977713
 h      3.14744968    -0.84194085    -0.37884020
 c     -2.23326881    -0.26977654    -0.96765628
 h     -2.22034436    -1.24705932    -1.27664189
 h     -3.14961519    -0.07299122    -0.48876249
 h     -2.01262262     0.40929373    -1.84231501
 h     -0.35904242     0.82239505     2.13726447
          17

 c      1.16552971    -0.54084378     0.03236273
 c     -0.03046353    -0.90292327     0.51740005
 c     -1.05283139    -0.01926271     0.10932324
 c     -1.01199713     0.95022895     1.22025381
 c     -0.26851806     1.21981720    -0.35295761
 c      0.80440650     0.66689928    -0.89226136
 h     -0.25994612    -1.85660530     1.19112538
 h     -1.88537177     1.85817375     1.49614846
 h     -0.95553972     1.73793373    -0.90727244
 h      1.50482269     0.96883072    -1.62541806
 o      2.41663048    -0.94134636     0.36982254
 h      3.12388609    -0.84416200    -0.37495350
 c     -2.23461935    -0.26113161    -0.97538981
 h     -2.21788384    -1.24440451    -1.31748174
 h     -3.15804637    -0.06356286    -0.48984459
 h     -2.00843995     0.40170249    -1.86243033
 h     -0.33139940     0.75706608     2.11454403
          17

 c      1.16488891    -0.53871904     0.02598511
 c     -0.02571110    -0.90679041     0.53286137
 c     -1.04799714    -0.00894809     0.10698357
 c     -1.01340084     0.94615301     1.22101545
 c     -0.27708867     1.21388126    -0.34745180
 c      0.80346629     0.65169169    -0.89043774
 h     -0.24483730    -1.84857783     1.20243599
 h     -1.82459182     1.84738982     1.47828779
 h     -0.95188208     1.73278247    -0.89761876
 h      1.49111754     0.97822318    -1.63214283
 o      2.41720065    -0.93149637     0.36885530
 h      3.08255895    -0.84696089    -0.35616212
 c     -2.23403739    -0.25082811    -0.98242226
 h     -2.21415907    -1.26155619    -1.36281406
 h     -3.17755640    -0.04999185    -0.48836693
 h     -2.01036935     0.38905347    -1.87442471
 h     -0.30645642     0.69480422     2.07839651
          17

 c      1.16505702    -0.53553036     0.01820949
 c     -0.02033089    -0.91477396     0.54899212
 c     -1.04575326     0.00141280     0.10539096
 c     -1.01623082     0.94397785     1.22176100
 c     -0.28610695     1.20810946    -0.34113625
 c      0.80533176     0.63472233    -0.88587958
 h     -0.22449024    -1.82177306     1.20385969
 h     -1.74623150     1.81390312     1.45213702
 h     -0.96165719     1.75461142    -0.90267763
 h      1.47987810     0.99259517    -1.64993515
 o      2.41737511    -0.92171387     0.36745671
 h      3.03455082    -0.84903663    -0.33275125
 c     -2.23204445    -0.24006877    -0.98878068
 h     -2.20989836    -1.28535552    -1.40652615
 h     -3.20134613    -0.03427201    -0.48800302
 h     -2.01762951     0.37434475    -1.87951553
 h     -0.28549711     0.63819318     2.03072874
          17

 c      1.16581927    -0.53159796     0.00944408
 c     -0.01432882    -0.92578823     0.56498530
 c     -1.04619617     0.01108536     0.10452803
 c     -1.01957582     0.94304482     1.22215404
 c     -0.29542456     1.20283945    -0.33465544
 c      0.80978857     0.61668409    -0.87899587
 h     -0.20078877    -1.78284263     1.19996364
 h     -1.65987241     1.76631715     1.42176773
 h     -0.97837287     1.79775711    -0.91732819
 h      1.46797538     1.00919338    -1.67391886
 o      2.41616756    -0.91211601     0.36665370
 h      2.99727039    -0.84866012    -0.32236674
 c     -2.22927906    -0.23003982    -0.99433445
 h     -2.20583576    -1.30385327    -1.44268120
 h     -3.22224072    -0.01855683    -0.49235958
 h     -2.02871932     0.36151799    -1.88082899
 h     -0.26879914     0.58942616     1.97501087
          17

 c      1.16691173    -0.52735117     0.00020585
 c     -0.00760897    -0.93818775     0.57963639
 c     -1.04939479     0.01934198     0.10435582
 c     -1.02190023     0.94176650     1.22154499
 c     -0.30513997     1.19873113    -0.32892321
 c      0.81654197     0.59844405    -0.87038549
 h     -0.17672954    -1.74417410     1.19952978
 h     -1.58336783     1.72484636     1.39399208
 h     -0.99179613     1.85202936    -0.93285669
 h      1.45199757     1.02445967    -1.69791240
 o      2.41282530    -0.90278304     0.36732786
 h      2.98510640    -0.84480205    -0.34034853
 c     -2.22629392    -0.22161188    -0.99884041
 h     -2.20250146    -1.30955872    -1.46712648
 h     -3.23490823    -0.00458308    -0.50376373
 h     -2.04177399     0.35465930    -1.88247034
 h     -0.25564508     0.55010299     1.91590663
          17

 c      1.16809073    -0.52329958    -0.00893296
 c     -0.00004653    -0.95002406     0.59149486
 c     -1.05539161     0.02551246     0.10478785
 c     -1.02129682     0.93772787     1.21909511
 c     -0.31515222     1.19635601    -0.32470775
 c      0.82510344     0.58095091    -0.86068807
 h     -0.15583183    -1.72170858     1.21441388
 h     -1.54000284     1.72040163     1.37739051
 h     -0.99393612     1.90755009    -0.94183496
 h      1.42988358     1.03502892    -1.71642262
 o      2.40773260    -0.89368847     0.36913735
 h      2.99507452    -0.83836773    -0.38224996
 c     -2.22344668    -0.21526620    -1.00210819
 h     -2.20018212    -1.29928801    -1.47768763
 h     -3.23670215     0.00653732    -0.52286706
 h     -2.05506207     0.35684583    -1.88778526
 h     -0.24429100     0.52107027     1.85885828
          17

 c      1.16919971    -0.51999532    -0.01740014
 c      0.00831975    -0.95992379     0.59951014
 c     -1.06417529     0.02901802     0.10565297
 c     -1.01720777     0.93001801     1.21436853
 c     -0.32507474     1.19601587    -0.32248845
 c      0.83477922     0.56515591    -0.85049885
 h     -0.14009734    -1.72546236     1.25258159
 h     -1.53841232     1.76727896     1.37606583
 h     -0.98070551     1.95693249    -0.93981571
 h      1.40148271     1.03843904    -1.72576673
 o      2.40205630    -0.88476143     0.37082143
 h      3.01213734    -0.83120583    -0.42850139
 c     -2.22085214    -0.21105804    -1.00417050
 h     -2.19893880    -1.27348088    -1.47401463
 h     -3.22783903     0.01437059    -0.54866881
 h     -2.06739509     0.36900917    -1.89749890
 h     -0.23185752     0.50225541     1.80961260
          17

 c      1.17019151    -0.51798525    -0.02466645
 c      0.01713335    -0.96791739     0.60376902
 c     -1.07564275     0.02941096     0.10668912
 c     -1.01125470     0.92096332     1.20768438
 c     -0.33434406     1.19772437    -0.32245585
 c      0.84472636     0.55194206    -0.84031862
 h     -0.12832394    -1.75029421     1.30987121
 h     -1.56229234     1.84221446     1.38622128
 h     -0.95131661     1.99559747    -0.92518037
 h      1.36845634     1.03353113    -1.72454540
 o      2.39681991    -0.87597586     0.37130385
 h      3.02360222    -0.82464225    -0.46199430
 c     -2.21838007    -0.20859691    -1.00530955
 h     -2.19861541    -1.23615184    -1.45766031
 h     -3.21140345     0.01920392    -0.57868823
 h     -2.07816925     0.38960289    -1.90918609
 h     -0.21484476     0.49285983     1.77331216
          17

 c      1.17108889    -0.51775898    -0.03027684
 c      0.02584211    -0.97496486     0.60524920
 c     -1.08956967     0.02643394     0.10761295
 c     -1.00524878     0.91348672     1.19964644
 c     -0.34233281     1.20121693    -0.32451699
 c      0.85402679     0.54204193    -0.83049306
 h     -0.11752560    -1.78146212     1.37303204
 h     -1.59197191     1.91410803     1.40213868
 h     -0.90756803     2.02179596    -0.89876487
 h      1.33398549     1.02069753    -1.71390227
 o      2.39264615    -0.86736127     0.37003546
 h      3.02310238    -0.81927363    -0.47366025
 c     -2.21570087    -0.20706335    -1.00589348
 h     -2.19883691    -1.19546319    -1.43242002
 h     -3.19307939     0.02205509    -0.60930716
 h     -2.08708092     0.41534565    -1.91858115
 h     -0.19105049     0.49225821     1.75297161
          17

 c      1.17191227    -0.51969416    -0.03388269
 c      0.03391538    -0.98198745     0.60502076
 c     -1.10559107     0.02005767     0.10821642
 c     -1.00005794     0.90928935     1.19084775
 c     -0.34838945     1.20592764    -0.32829653
 c      0.86175879     0.53594735    -0.82113848
 h     -0.10521304    -1.80573668     1.42895180
 h     -1.61599597     1.96417459     1.41971824
 h     -0.85357077     2.03706598    -0.86378693
 h      1.30241696     1.00200363    -1.69766897
 o      2.38983179    -0.85898577     0.36691090
 h      3.00941562    -0.81520012    -0.46124311
 c     -2.21240238    -0.20529305    -1.00615697
 h     -2.19905954    -1.16372693    -1.40432750
 h     -3.18000014     0.02445726    -0.63649282
 h     -2.09383039     0.44240554    -1.92154518
 h     -0.16147175     0.50075862     1.74834797
          17

 c      1.17261670    -0.52400546    -0.03527624
 c      0.04093833    -0.98951340     0.60386069
 c     -1.12319769     0.01048257     0.10844271
 c     -0.99578098     0.90899606     1.18182423
 c     -0.35183662     1.21095285    -0.33315411
 c      0.86707656     0.53384798    -0.81210506
 h     -0.09010878    -1.81534714     1.46886546
 h     -1.62923368     1.98413580     1.43628323
 h     -0.79557982     2.04702885    -0.82587975
 h      1.27870290     0.98096472    -1.68202129
 o      2.38838471    -0.85094334     0.36222075
 h      2.98585871    -0.81215743    -0.42859754
 c     -2.20820386    -0.20209556    -1.00613607
 h     -2.19876973    -1.15397342    -1.37999536
 h     -3.17817602     0.02780777    -0.65698859
 h     -2.09799314     0.46735828    -1.91542325
 h     -0.13033442     0.51935832     1.75620500
          17

 c      1.17306238    -0.53071317    -0.03441523
 c      0.04662224    -0.99773866     0.60223052
 c     -1.14175176    -0.00189170     0.10842526
 c     -0.99215976     0.91262887     1.17300157
 c     -0.35202568     1.21512059    -0.33828190
 c      0.86932171     0.53565765    -0.80307043
 h     -0.07194453    -1.80719014     1.48829202
 h     -1.62985499     1.97150788     1.44992454
 h     -0.74101714     2.06115535    -0.79231000
 h      1.26733709     0.96152787    -1.67377278
 o      2.38795412    -0.84334789     0.35672974
 h      2.96126592    -0.80951328    -0.38695465
 c     -2.20319767    -0.19692257    -1.00583525
 h     -2.19776694    -1.17179690    -1.36307243
 h     -3.18942319     0.03250259    -0.66945556
 h     -2.09902632     0.48780280    -1.89958058
 h     -0.10335453     0.54880562     1.77170033
          17

 c      1.17302528    -0.53964195    -0.03143227
 c      0.05079323    -1.00663331     0.60032030
 c     -1.16052193    -0.01652663     0.10848616
 c     -0.98885292     0.91986466     1.16463364
 c     -0.34853888     1.21738621    -0.34296747
 c      0.86816765     0.54113844    -0.79380342
 h     -0.05119568    -1.78160629     1.48629476
 h     -1.61801989     1.92742870     1.45924344
 h     -0.69583722     2.08880946    -0.76922046
 h      1.27081119     0.94627936    -1.67702457
 o      2.38778778    -0.83632483     0.35170547
 h      2.95042541    -0.80629763    -0.35532187
 c     -2.19793005    -0.19031910    -1.00535879
 h     -2.19621247    -1.21004287    -1.35244101
 h     -3.21030430     0.03762103    -0.67466330
 h     -2.09633651     0.50276563    -1.87548431
 h     -0.08576996     0.58887777     1.78987086
          17

 c      1.17223830    -0.55043909    -0.02663684
 c      0.05337203    -1.01596941     0.59803637
 c     -1.17873179    -0.03282420     0.10909331
 c     -0.98550712     0.93005185     1.15675182
 c     -0.34143380     1.21749955    -0.34690624
 c      0.86373138     0.55000470    -0.78442198
 h     -0.02896289    -1.74208185     1.46556410
 h     -1.59613773     1.85694383     1.46360109
 h     -0.66167333     2.13199605    -0.75810114
 h      1.28844276     0.93519685    -1.69027441
 o      2.38717613    -0.82998034     0.34832831
 h      2.96680752    -0.80163525    -0.35094209
 c     -2.19323036    -0.18353661    -1.00477531
 h     -2.19439673    -1.25405812    -1.34467516
 h     -3.23413192     0.04150922    -0.67463362
 h     -2.08937068     0.51291616    -1.84655792
 h     -0.08107210     0.63819166     1.80662659
          17

 c      1.17044138    -0.56259883    -0.02050452
 c      0.05434437    -1.02526737     0.59491298
 c     -1.19561270    -0.05019946     0.11078902
 c     -0.98163575     0.94202955     1.14908222
 c     -0.33124115     1.21624312    -0.35020128
 c      0.85656558     0.56188259    -0.77538089
 h     -0.00692754    -1.69584377     1.43355258
 h     -1.57071406     1.77142107     1.46411566
 h     -0.63618077     2.18286097    -0.75565889
 h      1.31663765     0.92632969    -1.70702713
 o      2.38638719    -0.82435823     0.34657146
 h      3.00764254    -0.79543152    -0.37139682
 c     -2.18993283    -0.17786737    -1.00396929
 h     -2.19255538    -1.29017022    -1.33704303
 h     -3.25405330     0.04265134    -0.67159455
 h     -2.07770471     0.52044311    -1.81768740
 h     -0.09036074     0.69431687     1.81928742
          17

 c      1.16744340    -0.57549871    -0.01363036
 c      0.05371745    -1.03374880     0.59002806
 c     -1.21045418    -0.06813035     0.11410533
 c     -0.97637762     0.95389346     1.14089951
 c     -0.31874980     1.21494414    -0.35305063
 c      0.84754739     0.57619675    -0.76723337
 h      0.01284812    -1.65431525     1.40366029
 h     -1.55536535     1.69157413     1.46547853
 h     -0.61596157     2.22942754    -0.75718596
 h      1.35036328     0.91758373    -1.71926701
 o      2.38653618    -0.81944969     0.34543743
 h      3.05579490    -0.78819237    -0.39859381
 c     -2.18867088    -0.17429543    -1.00268741
 h     -2.19084059    -1.30946282    -1.32840106
 h     -3.26508918     0.04019013    -0.66736698
 h     -2.06114231     0.52826997    -1.79403522
 h     -0.11195239     0.75396247     1.82693348
          17

 c      1.16320478    -0.58845141    -0.00665820
 c      0.05144329    -1.04055900     0.58224975
 c     -1.22264611    -0.08619075     0.11947874
 c     -0.96861276     0.96339861     1.13105494
 c     -0.30485516     1.21492723    -0.35550962
 c      0.83775297     0.59212802    -0.76042920
 h      0.02856185    -1.63040316     1.39251245
 h     -1.56958774     1.64293988     1.47582556
 h     -0.59851149     2.26180120    -0.75915163
 h      1.38466182     0.90789983    -1.72053104
 o      2.38859873    -0.81522845     0.34406166
 h      3.09500193    -0.78041936    -0.41676931
 c     -2.18977514    -0.17336505    -1.00071168
 h     -2.18935481    -1.30791462    -1.31891022
 h     -3.26487860     0.03405286    -0.66313931
 h     -2.03988980     0.53849310    -1.77914098
 h     -0.14115756     0.81325285     1.83072683
          17

 c      1.15790979    -0.60075832    -0.00022094
 c      0.04734032    -1.04545828     0.57115505
 c     -1.23170980    -0.10406769     0.12717659
 c     -0.95830257     0.96975677     1.11876096
 c     -0.29050048     1.21728011    -0.35746011
 c      0.82835556     0.60866767    -0.75524900
 h      0.03942834    -1.63032380     1.40913517
 h     -1.62255433     1.63462529     1.49810648
 h     -0.58255798     2.27438740    -0.75974391
 h      1.41557931     0.89745478    -1.70719649
 o      2.39301416    -0.81166345     0.34204567
 h      3.11586871    -0.77243794    -0.41812227
 c     -2.19322322    -0.17509817    -0.99800842
 h     -2.18818257    -1.28587017    -1.30969777
 h     -3.25383094     0.02490515    -0.65937939
 h     -2.01481833     0.55083468    -1.77329441
 h     -0.17075268     0.86830634     1.83398193
          17

 c      1.15197220    -0.61176609     0.00511396
 c      0.04112807    -1.04925624     0.55775203
 c     -1.23732651    -0.12154407     0.13726783
 c     -0.94740542     0.97432317     1.10430920
 c     -0.27661486     1.22278280    -0.35866724
 c      0.82051816     0.62472199    -0.75180056
 h      0.04549109    -1.64828960     1.44612031
 h     -1.70017978     1.65054977     1.52298912
 h     -0.56788340     2.26588663    -0.75859945
 h      1.44064313     0.88740134    -1.67866791
 o      2.39972507    -0.80872402     0.33935472
 h      3.11526735    -0.76441037    -0.40130624
 c     -2.19861790    -0.17897502    -0.99472196
 h     -2.18738900    -1.24811899    -1.30281670
 h     -3.23515879     0.01407686    -0.65575273
 h     -1.98761551     0.56248343    -1.77356870
 h     -0.19317928     0.91617979     1.84113541
          17

 c      1.14595201    -0.62092493     0.00890468
 c      0.03256006    -1.05322711     0.54380520
 c     -1.23936615    -0.13845538     0.14963952
 c     -0.93821810     0.97869425     1.08847613
 c     -0.26401011     1.23182855    -0.35881708
 c      0.81524417     0.63922599    -0.74999381
 h      0.04687511    -1.67280462     1.48699212
 h     -1.78091442     1.67107924     1.53835417
 h     -0.55527396     2.23917632    -0.75666405
 h      1.45922256     0.87956606    -1.63730735
 o      2.40822724    -0.80639106     0.33626048
 h      3.09585980    -0.75626078    -0.37051407
 c     -2.20522278    -0.18400109    -0.99101964
 h     -2.18696633    -1.20443835    -1.30143348
 h     -3.21468620     0.00344288    -0.65109294
 h     -1.96058810     0.56952047    -1.77547964
 h     -0.20420519     0.95555180     1.85499813
          17

 c      1.14041204    -0.62783942     0.01088390
 c      0.02154666    -1.05839216     0.53082077
 c     -1.23789639    -0.15466879     0.16402351
 c     -0.93201098     0.98371161     1.07207193
 c     -0.25322716     1.24429449    -0.35753431
 c      0.81318072     0.65125589    -0.74948292
 h      0.04358806    -1.69444516     1.51751327
 h     -1.84954109     1.68487881     1.53686410
 h     -0.54669145     2.20169108    -0.75641476
 h      1.47294467     0.87623387    -1.58841065
 o      2.41752273    -0.80467753     0.33341973
 h      3.06737631    -0.74741242    -0.33663607
 c     -2.21210497    -0.18888666    -0.98692687
 h     -2.18675412    -1.16889643    -1.30976546
 h     -3.19978716    -0.00487940    -0.64364691
 h     -1.93617033     0.56870041    -1.77485895
 h     -0.20503874     0.98638922     1.87416727
          17

 c      1.13577551    -0.63229231     0.01096874
 c      0.00823838    -1.06531689     0.51970580
 c     -1.23316710    -0.17008315     0.18001992
 c     -0.92910138     0.98967662     1.05591676
 c     -0.24439428     1.25945304    -0.35440098
 c      0.81445153     0.66012448    -0.74963433
 h      0.03563234    -1.70786554     1.52928667
 h     -1.89776081     1.68714677     1.51559695
 h     -0.54542800     2.16543616    -0.76214870
 h      1.48591051     0.87995380    -1.53983470
 o      2.42614673    -0.80365438     0.33191463
 h      3.04690442    -0.73642485    -0.31769717
 c     -2.21840478    -0.19251665    -0.98229969
 h     -2.18650182    -1.15471423    -1.33168518
 h     -3.19681692    -0.00915118    -0.63186435
 h     -1.91638827     0.55859456    -1.76899087
 h     -0.20076522     1.00911491     1.89349549
          17

 c      1.13222912    -0.63424127     0.00923259
 c     -0.00694084    -1.07417834     0.51082955
 c     -1.22558133    -0.18462274     0.19712856
 c     -0.92934999     0.99665259     1.04074680
 c     -0.23723319     1.27618469    -0.34904369
 c      0.81866550     0.66544905    -0.74963860
 h      0.02309249    -1.71101909     1.51898628
 h     -1.92156023     1.67645454     1.47418646
 h     -0.55539961     2.14395701    -0.77920228
 h      1.50376680     0.89314012    -1.50026273
 o      2.43281598    -0.80342340     0.33268845
 h      3.04942494    -0.72147368    -0.32961320
 c     -2.22363122    -0.19467203    -0.97697593
 h     -2.18624502    -1.16535341    -1.36760903
 h     -3.20785773    -0.00875031    -0.61553650
 h     -1.90243839     0.54002121    -1.75707073
 h     -0.19714989     1.02420306     1.90692678
          17

 c      1.12970777    -0.63380089     0.00586140
 c     -0.02332207    -1.08485425     0.50412716
 c     -1.21566556    -0.19821439     0.21478787
 c     -0.93247662     1.00457832     1.02708176
 c     -0.23132149     1.29365187    -0.34139381
 c      0.82520563     0.66720116    -0.74882752
 h      0.00620455    -1.70442602     1.48740282
 h     -1.91970271     1.65327627     1.41386137
 h     -0.57858279     2.14456444    -0.81069868
 h      1.53070857     0.91720998    -1.47556210
 o      2.43751310    -0.80398022     0.33546052
 h      3.07117575    -0.70253462    -0.36876700
 c     -2.22778284    -0.19622814    -0.97089240
 h     -2.18660882    -1.19188567    -1.41274208
 h     -3.22941685    -0.00443721    -0.59634532
 h     -1.89443471     0.51597365    -1.74031424
 h     -0.19855888     1.03223278     1.90989542
          17

 c      1.12796999    -0.63122479     0.00112457
 c     -0.04006245    -1.09695547     0.49912391
 c     -1.20404371    -0.21075519     0.23241196
 c     -0.93811186     1.01324485     1.01513542
 c     -0.22641167     1.31183183    -0.33195906
 c      0.83361584     0.66574693    -0.74698947
 h     -0.01455222    -1.69124724     1.43958623
 h     -1.89391113     1.61995301     1.33738414
 h     -0.61228751     2.16264477    -0.85392541
 h      1.56598235     0.95149152    -1.46550636
 o      2.44115116    -0.80517099     0.33897946
 h      3.09481494    -0.68198811    -0.41609594
 c     -2.23121638    -0.19852085    -0.96398538
 h     -2.18853026    -1.22062208    -1.45937608
 h     -3.25442675     0.00211706    -0.57719054
 h     -1.89138543     0.49112648    -1.72175827
 h     -0.20735500     1.03403118     1.90032866
          17

 c      1.12671283    -0.62688799    -0.00463732
 c     -0.05623631    -1.10980142     0.49488270
 c     -1.19141247    -0.22208300     0.24942004
 c     -0.94562493     1.02217120     1.00474198
 c     -0.22242188     1.33116589    -0.32170631
 c      0.84368951     0.66183074    -0.74434836
 h     -0.03835654    -1.67800340     1.38589260
 h     -1.85101415     1.58188906     1.24957229
 h     -0.65006972     2.18636870    -0.90134893
 h      1.60378949     0.99291349    -1.46448991
 o      2.44448528    -0.80681046     0.34210752
 h      3.10614585    -0.66263758    -0.45451817
 c     -2.23439140    -0.20269669    -0.95609796
 h     -2.19279291    -1.24062716    -1.50025074
 h     -3.27554472     0.00906298    -0.56093844
 h     -1.89154232     0.47080463    -1.70544149
 h     -0.22394620     1.03075868     1.87886032
          17

 c      1.12566343    -0.62126315    -0.01102413
 c     -0.07092317    -1.12243792     0.49003128
 c     -1.17851485    -0.23196391     0.26525929
 c     -0.95378395     1.03040647     0.99531137
 c     -0.21919994     1.35190377    -0.31168385
 c      0.85524375     0.65646499    -0.74127336
 h     -0.06406285    -1.67468624     1.34195908
 h     -1.80695648     1.54973697     1.15766844
 h     -0.68507925     2.20490381    -0.94482030
 h      1.63673105     1.03694613    -1.46533583
 o      2.44780965    -0.80875624     0.34416631
 h      3.09861481    -0.64648938    -0.47452828
 c     -2.23764186    -0.20943773    -0.94708020
 h     -2.19982994    -1.24583334    -1.53010302
 h     -3.28738702     0.01485705    -0.54952577
 h     -1.89323950     0.45931029    -1.69468966
 h     -0.24691299     1.02393074     1.84885390
          17

 c      1.12462763    -0.61488838    -0.01759564
 c     -0.08326423    -1.13395176     0.48325931
 c     -1.16610962    -0.24010680     0.27942108
 c     -0.96069585     1.03652588     0.98599316
 c     -0.21639907     1.37386643    -0.30278112
 c      0.86792721     0.65077774    -0.73805478
 h     -0.09049561    -1.69124134     1.32294829
 h     -1.78755474     1.53947671     1.06946516
 h     -0.71213630     2.21179986    -0.97820892
 h      1.65899891     1.07893173    -1.46231014
 o      2.45106652    -0.81092220     0.34486365
 h      3.07157101    -0.63456750    -0.47299938
 c     -2.24103527    -0.21888283    -0.93697175
 h     -2.20972805    -1.23443291    -1.54584369
 h     -3.28735723     0.01845678    -0.54361722
 h     -1.89587944     0.45819184    -1.69016217
 h     -0.27310404     1.01534889     1.81632882
          17

 c      1.12350219    -0.60832725    -0.02389888
 c     -0.09250681    -1.14412093     0.47429921
 c     -1.15493333    -0.24621567     0.29145084
 c     -0.96521825     1.03953061     0.97614075
 c     -0.21350201     1.39653656    -0.29567025
 c      0.88120376     0.64587788    -0.73484762
 h     -0.11669210    -1.72990597     1.33189362
 h     -1.81157662     1.56206365     0.98850633
 h     -0.72810304     2.20470236    -0.99793951
 h      1.66757103     1.11499062    -1.45211396
 o      2.45392658    -0.81329085     0.34425530
 h      3.02911539    -0.62676402    -0.45247934
 c     -2.24433951    -0.23065025    -0.92605455
 h     -2.22226672    -1.20816573    -1.54652210
 h     -3.27576999     0.01940904    -0.54257164
 h     -1.90025052     0.46573224    -1.68925968
 h     -0.29793688     1.00690054     1.78943403
          17

 c      1.12225748    -0.60212802    -0.02949442
 c     -0.09808422    -1.15359521     0.46415235
 c     -1.14564978    -0.25006754     0.30095910
 c     -0.96874719     1.04002227     0.96541500
 c     -0.20990583     1.41920526    -0.29078222
 c      0.89441860     0.64274469    -0.73168516
 h     -0.14159012    -1.78268902     1.35684315
 h     -1.86799505     1.60978181     0.91475496
 h     -0.73170532     2.18444373    -1.00293359
 h      1.66223001     1.14249492    -1.43386446
 o      2.45576853    -0.81595178     0.34283439
 h      2.98054985    -0.62125330    -0.42252352
 c     -2.24708508    -0.24394322    -0.91469390
 h     -2.23694222    -1.17230670    -1.53365609
 h     -3.25575867     0.01794182    -0.54452463
 h     -1.90786286     0.47810548    -1.68750782
 h     -0.31668921     1.00030953     1.77650277
          17

 c      1.12090855    -0.59678059    -0.03398018
 c     -0.09968470    -1.16326702     0.45416653
 c     -1.13878821    -0.25157726     0.30763306
 c     -0.97366221     1.03945598     0.95361259
 c     -0.20500079     1.44104532    -0.28823482
 c      0.90684807     0.64213066    -0.72847519
 h     -0.16382407    -1.83809636     1.38163371
 h     -1.93088301     1.66503585     0.84997691
 h     -0.72358590     2.15468273    -0.99482192
 h      1.64535715     1.16040270    -1.40896870
 o      2.45568276    -0.81914638     0.34160579
 h      2.94037522    -0.61379934    -0.40077880
 c     -2.24866945    -0.25766444    -0.90308580
 h     -2.25302168    -1.13610193    -1.51188654
 h     -3.23290495     0.01502065    -0.54658909
 h     -1.91997834     0.49112036    -1.68059284
 h     -0.32739935     0.99705966     1.78204532
          17

 c      1.11949309    -0.59267411    -0.03702046
 c     -0.09726997    -1.17371900     0.44531697
 c     -1.13467918    -0.25083734     0.31124066
 c     -0.98125732     1.03898168     0.94093807
 c     -0.19817661     1.46110221    -0.28774687
 c      0.91770974     0.64447664    -0.72496759
 h     -0.18199421    -1.88709387     1.39434599
 h     -1.98148766     1.71409557     0.79704819
 h     -0.70676804     2.12207445    -0.97854729
 h      1.62184853     1.16963425    -1.38117016
 o      2.45285647    -0.82317151     0.34160926
 h      2.92217952    -0.59932156    -0.40522757
 c     -2.24848640    -0.27054653    -0.89109371
 h     -2.26973085    -1.11222782    -1.48898579
 h     -3.21406690     0.01215497    -0.54536432
 h     -1.93702275     0.50143935    -1.66568919
 h     -0.33298808     0.99840577     1.80356465
          17

 c      1.11806761    -0.59006163    -0.03837929
 c     -0.09106365    -1.18510872     0.43810692
 c     -1.13341497    -0.24812203     0.31163137
 c     -0.99167067     1.03928941     0.92802385
 c     -0.18878875     1.47829301    -0.28861558
 c      0.92617303     0.64986160    -0.72073335
 h     -0.19490775    -1.92437331     1.38850835
 h     -2.01078418     1.74926336     0.75799997
 h     -0.68697542     2.09613559    -0.96266492
 h      1.59882899     1.17326997    -1.35644347
 o      2.44731974    -0.82803619     0.34276544
 h      2.92670339    -0.57740258    -0.43563411
 c     -2.24611511    -0.28149425    -0.87836254
 h     -2.28653413    -1.11258688    -1.47309741
 h     -3.20500651     0.01071166    -0.53789468
 h     -1.95846208     0.50711374    -1.64190858
 h     -0.33966099     1.00520151     1.83308546
          17

 c      1.11670889    -0.58904605    -0.03793486
 c     -0.08150787    -1.19724681     0.43268245
 c     -1.13485466    -0.24384926     0.30874253
 c     -1.00451339     1.04080314     0.91559790
 c     -0.17625163     1.49159140    -0.28991341
 c      0.93146696     0.65805175    -0.71524170
 h     -0.20165758    -1.94774940     1.36180588
 h     -2.01566777     1.76682389     0.73372490
 h     -0.67120849     2.08699162    -0.95727039
 h      1.58426457     1.17578511    -1.34185366
 o      2.43987725    -0.83337956     0.34386908
 h      2.94271060    -0.55361932    -0.47334069
 c     -2.24155145    -0.29017366    -0.86471444
 h     -2.30305846    -1.14058366    -1.46705329
 h     -3.20766522     0.01092804    -0.52274776
 h     -1.98293811     0.50778404    -1.61030911
 h     -0.35352086     1.01768553     1.86150446
          17

 c      1.11550252    -0.58959002    -0.03566923
 c     -0.06919001    -1.20967849     0.42890987
 c     -1.13866827    -0.23851549     0.30261109
 c     -1.01926211     1.04378822     0.90422905
 c     -0.16039045     1.50048783    -0.29101724
 c      0.93315791     0.66870355    -0.70810801
 h     -0.20169419    -1.95775559     1.31523768
 h     -1.99648067     1.76559470     0.72419971
 h     -0.66335206     2.10006008    -0.96800545
 h      1.58377346     1.18058553    -1.34259296
 o      2.43136106    -0.83880078     0.34375220
 h      2.95870268    -0.53428418    -0.49982006
 c     -2.23532048    -0.29723979    -0.85033945
 h     -2.31852551    -1.18808750    -1.46600554
 h     -3.21920140     0.01144701    -0.50042225
 h     -2.00854260     0.50475607    -1.57374596
 h     -0.37859379     1.03548136     1.88161474
          17

 c      1.11452504    -0.59153546    -0.03164814
 c     -0.05475569    -1.22170205     0.42636210
 c     -1.14439785    -0.23262861     0.29338885
 c     -1.03532323     1.04832168     0.89425604
 c     -0.14175084     1.50533815    -0.29202629
 c      0.93145140     0.68159265    -0.69938646
 h     -0.19504239    -1.95803605     1.25332183
 h     -1.95667396     1.74682650     0.72848986
 h     -0.66056431     2.13220003    -0.99122947
 h      1.59731552     1.18727047    -1.35867141
 o      2.42232894    -0.84405033     0.34178322
 h      2.96773728    -0.52338505    -0.50472556
 c     -2.22831470    -0.30385525    -0.83551463
 h     -2.33158631    -1.24153476    -1.46187894
 h     -3.23370535     0.00989056    -0.47276160
 h     -2.03322527     0.50082054    -1.53647054
 h     -0.41648686     1.05775110     1.88905673
          17

 c      1.11383289    -0.59461203    -0.02601167
 c     -0.03882225    -1.23232151     0.42425205
 c     -1.15151336    -0.22664887     0.28136158
 c     -1.05187128     1.05413861     0.88580702
 c     -0.12143493     1.50714558    -0.29348440
 c      0.92721521     0.69658392    -0.68960136
 h     -0.18270683    -1.95641523     1.18491514
 h     -1.90443596     1.71556069     0.74434668
 h     -0.65566675     2.17461368    -1.01720823
 h      1.61931474     1.19186289    -1.38476258
 o      2.41309939    -0.84904197     0.33780606
 h      2.96698870    -0.52241929    -0.48498595
 c     -2.22148065    -0.31111566    -0.82036396
 h     -2.34078129    -1.28894147    -1.44828787
 h     -3.24496052     0.00391172    -0.44197324
 h     -2.05532080     0.49944019    -1.50317476
 h     -0.46657782     1.08334416     1.88240291
          17

 c      1.11347133    -0.59843334    -0.01897482
 c     -0.02192777    -1.24025236     0.42147429
 c     -1.15945074    -0.22094834     0.26696522
 c     -1.06756313     1.06038160     0.87882340
 c     -0.10074174     1.50712774    -0.29582453
 c      0.92172411     0.71337041    -0.67949825
 h     -0.16698044    -1.96521574     1.12278571
 h     -1.85585768     1.68327691     0.76759529
 h     -0.64197784     2.21832798    -1.03651720
 h      1.64208874     1.18974659    -1.41336626
 o      2.40378964    -0.85384701     0.33205576
 h      2.95722320    -0.53053776    -0.44348545
 c     -2.21558938    -0.31975643    -0.80493348
 h     -2.34496953    -1.32249703    -1.42202554
 h     -3.24834359    -0.00806830    -0.40993543
 h     -2.07403359     0.50312863    -1.47743325
 h     -0.52604575     1.11088151     1.86336491
          17

 c      1.11350861    -0.60249048    -0.01083402
 c     -0.00460216    -1.24431633     0.41706782
 c     -1.16762793    -0.21579573     0.25078455
 c     -1.08052385     1.06554634     0.87298930
 c     -0.08100427     1.50651215    -0.29911487
 c      0.91641138     0.73128095    -0.66980144
 h     -0.15069174    -1.99692853     1.07829562
 h     -1.83522792     1.66841195     0.79245513
 h     -0.61551706     2.25689544    -1.04300708
 h      1.65900864     1.17798265    -1.43787081
 o      2.39426175    -0.85873003     0.32519047
 h      2.94367639    -0.54403001    -0.38957166
 c     -2.21116261    -0.33004206    -0.78937115
 h     -2.34350268    -1.33854055    -1.38270624
 h     -3.24152668    -0.02661916    -0.37791006
 h     -2.08958505     0.51178407    -1.46030146
 h     -0.58968078     1.13884819     1.83741855
          17

 c      1.11408724    -0.60615016    -0.00197471
 c      0.01242595    -1.24431489     0.41099237
 c     -1.17544044    -0.21136973     0.23352243
 c     -1.08956743     1.06844664     0.86750719
 c     -0.06354740     1.50649499    -0.30308060
 c      0.91272730     0.74928128    -0.66110836
 h     -0.13509224    -2.05423028     1.05243858
 h     -1.86062918     1.68502318     0.81433933
 h     -0.57496554     2.28668932    -1.03385458
 h      1.66581371     1.15583961    -1.45385947
 o      2.38403511    -0.86419316     0.31832843
 h      2.93742035    -0.55567011    -0.33961189
 c     -2.20849616    -0.34177348    -0.77398359
 h     -2.33629247    -1.33728121    -1.33232200
 h     -3.22456307    -0.05133521    -0.34645328
 h     -2.10290317     0.52238161    -1.45018078
 h     -0.65007799     1.16584571     1.81418351
          17

 c      1.11544398    -0.60867707     0.00713589
 c      0.02815232    -1.24134643     0.40417422
 c     -1.18225252    -0.20778882     0.21594855
 c     -1.09580416     1.06963305     0.86117548
 c     -0.04958377     1.50816497    -0.30721289
 c      0.91199913     0.76611816    -0.65384406
 h     -0.11910062    -2.12628893     1.03537894
 h     -1.92342065     1.72615200     0.83181614
 h     -0.52119280     2.30670114    -1.00900509
 h      1.66084966     1.12443880    -1.45936556
 o      2.37251710    -0.87083593     0.31266000
 h      2.95178645    -0.55700510    -0.31075138
 c     -2.20769722    -0.35437093    -0.75913061
 h     -2.32389670    -1.32317018    -1.27523387
 h     -3.19982689    -0.08095264    -0.31534424
 h     -2.11513429     0.53031477    -1.44400469
 h     -0.69957068     1.19097436     1.80519573
          17

 c      1.11784728    -0.60929579     0.01598439
 c      0.04148801    -1.23703330     0.39771082
 c     -1.18741424    -0.20511910     0.19884744
 c     -1.10141907     1.07069017     0.85317448
 c     -0.03999995     1.51230168    -0.31086481
 c      0.91519829     0.78054459    -0.64818440
 h     -0.10106044    -2.19736082     1.01563211
 h     -1.99916577     1.77262404     0.84431981
 h     -0.45710811     2.31881590    -0.97101832
 h      1.64513764     1.08631064    -1.45499604
 o      2.35987380    -0.87888394     0.30847385
 h      2.98887206    -0.54590865    -0.30540274
 c     -2.20869804    -0.36694653    -0.74506875
 h     -2.30759031    -1.30569992    -1.21832799
 h     -3.17183598    -0.11352531    -0.28350460
 h     -2.12732811     0.53118383    -1.43869849
 h     -0.73400368     1.21363719     1.81713907
          17

 c      1.12146335    -0.60728643     0.02407711
 c      0.05148931    -1.23275021     0.39233842
 c     -1.19030744    -0.20337416     0.18296706
 c     -1.10776485     1.07292403     0.84365738
 c     -0.03509715     1.51908541    -0.31330842
 c      0.92264971     0.79156466    -0.64393976
 h     -0.08016621    -2.25486742     0.98587099
 h     -2.06818539     1.80956107     0.85093274
 h     -0.38767686     2.32871634    -0.92537022
 h      1.62260256     1.04505740    -1.44430253
 o      2.34735635    -0.88804099     0.30505415
 h      3.03462940    -0.52890414    -0.30976246
 c     -2.21129720    -0.37842801    -0.73188915
 h     -2.28916019    -1.29873447    -1.17024196
 h     -3.14658084    -0.14678270    -0.24909648
 h     -2.14034952     0.52200540    -1.43213107
 h     -0.75465576     1.23259115     1.84603594
          17

 c      1.12623092    -0.60209443     0.03102020
 c      0.05751784    -1.22936089     0.38837309
 c     -1.19040190    -0.20253046     0.16896963
 c     -1.11520703     1.07712172     0.83345553
 c     -0.03446481     1.52790673    -0.31379315
 c      0.93384677     0.79861476    -0.64047909
 h     -0.05663255    -2.29133881     0.94310442
 h     -2.11952070     1.82928308     0.85081478
 h     -0.31928277     2.34640040    -0.88028023
 h      1.60009253     1.00493649    -1.43406866
 o      2.33643387    -0.89793189     0.30164561
 h      3.07228466    -0.51393998    -0.30950726
 c     -2.21530577    -0.38801914    -0.71966019
 h     -2.27015822    -1.31479375    -1.13811246
 h     -3.12988839    -0.17876147    -0.21012606
 h     -2.15490128     0.50179686    -1.42354829
 h     -0.76593046     1.24583838     1.88025572
          17

 c      1.13180857    -0.59342370     0.03658517
 c      0.05933864    -1.22719351     0.38579439
 c     -1.18731483    -0.20255570     0.15738947
 c     -1.12363207     1.08367104     0.82342899
 c     -0.03718710     1.53762497    -0.31175383
 c      0.94758489     0.80163004    -0.63684896
 h     -0.03144784    -2.30378239     0.88734810
 h     -2.14800404     1.82875618     0.84348514
 h     -0.25739584     2.38319993    -0.84398259
 h      1.58596402     0.97002759    -1.43312198
 o      2.32817588    -0.90836389     0.29788068
 h      3.09126521    -0.50596255    -0.29698101
 c     -2.22073619    -0.39593273    -0.70863787
 h     -2.25126778    -1.35555539    -1.12315609
 h     -3.12504575    -0.20850101    -0.16563358
 h     -2.17156763     0.47183757    -1.41375684
 h     -0.77220039     1.25161020     1.90787181
          17

 c      1.13762497    -0.58129106     0.04074344
 c      0.05714145    -1.22603664     0.38431693
 c     -1.18087581    -0.20344080     0.14859191
 c     -1.13275808     1.09263919     0.81412218
 c     -0.04227268     1.54741309    -0.30720380
 c      0.96248394     0.80101971    -0.63220969
 h     -0.00617067    -2.29333649     0.82074610
 h     -2.15193158     1.80766501     0.82884839
 h     -0.20368340     2.44342974    -0.81928237
 h      1.58618413     0.94300949    -1.44803259
 o      2.32314917    -0.91931734     0.29369739
 h      3.08774800    -0.50675477    -0.27019882
 c     -2.22782162    -0.40347866    -0.69913353
 h     -2.23284809    -1.41011757    -1.12052761
 h     -3.13117750    -0.23627908    -0.11680363
 h     -2.19086491     0.43561396    -1.40515012
 h     -0.77651515     1.24908689     1.92070586
          17

 c      1.14302533    -0.56603598     0.04366910
 c      0.05146936    -1.22509636     0.38343954
 c     -1.17118284    -0.20521884     0.14273775
 c     -1.14218987     1.10378177     0.80572091
 c     -0.04883650     1.55736930    -0.30083148
 c      0.97755220     0.79758072    -0.62635047
 h      0.01724365    -2.26602173     0.74725568
 h     -2.13253055     1.76791134     0.80715899
 h     -0.15652143     2.51903816    -0.80166394
 h      1.60037689     0.92449622    -1.47790290
 o      2.32139184    -0.93090487     0.28923774
 h      3.06400793    -0.51522165    -0.23143229
 c     -2.23683353    -0.41229619    -0.69114588
 h     -2.21573997    -1.46367124    -1.12359339
 h     -3.14388295    -0.26314534    -0.06696588
 h     -2.21329014     0.39814274    -1.40132173
 h     -0.78058721     1.23849986     1.91488414
          17

 c      1.14746025    -0.54828926     0.04571181
 c      0.04306396    -1.22295366     0.38251367
 c     -1.15861907    -0.20796321     0.13977321
 c     -1.15129215     1.11648426     0.79809401
 c     -0.05598378     1.56812847    -0.29356178
 c      0.99227740     0.79236020    -0.61973267
 h      0.03678303    -2.23401969     0.67228087
 h     -2.09526322     1.71433003     0.77895022
 h     -0.11417587     2.59543126    -0.78401465
 h      1.62257170     0.91364100    -1.51441602
 o      2.32230355    -0.94339596     0.28485155
 h      3.02941388    -0.52663457    -0.18732656
 c     -2.24787071    -0.42366432    -0.68428474
 h     -2.20125214    -1.50485551    -1.12709719
 h     -3.15756624    -0.29021176    -0.02042792
 h     -2.23932312     0.36437678    -1.40583147
 h     -0.78502850     1.22098606     1.89037818
          17

 c      1.15063884    -0.52890287     0.04734087
 c      0.03266449    -1.21775802     0.38091385
 c     -1.14381689    -0.21177460     0.13945512
 c     -1.15891695     1.12965227     0.79082681
 c     -0.06277419     1.58021982    -0.28615298
 c      1.00634269     0.78652253    -0.61307664
 h      0.05100738    -2.21446842     0.60112492
 h     -2.05294613     1.65626832     0.74477076
 h     -0.07617610     2.65976346    -0.76108136
 h      1.64554673     0.90913277    -1.54704081
 o      2.32457909    -0.95727485     0.28111495
 h      3.00139410    -0.53152115    -0.14900474
 c     -2.26075800    -0.43822475    -0.67802350
 h     -2.19078907    -1.52753064    -1.12780246
 h     -3.16756253    -0.31823882     0.01887087
 h     -2.26931583     0.33703575    -1.42020159
 h     -0.78945276     1.19841507     1.85079896
          17

 c      1.15259272    -0.50883817     0.04906752
 c      0.02084663    -1.20804896     0.37832707
 c     -1.12758476    -0.21677266     0.14140380
 c     -1.16322390     1.14172518     0.78326191
 c     -0.06830756     1.59384837    -0.27910138
 c      1.01941982     0.78125410    -0.60701230
 h      0.05949618    -2.22088964     0.53594949
 h     -2.02795978     1.60796918     0.70452059
 h     -0.04283359     2.70402666    -0.73034265
 h      1.66390721     0.90973844    -1.56735046
 o      2.32669755    -0.97304614     0.27854392
 h      2.99836449    -0.51893446    -0.12706825
 c     -2.27507985    -0.45595113    -0.67196790
 h     -2.18556488    -1.53018273    -1.12419473
 h     -3.17115324    -0.34757195     0.04817759
 h     -2.30325775     0.31533739    -1.44243903
 h     -0.79244288     1.17316412     1.80351227
          17

 c      1.15364608    -0.48903653     0.05136878
 c      0.00801230    -1.19381422     0.37487268
 c     -1.11082454    -0.22309322     0.14516731
 c     -1.16248590     1.15130999     0.77454749
 c     -0.07180666     1.60894474    -0.27268074
 c      1.03114772     0.77767708    -0.60196721
 h      0.06229533    -2.25156714     0.47457536
 h     -2.04276848     1.58192175     0.65722527
 h     -0.01456591     2.72482799    -0.69134931
 h      1.67482978     0.91450324    -1.57039066
 o      2.32811328    -0.99055234     0.27696225
 h      3.02193162    -0.48775298    -0.12106245
 c     -2.29028505    -0.47626623    -0.66592043
 h     -2.18638645    -1.51544713    -1.11630702
 h     -3.16778683    -0.37824423     0.06625869
 h     -2.34056737     0.29584029    -1.46752095
 h     -0.79162460     1.14772884     1.75928651
          17

 c      1.15432016    -0.47032627     0.05463883
 c     -0.00550835    -1.17639199     0.37083628
 c     -1.09447440    -0.23085938     0.15027787
 c     -1.15699710     1.15824295     0.76361740
 c     -0.07266580     1.62521769    -0.26697617
 c      1.04117863     0.77674653    -0.59815374
 h      0.05918897    -2.29111349     0.41364944
 h     -2.09660372     1.57714695     0.60383323
 h      0.00848347     2.72287577    -0.64519614
 h      1.67787561     0.92287317    -1.55462847
 o      2.32938235    -1.00881186     0.27558175
 h      3.05577060    -0.44959968    -0.12050754
 c     -2.30578398    -0.49820034    -0.65977077
 h     -2.19340723    -1.49033407    -1.10592658
 h     -3.15902339    -0.41009361     0.07356866
 h     -2.38011078     0.27453848    -1.48941047
 h     -0.78445079     1.12421306     1.72982373
          17

 c      1.15519849    -0.45337334     0.05915998
 c     -0.01936105    -1.15745854     0.36641072
 c     -1.07950101    -0.24009154     0.15628967
 c     -1.14886912     1.16331898     0.74947921
 c     -0.07049192     1.64210335    -0.26188033
 c      1.04919527     0.77914337    -0.59553397
 h      0.04991341    -2.32249822     0.35157518
 h     -2.16570230     1.58246119     0.54944292
 h      0.02664557     2.70334951    -0.59446760
 h      1.67486521     0.93485077    -1.52186205
 o      2.33109865    -1.02672372     0.27369569
 h      3.08318165    -0.41781714    -0.11586219
 c     -2.32100186    -0.52050977    -0.65337099
 h     -2.20587232    -1.46644163    -1.09690618
 h     -3.14840507    -0.44282496     0.07241839
 h     -2.42043741     0.24851717    -1.50297070
 h     -0.77020807     1.10413777     1.72206892
          17

 c      1.15679297    -0.43864963     0.06507872
 c     -0.03307822    -1.13843781     0.36167228
 c     -1.06691663    -0.25059438     0.16279458
 c     -1.13992251     1.16722440     0.73188825
 c     -0.06513907     1.65863132    -0.25708413
 c      1.05487273     0.78519663    -0.59374834
 h      0.03454860    -2.33403619     0.28862252
 h     -2.22643729     1.58830096     0.50004589
 h      0.04093861     2.67706271    -0.54336675
 h      1.67003722     0.95119356    -1.47743321
 o      2.33344622    -1.04348059     0.27092382
 h      3.09485278    -0.40112022    -0.10236740
 c     -2.33539183    -0.54189456    -0.64652487
 h     -2.22217205    -1.45791339    -1.09453864
 h     -3.14109168    -0.47604986     0.06694675
 h     -2.46007103     0.21662104    -1.50497798
 h     -0.75169508     1.08885921     1.73333043
          17

 c      1.15945615    -0.42641530     0.07239246
 c     -0.04600993    -1.12045367     0.35663915
 c     -1.05778413    -0.26189382     0.16942330
 c     -1.13099433     1.17022560     0.71140045
 c     -0.05670416     1.67339441    -0.25213310
 c      1.05783562     0.79486039    -0.59208813
 h      0.01358605    -2.31995304     0.22607676
 h     -2.26468652     1.58983360     0.45974152
 h      0.05320900     2.66048043    -0.49724772
 h      1.67008589     0.97354167    -1.43007159
 o      2.33628601    -1.05859400     0.26714544
 h      3.08791558    -0.40345495    -0.07893590
 c     -2.34842841    -0.56154405    -0.63914435
 h     -2.24067158    -1.47481827    -1.10262496
 h     -3.14279702    -0.50940729     0.06235493
 h     -2.49774704     0.17953583    -1.49446858
 h     -0.73411591     1.07986897     1.75345205
          17

 c      1.16335327    -0.41672906     0.08095616
 c     -0.05732675    -1.10439857     0.35131349
 c     -1.05318373    -0.27325878     0.17584311
 c     -1.12234427     1.17232254     0.68886903
 c     -0.04544605     1.68502672    -0.24662684
 c      1.05774163     0.80776685    -0.58967364
 h     -0.01212929    -2.27927439     0.16557140
 h     -2.27388224     1.58537683     0.43058199
 h      0.06556814     2.66999766    -0.46055707
 h      1.68282722     1.00410583    -1.38959642
 o      2.33924694    -1.07187065     0.26242805
 h      3.06457283    -0.42453584    -0.04703537
 c     -2.35966928    -0.57970626    -0.63138194
 h     -2.26075827    -1.51601582    -1.11979011
 h     -3.15766329    -0.54278428     0.06300380
 h     -2.53259136     0.13969323    -1.47284306
 h     -0.72246093     1.07846855     1.77113890
          17

 c      1.16847731    -0.40948452     0.09050775
 c     -0.06612920    -1.09088420     0.34570402
 c     -1.05411149    -0.28381795     0.18176434
 c     -1.11404122     1.17340606     0.66508244
 c     -0.03163955     1.69323350    -0.24047116
 c      1.05460674     0.82337567    -0.58592098
 h     -0.04142655    -2.21545003     0.10855313
 h     -2.25217548     1.57498760     0.41313864
 h      0.07889905     2.70994946    -0.43409878
 h      1.71330886     1.04442205    -1.36151842
 o      2.34168670    -1.08346652     0.25701124
 h      3.03256546    -0.45903448    -0.01049254
 c     -2.36894703    -0.59753605    -0.62340088
 h     -2.28264571    -1.57062340    -1.13985851
 h     -3.18586600    -0.57642260     0.07017044
 h     -2.56427509     0.10105472    -1.44381674
 h     -0.72002136     1.08537588     1.77791438
          17

 c      1.17468435    -0.40445936     0.10070322
 c     -0.07164739    -1.08002753     0.33985581
 c     -1.06129753    -0.29274658     0.18695933
 c     -1.10606798     1.17332397     0.64068292
 c     -0.01553043     1.69916110    -0.23386705
 c      1.04916247     0.84115784    -0.58092784
 h     -0.07283369    -2.13717175     0.05554827
 h     -2.20147753     1.55999607     0.40678249
 h      0.09228798     2.76845209    -0.41522858
 h      1.75970965     1.09373289    -1.34283260
 o      2.34259022    -1.09398303     0.25130065
 h      3.00654172    -0.49505155     0.02453596
 c     -2.37648623    -0.61640516    -0.61503653
 h     -2.30636361    -1.62582714    -1.15580788
 h     -3.22306762    -0.61069677     0.08152096
 h     -2.59310141     0.06852013    -1.41282886
 h     -0.72823976     1.10062244     1.76891980
          17

 c      1.18174140    -0.40135617     0.11114740
 c     -0.07345824    -1.07119005     0.33391373
 c     -1.07499108    -0.29946480     0.19128794
 c     -1.09819957     1.17187569     0.61620303
 c      0.00254331     1.70453565    -0.22706082
 c      1.04279714     0.86064964    -0.57528083
 h     -0.10476820    -2.05948140     0.00504595
 h     -2.12854109     1.54336103     0.40949985
 h      0.10427801     2.82766974    -0.40067190
 h      1.81406362     1.14885071    -1.32473811
 o      2.34075498    -1.10429723     0.24573747
 h      3.00487915    -0.51686622     0.05160789
 c     -2.38278996    -0.63738323    -0.60585295
 h     -2.33130324    -1.67198233    -1.16252850
 h     -3.26246519    -0.64577457     0.09289126
 h     -2.61980361     0.04654843    -1.38533118
 h     -0.74698876     1.12360882     1.74258676
          17

 c      1.18937744    -0.39982985     0.12141748
 c     -0.07160510    -1.06305271     0.32816819
 c     -1.09482248    -0.30376148     0.19471100
 c     -1.08972811     1.16874055     0.59210401
 c      0.02205571     1.71083862    -0.22018931
 c      1.03714337     0.88137059    -0.56957570
 h     -0.13601349    -2.00161903    -0.04712432
 h     -2.04780261     1.53075598     0.41737314
 h      0.11392928     2.87350285    -0.38816706
 h      1.86688239     1.20563693    -1.29870523
 o      2.33570808    -1.11473700     0.24048235
 h      3.03500020    -0.51817960     0.06901094
 c     -2.38846695    -0.66099185    -0.59550299
 h     -2.35632680    -1.70359159    -1.15733682
 h     -3.29750420    -0.68149091     0.10051411
 h     -2.64488653     0.03710173    -1.36423260
 h     -0.77475150     1.15318384     1.70050817
          17

 c      1.19731940    -0.39950322     0.13108532
 c     -0.06659927    -1.05446893     0.32285616
 c     -1.11982389    -0.30579652     0.19727846
 c     -1.07929983     1.16340349     0.56872580
 c      0.04230372     1.71908978    -0.21326739
 c      1.03374307     0.90275455    -0.56417310
 h     -0.16582281    -1.97702220    -0.10509900
 h     -1.98304718     1.53152823     0.42452664
 h      0.12093680     2.89794440    -0.37650470
 h      1.91066040     1.26037447    -1.25964034
 o      2.32829519    -1.12461103     0.23536049
 h      3.08403858    -0.50968771     0.08058137
 c     -2.39414130    -0.68712337    -0.58397831
 h     -2.37998589    -1.71887099    -1.13968039
 h     -3.32351705    -0.71742667     0.10219851
 h     -2.66794629     0.03830337    -1.34841907
 h     -0.80863317     1.18775522     1.64786332
          17

 c      1.20530155    -0.39997184     0.13974071
 c     -0.05940020    -1.04545337     0.31773591
 c     -1.14858469    -0.30601172     0.19909543
 c     -1.06570954     1.15539448     0.54604009
 c      0.06249013     1.72987830    -0.20622304
 c      1.03390093     0.92415942    -0.55919478
 h     -0.19269894    -1.98276391    -0.16738952
 h     -1.95773278     1.55563789     0.42536670
 h      0.12542319     2.89825992    -0.36516650
 h      1.94097539     1.31032407    -1.20601168
 o      2.31982862    -1.13301320     0.23018538
 h      3.13246334    -0.50629759     0.09043878
 c     -2.40038928    -0.71511549    -0.57154254
 h     -2.40068920    -1.71956478    -1.11100050
 h     -3.33827507    -0.75302519     0.09756899
 h     -2.68771862     0.04516908    -1.33387680
 h     -0.84450764     1.22556581     1.59393844
          17

 c      1.21305615    -0.40080700     0.14701218
 c     -0.05129868    -1.03690287     0.31209319
 c     -1.17945138    -0.30501761     0.20028473
 c     -1.04971256     1.14505081     0.52344544
 c      0.08184625     1.74334385    -0.19893738
 c      1.03859523     0.94492928    -0.55456965
 h     -0.21367734    -2.00421089    -0.22656843
 h     -1.97255135     1.60405694     0.41816583
 h      0.12776945     2.87642026    -0.35411947
 h      1.95656814     1.35386170    -1.13910476
 o      2.31132589    -1.13944411     0.22490422
 h      3.16627497    -0.51721694     0.10054816
 c     -2.40764987    -0.74389695    -0.55848385
 h     -2.41684089    -1.71135215    -1.07494817
 h     -3.34210140    -0.78767999     0.08796375
 h     -2.70279726     0.05170842    -1.31620116
 h     -0.87799777     1.26522774     1.55087848
          17

 c      1.22030148    -0.40156267     0.15258104
 c     -0.04363221    -1.02968106     0.30518890
 c     -1.21072313    -0.30347608     0.20096131
 c     -1.03383816     1.13369951     0.50028183
 c      0.09974267     1.75902857    -0.19127240
 c      1.04835581     0.96446202    -0.55003638
 h     -0.22558441    -2.02691802    -0.27447417
 h     -2.00553211     1.66618061     0.40419335
 h      0.12850769     2.83979542    -0.34385766
 h      1.95953725     1.39066574    -1.06247414
 o      2.30341600    -1.14382502     0.21955768
 h      3.17848201    -0.54568656     0.11127714
 c     -2.41613767    -0.77210956    -0.54492368
 h     -2.42697954    -1.70421864    -1.03756940
 h     -3.33790081    -0.82082465     0.07630173
 h     -2.71231598     0.05272903    -1.29241682
 h     -0.90638385     1.30595079     1.52822891
          17

 c      1.22673951    -0.40178913     0.15618972
 c     -0.03753132    -1.02424909     0.29652940
 c     -1.24081602    -0.30199054     0.20122380
 c     -1.02035562     1.12291826     0.47662430
 c      0.11576281     1.77568470    -0.18308037
 c      1.06312230     0.98224294    -0.54511856
 h     -0.22627123    -2.04162148    -0.30547209
 h     -2.03470686     1.72915413     0.38472465
 h      0.12817500     2.80251958    -0.33562582
 h      1.95590429     1.42212551    -0.98160701
 o      2.29640315    -1.14638504     0.21423075
 h      3.16786458    -0.59065020     0.12212848
 c     -2.42580565    -0.79832667    -0.53081955
 h     -2.42987791    -1.71074613    -1.00631022
 h     -3.33097849    -0.85207081     0.06683836
 h     -2.71625530     0.04475415    -1.26161298
 h     -0.92957853     1.34658210     1.52617693
          17

 c      1.23206570    -0.40105799     0.15764730
 c     -0.03380111    -1.02071569     0.28588226
 c     -1.26836362    -0.30103378     0.20116186
 c     -1.01054769     1.11407650     0.45328651
 c      0.12974233     1.79136859    -0.17421847
 c      1.08219671     0.99783410    -0.53915495
 h     -0.21490436    -2.04384568    -0.31675065
 h     -2.04756204     1.78379206     0.36047627
 h      0.12704930     2.78420729    -0.33141402
 h      1.95574864     1.45168058    -0.90320374
 o      2.29022258    -1.14761804     0.20903327
 h      3.13925483    -0.64718653     0.13202648
 c     -2.43640167    -0.82159890    -0.51618621
 h     -2.42458263    -1.73996451    -0.98662187
 h     -3.32807991    -0.88137990     0.06443537
 h     -2.71550084     0.02642588    -1.22497248
 h     -0.94891619     1.38461701     1.53586532
          17

 c      1.23599606    -0.39899406     0.15683081
 c     -0.03290104    -1.01892535     0.27323053
 c     -1.29225426    -0.30092430     0.20086708
 c     -1.00500643     1.10822817     0.43122516
 c      0.14175268     1.80433325    -0.16464337
 c      1.10449049     1.01089501    -0.53147194
 h     -0.19186515    -2.03276357    -0.30785677
 h     -2.03898288     1.82465238     0.33195978
 h      0.12498635     2.80018651    -0.33274691
 h      1.97071170     1.48398504    -0.83325222
 o      2.28426596    -1.14829849     0.20409780
 h      3.10575675    -0.70589913     0.13935478
 c     -2.44762571    -0.84207277    -0.50128923
 h     -2.41068553    -1.79023455    -0.97819993
 h     -3.33507316    -0.90914006     0.07301538
 h     -2.71182908    -0.00122398    -1.18568306
 h     -0.96562699     1.41683525     1.54611185
          17

 c      1.23830338    -0.39530244     0.15368165
 c     -0.03497376    -1.01845385     0.25876233
 c     -1.31163473    -0.30184660     0.20042928
 c     -1.00394241     1.10607495     0.41112020
 c      0.15201582     1.81427230    -0.15457260
 c      1.12912714     1.02136222    -0.52164189
 h     -0.15866829    -2.01102420    -0.28059472
 h     -2.00817007     1.84878947     0.29962954
 h      0.12187897     2.84801151    -0.33853969
 h      2.00761537     1.52182645    -0.77439540
 o      2.27733718    -1.14939698     0.19956707
 h      3.08894108    -0.75394754     0.14220254
 c     -2.45931256    -0.86092639    -0.48643818
 h     -2.38891759    -1.85019744    -0.97562784
 h     -3.35394991    -0.93597650     0.09369319
 h     -2.70784282    -0.03468520    -1.14877299
 h     -0.98038907     1.44052499     1.54843606
          17

 c      1.23884799    -0.38977604     0.14819872
 c     -0.03990440    -1.01851096     0.24289952
 c     -1.32590687    -0.30389492     0.19991219
 c     -1.00729432     1.10795631     0.39329847
 c      0.16082776     1.82218875    -0.14446401
 c      1.15589936     1.02965641    -0.50956384
 h     -0.11788387    -1.98566936    -0.23935253
 h     -1.95725803     1.85514090     0.26382783
 h      0.11826541     2.90982131    -0.34516765
 h      2.06338863     1.56309247    -0.72534878
 o      2.26845988    -1.15159506     0.19553163
 h      3.10582587    -0.78266171     0.13942165
 c     -2.47151404    -0.87968443    -0.47162327
 h     -2.36127372    -1.90647781    -0.97243676
 h     -3.38160015    -0.96237160     0.12409818
 h     -2.70667856    -0.06859635    -1.12043607
 h     -0.99346709     1.45405423     1.53824870
          17

 c      1.23759253    -0.38229120     0.14043084
 c     -0.04741218    -1.01786072     0.22629189
 c     -1.33473168    -0.30711141     0.19931914
 c     -1.01467997     1.11381921     0.37780310
 c      0.16856464     1.82920721    -0.13481175
 c      1.18502838     1.03658279    -0.49528847
 h     -0.07268315    -1.96893440    -0.19099339
 h     -1.89156756     1.84495252     0.22456422
 h      0.11514420     2.96658611    -0.34879921
 h      2.12789235     1.60184784    -0.68317874
 o      2.25814304    -1.15477689     0.19196574
 h      3.14890370    -0.79562938     0.13169864
 c     -2.48441605    -0.89959173    -0.45651696
 h     -2.33046149    -1.94910855    -0.96381200
 h     -3.41168476    -0.98844783     0.15962956
 h     -2.71125127    -0.09781657    -1.10623655
 h     -1.00491341     1.45691162     1.51442136
          17

 c      1.23461685    -0.37282022     0.13047120
 c     -0.05716228    -1.01509973     0.20961381
 c     -1.33805155    -0.31148876     0.19856805
 c     -1.02522854     1.12308981     0.36448077
 c      0.17569167     1.83594725    -0.12601324
 c      1.21663253     1.04302212    -0.47885204
 h     -0.02572541    -1.97506828    -0.14242524
 h     -1.82123607     1.82345373     0.18098855
 h      0.11350349     3.00559459    -0.34682084
 h      2.19045844     1.63188850    -0.64542423
 o      2.24784233    -1.15841626     0.18877518
 h      3.19466693    -0.80231322     0.12077684
 c     -2.49819931    -0.92123910    -0.44079582
 h     -2.29928410    -1.97272938    -0.94708730
 h     -3.43766496    -1.01406429     0.19542732
 h     -2.72319440    -0.12052883    -1.10847812
 h     -1.01475698     1.44968410     1.47886008
          17

 c      1.23013037    -0.36146262     0.11845503
 c     -0.06879296    -1.00956533     0.19317090
 c     -1.33612178    -0.31693712     0.19749020
 c     -1.03740218     1.13448081     0.35307883
 c      0.18272366     1.84253415    -0.11834044
 c      1.25047748     1.04972215    -0.46025054
 h      0.02142478    -2.00996791    -0.09598178
 h     -1.76303535     1.80216520     0.13034783
 h      0.11411489     3.02059138    -0.33792864
 h      2.24351975     1.64892132    -0.61062406
 o      2.23867453    -1.16209195     0.18586902
 h      3.22382772    -0.80946818     0.10824080
 c     -2.51294738    -0.94445559    -0.42439311
 h     -2.27023274    -1.97616082    -0.92146011
 h     -3.45476988    -1.03904336     0.22771563
 h     -2.74229890    -0.13976124    -1.12473109
 h     -1.02322882     1.43415406     1.43645423
          17

 c      1.22446027    -0.34846153     0.10455765
 c     -0.08175027    -1.00199115     0.17683332
 c     -1.32952713    -0.32324946     0.19585818
 c     -1.04925401     1.14615604     0.34329411
 c      0.19015738     1.84875388    -0.11194019
 c      1.28599730     1.05722345    -0.43947498
 h      0.06679731    -2.06387735    -0.04880771
 h     -1.73710137     1.79711197     0.06742321
 h      0.11752366     3.01032787    -0.32185470
 h      2.28319597     1.65099619    -0.57808412
 o      2.23108831    -1.16554696     0.18317327
 h      3.22659219    -0.82005021     0.09521087
 c     -2.52859680    -0.96848081    -0.40746744
 h     -2.24513744    -1.96208803    -0.88782731
 h     -3.46065339    -1.06334678     0.25434235
 h     -2.76696098    -0.16155469    -1.14905099
 h     -1.03099846     1.41340423     1.39507712
          17

 c      1.21800930    -0.33420212     0.08899620
 c     -0.09516076    -0.99388801     0.16043143
 c     -1.31916047    -0.33009851     0.19343055
 c     -1.05964868     1.15687844     0.33450948
 c      0.19841257     1.85412457    -0.10682918
 c      1.32237357     1.06583177    -0.41654341
 h      0.10694593    -2.11897235     0.00218138
 h     -1.75245326     1.81594231    -0.01140840
 h      0.12406429     2.97805690    -0.29922374
 h      2.30905584     1.63840950    -0.54762187
 o      2.22499280    -1.16862314     0.18062404
 h      3.20096914    -0.83441789     0.08237379
 c     -2.54492642    -0.99221963    -0.39021680
 h     -2.22468166    -1.93721501    -0.84889551
 h     -3.45548139    -1.08716294     0.27496118
 h     -2.79510343    -0.19178544    -1.17458536
 h     -1.03927884     1.39151299     1.36467560
          17

 c      1.21120965    -0.31917993     0.07202893
 c     -0.10792587    -0.98663716     0.14398926
 c     -1.30617085    -0.33704767     0.18999970
 c     -1.06907347     1.16693491     0.32548044
 c      0.20779305     1.85785438    -0.10288155
 c      1.35856757     1.07558403    -0.39151062
 h      0.13812233    -2.16013817     0.05733162
 h     -1.79750211     1.84833517    -0.10120481
 h      0.13378683     2.93225867    -0.27158273
 h      2.32419285     1.61373480    -0.51945476
 o      2.21983043    -1.17125420     0.17817331
 h      3.15212196    -0.85078299     0.06985376
 c     -2.56159248    -1.01441937    -0.37275666
 h     -2.20784218    -1.91217300    -0.80918264
 h     -3.44191597    -1.11093336     0.29116011
 h     -2.82485541    -0.23422242    -1.19551141
 h     -1.04968134     1.37244541     1.35393964
          17

 c      1.20448168    -0.30395326     0.05395094
 c     -0.11885937    -0.98119049     0.12767449
 c     -1.29189945    -0.34354794     0.18542372
 c     -1.07856975     1.17723440     0.31499360
 c      0.21848011     1.85877579    -0.09982946
 c      1.39330693     1.08622166    -0.36446120
 h      0.15749259    -2.17839152     0.11480217
 h     -1.85299991     1.87802292    -0.19103900
 h      0.14629327     2.88753152    -0.24137815
 h      2.33559632     1.58192291    -0.49420024
 o      2.21450691    -1.17352257     0.17581919
 h      3.09401564    -0.86468789     0.05674337
 c     -2.57814896    -1.03389324    -0.35516057
 h     -2.19198382    -1.89942238    -0.77400549
 h     -3.42494134    -1.13533572     0.30650932
 h     -2.85486162    -0.29004923    -1.20787483
 h     -1.06387899     1.35858334     1.36490535
          17

 c      1.19819911    -0.28909416     0.03508753
 c     -0.12679944    -0.97812056     0.11170205
 c     -1.27778416    -0.34896084     0.17963323
 c     -1.08875091     1.18834999     0.30265415
 c      0.23054347     1.85556220    -0.09732891
 c      1.42514745     1.09723715    -0.33550617
 h      0.16344606    -2.16997563     0.17177961
 h     -1.90439271     1.89428358    -0.27113553
 h      0.16079780     2.86209280    -0.21128811
 h      2.35356561     1.54969868    -0.47282872
 o      2.20741237    -1.17569934     0.17364261
 h      3.04958371    -0.86877018     0.04057533
 c     -2.59397925    -1.04996678    -0.33762445
 h     -2.17478482    -1.90782872    -0.74679993
 h     -3.41094688    -1.16119678     0.32605560
 h     -2.88441726    -0.35801281    -1.20989458
 h     -1.08316992     1.35034971     1.39070172
          17

 c      1.19266281    -0.27515315     0.01578782
 c     -0.13075620    -0.97766178     0.09628002
 c     -1.26521243    -0.35263833     0.17261342
 c     -1.09976587     1.20037700     0.28876020
 c      0.24391950     1.84758140    -0.09510546
 c      1.45281628     1.10808496    -0.30481661
 h      0.15561259    -2.13524144     0.22526454
 h     -1.94321212     1.89259497    -0.33524630
 h      0.17680082     2.86771065    -0.18270849
 h      2.38783136     1.52318897    -0.45622887
 o      2.19721577    -1.17802459     0.17173780
 h      3.03854542    -0.85667794     0.01852817
 c     -2.60825369    -1.06290057    -0.32049973
 h     -2.15710504    -1.93745471    -0.72663989
 h     -3.40539008    -1.18924276     0.35458039
 h     -2.91358818    -0.43468465    -1.20223783
 h     -1.10812580     1.34717807     1.41959112
          17

 c      1.18809298    -0.26264601    -0.00358292
 c     -0.13011402    -0.97962015     0.08157783
 c     -1.25533407    -0.35404124     0.16436947
 c     -1.11152100     1.21307021     0.27380659
 c      0.25837697     1.83574577    -0.09302426
 c      1.47580779     1.11847695    -0.27270181
 h      0.13504793    -2.07875638     0.27264940
 h     -1.96505793     1.87224564    -0.38003613
 h      0.19475780     2.89950372    -0.15517020
 h      2.44070703     1.50465596    -0.44420980
 o      2.18418465    -1.18023996     0.16997750
 h      3.05663068    -0.83078258    -0.00872795
 c     -2.62016187    -1.07378451    -0.30396185
 h     -2.14317713    -1.98070002    -0.70907180
 h     -3.40971563    -1.21961356     0.39389239
 h     -2.94333453    -0.51487198    -1.18828663
 h     -1.13856124     1.34846307     1.44049429
          17

 c      1.18463994    -0.25205543    -0.02265342
 c     -0.12482716    -0.98316027     0.06767009
 c     -1.24888912    -0.35284514     0.15489272
 c     -1.12380036     1.22597985     0.25821009
 c      0.27356076     1.82207183    -0.09098380
 c      1.49461989     1.12843743    -0.23964779
 h      0.10468195    -2.01085522     0.31260352
 h     -1.96823387     1.83483647    -0.40434139
 h      0.21560122     2.94067058    -0.12780614
 h      2.50436300     1.49205039    -0.43483573
 o      2.16978458    -1.18167271     0.16799362
 h      3.08172850    -0.80078629    -0.03665448
 c     -2.62923045    -1.08401463    -0.28766267
 h     -2.13786226    -2.02790585    -0.68911265
 h     -3.42028576    -1.25140587     0.44139426
 h     -2.97547127    -0.59256563    -1.17375538
 h     -1.17375156     1.35384915     1.44566609
          17

 c      1.18239817    -0.24382046    -0.04105921
 c     -0.11549998    -0.98661164     0.05442235
 c     -1.24612543    -0.34899115     0.14414630
 c     -1.13625613     1.23851745     0.24229162
 c      0.28906847     1.80859448    -0.08882906
 c      1.51029092     1.13805976    -0.20623789
 h      0.06956648    -1.94943002     0.34656320
 h     -1.95364851     1.78398136    -0.40923535
 h      0.23987213     2.97467064    -0.10052988
 h      2.56612946     1.48193532    -0.42507574
 o      2.15533993    -1.18172339     0.16541036
 h      3.09485322    -0.77578783    -0.06051798
 c     -2.63537053    -1.09480190    -0.27087318
 h     -2.14436351    -2.07129281    -0.66315866
 h     -3.43066295    -1.28275667     0.49156762
 h     -3.01205017    -0.66270356    -1.16459019
 h     -1.21268268     1.36317764     1.43100916
          17

 c      1.18140858    -0.23830164    -0.05845349
 c     -0.10319941    -0.98777164     0.04142592
 c     -1.24684937    -0.34266561     0.13207847
 c     -1.14828759     1.24993928     0.22639840
 c      0.30448897     1.79684273    -0.08636866
 c      1.52381965     1.14729570    -0.17303517
 h      0.03547410    -1.91665014     0.37943647
 h     -1.92602900     1.72588241    -0.39916993
 h      0.26746953     2.99085309    -0.07392929
 h      2.61495560     1.47193465    -0.41198923
 o      2.14163394    -1.18005563     0.16196312
 h      3.08642995    -0.76126844    -0.07722365
 c     -2.63877761    -1.10687848    -0.25300416
 h     -2.16361521    -2.10601555    -0.62931969
 h     -3.43480053    -1.31141885     0.53874098
 h     -3.05395878    -0.72299293    -1.16333184
 h     -1.25424251     1.37641081     1.39576576
          17

 c      1.18165936    -0.23572438    -0.07451702
 c     -0.08902582    -0.98523062     0.02832785
 c     -1.25056775    -0.33423245     0.11865548
 c     -1.15883162     1.25928433     0.21107592
 c      0.31942006     1.78781259    -0.08341526
 c      1.53590594     1.15591428    -0.14051838
 h      0.00549135    -1.92431051     0.41543734
 h     -1.89620775     1.67021711    -0.38406544
 h      0.29778434     2.98438725    -0.04882242
 h      2.64400930     1.46124367    -0.39339128
 o      2.12902530    -1.17658607     0.15750698
 h      3.05454284    -0.75941902    -0.08536706
 c     -2.63987186    -1.12044230    -0.23397147
 h     -2.19448624    -2.13004085    -0.58719122
 h     -3.42878504    -1.33530266     0.57892324
 h     -3.09970896    -0.77410544    -1.16698914
 h     -1.29738705     1.39363709     1.34254087
          17

 c      1.18308915    -0.23611949    -0.08896966
 c     -0.07393665    -0.97944927     0.01536314
 c     -1.25662226    -0.32417231     0.10389355
 c     -1.16629677     1.26543198     0.19706992
 c      0.33349280     1.78203559    -0.07980654
 c      1.54690966     1.16354407    -0.10906815
 h     -0.02064728    -1.96215726     0.45153938
 h     -1.88164133     1.62937362    -0.37995948
 h      0.32984666     2.95516011    -0.02595862
 h      2.65073331     1.45029552    -0.36801515
 o      2.11752681    -1.17148017     0.15202091
 h      3.00380942    -0.76942934    -0.08520936
 c     -2.63921501    -1.13527226    -0.21411757
 h     -2.23407064    -2.14406437    -0.53768024
 h     -3.41120033    -1.35273497     0.61042036
 h     -3.14578922    -0.81810145    -1.16886571
 h     -1.34138766     1.41518813     1.27784446
          17

 c      1.18558352    -0.23929406    -0.10158208
 c     -0.05894156    -0.97186432     0.00317126
 c     -1.26427290    -0.31304545     0.08787520
 c     -1.16930918     1.26757685     0.18464434
 c      0.34640866     1.77956686    -0.07540915
 c      1.55684426     1.16972658    -0.07896821
 h     -0.04335074    -2.00908518     0.47959598
 h     -1.89717127     1.61249415    -0.40145322
 h      0.36241253     2.90763556    -0.00581818
 h      2.63656000     1.44043223    -0.33555068
 o      2.10673064    -1.16520364     0.14564177
 h      2.94661137    -0.78686158    -0.07912837
 c     -2.63737252    -1.15083479    -0.19392299
 h     -2.27793070    -2.15173477    -0.48293316
 h     -3.38300295    -1.36252989     0.63392762
 h     -3.18817000    -0.85688147    -1.16214133
 h     -1.38626047     1.44187178     1.21246801
          17

 c      1.18896759    -0.24483480    -0.11218675
 c     -0.04513927    -0.96367356    -0.00772393
 c     -1.27276464    -0.30144563     0.07074793
 c     -1.16803640     1.26582766     0.17260490
 c      0.35796552     1.77987708    -0.07012441
 c      1.56533263     1.17395647    -0.05039944
 h     -0.06188988    -2.04782873     0.49255686
 h     -1.93894928     1.61807667    -0.44816039
 h      0.39409245     2.85187117     0.01161935
 h      2.60717125     1.43379222    -0.29676100
 o      2.09572977    -1.15856488     0.13869116
 h      2.90425464    -0.80314201    -0.07195975
 c     -2.63478338    -1.16633687    -0.17383073
 h     -2.32056204    -2.15964832    -0.42609583
 h     -3.34734111    -1.36400120     0.65255402
 h     -3.22355140    -0.89162586    -1.14213514
 h     -1.43313109     1.47508454     1.15939758
          17

 c      1.19301576    -0.25212022    -0.12068756
 c     -0.03359392    -0.95555994    -0.01708388
 c     -1.28138828    -0.28994422     0.05270670
 c     -1.16393804     1.26099117     0.15906947
 c      0.36802930     1.78177221    -0.06391380
 c      1.57156147     1.17570735    -0.02342785
 h     -0.07510015    -2.06839322     0.48656574
 h     -1.98806870     1.63719718    -0.50698655
 h      0.42367204     2.80431679     0.02713648
 h      2.57292632     1.43331723    -0.25358329
 o      2.08363295    -1.15248267     0.13153313
 h      2.89855521    -0.80942328    -0.06866547
 c     -2.63165749    -1.18086729    -0.15423706
 h     -2.35648908    -2.17579713    -0.37053124
 h     -3.30914377    -1.35693136     0.67164028
 h     -3.24992387    -0.92283863    -1.10692330
 h     -1.48333977     1.51594869     1.12699863
          17

 c      1.19746129    -0.26034354    -0.12706470
 c     -0.02523502    -0.94783283    -0.02490149
 c     -1.28951889    -0.27905667     0.03396950
 c     -1.15856393     1.25407508     0.14312869
 c      0.37646875     1.78371768    -0.05681175
 c      1.57440955     1.17447717     0.00197200
 h     -0.08200009    -2.06636337     0.46040585
 h     -2.02705080     1.66131208    -0.56514248
 h      0.45048690     2.78403253     0.04219125
 h      2.54750670     1.44245459    -0.20872543
 o      2.07089571    -1.14742317     0.12423636
 h      2.93044454    -0.80566444    -0.06893921
 c     -2.62792075    -1.19374923    -0.13550526
 h     -2.38189788    -2.20559854    -0.31854763
 h     -3.27394143    -1.34141558     0.69770093
 h     -3.26681265    -0.95048275    -1.05731761
 h     -1.53596621     1.56333024     1.11251124
          17

 c      1.20198447    -0.26856683    -0.13136515
 c     -0.02078995    -0.94053759    -0.03133655
 c     -1.29663329    -0.26923682     0.01475847
 c     -1.15312753     1.24613598     0.12502779
 c      0.38313712     1.78486639    -0.04885312
 c      1.57299713     1.16991185     0.02580666
 h     -0.08205804    -2.04146202     0.41481344
 h     -2.04569368     1.68477132    -0.61496157
 h      0.47410376     2.80077424     0.05782583
 h      2.54198481     1.46378667    -0.16420169
 o      2.05939319    -1.14341633     0.11660284
 h      2.97846253    -0.80013750    -0.06778168
 c     -2.62329049    -1.20491642    -0.11781079
 h     -2.39568670    -2.24790499    -0.27062783
 h     -3.24564540    -1.31756853     0.73587230
 h     -3.27555777    -0.97403086    -0.99686797
 h     -1.58697128     1.61315601     1.10486763
          17

 c      1.20619171    -0.27582763    -0.13367597
 c     -0.02071712    -0.93342270    -0.03670147
 c     -1.30232224    -0.26087961    -0.00471020
 c     -1.14847103     1.23818233     0.10540239
 c      0.38792160     1.78582766    -0.03998182
 c      1.56741945     1.16201041     0.04794206
 h     -0.07536592    -1.99771169     0.35236889
 h     -2.03944417     1.70422110    -0.65282474
 h      0.49338133     2.84613466     0.07346834
 h      2.55675973     1.49670313    -0.11974639
 o      2.05102807    -1.14058223     0.10850069
 h      3.02022879    -0.80020037    -0.06111483
 c     -2.61745817    -1.21490654    -0.10083730
 h     -2.39899959    -2.29532474    -0.22596417
 h     -3.22441737    -1.28542059     0.78683698
 h     -3.27964408    -0.99249375    -0.93182683
 h     -1.63125925     1.66011425     1.09272107
          17

 c      1.20962917    -0.28127731    -0.13408713
 c     -0.02515041    -0.92576732    -0.04148745
 c     -1.30630130    -0.25432325    -0.02422825
 c     -1.14507414     1.23107860     0.08478477
 c      0.39074542     1.78799831    -0.03009837
 c      1.55878123     1.15121563     0.06815572
 h     -0.06279758    -1.94521811     0.27780201
 h     -2.00722281     1.71778243    -0.67761716
 h      0.50663821     2.90147184     0.08752195
 h      2.58120301     1.53657979    -0.07337419
 o      2.04704218    -1.13924853     0.09994251
 h      3.04243172    -0.80910782    -0.04747581
 c     -2.61019368    -1.22446252    -0.08368744
 h     -2.39396194    -2.33836998    -0.18353662
 h     -3.20670221    -1.24535081     0.84600666
 h     -3.28454070    -1.00461971    -0.87030872
 h     -1.66474774     1.69950996     1.06873252
          17

 c      1.21185982    -0.28431259    -0.13265524
 c     -0.03389358    -0.91622099    -0.04634586
 c     -1.30842024    -0.24984646    -0.04359278
 c     -1.14307644     1.22549539     0.06353300
 c      0.39153870     1.79252429    -0.01915774
 c      1.54847533     1.13826786     0.08630238
 h     -0.04590882    -1.90194700     0.19772569
 h     -1.95045131     1.72472992    -0.69013877
 h      0.51261882     2.95005995     0.09865891
 h      2.60168017     1.57677537    -0.02338938
 o      2.04799004    -1.13979390     0.09100675
 h      3.04007540    -0.82703934    -0.02720670
 c     -2.60137057    -1.23411800    -0.06525981
 h     -2.38273511    -2.36915984    -0.14270545
 h     -3.18746529    -1.19863962     0.90592460
 h     -3.29597754    -1.00950468    -0.81965143
 h     -1.68504759     1.72801797     1.02979390
          17

 c      1.21258386    -0.28467084    -0.12938219
 c     -0.04649251    -0.90322521    -0.05185837
 c     -1.30867927    -0.24764427    -0.06260540
 c     -1.14226373     1.22185389     0.04194227
 c      0.39026131     1.79992945    -0.00719409
 c      1.53758898     1.12401485     0.10238980
 h     -0.02618920    -1.88896091     0.11786650
 h     -1.87323579     1.72577814    -0.69354647
 h      0.51086777     2.98138834     0.10628262
 h      2.60792622     1.61105482     0.03064237
 o      2.05375135    -1.14251161     0.08177279
 h      3.01517309    -0.85201498    -0.00170490
 c     -2.59109290    -1.24397587    -0.04483105
 h     -2.36710027    -2.38298242    -0.10325757
 h     -3.16243014    -1.14750202     0.95943950
 h     -3.31657080    -1.00755685    -0.78266213
 h     -1.69145185     1.74380385     0.97614769
          17

 c      1.21174426    -0.28246976    -0.12422061
 c     -0.06228772    -0.88649258    -0.05819847
 c     -1.30726417    -0.24777020    -0.08108109
 c     -1.14199160     1.22020881     0.02040757
 c      0.38694368     1.81016093     0.00570016
 c      1.52674364     1.10932176     0.11655928
 h     -0.00455578    -1.91346227     0.03906304
 h     -1.78332275     1.72404676    -0.69476480
 h      0.50161138     2.99062833     0.11042162
 h      2.59454388     1.63471915     0.08808990
 o      2.06341476    -1.14757374     0.07229530
 h      2.97801283    -0.87979503     0.02700063
 c     -2.57980963    -1.25366880    -0.02233898
 h     -2.34831239    -2.37862741    -0.06524650
 h     -3.12903884    -1.09467702     1.00150724
 h     -3.34366135    -1.00101166    -0.75620786
 h     -1.68497220     1.74664111     0.91087694
          17

 c      1.20954772    -0.27818951    -0.11710834
 c     -0.08029905    -0.86780015    -0.06528506
 c     -1.30458859    -0.25006994    -0.09886837
 c     -1.14113212     1.22009226    -0.00045911
 c      0.38169947     1.82267934     0.01939617
 c      1.51614106     1.09504189     0.12904540
 h      0.01736781    -1.95978767    -0.04077809
 h     -1.69249989     1.72621509    -0.70597614
 h      0.48561025     2.97768970     0.11157048
 h      2.56043041     1.64485331     0.14772664
 o      2.07516417    -1.15507775     0.06258121
 h      2.94930748    -0.90341428     0.05697653
 c     -2.56818119    -1.26244446     0.00179302
 h     -2.32700610    -2.35850199    -0.02883263
 h     -3.08650060    -1.04295099     1.02967030
 h     -3.37096671    -0.99329181    -0.73386382
 h     -1.66872365     1.73831829     0.83998540
          17

 c      1.20638015    -0.27259114    -0.10801946
 c     -0.09917528    -0.84966636    -0.07319389
 c     -1.30130252    -0.25415449    -0.11586928
 c     -1.13833626     1.22056805    -0.02005419
 c      0.37470462     1.83646950     0.03373905
 c      1.50562398     1.08197688     0.14013998
 h      0.03666789    -2.00489975    -0.12161561
 h     -1.61306105     1.74110350    -0.74224355
 h      0.46412146     2.94736448     0.11063332
 h      2.50830567     1.64049031     0.20813577
 o      2.08679233    -1.16500881     0.05253377
 h      2.95340841    -0.91510967     0.08786088
 c     -2.55682567    -1.26929210     0.02695801
 h     -2.30306196    -2.32874993     0.00583675
 h     -3.03557110    -0.99475153     1.04405977
 h     -3.39198413    -0.98783257    -0.70951698
 h     -1.64854471     1.72326118     0.77264357
          17

 c      1.20267607    -0.26658059    -0.09700730
 c     -0.11734569    -0.83412248    -0.08217739
 c     -1.29824611    -0.25942952    -0.13204286
 c     -1.13274715     1.22086467    -0.03862174
 c      0.36615321     1.84999156     0.04854722
 c      1.49469464     1.07079184     0.15015204
 h      0.05040069    -2.03246838    -0.20093282
 h     -1.54954420     1.77226603    -0.81069172
 h      0.43889091     2.91038189     0.10891559
 h      2.44489665     1.62307816     0.26814683
 o      2.09731564    -1.17694248     0.04199413
 h      2.99460908    -0.91287335     0.12072458
 c     -2.54616398    -1.27309556     0.05251106
 h     -2.27554813    -2.29866592     0.03873435
 h     -2.97834694    -0.95175712     1.04743699
 h     -3.40215857    -0.98729711    -0.67917065
 h     -1.63295730     1.70853415     0.72027438
          17

 c      1.19881374    -0.26108586    -0.08422085
 c     -0.13319223    -0.82252812    -0.09251527
 c     -1.29634929    -0.26516506    -0.14739348
 c     -1.12437184     1.22106366    -0.05758523
 c      0.35620712     1.86124932     0.06360838
 c      1.48252854     1.06189444     0.15935178
 h      0.05647943    -2.03450942    -0.27546690
 h     -1.49681895     1.81250306    -0.90219303
 h      0.41195104     2.88331258     0.10796341
 h      2.38126319     1.59706353     0.32747377
 o      2.10746221    -1.18999643     0.03096025
 h      3.05090576    -0.90243500     0.15483720
 c     -2.53635304    -1.27292441     0.07777585
 h     -2.24315122    -2.27798708     0.07005822
 h     -2.91805892    -0.91448673     1.04529718
 h     -3.39954584    -0.99329225    -0.64121314
 h     -1.63053544     1.70135469     0.69217744
          17

 c      1.19507199    -0.25698372    -0.06989893
 c     -0.14522382    -0.81571745    -0.10443301
 c     -1.29647507    -0.27058670    -0.16195666
 c     -1.11381383     1.22197102    -0.07825602
 c      0.34497873     1.86836699     0.07869654
 c      1.46813024     1.05538081     0.16791654
 h      0.05376516    -2.00890871    -0.34221174
 h     -1.44815098     1.85019825    -0.99963850
 h      0.38500821     2.88263818     0.10905303
 h      2.33142577     1.56944320     0.38734936
 o      2.11820869    -1.20324908     0.01960882
 h      3.09785238    -0.89090075     0.18733113
 c     -2.52720982    -1.26847796     0.10205342
 h     -2.20543557    -2.27195908     0.10028541
 h     -2.85863330    -0.88203755     1.04553551
 h     -3.38495076    -1.00629116    -0.59625172
 h     -1.64463522     1.70421925     0.68851780
          17

 c      1.19162801    -0.25505151    -0.05435578
 c     -0.15230612    -0.81404633    -0.11808136
 c     -1.29921401    -0.27498298    -0.17578086
 c     -1.10203341     1.22459935    -0.10082207
 c      0.33255524     1.87069136     0.09360675
 c      1.45083297     1.05123228     0.17597251
 h      0.04201192    -1.95785229    -0.39884860
 h     -1.40001641     1.87667625    -1.08869492
 h      0.35884703     2.91251485     0.11271336
 h      2.30668935     1.54648436     0.44995765
 o      2.12999903    -1.21597389     0.00816284
 h      3.12113950    -0.88306355     0.21523943
 c     -2.51816813    -1.26032416     0.12477284
 h     -2.16410824    -2.27806012     0.13008190
 h     -2.80370026    -0.85247232     1.05666085
 h     -3.36214945    -1.02560923    -0.54705498
 h     -1.67123743     1.71341616     0.69905083
          17

 c      1.18857434    -0.25592471    -0.03796121
 c     -0.15390257    -0.81727383    -0.13351256
 c     -1.30468861    -0.27780717    -0.18890052
 c     -1.09007751     1.22969701    -0.12472502
 c      0.31899912     1.86917477     0.10815623
 c      1.43093693     1.04965804     0.18380213
 h      0.02203535    -1.88821515    -0.44429156
 h     -1.35161039     1.88748045    -1.16051749
 h      0.33366043     2.96059852     0.11898893
 h      2.30792651     1.52910568     0.51574267
 o      2.14280652    -1.22764710    -0.00317907
 h      3.11559841    -0.88135498     0.23651630
 c     -2.50838594    -1.24956977     0.14580122
 h     -2.12275140    -2.28820728     0.16007722
 h     -2.75530784    -0.82427087     1.08416675
 h     -3.33804900    -1.04953070    -0.49846138
 h     -1.70281403     1.72311856     0.71014872
          17

 c      1.18594459    -0.26004611    -0.02111344
 c     -0.15021682    -0.82431188    -0.15058995
 c     -1.31246588    -0.27873357    -0.20131371
 c     -1.07885322     1.23754199    -0.14930337
 c      0.30434936     1.86546514     0.12217585
 c      1.40969814     1.05105461     0.19197744
 h     -0.00384114    -1.81392556    -0.47990496
 h     -1.30352809     1.88114010    -1.21054591
 h      0.30972753     3.00859033     0.12792841
 h      2.32514766     1.51300191     0.58146640
 o      2.15626463    -1.23793029    -0.01427593
 h      3.08300827    -0.88617687     0.25043488
 c     -2.49698509    -1.23725436     0.16564013
 h     -2.08525698    -2.29370748     0.19066337
 h     -2.71344215    -0.79791920     1.12733283
 h     -3.32171334    -1.07585516    -0.45642751
 h     -1.73262324     1.72909410     0.71101169
          17

 c      1.18373621    -0.26761607    -0.00421369
 c     -0.14212624    -0.83303034    -0.16883201
 c     -1.32163930    -0.27764565    -0.21298013
 c     -1.06907383     1.24798456    -0.17403767
 c      0.28867044     1.86102072     0.13552955
 c      1.38863397     1.05558597     0.20119666
 h     -0.03161878    -1.75835946    -0.51124850
 h     -1.25706674     1.85815090    -1.23726494
 h      0.28750365     3.04214513     0.13963773
 h      2.34504263     1.49331498     0.64184155
 o      2.16964004    -1.24669950    -0.02509905
 h      3.03238478    -0.89543294     0.25832993
 c     -2.48338297    -1.22399920     0.18514552
 h     -2.05448988    -2.28844399     0.22194740
 h     -2.67686430    -0.77582281     1.17977669
 h     -3.32080116    -1.10292252    -0.42526425
 h     -1.75621159     1.72946427     0.69513609
          17

 c      1.18192128    -0.27857311     0.01234627
 c     -0.13082576    -0.84085518    -0.18747248
 c     -1.33104598    -0.27457020    -0.22383982
 c     -1.06127904     1.26054433    -0.19851868
 c      0.27210705     1.85685662     0.14813604
 c      1.36896776     1.06294052     0.21205568
 h     -0.05727709    -1.74804953    -0.54707416
 h     -1.21399210     1.82069217    -1.24200953
 h      0.26742621     3.05321882     0.15416522
 h      2.35704583     1.46764359     0.69213721
 o      2.18171619    -1.25411783    -0.03582402
 h      2.98171776    -0.90336013     0.26496762
 c     -2.46765508    -1.21001594     0.20494007
 h     -2.03175384    -2.26971571     0.25382608
 h     -2.64424934    -0.76069795     1.23307999
 h     -3.33661836    -1.13025941    -0.40431221
 h     -1.77135738     1.72417224     0.65956991
          17

 c      1.18046543    -0.29261011     0.02819016
 c     -0.11737699    -0.84675442    -0.20615817
 c     -1.33949647    -0.26960884    -0.23383884
 c     -1.05583537     1.27445135    -0.22230219
 c      0.25491252     1.85357201     0.15997652
 c      1.35147267     1.07239295     0.22494957
 h     -0.07967851    -1.79034249    -0.59080039
 h     -1.17648094     1.77298831    -1.23000143
 h      0.24979328     3.03916679     0.17145836
 h      2.35491258     1.43620945     0.72938140
 o      2.19100187    -1.26059889    -0.04683632
 h      2.95453870    -0.90115250     0.27855649
 c     -2.45059153    -1.19528616     0.22513938
 h     -2.01675049    -2.23811051     0.28608198
 h     -2.61471527    -0.75418617     1.27999803
 h     -3.36296887    -1.15789906    -0.38788187
 h     -1.77787513     1.71449781     0.60413731
          17

 c      1.17935771    -0.30921961     0.04297087
 c     -0.10270105    -0.85205061    -0.22538332
 c     -1.34591653    -0.26291502    -0.24294281
 c     -1.05288669     1.28862722    -0.24472122
 c      0.23745363     1.85136710     0.17108792
 c      1.33647752     1.08298669     0.24006295
 h     -0.09945429    -1.86463255    -0.63539571
 h     -1.14699176     1.72190093    -1.21239013
 h      0.23472978     3.00204744     0.19140084
 h      2.33638290     1.40112546     0.75256299
 o      2.19683722    -1.26634598    -0.05833316
 h      2.96216587    -0.88440989     0.30430558
 c     -2.43333192    -1.17969724     0.24553549
 h     -2.00767637    -2.19732308     0.31845664
 h     -2.58785817    -0.75638534     1.31583572
 h     -3.39029403    -1.18530616    -0.36881208
 h     -1.77784005     1.70294836     0.53130435
          17

 c      1.17862993    -0.32777147     0.05638779
 c     -0.08777927    -0.85860275    -0.24582395
 c     -1.34939985    -0.25470364    -0.25113474
 c     -1.05227847     1.30171125    -0.26482324
 c      0.22017731     1.84997229     0.18154023
 c      1.32387288     1.09368866     0.25736488
 h     -0.11622970    -1.94412238    -0.67151024
 h     -1.12770738     1.67647653    -1.20718274
 h      0.22220255     2.94914351     0.21393066
 h      2.30296935     1.36581980     0.76271819
 o      2.20013463    -1.27092320    -0.06986890
 h      2.99159870    -0.85995048     0.33706714
 c     -2.41696724    -1.16306804     0.26583272
 h     -2.00139350    -2.15387403     0.35071012
 h     -2.56365734    -0.76592217     1.33871554
 h     -3.41018120    -1.21116516    -0.34164071
 h     -1.77632369     1.69348414     0.44662580
          17

 c      1.17833748    -0.34759421     0.06819444
 c     -0.07357663    -0.86756585    -0.26783770
 c     -1.34924629    -0.24524208    -0.25840202
 c     -1.05353261     1.31235790    -0.28189591
 c      0.20354377     1.84853910     0.19139780
 c      1.31308508     1.10347914     0.27658264
 h     -0.12884857    -2.01055997    -0.69357806
 h     -1.11935011     1.64421147    -1.23286589
 h      0.21207842     2.89410958     0.23926168
 h      2.26039935     1.33468597     0.76323272
 o      2.20230974    -1.27368774    -0.08070153
 h      3.02217154    -0.83878548     0.36675331
 c     -2.40232859    -1.14519047     0.28571743
 h     -1.99397726    -2.11592106     0.38264181
 h     -2.54239148    -0.78016407     1.34959873
 h     -3.41726292    -1.23377581    -0.30358342
 h     -1.78211859     1.69170430     0.35896875
          17

 c      1.17851465    -0.36802970     0.07819534
 c     -0.06089807    -0.87938420    -0.29147183
 c     -1.34499085    -0.23482397    -0.26472869
 c     -1.05601585     1.31976574    -0.29651216
 c      0.18794062     1.84574329     0.20067900
 c      1.30307659     1.11139388     0.29718108
 h     -0.13627773    -2.05430671    -0.69969693
 h     -1.12020003     1.62561215    -1.29342506
 h      0.20423756     2.85583970     0.26813981
 h      2.21911148     1.31267695     0.76007260
 o      2.20436231    -1.27425502    -0.09025979
 h      3.04006371    -0.82856707     0.38573094
 c     -2.38986633    -1.12601332     0.30483942
 h     -1.98198825    -2.09033076     0.41396612
 h     -2.52455055    -0.79548251     1.35230777
 h     -3.40940806    -1.25147399    -0.25432388
 h     -1.80621794     1.70389941     0.27827762
          17

 c      1.17912784    -0.38846707     0.08623463
 c     -0.05030624    -0.89403999    -0.31656607
 c     -1.33642009    -0.22374818    -0.27010137
 c     -1.05945146     1.32389482    -0.31034105
 c      0.17362133     1.84053346     0.20936185
 c      1.29255410     1.11657921     0.31845601
 h     -0.13794958    -2.07128155    -0.69020604
 h     -1.12677661     1.61498838    -1.37433169
 h      0.19860439     2.84979709     0.30161526
 h      2.19247721     1.30439861     0.76074481
 o      2.20681444    -1.27254913    -0.09823513
 h      3.03933500    -0.83266836     0.39027350
 c     -2.37953553    -1.10588117     0.32282678
 h     -1.96405771    -2.07907133     0.44405282
 h     -2.51066737    -0.80768650     1.35320727
 h     -3.38764608    -1.26294491    -0.19569460
 h     -1.85499964     1.73359328     0.20949416
          17

 c      1.18004770    -0.40835907     0.09218240
 c     -0.04209230    -0.91117029    -0.34279729
 c     -1.32357437    -0.21232429    -0.27452070
 c     -1.06441910     1.32530558    -0.32469559
 c      0.16069505     1.83321210     0.21748139
 c      1.28060787     1.11839843     0.33985082
 h     -0.13386377    -2.06143630    -0.66692258
 h     -1.13547535     1.60618747    -1.45613969
 h      0.19486309     2.87531637     0.33974729
 h      2.18992367     1.31251375     0.77068120
 o      2.20983179    -1.26873784    -0.10454931
 h      3.02000666    -0.85107841     0.38003875
 c     -2.37075013    -1.08553037     0.33940334
 h     -1.94145881    -2.07816637     0.47185157
 h     -2.50099880    -0.81280286     1.35973400
 h     -3.35642007    -1.26754357    -0.13156895
 h     -1.92290213     1.77787252     0.14894303
          17

 c      1.18104202    -0.42722717     0.09592257
 c     -0.03627101    -0.93000872    -0.36967644
 c     -1.30673766    -0.20089651    -0.27800271
 c     -1.07201087     1.32484936    -0.34011148
 c      0.14914439     1.82534453     0.22520086
 c      1.26740309     1.11655028     0.36128781
 h     -0.12474493    -2.02935581    -0.63307752
 h     -1.14350409     1.59528449    -1.52461796
 h      0.19222047     2.91641588     0.38061442
 h      2.20900348     1.33631709     0.78945239
 o      2.21322466    -1.26321371    -0.10936803
 h      2.98795171    -0.88053510     0.35828752
 c     -2.36247081    -1.06575401     0.35460461
 h     -1.91713051    -2.08036536     0.49621826
 h     -2.49511407    -0.80808660     1.37737003
 h     -3.32389934    -1.26565009    -0.06769336
 h     -1.99574218     1.82879728     0.08944081
          17

 c      1.18180583    -0.44465282     0.09734997
 c     -0.03259827    -0.94916344    -0.39653323
 c     -1.28640867    -0.18986556    -0.28057629
 c     -1.08305415     1.32335124    -0.35675509
 c      0.13883622     1.81861216     0.23272965
 c      1.25401261     1.11107644     0.38307530
 h     -0.11233084    -1.98690168    -0.59352853
 h     -1.14898663     1.58033856    -1.57184684
 h      0.18970420     2.95482837     0.42117528
 h      2.23694940     1.37194392     0.81192763
 o      2.21632395    -1.25662295    -0.11317745
 h      2.95667030    -0.91390780     0.33310858
 c     -2.35343961    -1.04705513     0.36892170
 h     -1.89424259    -2.07866608     0.51634193
 h     -2.49166145    -0.79268226     1.40662136
 h     -3.30093249    -1.25872723    -0.01069897
 h     -2.05979225     1.87786605     0.02623281
          17

 c      1.18203159    -0.46026335     0.09638251
 c     -0.03062141    -0.96640604    -0.42257815
 c     -1.26325302    -0.17968831    -0.28227898
 c     -1.09777341     1.32148202    -0.37466652
 c      0.12956555     1.81410296     0.24021788
 c      1.24159670     1.10226167     0.40554109
 h     -0.09952758    -1.95592586    -0.55425268
 h     -1.15072982     1.56066988    -1.59447366
 h      0.18652942     2.97789705     0.45857966
 h      2.25950196     1.41400188     0.83258137
 o      2.21800668    -1.24979944    -0.11676439
 h      2.94659139    -0.94113837     0.31707582
 c     -2.34262192    -1.02958494     0.38311840
 h     -1.87528498    -2.06829205     0.53194583
 h     -2.48861692    -0.76743683     1.44280225
 h     -3.29668766    -1.24843655     0.03425087
 h     -2.10610010     1.91846949    -0.04194084
          17

 c      1.18149783    -0.47370849     0.09299047
 c     -0.02982068    -0.97922901    -0.44716988
 c     -1.23804908    -0.17084453    -0.28314825
 c     -1.11585368     1.31975574    -0.39378257
 c      0.12112826     1.81223792     0.24772863
 c      1.23085873     1.09053511     0.42882298
 h     -0.08958785    -1.96214077    -0.51960178
 h     -1.14795407     1.53644620    -1.59250306
 h      0.18220616     2.97925236     0.49074391
 h      2.26655436     1.45707754     0.84788008
 o      2.21753308    -1.24334838    -0.12070797
 h      2.97157884    -0.95585256     0.31909524
 c     -2.32973702    -1.01330966     0.39781409
 h     -1.86171447    -2.04723894     0.54329238
 h     -2.48387006    -0.73414464     1.47874709
 h     -3.31243849    -1.23502357     0.06585207
 h     -2.13042394     1.94620786    -0.11398161
          17

 c      1.18012005    -0.48464318     0.08722701
 c     -0.02981436    -0.98677966    -0.47009934
 c     -1.21165286    -0.16376732    -0.28320703
 c     -1.13659386     1.31852144    -0.41387284
 c      0.11337981     1.81288358     0.25525380
 c      1.22194212     1.07641558     0.45285071
 h     -0.08415511    -2.01278983    -0.48947456
 h     -1.14006328     1.50857344    -1.56930634
 h      0.17652267     2.95758247     0.51647562
 h      2.25305163     1.49650215     0.85644432
 o      2.21563025    -1.23726623    -0.12475165
 h      3.02177869    -0.96141762     0.33436456
 c     -2.31535746    -0.99810845     0.41326027
 h     -1.85384486    -2.01634194     0.55114724
 h     -2.47571426    -0.69485436     1.50778554
 h     -3.34026992    -1.21687581     0.08646503
 h     -2.13230410     1.95867866    -0.18743356
          17

 c      1.17793491    -0.49275463     0.07922837
 c     -0.03038366    -0.99063572    -0.49137508
 c     -1.18497755    -0.15876952    -0.28245499
 c     -1.15900346     1.31789577    -0.43441382
 c      0.10624707     1.81541693     0.26272138
 c      1.21451489     1.06046522     0.47738519
 h     -0.08281751    -2.08763568    -0.46213449
 h     -1.12638252     1.47874755    -1.53281900
 h      0.16955274     2.91619375     0.53563038
 h      2.21829838     1.52869767     0.85858805
 o      2.21381793    -1.23131352    -0.12821799
 h      3.07439920    -0.96481326     0.35104335
 c     -2.30045747    -0.98368888     0.42940617
 h     -1.85078056    -1.97934535     0.55675481
 h     -2.46304023    -0.65148315     1.52533973
 h     -3.36842049    -1.19187656     0.09976281
 h     -2.11483236     1.95559576    -0.25897070
          17

 c      1.17505669    -0.49781923     0.06918383
 c     -0.03132124    -0.99297481    -0.51092361
 c     -1.15896502    -0.15600147    -0.28087496
 c     -1.18182121     1.31764961    -0.45444826
 c      0.09969839     1.81870242     0.26997302
 c      1.20786670     1.04322164     0.50204750
 h     -0.08457482    -2.16032555    -0.43762877
 h     -1.10570800     1.44941637    -1.49705953
 h      0.16171804     2.86372605     0.54951923
 h      2.16550094     1.55153727     0.85601283
 o      2.21326934    -1.22539285    -0.13063623
 h      3.11169673    -0.97024734     0.36044095
 c     -2.28594832    -0.96950480     0.44601611
 h     -1.85045721    -1.94275081     0.56176479
 h     -2.44533637    -0.60562859     1.52940474
 h     -3.38675134    -1.15871915     0.10890521
 h     -2.08537210     1.93952256    -0.32465853
          17

 c      1.17165240    -0.49973522     0.05730669
 c     -0.03235898    -0.99529214    -0.52861726
 c     -1.13454649    -0.15544210    -0.27845286
 c     -1.20349689     1.31712876    -0.47268039
 c      0.09368974     1.82107573     0.27672756
 c      1.20097704     1.02509621     0.52633294
 h     -0.08862456    -2.21323759    -0.41718997
 h     -1.07577805     1.42319198    -1.48054677
 h      0.15385120     2.81488758     0.56139624
 h      2.10181706     1.56496888     0.85172565
 o      2.21456551    -1.21954604    -0.13183676
 h      3.12469376    -0.97890982     0.35871669
 c     -2.27246499    -0.95484753     0.46272780
 h     -1.85019026    -1.91454192     0.56801350
 h     -2.42262708    -0.55841589     1.52060330
 h     -3.38881752    -1.11722152     0.11599915
 h     -2.05663739     1.91698518    -0.38041374
          17

 c      1.16793363    -0.49852693     0.04381894
 c     -0.03317758    -0.99837261    -0.54435266
 c     -1.11259850    -0.15692336    -0.27520291
 c     -1.22224457     1.31538408    -0.48820956
 c      0.08812572     1.82064526     0.28262049
 c      1.19260306     1.00626815     0.54963698
 h     -0.09437639    -2.23764912    -0.40211264
 h     -1.03398441     1.40153225    -1.49643350
 h      0.14703529     2.78749425     0.57596988
 h      2.03813917     1.57166835     0.84987773
 o      2.21779703    -1.21387368    -0.13186933
 h      3.11141323    -0.99011524     0.34568135
 c     -2.26026161    -0.93914241     0.47908540
 h     -1.84804708    -1.90102881     0.57713341
 h     -2.39540163    -0.51029772     1.50214483
 h     -3.37190757    -1.06808852     0.12213971
 h     -2.04560565     1.89819656    -0.42306822
          17

 c      1.16414983    -0.49434209     0.02894283
 c     -0.03344059    -1.00254659    -0.55806989
 c     -1.09389091    -0.16019014    -0.27118932
 c     -1.23644639     1.31168361    -0.50138815
 c      0.08287675     1.81621899     0.28744126
 c      1.18151817     0.98668394     0.57134278
 h     -0.10133889    -2.23060905    -0.39339303
 h     -0.98058602     1.38414356    -1.54074595
 h      0.14197349     2.79208180     0.59644272
 h      1.98688597     1.57653813     0.85493934
 o      2.22258593    -1.20850561    -0.13098057
 h      3.07646237    -1.00171662     0.32447629
 c     -2.24912529    -0.92228933     0.49458692
 h     -1.84434299    -1.90319139     0.59019607
 h     -2.36450386    -0.46086865     1.47955024
 h     -3.33679700    -1.01260969     0.12747281
 h     -2.06576745     1.89186857    -0.45179367
          17

 c      1.16057449    -0.48744957     0.01289544
 c     -0.03284016    -1.00781604    -0.56975412
 c     -1.07903262    -0.16496926    -0.26653453
 c     -1.24546726     1.30612266    -0.51344467
 c      0.07782259     1.80811998     0.29138853
 c      1.16697466     0.96630886     0.59099415
 h     -0.10906933    -2.19331671    -0.39163375
 h     -0.92049924     1.37015618    -1.59644444
 h      0.13840031     2.82257857     0.62121320
 h      1.95672824     1.58351871     0.86988642
 o      2.22796469    -1.20362260    -0.12967972
 h      3.03302816    -1.00978650     0.30260901
 c     -2.23838267    -0.90472466     0.50878097
 h     -1.84172459    -1.91596598     0.60766578
 h     -2.33091908    -0.40899073     1.45959237
 h     -3.28784131    -0.95241697     0.13110628
 h     -2.11581717     1.89717354    -0.46838901
          17

 c      1.15747808    -0.47822828    -0.00411185
 c     -0.03114366    -1.01379330    -0.57945371
 c     -1.06842390    -0.17101194    -0.26141204
 c     -1.24979031     1.29949220    -0.52549057
 c      0.07284538     1.79769690     0.29494304
 c      1.14908829     0.94549048     0.60844406
 h     -0.11724270    -2.13164292    -0.39679824
 h     -0.86072110     1.35911208    -1.64660840
 h      0.13541113     2.86202690     0.64517071
 h      1.94774229     1.59146085     0.89459832
 o      2.23235428    -1.19947745    -0.12877188
 h      3.00353666    -1.00847815     0.29241251
 c     -2.22703680    -0.88712025     0.52144841
 h     -1.84368141    -1.93124780     0.62957564
 h     -2.29549883    -0.35361912     1.44804997
 h     -3.23310389    -0.88919115     0.13095602
 h     -2.18053530     1.90454308    -0.47585754
          17

 c      1.15509193    -0.46713241    -0.02186297
 c     -0.02822036    -1.01946197    -0.58732879
 c     -1.06222061    -0.17810776    -0.25603294
 c     -1.25025376     1.29258479    -0.53813562
 c      0.06780387     1.78631179     0.29855326
 c      1.12869087     0.92497863     0.62381811
 h     -0.12593003    -2.05873386    -0.40760193
 h     -0.80743763     1.35093036    -1.68038656
 h      0.13214629     2.89429328     0.66340499
 h      1.95259741     1.59419778     0.92629782
 o      2.23439465    -1.19625064    -0.12895998
 h      3.00706797    -0.99277080     0.30457597
 c     -2.21400662    -0.87001037     0.53277663
 h     -1.85300706    -1.94146252     0.65565666
 h     -2.25884791    -0.29515847     1.44715641
 h     -3.18321397    -0.82420584     0.12400291
 h     -2.24251898     1.90400322    -0.47708343
          17

 c      1.15357734    -0.45465267    -0.04012553
 c     -0.02401498    -1.02292232    -0.59371792
 c     -1.06031857    -0.18607679    -0.25063101
 c     -1.24752654     1.28584305    -0.55157015
 c      0.06253829     1.77490405     0.30249965
 c      1.10683525     0.90559766     0.63735154
 h     -0.13611926    -1.99792477    -0.42074169
 h     -0.76509623     1.34566411    -1.69252618
 h      0.12805620     2.90896964     0.67291901
 h      1.96189034     1.58462243     0.96139714
 o      2.23436123    -1.19373723    -0.13009130
 h      3.03744833    -0.96390728     0.33605224
 c     -2.19852080    -0.85360359     0.54329124
 h     -1.87111108    -1.94146823     0.68539454
 h     -2.22151999    -0.23619933     1.45483569
 h     -3.14730917    -0.75800791     0.10777200
 h     -2.28916150     1.88959544    -0.47443884
          17

 c      1.15302583    -0.44129912    -0.05864979
 c     -0.01851541    -1.02186933    -0.59908534
 c     -1.06237140    -0.19474154    -0.24545136
 c     -1.24204844     1.27938298    -0.56570301
 c      0.05688786     1.76399587     0.30690652
 c      1.08445287     0.88797876     0.64926621
 h     -0.14970220    -1.97727646    -0.43167528
 h     -0.73647586     1.34338057    -1.68175921
 h      0.12287303     2.90112412     0.67259111
 h      1.96791700     1.55786598     0.99686539
 o      2.23365830    -1.19141502    -0.13137570
 h      3.07131378    -0.92836032     0.37353207
 c     -2.18057276    -0.83776499     0.55349980
 h     -1.89797405    -1.92905621     0.71812886
 h     -2.18425866    -0.18076263     1.46641097
 h     -3.12758828    -0.69096692     0.08282362
 h     -2.31320736     1.85924211    -0.46981990
          17

 c      1.15348051    -0.42758182    -0.07717074
 c     -0.01191616    -1.01555859    -0.60369288
 c     -1.06783528    -0.20389204    -0.24074678
 c     -1.23412466     1.27309481    -0.58021252
 c      0.05070459     1.75376498     0.31177803
 c      1.06225580     0.87248434     0.65972403
 h     -0.16691650    -2.00673428    -0.43882792
 h     -0.72271626     1.34413335    -1.65011338
 h      0.11654738     2.87030874     0.66282907
 h      1.96574567     1.51210529     1.03071080
 o      2.23342904    -1.18877224    -0.13213203
 h      3.08991890    -0.89245877     0.40539159
 c     -2.16098825    -0.82205725     0.56361027
 h     -1.93238242    -1.90494399     0.75323193
 h     -2.14800285    -0.13278837     1.47701976
 h     -3.11836825    -0.62437403     0.05368725
 h     -2.31157620     1.81362606    -0.46473250
          17

 c      1.15494639    -0.41397706    -0.09541352
 c     -0.00480879    -1.00579502    -0.60744349
 c     -1.07599965    -0.21328115    -0.23679365
 c     -1.22400952     1.26669732    -0.59449643
 c      0.04385927     1.74403911     0.31700776
 c      1.04073714     0.85922094     0.66881297
 h     -0.18381807    -2.06663983    -0.44554863
 h     -0.72285838     1.34801432    -1.60348451
 h      0.10923583     2.82054557     0.64551784
 h      1.95318248     1.44830335     1.06208251
 o      2.23422757    -1.18542864    -0.13199702
 h      3.08425713    -0.86043241     0.42509496
 c     -2.14100008    -0.80584619     0.57357869
 h     -1.97230984    -1.87257518     0.79029360
 h     -2.11373382    -0.09500322     1.48312284
 h     -3.11091472    -0.56059579     0.02682751
 h     -2.28479600     1.75555877    -0.46028246
          17

 c      1.15737060    -0.40090793    -0.11311271
 c      0.00205425    -0.99507562    -0.61020665
 c     -1.08598900    -0.22265098    -0.23392365
 c     -1.21193911     1.25973108    -0.60754948
 c      0.03623869     1.73420286     0.32235855
 c      1.02017136     0.84805660     0.67653129
 h     -0.19500267    -2.12950333    -0.45591044
 h     -0.73281289     1.35534633    -1.55324980
 h      0.10134535     2.76139927     0.62427332
 h      1.93073961     1.36985088     1.09138841
 o      2.23617198    -1.18113158    -0.13086192
 h      3.05266614    -0.83454565     0.43026308
 c     -2.12180852    -0.78848299     0.58329516
 h     -2.01544422    -1.83739229     0.82920334
 h     -2.08233040    -0.06842077     1.48303395
 h     -3.09821672    -0.50220656     0.00802772
 h     -2.23757717     1.68992892    -0.45696579
          17

 c      1.16061214    -0.38874088    -0.13003907
 c      0.00804407    -0.98517623    -0.61200939
 c     -1.09677247    -0.23175572    -0.23254678
 c     -1.19805741     1.25152140    -0.61791920
 c      0.02773420     1.72314186     0.32744963
 c      1.00060555     0.83863355     0.68276879
 h     -0.19670393    -2.17648581    -0.47204814
 h     -0.74463657     1.36704512    -1.51716319
 h      0.09357856     2.70870884     0.60450155
 h      1.90177797     1.28220001     1.12052010
 o      2.23903084    -1.17576419    -0.12884292
 h      2.99950252    -0.81503147     0.42227843
 c     -2.10439633    -0.76953694     0.59270314
 h     -2.05975883    -1.80505286     0.86996559
 h     -2.05445864    -0.05218669     1.47702009
 h     -3.07664823    -0.45117693     0.00117117
 h     -2.18031311     1.62389068    -0.45419155
          17

 c      1.16442349    -0.37778700    -0.14602348
 c      0.01272774    -0.97710045    -0.61299631
 c     -1.10721498    -0.24038061    -0.23314096
 c     -1.18212378     1.24123027    -0.62418322
 c      0.01824113     1.70959724     0.33185705
 c      0.98190062     0.83041491     0.68731423
 h     -0.18717462    -2.19796233    -0.49445660
 h     -0.74919757     1.38461833    -1.51410680
 h      0.08672223     2.68058482     0.59201001
 h      1.87217308     1.19203566     1.15289825
 o      2.24216754    -1.16941373    -0.12635091
 h      2.93607874    -0.79905432     0.40746606
 c     -2.08951182    -0.74903135     0.60184923
 h     -2.10377052    -1.77888949     0.91215686
 h     -2.03045920    -0.04357120     1.46729441
 h     -3.04580963    -0.40851013     0.00811773
 h     -2.12975805     1.56644070    -0.44979629
          17

 c      1.16845782    -0.36829814    -0.16096995
 c      0.01585513    -0.97135927    -0.61336696
 c     -1.11617711    -0.24837645    -0.23619707
 c     -1.16330103     1.22823081    -0.62610069
 c      0.00770047     1.69319108     0.33538183
 c      0.96392966     0.82280402     0.68994900
 h     -0.16610123    -2.19029306    -0.52273276
 h     -0.74364354     1.40850488    -1.54990962
 h      0.08091011     2.68553286     0.58964908
 h      1.84820567     1.10556555     1.19259384
 o      2.24449864    -1.16246805    -0.12417801
 h      2.88135423    -0.77925548     0.39849524
 c     -2.07769488    -0.72754610     0.61089751
 h     -2.14625084    -1.75837089     0.95438469
 h     -2.01021468    -0.03819099     1.45783905
 h     -3.00811765    -0.37410855     0.02884776
 h     -2.10397460     1.52587789    -0.44070701
          17

 c      1.17231094    -0.36044983    -0.17484764
 c      0.01734341    -0.96812535    -0.61335227
 c     -1.12265472    -0.25569604    -0.24212397
 c     -1.14103415     1.21265946    -0.62494385
 c     -0.00384960     1.67510333     0.33819882
 c      0.94691643     0.81529704     0.69064940
 h     -0.13419491    -2.15410687    -0.55595867
 h     -0.73399927     1.43600715    -1.61102345
 h      0.07504017     2.71446067     0.59554099
 h      1.83257616     1.02669362     1.24207753
 o      2.24497494    -1.15545753    -0.12319793
 h      2.85422587    -0.74643421     0.40953269
 c     -2.06925481    -0.70606068     0.62011887
 h     -2.18579698    -1.73999163     0.99436297
 h     -1.99304744    -0.03079262     1.45365326
 h     -2.96868425    -0.34666044     0.06148621
 h     -2.10924854     1.50544053    -0.42573174
          17

 c      1.17559623    -0.35431736    -0.18765588
 c      0.01727358    -0.96719736    -0.61321289
 c     -1.12593081    -0.26240899    -0.25114122
 c     -1.11615411     1.19541437    -0.62234020
 c     -0.01628195     1.65731326     0.34066183
 c      0.93159599     0.80753973     0.68974914
 h     -0.09311305    -2.09477991    -0.59284820
 h     -0.72813657     1.46235393    -1.67686583
 h      0.06734501     2.74918320     0.60562525
 h      1.82198218     0.95684523     1.30012162
 o      2.24365768    -1.14838946    -0.12346338
 h      2.85613911    -0.70030319     0.44166467
 c     -2.06417633    -0.68560697     0.62989083
 h     -2.22080694    -1.71961970     1.02961575
 h     -1.97776070    -0.01683812     1.45902612
 h     -2.93525017    -0.32352158     0.10230252
 h     -2.13391200     1.50210593    -0.40736651
          17

 c      1.17801826    -0.34986835    -0.19937981
 c      0.01589959    -0.96778461    -0.61322918
 c     -1.12570672    -0.26868934    -0.26319574
 c     -1.09037001     1.17762018    -0.61949582
 c     -0.02939257     1.64154323     0.34309824
 c      0.91894940     0.79928137     0.68786709
 h     -0.04547833    -2.02497762    -0.63199240
 h     -0.73059027     1.48314191    -1.73133831
 h      0.05629038     2.77409599     0.61651853
 h      1.80933702     0.89637134     1.36217387
 o      2.24164636    -1.14059577    -0.12411061
 h      2.87172256    -0.65189765     0.48111188
 c     -2.06206335    -0.66691735     0.64069631
 h     -2.24981182    -1.69442606     1.05824928
 h     -1.96290887     0.00562894     1.47533086
 h     -2.91717897    -0.30092282     0.14627387
 h     -2.15935851     1.51012940    -0.38969777
          17

 c      1.17940353    -0.34697268    -0.20996474
 c      0.01361425    -0.96829492    -0.61364985
 c     -1.12217330    -0.27478474    -0.27793579
 c     -1.06531855     1.16025357    -0.61721631
 c     -0.04286562     1.62886905     0.34578034
 c      0.90977844     0.79036192     0.68567821
 h      0.00564986    -1.96718560    -0.67261511
 h     -0.74248974     1.49535433    -1.76497681
 h      0.04090891     2.77993374     0.62626317
 h      1.78790881     0.84559477     1.42259214
 o      2.23998463    -1.13140522    -0.12426803
 h      2.88586172    -0.61274357     0.51357266
 c     -2.06230813    -0.65018989     0.65298007
 h     -2.27181441    -1.66377629     1.07943145
 h     -1.94719645     0.03520664     1.50003951
 h     -2.92216578    -0.27518060     0.18896568
 h     -2.17114468     1.52414757    -0.37597194
          17

 c      1.17969362    -0.34540863    -0.21931020
 c      0.01081219    -0.96688507    -0.61462636
 c     -1.11599794    -0.28096010    -0.29475194
 c     -1.04223114     1.14406605    -0.61606399
 c     -0.05623537     1.61972921     0.34895660
 c      0.90446220     0.78076076     0.68373779
 h      0.05839934    -1.94739901    -0.71553363
 h     -0.76288695     1.49730364    -1.77339832
 h      0.02075799     2.76306753     0.63410478
 h      1.75364426     0.80490149     1.47650336
 o      2.23926601    -1.12048244    -0.12346401
 h      2.89012109    -0.58940597     0.53078846
 c     -2.06447737    -0.63500536     0.66685066
 h     -2.28649489    -1.62944137     1.09359458
 h     -1.92975705     0.06812638     1.52794776
 h     -2.95146083    -0.24481143     0.22900766
 h     -2.16138216     1.54000466    -0.36803698
          17

 c      1.17892691    -0.34487151    -0.22727578
 c      0.00787003    -0.96334410    -0.61634389
 c     -1.10823891    -0.28740909    -0.31286502
 c     -1.02195529     1.12960612    -0.61641111
 c     -0.06889512     1.61398206     0.35284677
 c      0.90292263     0.77063618     0.68241727
 h      0.11232123    -1.97316846    -0.76170242
 h     -0.78966809     1.48844351    -1.75598590
 h     -0.00417125     2.72462490     0.64032579
 h      1.70551093     0.77451360     1.52063411
 o      2.23973263    -1.10780092    -0.12157536
 h      2.88153200    -0.58395280     0.52984665
 c     -2.06852514    -0.62044418     0.68193919
 h     -2.29430240    -1.59539504     1.10241334
 h     -1.91019079     0.10001356     1.55340594
 h     -2.99826220    -0.21154680     0.26842034
 h     -2.12740412     1.55464581    -0.36661750
          17

 c      1.17721027    -0.34501597    -0.23370351
 c      0.00540902    -0.95978030    -0.61928148
 c     -1.10019641    -0.29418139    -0.33143468
 c     -1.00500405     1.11721490    -0.61838540
 c     -0.08016152     1.61089409     0.35757627
 c      0.90468576     0.76031884     0.68189260
 h      0.16520562    -2.02533406    -0.80885540
 h     -0.81989581     1.46945195    -1.71582081
 h     -0.03349966     2.67080059     0.64645256
 h      1.64517888     0.75430583     1.55367924
 o      2.24136207    -1.09358725    -0.11875720
 h      2.86142137    -0.59480515     0.51218350
 c     -2.07460666    -0.60540670     0.69757462
 h     -2.29636451    -1.56698392     1.10844487
 h     -1.88844654     0.12718691     1.57194663
 h     -3.05152189    -0.17898789     0.31028684
 h     -2.07064442     1.56604230    -0.37152683
          17

 c      1.17468931    -0.34552691    -0.23844927
 c      0.00427201    -0.95875378    -0.62407814
 c     -1.09320828    -0.30118376    -0.34966147
 c     -0.99153014     1.10695163    -0.62172485
 c     -0.08935967     1.60908366     0.36307191
 c      0.90896222     0.75027098     0.68213055
 h      0.21275071    -2.07915641    -0.85249314
 h     -0.84980287     1.44271715    -1.66104929
 h     -0.06656398     2.61394541     0.65578114
 h      1.57673746     0.74368564     1.57670453
 o      2.24382149    -1.07833893    -0.11548363
 h      2.83606097    -0.61627482     0.48432287
 c     -2.08281703    -0.58899583     0.71305325
 h     -2.29406191    -1.54910453     1.11428801
 h     -1.86466061     0.14724588     1.58095731
 h     -3.10084518    -0.15061303     0.35661959
 h     -1.99670740     1.57349240    -0.38157486
          17

 c      1.17154255    -0.34616546    -0.24139852
 c      0.00519829    -0.96197504    -0.63124347
 c     -1.08843533    -0.30824525    -0.36686562
 c     -0.98122670     1.09845510    -0.62559251
 c     -0.09587904     1.60665327     0.36900349
 c      0.91474645     0.74102821     0.68287354
 h      0.25103098    -2.11849351    -0.88875112
 h     -0.87479064     1.41306967    -1.60716060
 h     -0.10280994     2.57164771     0.67350968
 h      1.50629910     0.74155068     1.59354227
 o      2.24635719    -1.06287295    -0.11264632
 h      2.81816511    -0.63759556     0.45944553
 c     -2.09312056    -0.57082848     0.72781632
 h     -2.28837792    -1.54373499     1.12147828
 h     -1.83897105     0.15926407     1.57981770
 h     -3.13888324    -0.12874794     0.40781251
 h     -1.91638988     1.57843722    -0.39420821
          17

 c      1.16798687    -0.34677524    -0.24246379
 c      0.00859463    -0.97023101    -0.64105030
 c     -1.08669027    -0.31521210    -0.38253492
 c     -0.97324441     1.09087901    -0.62862982
 c     -0.09919191     1.60195632     0.37494714
 c      0.92097489     0.73312902     0.68368719
 h      0.27755078    -2.13573284    -0.91531767
 h     -0.89006604     1.38755842    -1.57657053
 h     -0.14235123     2.55854396     0.70464819
 h      1.44090225     0.74637814     1.61038868
 o      2.24798724    -1.04813680    -0.11135024
 h      2.82367289    -0.64588674     0.45405772
 c     -2.10538549    -0.55117411     0.74150153
 h     -2.27956227    -1.54846284     1.12989375
 h     -1.81128837     0.16383849     1.56984326
 h     -3.16172216    -0.11437820     0.46294481
 h     -1.84607366     1.58541768    -0.40530772
          17

 c      1.16425949    -0.34726461    -0.24158184
 c      0.01444441    -0.98359245    -0.65353422
 c     -1.08834267    -0.32204643    -0.39634434
 c     -0.96641308     1.08328920    -0.62981384
 c     -0.09893863     1.59474182     0.38078218
 c      0.92676050     0.72704129     0.68416751
 h      0.29115095    -2.12883992    -0.93127229
 h     -0.89236349     1.37182404    -1.58757761
 h     -0.18545188     2.57372208     0.74957616
 h      1.38644183     0.75641912     1.63342028
 o      2.24843664    -1.03453362    -0.11199378
 h      2.85710997    -0.63701798     0.47334958
 c     -2.11937957    -0.53085333     0.75389058
 h     -2.26745946    -1.55744294     1.13821276
 h     -1.78105329     0.16299797     1.55407065
 h     -3.16877448    -0.10718570     0.52017044
 h     -1.80361085     1.60112165    -0.41032529
          17

 c      1.16056188    -0.34760314    -0.23873463
 c      0.02232239    -1.00151708    -0.66849940
 c     -1.09332125    -0.32887640    -0.40814677
 c     -0.96003685     1.07556981    -0.62964366
 c     -0.09509140     1.58615708     0.38682149
 c      0.93160207     0.72311840     0.68427051
 h      0.29191459    -2.10016083    -0.93699917
 h     -0.88139946     1.36506191    -1.63734630
 h     -0.23090435     2.60125122     0.80285557
 h      1.34571174     0.76983541     1.66491247
 o      2.24861965    -1.02169433    -0.11384266
 h      2.90432113    -0.61927474     0.50457881
 c     -2.13469073    -0.51097736     0.76483800
 h     -2.25210113    -1.56395689     1.14491919
 h     -1.74717627     0.15976221     1.53665301
 h     -3.16293741    -0.10549165     0.57700091
 h     -1.79763137     1.62892144    -0.40743685
          17

 c      1.15700908    -0.34784775    -0.23398274
 c      0.03147615    -1.02279048    -0.68549693
 c     -1.10120667    -0.33595587    -0.41794652
 c     -0.95448471     1.06870844    -0.62969473
 c     -0.08799597     1.57764545     0.39348742
 c      0.93540652     0.72158989     0.68446530
 h      0.28152899    -2.05758276    -0.93453529
 h     -0.85928818     1.36165193    -1.70505135
 h     -0.27581694     2.62322570     0.85715243
 h      1.31835664     0.78471067     1.70133730
 o      2.24971658    -1.00914014    -0.11593535
 h      2.94716087    -0.60253814     0.53167121
 c     -2.15060643    -0.49266967     0.77426864
 h     -2.23403869    -1.56265775     1.14903785
 h     -1.70845127     0.15712489     1.52159784
 h     -3.15096721    -0.10612687     0.63060148
 h     -1.82099827     1.66383407    -0.39948363
          17

 c      1.15361570    -0.34816965    -0.22748571
 c      0.04091613    -1.04533348    -0.70378640
 c     -1.11137994    -0.34354940    -0.42585906
 c     -0.95065901     1.06400939    -0.63131207
 c     -0.07828600     1.57026166     0.40102096
 c      0.93833889     0.72255285     0.68552483
 h      0.26404004    -2.01751727    -0.92822291
 h     -0.82902506     1.35647704    -1.76934233
 h     -0.31677581     2.62760011     0.90657977
 h      1.30255091     0.79915372     1.73559615
 o      2.25250533    -0.99663571    -0.11767555
 h      2.97388438    -0.59233347     0.54475454
 c     -2.16605101    -0.47682594     0.78223028
 h     -2.21434321    -1.55071410     1.15039399
 h     -1.66453120     0.15668706     1.51107783
 h     -3.14299137    -0.10463835     0.67832964
 h     -1.85834105     1.69605275    -0.39160655
          17

 c      1.15031873    -0.34884603    -0.21949252
 c      0.04955062    -1.06623915    -0.72238405
 c     -1.12316893    -0.35181472    -0.43206076
 c     -0.94924603     1.06236248    -0.63519182
 c     -0.06678453     1.56461547     0.40942064
 c      0.94067720     0.72594371     0.68818644
 h      0.24575788    -2.00534686    -0.92446134
 h     -0.79352861     1.34681926    -1.81623611
 h     -0.35076921     2.60861145     0.94746689
 h      1.29651975     0.81156139     1.76072061
 o      2.25732318    -0.98414507    -0.11882743
 h      2.97950477    -0.59037297     0.54007420
 c     -2.17978719    -0.46391114     0.78888346
 h     -2.19443956    -1.52819155     1.14963179
 h     -1.61692153     0.15795011     1.50450267
 h     -3.14918803    -0.09656336     0.71855311
 h     -1.89586741     1.71725768    -0.38820142
          17

 c      1.14702492    -0.35020853    -0.21030758
 c      0.05655032    -1.08302961    -0.74041514
 c     -1.13595234    -0.36072602    -0.43673962
 c     -0.95050120     1.06408546    -0.64153652
 c     -0.05441662     1.56098487     0.41848563
 c      0.94274643     0.73151568     0.69293929
 h      0.23171289    -2.04164255    -0.92802285
 h     -0.75533840     1.33187077    -1.83841927
 h     -0.37562103     2.56527611     0.97811600
 h      1.29911407     0.82084030     1.77214493
 o      2.26413653    -0.97176289    -0.11943239
 h      2.96449722    -0.59564719     0.51859795
 c     -2.19095155    -0.45381278     0.79438405
 h     -2.17588972    -1.49811404     1.14819894
 h     -1.56904306     0.15896910     1.49925615
 h     -3.17360946    -0.07977570     0.75115737
 h     -1.92450630     1.72285977    -0.39200856
          17

 c      1.14365922    -0.35256820    -0.20024744
 c      0.06171235    -1.09566059    -0.75754849
 c     -1.14920019    -0.37006242    -0.44006239
 c     -0.95432850     1.06903441    -0.65023866
 c     -0.04211274     1.55936412     0.42785318
 c      0.94488832     0.73884440     0.69995135
 h      0.22132469    -2.11940647    -0.93745111
 h     -0.71659469     1.31204741    -1.83316474
 h     -0.39034712     2.50064260     0.99875626
 h      1.30985612     0.82648603     1.76841773
 o      2.27250503    -0.95972555    -0.11983685
 h      2.93523824    -0.60432530     0.48636902
 c     -2.19944774    -0.44586110     0.79878460
 h     -2.16017736    -1.46618733     1.14828563
 h     -1.52518883     0.15767449     1.49231621
 h     -3.21082238    -0.05585020     0.77704389
 h     -1.93936696     1.71157894    -0.40437728
          17

 c      1.14018510    -0.35616703    -0.18961363
 c      0.06518805    -1.10594997    -0.77379062
 c     -1.16245600    -0.37947126    -0.44216484
 c     -0.96037232     1.07671530    -0.66096021
 c     -0.03068229     1.55940558     0.43698627
 c      0.94741900     0.74736454     0.70905065
 h      0.21115423    -2.21107958    -0.94777082
 h     -0.67897031     1.28864731    -1.80140859
 h     -0.39579959     2.42219877     1.01215311
 h      1.32891475     0.82857054     1.75128642
 o      2.28146891    -0.94847685    -0.12080206
 h      2.90573641    -0.60882989     0.45616845
 c     -2.20574356    -0.43911002     0.80203389
 h     -2.14854641    -1.43962071     1.15249132
 h     -1.48924684     0.15280312     1.48147452
 h     -3.24974054    -0.02878589     0.79718124
 h     -1.93897638     1.68477231    -0.42559766
          17

 c      1.13659639    -0.36115682    -0.17868399
 c      0.06708161    -1.11557013    -0.78907797
 c     -1.17530537    -0.38856150    -0.44316197
 c     -0.96804778     1.08632835    -0.67310171
 c     -0.02066488     1.56032389     0.44511458
 c      0.95057055     0.75642614     0.71972525
 h      0.19911219    -2.29203141    -0.95528481
 h     -0.64329741     1.26378193    -1.74826108
 h     -0.39562781     2.34266736     1.02474963
 h      1.35714279     0.82768513     1.72556553
 o      2.28972568    -0.93861264    -0.12337776
 h      2.89501448    -0.59897065     0.44541724
 c     -2.21042227    -0.43276355     0.80404125
 h     -2.14198494    -1.42452030     1.16298119
 h     -1.46388036     0.14419234     1.46581758
 h     -3.27971676    -0.00274585     0.81217186
 h     -1.92542101     1.64630960    -0.45498600
          17

 c      1.13290260    -0.36758559    -0.16770886
 c      0.06738614    -1.12540446    -0.80320526
 c     -1.18736380    -0.39697713    -0.44316620
 c     -0.97653454     1.09676719    -0.68568964
 c     -0.01226601     1.56100395     0.45125824
 c      0.95445012     0.76535717     0.73118622
 h      0.18479908    -2.34793198    -0.95835828
 h     -0.60864549     1.24037162    -1.68455555
 h     -0.39646192     2.27850137     1.04673014
 h      1.39600456     0.82481769     1.69835455
 o      2.29664191    -0.93039249    -0.12801844
 h      2.91147713    -0.57008774     0.46201934
 c     -2.21393277    -0.42653526     0.80476386
 h     -2.14136608    -1.42276997     1.18035668
 h     -1.45017280     0.13272404     1.44578832
 h     -3.29365477     0.01925348     0.82228857
 h     -1.90542364     1.60290137    -0.49077163
          17

 c      1.12912655    -0.37540505    -0.15690822
 c      0.06604184    -1.13574649    -0.81589264
 c     -1.19828202    -0.40443788    -0.44230400
 c     -0.98481722     1.10667103    -0.69732239
 c     -0.00561564     1.56064855     0.45464974
 c      0.95907863     0.77351566     0.74257690
 h      0.16863568    -2.37228012    -0.95660332
 h     -0.57108871     1.22179034    -1.62749345
 h     -0.40457588     2.24221029     1.08712520
 h      1.44693340     0.82112877     1.67672010
 o      2.30291648    -0.92335511    -0.13394908
 h      2.94260803    -0.52936518     0.49419262
 c     -2.21655283    -0.42074784     0.80424593
 h     -2.14750587    -1.43097942     1.20311914
 h     -1.44747845     0.12017854     1.42311812
 h     -3.28846702     0.03567844     0.82760517
 h     -1.89119546     1.56401989    -0.53014544
          17

 c      1.12531500    -0.38451312    -0.14647746
 c      0.06299488    -1.14652732    -0.82683336
 c     -1.20776261    -0.41074688    -0.44071689
 c     -0.99189207     1.11472705    -0.70653650
 c     -0.00124143     1.55954340     0.45546131
 c      0.96451904     0.78033631     0.75330234
 h      0.15133226    -2.36364021    -0.95029909
 h     -0.52439898     1.21068189    -1.59539839
 h     -0.41997311     2.23323422     1.14502488
 h      1.50979560     0.81771097     1.66412655
 o      2.30958598    -0.91680172    -0.14003956
 h      2.97047771    -0.48797882     0.52436337
 c     -2.21842559    -0.41614604     0.80256876
 h     -2.16094676    -1.44257473     1.22827618
 h     -1.45338396     0.10905256     1.40067728
 h     -3.26481966     0.04649025     0.82809137
 h     -1.89744500     1.53957218    -0.57028208
          17

 c      1.12154039    -0.39479098    -0.13659562
 c      0.05822805    -1.15737054    -0.83570769
 c     -1.21557429    -0.41578043    -0.43854877
 c     -0.99713260     1.12022970    -0.71270068
 c      0.00000511     1.55876600     0.45481377
 c      0.97096322     0.78539086     0.76321826
 h      0.13372442    -2.32490600    -0.94020621
 h     -0.46584256     1.20759917    -1.59515467
 h     -0.43642312     2.24080404     1.20920170
 h      1.58138763     0.81550066     1.65847163
 o      2.31724272    -0.91023713    -0.14553779
 h      2.98388691    -0.45388491     0.54088944
 c     -2.21955484    -0.41362170     0.79977545
 h     -2.18168205    -1.45091841     1.25250144
 h     -1.46400170     0.10222510     1.38208467
 h     -3.22711588     0.05322841     0.82367612
 h     -1.93143514     1.53469527    -0.61035876
          17

 c      1.11789167    -0.40610873    -0.12742629
 c      0.05176327    -1.16746142    -0.84218054
 c     -1.22155707    -0.41946727    -0.43592883
 c     -1.00052502     1.12332646    -0.71640424
 c     -0.00247996     1.55926974     0.45403402
 c      0.97863591     0.78845006     0.77247575
 h      0.11680153    -2.26477247    -0.92761157
 h     -0.40142490     1.21114157    -1.61717954
 h     -0.44715834     2.25383526     1.26664302
 h      1.65571799     0.81531679     1.65395981
 o      2.32602135    -0.90341347    -0.15010519
 h      2.97858054    -0.43110616     0.53868285
 c     -2.21972103    -0.41400945     0.79585866
 h     -2.20908717    -1.45132145     1.27302588
 h     -1.47497357     0.10227568     1.37085422
 h     -3.18354265     0.05918513     0.81427731
 h     -1.98509395     1.54673117    -0.65181875
          17

 c      1.11446134    -0.41831055    -0.11911390
 c      0.04364742    -1.17527412    -0.84589999
 c     -1.22561640    -0.42176950    -0.43295711
 c     -1.00247464     1.12461700    -0.71876109
 c     -0.00874472     1.56146486     0.45417200
 c      0.98759369     0.78950843     0.78121456
 h      0.10180735    -2.20090964    -0.91441474
 h     -0.34189561     1.21924270    -1.64579909
 h     -0.44810842     2.26532635     1.30799586
 h      1.72597144     0.81786060     1.64465828
 o      2.33573106    -0.89628989    -0.15371510
 h      2.95531788    -0.42045789     0.51762182
 c     -2.21842823    -0.41792042     0.79082474
 h     -2.24204892    -1.44177334     1.28806668
 h     -1.48315903     0.11046212     1.36913657
 h     -3.14490909     0.06915787     0.79977152
 h     -2.04131421     1.56864065    -0.69595470
          17

 c      1.11133611    -0.43119652    -0.11177922
 c      0.03394532    -1.17853252    -0.84653161
 c     -1.22771066    -0.42267523    -0.42969462
 c     -1.00342919     1.12469850    -0.72071557
 c     -0.01832700     1.56526299     0.45593036
 c      0.99760438     0.78875398     0.78938322
 h      0.09020121    -2.16050212    -0.90286084
 h     -0.29637872     1.22996888    -1.66876940
 h     -0.43793085     2.27205821     1.32812827
 h      1.78638979     0.82367186     1.62669958
 o      2.34588473    -0.88905525    -0.15665269
 h      2.91960662    -0.41925041     0.48257028
 c     -2.21511756    -0.42551622     0.78476246
 h     -2.27918488    -1.42308605     1.29702019
 h     -1.48802791     0.12589337     1.37672368
 h     -3.12058686     0.08774540     0.77993093
 h     -2.08469921     1.59360902    -0.74244820
          17

 c      1.10859482    -0.44450572    -0.10551015
 c      0.02278999    -1.17540155    -0.84387120
 c     -1.22784218    -0.42219212    -0.42615969
 c     -1.00370172     1.12401877    -0.72285552
 c     -0.03041875     1.57023131     0.45970389
 c      1.00815769     0.78649922     0.79672275
 h      0.08296905    -2.16642348    -0.89443402
 h     -0.27026893     1.24168760    -1.67909065
 h     -0.41729004     2.27357409     1.32537298
 h      1.83324254     0.83309877     1.59878150
 o      2.35563807    -0.88222489    -0.15961630
 h      2.88282166    -0.41975827     0.44498354
 c     -2.20963643    -0.43625430     0.77782208
 h     -2.31911901    -1.39883459     1.30059618
 h     -1.49156902     0.14559907     1.39111744
 h     -3.11284900     0.11620983     0.75452234
 h     -2.10566546     1.61673701    -0.78976562
          17

 c      1.10631483    -0.45790599    -0.10034592
 c      0.01048094    -1.16648666    -0.83795362
 c     -1.22606091    -0.42033667    -0.42233354
 c     -1.00347080     1.12289736    -0.72545483
 c     -0.04401693     1.57569683     0.46557010
 c      1.01853433     0.78310430     0.80282055
 h      0.07941940    -2.21383033    -0.88878987
 h     -0.26563989     1.25303269    -1.67380515
 h     -0.38843676     2.27187327     1.30131159
 h      1.86519554     0.84631257     1.56193789
 o      2.36387400    -0.87664379    -0.16367447
 h      2.86097525    -0.40917881     0.42214810
 c     -2.20244090    -0.44887801     0.77010885
 h     -2.36080812    -1.37483959     1.30076536
 h     -1.49688952     0.16549633     1.40859898
 h     -3.11557076     0.15089189     0.72369158
 h     -2.09991935     1.63494702    -0.83588665
          17

 c      1.10458047    -0.47100584    -0.09626468
 c     -0.00254016    -1.15431080    -0.82899300
 c     -1.22247105    -0.41713610    -0.41817800
 c     -1.00282095     1.12155511    -0.72851812
 c     -0.05802671     1.58076501     0.47321450
 c      1.02786179     0.77891605     0.80716646
 h      0.07739831    -2.27622980    -0.88442507
 h     -0.28175824     1.26288151    -1.65304257
 h     -0.35509459     2.27192603     1.26135483
 h      1.88347639     0.86339258     1.51921665
 o      2.36988520    -0.87293557    -0.16952453
 h      2.86400182    -0.37846072     0.42525065
 c     -2.19428848    -0.46182495     0.76162621
 h     -2.40374092    -1.35754952     1.30008892
 h     -1.50675628     0.18155563     1.42547046
 h     -3.11908799     0.18528492     0.68823486
 h     -2.06730211     1.64665233    -0.87874358
          17

 c      1.10348939    -0.48338262    -0.09318390
 c     -0.01581043    -1.14126520    -0.81726568
 c     -1.21723345    -0.41263488    -0.41366061
 c     -1.00177087     1.12009243    -0.73175310
 c     -0.07134658     1.58429746     0.48187377
 c      1.03515640     0.77422711     0.80920655
 h      0.07468248    -2.32935269    -0.87981052
 h     -0.31488217     1.27043893    -1.62008746
 h     -0.32214312     2.28238050     1.21519089
 h      1.89184686     0.88447959     1.47525634
 o      2.37406039    -0.87076381    -0.17665042
 h      2.88489196    -0.33408762     0.44588687
 c     -2.18589540    -0.47379336     0.75236165
 h     -2.44761674    -1.35131145     1.30022472
 h     -1.52281308     0.19062521     1.43888243
 h     -3.11533129     0.21318165     0.64943424
 h     -2.01151017     1.65179670    -0.91650009
          17

 c      1.10314354    -0.49461962    -0.09098146
 c     -0.02888291    -1.12891160    -0.80306101
 c     -1.21057067    -0.40687911    -0.40877069
 c     -1.00028616     1.11839984    -0.73446127
 c     -0.08301749     1.58505359     0.49053532
 c      1.03941864     0.76925408     0.80843016
 h      0.06963903    -2.35914412    -0.87376138
 h     -0.35735728     1.27548425    -1.58237533
 h     -0.29416628     2.31410396     1.17431621
 h      1.89590622     0.90989526     1.43537162
 o      2.37727516    -0.86927117    -0.18397728
 h      2.90916997    -0.29093294     0.46655469
 c     -2.17786514    -0.48410220     0.74241780
 h     -2.49149260    -1.35621976     1.30049082
 h     -1.54537997     0.19083944     1.44720930
 h     -3.09973951     0.23031527     0.60870942
 h     -1.94081257     1.65243413    -0.94791741
          17

 c      1.10362372    -0.50433875    -0.08952718
 c     -0.04130022    -1.11817260    -0.78667017
 c     -1.20277079    -0.39989599    -0.40352399
 c     -0.99825971     1.11603671    -0.73543423
 c     -0.09245517     1.58227937     0.49856947
 c      1.03984444     0.76414071     0.80451594
 h      0.06119078    -2.35941078    -0.86542568
 h     -0.39704234     1.27868765    -1.55227957
 h     -0.27282441     2.37335468     1.14459548
 h      1.90105514     0.94001737     1.40384015
 o      2.38015453    -0.86780687    -0.19074051
 h      2.92641395    -0.26043757     0.47468670
 c     -2.17073896    -0.49269959     0.73202225
 h     -2.53324406    -1.36853704     1.29792686
 h     -1.57351687     0.18175785     1.45019226
 h     -3.07116578     0.23465935     0.56735288
 h     -1.86891152     1.65362267    -0.97293140
          17

 c      1.10496183    -0.51222015    -0.08870830
 c     -0.05257264    -1.10956864    -0.76838176
 c     -1.19418360    -0.39168988    -0.39795352
 c     -0.99543713     1.11227214    -0.73319644
 c     -0.09952978     1.57635258     0.50617330
 c      1.03610071     0.75900344     0.79748687
 h      0.04866401    -2.32898861    -0.85424309
 h     -0.42008934     1.28136136    -1.54409594
 h     -0.25601127     2.45419585     1.12120536
 h      1.90959306     0.97473368     1.38203005
 o      2.38297840    -0.86606822    -0.19660459
 h      2.93174389    -0.24821943     0.46469912
 c     -2.16498306    -0.49995855     0.72140606
 h     -2.56999256    -1.38313835     1.28879724
 h     -1.60517127     0.16437463     1.44901679
 h     -3.03147117     0.22637183     0.52634859
 h     -1.81312174     1.66317863    -0.99299705
          17

 c      1.10712364    -0.51800905    -0.08844149
 c     -0.06219030    -1.10328262    -0.74847025
 c     -1.18520010    -0.38226715    -0.39208773
 c     -0.99141907     1.10660502    -0.72696538
 c     -0.10435918     1.56852819     0.51391181
 c      1.02845992     0.75399429     0.78774582
 h      0.03175075    -2.27092895    -0.83999682
 h     -0.41900091     1.28385075    -1.56426717
 h     -0.24036537     2.54137882     1.09438631
 h      1.91931269     1.01278040     1.36790002
 o      2.38577374    -0.86403162    -0.20155169
 h      2.92442763    -0.25513993     0.43629058
 c     -2.16089994    -0.50648991     0.71068438
 h     -2.59903014    -1.39576456     1.27010277
 h     -1.63741807     0.14100404     1.44630024
 h     -2.98539805     0.20789488     0.48616808
 h     -1.78637810     1.68749554    -1.00977238
          17

 c      1.11000615    -0.52152029    -0.08867285
 c     -0.06967231    -1.09902571    -0.72716902
 c     -1.17621072    -0.37167750    -0.38592955
 c     -0.98599048     1.09946172    -0.71749953
 c     -0.10711845     1.56015895     0.52210057
 c      1.01766561     0.74931583     0.77594345
 h      0.01063789    -2.19392448    -0.82303207
 h     -0.39786695     1.28424226    -1.60446278
 h     -0.22351239     2.61937021     1.05710342
 h      1.92507193     1.05167005     1.35740279
 o      2.38833275    -0.86194258    -0.20584924
 h      2.90765609    -0.27744900     0.39395454
 c     -2.15853068    -0.51303082     0.69983314
 h     -2.61855099    -1.40411658     1.24030087
 h     -1.66695122     0.11487451     1.44573421
 h     -2.94045911     0.18411121     0.44651526
 h     -1.78819944     1.72505146    -1.02227683
          17

 c      1.11345162    -0.52264910    -0.08936988
 c     -0.07463849    -1.09572864    -0.70462327
 c     -1.16755475    -0.36004171    -0.37945511
 c     -0.97937200     1.09207288    -0.70651917
 c     -0.10801547     1.55229088     0.53066974
 c      1.00467156     0.74517352     0.76279188
 h     -0.01377293    -2.11563302    -0.80468663
 h     -0.36702145     1.27980699    -1.64862590
 h     -0.20434907     2.67705786     1.00687735
 h      1.92165373     1.08832945     1.34644291
 o      2.39013452    -0.86039698    -0.21011801
 h      2.88981044    -0.30548015     0.34804127
 c     -2.15762815    -0.52029134     0.68875666
 h     -2.62802719    -1.40818978     1.19943062
 h     -1.69096746     0.08922925     1.45104325
 h     -2.90589392     0.16176225     0.40627145
 h     -1.80705523     1.76655330    -1.02675242
          17

 c      1.11727687    -0.52138439    -0.09050571
 c     -0.07684351    -1.09140948    -0.68085360
 c     -1.15949053    -0.34755007    -0.37262710
 c     -0.97200047     1.08574430    -0.69560948
 c     -0.10732491     1.54564232     0.53927711
 c      0.99044004     0.74171572     0.74893764
 h     -0.04003543    -2.06385913    -0.78763294
 h     -0.33591577     1.26889181    -1.68289462
 h     -0.18259690     2.70803890     0.94454088
 h      1.90573019     1.11989807     1.33210987
 o      2.39033438    -0.86033756    -0.21531029
 h      2.88463060    -0.32375557     0.31429617
 c     -2.15779691    -0.52864061     0.67736227
 h     -2.62835974    -1.41037983     1.14901715
 h     -1.70822558     0.06609027     1.46434757
 h     -2.88965037     0.14700885     0.36424435
 h     -1.82997827     1.80145057    -1.01954581
          17

 c      1.12131072    -0.51780641    -0.09203503
 c     -0.07610251    -1.08429581    -0.65585973
 c     -1.15220572    -0.33443260    -0.36540724
 c     -0.96428333     1.08143652    -0.68578861
 c     -0.10540010     1.54067007     0.54742528
 c      0.97583065     0.73899941     0.73490842
 h     -0.06737778    -2.06310879    -0.77469113
 h     -0.31081524     1.25129258    -1.69876715
 h     -0.15842973     2.70988768     0.87295177
 h      1.87659021     1.14430417     1.31311945
 o      2.38828259    -0.86248038    -0.22212674
 h      2.90308272    -0.32027992     0.30436820
 c     -2.15877015    -0.53775396     0.66554828
 h     -2.62183734    -1.41539065     1.09182685
 h     -1.71959017     0.04546058     1.48490499
 h     -2.89440855     0.14179759     0.32081842
 h     -1.84769371     1.82221567    -0.99886435
          17

 c      1.12542730    -0.51206128    -0.09387309
 c     -0.07227486    -1.07498196    -0.62990202
 c     -1.14584374    -0.32092130    -0.35776665
 c     -0.95653707     1.07971699    -0.67756368
 c     -0.10265407     1.53756817     0.55453021
 c      0.96153759     0.73697916     0.72109664
 h     -0.09615613    -2.10913329    -0.76560812
 h     -0.29519196     1.22789966    -1.69234338
 h     -0.13227322     2.68411647     0.79631789
 h      1.83629533     1.16062558     1.28990809
 o      2.38434998    -0.86647353    -0.23021584
 h      2.94042146    -0.30008567     0.31292942
 c     -2.16056769    -0.54662277     0.65316750
 h     -2.61164027    -1.42936343     1.03120999
 h     -1.72758155     0.02562322     1.50931793
 h     -2.91645646     0.14264073     0.27889605
 h     -1.85497113     1.82494777    -0.96478363
          17

 c      1.12955800    -0.50434559    -0.09589968
 c     -0.06547348    -1.06598102    -0.60350809
 c     -1.14048946    -0.30724567    -0.34970016
 c     -0.94900746     1.08079827    -0.67105829
 c     -0.09952578     1.53615172     0.55996212
 c      0.94805325     0.73550316     0.70774887
 h     -0.12579856    -2.17406427    -0.75690182
 h     -0.29035142     1.20038996    -1.66328704
 h     -0.10467124     2.63734312     0.71985686
 h      1.78969934     1.16934138     1.26464578
 o      2.37959881    -0.87131423    -0.23862146
 h      2.98135658    -0.27855141     0.32486140
 c     -2.16343376    -0.55407919     0.64010793
 h     -2.60053812    -1.45748121     0.96985667
 h     -1.73531222     0.00420301     1.53300625
 h     -2.94865351     0.14330782     0.24277628
 h     -1.84983925     1.80884234    -0.91880983
          17

 c      1.13368217    -0.49491243    -0.09798499
 c     -0.05614342    -1.05951278    -0.57718462
 c     -1.13611637    -0.29365101    -0.34123829
 c     -0.94189240     1.08453359    -0.66605093
 c     -0.09645513     1.53566363     0.56310486
 c      0.93566159     0.73431792     0.69496537
 h     -0.15425749    -2.23219601    -0.74506453
 h     -0.29546986     1.17109700    -1.61471614
 h     -0.07604985     2.58332527     0.64924411
 h      1.74416999     1.17244082     1.24110245
 o      2.37495016    -0.87619631    -0.24660152
 h      3.01305815    -0.26775527     0.32846361
 c     -2.16775558    -0.55943724     0.62641851
 h     -2.58924756    -1.50064193     0.90864627
 h     -1.74554544    -0.02084390     1.55178492
 h     -2.98398389     0.13815721     0.21629595
 h     -1.83337368     1.77598530    -0.86360830
          17

 c      1.13781122    -0.48407802    -0.10001790
 c     -0.04496113    -1.05676168    -0.55128325
 c     -1.13255674    -0.28040359    -0.33244355
 c     -0.93535058     1.09037564    -0.66190999
 c     -0.09388799     1.53476131     0.56348450
 c      0.92451588     0.73311187     0.68275255
 h     -0.17910560    -2.26863105    -0.72805231
 h     -0.30691667     1.14293812    -1.55413194
 h     -0.04624119     2.54296396     0.58925732
 h      1.70828360     1.17301503     1.22391480
 o      2.37095118    -0.88069200    -0.25378620
 h      3.02870572    -0.27350152     0.31809014
 c     -2.17400008    -0.56277900     0.61229932
 h     -2.57604134    -1.55398470     0.84682939
 h     -1.76020606    -0.05072044     1.56281669
 h     -3.01727017     0.12366589     0.20181924
 h     -1.81035294     1.73171568    -0.80286644
          17

 c      1.14197692    -0.47222569    -0.10193064
 c     -0.03272605    -1.05811215    -0.52601779
 c     -1.12952205    -0.26779016    -0.32339460
 c     -0.92950864     1.09738066    -0.65751806
 c     -0.09228308     1.53224675     0.56092393
 c      0.91486041     0.73162931     0.67116918
 h     -0.19818786    -2.27669620    -0.70509260
 h     -0.31730516     1.11915571    -1.49458995
 h     -0.01422116     2.53565508     0.54212086
 h      1.68889247     1.17386353     1.21677128
 o      2.36782879    -0.88466173    -0.26008204
 h      3.02651646    -0.29676710     0.29264947
 c     -2.18257650    -0.56478622     0.59795976
 h     -2.55818291    -1.60900679     0.78340326
 h     -1.78024310    -0.08567596     1.56500028
 h     -3.04552482     0.09859300     0.20007033
 h     -1.79013842     1.68492932    -0.74094914
          17

 c      1.14622128    -0.45980926    -0.10371607
 c     -0.02026706    -1.06342745    -0.50150211
 c     -1.12666074    -0.25612550    -0.31417101
 c     -0.92449489     1.10443880    -0.65147995
 c     -0.09200117     1.52837355     0.55551707
 c      0.90728111     0.72982215     0.66050509
 h     -0.20979098    -2.25498712    -0.67627028
 h     -0.31635861     1.10261931    -1.45306274
 h      0.02072493     2.56370467     0.50796967
 h      1.68781860     1.17566449     1.22021706
 o      2.36550016    -0.88821674    -0.26563284
 h      3.00946269    -0.33433340     0.25495806
 c     -2.19367906    -0.56640364     0.58349766
 h     -2.53365566    -1.65712386     0.71819489
 h     -1.80564893    -0.12510293     1.55908534
 h     -3.06798661     0.06376356     0.21023780
 h     -1.78535291     1.64646239    -0.68192174
          17

 c      1.15058283    -0.44734813    -0.10542599
 c     -0.00834630    -1.07213723    -0.47776347
 c     -1.12362762    -0.24575745    -0.30484732
 c     -0.92048958     1.11080696    -0.64291226
 c     -0.09311392     1.52489203     0.54746007
 c      0.90269124     0.72791909     0.65131450
 h     -0.21281981    -2.20665942    -0.64237874
 h     -0.29698606     1.09516078    -1.44194245
 h      0.05738003     2.61118955     0.48690989
 h      1.70122707     1.17653124     1.23114339
 o      2.36347476    -0.89177951    -0.27087659
 h      2.98676009    -0.37788328     0.21258265
 c     -2.20718957    -0.56860607     0.56887183
 h     -2.50192807    -1.69202364     0.65202335
 h     -1.83554043    -0.16774342     1.54762325
 h     -3.08629500     0.02188952     0.23007047
 h     -1.80511468     1.62398101    -0.62847730
          17

 c      1.15508354    -0.43540324    -0.10714512
 c      0.00244896    -1.08311200    -0.45472703
 c     -1.12014768    -0.23704559    -0.29549777
 c     -0.91774761     1.11649037    -0.63219678
 c     -0.09534401     1.52372630     0.53703122
 c      0.90199765     0.72636021     0.64425011
 h     -0.20733780    -2.14112489    -0.60509806
 h     -0.26291632     1.09779740    -1.45941903
 h      0.09301724     2.65870019     0.47916305
 h      1.72233243     1.17348534     1.24458097
 o      2.36078593    -0.89611555    -0.27657703
 h      2.97497426    -0.41364151     0.17819961
 c     -2.22264409    -0.57228667     0.55393969
 h     -2.46390977    -1.71049041     0.58636705
 h     -1.86833691    -0.21200955     1.53461975
 h     -3.10464695    -0.02266839     0.25604814
 h     -1.84695787     1.61739744    -0.58235885
          17

 c      1.15972622    -0.42452662    -0.10894971
 c      0.01182054    -1.09437408    -0.43218626
 c     -1.11605891    -0.23031677    -0.28620632
 c     -0.91661684     1.12201660    -0.62060482
 c     -0.09810778     1.52613556     0.52463572
 c      0.90574469     0.72568788     0.63985386
 h     -0.19563245    -2.07759552    -0.56737973
 h     -0.22644070     1.11093741    -1.49256599
 h      0.12473180     2.69264371     0.48431144
 h      1.74460909     1.16418614     1.25593446
 o      2.35648352    -0.90192679    -0.28344083
 h      2.99032885    -0.42910516     0.16328795
 c     -2.23928576    -0.57814653     0.53851977
 h     -2.42163093    -1.71254896     0.52295393
 h     -1.90213384    -0.25643862     1.52462548
 h     -3.12914795    -0.06468940     0.28395881
 h     -1.89851007     1.62093597    -0.54538326
          17

 c      1.16450584    -0.41518611    -0.11086586
 c      0.01978830    -1.10309648    -0.40983053
 c     -1.11132431    -0.22582465    -0.27707004
 c     -0.91749648     1.12797840    -0.60941947
 c     -0.10057781     1.53264854     0.51079190
 c      0.91395734     0.72646029     0.63842955
 h     -0.18278627    -2.04534768    -0.53326540
 h     -0.19982348     1.13407092    -1.52764882
 h      0.15011874     2.70599850     0.50119671
 h      1.76353576     1.14775659     1.26222727
 o      2.35075467    -0.90905403    -0.29135913
 h      3.03112987    -0.42598636     0.16590409
 c     -2.25627892    -0.58649899     0.52245950
 h     -2.37789016    -1.70153684     0.46338555
 h     -1.93528104    -0.30017932     1.52119400
 h     -3.16526431    -0.09988390     0.31006967
 h     -1.94613626     1.62829138    -0.51923826
          17

 c      1.16943877    -0.40768371    -0.11284231
 c      0.02636939    -1.10706786    -0.38747390
 c     -1.10602129    -0.22371322    -0.26819020
 c     -0.92073546     1.13479167    -0.59955591
 c     -0.10177792     1.54322662     0.49609043
 c      0.92617790     0.72917035     0.63999154
 h     -0.17327369    -2.06698283    -0.50543327
 h     -0.19106091     1.16583780    -1.55510154
 h      0.16745886     2.69683985     0.52815882
 h      1.77712233     1.12490071     1.26248631
 o      2.34483141    -0.91666655    -0.29957824
 h      3.07925686    -0.41722876     0.17345191
 c     -2.27304961    -0.59707277     0.50571388
 h     -2.33586894    -1.68409272     0.40878122
 h     -1.96691257    -0.34323112     1.52531948
 h     -3.21399882    -0.12695224     0.33221680
 h     -1.98010978     1.63510488    -0.50488254
          17

 c      1.17458436    -0.40210260    -0.11474619
 c      0.03108771    -1.10687549    -0.36532123
 c     -1.10032069    -0.22398431    -0.25965913
 c     -0.92655414     1.14265125    -0.59156221
 c     -0.10072262     1.55737306     0.48114096
 c      0.94158722     0.73415849     0.64424777
 h     -0.16530180    -2.13320337    -0.48222359
 h     -0.20397349     1.20441507    -1.56955326
 h      0.17587778     2.66768744     0.56332013
 h      1.78602198     1.09777620     1.25782077
 o      2.33988137    -0.92406882    -0.30746221
 h      3.11759000    -0.41400178     0.17502410
 c     -2.28947696    -0.60905313     0.48842935
 h     -2.29863559    -1.66936103     0.35949329
 h     -1.99707986    -0.38624550     1.53491049
 h     -3.27033226    -0.14795350     0.34971111
 h     -1.99529047     1.63905199    -0.50237816
          17

 c      1.18000950    -0.39833244    -0.11638656
 c      0.03324792    -1.10495877    -0.34377776
 c     -1.09446234    -0.22649665    -0.25155105
 c     -0.93498369     1.15155357    -0.58567982
 c     -0.09658424     1.57412861     0.46649204
 c      0.95912767     0.74154635     0.65060558
 h     -0.15362548    -2.21389021    -0.45976009
 h     -0.23927046     1.24782344    -1.56880175
 h      0.17568978     2.62610385     0.60503844
 h      1.79350717     1.06974613     1.25137010
 o      2.33658352    -0.93092419    -0.31470774
 h      3.13655872    -0.42191706     0.16503318
 c     -2.30575959    -0.62147133     0.47095142
 h     -2.26864414    -1.66638169     0.31513639
 h     -2.02642417    -0.43004092     1.54572579
 h     -3.32582931    -0.16655685     0.36233131
 h     -1.99052227     1.63941267    -0.51095583
          17

 c      1.18572317    -0.39614809    -0.11755090
 c      0.03247003    -1.10338933    -0.32315135
 c     -1.08874196    -0.23099179    -0.24391774
 c     -0.94579862     1.16131761    -0.58185894
 c     -0.08884534     1.59202659     0.45251767
 c      0.97763971     0.75123694     0.65823288
 h     -0.13507716    -2.28375072    -0.43522394
 h     -0.29513871     1.29409091    -1.55337551
 h      0.16878023     2.58554058     0.65276814
 h      1.80486511     1.04481120     1.24779110
 o      2.33518158    -0.93716388    -0.32125929
 h      3.13315369    -0.44229517     0.14200269
 c     -2.32214225    -0.63373214     0.45369778
 h     -2.24763814    -1.67998616     0.27515789
 h     -2.05569437    -0.47517915     1.55303912
 h     -3.37246953    -0.18604426     0.36962331
 h     -1.96852022     1.63693859    -0.52904811
          17

 c      1.19164095    -0.39528438    -0.11803680
 c      0.02879754    -1.10330582    -0.30360236
 c     -1.08351238    -0.23712728    -0.23679192
 c     -0.95845239     1.17157161    -0.57972210
 c     -0.07734036     1.60929894     0.43932166
 c      0.99608665     0.76300228     0.66622430
 h     -0.10924411    -2.32857414    -0.40731565
 h     -0.36716937     1.34142210    -1.52699247
 h      0.15812658     2.56309038     0.70794395
 h      1.82536728     1.02651699     1.25170662
 o      2.33552822    -0.94292582    -0.32725106
 h      3.11009994    -0.47300814     0.10772681
 c     -2.33871892    -0.64589896     0.43699036
 h     -2.23703017    -1.70832523     0.23954216
 h     -2.08541085    -0.52178860     1.55303334
 h     -3.40483720    -0.20833646     0.37082913
 h     -1.93654371     1.63413626    -0.55426142
          17

 c      1.19759110    -0.39548526    -0.11767169
 c      0.02261065    -1.10517277    -0.28518928
 c     -1.07918418    -0.24451171    -0.23020097
 c     -0.97207702     1.18170761    -0.57849436
 c     -0.06208448     1.62469318     0.42684814
 c      1.01385905     0.77660675     0.67384863
 h     -0.07734065    -2.34206334    -0.37568545
 h     -0.44800342     1.38857312    -1.49762077
 h      0.14539540     2.57008306     0.77270361
 h      1.85700590     1.01671907     1.26531430
 o      2.33699727    -0.94858647    -0.33303444
 h      3.07716104    -0.50788909     0.06773838
 c     -2.35536690    -0.65854949     0.42097501
 h     -2.23810964    -1.74459398     0.20886823
 h     -2.11573649    -0.56959454     1.54355923
 h     -3.42071568    -0.23383801     0.36506607
 h     -1.90693891     1.63558132    -0.58344098
          17

 c      1.20334844    -0.39651922    -0.11631596
 c      0.01452640    -1.10902262    -0.26790344
 c     -1.07621146    -0.25273791    -0.22418333
 c     -0.98568467     1.19092174    -0.57699571
 c     -0.04308957     1.63832925     0.41526193
 c      1.03094147     0.79186100     0.68071212
 h     -0.04142756    -2.32305465    -0.34051459
 h     -0.52783649     1.43538550    -1.47765687
 h      0.12897753     2.60225039     0.84545992
 h      1.89657441     1.01521981     1.28699139
 o      2.33838127    -0.95481158    -0.33921439
 h      3.05276753    -0.53593857     0.03184664
 c     -2.37176506    -0.67243517     0.40563403
 h     -2.25175588    -1.78090242     0.18375734
 h     -2.14647418    -0.61803812     1.52443160
 h     -3.42112552    -0.26154775     0.35148218
 h     -1.89472669     1.64698886    -0.61302196
          17

 c      1.20868123    -0.39816036    -0.11385265
 c      0.00529676    -1.11450440    -0.25168254
 c     -1.07505227    -0.26142121    -0.21879213
 c     -0.99862308     1.19855946    -0.57398147
 c     -0.02050017     1.65134632     0.40507582
 c      1.04775872     0.80857660     0.68670649
 h     -0.00406126    -2.27503527    -0.30233830
 h     -0.59757465     1.48254679    -1.47982168
 h      0.10618356     2.64403925     0.91930095
 h      1.93726524     1.02057063     1.31235715
 o      2.33832681    -0.96231261    -0.34640652
 h      3.05725155    -0.54536074     0.01015182
 c     -2.38742630    -0.68824267     0.39082113
 h     -2.27808339    -1.81104695     0.16435540
 h     -2.17712536    -0.66639855     1.49748960
 h     -3.41031950    -0.28916801     0.32933000
 h     -1.90958576     1.67163046    -0.63943326
          17

 c      1.21339200    -0.40015989    -0.11017978
 c     -0.00430111    -1.12073298    -0.23641848
 c     -1.07611232    -0.27023706    -0.21407879
 c     -1.01084478     1.20464072    -0.56893252
 c      0.00521555     1.66490838     0.39683401
 c      1.06486137     0.82650728     0.69184146
 h      0.03201604    -2.20795463    -0.26196352
 h     -0.65363555     1.52940392    -1.50818165
 h      0.07621757     2.68022959     0.98570280
 h      1.97199521     1.03109676     1.33654941
 o      2.33661808    -0.97113971    -0.35461402
 h      3.09272462    -0.53501521     0.00301412
 c     -2.40174462    -0.70649496     0.37629082
 h     -2.31632173    -1.83155802     0.15011132
 h     -2.20700437    -0.71389133     1.46645279
 h     -3.39541367    -0.31329281     0.29798778
 h     -1.94834478     1.70667783    -0.65902363
          17

 c      1.21735321    -0.40224595    -0.10522222
 c     -0.01359513    -1.12601873    -0.22198469
 c     -1.07969428    -0.27894068    -0.21007164
 c     -1.02261045     1.20989907    -0.56240206
 c      0.03329009     1.67974036     0.39084975
 c      1.08270195     0.84533544     0.69611857
 h      0.06465170    -2.14140840    -0.22021744
 h     -0.69846205     1.57210705    -1.55426692
 h      0.04050919     2.70117252     1.03787975
 h      1.99570296     1.04543424     1.35584183
 o      2.33435797    -0.98059509    -0.36321990
 h      3.14021716    -0.51575148     0.00096369
 c     -2.41413493    -0.72747962     0.36174092
 h     -2.36488764    -1.84190203     0.13973774
 h     -2.23543446    -0.75972790     1.43637313
 h     -3.38463523    -0.33005601     0.25702004
 h     -1.99834082     1.74471630    -0.66820068
          17

 c      1.22053127    -0.40415218    -0.09895503
 c     -0.02214844    -1.12797880    -0.20830714
 c     -1.08597441    -0.28735340    -0.20676767
 c     -1.03412525     1.21524536    -0.55538760
 c      0.06278260     1.69613567     0.38717212
 c      1.10154685     0.86469572     0.69947843
 h      0.09356679    -2.10342912    -0.17721306
 h     -0.73629604     1.60527870    -1.60406785
 h      0.00178110     2.70249723     1.07164637
 h      2.00612395     1.06265259     1.36826032
 o      2.33269043    -0.98993311    -0.37162115
 h      3.17974325    -0.49899752    -0.00505032
 c     -2.42431707    -0.75112380     0.34688479
 h     -2.42157036    -1.84450419     0.13124362
 h     -2.26203609    -0.80311716     1.41240960
 h     -3.38359284    -0.33656974     0.20649180
 h     -2.04622649     1.77823395    -0.66424509
          17

 c      1.22298687    -0.40564424    -0.09141561
 c     -0.02969955    -1.12501599    -0.19540737
 c     -1.09501557    -0.29532059    -0.20413835
 c     -1.04543224     1.22132387    -0.54867205
 c      0.09269931     1.71405724     0.38564159
 c      1.12144816     0.88420885     0.70178182
 h      0.11984671    -2.11326075    -0.13193059
 h     -0.77024071     1.62461848    -1.64565344
 h     -0.03676769     2.68379607     1.08526434
 h      2.00384866     1.08224708     1.37373821
 o      2.33220505    -0.99867553    -0.37946723
 h      3.19970015    -0.49157799    -0.01976831
 c     -2.43256755    -0.77687732     0.33153784
 h     -2.48385919    -1.84455110     0.12206404
 h     -2.28700761    -0.84320479     1.39801095
 h     -3.39171567    -0.33256227     0.14763257
 h     -2.08247335     1.80204144    -0.64578860
          17

 c      1.22484994    -0.40654218    -0.08269827
 c     -0.03581979    -1.11803547    -0.18324798
 c     -1.10678763    -0.30267609    -0.20213924
 c     -1.05643490     1.22841105    -0.54265829
 c      0.12209463     1.73317623     0.38592060
 c      1.14222554     0.90350901     0.70279235
 h      0.14217533    -2.16107811    -0.08409903
 h     -0.80193843     1.62779178    -1.67144143
 h     -0.07204844     2.64807431     1.07947664
 h      1.99224234     1.10413546     1.37420050
 o      2.33300954    -1.00657751    -0.38660133
 h      3.19586857    -0.49627958    -0.04457990
 c     -2.43963613    -0.80379080     0.31567787
 h     -2.54939183    -1.84886655     0.10942792
 h     -2.31117163    -0.87903080     1.39338225
 h     -3.40269636    -0.32068871     0.08328772
 h     -2.10172871     1.81347728    -0.61267810
          17

 c      1.22628032    -0.40674498    -0.07294125
 c     -0.03991739    -1.10934821    -0.17160684
 c     -1.12114333    -0.30926586    -0.20071344
 c     -1.06692837     1.23646339    -0.53744914
 c      0.15017396     1.75283089     0.38746136
 c      1.16346725     0.92226420     0.70216799
 h      0.15667427    -2.22034028    -0.03571330
 h     -0.83207043     1.61420850    -1.67765140
 h     -0.10177785     2.60213576     1.05811865
 h      1.97714076     1.12863988     1.37350561
 o      2.33484202    -1.01358286    -0.39300202
 h      3.16983240    -0.51265025    -0.07851771
 c     -2.44639580    -0.83086101     0.29943070
 h     -2.61619479    -1.86317858     0.09106570
 h     -2.33568523    -0.90964011     1.39537385
 h     -3.40855269    -0.30517470     0.01748161
 h     -2.10215232     1.81202330    -0.56565357
          17

 c      1.22744771    -0.40623358    -0.06231630
 c     -0.04159162    -1.10079946    -0.16019039
 c     -1.13775937    -0.31500484    -0.19978862
 c     -1.07659208     1.24515759    -0.53292809
 c      0.17641087     1.77196406     0.38943315
 c      1.18461806     0.94019982     0.69951274
 h      0.16030963    -2.26921869     0.01029973
 h     -0.86075337     1.58470862    -1.66360910
 h     -0.12554604     2.55728083     1.02902395
 h      1.96565015     1.15630351     1.37669529
 o      2.33703601    -1.01986189    -0.39878493
 h      3.12965706    -0.53645166    -0.11827130
 c     -2.45359715    -0.85743476     0.28296670
 h     -2.68230370    -1.88886370     0.06599625
 h     -2.36161687    -0.93431935     1.39889090
 h     -3.40322378    -0.29019409    -0.04557499
 h     -2.08518940     1.79915528    -0.50606228
          17

 c      1.22852952    -0.40504791    -0.05102047
 c     -0.04079369    -1.09334053    -0.14874347
 c     -1.15610089    -0.31990995    -0.19926957
 c     -1.08494496     1.25388803    -0.52876847
 c      0.20062707     1.78922424     0.39075135
 c      1.20520769     0.95713569     0.69454379
 h      0.15207326    -2.29547406     0.05137334
 h     -0.88770431     1.54150381    -1.63182843
 h     -0.14572661     2.52823297     1.00353677
 h      1.96351063     1.18734425     1.38793367
 o      2.33840010    -1.02590470    -0.40422678
 h      3.09190028    -0.55823772    -0.15784932
 c     -2.46182708    -0.88335167     0.26638716
 h     -2.74510811    -1.92210324     0.03478894
 h     -2.38967601    -0.95278912     1.39874765
 h     -3.38389903    -0.27897017    -0.10229800
 h     -2.05591894     1.77851030    -0.43553085
          17

 c      1.22971270    -0.40325141    -0.03926308
 c     -0.03780436    -1.08728036    -0.13707484
 c     -1.17543293    -0.32410222    -0.19902980
 c     -1.09132916     1.26177335    -0.52437721
 c      0.22284119     1.80349762     0.39046042
 c      1.22511447     0.97302092     0.68731235
 h      0.13247382    -2.29377994     0.08560116
 h     -0.91225087     1.48829519    -1.58897585
 h     -0.16592601     2.52712357     0.99167864
 h      1.97222275     1.22088844     1.40783625
 o      2.33742531    -1.03243157    -0.40966706
 h      3.07847288    -0.56493390    -0.19025907
 c     -2.47150830    -0.90876681     0.24968346
 h     -2.80135595    -1.95633418    -0.00092028
 h     -2.42016925    -0.96524756     1.39101031
 h     -3.35097774    -0.27346671    -0.15016824
 h     -2.02313495     1.75586883    -0.35542799
          17

 c      1.23119433    -0.40089503    -0.02724693
 c     -0.03316716    -1.08252148    -0.12505567
 c     -1.19487056    -0.32779088    -0.19890642
 c     -1.09508158     1.26780328    -0.51881400
 c      0.24282924     1.81463681     0.38832471
 c      1.24461440     0.98791942     0.67826607
 h      0.10298328    -2.26342954     0.11173719
 h     -0.93337056     1.43013867    -1.54695003
 h     -0.18609928     2.55508865     0.99482803
 h      1.98867506     1.25472660     1.43263084
 o      2.33341005    -1.03972998    -0.41515546
 h      3.09898834    -0.55062047    -0.21328522
 c     -2.48285033    -0.93390473     0.23276179
 h     -2.84787484    -1.98540142    -0.03918864
 h     -2.45309166    -0.97229871     1.37365846
 h     -3.30772314    -0.27422366    -0.18798862
 h     -1.99709841     1.73782185    -0.26643536
          17

 c      1.23317400    -0.39799923    -0.01515466
 c     -0.02760902    -1.07862833    -0.11262965
 c     -1.21345442    -0.33124322    -0.19870066
 c     -1.09595822     1.27121662    -0.51082075
 c      0.25995990     1.82344308     0.38483347
 c      1.26416146     1.00194340     0.66806660
 h      0.06580592    -2.20800575     0.12935134
 h     -0.95017508     1.37236895    -1.52122261
 h     -0.20067443     2.60229633     1.00552851
 h      2.00765371     1.28599130     1.45612136
 o      2.32721102    -1.04716812    -0.42033064
 h      3.13895307    -0.52439239    -0.23150828
 c     -2.49579294    -0.95893718     0.21548652
 h     -2.88229992    -2.00530327    -0.07832492
 h     -2.48824746    -0.97483811     1.34681452
 h     -3.25992765    -0.28012128    -0.21611777
 h     -1.98379319     1.72862844    -0.16956083
          17

 c      1.23583255    -0.39456642    -0.00314845
 c     -0.02193907    -1.07472289    -0.09985294
 c     -1.23024251    -0.33473632    -0.19818661
 c     -1.09437484     1.27185432    -0.49928382
 c      0.27356199     1.83093216     0.38063614
 c      1.28412085     1.01519792     0.65733991
 h      0.02378076    -2.13695791     0.13933568
 h     -0.96313163     1.31878622    -1.52268555
 h     -0.20262977     2.65609122     1.01435504
 h      2.02458268     1.31212022     1.47237062
 o      2.32017156    -1.05383590    -0.42480082
 h      3.17669121    -0.50007111    -0.25019562
 c     -2.50999793    -0.98396158     0.19771349
 h     -2.90345511    -2.01465452    -0.11718355
 h     -2.52535302    -0.97393650     1.31273508
 h     -3.21530407    -0.28824047    -0.23658792
 h     -1.98059795     1.72786512    -0.06860471
          17

 c      1.23930020    -0.39060380     0.00862811
 c     -0.01692069    -1.06929057    -0.08695552
 c     -1.24440672    -0.33849385    -0.19713043
 c     -1.09106363     1.27003851    -0.48398000
 c      0.28326740     1.83782079     0.37618787
 c      1.30461780     1.02776719     0.64652333
 h     -0.02002697    -2.06807069     0.14467045
 h     -0.97478250     1.27132992    -1.54823838
 h     -0.18719366     2.70659545     1.01445272
 h      2.03682132     1.33144382     1.47726724
 o      2.31321342    -1.05911420    -0.42835005
 h      3.19768585    -0.48704453    -0.27195964
 c     -2.52492580    -1.00896076     0.17929834
 h     -2.91149335    -2.01469879    -0.15533742
 h     -2.56412189    -0.97073210     1.27548945
 h     -3.18203783    -0.29443823    -0.25270735
 h     -1.97936165     1.73184031     0.02940585
          17

 c      1.24363723    -0.38613160     0.02005076
 c     -0.01311936    -1.06033140    -0.07432884
 c     -1.25531097    -0.34263070    -0.19531593
 c     -1.08665955     1.26616156    -0.46557057
 c      0.28908850     1.84442534     0.37172069
 c      1.32549453     1.03971700     0.63581665
 h     -0.06342370    -2.02575334     0.15026141
 h     -0.98837779     1.23157322    -1.58334861
 h     -0.15258918     2.74771020     1.00210690
 h      2.04388261     1.34338052     1.46902776
 o      2.30677378    -1.06271988    -0.43090406
 h      3.19553879    -0.48954371    -0.29730350
 c     -2.54000017    -1.03365504     0.16008925
 h     -2.90793345    -2.00932862    -0.19325946
 h     -2.60434170    -0.96635724     1.24007020
 h     -3.16638414    -0.29522779    -0.26781225
 h     -1.97242576     1.73656104     0.11678369
          17

 c      1.24883486    -0.38116462     0.03101659
 c     -0.01083705    -1.04661670    -0.06224080
 c     -1.26257020    -0.34712750    -0.19256180
 c     -1.08160303     1.26049889    -0.44491887
 c      0.29137088     1.85071517     0.36729960
 c      1.34632197     1.05108653     0.62517896
 h     -0.10558575    -2.02633624     0.15952495
 h     -1.00610631     1.20129914    -1.61249565
 h     -0.09955848     2.77659984     0.97609926
 h      2.04735102     1.34847786     1.44831707
 o      2.30092421    -1.06463645    -0.43247481
 h      3.17004726    -0.50781636    -0.32554093
 c     -2.55477979    -1.05731756     0.13995166
 h     -2.89550087    -2.00484720    -0.23243270
 h     -2.64587649    -0.96196192     1.21076356
 h     -3.17046490    -0.29026915    -0.28372519
 h     -1.95538994     1.73922155     0.18753102
          17

 c      1.25483089    -0.37568160     0.04144292
 c     -0.01031163    -1.02908162    -0.05051295
 c     -1.26607126    -0.35184868    -0.18872437
 c     -1.07617144     1.25324292    -0.42268329
 c      0.29072637     1.85636099     0.36284894
 c      1.36643782     1.06186121     0.61433941
 h     -0.14475801    -2.06167529     0.17051591
 h     -1.02869308     1.18203761    -1.62487750
 h     -0.03088196     2.79347465     0.93729648
 h      2.05080445     1.34842207     1.41828624
 o      2.29536807    -1.06511442    -0.43313391
 h      3.12716202    -0.53816586    -0.35522919
 c     -2.56903553    -1.07881246     0.11886533
 h     -2.87745708    -2.00860925    -0.27503183
 h     -2.68852732    -0.95887409     1.18934300
 h     -3.19205557    -0.28317078    -0.30032790
 h     -1.92708272     1.73836577     0.23811173
          17

 c      1.26151123    -0.36962369     0.05126258
 c     -0.01182134    -1.00998768    -0.03873204
 c     -1.26594950    -0.35659091    -0.18369313
 c     -1.07049666     1.24455590    -0.39930721
 c      0.28796362     1.86074442     0.35814734
 c      1.38501918     1.07194654     0.60284049
 h     -0.17705732    -2.10878548     0.17847044
 h     -1.05579439     1.17474894    -1.61473502
 h      0.04900312     2.80197357     0.88858939
 h      2.05948939     1.34589711     1.38421842
 o      2.28930529    -1.06474180    -0.43299417
 h      3.08099375    -0.57178049    -0.38444590
 c     -2.58274677    -1.09700118     0.09697376
 h     -2.85630449    -2.02586257    -0.32271022
 h     -2.73180481    -0.95875516     1.17434159
 h     -3.22634497    -0.27969842    -0.31654182
 h     -1.88896539     1.73374085     0.26748976
          17

 c      1.26869986    -0.36291292     0.06042277
 c     -0.01549775    -0.99136255    -0.02659533
 c     -1.26254578    -0.36112209    -0.17739083
 c     -1.06455363     1.23457222    -0.37513026
 c      0.28397977     1.86299029     0.35284500
 c      1.40123678     1.08117490     0.59017783
 h     -0.19862647    -2.14789972     0.18000563
 h     -1.08641825     1.17980782    -1.58025169
 h      0.13474594     2.80936016     0.83457634
 h      2.07909431     1.34401500     1.35200390
 o      2.28143955    -1.06441900    -0.43216192
 h      3.05358595    -0.59508970    -0.41157182
 c     -2.59606358    -1.11125133     0.07446606
 h     -2.83273313    -2.05630476    -0.37490668
 h     -2.77480685    -0.96351527     1.16199664
 h     -3.26793504    -0.28526802    -0.33149421
 h     -1.84489485     1.72633090     0.27721306
          17

 c      1.27615775    -0.35546700     0.06888802
 c     -0.02119311    -0.97455648    -0.01396853
 c     -1.25637563    -0.36519306    -0.16978123
 c     -1.05813193     1.22336372    -0.35046975
 c      0.27960197     1.86218399     0.34659157
 c      1.41450855     1.08936961     0.57606152
 h     -0.20711795    -2.16752181     0.17393028
 h     -1.11920002     1.19705833    -1.52302496
 h      0.22149150     2.82450420     0.77998723
 h      2.11322906     1.34522716     1.32517730
 o      2.27082779    -1.06482657    -0.43066490
 h      3.06142643    -0.59828061    -0.43652581
 c     -2.60919942    -1.12161595     0.05143731
 h     -2.80600350    -2.09382139    -0.42835727
 h     -2.81631783    -0.97497922     1.14803144
 h     -3.31203962    -0.30342051    -0.34506619
 h     -1.80125085     1.71863544     0.27172665
          17

 c      1.28358903    -0.34720629     0.07664517
 c     -0.02848310    -0.96040127    -0.00081859
 c     -1.24811478    -0.36853154    -0.16088085
 c     -1.05083843     1.21090162    -0.32558490
 c      0.27546233     1.85786957     0.33926818
 c      1.42473387     1.09641523     0.56063455
 h     -0.20170380    -2.16254847     0.16052707
 h     -1.15264791     1.22585949    -1.44850852
 h      0.30597059     2.85239432     0.72691174
 h      2.16098637     1.35039717     1.30244633
 o      2.25808679    -1.06573557    -0.42850093
 h      3.09642348    -0.58633994    -0.46007888
 c     -2.62227858    -1.12862060     0.02789128
 h     -2.77528638    -2.12979804    -0.47847000
 h     -2.85503495    -0.99454167     1.12907570
 h     -3.35500962    -0.33535583    -0.35796059
 h     -1.76667163     1.71480555     0.25833849
          17

 c      1.29064991    -0.33807220     0.08370007
 c     -0.03669600    -0.94937602     0.01283840
 c     -1.23859343    -0.37082625    -0.15077029
 c     -1.04223302     1.19710444    -0.30044595
 c      0.27204817     1.85043923     0.33108074
 c      1.43229772     1.10226288     0.54441558
 h     -0.18273064    -2.13236027     0.14092964
 h     -1.18555036     1.26524233    -1.36700183
 h      0.38565930     2.88957803     0.67368629
 h      2.21700367     1.35891744     1.27841562
 o      2.24477438    -1.06642538    -0.42575662
 h      3.13574826    -0.57228774    -0.48187893
 c     -2.63523512    -1.13297899     0.00382229
 h     -2.74051869    -2.15665529    -0.52111652
 h     -2.88979324    -1.02296717     1.10336383
 h     -3.39461017    -0.37994789    -0.37162099
 h     -1.74993683     1.71957803     0.24553801
          17

 c      1.29696284    -0.32804835     0.09007035
 c     -0.04494572    -0.94161836     0.02695477
 c     -1.22877092    -0.37172104    -0.13960121
 c     -1.03215305     1.18204150    -0.27444525
 c      0.26981497     1.84090813     0.32236780
 c      1.43784934     1.10688430     0.52803077
 h     -0.15152987    -2.08062486     0.11682969
 h     -1.21755793     1.31439097    -1.29314814
 h      0.45729268     2.92651363     0.61715379
 h      2.27399205     1.36961715     1.24674470
 o      2.23216322    -1.06637888    -0.42258008
 h      3.16121851    -0.56588795    -0.50070249
 c     -2.64778479    -1.13543388    -0.02072977
 h     -2.70242885    -2.16954510    -0.55363171
 h     -2.91973773    -1.06034157     1.07089764
 h     -3.43024771    -0.43394768    -0.38811882
 h     -1.75536663     1.73515881     0.23925973
          17

 c      1.30213658    -0.31716964     0.09578247
 c     -0.05220185    -0.93676665     0.04145072
 c     -1.21966574    -0.37084540    -0.12758852
 c     -1.02099783     1.16614897    -0.24666008
 c      0.26916973     1.83037631     0.31338471
 c      1.44207021     1.11023719     0.51199423
 h     -0.11032996    -2.01683535     0.09030325
 h     -1.24914576     1.37294392    -1.24019305
 h      0.51699493     2.95348547     0.55524070
 h      2.32532053     1.38153028     1.20268323
 o      2.22096298    -1.06539798    -0.41911330
 h      3.16365516    -0.57167754    -0.51540468
 c     -2.65944897    -1.13667607    -0.04566593
 h     -2.66218292    -2.16669423    -0.57510648
 h     -2.94444060    -1.10612718     1.03328684
 h     -3.46302720    -0.49247931    -0.40994246
 h     -1.77938865     1.75841146     0.24042859
          17

 c      1.30579245    -0.30552216     0.10087246
 c     -0.05743598    -0.93373542     0.05622711
 c     -1.21224160    -0.36789364    -0.11497763
 c     -1.00968777     1.15026426    -0.21680116
 c      0.27039008     1.81971135     0.30425337
 c      1.44555156     1.11225973     0.49663117
 h     -0.06184392    -1.95832709     0.06336106
 h     -1.27989807     1.43953537    -1.21058930
 h      0.56127783     2.96397473     0.48761874
 h      2.36634293     1.39420502     1.14388538
 o      2.21144064    -1.06351149    -0.41546236
 h      3.14092035    -0.59040576    -0.52533388
 c     -2.66964343    -1.13723692    -0.07083199
 h     -2.62096886    -2.14939048    -0.58645552
 h     -2.96394559    -1.15927549     0.99330163
 h     -3.49520323    -0.55011261    -0.43952347
 h     -1.81279063     1.78222382     0.24683251
          17

 c      1.30759768    -0.29324613     0.10538373
 c     -0.05985051    -0.93088919     0.07122377
 c     -1.20728075    -0.36272575    -0.10199914
 c     -0.99935666     1.13550531    -0.18556890
 c      0.27358039     1.80948337     0.29499691
 c      1.44874842     1.11288221     0.48208452
 h     -0.00811964    -1.92744014     0.03695017
 h     -1.30713148     1.50975081    -1.19488736
 h      0.58768755     2.95516969     0.41525452
 h      2.39481549     1.40775478     1.07024529
 o      2.20346441    -1.06093110    -0.41167815
 h      3.09709886    -0.61970375    -0.53058534
 c     -2.67785800    -1.13732949    -0.09602047
 h     -2.57957373    -2.12203647    -0.59049150
 h     -2.97870028    -1.21834722     0.95407468
 h     -3.52867600    -0.60245882    -0.47842328
 h     -1.84582116     1.79938258     0.25620145
          17

 c      1.30730420    -0.28055159     0.10935842
 c     -0.05902438    -0.92723596     0.08644264
 c     -1.20528943    -0.35543322    -0.08883858
 c     -0.99098222     1.12301029    -0.15400190
 c      0.27866216     1.79997789     0.28557069
 c      1.45194880     1.11204615     0.46834374
 h      0.04993085    -1.93684143     0.01057623
 h     -1.32728652     1.57710552    -1.18059285
 h      0.59506663     2.92766260     0.33985749
 h      2.41105122     1.42285744     0.98349427
 o      2.19638581    -1.05808299    -0.40772165
 h      3.04418154    -0.65346891    -0.53247857
 c     -2.68387149    -1.13674371    -0.12096178
 h     -2.53797041    -2.09196917    -0.59184003
 h     -2.98935884    -1.28156941     0.91802210
 h     -3.56313511    -0.64745243    -0.52649408
 h     -1.87117423     1.80493072     0.26736318
          17

 c      1.30478182    -0.26774897     0.11282676
 c     -0.05477716    -0.92350121     0.10179428
 c     -1.20644659    -0.34634315    -0.07562726
 c     -0.98518216     1.11368975    -0.12290780
 c      0.28537268     1.79118052     0.27588751
 c      1.45523676     1.10972919     0.45527822
 h      0.11015776    -1.97662806    -0.01572634
 h     -1.33779786     1.63559112    -1.15879304
 h      0.58376826     2.88552855     0.26344367
 h      2.41802927     1.44075737     0.88673133
 o      2.18892396    -1.05563153    -0.40342698
 h      3.00373560    -0.68136559    -0.53410008
 c     -2.68784128    -1.13497063    -0.14532980
 h     -2.49514094    -2.06801505    -0.59614261
 h     -2.99652791    -1.34679278     0.88589428
 h     -3.59541551    -0.68532588    -0.58166444
 h     -1.88451167     1.79653834     0.28013254
          17

 c      1.30003703    -0.25527415     0.11580318
 c     -0.04710961    -0.92121649     0.11700198
 c     -1.21057649    -0.33598887    -0.06244127
 c     -0.98220282     1.10812406    -0.09276899
 c      0.29326985     1.78272126     0.26586233
 c      1.45848694     1.10598447     0.44269208
 h      0.16797006    -2.02512291    -0.04004076
 h     -1.33758338     1.68092433    -1.12513896
 h      0.55590488     2.83688438     0.18783886
 h      2.42106014     1.46315018     0.78367483
 o      2.17971889    -1.05420543    -0.39857500
 h      2.99813147    -0.69323152    -0.53921290
 c     -2.69016010    -1.13160833    -0.16882721
 h     -2.44964501    -2.05686935    -0.60811877
 h     -3.00060867    -1.41144534     0.85652853
 h     -3.62070690    -0.71745484    -0.64059971
 h     -1.88416606     1.77418601     0.29511629
          17

 c      1.29321408    -0.24367598     0.11829232
 c     -0.03638044    -0.92142855     0.13171994
 c     -1.21717095    -0.32505766    -0.04930855
 c     -0.98196652     1.10653721    -0.06384675
 c      0.30176984     1.77387817     0.25548571
 c      1.46148005     1.10101293     0.43041600
 h      0.21848439    -2.06450643    -0.05978294
 h     -1.32677370     1.71058086    -1.07877975
 h      0.51524868     2.79377752     0.11397811
 h      2.42613122     1.49164079     0.67749372
 o      2.16879156    -1.05378218    -0.39316030
 h      3.02758731    -0.68914089    -0.54821962
 c     -2.69116635    -1.12679542    -0.19132713
 h     -2.40103013    -2.05902966    -0.62944122
 h     -3.00182954    -1.47265118     0.82746052
 h     -3.63444940    -0.74515841    -0.69972686
 h     -1.87104048     1.73997725     0.31378637
          17

 c      1.28457737    -0.23357685     0.12029453
 c     -0.02335056    -0.92444193     0.14564726
 c     -1.22548789    -0.31430958    -0.03622847
 c     -0.98408578     1.10875767    -0.03628851
 c      0.31026137     1.76387822     0.24487605
 c      1.46417454     1.09526331     0.41838787
 h      0.25814568    -2.08470827    -0.07288255
 h     -1.30646541     1.72359851    -1.02148939
 h      0.46611268     2.76870405     0.04151052
 h      2.43672039     1.52654536     0.56979427
 o      2.15759449    -1.05375101    -0.38745207
 h      3.06954987    -0.67857975    -0.55731137
 c     -2.69092771    -1.12125599    -0.21291002
 h     -2.35083427    -2.06852911    -0.65848275
 h     -3.00040709    -1.52756145     0.79595686
 h     -3.63365083    -0.76908582    -0.75603741
 h     -1.84897272     1.69825589     0.33877160
          17

 c      1.27448413    -0.22562412     0.12180543
 c     -0.00904644    -0.93005199     0.15856554
 c     -1.23468936    -0.30448633    -0.02319511
 c     -0.98784846     1.11416553    -0.01017704
 c      0.31825526     1.75257236     0.23419323
 c      1.46693660     1.08948398     0.40662201
 h      0.28489518    -2.08167167    -0.07807997
 h     -1.27875762     1.72069043    -0.95746355
 h      0.41171285     2.76687424    -0.02997468
 h      2.45130646     1.56569845     0.46093616
 o      2.14756348    -1.05354760    -0.38174389
 h      3.10169366    -0.67030049    -0.56239241
 c     -2.68922496    -1.11594106    -0.23375539
 h     -2.30202304    -2.07687776    -0.69204143
 h     -2.99671027    -1.57377581     0.75993572
 h     -3.61742089    -0.78909923    -0.80753873
 h     -1.82516265     1.65566575     0.37414417
          17

 c      1.26335768    -0.22041402     0.12282026
 c      0.00539828    -0.93774357     0.17035091
 c     -1.24396156    -0.29623484    -0.01021208
 c     -0.99229885     1.12173120     0.01452512
 c      0.32539026     1.74082836     0.22345296
 c      1.47045968     1.08461975     0.39507972
 h      0.29796791    -2.05583020    -0.07495407
 h     -1.24703407     1.70476174    -0.89367598
 h      0.35430044     2.78173166    -0.09866087
 h      2.46434391     1.60461595     0.35152106
 o      2.13951825    -1.05287325    -0.37622472
 h      3.11142716    -0.66883544    -0.56107543
 c     -2.68564640    -1.11166382    -0.25402489
 h     -2.25765480    -2.07695830    -0.72707860
 h     -2.99137204    -1.60971374     0.71854523
 h     -3.58705580    -0.80436320    -0.85349358
 h     -1.80908596     1.62006851     0.42505568
          17

 c      1.25166640    -0.21839010     0.12334778
 c      0.01883830    -0.94672488     0.18099478
 c     -1.25258812    -0.29005848     0.00270824
 c     -0.99661199     1.13026650     0.03818968
 c      0.33132940     1.73005186     0.21251400
 c      1.47544633     1.08157815     0.38358404
 h      0.29793032    -2.01218021    -0.06411536
 h     -1.21618333     1.68146234    -0.84023392
 h      0.29677416     2.80043919    -0.16047059
 h      2.46964562     1.63806515     0.24334795
 o      2.13374731    -1.05164536    -0.37098395
 h      3.09455933    -0.67539815    -0.55259180
 c     -2.67967481    -1.10893900    -0.27381584
 h     -2.21994744    -2.06460588    -0.76148125
 h     -2.98535794    -1.63487979     0.67244047
 h     -3.54588924    -0.81347443    -0.89454081
 h     -1.80782298     1.59729571     0.49553643
          17

 c      1.23990853    -0.21974500     0.12342686
 c      0.03013952    -0.95581153     0.19064409
 c     -1.25998123    -0.28629377     0.01555786
 c     -1.00062751     1.13881237     0.06171954
 c      0.33576766     1.72148034     0.20123161
 c      1.48233188     1.08101110     0.37183497
 h      0.28707969    -1.96180682    -0.04769734
 h     -1.19202636     1.65837786    -0.80891088
 h      0.24299528     2.81178389    -0.21117383
 h      2.46301379     1.66166467     0.13916330
 o      2.13009855    -1.04996089    -0.36602605
 h      3.05387102    -0.68860052    -0.53755845
 c     -2.67075976    -1.10795598    -0.29316946
 h     -2.18990489    -2.03868338    -0.79419962
 h     -2.98000631    -1.65001217     0.62382811
 h     -3.49878802    -0.81463447    -0.93257750
 h     -1.82012192     1.58775766     0.58475806
          17

 c      1.22860022    -0.22436661     0.12313334
 c      0.03818347    -0.96331969     0.19963267
 c     -1.26568663    -0.28510427     0.02835025
 c     -1.00493116     1.14691459     0.08618366
 c      0.33851178     1.71588595     0.18955463
 c      1.49116080     1.08319911     0.35947095
 h      0.26972830    -1.92308033    -0.02978378
 h     -1.17946381     1.64123264    -0.80737747
 h      0.19693945     2.80931480    -0.24786259
 h      2.44312713     1.67271574     0.04188245
 o      2.12789675    -1.04812963    -0.36125585
 h      3.00040521    -0.70399588    -0.51818238
 c     -2.65842947    -1.10858093    -0.31210959
 h     -2.16716988    -2.00083468    -0.82526748
 h     -2.97701596    -1.65705642     0.57622555
 h     -3.45101268    -0.80597072    -0.97010346
 h     -1.83687576     1.58726001     0.68578640
          17

 c      1.21826302    -0.23184428     0.12257342
 c      0.04198727    -0.96747499     0.20838250
 c     -1.26937873    -0.28647996     0.04112875
 c     -1.01040709     1.15466630     0.11198114
 c      0.33951061     1.71358177     0.17753244
 c      1.50156628     1.08803341     0.34613678
 h      0.25082851    -1.91669347    -0.01528581
 h     -1.18064514     1.62974849    -0.83220735
 h      0.16196891     2.79113325    -0.26926235
 h      2.41151104     1.67047371    -0.04616384
 o      2.12581055    -1.04673468    -0.35646220
 h      2.95560872    -0.71316605    -0.49850562
 c     -2.64246126    -1.11035616    -0.33068485
 h     -2.14989920    -1.95535296    -0.85591850
 h     -2.97828629    -1.65879514     0.53371058
 h     -3.40648130    -0.78609714    -1.00887773
 h     -1.84763544     1.59078909     0.78876377
          17

 c      1.20940395    -0.24151942     0.12187045
 c      0.04099296    -0.96770666     0.21708645
 c     -1.27085147    -0.29024243     0.05395763
 c     -1.01779076     1.16241537     0.13864484
 c      0.33884525     1.71447616     0.16530770
 c      1.51279532     1.09506450     0.33155923
 h      0.23235594    -1.95026002    -0.00616793
 h     -1.19513177     1.61906147    -0.87011622
 h      0.14041031     2.75923293    -0.27574819
 h      2.37234675     1.65623921    -0.12390856
 o      2.12230973    -1.04648330    -0.35142013
 h      2.94423281    -0.70622384    -0.48285195
 c     -2.62303754    -1.11254075    -0.34895660
 h     -2.13477349    -1.90891633    -0.88870536
 h     -2.98547688    -1.65799535     0.49951307
 h     -3.36633075    -0.75477470    -1.04850537
 h     -1.84521228     1.59477182     0.88467855
          17

 c      1.20247157    -0.25256676     0.12115590
 c      0.03514535    -0.96533636     0.22555021
 c     -1.27000715    -0.29607446     0.06690068
 c     -1.02747464     1.17037529     0.16539350
 c      0.33672544     1.71806291     0.15313923
 c      1.52377070     1.10359042     0.31563045
 h      0.21227809    -2.00989537     0.00043570
 h     -1.22127351     1.60449573    -0.90607946
 h      0.13312536     2.71957665    -0.26963572
 h      2.33219660     1.63332757    -0.19218485
 o      2.11719778    -1.04762097    -0.34616056
 h      2.97022208    -0.68135351    -0.47168366
 c     -2.60075031    -1.11427352    -0.36691283
 h     -2.11762478    -1.86938290    -0.92711945
 h     -2.99928962    -1.65631594     0.47437866
 h     -3.32892144    -0.71324916    -1.08614357
 h     -1.82636269     1.59729127     0.96700110
          17

 c      1.19777973    -0.26411572     0.12056388
 c      0.02464792    -0.96241499     0.23346730
 c     -1.26685401    -0.30357596     0.08000156
 c     -1.03949702     1.17849879     0.19155976
 c      0.33349373     1.72336116     0.14144652
 c      1.53323318     1.11277457     0.29845635
 h      0.18797958    -2.07338874     0.00884337
 h     -1.25714532     1.58390508    -0.92865765
 h      0.13903295     2.68279805    -0.25565315
 h      2.29911602     1.60655540    -0.25397098
 o      2.11193358    -1.04974685    -0.34097520
 h      3.01154803    -0.64770699    -0.46150971
 c     -2.57638889    -1.11487119    -0.38444038
 h     -2.09516403    -1.84300714    -0.97399853
 h     -3.01886063    -1.65372635     0.45585365
 h     -3.29120125    -0.66398400    -1.11764471
 h     -1.79098482     1.59768493     1.03184073
          17

 c      1.19542851    -0.27538978     0.12022373
 c      0.00987563    -0.96054800     0.24065592
 c     -1.26152355    -0.31231290     0.09327590
 c     -1.05358406     1.18654649     0.21663771
 c      0.32958882     1.72897302     0.13079433
 c      1.54001569     1.12181089     0.28028729
 h      0.15836205    -2.12355645     0.02184032
 h     -1.30088656     1.55747456    -0.93074945
 h      0.15511575     2.66369769    -0.24065027
 h      2.28040730     1.58073039    -0.31336902
 o      2.10807436    -1.05238034    -0.33612958
 h      3.04458932    -0.61590730    -0.44920471
 c     -2.55063113    -1.11409776    -0.40147063
 h     -2.06707736    -1.83135204    -1.02912477
 h     -3.04180732    -1.64893043     0.43922986
 h     -3.25022812    -0.61001357    -1.13913845
 h     -1.74146139     1.59628029     1.07790837
          17

 c      1.19526159    -0.28580211     0.12025430
 c     -0.00853031    -0.96066811     0.24707496
 c     -1.25430180    -0.32183625     0.10671374
 c     -1.06918241     1.19416423     0.24015326
 c      0.32539343     1.73360411     0.12167212
 c      1.54339048     1.13010474     0.26130308
 h      0.12358527    -2.15080504     0.04039931
 h     -1.35085201     1.52688016    -0.90871871
 h      0.17787038     2.67549590    -0.23087520
 h      2.27940816     1.55853958    -0.37294442
 o      2.10651639    -1.05525770    -0.33175250
 h      3.05597006    -0.59279593    -0.43354548
 c     -2.52387965    -1.11216189    -0.41812166
 h     -2.03638436    -1.83088679    -1.08834923
 h     -3.06495515    -1.64034234     0.41940762
 h     -3.20404751    -0.55432486    -1.14809145
 h     -1.68244516     1.59441348     1.10692081
          17

 c      1.19688675    -0.29498256     0.12075767
 c     -0.02959038    -0.96320887     0.25277744
 c     -1.24566227    -0.33167353     0.12028741
 c     -1.08549338     1.20089939     0.26153152
 c      0.32104338     1.73698982     0.11413523
 c      1.54325675     1.13733341     0.24141663
 h      0.08444685    -2.15141104     0.06427263
 h     -1.40576025     1.49470254    -0.86175491
 h      0.20546743     2.71935277    -0.22769894
 h      2.29380197     1.53966637    -0.43136103
 o      2.10756918    -1.05830246    -0.32786096
 h      3.04131271    -0.58155600    -0.41470801
 c     -2.49632212    -1.10946189    -0.43464019
 h     -2.00758050    -1.83564915    -1.14543117
 h     -3.08522468    -1.62687792     0.39241430
 h     -3.15197054    -0.49941903    -1.14372856
 h     -1.62073222     1.59462468     1.12440331
          17

 c      1.19974556    -0.30275173     0.12181091
 c     -0.05200078    -0.96825948     0.25788750
 c     -1.23628370    -0.34130537     0.13395870
 c     -1.10156265     1.20619646     0.28010680
 c      0.31646874     1.74011097     0.10777368
 c      1.54000028     1.14333254     0.22031283
 h      0.04210491    -2.12627462     0.09239906
 h     -1.46491977     1.46421689    -0.79203201
 h      0.23749759     2.78203643    -0.22733774
 h      2.31728078     1.52209270    -0.48392891
 o      2.11108315    -1.06157937    -0.32439005
 h      3.00323558    -0.58227090    -0.39377050
 c     -2.46805286    -1.10634603    -0.45124676
 h     -1.98457402    -1.84006328    -1.19459675
 h     -3.10028290    -1.60831689     0.35610690
 h     -3.09456209    -0.44698814    -1.12708712
 h     -1.56436435     1.60057260     1.13982991
          17

 c      1.20320195    -0.30907696     0.12345514
 c     -0.07422559    -0.97557218     0.26260471
 c     -1.22702986    -0.35014777     0.14768085
 c     -1.11647526     1.20948196     0.29546890
 c      0.31159332     1.74434657     0.10205058
 c      1.53418890     1.14795267     0.19765315
 h     -0.00191675    -2.08132771     0.12300775
 h     -1.52873471     1.43938402    -0.70570279
 h      0.27300423     2.84584117    -0.22497612
 h      2.34273165     1.50396358    -0.52521789
 o      2.11641864    -1.06533245    -0.32120631
 h      2.95192547    -0.59124136    -0.37252182
 c     -2.43913495    -1.10301912    -0.46804295
 h     -1.96972473    -1.84022058    -1.23197379
 h     -3.10892822    -1.58537106     0.31029859
 h     -3.03349512    -0.39767314    -1.10086750
 h     -1.52003337     1.61572966     1.16378322
          17

 c      1.20662836    -0.31403736     0.12568253
 c     -0.09465057    -0.98440494     0.26721584
 c     -1.21887182    -0.35755864     0.16139390
 c     -1.12955134     1.21038406     0.30810525
 c      0.30640028     1.75074152     0.09653258
 c      1.52634308     1.15100036     0.17323808
 h     -0.04564119    -2.02945978     0.15358172
 h     -1.59960516     1.42476700    -0.61387571
 h      0.30994383     2.89707704    -0.21750163
 h      2.36442013     1.48447935    -0.55115502
 o      2.12234949    -1.07008199    -0.31812474
 h      2.90675224    -0.59947618    -0.35323502
 c     -2.40962060    -1.09953332    -0.48500014
 h     -1.96368375    -1.83410481    -1.25599435
 h     -3.11132274    -1.55961497     0.25662646
 h     -2.97124752    -0.35100121    -1.06905388
 h     -1.48982113     1.64061994     1.20160168
          17

 c      1.20948449    -0.31779946     0.12842596
 c     -0.11175691    -0.99337257     0.27207409
 c     -1.21275287    -0.36288339     0.17502001
 c     -1.14033266     1.20890802     0.31955143
 c      0.30089327     1.75984477     0.09092008
 c      1.51682273     1.15224764     0.14706574
 h     -0.08681944    -1.99169398     0.18108188
 h     -1.68221034     1.42486179    -0.53054943
 h      0.34576336     2.92791256    -0.20367848
 h      2.37877120     1.46391725    -0.55981578
 o      2.12738910    -1.07651297    -0.31496231
 h      2.89106452    -0.59468155    -0.33787722
 c     -2.37958676    -1.09577487    -0.50198531
 h     -1.96544040    -1.82159458    -1.26748243
 h     -3.10908257    -1.53330265     0.19824047
 h     -2.91055312    -0.30573065    -1.03620619
 h     -1.47087716     1.67122935     1.24968617
          17

 c      1.21138904    -0.32059365     0.13155351
 c     -0.12425662    -1.00092966     0.27749445
 c     -1.20942390    -0.36554057     0.18847043
 c     -1.14861414     1.20543334     0.33136031
 c      0.29507318     1.77178366     0.08503148
 c      1.50576837     1.15146707     0.11933438
 h     -0.12371845    -1.99037346     0.20305057
 h     -1.78003749     1.44220555    -0.46432978
 h      0.37791795     2.93544717    -0.18356283
 h      2.38453533     1.44338895    -0.55151851
 o      2.13101655    -1.08477398    -0.31160340
 h      2.91250853    -0.57276378    -0.32711759
 c     -2.34921394    -1.09141464    -0.51877433
 h     -1.97235316    -1.80460328    -1.26980850
 h     -3.10504983    -1.50897992     0.13919020
 h     -2.85366383    -0.26074852    -1.00653693
 h     -1.45841281     1.70091426     1.29934504
          17

 c      1.21215886    -0.32269153     0.13486991
 c     -0.13120948    -1.00678864     0.28361163
 c     -1.20929565    -0.36513571     0.20166194
 c     -1.15480242     1.20066115     0.34399209
 c      0.28895728     1.78630858     0.07880740
 c      1.49306733     1.14846290     0.09042401
 h     -0.15567283    -2.03113458     0.21910146
 h     -1.88880616     1.47524373    -0.41132700
 h      0.40414398     2.92102531    -0.15811999
 h      2.38291795     1.42463318    -0.52869679
 o      2.13417988    -1.09408222    -0.30797746
 h      2.95471592    -0.54431184    -0.32066285
 c     -2.31888290    -1.08587007    -0.53502558
 h     -1.98032301    -1.78717252    -1.26889695
 h     -3.10247508    -1.48883475     0.08340393
 h     -2.80176370    -0.21616517    -0.98320659
 h     -1.44826672     1.72340519     1.34255472
          17

 c      1.21178130    -0.32439531     0.13812794
 c     -0.13221936    -1.01233571     0.29039313
 c     -1.21231771    -0.36157692     0.21453259
 c     -1.15988251     1.19548220     0.35705612
 c      0.28258429     1.80273386     0.07232049
 c      1.47835800     1.14309010     0.06085547
 h     -0.18212866    -2.09680992     0.23059646
 h     -1.99648019     1.51878918    -0.36069196
 h      0.42275612     2.89065879    -0.12911878
 h      2.37766395     1.40984476    -0.49552837
 o      2.13808924    -1.10343526    -0.30400534
 h      2.99639324    -0.52322509    -0.31809413
 c     -2.28921340    -1.07839750    -0.55027833
 h     -1.98454804    -1.77472865    -1.27220446
 h     -3.10365335    -1.47396059     0.03351462
 h     -2.75494434    -0.17378958    -0.96820780
 h     -1.43761931     1.73427902     1.37435640
          17

 c      1.21033670    -0.32603902     0.14105239
 c     -0.12754607    -1.01916237     0.29776683
 c     -1.21791494    -0.35513846     0.22705021
 c     -1.16485247     1.19075508     0.37009064
 c      0.27596583     1.81981908     0.06576505
 c      1.46111378     1.13528333     0.03120196
 h     -0.20194257    -2.16405396     0.23907122
 h     -2.09026604     1.56667226    -0.30392793
 h      0.43317355     2.85621415    -0.09908294
 h      2.37442148     1.40136171    -0.45695341
 o      2.14345024    -1.11213892    -0.29959852
 h      3.02385356    -0.51830235    -0.31901804
 c     -2.26097152    -1.06839408    -0.56411634
 h     -1.98108927    -1.77158325    -1.28575451
 h     -3.10874193    -1.46396822    -0.00981116
 h     -2.71268645    -0.13652518    -0.96271925
 h     -1.42484493     1.73111969     1.39283762
          17

 c      1.20793016    -0.32798648     0.14336811
 c     -0.11799210    -1.02802337     0.30568083
 c     -1.22506079    -0.34641329     0.23921181
 c     -1.17036781     1.18715686     0.38281837
 c      0.26901516     1.83579427     0.05939873
 c      1.44087638     1.12511679     0.00193614
 h     -0.21384085    -2.21605670     0.24559467
 h     -2.16115181     1.61356899    -0.23751680
 h      0.43644285     2.83514834    -0.07080501
 h      2.37840655     1.40097481    -0.41689945
 o      2.15048325    -1.11983337    -0.29467407
 h      3.03114187    -0.53294739    -0.32303382
 c     -2.23488318    -1.05575698    -0.57646286
 h     -1.96836084    -1.77768314    -1.31050370
 h     -3.11567602    -1.45724058    -0.04758565
 h     -2.67440800    -0.10718899    -0.96748533
 h     -1.40923450     1.71334052     1.39874750
          17

 c      1.20466248    -0.33062178     0.14482431
 c     -0.10466992    -1.03885127     0.31410563
 c     -1.23248811    -0.33617645     0.25102816
 c     -1.17672790     1.18512321     0.39503506
 c      0.26156144     1.84893701     0.05340843
 c      1.41759783     1.11288158    -0.02670294
 h     -0.21686909    -2.24383105     0.25084974
 h     -2.20427637     1.65542905    -0.16156489
 h      0.43466400     2.84395760    -0.04597443
 h      2.39079222     1.40893621    -0.37672851
 o      2.15904441    -1.12643221    -0.28916182
 h      3.01831065    -0.56627257    -0.32977076
 c     -2.21149923    -1.04095675    -0.58768129
 h     -1.94711859    -1.78804075    -1.34173561
 h     -3.12119420    -1.45161810    -0.08159320
 h     -2.63978845    -0.08756881    -0.98298569
 h     -1.39077654     1.68211884     1.39552364
          17

 c      1.20063408    -0.33433001     0.14521177
 c     -0.08876846    -1.05107766     0.32302799
 c     -1.23894010    -0.32523586     0.26249415
 c     -1.18396125     1.18481950     0.40645542
 c      0.25350659     1.85866150     0.04779460
 c      1.39181226     1.09910977    -0.05468046
 h     -0.21053511    -2.24416903     0.25527795
 h     -2.21805984     1.68939402    -0.07829025
 h      0.42879917     2.88567936    -0.02396712
 h      2.40696181     1.42341709    -0.33562153
 o      2.16860069    -1.13213791    -0.28299648
 h      2.99178271    -0.61294440    -0.33907632
 c     -2.19115995    -1.02476553    -0.59835990
 h     -1.91920208    -1.79566489    -1.37217752
 h     -3.12215941    -1.44507836    -0.11353482
 h     -2.60882186    -0.07800950    -1.00944705
 h     -1.36996151     1.64042116     1.38966719
          17

 c      1.19597019    -0.33946360     0.14437089
 c     -0.07138556    -1.06384145     0.33244953
 c     -1.24336179    -0.31432397     0.27355227
 c     -1.19187815     1.18614978     0.41665825
 c      0.24489123     1.86580892     0.04245214
 c      1.36444109     1.08449727    -0.08199884
 h     -0.19489576    -2.21854099     0.25912005
 h     -2.20376341     1.71380952     0.00873932
 h      0.41775838     2.94670407    -0.00288656
 h      2.41877341     1.44106009    -0.29257016
 o      2.17808476    -1.13751264    -0.27608736
 h      2.96648092    -0.66212286    -0.35149659
 c     -2.17399247    -1.00794583    -0.60904603
 h     -1.88644704    -1.79472910    -1.39533488
 h     -3.11651646    -1.43617787    -0.14454767
 h     -2.58171001    -0.07743348    -1.04679238
 h     -1.34742897     1.59265437     1.39066244
          17

 c      1.19085140    -0.34629143     0.14218982
 c     -0.05343803    -1.07600298     0.34239444
 c     -1.24499539    -0.30404118     0.28406144
 c     -1.20006549     1.18884145     0.42526185
 c      0.23575380     1.87169741     0.03733280
 c      1.33643763     1.06977720    -0.10857274
 h     -0.17076385    -2.17369463     0.26232994
 h     -2.16598745     1.72866037     0.09482518
 h      0.40017340     3.00802191     0.01850526
 h      2.41838608     1.45814943    -0.24781368
 o      2.18599595    -1.14337756    -0.26828197
 h      2.96406944    -0.69920068    -0.36883254
 c     -2.15991338    -0.99108214    -0.62011803
 h     -1.85024640    -1.78195898    -1.40697330
 h     -3.10377153    -1.42427323    -0.17504124
 h     -2.55867334    -0.08369015    -1.09454367
 h     -1.32327298     1.54321473     1.40867360
          17

 c      1.18552834    -0.35493709     0.13859752
 c     -0.03563346    -1.08602025     0.35292981
 c     -1.24339774    -0.29483711     0.29378542
 c     -1.20780181     1.19255128     0.43237386
 c      0.22603461     1.87729900     0.03248682
 c      1.30854701     1.05561726    -0.13421237
 h     -0.14001208    -2.12341725     0.26433894
 h     -2.11413513     1.73666188     0.17423761
 h      0.37577954     3.05484438     0.04030137
 h      2.40063089     1.47155616    -0.20293869
 o      2.19145572    -1.15017592    -0.25944614
 h      2.99631270    -0.71617140    -0.39288611
 c     -2.14865242    -0.97450850    -0.63177211
 h     -1.81144409    -1.75677857    -1.40532361
 h     -3.08514664    -1.40961181    -0.20469884
 h     -2.53970848    -0.09421048    -1.15165526
 h     -1.29636202     1.49420921     1.44909115
          17

 c      1.18030628    -0.36532640     0.13355647
 c     -0.01850180    -1.09196782     0.36418515
 c     -1.23841504    -0.28700450     0.30240950
 c     -1.21389912     1.19680511     0.43891543
 c      0.21559737     1.88305669     0.02802538
 c      1.28122783     1.04255757    -0.15866331
 h     -0.10553209    -2.08842336     0.26382259
 h     -2.06380714     1.74463600     0.24083004
 h      0.34540159     3.07865263     0.06188330
 h      2.36370137     1.47922508    -0.16033754
 o      2.19521889    -1.15748599    -0.24967853
 h      3.04938923    -0.71950081    -0.42209045
 c     -2.13980564    -0.95826132    -0.64405243
 h     -1.77025362    -1.72114767    -1.39096410
 h     -3.06348974    -1.39332421    -0.23257494
 h     -2.52435679    -0.10678942    -1.21628729
 h     -1.26474445     1.44479160     1.50803557
          17

 c      1.17552568    -0.37716486     0.12705106
 c     -0.00252031    -1.09230720     0.37630746
 c     -1.23013898    -0.28067155     0.30958227
 c     -1.21682076     1.20088916     0.44627114
 c      0.20427793     1.88896444     0.02407956
 c      1.25465506     1.03097301    -0.18165583
 h     -0.07007015    -2.08741534     0.25924067
 h     -2.03407836     1.76263654     0.28995972
 h      0.31054606     3.07620244     0.08237304
 h      2.30920857     1.48041494    -0.12263594
 o      2.19871429    -1.16462476    -0.23927809
 h      3.09932774    -0.72035396    -0.45198274
 c     -2.13291775    -0.94206449    -0.65687824
 h     -1.72610471    -1.67940224    -1.36670177
 h     -3.04280449    -1.37724537    -0.25733261
 h     -2.51161403    -0.12010858    -1.28561072
 h     -1.22713864     1.39327717     1.57450185
          17

 c      1.17155671    -0.38995525     0.11907230
 c      0.01174655    -1.08726152     0.38930862
 c     -1.21885295    -0.27580647     0.31496714
 c     -1.21558972     1.20427721     0.45554435
 c      0.19191563     1.89463333     0.02076913
 c      1.22873082     1.02104809    -0.20295228
 h     -0.03475188    -2.12090135     0.25072253
 h     -2.03616330     1.79686180     0.32117879
 h      0.27313461     3.04880944     0.10094408
 h      2.24226499     1.47593415    -0.09219869
 o      2.20295753    -1.17117951    -0.22854280
 h      3.12922316    -0.72583884    -0.47831295
 c     -2.12758821    -0.92540714    -0.67006130
 h     -1.67756262    -1.63778543    -1.33714598
 h     -3.02718311    -1.36345723    -0.27770023
 h     -2.50008390    -0.13372619    -1.35592285
 h     -1.18383502     1.33926636     1.63644069
          17

 c      1.16877650    -0.40306590     0.10960865
 c      0.02371415    -1.07881527     0.40299984
 c     -1.20497428    -0.27224609     0.31828448
 c     -1.21063751     1.20725671     0.46721871
 c      0.17836268     1.89927238     0.01817374
 c      1.20309423     1.01276122    -0.22239444
 h      0.00023847    -2.17073119     0.24092361
 h     -2.06390508     1.84205536     0.33833564
 h      0.23538725     3.00280488     0.11710865
 h      2.17151470     1.46836726    -0.07063998
 o      2.20841071    -1.17701675    -0.21768433
 h      3.13136100    -0.73862007    -0.49834182
 c     -2.12355412    -0.90776497    -0.68335688
 h     -1.62283155    -1.60298374    -1.30733918
 h     -3.01924694    -1.35356550    -0.29309662
 h     -2.48830090    -0.14763232    -1.42315413
 h     -1.13641546     1.28396327     1.68466793
          17

 c      1.16750750    -0.41583813     0.09865505
 c      0.03295226    -1.06925953     0.41713030
 c     -1.18900907    -0.26972667     0.31933264
 c     -1.20322987     1.21061103     0.48134019
[truncated: 34,518 more chars]
