# Supplementary material for: Photochemical permutation of meta-substituted phenols
Source: Nat Commun. 2025 Aug 13;16:7502. doi: 10.1038/s41467-025-62549-5 (PMC12350626; doi:10.1038/s41467-025-62549-5)
Supplement: Supplementary file 3 — Source Data [file 41467_2025_62549_MOESM3_ESM.zip › Source data/NAMD_trajectories/trajectory059.xyz]

          17

 c      1.16852530    -0.36976132     0.05777124
 c     -0.08247523    -0.97973636     0.13202145
 c     -1.27284087    -0.20752116     0.00312120
 c     -1.21344472     1.23176288     0.03620050
 c      0.21427685     1.78456365    -0.05483210
 c      1.33305411     0.98528986     0.02074953
 h     -0.04386137    -2.08181515    -0.06632335
 h     -1.60974184     1.63910998    -0.82024152
 h      0.25893381     2.84284079    -0.23850799
 h      2.43799414     1.41247255    -0.05597465
 o      2.23631855    -1.25068839    -0.05840242
 h      3.02574219    -0.73204485    -0.25115815
 c     -2.57971873    -0.91046262    -0.06582150
 h     -2.53619281    -1.98460910    -0.19854869
 h     -3.26836166    -0.47907766     0.82935352
 h     -3.00776233    -0.57258351    -0.92412918
 h     -1.76602305     1.52672501     1.11285231
          17

 c      1.16752659    -0.37519050     0.05209312
 c     -0.07737014    -0.97570307     0.13275375
 c     -1.27563590    -0.21312131    -0.00029419
 c     -1.20840322     1.23807824     0.04194532
 c      0.21679637     1.78952625    -0.05593152
 c      1.33533566     0.99048177     0.01881001
 h     -0.06711657    -2.10166000    -0.05224014
 h     -1.63269113     1.64970935    -0.80338813
 h      0.26856787     2.84132176    -0.24534823
 h      2.41620687     1.41978331    -0.06005644
 o      2.23400699    -1.25159446    -0.05489119
 h      2.99109703    -0.74656128    -0.24081610
 c     -2.57724628    -0.91427966    -0.06809967
 h     -2.54303718    -1.99244028    -0.20496601
 h     -3.28277080    -0.50268041     0.83543409
 h     -3.01293812    -0.58606685    -0.92497861
 h     -1.77227410     1.53658699     1.12248549
          17

 c      1.16929368    -0.38205973     0.04652408
 c     -0.07357378    -0.97305219     0.13245792
 c     -1.27796534    -0.22047274    -0.00321181
 c     -1.20230682     1.24484084     0.05079955
 c      0.21813412     1.79373543    -0.05665355
 c      1.33936036     0.99670946     0.01664232
 h     -0.09289915    -2.10912907    -0.03144901
 h     -1.67749198     1.67285121    -0.80191921
 h      0.28088570     2.84733721    -0.25342908
 h      2.37635774     1.42209520    -0.06268421
 o      2.22972105    -1.25242949    -0.05102154
 h      2.97625727    -0.75161188    -0.23409125
 c     -2.57421546    -0.91758475    -0.06757976
 h     -2.54784940    -2.00358397    -0.20529188
 h     -3.28487258    -0.53582068     0.82492478
 h     -3.03820292    -0.58558752    -0.95348993
 h     -1.77030884     1.54699613     1.10951734
          17

 c      1.17372371    -0.38986300     0.04108271
 c     -0.07137468    -0.97206059     0.13114531
 c     -1.27963197    -0.22903223    -0.00557634
 c     -1.19585641     1.25219850     0.06172829
 c      0.21830459     1.79726984    -0.05703930
 c      1.34427467     1.00335008     0.01427802
 h     -0.11949936    -2.10242206    -0.00409041
 h     -1.73661423     1.70289357    -0.80553103
 h      0.29537250     2.85963953    -0.26258278
 h      2.32772612     1.42246089    -0.06429256
 o      2.22325780    -1.25350038    -0.04674198
 h      2.98730391    -0.74377250    -0.23236339
 c     -2.57129942    -0.92036090    -0.06548545
 h     -2.55013556    -2.01563593    -0.19993242
 h     -3.27533997    -0.57651261     0.79938099
 h     -3.07597843    -0.57639718    -0.99618693
 h     -1.75970630     1.55761497     1.07599993
          17

 c      1.18054959    -0.39801048     0.03579129
 c     -0.07093756    -0.97266387     0.12886618
 c     -1.28046828    -0.23824120    -0.00735294
 c     -1.18983796     1.26032287     0.07342441
 c      0.21741223     1.80041065    -0.05717311
 c      1.34871080     1.00957116     0.01178225
 h     -0.14536490    -2.08342493     0.02910069
 h     -1.80030227     1.73315444    -0.80341202
 h      0.31119351     2.87455840    -0.27215748
 h      2.28514521     1.42644139    -0.06579929
 o      2.21545593    -1.25455134    -0.04223862
 h      3.01472876    -0.72972515    -0.23323969
 c     -2.56911557    -0.92266540    -0.06340872
 h     -2.54958206    -2.02586399    -0.18981330
 h     -3.25738415    -0.62146437     0.76337384
 h     -3.11663942    -0.56476741    -1.03739730
 h     -1.74137747     1.56874488     1.02686154
          17

 c      1.18932418    -0.40588453     0.03067133
 c     -0.07226547    -0.97445204     0.12570114
 c     -1.28036695    -0.24754369    -0.00850914
 c     -1.18472384     1.26914199     0.08457736
 c      0.21562113     1.80350236    -0.05716222
 c      1.35115684     1.01448690     0.00923493
 h     -0.16934347    -2.05765739     0.06705084
 h     -1.86006304     1.75865164    -0.78909017
 h      0.32729482     2.88764658    -0.28130013
 h      2.26498761     1.44063767    -0.06832284
 o      2.20758402    -1.25516955    -0.03777909
 h      3.04304308    -0.71965254    -0.23298641
 c     -2.56780325    -0.92477489    -0.06280291
 h     -2.54598303    -2.03217493    -0.17629987
 h     -3.23749995    -0.66602620     0.72529506
 h     -3.15272164    -0.55520809    -1.06640041
 h     -1.71867357     1.58186481     0.97139370
          17

 c      1.19942562    -0.41289796     0.02573836
 c     -0.07518388    -0.97672812     0.12174598
 c     -1.27930822    -0.25639863    -0.00900310
 c     -1.18048564     1.27826256     0.09378476
 c      0.21310999     1.80682410    -0.05711668
 c      1.35088767     1.01757360     0.00666324
 h     -0.19085814    -2.03361302     0.10872452
 h     -1.90982042     1.77652581    -0.76051078
 h      0.34257627     2.89524839    -0.28926814
 h      2.27463365     1.46803009    -0.07229652
 o      2.20071113    -1.25517541    -0.03356001
 h      3.06060568    -0.72071420    -0.22891842
 c     -2.56699335    -0.92707784    -0.06495548
 h     -2.53919236    -2.03377619    -0.16104709
 h     -3.22514941    -0.70479884     0.69692377
 h     -3.17953926    -0.55034106    -1.07767293
 h     -1.69835644     1.60022187     0.92427032
          17

 c      1.21009700    -0.41853087     0.02099590
 c     -0.07936452    -0.97872603     0.11709100
 c     -1.27736871    -0.26429377    -0.00878828
 c     -1.17675718     1.28708405     0.09972242
 c      0.21004997     1.81051358    -0.05713886
 c      1.34853115     1.01897911     0.00399849
 h     -0.20983033    -2.02030486     0.15355528
 h     -1.94575614     1.78556705    -0.71865639
 h      0.35606043     2.89542775    -0.29564825
 h      2.30601250     1.50443773    -0.07686648
 o      2.19553876    -1.25468287    -0.02967430
 h      3.06203424    -0.73572977    -0.21989745
 c     -2.56619597    -0.92983785    -0.07076502
 h     -2.52912473    -2.03139303    -0.14579777
 h     -3.22879964    -0.73356293     0.68886538
 h     -3.19455520    -0.55148682    -1.06928482
 h     -1.68888354     1.62807747     0.90217079
          17

 c      1.22052600    -0.42234148     0.01643011
 c     -0.08440327    -0.97999685     0.11182504
 c     -1.27470884    -0.27076928    -0.00783278
 c     -1.17342832     1.29517683     0.10193108
 c      0.20661315     1.81453315    -0.05731891
 c      1.34541134     1.01926728     0.00113605
 h     -0.22617406    -2.02282404     0.20149584
 h     -1.96594698     1.78577432    -0.66645831
 h      0.36702761     2.88832653    -0.30046961
 h      2.34323017     1.54154823    -0.08054737
 o      2.19239273    -1.25404178    -0.02612135
 h      3.04791709    -0.76371586    -0.20615740
 c     -2.56540476    -0.93300415    -0.08021239
 h     -2.51581628    -2.02701240    -0.13214421
 h     -3.24921602    -0.75137922     0.70306536
 h     -3.19693321    -0.55902787    -1.04192865
 h     -1.69388618     1.66684498     0.91347245
          17

 c      1.22993903    -0.42398422     0.01200910
 c     -0.08990329    -0.98069160     0.10609009
 c     -1.27155213    -0.27544293    -0.00613692
 c     -1.17101702     1.30259048     0.10132112
 c      0.20297900     1.81866371    -0.05772682
 c      1.34267208     1.01900191    -0.00198868
 h     -0.23921668    -2.03903160     0.25230737
 h     -1.97037684     1.77824311    -0.60827772
 h      0.37511330     2.87613885    -0.30423750
 h      2.37261136     1.57183281    -0.08212478
 o      2.19116638    -1.25379162    -0.02281085
 h      3.02509187    -0.80013450    -0.18923544
 c     -2.56517200    -0.93630047    -0.09225954
 h     -2.49952457    -2.02319947    -0.12130359
 h     -3.27831920    -0.76024947     0.73158937
 h     -3.18773518    -0.57233343    -0.99903744
 h     -1.70778078     1.71172240     0.95183291
          17

 c      1.23770020    -0.42324151     0.00768746
 c     -0.09550777    -0.98143092     0.10013147
 c     -1.26817382    -0.27802350    -0.00373565
 c     -1.17016175     1.30959155     0.09953025
 c      0.19931036     1.82253172    -0.05840081
 c      1.34098257     1.01858068    -0.00538190
 h     -0.24775948    -2.06104503     0.30474446
 h     -1.96157485     1.76543533    -0.54987069
 h      0.38034461     2.86270820    -0.30786537
 h      2.38594806     1.59045110    -0.08094398
 o      2.19124682    -1.25461082    -0.01956866
 h      3.00701302    -0.83715283    -0.17187194
 c     -2.56598501    -0.93952115    -0.10531902
 h     -2.48080571    -2.02213582    -0.11402005
 h     -3.30540463    -0.76302557     0.76337347
 h     -3.17088774    -0.58921797    -0.94791297
 h     -1.72089789     1.75456419     1.00372946
          17

 c      1.24339794    -0.42005073     0.00341416
 c     -0.10088652    -0.98291501     0.09427457
 c     -1.26488799    -0.27831410    -0.00069521
 c     -1.17096888     1.31622681     0.09816381
 c      0.19572843     1.82568930    -0.05934893
 c      1.34058285     1.01823508    -0.00900716
 h     -0.25068736    -2.07975603     0.35656757
 h     -1.94569190     1.75165586    -0.49861825
 h      0.38304634     2.85255839    -0.31244626
 h      2.37987498     1.59512758    -0.07684371
 o      2.19172709    -1.25712837    -0.01620042
 h      3.00963433    -0.86623600    -0.15700006
 c     -2.56770665    -0.94277080    -0.11757591
 h     -2.46052340    -2.02477945    -0.11066298
 h     -3.32229628    -0.76211549     0.78973069
 h     -3.15451810    -0.60517200    -0.90113638
 h     -1.72586284     1.78853369     1.05762623
          17

 c      1.24688870    -0.41451590    -0.00085893
 c     -0.10573172    -0.98562925     0.08885253
 c     -1.26202043    -0.27621802     0.00288849
 c     -1.17288257     1.32220545     0.09857258
 c      0.19232107     1.82775408    -0.06057496
 c      1.34135934     1.01805286    -0.01280410
 h     -0.24743604    -2.08819452     0.40518643
 h     -1.93260799     1.74294945    -0.46308320
 h      0.38357961     2.84931825    -0.31885735
 h      2.35500924     1.58581082    -0.07005246
 o      2.19216280    -1.26154013    -0.01263524
 h      3.03909109    -0.88415395    -0.14549304
 c     -2.56954644    -0.94647466    -0.12717531
 h     -2.43979314    -2.03059149    -0.11143286
 h     -3.32440297    -0.75926123     0.80545744
 h     -3.15030723    -0.61371858    -0.87509346
 h     -1.71902624     1.80955768     1.10619234
          17

 c      1.24828393    -0.40690564    -0.00516976
 c     -0.10978019    -0.98973817     0.08414290
 c     -1.25985978    -0.27175506     0.00689487
 c     -1.17510721     1.32712900     0.10173387
 c      0.18917943     1.82855668    -0.06211530
 c      1.34284956     1.01796204    -0.01669908
 h     -0.23809260    -2.08266269     0.44830191
 h     -1.93228595     1.74499846    -0.45024842
 h      0.38202430     2.85412150    -0.32734558
 h      2.31603637     1.56480825    -0.06112436
 o      2.19303553    -1.26747130    -0.00897470
 h      3.08457484    -0.89523663    -0.13545252
 c     -2.57072072    -0.95100672    -0.13291543
 h     -2.41984762    -2.03800610    -0.11649520
 h     -3.31004539    -0.75566917     0.80815021
 h     -3.16668364    -0.61026133    -0.88086055
 h     -1.69937593     1.81571810     1.14504161
          17

 c      1.24788805    -0.39766035    -0.00954055
 c     -0.11283619    -0.99507033     0.08032717
 c     -1.25860088    -0.26508133     0.01118986
 c     -1.17733717     1.33088670     0.10798621
 c      0.18643231     1.82819823    -0.06405678
 c      1.34418457     1.01768606    -0.02061230
 h     -0.22330733    -2.06277579     0.48435638
 h     -1.94764967     1.75929426    -0.46093985
 h      0.37805649     2.86506278    -0.33737654
 h      2.27260088     1.53735532    -0.05086333
 o      2.19514598    -1.27431912    -0.00536221
 h      3.12851924    -0.90595268    -0.12436973
 c     -2.57127153    -0.95620925    -0.13506144
 h     -2.40183737    -2.04525239    -0.12595994
 h     -3.27985557    -0.75211557     0.79765011
 h     -3.20022738    -0.59691427    -0.91404538
 h     -1.66739891     1.80642531     1.17138085
          17

 c      1.24612168    -0.38738500    -0.01397677
 c     -0.11478937    -1.00111805     0.07746215
 c     -1.25831182    -0.25650190     0.01563091
 c     -1.18002426     1.33379782     0.11696995
 c      0.18423835     1.82697806    -0.06652212
 c      1.34410099     1.01674297    -0.02447185
 h     -0.20417578    -2.03138645     0.51292869
 h     -1.97211042     1.78186098    -0.48858032
 h      0.37114087     2.87813585    -0.34786850
 h      2.23936341     1.51167030    -0.04011998
 o      2.19895993    -1.28154202    -0.00188365
 h      3.15765242    -0.92047899    -0.11076082
 c     -2.57183232    -0.96150590    -0.13497158
 h     -2.38667591    -2.05090097    -0.13979566
 h     -3.23676176    -0.74890155     0.77615710
 h     -3.23879418    -0.58066224    -0.95951850
 h     -1.62455669     1.78203150     1.18350424
          17

 c      1.24344838    -0.37682283    -0.01847049
 c     -0.11562315    -1.00704686     0.07545561
 c     -1.25893099    -0.24646198     0.02006575
 c     -1.18387409     1.33633626     0.12793656
 c      0.18273656     1.82525583    -0.06963568
 c      1.34135903     1.01468112    -0.02824057
 h     -0.18210478    -1.99453257     0.53512972
 h     -1.99536175     1.80640599    -0.52328012
 h      0.36087404     2.88891148    -0.35763695
 h      2.23123801     1.49622619    -0.02942198
 o      2.20447294    -1.28872143     0.00143833
 h      3.16580631    -0.94013322    -0.09426737
 c     -2.57280895    -0.96635854    -0.13421402
 h     -2.37498077    -2.05403786    -0.15775455
 h     -3.18643465    -0.74562191     0.74903359
 h     -3.27089317    -0.56801278    -1.00288140
 h     -1.57331735     1.74393962     1.18121092
          17

 c      1.24031608    -0.36681378    -0.02300564
 c     -0.11541487    -1.01177500     0.07406603
 c     -1.26028232    -0.23551242     0.02433368
 c     -1.18929495     1.33880960     0.13997916
 c      0.18198747     1.82333506    -0.07349043
 c      1.33564883     1.01157618    -0.03192304
 h     -0.15859424    -1.96076849     0.55372533
 h     -2.00927724     1.82761688    -0.55602653
 h      0.34724039     2.89395246    -0.36579220
 h      2.25282738     1.49388384    -0.01884237
 o      2.21126798    -1.29556524     0.00462530
 h      3.15355946    -0.96386760    -0.07533553
 c     -2.57405095    -0.97047570    -0.13427928
 h     -2.36706801    -2.05429704    -0.17932031
 h     -3.13743467    -0.74088615     0.72556700
 h     -3.28946687    -0.56286195    -1.03480766
 h     -1.51750531     1.69507422     1.16721115
          17

 c      1.23712271    -0.35822759    -0.02756251
 c     -0.11433110    -1.01421430     0.07298267
 c     -1.26210512    -0.22425508     0.02827084
 c     -1.19622038     1.34122421     0.15195842
 c      0.18193906     1.82139675    -0.07812584
 c      1.32796931     1.00819608    -0.03552079
 h     -0.13491780    -1.93877763     0.57229654
 h     -2.00951179     1.84219812    -0.58007102
 h      0.33069830     2.89159619    -0.37198129
 h      2.29393267     1.49973736    -0.00848678
 o      2.21853056    -1.30193379     0.00772956
 h      3.12840107    -0.98840072    -0.05497046
 c     -2.57505062    -0.97376961    -0.13651155
 h     -2.36295436    -2.05188128    -0.20369899
 h     -3.09937856    -0.73260530     0.71729757
 h     -3.29133052    -0.56683500    -1.05033657
 h     -1.46255286     1.64036307     1.14931130
          17

 c      1.23420442    -0.35186728    -0.03211950
 c     -0.11260544    -1.01365971     0.07201343
 c     -1.26409940    -0.21328161     0.03171576
 c     -1.20420267     1.34332407     0.16239448
 c      0.18243079     1.81947022    -0.08351701
 c      1.31987128     1.00553370    -0.03899868
 h     -0.11191353    -1.93328849     0.59308389
 h     -1.99490604     1.84866697    -0.59081100
 h      0.31213597     2.88224874    -0.37648609
 h      2.33825871     1.50610000     0.00114005
 o      2.22505689    -1.30786412     0.01081732
 h      3.10485616    -1.00827891    -0.03444195
 c     -2.57542307    -0.97616794    -0.14167669
 h     -2.36234554    -2.04758432    -0.22986936
 h     -3.07822636    -0.71968818     0.73156676
 h     -3.27605042    -0.57992809    -1.04765772
 h     -1.41484423     1.58635631     1.14150133
          17

 c      1.23182969    -0.34836399    -0.03665252
 c     -0.11048657    -1.01005799     0.07125170
 c     -1.26598057    -0.20312257     0.03451265
 c     -1.21266102     1.34480316     0.16988458
 c      0.18322167     1.81743319    -0.08957442
 c      1.31266090     1.00434514    -0.04230046
 h     -0.09015415    -1.94232338     0.61503004
 h     -1.96685265     1.84706726    -0.58569577
 h      0.29273666     2.86831805    -0.38019005
 h      2.37251440     1.50721990     0.00932873
 o      2.22956239    -1.31349097     0.01393071
 h      3.09976256    -1.01749307    -0.01466041
 c     -2.57521568    -0.97744434    -0.14944104
 h     -2.36463656    -2.04270674    -0.25666116
 h     -3.07269157    -0.70402185     0.76505781
 h     -3.24560096    -0.60068536    -1.02788104
 h     -1.37934723     1.53884367     1.15883805
          17

 c      1.23019001    -0.34809525    -0.04113350
 c     -0.10818028    -1.00388920     0.07103696
 c     -1.26752876    -0.19421266     0.03651571
 c     -1.22108467     1.34552554     0.17418585
 c      0.18402466     1.81504818    -0.09615577
 c      1.30717250     1.00500507    -0.04537432
 h     -0.07029444    -1.95880581     0.63422392
 h     -1.92933561     1.83907461    -0.56478736
 h      0.27377971     2.85372412    -0.38439769
 h      2.38888240     1.50029888     0.01543845
 o      2.23149828    -1.31879489     0.01705112
 h      3.11943354    -1.01372451     0.00442383
 c     -2.57462788    -0.97733266    -0.15849540
 h     -2.36898957    -2.03870347    -0.28281422
 h     -3.07663478    -0.68982477     0.80624355
 h     -3.20497442    -0.62582953    -0.99596095
 h     -1.35715401     1.49993227     1.20504455
          17

 c      1.22939248    -0.35115055    -0.04552912
 c     -0.10582119    -0.99582337     0.07176260
 c     -1.26861371    -0.18686124     0.03760012
 c     -1.22890657     1.34539376     0.17666605
 c      0.18453791     1.81204958    -0.10309187
 c      1.30382243     1.00751819    -0.04818821
 h     -0.05317764    -1.97461939     0.64613017
 h     -1.88953634     1.82855802    -0.53189559
 h      0.25641201     2.84277886    -0.39047931
 h      2.38431683     1.48493957     0.01902009
 o      2.23147098    -1.32345997     0.02013016
 h      3.15298240    -1.00060262     0.02333951
 c     -2.57349712    -0.97583311    -0.16703909
 h     -2.37448978    -2.03663413    -0.30703087
 h     -3.08377223    -0.68119694     0.84296763
 h     -3.16335785    -0.64960539    -0.96238772
 h     -1.34637368     1.46875136     1.26812349
          17

 c      1.22946098    -0.35734707    -0.04980088
 c     -0.10347150    -0.98646631     0.07371906
 c     -1.26919111    -0.18123204     0.03767584
 c     -1.23526488     1.34404622     0.17946180
 c      0.18447019     1.80827441    -0.11022518
 c      1.30266679     1.01155726    -0.05073909
 h     -0.03970289    -1.98352352     0.64738672
 h     -1.85812067     1.82210419    -0.49532383
 h      0.24145862     2.83851983    -0.39939563
 h      2.35989249     1.46268137     0.01987369
 o      2.23055356    -1.32707680     0.02314659
 h      3.18306627    -0.98424619     0.04219562
 c     -2.57113983    -0.97334520    -0.17311645
 h     -2.38031048    -2.03672063    -0.32808168
 h     -3.08983070    -0.68073296     0.86659770
 h     -3.13384296    -0.66404072    -0.94312944
 h     -1.34472442     1.44426393     1.33097480
          17

 c      1.23034363    -0.36628263    -0.05390688
 c     -0.10112929    -0.97626341     0.07703388
 c     -1.26927450    -0.17735272     0.03669620
 c     -1.23913980     1.34089261     0.18450640
 c      0.18356936     1.80377389    -0.11744622
 c      1.30336829     1.01649867    -0.05306212
 h     -0.03066958    -1.98215320     0.63645484
 h     -1.84692039     1.82772290    -0.46564282
 h      0.22935548     2.84128576    -0.41131408
 h      2.32117557     1.43700773     0.01813410
 o      2.22958090    -1.32935764     0.02611071
 h      3.19687235    -0.96957473     0.06061657
 c     -2.56687464    -0.97038483    -0.17528369
 h     -2.38581697    -2.03827336    -0.34496983
 h     -3.09256331    -0.68946133     0.87246000
 h     -3.12736939    -0.66248885    -0.95190633
 h     -1.35044894     1.42616410     1.38075936
          17

 c      1.23192717    -0.37739892    -0.05780556
 c     -0.09874512    -0.96547876     0.08166338
 c     -1.26889737    -0.17515313     0.03466156
 c     -1.23997462     1.33560615     0.19279548
 c      0.18165215     1.79882033    -0.12470359
 c      1.30509691     1.02146476    -0.05524019
 h     -0.02667716    -1.97014105     0.61365365
 h     -1.86218002     1.84975273    -0.44841562
 h      0.22021092     2.84855347    -0.42558025
 h      2.27924734     1.41357466     0.01439059
 o      2.22897913    -1.33019294     0.02904364
 h      3.18872032    -0.95927957     0.07808631
 c     -2.56088590    -0.96708277    -0.17364160
 h     -2.39058230    -2.03995789    -0.35709287
 h     -3.09131413    -0.70716740     0.85928840
 h     -3.14314520    -0.64505301    -0.98717282
 h     -1.36205495     1.41444417     1.41050966
          17

 c      1.23405396    -0.39004498    -0.06145911
 c     -0.09624773    -0.95418306     0.08739974
 c     -1.26808774    -0.17451109     0.03161595
 c     -1.23817587     1.32858913     0.20408016
 c      0.17862638     1.79379926    -0.13198204
 c      1.30656787     1.02543414    -0.05740130
 h     -0.02806028    -1.95014672     0.58102836
 h     -1.89925320     1.88411541    -0.43888272
 h      0.21390996     2.85616577    -0.44107428
 h      2.25005273     1.39969657     0.00967564
 o      2.22879630    -1.32964953     0.03196037
 h      3.15954128    -0.95380922     0.09424511
 c     -2.55413937    -0.96318857    -0.16970105
 h     -2.39433713    -2.04017463    -0.36433983
 h     -3.08689480    -0.73257966     0.82899679
 h     -3.16986058    -0.61798100    -1.03338054
 h     -1.37802096     1.40899863     1.41763133
          17

 c      1.23653160    -0.40353970    -0.06483497
 c     -0.09356759    -0.94224616     0.09389226
 c     -1.26686690    -0.17527432     0.02764032
 c     -1.23479120     1.32075732     0.21741062
 c      0.17449187     1.78907001    -0.13926931
 c      1.30660297     1.02753703    -0.05967549
 h     -0.03485731    -1.92784175     0.54208349
 h     -1.94661115     1.92112928    -0.42706158
 h      0.21018372     2.86000106    -0.45669190
 h      2.24766388     1.40150640     0.00498066
 o      2.22869999    -1.32798369     0.03485357
 h      3.11691778    -0.95110817     0.10917575
 c     -2.54752316    -0.95848653    -0.16528897
 h     -2.39687419    -2.03749435    -0.36710970
 h     -3.08189297    -0.76338252     0.78702782
 h     -3.19550509    -0.58823910    -1.07432609
 h     -1.39675072     1.40952205     1.40264647
          17

 c      1.23913749    -0.41721487    -0.06790575
 c     -0.09065247    -0.92939783     0.10071071
 c     -1.26526033    -0.17725571     0.02285313
 c     -1.23088132     1.31301596     0.23177054
 c      0.16931844     1.78486802    -0.14653050
 c      1.30507663     1.02744962    -0.06212454
 h     -0.04686443    -1.91109716     0.50105249
 h     -1.99304023     1.95155087    -0.40520627
 h      0.20864780     2.85720996    -0.47170231
 h      2.27316575     1.41961247     0.00045783
 o      2.22796843    -1.32566364     0.03767424
 h      3.07524387    -0.94620614     0.12373169
 c     -2.54140054    -0.95297788    -0.16203882
 h     -2.39793531    -2.03113356    -0.36627309
 h     -3.08108106    -0.79632544     0.74277088
 h     -3.21215607    -0.56073450    -1.09973334
 h     -1.41674119     1.41557224     1.36910620
          17

 c      1.24162938    -0.43042824    -0.07064790
 c     -0.08747059    -0.91545075     0.10747351
 c     -1.26331354    -0.18021350     0.01741803
 c     -1.22721083     1.30599746     0.24617246
 c      0.16322500     1.78125499    -0.15369388
 c      1.30301450     1.02544140    -0.06473681
 h     -0.06379089    -1.90725612     0.46143734
 h     -2.03070793     1.96927237    -0.37001720
 h      0.20884103     2.84682607    -0.48592548
 h      2.31352373     1.44860708    -0.00459890
 o      2.22575291    -1.32328687     0.04033445
 h      3.05155733    -0.93252737     0.13949763
 c     -2.53567407    -0.94679197    -0.16132068
 h     -2.39714730    -2.02130648    -0.36309343
 h     -3.09080356    -0.82789650     0.70812130
 h     -3.21571707    -0.53832321    -1.10483129
 h     -1.43695038     1.42673434     1.32455879
          17

 c      1.24376929    -0.44255624    -0.07304055
 c     -0.08401541    -0.90064486     0.11398264
 c     -1.26110200    -0.18383037     0.01154985
 c     -1.22418445     1.30002159     0.25949528
 c      0.15637219     1.77810035    -0.16064525
 c      1.30167743     1.02203014    -0.06748954
 h     -0.08532290    -1.91893613     0.42451527
 h     -2.05513902     1.97127754    -0.32178920
 h      0.21027822     2.82990888    -0.49978020
 h      2.35227760     1.48114016    -0.01098562
 o      2.22183291    -1.32125584     0.04278524
 h      3.05347254    -0.90711177     0.15753651
 c     -2.53015195    -0.94002453    -0.16393912
 h     -2.39404873    -2.00929227    -0.35909230
 h     -3.11573040    -0.85560566     0.69201415
 h     -3.20475490    -0.52237546    -1.08870470
 h     -1.45730402     1.44288358     1.28148793
          17

 c      1.24535505    -0.45299745    -0.07506429
 c     -0.08033181    -0.88580675     0.12023450
 c     -1.25872344    -0.18770970     0.00550964
 c     -1.22187423     1.29512445     0.27054733
 c      0.14895531     1.77509602    -0.16723288
 c      1.30189173     1.01770600    -0.07038584
 h     -0.11085810    -1.94192575     0.38934796
 h     -2.06464147     1.95705576    -0.26335699
 h      0.21250829     2.80932183    -0.51423690
 h      2.37738508     1.51113576    -0.01913723
 o      2.21705458    -1.31952005     0.04510829
 h      3.07195501    -0.87466489     0.17688925
 c     -2.52496531    -0.93269233    -0.16969121
 h     -2.38822580    -1.99709648    -0.35582746
 h     -3.15438560    -0.87865031     0.69423379
 h     -3.18002885    -0.51297924    -1.05358078
 h     -1.47877498     1.46428354     1.25544659
          17

 c      1.24624263    -0.46120587    -0.07669880
 c     -0.07653930    -0.87211419     0.12629629
 c     -1.25627664    -0.19140247    -0.00041312
 c     -1.22015259     1.29114795     0.27865420
 c      0.14119220     1.77182001    -0.17328987
 c      1.30395872     1.01285847    -0.07345396
 h     -0.13917203    -1.96766776     0.35434517
 h     -2.06021709     1.92839144    -0.19956562
 h      0.21515287     2.78903225    -0.53062841
 h      2.38244911     1.53454785    -0.02913726
 o      2.21269364    -1.31779944     0.04747162
 h      3.09100181    -0.84366115     0.19522012
 c     -2.52053321    -0.92488901    -0.17743033
 h     -2.37951815    -1.98671112    -0.35462503
 h     -3.19905204    -0.89710162     0.70648590
 h     -3.14497733    -0.50857346    -1.00529677
 h     -1.50189119     1.49076684     1.25764196
          17

 c      1.24635410    -0.46673902    -0.07791835
 c     -0.07282021    -0.86070817     0.13218890
 c     -1.25384205    -0.19445615    -0.00592297
 c     -1.21885201     1.28786626     0.28430524
 c      0.13330797     1.76785649    -0.17867557
 c      1.30777422     1.00777914    -0.07673757
 h     -0.16845413    -1.98756078     0.31864113
 h     -2.04613218     1.88963171    -0.13700656
 h      0.21788381     2.77281581    -0.55024321
 h      2.36563162     1.54915535    -0.04084023
 o      2.20974254    -1.31588860     0.05002719
 h      3.09852718    -0.82097701     0.21038770
 c     -2.51706310    -0.91699764    -0.18551689
 h     -2.36819417    -1.97927424    -0.35640860
 h     -3.24034800    -0.91097364     0.71905476
 h     -3.10694740    -0.50504167    -0.95460082
 h     -1.52436972     1.52014975     1.28719008
          17

 c      1.24568074    -0.46929766    -0.07868484
 c     -0.06938274    -0.85245217     0.13784905
 c     -1.25147101    -0.19645865    -0.01073495
 c     -1.21767881     1.28497481     0.28892714
 c      0.12551748     1.76293980    -0.18332333
 c      1.31291757     1.00265059    -0.08028888
 h     -0.19664627    -1.99562771     0.28241918
 h     -2.03071836     1.84801906    -0.08349835
 h      0.22031901     2.76268006    -0.57375011
 h      2.32895383     1.55448939    -0.05396470
 o      2.20871264    -1.31373234     0.05286330
 h      3.08914999    -0.81020025     0.22115461
 c     -2.51419547    -0.90977376    -0.19214386
 h     -2.35499489    -1.97461711    -0.36172600
 h     -3.27090315    -0.92008471     0.72504096
 h     -3.07760287    -0.49514681    -0.91732533
 h     -1.54141159     1.54823350     1.33342787
          17

 c      1.24428889    -0.46874867    -0.07894186
 c     -0.06642570    -0.84785940     0.14313832
 c     -1.24918016    -0.19706711    -0.01458474
 c     -1.21605429     1.28202285     0.29406375
 c      0.11801269     1.75704350    -0.18727216
 c      1.31865203     0.99749457    -0.08416304
 h     -0.22179305    -1.98928067     0.24663615
 h     -2.02555578     1.81272411    -0.04662597
 h      0.22190204     2.75791342    -0.60075037
 h      2.27856386     1.55224659    -0.06816346
 o      2.20964771    -1.31140414     0.05599242
 h      3.06372012    -0.81163396     0.22734462
 c     -2.51131116    -0.90407083    -0.19586207
 h     -2.34101146    -1.97150258    -0.37089781
 h     -3.28628211    -0.92423545     0.72090631
 h     -3.06836148    -0.47128350    -0.90838397
 h     -1.54846037     1.57074292     1.38427206
          17

 c      1.24232572    -0.46513420    -0.07861344
 c     -0.06411609    -0.84708012     0.14786326
 c     -1.24695034    -0.19603322    -0.01724003
 c     -1.21344578     1.27864978     0.30077452
 c      0.11096148     1.75035402    -0.19066262
 c      1.32387913     0.99209675    -0.08840835
 h     -0.24230657    -1.96936799     0.21265584
 h     -2.03999393     1.79082388    -0.03087990
 h      0.22189041     2.75548491    -0.62980116
 h      2.22543749     1.54705204    -0.08312425
 o      2.21211855    -1.30911199     0.05933861
 h      3.02928291    -0.82206751     0.23002658
 c     -2.50838443    -0.90016744    -0.19651389
 h     -2.32743646    -1.96835590    -0.38412430
 h     -3.28469346    -0.92333806     0.70581320
 h     -3.08071620    -0.43261584    -0.92976442
 h     -1.54288353     1.58473051     1.43063628
          17

 c      1.24001489    -0.45867359    -0.07760796
 c     -0.06257419    -0.84987927     0.15179969
 c     -1.24473857    -0.19323121    -0.01851789
 c     -1.21003731     1.27498874     0.30942652
 c      0.10451173     1.74315729    -0.19369833
 c      1.32722599     0.98601195    -0.09304930
 h     -0.25721168    -1.94027575     0.18193232
 h     -2.07338151     1.78257091    -0.03511992
 h      0.21948813     2.75145238    -0.65891045
 h      2.18441522     1.54642741    -0.09874325
 o      2.21521776    -1.30722711     0.06272545
 h      2.99920810    -0.83441581     0.23170965
 c     -2.50612575    -0.89754086    -0.19531370
 h     -2.31533756    -1.96388013    -0.40148463
 h     -3.26679216    -0.91747195     0.68122273
 h     -3.10481649    -0.38709298    -0.96906784
 h     -1.52393403     1.58868565     1.46655480
          17

 c      1.23763936    -0.44975923    -0.07582488
 c     -0.06186403    -0.85561178     0.15472517
 c     -1.24249699    -0.18868104    -0.01830002
 c     -1.20676875     1.27162864     0.31986398
 c      0.09878518     1.73572093    -0.19659676
 c      1.32755487     0.97886065    -0.09807309
 h     -0.26640597    -1.91001621     0.15569951
 h     -2.11515039     1.78227663    -0.05353688
 h      0.21402720     2.74240072    -0.68617859
 h      2.16820120     1.55748655    -0.11525284
 o      2.21781336    -1.30618111     0.06592028
 h      2.98937029    -0.83969243     0.23566439
 c     -2.50516813    -0.89541099    -0.19389256
 h     -2.30556630    -1.95724434    -0.42287738
 h     -3.23598514    -0.90690285     0.65112267
 h     -3.12877025    -0.34470963    -1.01114246
 h     -1.49218900     1.58215086     1.48827280
          17

 c      1.23551236    -0.43894482    -0.07316351
 c     -0.06199523    -0.86328827     0.15645915
 c     -1.24018081    -0.18255843    -0.01653689
 c     -1.20469372     1.26920525     0.33172925
 c      0.09386288     1.72822144    -0.19955008
 c      1.32471882     0.97087831    -0.10344872
 h     -0.27074383    -1.88928369     0.13466048
 h     -2.15261015     1.78336255    -0.07900983
 h      0.20509712     2.72633283    -0.71030685
 h      2.17839041     1.58074938    -0.13297416
 o      2.21928564    -1.30607639     0.06879311
 h      3.00679241    -0.83369692     0.24344117
 c     -2.50552867    -0.89315754    -0.19375248
 h     -2.29876093    -1.94805697    -0.44795180
 h     -3.19895645    -0.89207676     0.62265792
 h     -3.14455248    -0.31252980    -1.04536952
 h     -1.44916492     1.56544559     1.49382951
          17

 c      1.23394265    -0.42692154    -0.06953331
 c     -0.06296043    -0.87186885     0.15689286
 c     -1.23774311    -0.17518804    -0.01324515
 c     -1.20450534     1.26814090     0.34461534
 c      0.08977700     1.72071344    -0.20269925
 c      1.31961017     0.96304574    -0.10916673
 h     -0.27150795    -1.88795035     0.11885385
 h     -2.17646070     1.78135137    -0.10533145
 h      0.19259826     2.70302825    -0.73091118
 h      2.20479465     1.60877893    -0.15183462
 o      2.22000774    -1.30643464     0.07143155
 h      3.04239702    -0.82140400     0.25311643
 c     -2.50665522    -0.89036691    -0.19623518
 h     -2.29537211    -1.93633364    -0.47606580
 h     -3.16512983    -0.87354764     0.60582886
 h     -3.14819967    -0.29425057    -1.06592339
 h     -1.39718889     1.53963999     1.48340769
          17

 c      1.23320265    -0.41447425    -0.06486420
 c     -0.06480921    -0.88074061     0.15598471
 c     -1.23512658    -0.16701516    -0.00850363
 c     -1.20644440     1.26859595     0.35800221
 c      0.08650540     1.71312548    -0.20611682
 c      1.31343314     0.95659390    -0.11524268
 h     -0.26927370    -1.90958903     0.10793229
 h     -2.18171463     1.77413324    -0.12770574
 h      0.17673585     2.67405771    -0.74867603
 h      2.23398904     1.63182582    -0.17132383
 o      2.22080272    -1.30654272     0.07402564
 h      3.07993833    -0.81160081     0.26120926
 c     -2.50786084    -0.88676580    -0.20234222
 h     -2.29566262    -1.92252004    -0.50630625
 h     -3.14304329    -0.85190874     0.60977119
 h     -3.13855703    -0.29112101    -1.07030030
 h     -1.33936620     1.50672131     1.46042573
          17

 c      1.23349394    -0.40241839    -0.05911189
 c     -0.06766464    -0.88996474     0.15373505
 c     -1.23226294    -0.15855907    -0.00244811
 c     -1.21036862     1.27048471     0.37109942
 c      0.08396390     1.70528110    -0.20980041
 c      1.30716453     0.95254659    -0.12169158
 h     -0.26333238    -1.94887970     0.10160997
 h     -2.16696863     1.76144723    -0.14259776
 h      0.15795788     2.64250446    -0.76532741
 h      2.25571708     1.64265114    -0.19081236
 o      2.22229072    -1.30584322     0.07672210
 h      3.10662429    -0.81071159     0.26506646
 c     -2.50887806    -0.88216197    -0.21223205
 h     -2.29965280    -1.90754373    -0.53758182
 h     -3.13469974    -0.82804835     0.63602151
 h     -3.11656620    -0.30245403    -1.05856378
 h     -1.27935554     1.46975895     1.43303481
          17

 c      1.23491399    -0.39152160    -0.05225757
 c     -0.07162626    -0.90001735     0.15018140
 c     -1.22908910    -0.15036375     0.00473733
 c     -1.21584822     1.27351218     0.38281329
 c      0.08200096     1.69696021    -0.21369109
 c      1.30145211     0.95155648    -0.12850932
 h     -0.25247586    -1.99504390     0.09972995
 h     -2.13396548     1.74459427    -0.14773619
 h      0.13682946     2.61223874    -0.78328909
 h      2.26415213     1.63762554    -0.20979810
 o      2.22471541    -1.30403154     0.07958608
 h      3.11607873    -0.82134063     0.26350225
 c     -2.50992638    -0.87644411    -0.22499547
 h     -2.30705644    -1.89275351    -0.56872500
 h     -3.13457368    -0.80358128     0.67628766
 h     -3.08544395    -0.32534156    -1.03372278
 h     -1.22059338     1.43259457     1.41429699
          17

 c      1.23743385    -0.38242435    -0.04430593
 c     -0.07665413    -0.91135830     0.14541003
 c     -1.22557726    -0.14295593     0.01282849
 c     -1.22222096     1.27725505     0.39218144
 c      0.08040392     1.68800948    -0.21772953
 c      1.29666528     0.95386751    -0.13566531
 h     -0.23609861    -2.03727234     0.10202810
 h     -2.08798232     1.72659357    -0.14265246
 h      0.11388393     2.58665266    -0.80489493
 h      2.25730061     1.61629247    -0.22801937
 o      2.22797111    -1.30103602     0.08260921
 h      3.10804389    -0.84271287     0.25666884
 c     -2.51117592    -0.86971441    -0.23900451
 h     -2.31729041    -1.87962247    -0.59853071
 h     -3.13477014    -0.78065014     0.71808346
 h     -3.05164467    -0.35362897    -1.00314273
 h     -1.16523009     1.39858322     1.41740372
          17

 c      1.24089473    -0.37557377    -0.03528609
 c     -0.08252480    -0.92418950     0.13955734
 c     -1.22176164    -0.13680785     0.02156735
 c     -1.22849500     1.28122220     0.39925822
 c      0.07891435     1.67846549    -0.22193408
 c      1.29291022     0.95928243    -0.14309471
 h     -0.21462159    -2.06783397     0.10798891
 h     -2.03876141     1.71263521    -0.12976832
 h      0.08954940     2.56724459    -0.83134833
 h      2.23673546     1.58106151    -0.24555879
 o      2.23159927    -1.29701175     0.08571392
 h      3.08848947    -0.87089198     0.24596690
 c     -2.51228084    -0.86246352    -0.25229972
 h     -2.32957955    -1.86930570    -0.62576075
 h     -3.12946930    -0.76125238     0.75072690
 h     -3.02567591    -0.37704752    -0.97983802
 h     -1.11437117     1.36927926     1.44611271
          17

 c      1.24502685    -0.37118371    -0.02525660
 c     -0.08885363    -0.93840219     0.13279992
 c     -1.21774867    -0.13229885     0.03067424
 c     -1.23322288     1.28480047     0.40542628
 c      0.07724171     1.66860990    -0.22644646
 c      1.28996620     0.96712693    -0.15068184
 h     -0.18936747    -2.08288600     0.11686508
 h     -2.00030317     1.71002512    -0.11499053
 h      0.06421407     2.55294754    -0.86204998
 h      2.20818183     1.53737831    -0.26303297
 o      2.23476189    -1.29233906     0.08875805
 h      3.07002216    -0.89891202     0.23394528
 c     -2.51250128    -0.85544006    -0.26302928
 h     -2.34311320    -1.86227773    -0.64920309
 h     -3.11590400    -0.74682342     0.76738970
 h     -3.01951634    -0.38369779    -0.97915641
 h     -1.06978316     1.34491676     1.49146069
          17

 c      1.24948333    -0.36923088    -0.01431112
 c     -0.09514926    -0.95358785     0.12534190
 c     -1.21370275    -0.12968617     0.03986827
 c     -1.23489802     1.28733461     0.41249973
 c      0.07508225     1.65890777    -0.23150573
 c      1.28720358     0.97627665    -0.15823843
 h     -0.16227008    -2.08249280     0.12777558
 h     -1.98595595     1.72570379    -0.10503304
 h      0.03835585     2.54075612    -0.89481861
 h      2.18224272     1.49375254    -0.28184806
 o      2.23644757    -1.28750768     0.09158656
 h      3.06859463    -0.91876368     0.22345374
 c     -2.51148442    -0.84898110    -0.27042667
 h     -2.35718259    -1.85821200    -0.66780719
 h     -3.09379365    -0.73818082     0.76498171
 h     -3.03794668    -0.36834334    -1.00690300
 h     -1.03416993     1.32573364     1.53960805
          17

 c      1.25388115    -0.36948536    -0.00258085
 c     -0.10088499    -0.96904796     0.11740080
 c     -1.20981442    -0.12910509     0.04888332
 c     -1.23288460     1.28855792     0.42154435
 c      0.07215070     1.64987671    -0.23737563
 c      1.28372073     0.98538143    -0.16550741
 h     -0.13555601    -2.07064687     0.13984659
 h     -1.99896908     1.76087955    -0.10098022
 h      0.01259052     2.52714634    -0.92682563
 h      2.17252348     1.45993215    -0.30417039
 o      2.23618663    -1.28279595     0.09415729
 h      3.09217765    -0.92665871     0.21563340
 c     -2.50975238    -0.84261530    -0.27536257
 h     -2.37125192    -1.85606368    -0.68082594
 h     -3.06482855    -0.73555894     0.74385690
 h     -3.07341191    -0.33708561    -1.05242551
 h     -1.00984552     1.31224234     1.57952281
          17

 c      1.25782848    -0.37157280     0.00976992
 c     -0.10557029    -0.98382208     0.10919123
 c     -1.20626855    -0.13059071     0.05747177
 c     -1.22774599     1.28883021     0.43256569
 c      0.06821443     1.64196646    -0.24427432
 c      1.27897923     0.99336484    -0.17225446
 h     -0.11137863    -2.05506960     0.15239195
 h     -2.02981313     1.80876294    -0.09623272
 h     -0.01240406     2.50934400    -0.95558830
 h      2.18789581     1.44205413    -0.33189475
 o      2.23459619    -1.27808977     0.09659647
 h      3.13216930    -0.92597060     0.20903343
 c     -2.50810111    -0.83561970    -0.27949318
 h     -2.38493887    -1.85430919    -0.68791672
 h     -3.03264381    -0.73857079     0.70803078
 h     -3.11329508    -0.30049701    -1.09895223
 h     -0.99788108     1.30489313     1.60484883
          17

 c      1.26095272    -0.37503905     0.02255182
 c     -0.10881112    -0.99682736     0.10090770
 c     -1.20322196    -0.13409810     0.06540836
 c     -1.22056764     1.28879711     0.44508263
 c      0.06311066     1.63548180    -0.25232636
 c      1.27348726     0.99981003    -0.17841419
 h     -0.09143246    -2.04567960     0.16507489
 h     -2.06449771     1.85908033    -0.08234478
 h     -0.03603710     2.48602997    -0.97965827
 h      2.22427134     1.43885190    -0.36493509
 o      2.23285524    -1.27314376     0.09908199
 h      3.17163941    -0.92288770     0.20145152
 c     -2.50694376    -0.82755039    -0.28444797
 h     -2.39790834    -1.85139955    -0.68922737
 h     -3.00304043    -0.74615098     0.66582435
 h     -3.14754600    -0.26681108    -1.13390166
 h     -0.99808757     1.30387796     1.61304538
          17

 c      1.26292995    -0.37939544     0.03555979
 c     -0.11033422    -1.00720035     0.09272365
 c     -1.20079660    -0.13950932     0.07250153
 c     -1.21232871     1.28899895     0.45859424
 c      0.05676223     1.63053721    -0.26153258
 c      1.26852420     1.00477420    -0.18410630
 h     -0.07675826    -2.05063229     0.17783600
 h     -2.09189762     1.90295550    -0.05390675
 h     -0.05795741     2.45757494    -0.99898747
 h      2.26764789     1.44425245    -0.40102389
 o      2.23196186    -1.26784680     0.10173817
 h      3.19687380    -0.92183356     0.19156776
 c     -2.50621628    -0.81827344    -0.29166534
 h     -2.40976336    -1.84629786    -0.68547708
 h     -2.98359232    -0.75673321     0.62952407
 h     -3.17017088    -0.24074541    -1.15051784
 h     -1.00920826     1.30910728     1.60467433
          17

 c      1.26351010    -0.38415205     0.04858342
 c     -0.10996725    -1.01470221     0.08482164
 c     -1.19908817    -0.14663264     0.07860938
 c     -1.20374884     1.28975104     0.47260378
 c      0.04919793     1.62703414    -0.27175091
 c      1.26530262     1.00839910    -0.18951199
 h     -0.06792936    -2.07154690     0.19043231
 h     -2.10537781     1.93444851    -0.00919442
 h     -0.07816886     2.42598351    -1.01505896
 h      2.30372460     1.45221288    -0.43717938
 o      2.23248393    -1.26225769     0.10462274
 h      3.20102141    -0.92453041     0.17910247
 c     -2.50565666    -0.80779718    -0.30217034
 h     -2.42000926    -1.83886978    -0.67798347
 h     -2.98116916    -0.76886776     0.61110388
 h     -3.17824481    -0.22441759    -1.14631658
 h     -1.02898551     1.32022623     1.58360243
          17

 c      1.26253372    -0.38885465     0.06141817
 c     -0.10761357    -1.01979249     0.07742422
 c     -1.19817581    -0.15520293     0.08365407
 c     -1.19532980     1.29116308     0.48646413
 c      0.04056098     1.62467345    -0.28269639
 c      1.26452451     1.01076027    -0.19477928
 h     -0.06531416    -2.10255175     0.20198386
 h     -2.10206497     1.95033623     0.05071200
 h     -0.09706707     2.39452561    -1.03071898
 h      2.32292748     1.45870316    -0.47088767
 o      2.23455069    -1.25655892     0.10774519
 h      3.18393688    -0.93040947     0.16448515
 c     -2.50521406    -0.79615952    -0.31600742
 h     -2.42811127    -1.82995019    -0.66855471
 h     -2.99761640    -0.78181281     0.61419119
 h     -3.17115362    -0.21798922    -1.12199007
 h     -1.05417025     1.33664148     1.55773654
          17

 c      1.25994660    -0.39312161     0.07387323
 c     -0.10326342    -1.02328277     0.07078083
 c     -1.19811957    -0.16489188     0.08762751
 c     -1.18736510     1.29315579     0.49932373
 c      0.03109226     1.62302731    -0.29398642
 c      1.26635559     1.01188029    -0.19999937
 h     -0.06901098    -2.13418271     0.21108153
 h     -2.08230676     1.94983445     0.12256441
 h     -0.11533948     2.36688722    -1.04949759
 h      2.32071083     1.46160557    -0.50046191
 o      2.23782618    -1.25103022     0.11108395
 h      3.15233663    -0.93674827     0.14856314
 c     -2.50515166    -0.78350354    -0.33201479
 h     -2.43363843    -1.82095022    -0.65919451
 h     -3.02814730    -0.79520184     0.63113501
 h     -3.15077455    -0.21948851    -1.08146562
 h     -1.08077445     1.35758596     1.53888279
          17

 c      1.25581272    -0.39666825     0.08577519
 c     -0.09702456    -1.02593892     0.06512521
 c     -1.19894621    -0.17532628     0.09058335
 c     -1.17984149     1.29543491     0.51042093
 c      0.02108845     1.62167278    -0.30525101
 c      1.27050754     1.01175635    -0.20520740
 h     -0.07864006    -2.15785915     0.21628000
 h     -2.05003693     1.93488369     0.20110873
 h     -0.13368612     2.34580761    -1.07428291
 h      2.29676839     1.46030489    -0.52510519
 o      2.24146930    -1.24604771     0.11460771
 h      3.12027255    -0.93853998     0.13226877
 c     -2.50564678    -0.77028776    -0.34831182
 h     -2.43643473    -1.81309815    -0.65173960
 h     -3.06478819    -0.80835108     0.64954480
 h     -3.12266404    -0.22377438    -1.03294023
 h     -1.10481603     1.38211054     1.53913859
          17

 c      1.25031719    -0.39930819     0.09696866
 c     -0.08913655    -1.02828002     0.06064077
 c     -1.20062884    -0.18611095     0.09261890
 c     -1.17228745     1.29745878     0.51970424
 c      0.01084994     1.62033051    -0.31626987
 c      1.27627876     1.01034851    -0.21036939
 h     -0.09329512    -2.16808721     0.21649529
 h     -2.01384395     1.91093397     0.27925405
 h     -0.15245805     2.33180027    -1.10583506
 h      2.25484840     1.45563722    -0.54510184
 o      2.24436800    -1.24202175     0.11831183
 h      3.10543594    -0.92956835     0.11606727
 c     -2.50635179    -0.75745231    -0.36282203
 h     -2.43672418    -1.80674286    -0.64766283
 h     -3.10034288    -0.82021577     0.65926969
 h     -3.09737918    -0.22131911    -0.98973478
 h     -1.12311700     1.40871405     1.56362266
          17

 c      1.24375977    -0.40092973     0.10731567
 c     -0.07996731    -1.03053088     0.05744279
 c     -1.20306356    -0.19685202     0.09386050
 c     -1.16376964     1.29847522     0.52808488
 c      0.00063847     1.61891682    -0.32703943
 c      1.28254468     1.00753015    -0.21534362
 h     -0.11165488    -2.16294424     0.21118133
 h     -1.98711018     1.88703841     0.34921240
 h     -0.17146424     2.32291157    -1.14219438
 h      2.20323467     1.45022720    -0.56226872
 o      2.24595112    -1.23915381     0.12223901
 h      3.11648378    -0.90658251     0.09966153
 c     -2.50649100    -0.74624859    -0.37371550
 h     -2.43509227    -1.80120758    -0.64812719
 h     -3.12985923    -0.82971788     0.65449603
 h     -3.08812972    -0.20006396    -0.96702049
 h     -1.13334788     1.43491750     1.60666315
          17

 c      1.23654276    -0.40147412     0.11669629
 c     -0.06999509    -1.03262410     0.05556903
 c     -1.20604231    -0.20717939     0.09445932
 c     -1.15332145     1.29778730     0.53683578
 c     -0.00933868     1.61747739    -0.33771520
 c      1.28780946     1.00304998    -0.21984611
 h     -0.13217037    -2.14407327     0.20038151
 h     -1.98344136     1.87249797     0.40514177
 h     -0.19009427     2.31574659    -1.17950669
 h      2.15459044     1.44871295    -0.58033503
 o      2.24677369    -1.23722114     0.12642881
 h      3.14394581    -0.87293125     0.08281148
 c     -2.50574998    -0.73742196    -0.38022974
 h     -2.43232763    -1.79529772    -0.65413956
 h     -3.15055221    -0.83599622     0.63317596
 h     -3.10074916    -0.15438846    -0.97133811
 h     -1.13371340     1.45768059     1.65653370
          17

 c      1.22915527    -0.40094016     0.12501250
 c     -0.05977590    -1.03421094     0.05497772
 c     -1.20924594    -0.21676651     0.09458431
 c     -1.14078274     1.29527505     0.54686711
 c     -0.01892332     1.61607306    -0.34848865
 c      1.29056087     0.99663382    -0.22352688
 h     -0.15330985    -2.11666177     0.18471318
 h     -2.00685153     1.87000086     0.44532718
 h     -0.20762465     2.30690061    -1.21356418
 h      2.12232462     1.45642619    -0.60401748
 o      2.24789706    -1.23574694     0.13086792
 h      3.17007159    -0.83575682     0.06610999
 c     -2.50489516    -0.73055762    -0.38307648
 h     -2.42920355    -1.78794910    -0.66660827
 h     -3.16152578    -0.83851358     0.59619378
 h     -3.12695816    -0.09211846    -0.99485909
 h     -1.12300764     1.47434168     1.70205411
          17

 c      1.22214122    -0.39940451     0.13219557
 c     -0.04989808    -1.03471282     0.05556135
 c     -1.21228265    -0.22533808     0.09440350
 c     -1.12710593     1.29153427     0.55858817
 c     -0.02800004     1.61469490    -0.35948197
 c      1.28998236     0.98831927    -0.22625070
 h     -0.17384240    -2.08896326     0.16522277
 h     -2.04796386     1.87362111     0.47121005
 h     -0.22350011     2.29394851    -1.24109050
 h      2.11268009     1.47546227    -0.63568587
 o      2.25010577    -1.23427392     0.13551038
 h      3.18123326    -0.80145329     0.05062862
 c     -2.50504292    -0.72465200    -0.38365778
 h     -2.42634118    -1.77843753    -0.68625792
 h     -3.16386132    -0.83711711     0.54710036
 h     -3.15286720    -0.02737657    -1.02444679
 h     -1.10078117     1.48312956     1.73529694
          17

 c      1.21605490    -0.39702978     0.13821321
 c     -0.04094185    -1.03350099     0.05718309
 c     -1.21475298    -0.23266701     0.09406906
 c     -1.11366027     1.28737126     0.57208261
 c     -0.03649656     1.61322565    -0.37068571
 c      1.28633718     0.97871552    -0.22833681
 h     -0.19297602    -2.07024740     0.14301267
 h     -2.09196114     1.87477468     0.48519000
 h     -0.23750670     2.27584589    -1.26044317
 h      2.12042748     1.50168612    -0.67250145
 o      2.25370618    -1.23246908     0.14031203
 h      3.17121308    -0.77396613     0.03733381
 c     -2.50681785    -0.71886185    -0.38337833
 h     -2.42418697    -1.76622260    -0.71347348
 h     -3.16113006    -0.83216609     0.49247019
 h     -3.16809295     0.02843989    -1.05026999
 h     -1.06732879     1.48317444     1.75162811
          17

 c      1.21141932    -0.39403677     0.14306843
 c     -0.03347506    -1.03023890     0.05972301
 c     -1.21631032    -0.23857440     0.09371448
 c     -1.10153649     1.28337738     0.58719261
 c     -0.04438478     1.61143198    -0.38192889
 c      1.28050188     0.96878393    -0.23040419
 h     -0.21002180    -2.06673633     0.11876547
 h     -2.12656485     1.86729810     0.48975094
 h     -0.24986489     2.25296837    -1.27190662
 h      2.13436423     1.52717907    -0.70816076
 o      2.25858066    -1.23014656     0.14525144
 h      3.14053494    -0.75456349     0.02672455
 c     -2.51015676    -0.71266861    -0.38357311
 h     -2.42306557    -1.75075565    -0.74814095
 h     -3.15982183    -0.82469989     0.44211487
 h     -3.16726082     0.06875147    -1.06702406
 h     -1.02354348     1.47438114     1.74940231
          17

 c      1.20868041    -0.39066577     0.14679384
 c     -0.02806826    -1.02517675     0.06309340
 c     -1.21670406    -0.24293177     0.09345798
 c     -1.09136263     1.27984834     0.60348820
 c     -0.05167556     1.60897457    -0.39287282
 c      1.27333881     0.95943969    -0.23305306
 h     -0.22371866    -2.07800334     0.09264932
 h     -2.14419360     1.84833167     0.48742100
 h     -0.26125533     2.22696456    -1.27770711
 h      2.14458422     1.54466360    -0.73658564
 o      2.26422278    -1.22730585     0.15035001
 h      3.09615901    -0.74142032     0.01848869
 c     -2.51450382    -0.70578721    -0.38547522
 h     -2.42326129    -1.73142915    -0.78954186
 h     -3.16815868    -0.81635538     0.40720382
 h     -3.14856598     0.09071792    -1.07256229
 h     -0.97068812     1.45737847     1.73019154
          17

 c      1.20815463    -0.38713811     0.14944074
 c     -0.02525321    -1.01908524     0.06720857
 c     -1.21580170    -0.24565846     0.09340580
 c     -1.08338387     1.27682895     0.62019640
 c     -0.05841876     1.60544549    -0.40304452
 c      1.26546642     0.95134130    -0.23670484
 h     -0.23210106    -2.09752983     0.06478129
 h     -2.14137243     1.81758317     0.48083169
 h     -0.27276186     2.20038494    -1.28166220
 h      2.14509516     1.54953840    -0.75371577
 o      2.26975669    -1.22418869     0.15569709
 h      3.05143932    -0.72893851     0.01109319
 c     -2.51926705    -0.69812692    -0.38983808
 h     -2.42506817    -1.70771150    -0.83636453
 h     -3.19168147    -0.80868224     0.39478013
 h     -3.11264910     0.09429321    -1.06691352
 h     -0.91002467     1.43355340     1.69951098
          17

 c      1.20996743    -0.38364044     0.15107029
 c     -0.02539348    -1.01289437     0.07195464
 c     -1.21359919    -0.24670965     0.09365207
 c     -1.07757336     1.27414408     0.63618787
 c     -0.06470470     1.60044833    -0.41193859
 c      1.25726850     0.94485497    -0.24158515
 h     -0.23321244    -2.11670269     0.03568331
 h     -2.11817122     1.77675994     0.47268237
 h     -0.28563619     2.17593495    -1.28814536
 h      2.13355864     1.53996803    -0.75767072
 o      2.27417434    -1.22121780     0.16144265
 h      3.02258256    -0.70898069     0.00191430
 c     -2.52424367    -0.68984470    -0.39649358
 h     -2.42876709    -1.67940530    -0.88684694
 h     -3.22846694    -0.80229901     0.40262925
 h     -3.06241098     0.08228975    -1.05223617
 h     -0.84224172     1.40498541     1.66711402
          17

 c      1.21399932    -0.38034084     0.15175024
 c     -0.02853753    -1.00737536     0.07719146
 c     -1.21023572    -0.24605979     0.09427853
 c     -1.07365308     1.27141057     0.65021877
 c     -0.07065922     1.59372142    -0.41919145
 c      1.24891246     0.94007567    -0.24774160
 h     -0.22589345    -2.12836616     0.00631036
 h     -2.07859573     1.72955983     0.46550371
 h     -0.30084308     2.15541526    -1.30033307
 h      2.11074619     1.51660899    -0.74861747
 o      2.27699633    -1.21861467     0.16768266
 h      3.01822256    -0.67718862    -0.01088891
 c     -2.52949153    -0.68142358    -0.40441788
 h     -2.43454614    -1.64689317    -0.93899287
 h     -3.27023970    -0.79689753     0.42120326
 h     -3.00358489     0.06154309    -1.03365952
 h     -0.76713691     1.37395709     1.64460153
          17

 c      1.21985270    -0.37744491     0.15156402
 c     -0.03432227    -1.00300828     0.08277259
 c     -1.20601007    -0.24369237     0.09536138
 c     -1.07091064     1.26804502     0.66154134
 c     -0.07641151     1.58525205    -0.42474746
 c      1.24029424     0.93686164    -0.25504950
 h     -0.21010375    -2.12835749    -0.02218685
 h     -2.03184362     1.68201966     0.46109745
 h     -0.31855396     2.13891828    -1.31853763
 h      2.08064447     1.48265518    -0.72895815
 o      2.27871028    -1.21602945     0.17432017
 h      3.03227091    -0.63891934    -0.02610594
 c     -2.53485219    -0.67374051    -0.41213245
 h     -2.44241602    -1.61126382    -0.99080169
 h     -3.30777912    -0.79183952     0.43980147
 h     -2.94514662     0.04438216    -1.02036321
 h     -0.68487946     1.34212383     1.63893021
          17

 c      1.22687071    -0.37524687     0.15062452
 c     -0.04198504    -0.99997024     0.08856610
 c     -1.20135935    -0.23961606     0.09698103
 c     -1.06793444     1.26327754     0.67039591
 c     -0.08204311     1.57529754    -0.42888607
 c      1.23095230     0.93485737    -0.26319927
 h     -0.18686283    -2.11579159    -0.04874607
 h     -1.99287697     1.64242387     0.45985709
 h     -0.33797727     2.12495023    -1.33994797
 h      2.05106297     1.44411112    -0.70369507
 o      2.28026672    -1.21279155     0.18112246
 h      3.05152510    -0.60500560    -0.04037242
 c     -2.53986189    -0.66788966    -0.41812918
 h     -2.45216966    -1.57425614    -1.04047409
 h     -3.33442126    -0.78652849     0.45029390
 h     -2.89712291     0.04672101    -1.02397356
 h     -0.59874664     1.31032507     1.64719640
          17

 c      1.23423828    -0.37408943     0.14907187
 c     -0.05051776    -0.99815789     0.09447100
 c     -1.19677761    -0.23390557     0.09921523
 c     -1.06293146     1.25632009     0.67769150
 c     -0.08757665     1.56428534    -0.43208304
 c      1.22011602     0.93352748    -0.27172144
 h     -0.15803069    -2.09300375    -0.07266632
 h     -1.97797730     1.61905833     0.46112264
 h     -0.35771212     2.11133591    -1.36003849
 h      2.03327935     1.40928547    -0.67995497
 o      2.28244060    -1.20835203     0.18786968
 h      3.06545479    -0.58442440    -0.05056725
 c     -2.54424407    -0.66435873    -0.42160989
 h     -2.46341082    -1.53796779    -1.08654503
 h     -3.34669627    -0.78053316     0.44784360
 h     -2.86444657     0.07792332    -1.05034435
 h     -0.51560015     1.27927339     1.65989388
          17

 c      1.24112060    -0.37425371     0.14705277
 c     -0.05887907    -0.99721758     0.10042894
 c     -1.19273022    -0.22672529     0.10211295
 c     -1.05490634     1.24678868     0.68421620
 c     -0.09301896     1.55267390    -0.43483079
 c      1.20713333     0.93235253    -0.28018600
 h     -0.12599974    -2.06534102    -0.09383940
 h     -1.99325899     1.61547656     0.46557606
 h     -0.37633660     2.09616469    -1.37446982
 h      2.03767540     1.38574926    -0.66417241
 o      2.28564603    -1.20244604     0.19442391
 h      3.06899456    -0.58165981    -0.05491660
 c     -2.54819309    -0.66231377    -0.42308248
 h     -2.47564901    -1.50432672    -1.12786372
 h     -3.34401257    -0.77365883     0.43072742
 h     -2.84402147     0.13164819    -1.09232904
 h     -0.44303223     1.24991586     1.66793675
          17

 c      1.24677093    -0.37587314     0.14470071
 c     -0.06616343    -0.99662578     0.10642786
 c     -1.18960944    -0.21831996     0.10566887
 c     -1.04437332     1.23493536     0.69025636
 c     -0.09840766     1.54085706    -0.43752219
 c      1.19219994     0.93117387    -0.28852160
 h     -0.09327784    -2.04026314    -0.11282862
 h     -2.02857275     1.62829543     0.47667373
 h     -0.39285866     2.07835846    -1.38039360
 h      2.06560294     1.37565244    -0.65799905
 o      2.28995935    -1.19509777     0.20074350
 h      3.06213864    -0.59674775    -0.05318309
 c     -2.55192267    -0.66023205    -0.42385520
 h     -2.48839124    -1.47455152    -1.16342741
 h     -3.32857642    -0.76599098     0.40034337
 h     -2.83002470     0.19275008    -1.13601629
 h     -0.38677117     1.22320958     1.66597258
          17

 c      1.25059820    -0.37889627     0.14211995
 c     -0.07169479    -0.99588196     0.11247990
 c     -1.18771640    -0.20899570     0.10981486
 c     -1.03266028     1.22138020     0.69581259
 c     -0.10382639     1.52912240    -0.44039952
 c      1.17655868     0.93021988    -0.29703070
 h     -0.06207223    -2.02501740    -0.13055337
 h     -2.06641700     1.65061893     0.49830774
 h     -0.40695841     2.05791122    -1.37704217
 h      2.10698428     1.37513154    -0.65801970
 o      2.29512361    -1.18661938     0.20689712
 h      3.04978163    -0.62540456    -0.04683269
 c     -2.55524033    -0.65682583    -0.42531070
 h     -2.50114941    -1.44901871    -1.19227508
 h     -3.30577462    -0.75794014     0.36161604
 h     -2.81850840     0.24814797    -1.16998511
 h     -0.34992662     1.19989494     1.65229911
          17

 c      1.25221164    -0.38308494     0.13937096
 c     -0.07504686    -0.99478074     0.11856264
 c     -1.18724662    -0.19910729     0.11442500
 c     -1.02103955     1.20678770     0.70085906
 c     -0.10938599     1.51763241    -0.44353602
 c      1.16185008     0.92974673    -0.30606613
 h     -0.03415835    -2.02331910    -0.14748983
 h     -2.09217460     1.67591906     0.53244716
 h     -0.41909940     2.03594889    -1.36588276
 h      2.14752471     1.37855731    -0.65959079
 o      2.30052494    -1.17760550     0.21308221
 h      3.04191095    -0.65915968    -0.03925883
 c     -2.55750745    -0.65126686    -0.42872151
 h     -2.51338215    -1.42760252    -1.21361355
 h     -3.28439419    -0.75029336     0.32319977
 h     -2.80776290     0.28992365    -1.18772299
 h     -0.33305929     1.18043190     1.62814255
          17

 c      1.25144726    -0.38805119     0.13646323
 c     -0.07600849    -0.99355845     0.12456568
 c     -1.18827683    -0.18904438     0.11932382
 c     -1.01049507     1.19175993     0.70537145
 c     -0.11519280     1.50641539    -0.44684040
 c      1.14946593     0.92979455    -0.31581087
 h     -0.01109845    -2.03350089    -0.16293906
 h     -2.09698466     1.69932370     0.57892850
 h     -0.43053659     2.01463467    -1.35044089
 h      2.17569884     1.38177123    -0.65955677
 o      2.30533883    -1.16878347     0.21958324
 h      3.05109960    -0.68773855    -0.03504498
 c     -2.55788019    -0.64305946    -0.43516849
 h     -2.52444161    -1.41018023    -1.22712257
 h     -3.27480357    -0.74408478     0.29556085
 h     -2.79742070     0.31423328    -1.18650467
 h     -0.33411641     1.16498566     1.59744929
          17

 c      1.24837388    -0.39330491     0.13335136
 c     -0.07454514    -0.99276174     0.13030181
 c     -1.19075257    -0.17919649     0.12428474
 c     -1.00182085     1.17684555     0.70925226
 c     -0.12135108     1.49536875    -0.45010359
 c      1.14033462     0.93017300    -0.32626076
 h      0.00560132    -2.04994781    -0.17509936
 h     -2.07691714     1.71757510     0.63610523
 h     -0.44315234     1.99673990    -1.33559931
 h      2.18473947     1.38266614    -0.65654320
 o      2.30909480    -1.16061219     0.22658579
 h      3.08359506    -0.70548617    -0.03693427
 c     -2.55583263    -0.63195459    -0.44514827
 h     -2.53357159    -1.39700581    -1.23324569
 h     -3.28344968    -0.74002873     0.28537013
 h     -2.78785008     0.32011150    -1.16627567
 h     -0.34809934     1.15339828     1.56709868
          17

 c      1.24325581    -0.39829829     0.12992766
 c     -0.07074589    -0.99297597     0.13556518
 c     -1.19449603    -0.16985412     0.12900844
 c     -0.99568591     1.16254764     0.71233500
 c     -0.12804365     1.48428846    -0.45312165
 c      1.13493281     0.93049563    -0.33726845
 h      0.01466520    -2.06625156    -0.18176190
 h     -2.03204511     1.72894265     0.70140459
 h     -0.45899440     1.98463472    -1.32608228
 h      2.17224600     1.38085100    -0.65037496
 o      2.31219490    -1.15303809     0.23401081
 h      3.13161140    -0.71537076    -0.04312625
 c     -2.55160735    -0.61799231    -0.45817145
 h     -2.53998788    -1.38874710    -1.23322564
 h     -3.30761509    -0.73785241     0.29041967
 h     -2.78001307     0.30933663    -1.12944351
 h     -0.36719098     1.14517551     1.54658550
          17

 c      1.23638585    -0.40245476     0.12596181
 c     -0.06448059    -0.99462641     0.14014379
 c     -1.19930298    -0.16075136     0.13300315
 c     -0.99247396     1.14926991     0.71476135
 c     -0.13587288     1.47285035    -0.45592740
 c      1.13334845     0.93002707    -0.34854345
 h      0.01530746    -2.07775538    -0.18054633
 h     -1.96643775     1.73358303     0.77175672
 h     -0.47977010     1.97839805    -1.32449226
 h      2.13995780     1.37768445    -0.64121078
 o      2.31566515    -1.14584727     0.24166179
 h      3.17909345    -0.72426115    -0.04928847
 c     -2.54599722    -0.60161140    -0.47298315
 h     -2.54306455    -1.38605341    -1.22879005
 h     -3.33734518    -0.73642754     0.30203086
 h     -2.77580067     0.28746555    -1.08153189
 h     -0.38281321     1.13957613     1.54549538
          17

 c      1.23131025    -0.40530861     0.12142224
 c     -0.06062417    -0.99762777     0.14478592
 c     -1.20403104    -0.15605480     0.13672433
 c     -0.99117773     1.13853320     0.71424229
 c     -0.14396505     1.46238486    -0.45767701
 c      1.13416207     0.92891249    -0.36003388
 h      0.01125651    -2.07984955    -0.18259464
 h     -1.88949565     1.73429864     0.84443445
 h     -0.50402023     1.97883027    -1.33176521
 h      2.09750848     1.37397222    -0.62793287
 o      2.31948231    -1.13831769     0.24944947
 h      3.21514044    -0.73655107    -0.05344073
 c     -2.54003608    -0.58420218    -0.48700279
 h     -2.54148386    -1.39007010    -1.22062038
 h     -3.36532576    -0.73463493     0.30916302
 h     -2.77696349     0.26791119    -1.03215493
 h     -0.38695774     1.13107292     1.57017357
          17

 c      1.22843837    -0.40653019     0.11618916
 c     -0.05959288    -1.00207867     0.14946166
 c     -1.20853273    -0.15634605     0.14005131
 c     -0.99037939     1.13029976     0.71159485
 c     -0.15241024     1.45313923    -0.45864134
 c      1.13655480     0.92666831    -0.37142893
 h      0.00215505    -2.07208849    -0.18744652
 h     -1.81496609     1.73730776     0.91722565
 h     -0.53009078     1.98305755    -1.34384886
 h      2.05509240     1.37442094    -0.61355245
 o      2.32392859    -1.13036626     0.25724902
 h      3.23231873    -0.75357572    -0.05331802
 c     -2.53398009    -0.56732750    -0.49863312
 h     -2.53519304    -1.39964904    -1.20941504
 h     -3.38453068    -0.73161556     0.30604898
 h     -2.78837736     0.26752495    -0.99377541
 h     -0.38130426     1.11839379     1.61395226
          17

 c      1.22804673    -0.40560741     0.11010832
 c     -0.06165253    -1.00788066     0.15411815
 c     -1.21262820    -0.16177993     0.14287661
 c     -0.98834343     1.12424592     0.70792948
 c     -0.16147188     1.44536511    -0.45923255
 c      1.13946694     0.92244486    -0.38230511
 h     -0.01216645    -2.05647395    -0.19504291
 h     -1.75684136     1.75050156     0.99014118
 h     -0.55586164     1.98708808    -1.35543538
 h      2.02574625     1.38570397    -0.60125287
 o      2.32900825    -1.12212636     0.26505461
 h      3.22876103    -0.77426351    -0.04843820
 c     -2.52789820    -0.55234668    -0.50692762
 h     -2.52451899    -1.41223819    -1.19534443
 h     -3.39131465    -0.72708996     0.29039714
 h     -2.81384095     0.29887213    -0.97532151
 h     -0.37093113     1.10036740     1.66473941
          17

 c      1.23007508    -0.40211310     0.10304649
 c     -0.06658553    -1.01467760     0.15866550
 c     -1.21615090    -0.17184883     0.14510684
 c     -0.98417332     1.12008241     0.70425230
 c     -0.17147486     1.43922079    -0.45992746
 c      1.14202184     0.91539060    -0.39231801
 h     -0.03168826    -2.03753980    -0.20533788
 h     -1.72094547     1.77757710     1.06401437
 h     -0.57961421     1.98720661    -1.36184086
 h      2.01882571     1.41338751    -0.59260856
 o      2.33451412    -1.11392723     0.27299988
 h      3.20803966    -0.79576838    -0.04032808
 c     -2.52210357    -0.53924454    -0.51210932
 h     -2.51004323    -1.42464513    -1.17858438
 h     -3.38479429    -0.72126321     0.26276390
 h     -2.85149999     0.35713147    -0.97515475
 h     -0.36004146     1.07633714     1.71195164
          17

 c      1.23379352    -0.39668316     0.09530932
 c     -0.07339932    -1.02192719     0.16310795
 c     -1.21922425    -0.18573515     0.14697869
 c     -0.97830820     1.11745942     0.70126883
 c     -0.18189831     1.43509492    -0.46128566
 c      1.14379848     0.90596582    -0.40160714
 h     -0.05607675    -2.02128026    -0.21832609
 h     -1.70195272     1.81428615     1.13696699
 h     -0.59961504     1.98269107    -1.35944948
 h      2.03219177     1.45661634    -0.58781656
 o      2.33980826    -1.10611379     0.28129490
 h      3.18038252    -0.81336931    -0.03298553
 c     -2.51705198    -0.52690707    -0.51516681
 h     -2.49251956    -1.43403486    -1.15966888
 h     -3.36670732    -0.71461269     0.22612672
 h     -2.89407658     0.42442811    -0.98471442
 h     -0.35096243     1.04654445     1.74889235
          17

 c      1.23871044    -0.38987830     0.08723887
 c     -0.08146737    -1.02910196     0.16751391
 c     -1.22190272    -0.20271963     0.14882197
 c     -0.97161457     1.11632035     0.69947096
 c     -0.19211473     1.43314161    -0.46352335
 c      1.14532983     0.89521454    -0.41048205
 h     -0.08471393    -2.01299380    -0.23489670
 h     -1.69008060     1.85180376     1.20461082
 h     -0.61505047     1.97469273    -1.34744692
 h      2.05386081     1.50805575    -0.58551640
 o      2.34386088    -1.09904803     0.29022069
 h      3.16118224    -0.82107418    -0.03204741
 c     -2.51308087    -0.51423508    -0.51712720
 h     -2.47276682    -1.43830395    -1.13972903
 h     -3.34164263    -0.70805838     0.18554120
 h     -2.93356616     0.48367491    -0.99642952
 h     -0.34500869     1.01207802     1.77216682
          17

 c      1.24493468    -0.38383435     0.07873237
 c     -0.09311438    -1.03724424     0.16987873
 c     -1.22113700    -0.22022554     0.14904320
 c     -0.96299805     1.11263636     0.70332098
 c     -0.20211766     1.43614145    -0.46907370
 c      1.14783312     0.88673560    -0.41721692
 h     -0.12577720    -2.03276125    -0.23866823
 h     -1.68054507     1.87878828     1.26345567
 h     -0.62929732     1.96476605    -1.33349263
 h      2.06955799     1.56095783    -0.58699701
 o      2.34573011    -1.09240351     0.30003482
 h      3.18572278    -0.81991967    -0.04134357
 c     -2.51036386    -0.50111207    -0.51936014
 h     -2.45182713    -1.42848183    -1.11195001
 h     -3.31158394    -0.70388316     0.15299334
 h     -2.96842528     0.52426918    -1.00809076
 h     -0.34617409     0.98086120     1.76949848
          17

 c      1.25207502    -0.37631169     0.06983132
 c     -0.10638785    -1.04486937     0.17134721
 c     -1.21953328    -0.23984154     0.14906144
 c     -0.95402036     1.11205008     0.71188058
 c     -0.21130677     1.43873859    -0.47390614
 c      1.15231091     0.87886046    -0.42398744
 h     -0.16870404    -2.05935231    -0.24245883
 h     -1.67052170     1.89006090     1.30048911
 h     -0.64279579     1.95459422    -1.31950113
 h      2.07152038     1.60463608    -0.58940148
 o      2.34626656    -1.08648011     0.31024970
 h      3.21756395    -0.80884456    -0.05504204
 c     -2.50848607    -0.48675697    -0.52230603
 h     -2.43128110    -1.41322767    -1.08980418
 h     -3.28892152    -0.70204218     0.13254624
 h     -2.99037428     0.54088999    -1.01570322
 h     -0.35329365     0.95142056     1.73911881
          17

 c      1.25967708    -0.36805180     0.06072809
 c     -0.12050693    -1.05253335     0.17161642
 c     -1.21740035    -0.26040727     0.14895279
 c     -0.94496165     1.11441565     0.72481630
 c     -0.21935952     1.44037853    -0.47741040
 c      1.15861789     0.87250276    -0.43107716
 h     -0.21139854    -2.08661473    -0.24350677
 h     -1.65889124     1.88369406     1.31403148
 h     -0.65787375     1.94681845    -1.31036565
 h      2.05650958     1.63431143    -0.59152870
 o      2.34655919    -1.08097819     0.32047583
 h      3.24117226    -0.79328205    -0.06683491
 c     -2.50707259    -0.47094441    -0.52631355
 h     -2.41205403    -1.39568998    -1.07708247
 h     -3.28079897    -0.70406096     0.13032908
 h     -2.99737757     0.53241483    -1.01841867
 h     -0.36318647     0.92454956     1.68497233
          17

 c      1.26732341    -0.35984098     0.05165194
 c     -0.13463966    -1.06080791     0.17045446
 c     -1.21514563    -0.28074052     0.14876255
 c     -0.93613384     1.11944655     0.74102503
 c     -0.22607937     1.44062590    -0.47908006
 c      1.16630420     0.86836504    -0.43870746
 h     -0.25172044    -2.10921807    -0.23954538
 h     -1.64654920     1.86037673     1.30476457
 h     -0.67613060     1.94310625    -1.30921986
 h      2.02505137     1.64798907    -0.59294235
 o      2.34734034    -1.07567871     0.33042733
 h      3.24668411    -0.77707517    -0.07224876
 c     -2.50616592    -0.45388943    -0.53119219
 h     -2.39518633    -1.37832865    -1.07632769
 h     -3.28745890    -0.70999852     0.14628677
 h     -2.98908941     0.50110475    -1.01664557
 h     -0.36968898     0.90006821     1.61684770
          17

 c      1.27465475    -0.35242562     0.04283804
 c     -0.14793716    -1.07014199     0.16774740
 c     -1.21324909    -0.29972337     0.14848590
 c     -0.92802457     1.12684485     0.75850070
 c     -0.23149052     1.43926655    -0.47868807
 c      1.17468460     0.86683555    -0.44700999
 h     -0.28776940    -2.12402176    -0.22936173
 h     -1.63636871     1.82340818     1.27593833
 h     -0.69745374     1.94314561    -1.31576909
 h      1.98102823     1.64665548    -0.59385072
 o      2.34890635    -1.07045423     0.33996300
 h      3.23103938    -0.76223808    -0.06935345
 c     -2.50614822    -0.43643962    -0.53621048
 h     -2.38190248    -1.36185791    -1.08813328
 h     -3.30238812    -0.71799960     0.17409574
 h     -2.96742385     0.45352089    -1.01253451
 h     -0.36213891     0.87564938     1.55223933
          17

 c      1.28136884    -0.34643063     0.03449536
 c     -0.15959581    -1.08078368     0.16350377
 c     -1.21220208    -0.31638733     0.14806236
 c     -0.92106667     1.13625482     0.77475502
 c     -0.23583167     1.43631805    -0.47632768
 c      1.18283185     0.86784721    -0.45599068
 h     -0.31807479    -2.13050566    -0.21293101
 h     -1.63398301     1.77929947     1.23389693
 h     -0.71991918     1.94474862    -1.32644669
 h      1.93197257     1.63508460    -0.59517212
 o      2.35114901    -1.06526737     0.34908610
 h      3.19748137    -0.74900019    -0.05878618
 c     -2.50722612    -0.42016477    -0.54031204
 h     -2.37350290    -1.34513182    -1.11107055
 h     -3.31717265    -0.72527431     0.20505069
 h     -2.93779130     0.40257426    -1.01124139
 h     -0.32766455     0.84686238     1.51152121
          17

 c      1.28720577    -0.34229870     0.02677655
 c     -0.16893890    -1.09271979     0.15783570
 c     -1.21240042    -0.32998970     0.14738492
 c     -0.91466726     1.14684826     0.78822955
 c     -0.23945307     1.43194723    -0.47230905
 c      1.18957438     0.87076147    -0.46550636
 h     -0.34170902    -2.13080841    -0.19134101
 h     -1.64842981     1.73766019     1.18778852
 h     -0.74070078     1.94492640    -1.33627299
 h      1.88918479     1.62261784    -0.59859207
 o      2.35355738    -1.06019938     0.35796500
 h      3.15564416    -0.73545665    -0.04405550
 c     -2.50909928    -0.40720851    -0.54228217
 h     -2.37107812    -1.32608637    -1.14228937
 h     -3.32541784    -0.72921390     0.23150731
 h     -2.90947081     0.36789776    -1.02181237
 h     -0.26259076     0.81226438     1.50222102
          17

 c      1.29193213    -0.34026982     0.01976118
 c     -0.17549455    -1.10563012     0.15093160
 c     -1.21401008    -0.34007004     0.14633097
 c     -0.90688569     1.15723385     0.79904696
 c     -0.24268674     1.42636263    -0.46700702
 c      1.19369518     0.87451570    -0.47530290
 h     -0.35835639    -2.12950807    -0.16655943
 h     -1.68897920     1.70731665     1.14628056
 h     -0.75721140     1.94100186    -1.34082430
 h      1.86534764     1.62133823    -0.60615491
 o      2.35529089    -1.05547349     0.36692971
 h      3.12055429    -0.71737813    -0.03138961
 c     -2.51131043    -0.39940618    -0.54113734
 h     -2.37521547    -1.30303753    -1.17840637
 h     -3.32382600    -0.72791970     0.24816307
 h     -2.89104866     0.36724945    -1.05319728
 h     -0.18002075     0.77835896     1.51364357
          17

 c      1.29533386    -0.34040244     0.01346000
 c     -0.17904596    -1.11890751     0.14301939
 c     -1.21687236    -0.34647538     0.14479914
 c     -0.89617002     1.16647328     0.80819170
 c     -0.24574877     1.41973519    -0.46074838
 c      1.19448889     0.87827515    -0.48514851
 h     -0.36828263    -2.13275950    -0.14094323
 h     -1.75575286     1.68910951     1.11232013
 h     -0.76783302     1.93122744    -1.33731052
 h      1.86775767     1.63881853    -0.61896972
 o      2.35560221    -1.05133969     0.37629249
 h      3.10599322    -0.69026706    -0.02672049
 c     -2.51400443    -0.39684997    -0.53697270
 h     -2.38588473    -1.27548290    -1.21623241
 h     -3.31198143    -0.72043204     0.25228726
 h     -2.88219784     0.40050665    -1.10403297
 h     -0.09888493     0.75459453     1.53156987
          17

 c      1.29722748    -0.34260764     0.00782881
 c     -0.17964456    -1.13181029     0.13431235
 c     -1.22051997    -0.34934201     0.14271980
 c     -0.88261526     1.17458235     0.81671023
 c     -0.24869600     1.41216643    -0.45376750
 c      1.19222380     0.88207197    -0.49495681
 h     -0.37206667    -2.14624447    -0.11645669
 h     -1.83542450     1.67558457     1.08332556
 h     -0.77221120     1.91501265    -1.32492555
 h      1.89263414     1.67111117    -0.63603954
 o      2.35451088    -1.04777854     0.38600205
 h      3.11364280    -0.65422506    -0.03001951
 c     -2.51780653    -0.39797274    -0.53106714
 h     -2.40254704    -1.24407171    -1.25312403
 h     -3.29216899    -0.70689674     0.24388685
 h     -2.87523629     0.45072017    -1.16135307
 h     -0.03313746     0.74745378     1.54726020
          17

 c      1.29748268    -0.34666503     0.00277643
 c     -0.17758344    -1.14372537     0.12495354
 c     -1.22429246    -0.34903075     0.14003891
 c     -0.86730404     1.18193073     0.82530658
 c     -0.25143806     1.40368619    -0.44619438
 c      1.18783912     0.88652015    -0.50473659
 h     -0.37010704    -2.17232122    -0.09392812
 h     -1.90998387     1.65869706     1.05634562
 h     -0.77135028     1.89298626    -1.30493333
 h      1.92863106     1.70626366    -0.65489099
 o      2.35280976    -1.04441620     0.39561002
 h      3.13261149    -0.61527595    -0.03471454
 c     -2.52303838    -0.40093892    -0.52502368
 h     -2.42434529    -1.21018413    -1.28706361
 h     -3.26956377    -0.68868896     0.22607974
 h     -2.86360150     0.50019382    -1.21096549
 h      0.00966162     0.75962251     1.55689366
          17

 c      1.29603445    -0.35223141    -0.00182955
 c     -0.17333037    -1.15436220     0.11500747
 c     -1.22747271    -0.34604791     0.13670281
 c     -0.85138873     1.18877319     0.83429121
 c     -0.25377621     1.39425879    -0.43804909
 c      1.18232995     0.89209595    -0.51445957
 h     -0.36228707    -2.20837353    -0.07296778
 h     -1.96540134     1.63424295     1.03048403
 h     -0.76760581     1.86695942    -1.28062795
 h      1.96424619     1.73276329    -0.67306160
 o      2.35138737    -1.04079839     0.40461695
 h      3.14988850    -0.58084891    -0.03327504
 c     -2.52941685    -0.40430443    -0.52027049
 h     -2.45024360    -1.17563703    -1.31667519
 h     -3.25231912    -0.66837922     0.20533609
 h     -2.84465069     0.53786725    -1.24342573
 h      0.02654181     0.79104344     1.55958447
          17

 c      1.29287955    -0.35886825    -0.00615168
 c     -0.16742507    -1.16371728     0.10451124
 c     -1.22939525    -0.34097747     0.13265387
 c     -0.83582767     1.19522747     0.84367231
 c     -0.25545754     1.38380181    -0.42926323
 c      1.17646414     0.89882499    -0.52400247
 h     -0.34816577    -2.24796327    -0.05264100
 h     -1.99344765     1.60149347     1.00643283
 h     -0.76442620     1.83963456    -1.25690233
 h      1.99133224     1.74339970    -0.68882061
 o      2.35080576    -1.03661036     0.41269907
 h      3.15697332    -0.55613630    -0.02093147
 c     -2.53624026    -0.40701706    -0.51795039
 h     -2.47911196    -1.14256555    -1.34125700
 h     -3.25008341    -0.64907233     0.19017319
 h     -2.81844901     0.55848275    -1.25392642
 h      0.01802592     0.83963667     1.55662961
          17

 c      1.28807091    -0.36608913    -0.01036473
 c     -0.16037656    -1.17188745     0.09353368
 c     -1.22951286    -0.33443237     0.12783512
 c     -0.82150347     1.20139217     0.85317585
 c     -0.25625527     1.37224110    -0.41977199
 c      1.17076709     0.90632940    -0.53316058
 h     -0.32746714    -2.28366977    -0.03224267
 h     -1.99057171     1.56182766     0.98563352
 h     -0.76553252     1.81382988    -1.23894211
 h      2.00530424     1.73518992    -0.70120282
 o      2.35124787    -1.03172457     0.41973199
 h      3.15076270    -0.54326004     0.00386840
 c     -2.54286193    -0.40839259    -0.51866872
 h     -2.50978039    -1.11334726    -1.36080215
 h     -3.26948312    -0.63277618     0.18679762
 h     -2.78642565     0.56058446    -1.24091534
 h     -0.01155920     0.90142533     1.55196717
          17

 c      1.28171805    -0.37341257    -0.01463895
 c     -0.15259426    -1.17890850     0.08219859
 c     -1.22742568    -0.32701911     0.12219739
 c     -0.80939843     1.20742928     0.86217168
 c     -0.25608181     1.35959810    -0.40967862
 c      1.16555154     0.91395016    -0.54167768
 h     -0.30042303    -2.30945735    -0.01163909
 h     -1.95711629     1.51794367     0.96978885
 h     -0.77352287     1.79125023    -1.23003173
 h      2.00467770     1.70854255    -0.70988690
 o      2.35254425    -1.02620274     0.42576626
 h      3.13318291    -0.54122267     0.03981951
 c     -2.54916251    -0.40817272    -0.52216110
 h     -2.54109236    -1.09042503    -1.37589723
 h     -3.30911392    -0.61903819     0.19433984
 h     -2.75075662     0.54567066    -1.20542739
 h     -0.05285667     0.97054211     1.55339310
          17

 c      1.27399659    -0.38041129    -0.01912525
 c     -0.14436324    -1.18468568     0.07067630
 c     -1.22288490    -0.31931678     0.11570585
 c     -0.80051377     1.21350209     0.86967144
 c     -0.25506963     1.34605127    -0.39938347
 c      1.16089357     0.92082274    -0.54926839
 h     -0.26783400    -2.32179550     0.00876565
 h     -1.89806172     1.47371020     0.96060659
 h     -0.78865916     1.77158991    -1.22976476
 h      1.99112835     1.66697328    -0.71519012
 o      2.35415607    -1.02031843     0.43101671
 h      3.11143966    -0.54554170     0.08291849
 c     -2.55551716    -0.40654713    -0.52736958
 h     -2.57197811    -1.07589516    -1.38736387
 h     -3.36012079    -0.60568537     0.20568797
 h     -2.71428545     0.51877773    -1.15141716
 h     -0.09182104     1.04029442     1.57272029
          17

 c      1.26515935    -0.38674447    -0.02395014
 c     -0.13584215    -1.18898068     0.05916317
 c     -1.21578738    -0.31185903     0.10834180
 c     -0.79508265     1.21951857     0.87480633
 c     -0.25355001     1.33190198    -0.38954610
 c      1.15654938     0.92589505    -0.55562580
 h     -0.23097646    -2.31999351     0.02822907
 h     -1.82577326     1.43439656     0.95964768
 h     -0.80887819     1.75279548    -1.23431917
 h      1.97019694     1.61736507    -0.71818662
 o      2.35519454    -1.01455872     0.43582556
 h      3.09766821    -0.54827284     0.12708570
 c     -2.56234810    -0.40421465    -0.53284588
 h     -2.60151953    -1.07087851    -1.39571762
 h     -3.41162727    -0.59063299     0.21273437
 h     -2.68061759     0.49033770    -1.08683278
 h     -0.11632004     1.10611128     1.62028904
          17

 c      1.25554371    -0.39217031    -0.02921225
 c     -0.12707929    -1.19141929     0.04786069
 c     -1.20616639    -0.30511317     0.10010363
 c     -0.79142522     1.22497356     0.87774173
 c     -0.25194290     1.31747697    -0.38090793
 c      1.15189549     0.92796652    -0.56043090
 h     -0.19144672    -2.30622536     0.04589603
 h     -1.76340623     1.40668069     0.96835052
 h     -0.83096578     1.73226937    -1.23855594
 h      1.95173081     1.56983535    -0.72078738
 o      2.35474374    -1.00943739     0.44049145
 h      3.10382822    -0.54109276     0.16694557
 c     -2.56983112    -0.40247499    -0.53708115
 h     -2.62896177    -1.07493285    -1.40077460
 h     -3.45488163    -0.57280786     0.20998288
 h     -2.65377250     0.47745451    -1.02382682
 h     -0.12610889     1.16732931     1.69426454
          17

 c      1.24555836    -0.39654242    -0.03497735
 c     -0.11804132    -1.19152000     0.03695417
 c     -1.19418418    -0.29944125     0.09101166
 c     -0.78648285     1.22930363     0.87974571
 c     -0.25065403     1.30304540    -0.37411461
 c      1.14613155     0.92592407    -0.56340793
 h     -0.15096360    -2.28530358     0.06102300
 h     -1.74005015     1.39688574     0.98806683
 h     -0.85185077     1.70798575    -1.23812011
 h      1.94740694     1.53513966    -0.72524207
 o      2.35253355    -1.00508831     0.44502256
 h      3.13125566    -0.52191194     0.20182155
 c     -2.57794261    -0.40275769    -0.53895912
 h     -2.65367705    -1.08592395    -1.40173620
 h     -3.48444936    -0.55220588     0.19531251
 h     -2.63673772     0.49793525    -0.97413951
 h     -0.13094179     1.22443547     1.77987174
          17

 c      1.23565108    -0.39980672    -0.04126772
 c     -0.10864943    -1.18878118     0.02659295
 c     -1.18013469    -0.29505135     0.08111083
 c     -0.77867945     1.23243418     0.88239538
 c     -0.25002317     1.28877911    -0.36961639
 c      1.13892087     0.91924605    -0.56446206
 h     -0.11112869    -2.26378391     0.07315915
 h     -1.76688905     1.40668108     1.01852664
 h     -0.86936002     1.67902521    -1.23053411
 h      1.96335118     1.51879943    -0.73265780
 o      2.34912977    -1.00115482     0.44917327
 h      3.16804112    -0.49668033     0.23517084
 c     -2.58658956    -0.40526572    -0.53839322
 h     -2.67512952    -1.10063978    -1.39775321
 h     -3.49816204    -0.52972496     0.16966280
 h     -2.63008546     0.55418530    -0.94059065
 h     -0.14013586     1.27661665     1.86029415
          17

 c      1.22628093    -0.40200570    -0.04804908
 c     -0.09880628    -1.18286241     0.01688310
 c     -1.16445802    -0.29196274     0.07046270
 c     -0.76939678     1.23487816     0.88715785
 c     -0.25031119     1.27473905    -0.36761714
 c      1.13090047     0.90831076    -0.56378405
 h     -0.07323140    -2.24793688     0.08217617
 h     -1.82394257     1.43156175     1.05561003
 h     -0.88255386     1.64567145    -1.21552139
 h      1.99431334     1.51748602    -0.74179373
 o      2.34533448    -0.99715605     0.45271464
 h      3.19886938    -0.47347704     0.27023669
 c     -2.59552632    -0.40856225    -0.53619765
 h     -2.69287377    -1.11582197    -1.38855254
 h     -3.49710259    -0.50691434     0.13669539
 h     -2.63281448     0.62877307    -0.91746977
 h     -0.15818157     1.32207337     1.92352497
          17

 c      1.21790739    -0.40328141    -0.05522179
 c     -0.08840110    -1.17381771     0.00790164
 c     -1.14773684    -0.29000211     0.05914121
 c     -0.76093915     1.23731279     0.89510842
 c     -0.25169778     1.26087430    -0.36801183
 c      1.12331172     0.89408386    -0.56177028
 h     -0.03825417    -2.24104891     0.08806564
 h     -1.88306623     1.46498390     1.09326041
 h     -0.89194234     1.60931800    -1.19503983
 h      2.02784976     1.52279695    -0.74987528
 o      2.34169637    -0.99277532     0.45555373
 h      3.21293414    -0.45781930     0.30809838
 c     -2.60420343    -0.41084257    -0.53334670
 h     -2.70658752    -1.12896945    -1.37474024
 h     -3.48588025    -0.48561498     0.10262527
 h     -2.64369588     0.70004727    -0.89877235
 h     -0.18572441     1.35892288     1.96287633
          17

 c      1.21098713    -0.40387947    -0.06261778
 c     -0.07729949    -1.16221848    -0.00028000
 c     -1.13065488    -0.28883304     0.04723729
 c     -0.75491182     1.24027509     0.90669118
 c     -0.25426515     1.24703008    -0.37034580
 c      1.11728628     0.87765819    -0.55886855
 h     -0.00707473    -2.24190553     0.09066386
 h     -1.92555956     1.50156719     1.12650801
 h     -0.89958592     1.57228216    -1.17310847
 h      2.05225924     1.52686335    -0.75424357
 o      2.33840911    -0.98791562     0.45770529
 h      3.20559692    -0.45173393     0.34810943
 c     -2.61175830    -0.41083169    -0.53066299
 h     -2.71612311    -1.13866750    -1.35775990
 h     -3.47255129    -0.46759408     0.07580305
 h     -2.66152285     0.75302946    -0.88157770
 h     -0.22111099     1.38565655     1.97591824
          17

 c      1.20596569    -0.40415170    -0.07000173
 c     -0.06535057    -1.14904391    -0.00758769
 c     -1.11393295    -0.28800778     0.03486181
 c     -0.75215418     1.24411016     0.92166467
 c     -0.25798772     1.23298013    -0.37386830
 c      1.11350098     0.86007508    -0.55549822
 h      0.01940063    -2.24584239     0.08958919
 h     -1.94248552     1.53754074     1.15219830
 h     -0.90875854     1.53743020    -1.15507872
 h      2.06018424     1.52460265    -0.75316809
 o      2.33532877    -0.98269184     0.45924257
 h      3.17816103    -0.45387794     0.38870116
 c     -2.61723034    -0.40783940    -0.52876024
 h     -2.72156250    -1.14454680    -1.33962757
 h     -3.46641599    -0.45425698     0.06487986
 h     -2.68498433     0.77997530    -0.86523217
 h     -0.26101916     1.40133396     1.96415769
          17

 c      1.20325969    -0.40454955    -0.07707905
 c     -0.05242780    -1.13542497    -0.01395656
 c     -1.09825926    -0.28702375     0.02214093
 c     -0.75309314     1.24898015     0.93909457
 c     -0.26278768     1.21849476    -0.37771822
 c      1.11215070     0.84231975    -0.55203397
 h      0.04033820    -2.24732647     0.08443451
 h     -1.93105833     1.57034677     1.16859884
 h     -0.92271558     1.50747137    -1.14593508
 h      2.04872458     1.51372105    -0.74592335
 o      2.33195983    -0.97745125     0.46025843
 h      3.13818957    -0.45923670     0.42804936
 c     -2.62003479    -0.40159742    -0.52785462
 h     -2.72325889    -1.14701379    -1.32252528
 h     -3.47271706    -0.44653970     0.07501298
 h     -2.71259685     0.77817989    -0.85022470
 h     -0.30023368     1.40584507     1.93398390
          17

 c      1.20322901    -0.40559033    -0.08351701
 c     -0.03849163    -1.12240943    -0.01934729
 c     -1.08422441    -0.28537971     0.00920392
 c     -0.75800161     1.25484887     0.95731464
 c     -0.26866226     1.20342533    -0.38119155
 c      1.11299894     0.82530672    -0.54879843
 h      0.05517229    -2.24213230     0.07500152
 h     -1.89266694     1.59841215     1.17503408
 h     -0.94273441     1.48411870    -1.14800942
 h      2.01893283     1.49446825    -0.73270360
 o      2.32748057    -0.97278516     0.46082194
 h      3.09927857    -0.45901565     0.46486615
 c     -2.62033465    -0.39218505    -0.52759231
 h     -2.72183221    -1.14683376    -1.30828643
 h     -3.48834664    -0.44499024     0.10484033
 h     -2.74276276     0.74877336    -0.83768639
 h     -0.33095585     1.40027601     1.89843576
          17

 c      1.20613850    -0.40778811    -0.08898387
 c     -0.02364876    -1.11081363    -0.02375710
 c     -1.07227306    -0.28262435    -0.00383207
 c     -0.76699828     1.26146808     0.97406708
 c     -0.27577248     1.18774924    -0.38393209
 c      1.11539340     0.80978442    -0.54603852
 h      0.06372636    -2.22843128     0.06143436
 h     -1.83303092     1.62141893     1.17186435
 h     -0.96685866     1.46770169    -1.15974635
 h      1.97590320     1.46993020    -0.71462566
 o      2.32110058    -0.96934456     0.46094027
 h      3.07566295    -0.44374217     0.49920374
 c     -2.61883434    -0.38011003    -0.52719697
 h     -2.71808834    -1.14466783    -1.29786942
 h     -3.50407075    -0.44980175     0.14779773
 h     -2.77404964     0.69721362    -0.82941989
 h     -0.34297519     1.38679181     1.87669763
          17

 c      1.21211285    -0.41155678    -0.09320247
 c     -0.00819051    -1.10114110    -0.02722636
 c     -1.06267931    -0.27839231    -0.01687518
 c     -0.77954710     1.26843410     0.98735931
 c     -0.28438264     1.17154544    -0.38592671
 c      1.11825458     0.79617852    -0.54389092
 h      0.06622647    -2.20715308     0.04425141
 h     -1.76422048     1.64134802     1.16087436
 h     -0.99064266     1.45754080    -1.17671273
 h      1.92922128     1.44672159    -0.69375159
 o      2.31281105    -0.96736763     0.46060686
 h      3.07065708    -0.41100847     0.53195730
 c     -2.61623560    -0.36651208    -0.52577517
 h     -2.71287019    -1.14076855    -1.29106119
 h     -3.51025612    -0.46070242     0.19598726
 h     -2.80588311     0.63523905    -0.82838086
 h     -0.32777916     1.36697836     1.88459889
          17

 c      1.22109598    -0.41711946    -0.09600083
 c      0.00740668    -1.09354924    -0.02983975
 c     -1.05554609    -0.27242526    -0.02986508
 c     -0.79361873     1.27519164     0.99672801
 c     -0.29470851     1.15493903    -0.38736730
 c      1.12018972     0.78451282    -0.54237695
 h      0.06322933    -2.18196227     0.02429907
 h     -1.70699528     1.66422185     1.14583444
 h     -1.00915735     1.45264907    -1.19381640
 h      1.89195846     1.43469471    -0.67273726
 o      2.30358867    -0.96649076     0.45992934
 h      3.07364361    -0.36861876     0.56302288
 c     -2.61285892    -0.35326328    -0.52246876
 h     -2.70690578    -1.13504366    -1.28663539
 h     -3.50022806    -0.47688352     0.24276031
 h     -2.83965059     0.58202742    -0.83926793
 h     -0.28623299     1.34017292     1.91967992
          17

 c      1.23282254    -0.42446369    -0.09734301
 c      0.02252753    -1.08788193    -0.03171844
 c     -1.05081891    -0.26458356    -0.04276731
 c     -0.80600813     1.28091527     1.00309652
 c     -0.30680436     1.13806527    -0.38850442
 c      1.11998717     0.77467349    -0.54147937
 h      0.05547421    -2.15870389     0.00262680
 h     -1.68623183     1.69976333     1.13181560
 h     -1.01862718     1.45223316    -1.20700432
 h      1.87521124     1.44287536    -0.65364679
 o      2.29471477    -0.96616881     0.45915179
 h      3.07088598    -0.32787030     0.59097678
 c     -2.60861450    -0.34237736    -0.51656966
 h     -2.70071630    -1.12746322    -1.28291930
 h     -3.47074039    -0.49707813     0.28341901
 h     -2.87864873     0.55773932    -0.86730658
 h     -0.22943445     1.30535600     1.96357590
          17

 c      1.24679513    -0.43334251    -0.09734289
 c      0.03650233    -1.08380799    -0.03300498
 c     -1.04830029    -0.25486126    -0.05555743
 c     -0.81465612     1.28501868     1.00768950
 c     -0.32052256     1.12106103    -0.38955920
 c      1.11732442     0.76697321    -0.54124180
 h      0.04369275    -2.14380327    -0.01968601
 h     -1.71125630     1.75322116     1.12191162
 h     -1.01711872     1.45591343    -1.21395292
 h      1.88006427     1.47225765    -0.63670183
 o      2.28725357    -0.96605789     0.45858031
 h      3.05373599    -0.29733865     0.61422726
 c     -2.60339932    -0.33457436    -0.50792084
 h     -2.69460391    -1.11845825    -1.27843260
 h     -3.42151442    -0.51978151     0.31523108
 h     -2.92407316     0.56731166    -0.91296391
 h     -0.17095922     1.26344562     1.99791868
          17

 c      1.26226991    -0.44328469    -0.09627033
 c      0.04869229    -1.08106096    -0.03384966
 c     -1.04767380    -0.24340365    -0.06820419
 c     -0.82006058     1.28786505     1.01151343
 c     -0.33551735     1.10407907    -0.39068108
 c      1.11282404     0.76224902    -0.54172410
 h      0.02849929    -2.14153999    -0.04166372
 h     -1.76476049     1.81739190     1.11572424
 h     -1.00464713     1.46381337    -1.21419412
 h      1.89713266     1.51426652    -0.62077764
 o      2.28196589    -0.96610696     0.45852431
 h      3.01986020    -0.28125737     0.63189241
 c     -2.59743836    -0.32887935    -0.49720449
 h     -2.68870383    -1.10890511    -1.27222227
 h     -3.35499915    -0.54354281     0.33761182
 h     -2.97140376     0.59627544    -0.96849539
 h     -0.12122841     1.21689524     2.01165997
          17

 c      1.27826224    -0.45361895    -0.09454547
 c      0.05854988    -1.07964743    -0.03440833
 c     -1.04855861    -0.23049875    -0.08066172
 c     -0.82374312     1.29025836     1.01515880
 c     -0.35127485     1.08731110    -0.39191989
 c      1.10739964     0.76129698    -0.54286899
 h      0.01050898    -2.15169264    -0.06239433
 h     -1.82160066     1.87956421     1.11206154
 h     -0.98302498     1.47662788    -1.20905722
 h      1.91437993     1.55727491    -0.60491697
 o      2.27932941    -0.96654961     0.45925690
 h      2.97255921    -0.27939085     0.64428521
 c     -2.59099511    -0.32389522    -0.48558767
 h     -2.68305446    -1.09979478    -1.26384622
 h     -3.27646325    -0.56733367     0.35267062
 h     -3.01369797     0.62610521    -1.02273218
 h     -0.08668913     1.16859998     2.00018205
          17

 c      1.29359779    -0.46354921    -0.09270332
 c      0.06564940    -1.07984553    -0.03484599
 c     -1.05057154    -0.21655657    -0.09287523
 c     -0.82685083     1.29275978     1.01880993
 c     -0.36715824     1.07101012    -0.39322966
 c      1.10177256     0.76442776    -0.54445639
 h     -0.00943352    -2.16965824    -0.08088106
 h     -1.86428499     1.93002024     1.11051015
 h     -0.95543982     1.49562370    -1.20137780
 h      1.92285755     1.59225651    -0.58895559
 o      2.27950280    -0.96791597     0.46096357
 h      2.92057699    -0.28643949     0.65339900
 c     -2.58402984    -0.31864736    -0.47432129
 h     -2.67764519    -1.09201684    -1.25323817
 h     -3.19381029    -0.59102667     0.36571826
 h     -3.04570163     0.64449657    -1.06639068
 h     -0.07065417     1.12131221     1.96320276
          17

 c      1.30703775    -0.47228146    -0.09131650
 c      0.06970675    -1.08200587    -0.03533053
 c     -1.05337341    -0.20209101    -0.10479396
 c     -0.83003726     1.29559494     1.02232664
 c     -0.38247898     1.05552465    -0.39453407
 c      1.09637614     0.77143161    -0.54614559
 h     -0.03021706    -2.18892769    -0.09601138
 h     -1.88378636     1.96338112     1.11124030
 h     -0.92559286     1.52234520    -1.19464027
 h      1.91773981     1.61420100    -0.57334501
 o      2.28229728    -0.97101363     0.46368750
 h      2.87721949    -0.29183006     0.66316186
 c     -2.57626113    -0.31259895    -0.46455809
 h     -2.67242993    -1.08635643    -1.24058608
 h     -3.11600094    -0.61557198     0.38433177
 h     -3.06464073     0.64558585    -1.09330494
 h     -0.07373230     1.07731316     1.90386261
          17

 c      1.31747791    -0.47915519    -0.09088344
 c      0.07059347    -1.08634018    -0.03601568
 c     -1.05669838    -0.18770305    -0.11638063
 c     -0.83375432     1.29880387     1.02524993
 c     -0.39659522     1.04136697    -0.39585764
 c      1.09138544     0.78171490    -0.54753991
 h     -0.05067465    -2.20374963    -0.10670089
 h     -1.87652601     1.97733233     1.11464813
 h     -0.89648567     1.55778003    -1.19142501
 h      1.89768812     1.62171282    -0.55883766
 o      2.28739420    -0.97662358     0.46735686
 h      2.85506753    -0.28409005     0.67811133
 c     -2.56749563    -0.30555669    -0.45706943
 h     -2.66731964    -1.08356540    -1.22623385
 h     -3.04972747    -0.64201606     0.41443203
 h     -3.06960255     0.62778162    -1.09991389
 h     -0.09329394     1.03788992     1.82903294
          17

 c      1.32416478    -0.48373496    -0.09171232
 c      0.06833554    -1.09280946    -0.03702476
 c     -1.06036913    -0.17405885    -0.12761151
 c     -0.83851030     1.30239647     1.02674526
 c     -0.40898961     1.02928959    -0.39745251
 c      1.08671653     0.79441107    -0.54824425
 h     -0.06984882    -2.21063518    -0.11207670
 h     -1.84261756     1.97177959     1.12121132
 h     -0.86952252     1.60122575    -1.19191206
 h      1.86447325     1.61671009    -0.54624229
 o      2.29480753    -0.98483320     0.47194516
 h      2.85679847    -0.26116958     0.69987403
 c     -2.55787041    -0.29773740    -0.45188092
 h     -2.66217115    -1.08436693    -1.21056461
 h     -2.99684238    -0.66959400     0.45543849
 h     -3.06112412     0.59258271    -1.08491321
 h     -0.12212015     1.00233888     1.75020929
          17

 c      1.32683182    -0.48585631    -0.09384526
 c      0.06309777    -1.10109322    -0.03844055
 c     -1.06429448    -0.16185332    -0.13847081
 c     -0.84489060     1.30641396     1.02564514
 c     -0.41927476     1.02027611    -0.39980123
 c      1.08198698     0.80841297    -0.54790737
 h     -0.08717840    -2.20886400    -0.11160136
 h     -1.78610066     1.94914639     1.13150613
 h     -0.84464850     1.64980034    -1.19376270
 h      1.82319346     1.60468211    -0.53622940
 o      2.30488919    -0.99483430     0.47752519
 h      2.87405263    -0.23348657     0.72564202
 c     -2.54771702    -0.28984515    -0.44825191
 h     -2.65679351    -1.08931557    -1.19384541
 h     -2.95546476    -0.69515687     0.50014052
 h     -3.04149720     0.54479872    -1.04965744
 h     -0.14789968     0.96696663     1.68304651
          17

 c      1.32568642    -0.48562977    -0.09706047
 c      0.05516410    -1.11059509    -0.04030211
 c     -1.06843799    -0.15174530    -0.14895059
 c     -0.85295395     1.31068417     1.02090639
 c     -0.42715532     1.01538640    -0.40347189
 c      1.07650724     0.82238627    -0.54624991
 h     -0.10259534    -2.20052828    -0.10511819
 h     -1.71731221     1.91611586     1.14647449
 h     -0.82129236     1.69917791    -1.19354595
 h      1.78240783     1.59487285    -0.52916166
 o      2.31781292    -1.00551907     0.48409888
 h      2.89601280    -0.21446250     0.75094410
 c     -2.53719917    -0.28308389    -0.44498383
 h     -2.65098994    -1.09853416    -1.17611103
 h     -2.92292123    -0.71471870     0.53936950
 h     -3.01593493     0.49405403    -0.99943466
 h     -0.15803215     0.92634443     1.64162643
          17

 c      1.32127134    -0.48339644    -0.10094790
 c      0.04491450    -1.12047943    -0.04260983
 c     -1.07275142    -0.14426272    -0.15905445
 c     -0.86107609     1.31413918     1.01230488
 c     -0.43242294     1.01552158    -0.40892996
 c      1.06945858     0.83494480    -0.54308033
 h     -0.11653011    -2.19022706    -0.09281264
 h     -1.65637809     1.88634136     1.16830438
 h     -0.79923595     1.74494902    -1.18844170
 h      1.75230893     1.59838004    -0.52501933
 o      2.33331787    -1.01597656     0.49148550
 h      2.91516333    -0.21305313     0.77228429
 c     -2.52604971    -0.27916742    -0.44066238
 h     -2.64465092    -1.11145544    -1.15720514
 h     -2.89734992    -0.72516563     0.56606246
 h     -2.99402400     0.45639785    -0.94471495
 h     -0.14993567     0.87882062     1.62909070
          17

 c      1.31428968    -0.47965047    -0.10501162
 c      0.03279391    -1.12977840    -0.04533950
 c     -1.07708567    -0.13969946    -0.16879698
 c     -0.86608994     1.31471678     1.00036567
 c     -0.43500329     1.02120886    -0.41640880
 c      1.06038185     0.84515906    -0.53829126
 h     -0.12976558    -2.18400476    -0.07506810
 h     -1.62970541     1.87855875     1.20138832
 h     -0.77892900     1.78379269    -1.17722979
 h      1.73935333     1.62223997    -0.52356251
 o      2.35078947    -1.02562873     0.49934915
 h      2.92811495    -0.23236046     0.78789658
 c     -2.51371175    -0.27996121    -0.43400353
 h     -2.63788198    -1.12676481    -1.13700256
 h     -2.87785302    -0.72501874     0.57671113
 h     -2.98801042     0.45073192    -0.89830796
 h     -0.13307592     0.82967451     1.63718086
          17

 c      1.30546864    -0.47495080    -0.10875657
 c      0.01926446    -1.13760844    -0.04846023
 c     -1.08110859    -0.13805311    -0.17820047
 c     -0.86601780     1.31109703     0.98594645
 c     -0.43499610     1.03246315    -0.42588156
 c      1.04962916     0.85305005    -0.53184803
 h     -0.14306950    -2.18708407    -0.05227054
 h     -1.64746088     1.90057871     1.24870104
 h     -0.76142562     1.81419097    -1.16055499
 h      1.74131769     1.66355582    -0.52453863
 o      2.36938594    -1.03426171     0.50725461
 h      2.93528478    -0.26992461     0.79786270
 c     -2.50017897    -0.28620625    -0.42469969
 h     -2.63109294    -1.14273250    -1.11572705
 h     -2.86427150    -0.71462874     0.57155123
 h     -3.00333799     0.48412628    -0.86517751
 h     -0.11938181     0.78666277     1.65485801
          17

 c      1.29548587    -0.46983714    -0.11174454
 c      0.00475286    -1.14343735    -0.05193823
 c     -1.08429060    -0.13902800    -0.18729555
 c     -0.86174421     1.30397560     0.97039928
 c     -0.43266428     1.04875539    -0.43710214
 c      1.03818929     0.85939950    -0.52379291
 h     -0.15672178    -2.20104239    -0.02476032
 h     -1.69065092     1.93877269     1.30491839
 h     -0.74824604     1.83678837    -1.14084940
 h      1.74953193     1.71152356    -0.52756498
 o      2.38808687    -1.04207362     0.51468785
 h      2.94110342    -0.31752567     0.80438546
 c     -2.48657185    -0.29669447    -0.41374379
 h     -2.62497884    -1.15780966    -1.09417835
 h     -2.85716094    -0.69616378     0.55459765
 h     -3.03194292     0.54259163    -0.83830590
 h     -0.11665131     0.75555410     1.67359191
          17

 c      1.28494149    -0.46476525    -0.11362094
 c     -0.01036961    -1.14721645    -0.05571469
 c     -1.08600268    -0.14209323    -0.19612244
 c     -0.85510505     1.29473679     0.95522744
 c     -0.42838910     1.06909769    -0.44964517
 c      1.02715236     0.86513074    -0.51424332
 h     -0.17031527    -2.22256164     0.00693169
 h     -1.73426580     1.97455276     1.35986810
 h     -0.74125893     1.85443034    -1.12207162
 h      1.75505108     1.75443337    -0.53194809
 o      2.40572437    -1.04965869     0.52106719
 h      2.95391439    -0.36172199     0.81184322
 c     -2.47436496    -0.30938109    -0.40255990
 h     -2.62041030    -1.17106760    -1.07370103
 h     -2.85797611    -0.67334013     0.53351446
 h     -3.06072076     0.60453760    -0.80875181
 h     -0.12814211     0.73928291     1.68788409
          17

 c      1.27434844    -0.46007248    -0.11412245
 c     -0.02575744    -1.14926436    -0.05967970
 c     -1.08567533    -0.14658415    -0.20472568
 c     -0.84745847     1.28439227     0.94153579
 c     -0.42261752     1.09222536    -0.46295768
 c      1.01739400     0.87092826    -0.50337115
 h     -0.18303903    -2.24501236     0.04179785
 h     -1.76289784     1.99635212     1.40511830
 h     -0.74243948     1.87156946    -1.10901333
 h      1.75202848     1.78388125    -0.53674456
 o      2.42122507    -1.05766656     0.52586777
 h      2.98224565    -0.38933245     0.82484895
 c     -2.46459719    -0.32253111    -0.39235744
 h     -2.61830717    -1.18229030    -1.05592801
 h     -2.86895688    -0.65064685     0.51838304
 h     -3.08010917     0.65383357    -0.77220929
 h     -0.15370474     0.73835388     1.69477437
          17

 c      1.26412501    -0.45597342    -0.11307734
 c     -0.04104067    -1.15002625    -0.06367005
 c     -1.08294469    -0.15181145    -0.21314377
 c     -0.83969844     1.27360159     0.92988088
 c     -0.41583650     1.11685714    -0.47647273
 c      1.00951155     0.87715922    -0.49137939
 h     -0.19415313    -2.26137751     0.07834422
 h     -1.76973551     1.99908475     1.43540248
 h     -0.75327407     1.89256243    -1.10581313
 h      1.73808403     1.79548567    -0.54092703
 o      2.43412718    -1.06615059     0.52889836
 h      3.02663902    -0.39767960     0.84382255
 c     -2.45781530    -0.33500736    -0.38389127
 h     -2.61953178    -1.19175723    -1.04240533
 h     -2.89184657    -0.63178394     0.51793499
 h     -3.08520995     0.68158534    -0.72840469
 h     -0.19040408     0.75103368     1.69378403
          17

 c      1.25459174    -0.45257818    -0.11040140
 c     -0.05578907    -1.14988850    -0.06748833
 c     -1.07774466    -0.15713775    -0.22140177
 c     -0.83254767     1.26291686     0.92028148
 c     -0.40859253     1.14197443    -0.48976688
 c      1.00383369     0.88388906    -0.47848213
 h     -0.20329174    -2.26643939     0.11485179
 h     -1.75288982     1.98137175     1.44777234
 h     -0.77381961     1.91922073    -1.11403999
 h      1.71389290     1.78856263    -0.54352903
 o      2.44471448    -1.07445979     0.53037223
 h      3.07743825    -0.39603755     0.86376143
 c     -2.45434961    -0.34624894    -0.37721786
 h     -2.62480125    -1.19983965    -1.03420985
 h     -2.92553868    -0.61813877     0.53446558
 h     -3.07438239     0.68405013    -0.67925425
 h     -0.23258187     0.77321507     1.68739599
          17

 c      1.24598151    -0.44991967    -0.10608645
 c     -0.06950052    -1.14909542    -0.07092785
 c     -1.07033534    -0.16200962    -0.22951177
 c     -0.82669318     1.25290092     0.91224081
 c     -0.40150923     1.16696185    -0.50264598
 c      1.00040686     0.89087154    -0.46488439
 h     -0.21053728    -2.25772866     0.14971511
 h     -1.71357362     1.94411958     1.44089333
 h     -0.80203244     1.94948905    -1.13179250
 h      1.68312079     1.76615835    -0.54379745
 o      2.45351630    -1.08183046     0.53063220
 h      3.12244734    -0.39591627     0.87839877
 c     -2.45447013    -0.35615946    -0.37170559
 h     -2.63460720    -1.20658018    -1.03166215
 h     -2.96508818    -0.60903609     0.56268794
 h     -3.04829192     0.66117466    -0.62782581
 h     -0.27202375     0.79846011     1.68150259
          17

 c      1.23846148    -0.44797776    -0.10018348
 c     -0.08161040    -1.14772236    -0.07379881
 c     -1.06127638    -0.16595961    -0.23747825
 c     -0.82264821     1.24401311     0.90487273
 c     -0.39523340     1.19150973    -0.51508107
 c      0.99894825     0.89750361    -0.45076046
 h     -0.21637781    -2.23576403     0.18175554
 h     -1.65622973     1.89059394     1.41513360
 h     -0.83411507     1.97863091    -1.15475387
 h      1.65274200     1.73555715    -0.54140841
 o      2.46089928    -1.08777930     0.52992936
 h      3.15304755    -0.40458588     0.88348315
 c     -2.45824248    -0.36499809    -0.36642496
 h     -2.64914379    -1.21144168    -1.03422996
 h     -3.00363641    -0.60340030     0.59398843
 h     -3.00994937     0.61669827    -0.57799664
 h     -0.29950095     0.81929912     1.68411224
          17

 c      1.23215654    -0.44670163    -0.09278500
 c     -0.09151776    -1.14566459    -0.07595650
 c     -1.05135422    -0.16859782    -0.24530243
 c     -0.82027781     1.23621294     0.89724742
 c     -0.39032075     1.21540332    -0.52707666
 c      0.99884776     0.90285111    -0.43623856
 h     -0.22163504    -2.20402942     0.21050290
 h     -1.59051931     1.82792195     1.37380243
 h     -0.86568347     2.00167813    -1.17818684
 h      1.63276012     1.70803955    -0.53666813
 o      2.46697004    -1.09214218     0.52837457
 h      3.16543786    -0.42434311     0.87736423
 c     -2.46527338    -0.37344395    -0.36051595
 h     -2.66826763    -1.21336428    -1.04068249
 h     -3.03504861    -0.60082827     0.62095106
 h     -2.96563959     0.55997000    -0.53445641
 h     -0.30848326     0.83042203     1.70052644
          17

 c      1.22716791    -0.44603525    -0.08400852
 c     -0.09862869    -1.14264638    -0.07732573
 c     -1.04147449    -0.16960583    -0.25298188
 c     -0.81822991     1.22850547     0.88866691
 c     -0.38713397     1.23837487    -0.53858415
 c      0.99940885     0.90598036    -0.42142473
 h     -0.22737316    -2.16861952     0.23639536
 h     -1.53476452     1.76964008     1.32561501
 h     -0.89290536     2.01519126    -1.19840003
 h      1.63317506     1.69511625    -0.53028106
 o      2.47157195    -1.09503421     0.52594282
 h      3.16049434    -0.45308976     0.86080462
 c     -2.47458121    -0.38279262    -0.35331349
 h     -2.69151799    -1.21112998    -1.04946149
 h     -3.05520463    -0.60159372     0.63906580
 h     -2.92590177     0.50848671    -0.50259792
 h     -0.29852591     0.83146700     1.72813599
          17

 c      1.22358500    -0.44594383    -0.07398252
 c     -0.10241580    -1.13829725    -0.07790200
 c     -1.03254099    -0.16873494    -0.26050829
 c     -0.81403937     1.21905589     0.87857260
 c     -0.38578697     1.26005136    -0.54948171
 c      1.00036809     0.90662331    -0.40649121
 h     -0.23473699    -2.13701609     0.26068696
 h     -1.51555376     1.73511834     1.28500170
 h     -0.91316902     2.01788168    -1.21334166
 h      1.65776009     1.70086534    -0.52233638
 o      2.47425525    -1.09684964     0.52246756
 h      3.14416371    -0.48430369     0.83701330
 c     -2.48482860    -0.39474375    -0.34439077
 h     -2.71819490    -1.20391199    -1.05915397
 h     -3.06212010    -0.60626470     0.64659419
 h     -2.90337305     0.48527546    -0.48743971
 h     -0.27453125     0.82616932     1.75762189
          17

 c      1.22149046    -0.44642175    -0.06284069
 c     -0.10249224    -1.13233600    -0.07770495
 c     -1.02534346    -0.16581980    -0.26787014
 c     -0.80598506     1.20662383     0.86701326
 c     -0.38611391     1.27994671    -0.55959505
 c      1.00216774     0.90547257    -0.39173841
 h     -0.24464679    -2.11552822     0.28475609
 h     -1.54936574     1.73559282     1.26119380
 h     -0.92539138     2.01063047    -1.22271473
 h      1.70083649     1.71851275    -0.51157755
 o      2.47427496    -1.09824702     0.51765419
 h      3.12753623    -0.50727720     0.81143870
 c     -2.49510857    -0.41002275    -0.33372113
 h     -2.74746112    -1.19179698    -1.06890433
 h     -3.05575519    -0.61543236     0.64417412
 h     -2.90418625     0.50246761    -0.49091292
 h     -0.24326127     0.81936237     1.77877961
          17

 c      1.22095843    -0.44747300    -0.05072557
 c     -0.09868905    -1.12478861    -0.07669477
 c     -1.02048190    -0.16079796    -0.27505739
 c     -0.79512228     1.19197953     0.85528594
 c     -0.38766874     1.29746872    -0.56871085
 c      1.00558687     0.90366567    -0.37752715
 h     -0.25738009    -2.10635104     0.30895720
 h     -1.62112976     1.75950950     1.24704818
 h     -0.93014702     1.99631997    -1.22795013
 h      1.75164757     1.73639529    -0.49615603
 o      2.47086149    -1.09990597     0.51122301
 h      3.12270826    -0.51104830     0.78956280
 c     -2.50541384    -0.42723184    -0.32184557
 h     -2.77842432    -1.17590693    -1.07853789
 h     -3.03800067    -0.62964950     0.63490565
 h     -2.92257751     0.54749254    -0.50984121
 h     -0.21068142     0.81492766     1.78434048
          17

 c      1.22204047    -0.44908737    -0.03779268
 c     -0.09110599    -1.11604320    -0.07472388
 c     -1.01833360    -0.15371416    -0.28205441
 c     -0.78382046     1.17672717     0.84481093
 c     -0.38979575     1.31194951    -0.57655558
 c      1.01125045     0.90218242    -0.36417023
 h     -0.27227766    -2.10659172     0.33193843
 h     -1.70217621     1.78701732     1.23104758
 h     -0.92959374     1.97949422    -1.23205846
 h      1.80020816     1.74487431    -0.47474251
 o      2.46385077    -1.10198363     0.50318605
 h      3.13299334    -0.49313959     0.77256989
 c     -2.51597775    -0.44404487    -0.30977504
 h     -2.81015471    -1.15791150    -1.08823321
 h     -3.01274333    -0.64950602     0.62472650
 h     -2.94849555     0.59685797    -0.53783551
 h     -0.18095655     0.81517109     1.77082928
          17

 c      1.22475167    -0.45121768    -0.02421390
 c     -0.08011694    -1.10666543    -0.07158525
 c     -1.01903167    -0.14472108    -0.28882508
 c     -0.77392962     1.16203338     0.83622432
 c     -0.39175710     1.32272857    -0.58281117
 c      1.01944547     0.90162957    -0.35188495
 h     -0.28783866    -2.11025390     0.35116761
 h     -1.77175021     1.80486661     1.20751839
 h     -0.92687305     1.96546527    -1.23895903
 h      1.83970578     1.73859199    -0.44689643
 o      2.45390719    -1.10393353     0.49389704
 h      3.14951651    -0.46252559     0.75657054
 c     -2.52671561    -0.45863059    -0.29874366
 h     -2.84165488    -1.13941418    -1.09801621
 h     -2.98534085    -0.67573311     0.62196577
 h     -2.97472439     0.63265967    -0.56833331
 h     -0.15622951     0.82084620     1.73841604
          17

 c      1.22906039    -0.45376408    -0.01018020
 c     -0.06632761    -1.09714895    -0.06711030
 c     -1.02245186    -0.13407786    -0.29530425
 c     -0.76662845     1.14857903     0.82944770
 c     -0.39289958     1.32930454    -0.58723934
 c      1.03014150     0.90224459    -0.34079318
 h     -0.30213692    -2.11120731     0.36409873
 h     -1.81883207     1.80680012     1.17564020
 h     -0.92469610     1.95861687    -1.25189477
 h      1.86663329     1.71611511    -0.41295116
 o      2.44197117    -1.10500246     0.48378266
 h      3.15999172    -0.43177044     0.73683381
 c     -2.53734408    -0.46992364    -0.28986920
 h     -2.87183793    -1.12167335    -1.10745063
 h     -2.96068313    -0.70894765     0.63429577
 h     -2.99753604     0.64536483    -0.59591763
 h     -0.13643216     0.83126307     1.69083352
          17

 c      1.23487514    -0.45656214     0.00409320
 c     -0.05050647    -1.08777464    -0.06123921
 c     -1.02822902    -0.12213377    -0.30139891
 c     -0.76278012     1.13680674     0.82391871
 c     -0.39281420     1.33150162    -0.58986050
 c      1.04303535     0.90392308    -0.33093529
 h     -0.31328325    -2.10514522     0.36905574
 h     -1.83830531     1.79051751     1.13685357
 h     -0.92365602     1.96055252    -1.27145416
 h      1.88062020     1.67937652    -0.37381398
 o      2.42879614    -1.10465936     0.47316127
 h      3.15611472    -0.41025010     0.71065719
 c     -2.54771549    -0.47748654    -0.28369718
 h     -2.89955179    -1.10569558    -1.11568289
 h     -2.94059043    -0.74868981     0.66349396
 h     -3.01540132     0.63135260    -0.61644477
 h     -0.11896023     0.84439389     1.63535703
          17

 c      1.24202330    -0.45937483     0.01835843
 c     -0.03350804    -1.07858831    -0.05404514
 c     -1.03580974    -0.10930049    -0.30699564
 c     -0.76313836     1.12703835     0.81879814
 c     -0.39137780     1.32952220    -0.59103029
 c      1.05754656     0.90621804    -0.32228984
 h     -0.31978441    -2.09031755     0.36559307
 h     -1.82848586     1.75589555     1.09358935
 h     -0.92170750     1.96957615    -1.29484366
 h      1.88472838     1.63362429    -0.33075581
 o      2.41486857    -1.10269684     0.46223374
 h      3.13501864    -0.40263698     0.67756030
 c     -2.55791904    -0.48139981    -0.27999460
 h     -2.92363739    -1.09249066    -1.12172900
 h     -2.92335419    -0.79256450     0.70316466
 h     -3.02816382     0.59103229    -0.62693257
 h     -0.09883841     0.85731199     1.58187957
          17

 c      1.25022085    -0.46189597     0.03232523
 c     -0.01619450    -1.06943089    -0.04573198
 c     -1.04452933    -0.09602239    -0.31197087
 c     -0.76820723     1.11940192     0.81329203
 c     -0.38864209     1.32384123    -0.59133538
 c      1.07278924     0.90835216    -0.31480590
 h     -0.32081120    -2.06765768     0.35454034
 h     -1.79075416     1.70468708     1.04897186
 h     -0.91535383     1.98197774    -1.31720743
 h      1.88591983     1.58744415    -0.28507226
 o      2.40044661    -1.09923133     0.45111886
 h      3.09896313    -0.40903282     0.63880170
 c     -2.56807622    -0.48218113    -0.27803479
 h     -2.94298812    -1.08326750    -1.12478771
 h     -2.90600681    -0.83671568     0.74250834
 h     -3.03699877     0.52856153    -0.62565762
 h     -0.07086625     0.86746423     1.53962000
          17

 c      1.25903907    -0.46376896     0.04565475
 c      0.00063453    -1.05997787    -0.03661931
 c     -1.05369407    -0.08275054    -0.31620274
 c     -0.77770304     1.11360766     0.80702983
 c     -0.38468433     1.31504776    -0.59140872
 c      1.08766483     0.90936692    -0.30844855
 h     -0.31640121    -2.04068005     0.33788951
 h     -1.73154392     1.64162359     1.00711535
 h     -0.90133702     1.99385390    -1.33372546
 h      1.89403979     1.55137765    -0.23756777
 o      2.38556585    -1.09473510     0.43987837
 h      3.05558511    -0.42460097     0.59704431
 c     -2.57807767    -0.48078059    -0.27697540
 h     -2.95659835    -1.07945003    -1.12444865
 h     -2.88645738    -0.87714059     0.77156355
 h     -3.04517105     0.45308669    -0.61273028
 h     -0.03401046     0.87436564     1.51237278
          17

 c      1.26788512    -0.46461137     0.05796544
 c      0.01628911    -1.04979673    -0.02710827
 c     -1.06265773    -0.06991550    -0.31958117
 c     -0.78989658     1.10870291     0.80008029
 c     -0.37952805     1.30373320    -0.59178136
 c      1.10127633     0.90853023    -0.30321324
 h     -0.30750898    -2.01501234     0.31848378
 h     -1.66745493     1.57708676     0.97388118
 h     -0.87766307     2.00228597    -1.34104026
 h      1.91695940     1.53357830    -0.18839292
 o      2.37005057    -1.09005772     0.42854845
 h      3.01793345    -0.43936905     0.55583847
 c     -2.58739767    -0.47868851    -0.27598894
 h     -2.96360636    -1.08245384    -1.12074391
 h     -2.86403274    -0.91067418     0.78379089
 h     -3.05946071     0.38068800    -0.59110161
 h      0.00608763     0.87991830     1.49723382
          17

 c      1.27602496    -0.46402458     0.06885779
 c      0.03018767    -1.03846755    -0.01761451
 c     -1.07088465    -0.05790037    -0.32201361
 c     -0.80139147     1.10301184     0.79253683
 c     -0.37313540     1.29043634    -0.59279914
 c      1.11347223     0.90578532    -0.29904580
 h     -0.29567395    -1.99702781     0.29936102
 h     -1.63048247     1.52934755     0.95738506
 h     -0.84388951     2.00581123    -1.33779943
 h      1.95407411     1.53486404    -0.13804773
 o      2.35376427    -1.08619560     0.41722388
 h      3.00034057    -0.44206626     0.51813243
 c     -2.59507820    -0.47781981    -0.27431732
 h     -2.96334815    -1.09322848    -1.11402616
 h     -2.83913436    -0.93545143     0.77650090
 h     -3.09044152     0.33288400    -0.56649739
 h      0.04003099     0.88683451     1.48845155
          17

 c      1.28267221    -0.46158300     0.07795438
 c      0.04179544    -1.02578863    -0.00847766
 c     -1.07798187    -0.04703421    -0.32343229
 c     -0.80878338     1.09500731     0.78442482
 c     -0.36541351     1.27561704    -0.59459926
 c      1.12483110     0.90172291    -0.29575779
 h     -0.28218530    -1.99134690     0.28281567
 h     -1.65301487     1.51583265     0.96481879
 h     -0.80105244     2.00458587    -1.32472614
 h      1.99626670     1.54914303    -0.08855577
 o      2.33721264    -1.08367990     0.40615928
 h      3.00810620    -0.42997725     0.48437574
 c     -2.60026002    -0.47948485    -0.27165399
 h     -2.95545685    -1.11175157    -1.10475663
 h     -2.81279980    -0.95123335     0.75086654
 h     -3.14645133     0.32414946    -0.54316831
 h      0.05958654     0.89696356     1.48150583
          17

 c      1.28712605    -0.45685004     0.08494543
 c      0.05055347    -1.01196980     0.00010358
 c     -1.08369244    -0.03760962    -0.32380534
 c     -0.81235827     1.08510283     0.77631257
 c     -0.35620400     1.25963454    -0.59714094
 c      1.13609125     0.89715598    -0.29307901
 h     -0.26719991    -1.99835696     0.26972853
 h     -1.72672765     1.53250365     0.99421843
 h     -0.75146510     2.00048298    -1.30449993
 h      2.03241530     1.56838800    -0.04306259
 o      2.32174481    -1.08232422     0.39571331
 h      3.03289557    -0.41268719     0.45300684
 c     -2.60307238    -0.48315138    -0.26860000
 h     -2.94000457    -1.13680435    -1.09337916
 h     -2.78646321    -0.95979801     0.71229297
 h     -3.22327744     0.34744667    -0.51903853
 h      0.06044772     0.91065506     1.47449989
          17

 c      1.28891094    -0.44945962     0.08963170
 c      0.05588647    -0.99763395     0.00806886
 c     -1.08788516    -0.02988582    -0.32313893
 c     -0.81513038     1.07501831     0.76923193
 c     -0.34529465     1.24273969    -0.60024078
 c      1.14772358     0.89281541    -0.29076031
 h     -0.24968284    -2.01388740     0.25974182
 h     -1.81421103     1.56100044     1.03558735
 h     -0.69836435     1.99697070    -1.28136326
 h      2.05432629     1.58619875    -0.00465332
 o      2.30889826    -1.08173828     0.38618155
 h      3.06129396    -0.40299480     0.42263805
 c     -2.60445748    -0.48707179    -0.26637750
 h     -2.91759994    -1.16620565    -1.08037641
 h     -2.76188343    -0.96519742     0.67071195
 h     -3.30637106     0.38240150    -0.48935453
 h      0.04239389     0.92701035     1.46788922
          17

 c      1.28787580    -0.43925077     0.09195714
 c      0.05730556    -0.98360525     0.01544262
 c     -1.09054763    -0.02406789    -0.32147223
 c     -0.81954196     1.06612015     0.76394467
 c     -0.33248338     1.22512152    -0.60363033
 c      1.15984535     0.88928570    -0.28862401
 h     -0.22826031    -2.03135425     0.25204670
 h     -1.88748219     1.58758774     1.07934792
 h     -0.64520968     1.99828302    -1.26008690
 h      2.05780343     1.59865356     0.02432765
 o      2.29977376    -1.08171981     0.37771969
 h      3.08296570    -0.40935862     0.39285792
 c     -2.60529561    -0.48962337    -0.26624999
 h     -2.88936485    -1.19737422    -1.06643252
 h     -2.74087426    -0.97323025     0.63915150
 h     -3.38155186     0.41147186    -0.45189876
 h      0.00860691     0.94438608     1.46406014
          17

 c      1.28422785    -0.42638898     0.09201904
 c      0.05453036    -0.97065686     0.02228081
 c     -1.09176575    -0.02029162    -0.31887517
 c     -0.82696728     1.05918636     0.76070617
 c     -0.31766785     1.20704625    -0.60707635
 c      1.17227909     0.88702740    -0.28657547
 h     -0.20216160    -2.04445759     0.24605420
 h     -1.93336218     1.60547153     1.11898096
 h     -0.59470405     2.00752559    -1.24418448
 h      2.04212861     1.60413329     0.04246072
 o      2.29483450    -1.08225312     0.37035184
 h      3.09270970    -0.43480570     0.36389985
 c     -2.60611266    -0.48985065    -0.26902296
 h     -2.85680924    -1.22787866    -1.05251050
 h     -2.72448007    -0.98890942     0.62834050
 h     -3.43944238     0.42447515    -0.40734809
 h     -0.03498230     0.96081860     1.46700464
          17

 c      1.27849077    -0.41142396     0.09005293
 c      0.04756785    -0.95935226     0.02864404
 c     -1.09169626    -0.01861468    -0.31544281
 c     -0.83814044     1.05463661     0.75939946
 c     -0.30091028     1.18902208    -0.61049607
 c      1.18460151     0.88637806    -0.28461308
 h     -0.17165324    -2.04888749     0.24164313
 h     -1.94718246     1.61175560     1.15021797
 h     -0.54816059     2.02457582    -1.23435193
 h      2.00968274     1.60328888     0.04938179
 o      2.29389843    -1.08343072     0.36400529
 h      3.09043179    -0.47771059     0.33617655
 c     -2.60721107    -0.48761912    -0.27455807
 h     -2.82167165    -1.25571150    -1.03971820
 h     -2.71219300    -1.01262274     0.63957246
 h     -3.47487762     0.41682604    -0.35798909
 h     -0.08111269     0.97444487     1.48135837
          17

 c      1.27140168    -0.39525826     0.08639783
 c      0.03673718    -0.94998348     0.03458804
 c     -1.09054697    -0.01900785    -0.31128669
 c     -0.85328060     1.05267071     0.75981277
 c     -0.28243435     1.17182436    -0.61394617
 c      1.19614590     0.88749762    -0.28285411
 h     -0.13801806    -2.04300915     0.23914043
 h     -1.92869847     1.60553548     1.17010070
 h     -0.50576379     2.04566966    -1.22856978
 h      1.96610116     1.59947001     0.04608333
 o      2.29615692    -1.08545938     0.35855957
 h      3.08169193    -0.53200062     0.30983309
 c     -2.60874350    -0.48351058    -0.28182777
 h     -2.78578181    -1.27928475    -1.02902761
 h     -2.70235767    -1.03950850     0.66420323
 h     -3.48573069     0.38763911    -0.30684566
 h     -0.12394407     0.98388710     1.51012466
          17

 c      1.26378451    -0.37903314     0.08145169
 c      0.02264887    -0.94256462     0.04016102
 c     -1.08856725    -0.02133922    -0.30652688
 c     -0.87197015     1.05329457     0.76190650
 c     -0.26258551     1.15633273    -0.61749630
 c      1.20600561     0.89028309    -0.28156169
 h     -0.10330717    -2.02801169     0.23923236
 h     -1.88105120     1.58745707     1.17668540
 h     -0.46735127     2.06517201    -1.22374388
 h      1.92043494     1.59929347     0.03524196
 o      2.30023545    -1.08869469     0.35390838
 h      3.07823343    -0.58749911     0.28422267
 c     -2.61064038    -0.47847622    -0.28954202
 h     -2.75097490    -1.29731419    -1.02105249
 h     -2.69327269    -1.06305747     0.69039827
 h     -3.47267641     0.33910347    -0.25721016
 h     -0.16162145     0.98839730     1.55204464
          17

 c      1.25643546    -0.36396379     0.07562582
 c      0.00614736    -0.93686341     0.04540604
 c     -1.08604477    -0.02534731    -0.30128468
 c     -0.89305400     1.05624723     0.76580808
 c     -0.24181060     1.14331985    -0.62111516
 c      1.21317681     0.89438285    -0.28110475
 h     -0.06997775    -2.00772943     0.24287572
 h     -1.81221858     1.56056636     1.16969022
 h     -0.43297969     2.07789212    -1.21734932
 h      1.88367963     1.61185334     0.02081947
 o      2.30455387    -1.09348672     0.35000227
 h      3.09397357    -0.63351364     0.25769507
 c     -2.61247506    -0.47361724    -0.29665851
 h     -2.71905126    -1.30878112    -1.01605557
 h     -2.68374918    -1.07838569     0.70875815
 h     -3.44021452     0.27713762    -0.21218735
 h     -0.19605679     0.98771458     1.60127382
          17

 c      1.25003640    -0.35117904     0.06930570
 c     -0.01177390    -0.93249184     0.05037216
 c     -1.08330470    -0.03061350    -0.29567486
 c     -0.91451717     1.06078720     0.77143553
 c     -0.22066435     1.13331534    -0.62464062
 c      1.21698209     0.89951539    -0.28177222
 h     -0.04044767    -1.98784880     0.25116607
 h     -1.73913131     1.53279125     1.15261703
 h     -0.40308902     2.08056695    -1.20822159
 h      1.86403110     1.64430093     0.00602101
 o      2.30817692    -1.09976761     0.34679625
 h      3.13308617    -0.66635405     0.22879892
 c     -2.61328839    -0.47022345    -0.30256239
 h     -2.69173449    -1.31304613    -1.01416608
 h     -2.67307644    -1.08318965     0.71385030
 h     -3.39883473     0.21294808    -0.17384309
 h     -0.23033045     0.98188078     1.64998948
          17

 c      1.24510295    -0.34160359     0.06282182
 c     -0.03005948    -0.92908105     0.05513671
 c     -1.08070402    -0.03655816    -0.28980466
 c     -0.93330797     1.06542013     0.77803894
 c     -0.19980725     1.12655546    -0.62781500
 c      1.21753318     0.90594351    -0.28354705
 h     -0.01669505    -1.97411636     0.26507621
 h     -1.69207296     1.52016206     1.13564602
 h     -0.37847343     2.07245982    -1.19669493
 h      1.86168233     1.69555361    -0.00912673
 o      2.31127215    -1.10696301     0.34414787
 h      3.18382472    -0.69119913     0.19806553
 c     -2.61152477    -0.46979648    -0.30711105
 h     -2.67058449    -1.31009503    -1.01570463
 h     -2.66082907    -1.07753172     0.70382600
 h     -3.36614706     0.16336522    -0.14193137
 h     -0.26657686     0.97118187     1.69138011
          17

 c      1.24197459    -0.33587082     0.05642598
 c     -0.04765313    -0.92650012     0.05983177
 c     -1.07860036    -0.04249258    -0.28379572
 c     -0.94636177     1.06837847     0.78450971
 c     -0.17996475     1.12298008    -0.63034300
 c      1.21566491     0.91442886    -0.28612218
 h     -0.00013950    -1.96989206     0.28506206
 h     -1.70345949     1.54152833     1.13136335
 h     -0.36023616     2.05550549    -1.18448831
 h      1.86975706     1.75594557    -0.02726195
 o      2.31448147    -1.11443079     0.34184122
 h      3.22885858    -0.71509378     0.16759088
 c     -2.60565261    -0.47349788    -0.31054426
 h     -2.65685662    -1.30084238    -1.02152391
 h     -2.64674918    -1.06352433     0.67995103
 h     -3.35998175     0.14429992    -0.11411956
 h     -0.30545471     0.95615239     1.72111109
          17

 c      1.24083311    -0.33425206     0.05027113
 c     -0.06353326    -0.92497683     0.06465433
 c     -1.07729041    -0.04772093    -0.27782011
 c     -0.95369096     1.06955448     0.79086507
 c     -0.16186157     1.12225987    -0.63193877
 c      1.21245294     0.92563049    -0.28910426
 h      0.00816381    -1.97460151     0.31074566
 h     -1.77142355     1.59639187     1.13782473
 h     -0.34974896     2.03412176    -1.17446192
 h      1.87993567     1.81344780    -0.05103279
 o      2.31826370    -1.12175147     0.33967900
 h      3.25556932    -0.74214283     0.13946774
 c     -2.59553629    -0.48104516    -0.31311802
 h     -2.65134514    -1.28724561    -1.03317093
 h     -2.63080214    -1.04521674     0.64662900
 h     -3.38245545     0.15765138    -0.09016125
 h     -0.34632758     0.93752613     1.73758108
          17

 c      1.24172365    -0.33663576     0.04440639
 c     -0.07675835    -0.92500498     0.06984770
 c     -1.07695650    -0.05161403    -0.27209109
 c     -0.95810716     1.07055192     0.79800701
 c     -0.14619228     1.12388489    -0.63235013
 c      1.20887436     0.93965795    -0.29213264
 h      0.00735190    -1.98438182     0.34093242
 h     -1.86288299     1.66446201     1.14131228
 h     -0.34850552     2.01429523    -1.17007182
 h      1.88614709     1.85874527    -0.08162610
 o      2.32272493    -1.12873447     0.33753009
 h      3.25845179    -0.77326174     0.11493739
 c     -2.58258752    -0.49070095    -0.31497794
 h     -2.65428463    -1.27172481    -1.05244703
 h     -2.61339180    -1.02850961     0.61166557
 h     -3.41811721     0.19054865    -0.07406407
 h     -0.38746585     0.91615599     1.74192955
          17

 c      1.24457128    -0.34258607     0.03879699
 c     -0.08654477    -0.92710500     0.07565499
 c     -1.07763649    -0.05364466    -0.26680441
 c     -0.96215851     1.07279313     0.80624254
 c     -0.13363185     1.12734875    -0.63141083
 c      1.20570388     0.95602615    -0.29489933
 h     -0.00314739    -1.99422624     0.37396206
 h     -1.94939028     1.72774835     1.13300849
 h     -0.35769373     2.00147162    -1.17421974
 h      1.88527064     1.88662508    -0.11879083
 o      2.32762390    -1.13536379     0.33534932
 h      3.23876586    -0.80694165     0.09400232
 c     -2.56845649    -0.50048837    -0.31652361
 h     -2.66530114    -1.25589654    -1.08024370
 h     -2.59551571    -1.02048991     0.58549350
 h     -3.44919677     0.22789615    -0.07016195
 h     -0.42616842     0.89286416     1.73809425
          17

 c      1.24919135    -0.35146008     0.03336093
 c     -0.09235056    -0.93159764     0.08225971
 c     -1.07919375    -0.05343722    -0.26208291
 c     -0.96737149     1.07700550     0.81513227
 c     -0.12484459     1.13237199    -0.62913900
 c      1.20347862     0.97380705    -0.29716378
 h     -0.02338889    -1.99995253     0.40816019
 h     -2.01560330     1.77657100     1.11083819
 h     -0.37746867     1.99786653    -1.18769711
 h      1.87684515     1.89576478    -0.16127708
 o      2.33234641    -1.14177678     0.33320921
 h      3.20482429    -0.83955783     0.07488343
 c     -2.55432569    -0.50903331    -0.31841831
 h     -2.68333244    -1.23961433    -1.11538535
 h     -2.57858775    -1.02717353     0.57724335
 h     -3.46403484     0.25918786    -0.08033573
 h     -0.45906663     0.86821774     1.73231269
          17

 c      1.25529916    -0.36253307     0.02800733
 c     -0.09392775    -0.93847421     0.08973869
 c     -1.08130409    -0.05081641    -0.25794528
 c     -0.97458066     1.08346948     0.82394103
 c     -0.12046009     1.13899210    -0.62578094
 c      1.20243316     0.99178532    -0.29878251
 h     -0.05277208    -1.99924960     0.44219206
 h     -2.05434521     1.80657669     1.07600933
 h     -0.40636894     2.00131643    -1.20837720
 h      1.86296014     1.88856011    -0.20721592
 o      2.33590714    -1.14824884     0.33133757
 h      3.17199051    -0.86566620     0.05341971
 c     -2.54095891    -0.51583037    -0.32107250
 h     -2.70657418    -1.22118826    -1.15448366
 h     -2.56398296    -1.05007030     0.58849108
 h     -3.45684335     0.27848594    -0.10419443
 h     -0.48310223     0.84255470     1.73117199
          17

 c      1.26252126    -0.37508996     0.02266292
 c     -0.09132566    -0.94736527     0.09804046
 c     -1.08348111    -0.04582326    -0.25430301
 c     -0.98413822     1.09219584     0.83208188
 c     -0.12098763     1.14742540    -0.62172054
 c      1.20240953     1.00855449    -0.29972686
 h     -0.09006259    -1.99196729     0.47528318
 h     -2.06260587     1.81613934     1.03094084
 h     -0.44148779     2.00687787    -1.23203652
 h      1.84842432     1.87123761    -0.25449946
 o      2.33731166    -1.15507733     0.33005365
 h      3.15706749    -0.88000809     0.02412040
 c     -2.52885803    -0.52112289    -0.32434765
 h     -2.73259100    -1.19853188    -1.19296656
 h     -2.55270291    -1.08510788     0.61149291
 h     -3.42589603     0.28311541    -0.13989889
 h     -0.49704352     0.81656436     1.73846068
          17

 c      1.27041299    -0.38847346     0.01728255
 c     -0.08484867    -0.95759008     0.10699143
 c     -1.08514030    -0.03869033    -0.25098089
 c     -0.99596232     1.10294928     0.83934750
 c     -0.12670096     1.15784264    -0.61731896
 c      1.20283402     1.02262314    -0.30006080
 h     -0.13355252    -1.97991263     0.50731189
 h     -2.04005795     1.80537866     0.97858268
 h     -0.47932570     2.00955404    -1.25407635
 h      1.84044836     1.85325358    -0.30134612
 o      2.33641141    -1.16232442     0.32947856
 h      3.16484149    -0.88178330    -0.01517324
 c     -2.51828867    -0.52552662    -0.32784832
 h     -2.75861117    -1.17031376    -1.22649463
 h     -2.54535091    -1.12539408     0.63451578
 h     -3.37276730     0.27315216    -0.18460599
 h     -0.50240890     0.79206714     1.75309962
          17

 c      1.27848959    -0.40210791     0.01185063
 c     -0.07498418    -0.96827753     0.11633099
 c     -1.08568270    -0.02978974    -0.24775021
 c     -1.00953993     1.11521337     0.84581550
 c     -0.13756662     1.17022962    -0.61279426
 c      1.20291616     1.03270149    -0.29988684
 h     -0.18130219    -1.96614386     0.53870320
 h     -1.98962099     1.77654736     0.92238464
 h     -0.51669200     2.00611139    -1.27089764
 h      1.84631300     1.84403695    -0.34690175
 o      2.33418024    -1.16973765     0.32932934
 h      3.18354584    -0.87590498    -0.06000550
 c     -2.50918134    -0.52976246    -0.33129831
 h     -2.78189038    -1.13658522    -1.25204368
 h     -2.54226608    -1.16438358     0.64756493
 h     -3.30286072     0.25205994    -0.23457462
 h     -0.50285673     0.77209863     1.77019620
          17

 c      1.28626439    -0.41551801     0.00638158
 c     -0.06232635    -0.97854640     0.12577688
 c     -1.08457447    -0.01957630    -0.24436256
 c     -1.02380368     1.12809175     0.85158723
 c     -0.15324105     1.18435204    -0.60817783
 c      1.20208311     1.03817817    -0.29933409
 h     -0.23131866    -1.95367063     0.57001001
 h     -1.92041010     1.73603544     0.86634601
 h     -0.55128528     1.99567940    -1.28056509
 h      1.86882523     1.84720236    -0.39106362
 o      2.33190912    -1.17699041     0.32913844
 h      3.19720207    -0.86890039    -0.10287906
 c     -2.50097416    -0.53467291    -0.33464439
 h     -2.80004351    -1.09891334    -1.26849891
 h     -2.54366105    -1.19720295     0.64445816
 h     -3.22673427     0.22832887    -0.28533833
 h     -0.50266483     0.76013330     1.78398728
          17

 c      1.29329008    -0.42832842     0.00091725
 c     -0.04753423    -0.98768931     0.13510650
 c     -1.08140403    -0.00854716    -0.24058233
 c     -1.03676348     1.14008096     0.85665480
 c     -0.17310545     1.19977108    -0.60331664
 c      1.20026485     1.03931830    -0.29862113
 h     -0.28147518    -1.94400114     0.60126503
 h     -1.85333201     1.69814659     0.81425675
 h     -0.58199686     1.97970369    -1.28302529
 h      1.90372044     1.85787888    -0.43329192
 o      2.33055823    -1.18386713     0.32852326
 h      3.19540146    -0.86562010    -0.13766827
 c     -2.49259375    -0.54129551    -0.33795598
 h     -2.81131057    -1.06018808    -1.27688276
 h     -2.54969264    -1.22081596     0.62271977
 h     -3.16000481     0.21625885    -0.33252187
 h     -0.50548079     0.75915467     1.79017553
          17

 c      1.29919199    -0.44025063    -0.00447709
 c     -0.03132148    -0.99527261     0.14421385
 c     -1.07591354     0.00277744    -0.23620865
 c     -1.04547648     1.14906728     0.86103489
 c     -0.19630037     1.21587385    -0.59790195
 c      1.19771214     1.03688757    -0.29807990
 h     -0.32923383    -1.93643356     0.63152277
 h     -1.82225262     1.68599491     0.76721771
 h     -0.60904204     1.96167786    -1.28011203
 h      1.94246604     1.86681841    -0.47194964
 o      2.33064099    -1.19028490     0.32727067
 h      3.17474944    -0.86862229    -0.16108333
 c     -2.48297637    -0.55042871    -0.34129528
 h     -2.81474863    -1.02413854    -1.28023188
 h     -2.56045401    -1.23412743     0.58326725
 h     -3.11701752     0.23030008    -0.37322800
 h     -0.51356447     0.77100278     1.78702828
          17

 c      1.30369371    -0.45106575    -0.00971625
 c     -0.01444585    -1.00110463     0.15310212
 c     -1.06801907     0.01385531    -0.23108413
 c     -1.04826114     1.15383832     0.86476157
 c     -0.22176610     1.23193283    -0.59152694
 c      1.19466309     1.03166419    -0.29808880
 h     -0.37156455    -1.92866172     0.65901330
 h     -1.84851803     1.71428900     0.72349420
 h     -0.63383318     1.94654969    -1.27524293
 h      1.97675336     1.86583802    -0.50486845
 o      2.33225786    -1.19627366     0.32534938
 h      3.13803016    -0.87830899    -0.17295565
 c     -2.47197597    -0.56157785    -0.34479971
 h     -2.81027907    -0.99452041    -1.28298099
 h     -2.57598276    -1.23853786     0.53066702
 h     -3.09993421     0.27205111    -0.40603442
 h     -0.52705711     0.79584966     1.77603766
          17

 c      1.30663632    -0.46061022    -0.01469953
 c      0.00232297    -1.00512343     0.16182820
 c     -1.05783641     0.02412781    -0.22508602
 c     -1.04712096     1.15578680     0.86725943
 c     -0.24834399     1.24723599    -0.58379000
 c      1.19119587     1.02422261    -0.29899244
 h     -0.40529099    -1.91814898     0.68179419
 h     -1.91260558     1.76932545     0.68561928
 h     -0.65834304     1.93941768    -1.27243126
 h      2.00075845     1.85007717    -0.53012984
 o      2.33508578    -1.20197897     0.32294440
 h      3.09412118    -0.89277019    -0.17684136
 c     -2.46032429    -0.57277789    -0.34895185
 h     -2.79845175    -0.97410858    -1.28973595
 h     -2.59647378    -1.23870275     0.47360293
 h     -3.09897383     0.32768631    -0.42958448
 h     -0.54334576     0.83187766     1.76248009
          17

 c      1.30799590    -0.46876474    -0.01932080
 c      0.01825161    -1.00729193     0.17044988
 c     -1.04569615     0.03304841    -0.21810507
 c     -1.04526747     1.15720724     0.86743689
 c     -0.27495489     1.26128624    -0.57444941
 c      1.18723324     1.01491356    -0.30104994
 h     -0.42768135    -1.90330855     0.69843190
 h     -1.98254498     1.82811820     0.65963713
 h     -0.68392886     1.94352886    -1.27447390
 h      2.01150207     1.81798761    -0.54648265
 o      2.33838524    -1.20766840     0.32048945
 h      3.05763432    -0.90766347    -0.18053628
 c     -2.44874452    -0.58170576    -0.35461260
 h     -2.77990407    -0.96396336    -1.30373224
 h     -2.62265407    -1.24224667     0.42390078
 h     -3.10293643     0.38009864    -0.44276110
 h     -0.55759385     0.87585383     1.75471271
          17

 c      1.30789771    -0.47544112    -0.02348713
 c      0.03269118    -1.00754124     0.17899043
 c     -1.03210534     0.04010201    -0.21004077
 c     -1.04485055     1.15966275     0.86444616
 c     -0.30074071     1.27395545    -0.56357436
 c      1.18256981     1.00388622    -0.30441075
 h     -0.43699990    -1.88409764     0.70843587
 h     -2.03850803     1.87583845     0.64932801
 h     -0.71028795     1.95866857    -1.28124607
 h      2.00875040     1.77089879    -0.55353294
 o      2.34130856    -1.21362898     0.31850777
 h      3.04379992    -0.91795832    -0.19341924
 c     -2.43758861    -0.58666330    -0.36263273
 h     -2.75484885    -0.96338195    -1.32573397
 h     -2.65551946    -1.25633663     0.39174060
 h     -3.10452173     0.41710512    -0.44549928
 h     -0.56498518     0.92477520     1.76078355
          17

 c      1.30661950    -0.48057066    -0.02714088
 c      0.04511643    -1.00574923     0.18741543
 c     -1.01767026     0.04481965    -0.20081772
 c     -1.04681432     1.16389215     0.85822864
 c     -0.32507578     1.28546353    -0.55156019
 c      1.17686017     0.99109112    -0.30910091
 h     -0.43288593    -1.86219316     0.71246100
 h     -2.07162699     1.90531002     0.65548685
 h     -0.73549186     1.98133055    -1.28965841
 h      1.99519846     1.71290802    -0.55191809
 o      2.34360794    -1.21989382     0.31712674
 h      3.05706580    -0.92245939    -0.21852542
 c     -2.42706068    -0.58708675    -0.37326585
 h     -2.72299407    -0.97041291    -1.35395086
 h     -2.69457656    -1.28184974     0.37882295
 h     -3.10000557     0.43209522    -0.43883001
 h     -0.56387878     0.97753138     1.78291002
          17

 c      1.30456753    -0.48410745    -0.03027158
 c      0.05515660    -1.00173802     0.19562221
 c     -1.00302521     0.04680798    -0.19040594
 c     -1.05125522     1.17014063     0.84964712
 c     -0.34748175     1.29620015    -0.53898649
 c      1.16958115     0.97627897    -0.31501325
 h     -0.41651867    -1.84094530     0.71234963
 h     -2.07883995     1.91346397     0.67706559
 h     -0.75702369     2.00648130    -1.29534416
 h      1.97689112     1.65094082    -0.54345950
 o      2.34587862    -1.22614716     0.31585005
 h      3.08720739    -0.92538969    -0.24878477
 c     -2.41744778    -0.58350039    -0.38605296
 h     -2.68390140    -0.98249829    -1.38486250
 h     -2.73636414    -1.31202700     0.37767464
 h     -3.08799695     0.42265036    -0.42456084
 h     -0.55699406     1.03463609     1.81494136
          17

 c      1.30221938    -0.48604994    -0.03291080
 c      0.06260867    -0.99530046     0.20345244
 c     -0.98879264     0.04579514    -0.17882866
 c     -1.05782148     1.17846118     0.84009420
 c     -0.36754881     1.30652306    -0.52644029
 c      1.16006301     0.95907520    -0.32192690
 h     -0.39044039    -1.82500041     0.71092828
 h     -2.06039896     1.89957786     0.71192147
 h     -0.77283967     2.02941892    -1.29455414
 h      1.96286411     1.59403697    -0.53095645
 o      2.34893073    -1.23198810     0.31398711
 h      3.11946080    -0.93213983    -0.27385689
 c     -2.40902729    -0.57699033    -0.40027385
 h     -2.63747313    -0.99695445    -1.41439495
 h     -2.77560736    -1.33764698     0.37801233
 h     -3.06899009     0.38990716    -0.40500715
 h     -0.54923314     1.09636919     1.84611622
          17

 c      1.30005431    -0.48647099    -0.03511729
 c      0.06740812    -0.98629235     0.21075002
 c     -0.97557547     0.04168661    -0.16615624
 c     -1.06593763     1.18879175     0.83098084
 c     -0.38491219     1.31662068    -0.51439599
 c      1.14775624     0.93924996    -0.32960122
 h     -0.35781023    -1.81918667     0.71131094
 h     -2.01988503     1.86526179     0.75703236
 h     -0.78189764     2.04684133    -1.28524230
 h      1.96200495     1.55044822    -0.51711399
 o      2.35327199    -1.23713611     0.31104868
 h      3.14303750    -0.94593858    -0.28649722
 c     -2.40180883    -0.56883053    -0.41531130
 h     -2.58429563    -1.01125782    -1.43896681
 h     -2.80732930    -1.35177913     0.37189108
 h     -3.04587620     0.33920265    -0.38277084
 h     -0.54485473     1.16167412     1.86650399
          17

 c      1.29849782    -0.48554462    -0.03696247
 c      0.06955788    -0.97480825     0.21747052
 c     -0.96397158     0.03461781    -0.15249597
 c     -1.07469567     1.20078869     0.82345672
 c     -0.39926782     1.32644524    -0.50315099
 c      1.13272392     0.91712241    -0.33791137
 h     -0.32114885    -1.82646958     0.71563157
 h     -1.96651373     1.81601749     0.80855899
 h     -0.78426740     2.05724558    -1.26743808
 h      1.97716572     1.52317618    -0.50302290
 o      2.35901672    -1.24145533     0.30682846
 h      3.15285637    -0.96748002    -0.28389990
 c     -2.39532367    -0.56047638    -0.43073285
 h     -2.52574888    -1.02321667    -1.45618153
 h     -2.82790657    -1.35108470     0.35490170
 h     -3.02514628     0.28152272    -0.36033526
 h     -0.54615145     1.22832753     1.86975707
          17

 c      1.29788881    -0.48355590    -0.03851890
 c      0.06908644    -0.96135780     0.22378341
 c     -0.95459365     0.02498186    -0.13798507
 c     -1.08248593     1.21353974     0.81827569
 c     -0.41039640     1.33570015    -0.49278867
 c      1.11585773     0.89369195    -0.34687058
 h     -0.28141934    -1.84593586     0.72387810
 h     -1.91933806     1.76389454     0.86251302
 h     -0.78107081     2.06102356    -1.24330456
 h      2.00237654     1.50855026    -0.48801766
 o      2.36591644    -1.24493177     0.30138466
 h      3.14924702    -0.99535825    -0.26740369
 c     -2.38858250    -0.55355982    -0.44628637
 h     -2.46390443    -1.03113619    -1.46521598
 h     -2.83524159    -1.33549239     0.32570373
 h     -3.01726324     0.23329662    -0.33935382
 h     -0.55324991     1.29355003     1.85360336
          17

 c      1.29845942    -0.48088777    -0.03985115
 c      0.06611374    -0.94688158     0.23006887
 c     -0.94806676     0.01340843    -0.12279030
 c     -1.08697967     1.22559840     0.81562164
 c     -0.41817690     1.34387559    -0.48317422
 c      1.09849170     0.87031972    -0.35651693
 h     -0.23839043    -1.87261343     0.73391731
 h     -1.90724190     1.72665540     0.91680791
 h     -0.77432444     2.06036499    -1.21699365
 h      2.02703675     1.49975936    -0.47114798
 o      2.37334607    -1.24766614     0.29504747
 h      3.13830514    -1.02629148    -0.24257346
 c     -2.38048040    -0.54932166    -0.46186394
 h     -2.40124269    -1.03406527    -1.46707101
 h     -2.82879353    -1.30786087     0.28561831
 h     -3.03221289     0.20954550    -0.32051855
 h     -0.56413039     1.35457742     1.81975606
          17

 c      1.30031781    -0.47798944    -0.04100934
 c      0.06097760    -0.93256738     0.23679903
 c     -0.94498579     0.00068818    -0.10711478
 c     -1.08685154     1.23613638     0.81511611
 c     -0.42257969     1.35033557    -0.47403084
 c      1.08188657     0.84834361    -0.36683056
 h     -0.19188775    -1.89949861     0.74275876
 h     -1.94885287     1.71402846     0.97163528
 h     -0.76658146     2.05872291    -1.19399657
 h      2.04161550     1.49084925    -0.45228788
 o      2.38030003    -1.24986024     0.28841324
 h      3.13212422    -1.05548632    -0.21903512
 c     -2.37062241    -0.54761872    -0.47734666
 h     -2.34022773    -1.03206666    -1.46469536
 h     -2.80987866    -1.27399426     0.23870524
 h     -3.07009950     0.21236590    -0.30543528
 h     -0.57460534     1.40924394     1.77398349
          17

 c      1.30343174    -0.47532629    -0.04202978
 c      0.05429219    -0.91960446     0.24440212
 c     -0.94585328    -0.01231803    -0.09119695
 c     -1.08375099     1.24590692     0.81633864
 c     -0.42366169     1.35446683    -0.46511676
 c      1.06698813     0.82888204    -0.37773176
 h     -0.14271202    -1.92009935     0.74793486
 h     -2.02941392     1.71612293     1.02414872
 h     -0.76023628     2.05945581    -1.17957985
 h      2.04018353     1.47829858    -0.43220534
 o      2.38568653    -1.25172391     0.28213189
 h      3.14440988    -1.07831825    -0.20700395
 c     -2.35947926    -0.54690842    -0.49255071
 h     -2.28287035    -1.02621381    -1.46262901
 h     -2.78218676    -1.24266963     0.19202113
 h     -3.11948712     0.23081114    -0.29791176
 h     -0.57869069     1.45669656     1.72598475
          17

 c      1.30761780    -0.47331493    -0.04294411
 c      0.04688532    -0.90899234     0.25318262
 c     -0.95102234    -0.02474354    -0.07528307
 c     -1.08062578     1.25598459     0.81897479
 c     -0.42160987     1.35586674    -0.45641409
 c      1.05438955     0.81276303    -0.38909684
 h     -0.09275225    -1.93007456     0.74823229
 h     -2.11945642     1.71805634     1.06834425
 h     -0.75661424     2.06387207    -1.17662843
 h      2.02061464     1.46108203    -0.41222874
 o      2.38908049    -1.25330963     0.27642287
 h      3.17892129    -1.09318516    -0.20954806
 c     -2.34767940    -0.54528692    -0.50743284
 h     -2.23049350    -1.01807964    -1.46578513
 h     -2.75163878    -1.22463096     0.15484357
 h     -3.16635757     0.25180832    -0.30196556
 h     -0.56999799     1.49780163     1.68765594
          17

 c      1.31254775    -0.47226258    -0.04378869
 c      0.03965611    -0.90141511     0.26328570
 c     -0.96062476    -0.03578382    -0.05958956
 c     -1.07958920     1.26684560     0.82277859
 c     -0.41678308     1.35445799    -0.44820631
 c      1.04433898     0.80047648    -0.40076559
 h     -0.04461408    -1.92790817     0.74386339
 h     -2.19717299     1.71163784     1.09976027
 h     -0.75544697     2.07007427    -1.18435254
 h      1.98436083     1.44052238    -0.39392587
 o      2.39106073    -1.25449990     0.27092106
 h      3.22442518    -1.10179982    -0.22019871
 c     -2.33567479    -0.54139314    -0.52208641
 h     -2.18384558    -1.00888593    -1.47760299
 h     -2.72406447    -1.22873575     0.13480737
 h     -3.20041700     0.26631583    -0.31988694
 h     -0.54446509     1.53419259     1.66824106
          17

 c      1.31778413    -0.47233165    -0.04460955
 c      0.03341420    -0.89715435     0.27467770
 c     -0.97448729    -0.04477572    -0.04427147
 c     -1.08146428     1.27862037     0.82791216
 c     -0.40968584     1.35042911    -0.44097563
 c      1.03672521     0.79211741    -0.41254837
 h     -0.00114163    -1.91510593     0.73641715
 h     -2.25057563     1.69444969     1.11650814
 h     -0.75523099     2.07378210    -1.19901660
 h      1.93658868     1.42040411    -0.37882120
 o      2.39256950    -1.25516848     0.26511131
 h      3.26486211    -1.10649508    -0.23000131
 c     -2.32397234    -0.53495529    -0.53639800
 h     -2.14346490    -0.99882590    -1.49857242
 h     -2.70148026    -1.25613943     0.13207062
 h     -3.21578061     0.26944349    -0.35204973
 h     -0.50344659     1.56607410     1.66875612
          17

 c      1.32283958    -0.47353173    -0.04546444
 c      0.02874495    -0.89603786     0.28713918
 c     -0.99207633    -0.05125600    -0.02939863
 c     -1.08606686     1.29139092     0.83496274
 c     -0.40090468     1.34406895    -0.43519344
 c      1.03106438     0.78734601    -0.42424327
 h      0.03504071    -1.89617921     0.72874016
 h     -2.27388085     1.66703251     1.11837622
 h     -0.75411269     2.07033327    -1.21592359
 h      1.88633032     1.40711145    -0.36806596
 o      2.39430804    -1.25526594     0.25866489
 h      3.28871753    -1.10863608    -0.23300696
 c     -2.31322478    -0.52678230    -0.54996428
 h     -2.10993438    -0.98702201    -1.52612880
 h     -2.68160161    -1.29916543     0.13858659
 h     -3.21006436     0.25932824    -0.39738097
 h     -0.45387722     1.59139554     1.68224128
          17

 c      1.32724055    -0.47574308    -0.04641835
 c      0.02594042    -0.89746696     0.30028831
 c     -1.01250828    -0.05496536    -0.01494365
 c     -1.09267820     1.30515723     0.84449163
 c     -0.39106134     1.33562959    -0.43115156
 c      1.02661422     0.78546422    -0.43566099
 h      0.06195285    -1.87812944     0.72463657
 h     -2.26525470     1.63150948     1.10620497
 h     -0.75060542     2.05629785    -1.23109705
 h      1.84507242     1.40870047    -0.36216006
 o      2.39659079    -1.25481071     0.25148333
 h      3.29108447    -1.10857698    -0.22706170
 c     -2.30396816    -0.51821105    -0.56244732
 h     -2.08377961    -0.97209706    -1.55589499
 h     -2.66113822    -1.34670425     0.14384975
 h     -3.18408582     0.23670451    -0.45371842
 h     -0.40490446     1.60742878     1.69945501
          17

 c      1.33057800    -0.47875600    -0.04753125
 c      0.02500667    -0.90059026     0.31366273
 c     -1.03462682    -0.05580825    -0.00079213
 c     -1.10033370     1.31970841     0.85666982
 c     -0.38078967     1.32526815    -0.42889351
 c      1.02278811     0.78573416    -0.44662293
 h      0.07852883    -1.86870032     0.72806348
 h     -2.22675583     1.59132114     1.08185728
 h     -0.74393623     2.03016081    -1.24211261
 h      1.82185375     1.43133803    -0.36112599
 o      2.39935240    -1.25386983     0.24366487
 h      3.27335573    -1.10584996    -0.21332862
 c     -2.29635332    -0.51064833    -0.57382446
 h     -2.06512843    -0.95292918    -1.58335542
 h     -2.63827697    -1.38928299     0.13974461
 h     -3.14260989     0.20539236    -0.51802934
 h     -0.36462231     1.61242125     1.71328965
          17

 c      1.33253471    -0.48231949    -0.04884065
 c      0.02574136    -0.90463499     0.32686275
 c     -1.05712618    -0.05379140     0.01322653
 c     -1.10775456     1.33455283     0.87118745
 c     -0.37071051     1.31304037    -0.42822077
 c      1.01965893     0.78782358    -0.45691633
 h      0.08454301    -1.87310184     0.74172735
 h     -2.16667884     1.55155587     1.04861806
 h     -0.73417160     1.99242049    -1.24837143
 h      1.81735867     1.47442206    -0.36527909
 o      2.40211904    -1.25256064     0.23549980
 h      3.24356984    -1.09907690    -0.19624681
 c     -2.29000372    -0.50547364    -0.58433045
 h     -2.05338528    -0.92920358    -1.60515106
 h     -2.61301587    -1.42062461     0.12164991
 h     -3.09567208     0.17328021    -0.58685242
 h     -0.33877246     1.60607518     1.71986846
          17

 c      1.33289189    -0.48618276    -0.05034930
 c      0.02783579    -0.90922335     0.33968611
 c     -1.07868548    -0.04897273     0.02729909
 c     -1.11300193     1.34890795     0.88730431
 c     -0.36138580     1.29891521    -0.42873137
 c      1.01793837     0.79189490    -0.46628251
 h      0.08029525    -1.89097217     0.76579873
 h     -2.10415993     1.51933156     1.01153996
 h     -0.72227154     1.94546398    -1.25115460
 h      1.82418885     1.53000016    -0.37557979
 o      2.40400627    -1.25106622     0.22745978
 h      3.21642858    -1.08573425    -0.18335546
 c     -2.28407234    -0.50400503    -0.59424624
 h     -2.04704053    -0.90166094    -1.61982311
 h     -2.58668754    -1.43743924     0.08784663
 h     -3.05814507     0.15195488    -0.65734707
 h     -0.33056301     1.58938706     1.71819566
          17

 c      1.33152464    -0.49010860    -0.05202897
 c      0.03093395    -0.91441139     0.35215178
 c     -1.09808162    -0.04144971     0.04159244
 c     -1.11342630     1.36182051     0.90401964
 c     -0.35325981     1.28280624    -0.42987672
 c      1.01846597     0.79824828    -0.47447696
 h      0.06649199    -1.91647241     0.79787127
 h     -2.07034702     1.50283469     0.97623237
 h     -0.71006733     1.89323135    -1.25347671
 h      1.83286019     1.58742364    -0.39301525
 o      2.40407046    -1.24960720     0.22002211
 h      3.20781458    -1.06273652    -0.18241928
 c     -2.27780295    -0.50706403    -0.60373622
 h     -2.04364891    -0.87206076    -1.62814367
 h     -2.56154186    -1.43924841     0.03898261
 h     -3.04307095     0.15134168    -0.72818081
 h     -0.34043242     1.56441746     1.70993236
          17

 c      1.32839547    -0.49387104    -0.05383468
 c      0.03464404    -0.92045359     0.36440930
 c     -1.11427994    -0.03138053     0.05623228
 c     -1.10740541     1.37253863     0.92037658
 c     -0.34661829     1.26463224    -0.43106054
 c      1.02181836     0.80699116    -0.48132438
 h      0.04440125    -1.94142179     0.83418314
 h     -2.08892072     1.50730156     0.94518842
 h     -0.69996074     1.84046516    -1.25939121
 h      1.83627935     1.63767316    -0.41798360
 o      2.40213703    -1.24829043     0.21327555
 h      3.22177633    -1.02903622    -0.19503920
 c     -2.27135842    -0.51423034    -0.61297364
 h     -2.04007310    -0.84280814    -1.63299841
 h     -2.54058163    -1.42891199    -0.02187927
 h     -3.05127798     0.17111322    -0.79800439
 h     -0.36512664     1.53413075     1.69992051
          17

 c      1.32355875    -0.49725267    -0.05571604
 c      0.03854007    -0.92754445     0.37663127
 c     -1.12652227    -0.01902518     0.07128951
 c     -1.09682770     1.38082506     0.93539840
 c     -0.34161190     1.24442503    -0.43178775
 c      1.02821281     0.81794221    -0.48672755
 h      0.01590277    -1.95856139     0.87097172
 h     -2.14751057     1.53167840     0.91765618
 h     -0.69418055     1.79137214    -1.27239899
 h      1.83073554     1.67486993    -0.45017772
 o      2.39906375    -1.24698251     0.20680758
 h      3.24625691    -0.98765710    -0.21480347
 c     -2.26567692    -0.52379801    -0.62240737
 h     -2.03303522    -0.81624475    -1.63857748
 h     -2.52761821    -1.41372195    -0.08884495
 h     -3.07191691     0.20083096    -0.86323653
 h     -0.39654861     1.50207708     1.69714794
          17

 c      1.31716683    -0.50005817    -0.05761635
 c      0.04218678    -0.93568538     0.38895106
 c     -1.13440453    -0.00478225     0.08676609
 c     -1.08555977     1.38677775     0.94778756
 c     -0.33833169     1.22244628    -0.43182322
 c      1.03752574     0.83066137    -0.49064992
 h     -0.01670886    -1.96322570     0.90527902
 h     -2.21381717     1.57135395     0.89400248
 h     -0.69382032     1.74820677    -1.29340103
 h      1.81548859     1.69630092    -0.48875743
 o      2.39596774    -1.24541400     0.20007864
 h      3.26502494    -0.94382016    -0.23330028
 c     -2.26152070    -0.53350497    -0.63274779
 h     -2.01978437    -0.79391410    -1.64881394
 h     -2.52718408    -1.40564355    -0.15350376
 h     -3.09269390     0.22852142    -0.91919148
 h     -0.42319919     1.47152993     1.71365654
          17

 c      1.30946344    -0.50213278    -0.05946485
 c      0.04517785    -0.94464813     0.40143404
 c     -1.13789429     0.01077629     0.10258463
 c     -1.07647924     1.39064811     0.95649785
 c     -0.33683709     1.19922117    -0.43126934
 c      1.04930012     0.84448228    -0.49309631
 h     -0.05103351    -1.95377527     0.93530269
 h     -2.26341992     1.62152864     0.87580997
 h     -0.69837196     1.71083508    -1.31973562
 h      1.79243773     1.70235917    -0.53260236
 o      2.39360864    -1.24333337     0.19270841
 h      3.26717543    -0.90225914    -0.24475543
 c     -2.25906428    -0.54132463    -0.64467899
 h     -1.99862048    -0.77624863    -1.66561006
 h     -2.54330629    -1.41721626    -0.20790114
 h     -3.10550702     0.24588547    -0.96220907
 h     -0.43715903     1.44419118     1.75762983
          17

 c      1.30076143    -0.50337505    -0.06116918
 c      0.04717487    -0.95397186     0.41405583
 c     -1.13727586     0.02689606     0.11859592
 c     -1.07053555     1.39279557     0.96162840
 c     -0.33709037     1.17546069    -0.43049407
 c      1.06272904     0.85850607    -0.49409107
 h     -0.08488549    -1.93158505     0.96059144
 h     -2.28397921     1.67811612     0.86432111
 h     -0.70616645     1.67761393    -1.34627782
 h      1.76613662     1.69680900    -0.58065730
 o      2.39228773    -1.24057027     0.18451756
 h      3.24863787    -0.86609771    -0.24672860
 c     -2.25817787    -0.54629870    -0.65846939
 h     -1.96914890    -0.76281888    -1.68786819
 h     -2.57659362    -1.45207507    -0.24963261
 h     -3.10642896     0.24870065    -0.99034668
 h     -0.44097532     1.42007492     1.82471815
          17

 c      1.29141143    -0.50374613    -0.06261046
 c      0.04794217    -0.96297336     0.42668118
 c     -1.13306212     0.04268074     0.13461013
 c     -1.06743345     1.39358698     0.96430001
 c     -0.33887112     1.15195240    -0.42996816
 c      1.07668113     0.87160609    -0.49364310
 h     -0.11660614    -1.90090887     0.98221758
 h     -2.27077740     1.73767057     0.86003629
 h     -0.71526454     1.64669114    -1.36758770
 h      1.74358442     1.68681387    -0.63243784
 o      2.39189651    -1.23706312     0.17550548
 h      3.21145566    -0.83639261    -0.23974302
 c     -2.25876078    -0.54884028    -0.67389023
 h     -1.93224178    -0.75285073    -1.71195096
 h     -2.62246351    -1.50060600    -0.28281017
 h     -3.09451125     0.23594435    -1.00323069
 h     -0.44406480     1.39895098     1.90014979
          17

 c      1.28176776    -0.50327914    -0.06364233
 c      0.04736976    -0.97079647     0.43906097
 c     -1.12591588     0.05716321     0.15043847
 c     -1.06657421     1.39333472     0.96582250
 c     -0.34175020     1.12948790    -0.43012502
 c      1.08988785     0.88259101    -0.49171931
 h     -0.14532177    -1.86836257     1.00277259
 h     -2.22359294     1.79730202     0.86283296
 h     -0.72415095     1.61685209    -1.37957373
 h      1.73249653     1.68109339    -0.68841940
 o      2.39192620    -1.23290875     0.16585322
 h      3.16376803    -0.81137672    -0.22728742
 c     -2.26067555    -0.55007200    -0.69052266
 h     -1.88976749    -0.74561575    -1.73314505
 h     -2.67338107    -1.54768249    -0.31336479
 h     -3.07135877     0.20938610    -1.00192835
 h     -0.45466131     1.38110112     1.96838470
          17

 c      1.27215869    -0.50208180    -0.06409837
 c      0.04546290    -0.97655607     0.45088860
 c     -1.11659070     0.06938403     0.16592635
 c     -1.06735850     1.39228136     0.96721879
 c     -0.34513365     1.10881907    -0.43128109
 c      1.10134338     0.89063024    -0.48830588
 h     -0.17093285    -1.84138514     1.02572341
 h     -2.14603097     1.85494646     0.87201012
 h     -0.73206411     1.58782216    -1.38024616
 h      1.73734337     1.68506099    -0.74934699
 o      2.39149577    -1.22842116     0.15592262
 h      3.11954140    -0.78562808    -0.21571951
 c     -2.26349423    -0.55117725    -0.70794298
 h     -1.84420810    -0.74055624    -1.74719658
 h     -2.72213897    -1.58114794    -0.34539731
 h     -3.04169122     0.17404109    -0.98911640
 h     -0.47680732     1.36704034     2.01843051
          17

 c      1.26287046    -0.50032141    -0.06381046
 c      0.04227880    -0.97959164     0.46194394
 c     -1.10588013     0.07847701     0.18096815
 c     -1.06902812     1.39052398     0.96917818
 c     -0.34834053     1.09060896    -0.43358991
 c      1.11064200     0.89563671    -0.48357470
 h     -0.19355887    -1.82545633     1.05377735
 h     -2.04666341     1.91036093     0.88613409
 h     -0.73910791     1.56032385    -1.36992771
 h      1.75608317     1.69649844    -0.81422754
 o      2.38966729    -1.22404051     0.14611425
 h      3.09372460    -0.75171879    -0.21188287
 c     -2.26634582    -0.55329096    -0.72568276
 h     -1.79829162    -0.73723775    -1.75130674
 h     -2.76331214    -1.59421858    -0.38068406
 h     -3.01427950     0.13902583    -0.96927593
 h     -0.51098302     1.35715865     2.04424763
          17

 c      1.25414955    -0.49818621    -0.06263504
 c      0.03783791    -0.97970087     0.47225713
 c     -1.09456387     0.08376018     0.19549864
 c     -1.07044308     1.38784308     0.97211656
 c     -0.35067904     1.07536554    -0.43700342
 c      1.11788133     0.89812306    -0.47795937
 h     -0.21266322    -1.82153489     1.08699896
 h     -1.94061061     1.96708387     0.90282796
 h     -0.74628133     1.53607271    -1.35123826
 h      1.78170900     1.70732700    -0.87929833
 o      2.38614244    -1.21992648     0.13653148
 h      3.09125970    -0.70694595    -0.21763374
 c     -2.26802052    -0.55749319    -0.74321555
 h     -1.75465553    -0.73527171    -1.74457334
 h     -2.79338062    -1.58480335    -0.41928149
 h     -3.00100180     0.11669918    -0.94796211
 h     -0.55510663     1.35151620     2.04400328
          17

 c      1.24620789    -0.49584774    -0.06046931
 c      0.03210098    -0.97715353     0.48213945
 c     -1.08334944     0.08481597     0.20946415
 c     -1.07025043     1.38360706     0.97614775
 c     -0.35150852     1.06337550    -0.44125524
 c      1.12330517     0.89873288    -0.47203110
 h     -0.22673355    -1.82601799     1.12241974
 h     -1.84731379     2.03358927     0.91896028
 h     -0.75539713     1.51766940    -1.32876992
 h      1.80656089     1.70904174    -0.93936458
 o      2.38150803    -1.21569062     0.12687105
 h      3.10310914    -0.65775160    -0.22803696
 c     -2.26754938    -0.56436583    -0.76011883
 h     -1.71543555    -0.73431298    -1.72816009
 h     -2.81066168    -1.55477703    -0.45997380
 h     -3.01044236     0.11675285    -0.92933798
 h     -0.60485139     1.34966327     2.02013059
          17

 c      1.23921004    -0.49344536    -0.05724806
 c      0.02504406    -0.97249119     0.49204390
 c     -1.07281702     0.08153079     0.22277754
 c     -1.06786424     1.37728210     0.98089108
 c     -0.35030477     1.05468022    -0.44591531
 c      1.12707876     0.89794478    -0.46633629
 h     -0.23388626    -1.83315937     1.15555352
 h     -1.77947955     2.11755131     0.93168124
 h     -0.76868019     1.50811909    -1.30800433
 h      1.82499174     1.69600683    -0.98965737
 o      2.37662325    -1.21073169     0.11674048
 h      3.11588528    -0.61436249    -0.23643758
 c     -2.26492137    -0.57330539    -0.77622053
 h     -1.68173133    -0.73413949    -1.70533986
 h     -2.81567272    -1.51007268    -0.50037115
 h     -3.03945890     0.13837102    -0.91424092
 h     -0.65338776     1.35046198     1.98070896
          17

 c      1.23324669    -0.49108598    -0.05293213
 c      0.01675817    -0.96631162     0.50238816
 c     -1.06339024     0.07408738     0.23527443
 c     -1.06428719     1.36940030     0.98524822
 c     -0.34675906     1.04913990    -0.45054698
 c      1.12924850     0.89601386    -0.46131199
 h     -0.23271629    -1.83765139     1.18231898
 h     -1.73371050     2.21457182     0.93946940
 h     -0.78781639     1.50973723    -1.29319145
 h      1.83388741     1.66593923    -1.02679946
 o      2.37210283    -1.20462132     0.10590848
 h      3.12006749    -0.58454040    -0.23851061
 c     -2.26087485    -0.58256417    -0.79147525
 h     -1.65319029    -0.73471518    -1.68121960
 h     -2.81203227    -1.46126163    -0.53684162
 h     -3.07498517     0.17151563    -0.90180596
 h     -0.69135814     1.35218482     1.94123654
          17

 c      1.22831255    -0.48884928    -0.04749767
 c      0.00750853    -0.95915265     0.51344925
 c     -1.05535369     0.06294260     0.24670344
 c     -1.06126880     1.36139212     0.98760777
 c     -0.34089313     1.04656543    -0.45489665
 c      1.12976592     0.89299859    -0.45725306
 h     -0.22276075    -1.83600247     1.20018354
 h     -1.69867172     2.30948716     0.94202946
 h     -0.81270441     1.52283501    -1.28514755
 h      1.83246362     1.61945172    -1.04915034
 o      2.36822056    -1.19721177     0.09433564
 h      3.11162186    -0.57176586    -0.23281730
 c     -2.25603524    -0.58996926    -0.80581576
 h     -1.62814498    -0.73615859    -1.66180213
 h     -2.80695305    -1.42304328    -0.56474983
 h     -3.10343715     0.20505105    -0.89170211
 h     -0.70879750     1.35320198     1.92224286
          17

 c      1.22429907    -0.48679275    -0.04092960
 c     -0.00225069    -0.95145109     0.52532947
 c     -1.04890495     0.04879823     0.25674699
 c     -1.05994277     1.35457241     0.98695406
 c     -0.33309283     1.04680848    -0.45895748
 c      1.12849420     0.88877950    -0.45428307
 h     -0.20456929    -1.82698124     1.20857155
 h     -1.66596684     2.38741067     0.93978281
 h     -0.84087356     1.54524862    -1.28090724
 h      1.82223749     1.55974789    -1.05711704
 o      2.36493791    -1.18863527     0.08214315
 h      3.09161916    -0.57519214    -0.22035094
 c     -2.25061369    -0.59370974    -0.81913475
 h     -1.60457856    -0.73862614    -1.65230252
 h     -2.80868239    -1.40939453    -0.57992680
 h     -3.11577452     0.23120581    -0.88440499
 h     -0.70031992     1.35275712     1.93651641
          17

 c      1.22100291    -0.48495690    -0.03321897
 c     -0.01189319    -0.94352571     0.53795610
 c     -1.04421121     0.03255119     0.26505457
 c     -1.06031136     1.34971628     0.98396003
 c     -0.32400690     1.04974559    -0.46285305
 c      1.12517923     0.88305648    -0.45230959
 h     -0.17957373    -1.81171276     1.20894646
 h     -1.63203887     2.43875992     0.93350986
 h     -0.86820142     1.57321499    -1.27565886
 h      1.80737758     1.49261365    -1.05368679
 o      2.36189230    -1.17932352     0.06959754
 h      3.06645097    -0.58930802    -0.20432021
 c     -2.24481727    -0.59313716    -0.83124684
 h     -1.58161671    -0.74215540    -1.65531978
 h     -2.82001289    -1.42439215    -0.58138664
 h     -3.10759407     0.24580315    -0.88068706
 h     -0.66925732     1.35084443     1.97643175
          17

 c      1.21815250    -0.48337101    -0.02436517
 c     -0.02066635    -0.93556743     0.55109823
 c     -1.04145322     0.01523382     0.27128583
 c     -1.06166041     1.34712937     0.98031043
 c     -0.31438600     1.05521424    -0.46666832
 c      1.11942495     0.87537436    -0.45099489
 h     -0.14984187    -1.79361178     1.20471196
 h     -1.59645639     2.45882363     0.92413777
 h     -0.89031453     1.60280872    -1.26514360
 h      1.79496202     1.42612420    -1.04479531
 o      2.35838986    -1.17001176     0.05708687
 h      3.04791254    -0.60387647    -0.18978120
 c     -2.23909914    -0.58897414    -0.84190092
 h     -1.56052724    -0.74653154    -1.66995705
 h     -2.83527427    -1.45905018    -0.57234907
 h     -3.07811657     0.24753017    -0.88127400
 h     -0.62441232     1.34763721     2.02200059
          17

 c      1.21544601    -0.48205852    -0.01438110
 c     -0.02777121    -0.92766243     0.56441940
 c     -1.04084675    -0.00205875     0.27515065
 c     -1.06314055     1.34673833     0.97743761
 c     -0.30495659     1.06297353    -0.47035729
 c      1.11079949     0.86528249    -0.44985735
 h     -0.11768605    -1.77780133     1.20067408
 h     -1.56060377     2.44667093     0.91263994
 h     -0.90373369     1.63101139    -1.24701223
 h      1.79365570     1.36884415    -1.03814223
 o      2.35366939    -1.16151329     0.04499300
 h      3.04898610    -0.60759849    -0.18161139
 c     -2.23376881    -0.58264876    -0.85091979
 h     -1.54437206    -0.75126330    -1.69249857
 h     -2.84549980    -1.49900934    -0.55796740
 h     -3.02989538     0.23782360    -0.88671999
 h     -0.57446676     1.34335513     2.05575425
          17

 c      1.21259009    -0.48104264    -0.00329821
 c     -0.03247187    -0.91989181     0.57759537
 c     -1.04263111    -0.01825823     0.27643433
 c     -1.06397975     1.34808352     0.97612499
 c     -0.29635447     1.07270022    -0.47373113
 c      1.09920218     0.85266497    -0.44861135
 h     -0.08518319    -1.76944928     1.20166789
 h     -1.52736265     2.40522745     0.89993452
 h     -0.90649487     1.65623063    -1.22116253
 h      1.80927689     1.32604482    -1.03915035
 o      2.34758634    -1.15417248     0.03345664
 h      3.07303423    -0.59693032    -0.18078987
 c     -2.22858680    -0.57570390    -0.85826395
 h     -1.53661518    -0.75571711    -1.71809132
 h     -2.84393271    -1.53214681    -0.54285096
 h     -2.96943651     0.22169633    -0.89740653
 h     -0.52579821     1.33832246     2.06748134
          17

 c      1.20933007    -0.48035671     0.00883354
 c     -0.03419887    -0.91249309     0.59047348
 c     -1.04702073    -0.03241946     0.27501386
 c     -1.06343450     1.35020102     0.97664789
 c     -0.28908781     1.08399764    -0.47647821
 c      1.08525569     0.83797223    -0.44750629
 h     -0.05388288    -1.77119716     1.21056833
 h     -1.50161558     2.34287863     0.88664570
 h     -0.89844321     1.67852630    -1.18963680
 h      1.83997530     1.29697629    -1.04690128
 o      2.34090390    -1.14767362     0.02234099
 h      3.10922253    -0.57910612    -0.18388127
 c     -2.22271231    -0.56969121    -0.86395886
 h     -1.53972412    -0.75934707    -1.74234767
 h     -2.82741925    -1.55067809    -0.53022309
 h     -2.90782617     0.20884939    -0.91365576
 h     -0.48259775     1.33297745     2.05286165
          17

 c      1.20547894    -0.48005473     0.02194827
 c     -0.03261363    -0.90593998     0.60315612
 c     -1.05412623    -0.04380918     0.27087312
 c     -1.06067738     1.35145651     0.97896982
 c     -0.28349963     1.09640250    -0.47818855
 c      1.07019521     0.82204217    -0.44721305
 h     -0.02493965    -1.78147809     1.22706109
 h     -1.49122255     2.27576419     0.87262663
 h     -0.88134456     1.69971145    -1.15637020
 h      1.87711621     1.27673878    -1.05539057
 o      2.33467964    -1.14152751     0.01145879
 h      3.14212969    -0.56416285    -0.18672828
 c     -2.21500671    -0.56607124    -0.86799837
 h     -1.55434764    -0.76191657    -1.76233650
 h     -2.79579298    -1.55067452    -0.52197021
 h     -2.85865486     0.21220981    -0.93589980
 h     -0.44729086     1.32784554     2.01171725
          17

 c      1.20094774    -0.48021200     0.03596360
 c     -0.02764416    -0.90081746     0.61591853
 c     -1.06386575    -0.05197336     0.26411845
 c     -1.05484882     1.34974439     0.98282002
 c     -0.27973966     1.10940013    -0.47839680
 c      1.05535707     0.80574238    -0.44841966
 h      0.00058840    -1.79540093     1.24831175
 h     -1.50663441     2.22581718     0.85662002
 h     -0.85863706     1.72317658    -1.12663866
 h      1.91063899     1.26011690    -1.05821870
 o      2.32969597    -1.13545191     0.00071665
 h      3.16055626    -0.55859761    -0.18679699
 c     -2.20474620    -0.56556538    -0.87033098
 h     -1.57903906    -0.76364610    -1.77706237
 h     -2.75126289    -1.53168081    -0.51870810
 h     -2.83061136     0.23994389    -0.96440486
 h     -0.42041802     1.32348254     1.94755179
          17

 c      1.19576904    -0.48091374     0.05077428
 c     -0.01950819    -0.89759555     0.62903878
 c     -1.07590292    -0.05676340     0.25498636
 c     -1.04567561     1.34373065     0.98750853
 c     -0.27779571     1.12248828    -0.47668697
 c      1.04179367     0.78977359    -0.45158587
 h      0.02167787    -1.80727453     1.27075820
 h     -1.55479384     2.20646990     0.83771779
 h     -0.83437183     1.75295970    -1.10578723
 h      1.93287402     1.24354175    -1.05141180
 o      2.32632070    -1.12941660    -0.00987880
 h      3.15953562    -0.56445000    -0.18326701
 c     -2.19216023    -0.56737963    -0.87097645
 h     -1.61044294    -0.76521070    -1.78758096
 h     -2.69840391    -1.49725974    -0.51951158
 h     -2.82108588     0.28668981    -0.99814556
 h     -0.39956379     1.32037066     1.86848732
          17

 c      1.19010818    -0.48223427     0.06623882
 c     -0.00870921    -0.89648798     0.64267624
 c     -1.08964423    -0.05829862     0.24383529
 c     -1.03440123     1.33406757     0.99156406
 c     -0.27761115     1.13531974    -0.47286710
 c      1.03014438     0.77463130    -0.45690313
 h      0.03749086    -1.81270718     1.29156054
 h     -1.63011509     2.20852684     0.81846317
 h     -0.81129227     1.79177273    -1.09717350
 h      1.93955337     1.22529062    -1.03380650
 o      2.32450962    -1.12360447    -0.02024261
 h      3.14017141    -0.57981957    -0.17664226
 c     -2.17797511    -0.56945956    -0.87015061
 h     -1.64399719    -0.76753192    -1.79662983
 h     -2.64456330    -1.45618088    -0.52134209
 h     -2.82057487     0.33746180    -1.03432255
 h     -0.37744944     1.31883814     1.78868390
          17

 c      1.18426120    -0.48420798     0.08215916
 c      0.00400762    -0.89743735     0.65684033
 c     -1.10429808    -0.05687157     0.23112260
 c     -1.02355206     1.32241101     0.99295906
 c     -0.27919578     1.14785105    -0.46711281
 c      1.02062127     0.76061160    -0.46431574
 h      0.04751238    -1.80956514     1.30926294
 h     -1.71722575     2.21160963     0.80419699
 h     -0.78932547     1.83897065    -1.10045394
 h      1.92976469     1.20524590    -1.00666711
 o      2.32377465    -1.11841580    -0.03021964
 h      3.11012110    -0.59878701    -0.16857416
 c     -2.16268343    -0.56939827    -0.86828970
 h     -1.67505350    -0.77146500    -1.80755663
 h     -2.59957749    -1.42245432    -0.51885907
 h     -2.82054899     0.37802117    -1.06942213
 h     -0.34186092     1.31921871     1.72644471
          17

 c      1.17863491    -0.48679707     0.09825941
 c      0.01773251    -0.90016205     0.67141015
 c     -1.11896579    -0.05285326     0.21737074
 c     -1.01541364     1.30999477     0.99030748
 c     -0.28258050     1.16033950    -0.45995008
 c      1.01299525     0.74780777    -0.47352789
 h      0.05158066    -1.79818577     1.32397418
 h     -1.80099299     2.20071781     0.79948679
 h     -0.76608095     1.89037255    -1.11181375
 h      1.90609313     1.18484736    -0.97345296
 o      2.32318886    -1.11447259    -0.03959888
 h      3.08365707    -0.61146893    -0.16159931
 c     -2.14648929    -0.56530751    -0.86594599
 h     -1.70004474    -0.77754302    -1.82263480
 h     -2.57262989    -1.41002455    -0.50644344
 h     -2.81611546     0.39953141    -1.10032042
 h     -0.28353097     1.32212985     1.69379854
          17

 c      1.17370464    -0.48986539     0.11417600
 c      0.03148278    -0.90421246     0.68616374
 c     -1.13273234    -0.04664063     0.20313219
 c     -1.01065664     1.29743078     0.98387620
 c     -0.28765690     1.17317187    -0.45208704
 c      1.00656799     0.73609714    -0.48400054
 h      0.04982636    -1.78123419     1.33734022
 h     -1.87093624     2.16917411     0.80657568
 h     -0.73882839     1.94016367    -1.12593498
 h      1.87508577     1.16726643    -0.93973664
 o      2.32176788    -1.11240931    -0.04818987
 h      3.07597676    -0.60763648    -0.15793242
 c     -2.12978899    -0.55672726    -0.86350338
 h     -1.71712799    -0.78585647    -1.84157547
 h     -2.56653048    -1.42195098    -0.48289890
 h     -2.80539064     0.39838211    -1.12472077
 h     -0.20795150     1.32798866     1.68632474
          17

 c      1.16995399    -0.49317815     0.12947350
 c      0.04429794    -0.90903423     0.70081052
 c     -1.14473963    -0.03863881     0.18896767
 c     -1.00863454     1.28502633     0.97496126
 c     -0.29408264     1.18668144    -0.44422631
 c      1.00023288     0.72516217    -0.49499950
 h      0.04255083    -1.76314399     1.35225631
 h     -1.92087105     2.11579613     0.82574204
 h     -0.70607098     1.98309632    -1.13797702
 h      1.84691973     1.15727468    -0.91259716
 o      2.31932130    -1.11236204    -0.05594842
 h      3.09012771    -0.58515489    -0.15753042
 c     -2.11337626    -0.54478225    -0.86105113
 h     -1.72599231    -0.79606849    -1.86130129
 h     -2.57618448    -1.44734954    -0.45323942
 h     -2.78866086     0.37509856    -1.14128342
 h     -0.13210802     1.33614390     1.69015264
          17

 c      1.16781442    -0.49644436     0.14368629
 c      0.05532861    -0.91407096     0.71504828
 c     -1.15423564    -0.02925534     0.17542821
 c     -1.00849797     1.27295192     0.96481763
 c     -0.30131988     1.20105147    -0.43694907
 c      0.99282709     0.71464060    -0.50578455
 h      0.03009189    -1.74881369     1.37202887
 h     -1.94785538     2.04267711     0.85602162
 h     -0.66800498     2.01573480    -1.14462485
 h      1.83194602     1.15964428    -0.89846496
 o      2.31667096    -1.11381594    -0.06297188
 h      3.11369464    -0.55247045    -0.15822698
 c     -2.09807942    -0.53130615    -0.85860505
 h     -1.72714719    -0.80754329    -1.87715806
 h     -2.59345062    -1.47107456    -0.42464577
 h     -2.76828758     0.33388238    -1.14982622
 h     -0.07211978     1.34506499     1.69370138
          17

 c      1.16761143    -0.49939644     0.15637854
 c      0.06390946    -0.91891435     0.72865805
 c     -1.16060493    -0.01889754     0.16303058
 c     -1.00961770     1.26123263     0.95435506
 c     -0.30873063     1.21629000    -0.43066914
 c      0.98376172     0.70443252    -0.51590613
 h      0.01279285    -1.74156459     1.39888069
 h     -1.95208406     1.95451331     0.89567838
 h     -0.62630617     2.03687872    -1.14444345
 h      1.83399535     1.17575057    -0.89989595
 o      2.31485827    -1.11607997    -0.06936568
 h      3.13113674    -0.52081031    -0.15785281
 c     -2.08438187    -0.51814643    -0.85623237
 h     -1.72126521    -0.81954512    -1.88464856
 h     -2.61140001    -1.48191424    -0.40263574
 h     -2.74928735     0.28283695    -1.15174311
 h     -0.03812578     1.35302083     1.69070307
          17

 c      1.16951302    -0.50185859     0.16720104
 c      0.06959739    -0.92341922     0.74158733
 c     -1.16338797    -0.00797142     0.15221719
 c     -1.01141968     1.24968024     0.94423384
 c     -0.31566207     1.23222836    -0.42561515
 c      0.97333442     0.69488314    -0.52531767
 h     -0.00883433    -1.74143527     1.43252258
 h     -1.93805184     1.85893093     0.94253349
 h     -0.58371108     2.04764053    -1.13797998
 h      1.84719915     1.20157257    -0.91455117
 o      2.31457155    -1.11864665    -0.07517425
 h      3.13258582    -0.49818384    -0.15530154
 c     -2.07229659    -0.50699760    -0.85395527
 h     -1.70887546    -0.83141559    -1.88071003
 h     -2.62535091    -1.47409192    -0.39021658
 h     -2.73971255     0.23371208    -1.15032930
 h     -0.03490592     1.35844580     1.67875328
          17

 c      1.17348241    -0.50377663     0.17592894
 c      0.07218437    -0.92766879     0.75393160
 c     -1.16229764     0.00311120     0.14331003
 c     -1.01310379     1.23784061     0.93493667
 c     -0.32150049     1.24852743    -0.42182268
 c      0.96233939     0.68659760    -0.53417938
 h     -0.03389483    -1.74526648     1.47000748
 h     -1.91651032     1.76688937     0.99452743
 h     -0.54355416     2.05138590    -1.12777292
 h      1.86077696     1.22990973    -0.93769159
 o      2.31607020    -1.12125129    -0.08038496
 h      3.11491708    -0.48829615    -0.15045376
 c     -2.06153841    -0.49920026    -0.85169737
 h     -1.69033052    -0.84269010    -1.86429225
 h     -2.63255533    -1.44621982    -0.38830237
 h     -2.74854290     0.19865930    -1.14991784
 h     -0.06311022     1.36002572     1.65791055
          17

 c      1.17925063    -0.50521288     0.18247603
 c      0.07170190    -0.93181010     0.76580954
 c     -1.15722959     0.01392224     0.13647545
 c     -1.01366187     1.22511273     0.92670018
 c     -0.32571766     1.26471004    -0.41915517
 c      0.95154542     0.68013713    -0.54262866
 h     -0.06111977    -1.74848004     1.50702435
 h     -1.90416199     1.69108461     1.05071678
 h     -0.50924125     2.05329082    -1.11802199
 h      1.86527537     1.25389824    -0.96492614
 o      2.31923036    -1.12386453    -0.08494539
 h      3.08102891    -0.49064242    -0.14392553
 c     -2.05203594    -0.49521837    -0.84943986
 h     -1.66584866    -0.85319450    -1.83651172
 h     -2.63199060    -1.40053373    -0.39603175
 h     -2.77944526     0.18347386    -1.15310579
 h     -0.11924908     1.35675414     1.63047154
          17

 c      1.18632317    -0.50632103     0.18688853
 c      0.06841541    -0.93589567     0.77723168
 c     -1.14827153     0.02400047     0.13171443
 c     -1.01273388     1.21121042     0.91940144
 c     -0.32791297     1.28026801    -0.41739205
 c      0.94149027     0.67586507    -0.55069876
 h     -0.08911749    -1.74701934     1.53952134
 h     -1.91511167     1.64013488     1.11133533
 h     -0.48362677     2.05901419    -1.11345654
 h      1.85503751     1.26872185    -0.99326220
 o      2.32354570    -1.12673061    -0.08877635
 h      3.03989928    -0.49994766    -0.13690320
 c     -2.04427558    -0.49432700    -0.84737600
 h     -1.63552386    -0.86315933    -1.80058099
 h     -2.62475478    -1.34298661    -0.41064117
 h     -2.82607124     0.18429830    -1.15882721
 h     -0.19409663     1.34820800     1.60215068
          17

 c      1.19402983    -0.50730683     0.18932028
 c      0.06278838    -0.93981400     0.78803824
 c     -1.13571455     0.03283514     0.12887789
 c     -1.01183737     1.19656950     0.91259833
 c     -0.32784086     1.29485106    -0.41638657
 c      0.93248545     0.67392314    -0.55833197
 h     -0.11667162    -1.73845521     1.56475284
 h     -1.94840218     1.61313336     1.17482649
 h     -0.46846476     2.07239245    -1.11728059
 h      1.82812689     1.27182013    -1.02114238
 o      2.32816999    -1.13038876    -0.09178923
 h      3.00597222    -0.50596628    -0.13089942
 c     -2.03888301    -0.49496103    -0.84582631
 h     -1.59935528    -0.87327934    -1.76134760
 h     -2.61501400    -1.28380092    -0.42704584
 h     -2.87592649     0.19260424    -1.16413990
 h     -0.27064354     1.33519842     1.58432266
          17

 c      1.20161011    -0.50837976     0.18999509
 c      0.05541846    -0.94329015     0.79790399
 c     -1.12005520     0.03985420     0.12770224
 c     -1.01391841     1.18206409     0.90571231
 c     -0.32541237     1.30843663    -0.41618039
 c      0.92464398     0.67424068    -0.56540858
 h     -0.14296098    -1.72230821     1.58169406
 h     -1.99040887     1.60281759     1.23581889
 h     -0.46420648     2.09345918    -1.12934391
 h      1.78581855     1.26274357    -1.04838786
 o      2.33228822    -1.13541063    -0.09392228
 h      2.99323500    -0.49790428    -0.12717495
 c     -2.03599321    -0.49526614    -0.84513122
 h     -1.55750061    -0.88454518    -1.72406285
 h     -2.61039543    -1.23690995    -0.43792175
 h     -2.91722966     0.20111869    -1.16681709
 h     -0.32704185     1.32003645     1.59340526
          17

 c      1.20832072    -0.50970841     0.18916314
 c      0.04696584    -0.94591610     0.80637446
 c     -1.10196433     0.04442614     0.12784762
 c     -1.02105939     1.16866514     0.89878927
 c     -0.32067877     1.32132409    -0.41695854
 c      0.91786684     0.67653194    -0.57175105
 h     -0.16769266    -1.69996785     1.59111012
 h     -2.02734348     1.60194508     1.28759132
 h     -0.47019230     2.11857204    -1.14618958
 h      1.73245346     1.24318503    -1.07639461
 o      2.33579361    -1.14177976    -0.09517731
 h      3.00424184    -0.47453354    -0.12609560
 c     -2.03521191    -0.49371118    -0.84557798
 h     -1.51094395    -0.89772828    -1.69249905
 h     -2.61897610    -1.21514430    -0.43611650
 h     -2.94198470     0.20564349    -1.16611411
 h     -0.35127675     1.30430832     1.63901321
          17

 c      1.21353427    -0.51140061     0.18706536
 c      0.03809699    -0.94719987     0.81291196
 c     -1.08221299     0.04590816     0.12894420
 c     -1.03310375     1.15743983     0.89337672
 c     -0.31381782     1.33396088    -0.41888161
 c      0.91182084     0.68029017    -0.57710008
 h     -0.19114103    -1.67434729     1.59537483
 h     -2.05088400     1.60557226     1.32470316
 h     -0.48500421     2.14248265    -1.16289860
 h      1.67541853     1.21705139    -1.10853378
 o      2.33934747    -1.14874792    -0.09560696
 h      3.02875058    -0.44651725    -0.12722286
 c     -2.03617395    -0.48984563    -0.84716893
 h     -1.46227299    -0.91277574    -1.66758174
 h     -2.64228641    -1.22167453    -0.41954281
 h     -2.94604634     0.20460027    -1.16244111
 h     -0.35188833     1.28639847     1.71066522
          17

 c      1.21680371    -0.51351599     0.18391585
 c      0.02944426    -0.94664583     0.81696256
 c     -1.06158681     0.04378643     0.13067194
 c     -1.04876781     1.14928927     0.89158797
 c     -0.30514229     1.34675373    -0.42192720
 c      0.90601664     0.68484891    -0.58111574
 h     -0.21401872    -1.64918071     1.59788067
 h     -2.05756989     1.61073142     1.34368881
 h     -0.50680020     2.16047515    -1.17506213
 h      1.62408256     1.18976005    -1.15007398
 o      2.34370754    -1.15542565    -0.09527288
 h      3.05402453    -0.42682807    -0.12987616
 c     -2.03882958    -0.48446192    -0.84950101
 h     -1.41577748    -0.92863051    -1.64768406
 h     -2.67276731    -1.24792684    -0.39289419
 h     -2.92864350     0.19842108    -1.15698750
 h     -0.34534467     1.26382654     1.78740855
          17

 c      1.21788451    -0.51609500     0.17990175
 c      0.02156678    -0.94387741     0.81806799
 c     -1.04083686     0.03786046     0.13285190
 c     -1.06681576     1.14463323     0.89478154
 c     -0.29510370     1.35996191    -0.42582635
 c      0.90010542     0.68960214    -0.58353820
 h     -0.23709049    -1.62783782     1.60182804
 h     -2.04745211     1.61596882     1.34300072
 h     -0.53360192     2.16951877    -1.17988270
 h      1.58621727     1.16572797    -1.20614784
 o      2.34929984    -1.16120225    -0.09422348
 h      3.07152954    -0.42386127    -0.13344793
 c     -2.04302170    -0.47893420    -0.85198015
 h     -1.37656740    -0.94364040    -1.63019285
 h     -2.69987780    -1.28114812    -0.36358031
 h     -2.89248116     0.18953041    -1.15164747
 h     -0.34339404     1.23578959     1.85257120
          17

 c      1.21673115    -0.51918185     0.17518665
 c      0.01490709    -0.93877259     0.81600694
 c     -1.02068182     0.02837254     0.13549020
 c     -1.08616546     1.14330760     0.90326795
 c     -0.28425827     1.37366229    -0.43008845
 c      0.89426523     0.69428951    -0.58452989
 h     -0.26059458    -1.61198354     1.60868768
 h     -2.02391774     1.62144273     1.32312718
 h     -0.56356739     2.16861876    -1.17652761
 h      1.56331354     1.14516596    -1.27751765
 o      2.35617104    -1.16580330    -0.09248806
 h      3.07777241    -0.44043607    -0.13749686
 c     -2.04807604    -0.47466975    -0.85399863
 h     -1.34929472    -0.95621607    -1.61304514
 h     -2.71582305    -1.31088248    -0.33782120
 h     -2.84435620     0.18291226    -1.14922152
 h     -0.35192761     1.20310946     1.89686774
          17

 c      1.21348188    -0.52282805     0.16990854
 c      0.00976804    -0.93153599     0.81088413
 c     -1.00183676     0.01601578     0.13874874
 c     -1.10561088     1.14456597     0.91650534
 c     -0.27318556     1.38774705    -0.43406749
 c      0.88921346     0.69901487    -0.58484281
 h     -0.28381258    -1.60095069     1.61732435
 h     -1.99466154     1.62962006     1.28700746
 h     -0.59527552     2.15881365    -1.16612211
 h      1.55013721     1.12409178    -1.35832085
 o      2.36401989    -1.16926695    -0.09007308
 h      3.07393143    -0.47422092    -0.14182131
 c     -2.05282357    -0.47296682    -0.85494571
 h     -1.33715136    -0.96536694    -1.59551269
 h     -2.71673621    -1.33035857    -0.31965778
 h     -2.79489158     0.18634303    -1.15348995
 h     -0.37328469     1.16753609     1.91637101
          17

 c      1.20844114    -0.52707341     0.16416885
 c      0.00633326    -0.92265693     0.80310031
 c     -0.98502856     0.00182265     0.14285349
 c     -1.12364553     1.14714857     0.93335950
 c     -0.26238305     1.40193453    -0.43703935
 c      0.88578946     0.70397326    -0.58554712
 h     -0.30513891    -1.59235157     1.62454997
 h     -1.97249287     1.64608754     1.24001538
 h     -0.62799982     2.14294190    -1.15151101
 h      1.53921951     1.09777295    -1.43893833
 o      2.37218174    -1.17196194    -0.08695385
 h      3.06623813    -0.51758940    -0.14660768
 c     -2.05605962    -0.47482689    -0.85426243
 h     -1.34127780    -0.97103735    -1.57838185
 h     -2.70188410    -1.33585283    -0.31124523
 h     -2.75468354     0.20791422    -1.16812191
 h     -0.40773134     1.13132515     1.91082834
          17

 c      1.20205991    -0.53191615     0.15802074
 c      0.00471878    -0.91279597     0.79323663
 c     -0.97097567    -0.01301265     0.14798170
 c     -1.13877602     1.14956297     0.95242567
 c     -0.25218146     1.41581265    -0.43829270
 c      0.88458748     0.70924209    -0.58764663
 h     -0.32258242    -1.58340086     1.62663607
 h     -1.97197648     1.67825646     1.18779957
 h     -0.66180323     2.12497715    -1.13661599
 h      1.52476996     1.06337155    -1.51027034
 o      2.37964234    -1.17456926    -0.08306574
 h      3.06593880    -0.55812610    -0.15260541
 c     -2.05724379    -0.48043140    -0.85166718
 h     -1.36043883    -0.97431203    -1.56391028
 h     -2.67299931    -1.32629495    -0.31303171
 h     -2.72719699     0.24973650    -1.19385847
 h     -0.45359642     1.09699523     1.88350963
          17

 c      1.19490825    -0.53728372     0.15146265
 c      0.00501624    -0.90267213     0.78193469
 c     -0.96034158    -0.02731058     0.15417160
 c     -1.15057392     1.15077760     0.97232058
 c     -0.24273307     1.42894282    -0.43724844
 c      0.88584834     0.71475409    -0.59188366
 h     -0.33433055    -1.57205724     1.62072600
 h     -1.99873576     1.72908473     1.13239790
 h     -0.69714638     2.10874148    -1.12518725
 h      1.50372667     1.02034845    -1.56587420
 o      2.38536502    -1.17777629    -0.07832370
 h      3.08443359    -0.58373752    -0.16088021
 c     -2.05667132    -0.48877633    -0.84733706
 h     -1.39102402    -0.97742255    -1.55566596
 h     -2.63433350    -1.30371908    -0.32339929
 h     -2.70677597     0.30421166    -1.22673429
 h     -0.50612729     1.06694949     1.84269820
          17

 c      1.18763295    -0.54301379     0.14443726
 c      0.00730183    -0.89297289     0.76980758
 c     -0.95368524    -0.04003024     0.16129211
 c     -1.16044622     1.15082302     0.99145235
 c     -0.23409272     1.44100167    -0.43358534
 c      0.88949203     0.72033874    -0.59869279
 h     -0.33913832    -1.55763725     1.60564545
 h     -2.04263901     1.79148916     1.07274074
 h     -0.73392379     2.09636578    -1.11924646
 h      1.47538168     0.96990988    -1.60235822
 o      2.38899550    -1.18169553    -0.07270339
 h      3.12260692    -0.59207424    -0.17162107
 c     -2.05481878    -0.49799137    -0.84183212
 h     -1.42775577    -0.98329814    -1.55792829
 h     -2.59328608    -1.27440710    -0.33784216
 h     -2.68501878     0.35867284    -1.26013714
 h     -0.55554210     1.04265354     1.80416408
          17

 c      1.18090586    -0.54885598     0.13683500
 c      0.01161400    -0.88427228     0.75737192
 c     -0.95141764    -0.05033294     0.16908379
 c     -1.17083973     1.15047638     1.00766129
 c     -0.22632684     1.45186510    -0.42729798
 c      0.89517314     0.72575509    -0.60818439
 h     -0.33653777    -1.54104236     1.58221351
 h     -2.08668800     1.85282910     1.00938357
 h     -0.77053669     2.08754878    -1.11821572
 h      1.44091431     0.91446004    -1.61941900
 o      2.39105367    -1.18580106    -0.06629832
 h      3.16826772    -0.59152166    -0.18331554
 c     -2.05169767    -0.50592533    -0.83598837
 h     -1.46543152    -0.99445373    -1.57413452
 h     -2.56057704    -1.24950354    -0.34849636
 h     -2.65641927     0.40190522    -1.28791296
 h     -0.58749992     1.02377614     1.79023228
          17

 c      1.17538025    -0.55449391     0.12850194
 c      0.01791646    -0.87695618     0.74498913
 c     -0.95375589    -0.05761534     0.17723872
 c     -1.18351703     1.15050000     1.01919330
 c     -0.21954305     1.46156354    -0.41864385
 c      0.90231542     0.73071354    -0.62010156
 h     -0.32692180    -1.52476626     1.55324288
 h     -2.11781343     1.90234747     0.94560244
 h     -0.80389208     2.08025309    -1.11946788
 h      1.40323964     0.85722408    -1.62025198
 o      2.39230424    -1.18948501    -0.05926190
 h      3.20633166    -0.59215429    -0.19370048
 c     -2.04682668    -0.51078708    -0.83080556
 h     -1.50105088    -1.01157121    -1.60457625
 h     -2.54744535    -1.24153559    -0.34644258
 h     -2.61929044     0.42680972    -1.30575457
 h     -0.59253570     1.00941382     1.81663794
          17

 c      1.17165754    -0.55957843     0.11925732
 c      0.02605852    -0.87117899     0.73283572
 c     -0.96067403    -0.06153139     0.18548499
 c     -1.19836494     1.15114629     1.02618782
 c     -0.21382339     1.47016263    -0.40802338
 c      0.91013272     0.73491217    -0.63375870
 h     -0.31146260    -1.51261607     1.52315672
 h     -2.12945573     1.93363951     0.88551588
 h     -0.83037205     2.07214385    -1.11976943
 h      1.36700051     0.80183428    -1.61228846
 o      2.39326987    -1.19239763    -0.05173118
 h      3.22650719    -0.60010840    -0.20096454
 c     -2.03983348    -0.51201322    -0.82701917
 h     -1.53450763    -1.03291443    -1.64511307
 h     -2.55879448    -1.25487982    -0.32818029
 h     -2.57473930     0.43050732    -1.31137622
 h     -0.57751807     1.00123526     1.87647008
          17

 c      1.17025545    -0.56376263     0.10892086
 c      0.03573578    -0.86688835     0.72094576
 c     -0.97186745    -0.06199895     0.19365458
 c     -1.21410261     1.15227688     1.03005324
 c     -0.20914671     1.47766673    -0.39586595
 c      0.91769600     0.73810154    -0.64806047
 h     -0.29172648    -1.50888126     1.49692134
 h     -2.11999659     1.94399289     0.83276806
 h     -0.84697655     2.06169415    -1.11653442
 h      1.33806227     0.75163715    -1.60705797
 o      2.39414064    -1.19446483    -0.04379657
 h      3.22464245    -0.61715562    -0.20421831
 c     -2.03095168    -0.51059909    -0.82471684
 h     -1.56718527    -1.05520035    -1.68839725
 h     -2.58945644    -1.28073779    -0.29926379
 h     -2.52585086     0.41408781    -1.30451723
 h     -0.55876151     1.00254078     1.94862324
          17

 c      1.17156765    -0.56673631     0.09734701
 c      0.04646293    -0.86393945     0.70934089
 c     -0.98675331    -0.05919232     0.20170865
 c     -1.22945707     1.15368339     1.03207423
 c     -0.20535891     1.48398296    -0.38255732
 c      0.92413139     0.74015249    -0.66181300
 h     -0.26894398    -1.51681447     1.47818923
 h     -2.09130817     1.93361496     0.79011357
 h     -0.85207278     2.04863516    -1.10846749
 h      1.32160918     0.70891000    -1.61666665
 o      2.39478839    -1.19584588    -0.03549054
 h      3.20245779    -0.64128230    -0.20367749
 c     -2.02075600    -0.50834074    -0.82353399
 h     -1.60010469    -1.07506452    -1.72652568
 h     -2.62924441    -1.30497402    -0.26923502
 h     -2.47755766     0.38291454    -1.28724192
 h     -0.54949673     1.01520380     2.01459307
          17

 c      1.17581266    -0.56825486     0.08445845
 c      0.05759159    -0.86224449     0.69817298
 c     -1.00451270    -0.05351278     0.20971656
 c     -1.24342510     1.15512500     1.03305976
 c     -0.20218593     1.48892785    -0.36839924
 c      0.92891368     0.74104698    -0.67434876
 h     -0.24332482    -1.53703541     1.46750505
 h     -2.04857572     1.90581150     0.75908579
 h     -0.84571904     2.03398118    -1.09577222
 h      1.31921908     0.67489086    -1.64659472
 o      2.39474022    -1.19693637    -0.02676982
 h      3.16802527    -0.66659637    -0.20097377
 c     -2.00970300    -0.50709528    -0.82292885
 h     -1.63306221    -1.09008597    -1.75317519
 h     -2.66900003    -1.31660826    -0.24582453
 h     -2.43683366     0.34733412    -1.26444173
 h     -0.55695958     1.03914662     2.06305910
          17

 c      1.18297370    -0.56815651     0.07027293
 c      0.06841203    -0.86184013     0.68774926
 c     -1.02416181    -0.04553801     0.21780899
 c     -1.25505959     1.15618211     1.03356102
 c     -0.19926079     1.49225042    -0.35358758
 c      0.93198730     0.74078324    -0.68587448
 h     -0.21405768    -1.56706960     1.46204456
 h     -2.00113833     1.86807130     0.73925842
 h     -0.82968836     2.01986082    -1.08012316
 h      1.32785540     0.65076827    -1.69171302
 o      2.39319554    -1.19836034    -0.01750244
 h      3.13567814    -0.68348456    -0.19940108
 c     -1.99801359    -0.50850950    -0.82226562
 h     -1.66468116    -1.09916281    -1.76455977
 h     -2.70249249    -1.30978472    -0.23345445
 h     -2.41205093     0.32171619    -1.24338869
 h     -0.58410334     1.07308171     2.08814814
          17

 c      1.19274081    -0.56636385     0.05492127
 c      0.07831484    -0.86282664     0.67841262
 c     -1.04463499    -0.03596678     0.22612314
 c     -1.26329301     1.15614546     1.03410117
 c     -0.19615791     1.49366696    -0.33821750
 c      0.93358346     0.73933419    -0.69710108
 h     -0.18003190    -1.60243381     1.45715807
 h     -1.96305064     1.83288636     0.72731932
 h     -0.80716012     2.00916596    -1.06436059
 h      1.34214117     0.63806967    -1.74073210
 o      2.38941270    -1.20073760    -0.00753864
 h      3.12018316    -0.68247789    -0.20282393
 c     -1.98593337    -0.51357136    -0.82101991
 h     -1.69274546    -1.10255892    -1.75967373
 h     -2.72610517    -1.28276178    -0.23381626
 h     -2.40973463     0.31802450    -1.23036431
 h     -0.63109442     1.11506892     2.08767072
          17

 c      1.20448910    -0.56287384     0.03864960
 c      0.08692484    -0.86525631     0.67038909
 c     -1.06486797    -0.02557158     0.23475035
 c     -1.26718935     1.15426753     1.03513942
 c     -0.19246139     1.49291983    -0.32233729
 c      0.93398433     0.73669194    -0.70868596
 h     -0.14062016    -1.63831933     1.44838031
 h     -1.94969422     1.81459722     0.71773444
 h     -0.78189299     2.00488531    -1.05167622
 h      1.35706463     0.63808725    -1.78286142
 o      2.38350154    -1.20416800     0.00308541
 h      3.12440384    -0.66267705    -0.21241750
 c     -1.97412971    -0.52190470    -0.81909448
 h     -1.71448269    -1.10193763    -1.74043461
 h     -2.73841366    -1.23692197    -0.24647554
 h     -2.42976762     0.33633192    -1.22593325
 h     -0.69561333     1.16271860     2.06288795
          17

 c      1.21732534    -0.55774833     0.02179861
 c      0.09414868    -0.86905943     0.66370233
 c     -1.08387314    -0.01516200     0.24369231
 c     -1.26682710     1.15056648     1.03656507
 c     -0.18787684     1.48986585    -0.30605559
 c      0.93342029     0.73290536    -0.72098404
 h     -0.09604437    -1.67085929     1.43272077
 h     -1.96793232     1.81961502     0.70710904
 h     -0.75690727     2.00908970    -1.04421992
 h      1.36909985     0.65139914    -1.81085077
 o      2.37655228    -1.20811266     0.01406211
 h      3.13706375    -0.63372024    -0.22519444
 c     -1.96365461    -0.53181423    -0.81672438
 h     -1.72680548    -1.10042453    -1.71185018
 h     -2.74040969    -1.17643056    -0.26899206
 h     -2.46503795     0.36500205    -1.22545796
 h     -0.77205906     1.21337439     2.02019178
          17

 c      1.23019965    -0.55111760     0.00476603
 c      0.10014075    -0.87402251     0.65816320
 c     -1.10080385    -0.00554882     0.25284573
 c     -1.26386868     1.14623001     1.03712798
 c     -0.18233114     1.48456024    -0.28964875
 c      0.93205934     0.72808580    -0.73403834
 h     -0.04735925    -1.69776535     1.40912868
 h     -2.01011499     1.84052593     0.69761739
 h     -0.73334855     2.02198552    -1.04173881
 h      1.37626055     0.67782144    -1.82122619
 o      2.36984688    -1.21189059     0.02499393
 h      3.14457289    -0.60768399    -0.23673524
 c     -1.95541528    -0.54111448    -0.81410268
 h     -1.72665166    -1.10239564    -1.68157639
 h     -2.73642479    -1.10828117    -0.29664450
 h     -2.50612391     0.39037678    -1.22399552
 h     -0.85047717     1.26492429     1.97436222
          17

 c      1.24204215    -0.54318926    -0.01203593
 c      0.10522052    -0.87979260     0.65340356
 c     -1.11499885     0.00249375     0.26202270
 c     -1.26075367     1.14277560     1.03468862
 c     -0.17597546     1.47727350    -0.27357791
 c      0.93000912     0.72240201    -0.74762325
 h      0.00375910    -1.71857278     1.37848893
 h     -2.06172309     1.86390761     0.69358133
 h     -0.71044345     2.04173322    -1.04136154
 h      1.37795446     0.71656059    -1.81388475
 o      2.36431262    -1.21503303     0.03555924
 h      3.13887120    -0.59310907    -0.24371881
 c     -1.94972243    -0.54779032    -0.81135647
 h     -1.71162635    -1.11232119    -1.65761207
 h     -2.73499537    -1.04196189    -0.32232939
 h     -2.54497868     0.40312914    -1.21898815
 h     -0.91810106     1.31750916     1.94887068
          17

 c      1.25188649    -0.53425542    -0.02821605
 c      0.10977625    -0.88589538     0.64893115
 c     -1.12600111     0.00824633     0.27097976
 c     -1.25927791     1.14131459     1.02773452
 c     -0.16908389     1.46842256    -0.25839839
 c      0.92729981     0.71607521    -0.76126285
 h      0.05532041    -1.73462677     1.34334934
 h     -2.11048959     1.87919783     0.69728848
 h     -0.68651459     2.06520794    -1.03881712
 h      1.37500803     0.76644111    -1.79197802
 o      2.36043066    -1.21732722     0.04555634
 h      3.11817075    -0.59398584    -0.24459164
 c     -1.94626776    -0.55044199    -0.80880480
 h     -1.68106513    -1.13239995    -1.64402261
 h     -2.74716787    -0.98729694    -0.33812239
 h     -2.57584085     0.39896495    -1.21017726
 h     -0.96686564     1.37314090     1.96216849
          17

 c      1.25896428    -0.52469528    -0.04342753
 c      0.11417652    -0.89178134     0.64420584
 c     -1.13355223     0.01105022     0.27944369
 c     -1.25990847     1.14283514     1.01710444
 c     -0.16193407     1.45846717    -0.24463446
 c      0.92385745     0.70936234    -0.77424003
 h      0.10538099    -1.74867569     1.30731920
 h     -2.14882119     1.88070033     0.70843767
 h     -0.66012720     2.08912418    -1.03010413
 h      1.36980344     0.82626027    -1.76189790
 o      2.35825165    -1.21878939     0.05490918
 h      3.08617985    -0.60995368    -0.23968525
 c     -1.94463667    -0.54871384    -0.80693306
 h     -1.63703343    -1.16065741    -1.63808679
 h     -2.77967512    -0.95022010    -0.33948106
 h     -2.59504605     0.37752413    -1.19885913
 h     -0.99911576     1.43023506     2.00795992
          17

 c      1.26277183    -0.51497044    -0.05737939
 c      0.11870503    -0.89692448     0.63874189
 c     -1.13757497     0.01037077     0.28717498
 c     -1.26239499     1.14833760     1.00515295
 c     -0.15474883     1.44783081    -0.23267749
 c      0.91951654     0.70252157    -0.78569175
 h      0.15235074    -1.76383999     1.27404955
 h     -2.17287866     1.86648363     0.72518919
 h     -0.63070986     2.11092810    -1.01262598
 h      1.36601557     0.89523645    -1.73224203
 o      2.35737486    -1.21967970     0.06368685
 h      3.05206803    -0.63596206    -0.23157132
 c     -1.94488766    -0.54334650    -0.80600732
 h     -1.58420981    -1.19171739    -1.63231642
 h     -2.82829653    -0.93053162    -0.32838535
 h     -2.60096043     0.34153844    -1.18741138
 h     -1.02128928     1.48233671     2.06344643
          17

 c      1.26311303    -0.50560698    -0.06984260
 c      0.12352889    -0.90096435     0.63222112
 c     -1.13815061     0.00592521     0.29405484
 c     -1.26637165     1.15836310     0.99391451
 c     -0.14770241     1.43686072    -0.22272618
 c      0.91413961     0.69580814    -0.79491175
 h      0.19507599    -1.78207344     1.24601866
 h     -2.18177400     1.83746332     0.74494621
 h     -0.59866762     2.12930107    -0.98563665
 h      1.36718158     0.97296673    -1.71036085
 o      2.35697354    -1.22049787     0.07211372
 h      3.02985232    -0.66242708    -0.22523440
 c     -1.94737929    -0.53571720    -0.80589834
 h     -1.52855533    -1.21940401    -1.61898015
 h     -2.88086022    -0.92456163    -0.31089115
 h     -2.59441569     0.29669618    -1.17920737
 h     -1.03758430     1.52314640     2.10911890
          17

 c      1.26011723    -0.49716231    -0.08065410
 c      0.12870123    -0.90381944     0.62456346
 c     -1.13549833    -0.00220644     0.30013086
 c     -1.27136319     1.17268170     0.98457184
 c     -0.14094915     1.42581412    -0.21477197
 c      0.90781298     0.68958056    -0.80175618
 h      0.23264762    -1.80295896     1.22379489
 h     -2.17783607     1.79731383     0.76455281
 h     -0.56525413     2.14438226    -0.95026037
 h      1.37438503     1.05803738    -1.69772326
 o      2.35614479    -1.22172558     0.08044756
 h      3.03280988    -0.67962312    -0.22607133
 c     -1.95216073    -0.52741266    -0.80617131
 h     -1.47585592    -1.23879178    -1.59298893
 h     -2.92518149    -0.92852859    -0.29282975
 h     -2.57951793     0.25200865    -1.17880842
 h     -1.04965959     1.54907694     2.13412014
          17

 c      1.25421872    -0.49018159    -0.08972195
 c      0.13417771    -0.90568952     0.61591029
 c     -1.12995871    -0.01355846     0.30559394
 c     -1.27659573     1.19027472     0.97767197
 c     -0.13464200     1.41486043    -0.20862626
 c      0.90091344     0.68443494    -0.80671822
 h      0.26417165    -1.82378682     1.20629463
 h     -2.16771572     1.75278058     0.78020959
 h     -0.53233862     2.15777697    -0.90923232
 h      1.38537787     1.14628358    -1.68909899
 o      2.35461398    -1.22330394     0.08868194
 h      3.06255286    -0.68636709    -0.23505624
 c     -1.95871402    -0.52003659    -0.80616678
 h     -1.43081565    -1.24703010    -1.55253832
 h     -2.95302105    -0.93954623    -0.27813935
 h     -2.56371326     0.21931813    -1.19190790
 h     -1.05784540     1.55898927     2.13393856
          17

 c      1.24608820    -0.48515096    -0.09703265
 c      0.13982898    -0.90695254     0.60654313
 c     -1.12197549    -0.02735565     0.31070979
 c     -1.28091057     1.20951830     0.97337558
 c     -0.12893939     1.40410521    -0.20398593
 c      0.89395584     0.68115110    -0.81055506
 h      0.28875960    -1.84082040     1.19173944
 h     -2.16287458     1.71315968     0.78757272
 h     -0.50203582     2.17223871    -0.86629956
 h      1.39628828     1.23115233    -1.67681752
 o      2.35290729    -1.22459211     0.09646417
 h      3.10685443    -0.69092080    -0.24738006
 c     -1.96626881    -0.51487529    -0.80514483
 h     -1.39657325    -1.24355287    -1.49880236
 h     -2.96013277    -0.95534659    -0.26915307
 h     -2.55460209     0.20918675    -1.22363501
 h     -1.06183357     1.55353095     2.10819635
          17

 c      1.23653496    -0.48244744    -0.10266311
 c      0.14544737    -0.90803799     0.59679937
 c     -1.11206573    -0.04264880     0.31574880
 c     -1.28309538     1.22861734     0.97149061
 c     -0.12401989     1.39365437    -0.20053118
 c      0.88741407     0.68047546    -0.81390011
 h      0.30570941    -1.85077855     1.17859612
 h     -2.17583114     1.68701168     0.78271877
 h     -0.47614343     2.19077891    -0.82517360
 h      1.40378936     1.30581333    -1.65504752
 o      2.35173994    -1.22491397     0.10337581
 h      3.15004480    -0.70239248    -0.25692518
 c     -1.97445605    -0.51229232    -0.80261936
 h     -1.37431183    -1.23022623    -1.43558467
 h     -2.94538551    -0.97400455    -0.26712220
 h     -2.55367181     0.22354633    -1.27456965
 h     -1.06079413     1.53493063     2.06029599
          17

 c      1.22641719    -0.48229027    -0.10679408
 c      0.15075336    -0.90933397     0.58701633
 c     -1.10078397    -0.05845158     0.32094083
 c     -1.28273065     1.24615896     0.97123124
 c     -0.12010416     1.38371577    -0.19803018
 c      0.88165037     0.68293173    -0.81711458
 h      0.31470009    -1.85184949     1.16613520
 h     -2.21080691     1.67692257     0.76418677
 h     -0.45551921     2.21524333    -0.78827673
 h      1.40607558     1.36489899    -1.62123267
 o      2.35156117    -1.22388338     0.10914563
 h      3.18077844    -0.72560763    -0.25968141
 c     -1.98352560    -0.51153171    -0.79858281
 h     -1.36282130    -1.21147952    -1.36905100
 h     -2.91045596    -0.99406164    -0.27226887
 h     -2.55471017     0.25369505    -1.33849518
 h     -1.05304742     1.50727500     1.99897156
          17

 c      1.21658260    -0.48470102    -0.10972181
 c      0.15540373    -0.91113225     0.57750033
 c     -1.08869651    -0.07383313     0.32644887
 c     -1.28067277     1.26125666     0.97092682
 c     -0.11747239     1.37467905    -0.19638740
 c      0.87691943     0.68871728    -0.82028435
 h      0.31590312    -1.84416161     1.15465867
 h     -2.25881275     1.67857962     0.73434383
 h     -0.43979328     2.24509641    -0.75604923
 h      1.40299163     1.40529056    -1.57585785
 o      2.35247484    -1.22141161     0.11368587
 h      3.19356647    -0.76103426    -0.25433615
 c     -1.99384430    -0.51124650    -0.79334571
 h     -1.35832659    -1.19393474    -1.30707020
 h     -2.86032227    -1.01508187    -0.28332877
 h     -2.54958497     0.28693637    -1.40550052
 h     -1.03544163     1.47676183     1.94068356
          17

 c      1.20782806    -0.48949550    -0.11184698
 c      0.15901204    -0.91359600     0.56850553
 c     -1.07637128    -0.08797384     0.33235024
 c     -1.27845490     1.27328930     0.96829024
 c     -0.11644021     1.36709356    -0.19561004
 c      0.87336623     0.69765830    -0.82323928
 h      0.30999043    -1.82986650     1.14552918
 h     -2.30472775     1.68552927     0.69824248
 h     -0.42765606     2.27744069    -0.72735578
 h      1.39605586     1.42656098    -1.52204022
 o      2.35424937    -1.21765027     0.11708387
 h      3.18869216    -0.80570362    -0.24215279
 c     -2.00533817    -0.51007204    -0.78736763
 h     -1.35552017    -1.18469883    -1.25750182
 h     -2.80403426    -1.03855632    -0.29685553
 h     -2.53310338     0.31282992    -1.46626238
 h     -1.00335661     1.45044545     1.90757861
          17

 c      1.20086358    -0.49631086    -0.11363667
 c      0.16118686    -0.91675411     0.56022104
 c     -1.06437489    -0.10020539     0.33861792
 c     -1.27727416     1.28190493     0.96184808
 c     -0.11729805     1.36154521    -0.19574118
 c      0.87098766     0.70918270    -0.82555358
 h      0.29803991    -1.81281293     1.14099745
 h     -2.33592167     1.69292169     0.66133289
 h     -0.41749495     2.30827703    -0.70057531
 h      1.38872098     1.43157849    -1.46542456
 o      2.35627603    -1.21296032     0.11961356
 h      3.17287777    -0.85368746    -0.22717712
 c     -2.01724345    -0.50696723    -0.78129982
 h     -1.35043264    -1.18813884    -1.22561291
 h     -2.75408877    -1.06848477    -0.30720751
 h     -2.50372805     0.32487623    -1.51385654
 h     -0.95401886     1.43250210     1.91277039
          17

 c      1.19626424    -0.50466301    -0.11556211
 c      0.16159113    -0.92054527     0.55277931
 c     -1.05326818    -0.11003295     0.34511696
 c     -1.27730383     1.28710937     0.95225535
 c     -0.12024269     1.35852007    -0.19681601
 c      0.86957727     0.72232140    -0.82655863
 h      0.28131662    -1.79757805     1.14365811
 h     -2.34515360     1.69810288     0.62796292
 h     -0.40794644     2.33402862    -0.67452350
 h      1.38667308     1.42703973    -1.41401206
 o      2.35755513    -1.20785882     0.12173564
 h      3.15959321    -0.89693874    -0.21627079
 c     -2.02832797    -0.50152475    -0.77589005
 h     -1.34322477    -1.20332843    -1.21239648
 h     -2.72193181    -1.10956893    -0.30889557
 h     -2.46264782     0.32010477    -1.54392967
 h     -0.89175599     1.42238631     1.94603479
          17

 c      1.19440590    -0.51401605    -0.11803217
 c      0.16000778    -0.92492240     0.54629896
 c     -1.04358958    -0.11712790     0.35162499
 c     -1.27786908     1.28901938     0.94134619
 c     -0.12533713     1.35832426    -0.19883877
 c      0.86875284     0.73584481    -0.82546752
 h      0.26098820    -1.78780565     1.15545148
 h     -2.33013158     1.70008747     0.60096435
 h     -0.39820333     2.35254551    -0.64886521
 h      1.39714316     1.42242155    -1.37672782
 o      2.35705192    -1.20282314     0.12394931
 h      3.16369938    -0.92847252    -0.21677085
 c     -2.03757125    -0.49428935    -0.77154167
 h     -1.33780342    -1.22490740    -1.21526499
 h     -2.71110137    -1.16202708    -0.30092074
 h     -2.41294901     0.29870924    -1.55476350
 h     -0.82634358     1.41789885     1.98503102
          17

 c      1.19538656    -0.52385041    -0.12133133
 c      0.15639118    -0.92996238     0.54094147
 c     -1.03582517    -0.12131415     0.35786331
 c     -1.27801059     1.28766670     0.93069489
 c     -0.13249298     1.36105837    -0.20177775
 c      0.86820867     0.74869733    -0.82171466
 h      0.23792475    -1.78453858     1.17652551
 h     -2.29279250     1.69922985     0.58168186
 h     -0.38812894     2.36354267    -0.62416219
 h      1.42563500     1.42534300    -1.35956006
 o      2.35455164    -1.19800499     0.12644442
 h      3.18835468    -0.94703459    -0.23096823
 c     -2.04452533    -0.48675094    -0.76800929
 h     -1.33899062    -1.24624346    -1.22997465
 h     -2.71619979    -1.21873551    -0.28790262
 h     -2.35923093     0.26432264    -1.54789575
 h     -0.76709301     1.41754100     2.01199279
          17

 c      1.19896885    -0.53371521    -0.12557633
 c      0.15088465    -0.93587988     0.53692208
 c     -1.03037329    -0.12256254     0.36352786
 c     -1.27670430     1.28297959     0.92131157
 c     -0.14146573     1.36661237    -0.20557599
 c      0.86809550     0.76050830    -0.81531449
 h      0.21273548    -1.78581355     1.20478004
 h     -2.23932818     1.69733959     0.56986392
 h     -0.37824803     2.36869335    -0.60175679
 h      1.47127607     1.43589443    -1.36152517
 o      2.35093892    -1.19325408     0.12897967
 h      3.22087358    -0.95673912    -0.25420268
 c     -2.04902589    -0.48086541    -0.76451249
 h     -1.35024213    -1.26193968    -1.25207889
 h     -2.72885904    -1.26919511    -0.27630565
 h     -2.30742916     0.22474218    -1.52930010
 h     -0.72036060     1.42053947     2.01739863
          17

 c      1.20458384    -0.54325314    -0.13070779
 c      0.14379927    -0.94291816     0.53444493
 c     -1.02750992    -0.12099181     0.36831643
 c     -1.27283689     1.27479846     0.91386652
 c     -0.15186141     1.37466857    -0.21017156
 c      0.86905373     0.77155610    -0.80679670
 h      0.18597472    -1.78787724     1.23654991
 h     -2.18040161     1.69801459     0.56341713
 h     -0.36962133     2.37143214    -0.58355636
 h      1.52637268     1.44726055    -1.37552213
 o      2.34742804    -1.18840982     0.13117885
 h      3.24476428    -0.96224073    -0.27964240
 c     -2.05091702    -0.47855561    -0.75994482
 h     -1.37282835    -1.26882451    -1.27762546
 h     -2.74251573    -1.30455976    -0.27101010
 h     -2.26421278     0.19190721    -1.50991661
 h     -0.68977816     1.42641115     1.99768381
          17

 c      1.21139609    -0.55219795    -0.13651429
 c      0.13556384    -0.95120575     0.53361059
 c     -1.02735839    -0.11687801     0.37195100
 c     -1.26531134     1.26293600     0.90883692
 c     -0.16315277     1.38474000    -0.21552970
 c      0.87182529     0.78227659    -0.79680700
 h      0.15830234    -1.78697340     1.26788537
 h     -2.12951696     1.70634655     0.55876077
 h     -0.36357968     2.37625088    -0.57164881
 h      1.58094481     1.45163272    -1.39302726
 o      2.34494051    -1.18343567     0.13277642
 h      3.24916982    -0.96634060    -0.30226999
 c     -2.05012347    -0.48125148    -0.75324581
 h     -1.40582112    -1.26607827    -1.30349819
 h     -2.75344100    -1.31947730    -0.27442574
 h     -2.23520774     0.17827934    -1.50203672
 h     -0.67676980     1.43474138     1.95327826
          17

 c      1.21840805    -0.56035859    -0.14267661
 c      0.12665908    -0.96067033     0.53435911
 c     -1.02986842    -0.11067175     0.37419185
 c     -1.25356300     1.24740366     0.90635632
 c     -0.17471737     1.39628220    -0.22168522
 c      0.87691625     0.79293698    -0.78583140
 h      0.13051187    -1.78060123     1.29564433
 h     -2.09716457     1.72647519     0.55294510
 h     -0.36134204     2.38723304    -0.56771292
 h      1.62673868     1.44407374    -1.40735727
 o      2.34397686    -1.17839887     0.13367106
 h      3.23044767    -0.97009559    -0.31980236
 c     -2.04686707    -0.48924395    -0.74414397
 h     -1.44631127    -1.25510611    -1.32773282
 h     -2.76034135    -1.31204748    -0.28671334
 h     -2.22269524     0.18887065    -1.51011404
 h     -0.68036216     1.44522598     1.88839173
          17

 c      1.22457926    -0.56760430    -0.14881458
 c      0.11755224    -0.97102329     0.53646183
 c     -1.03481061    -0.10301408     0.37483842
 c     -1.23823039     1.22873391     0.90583956
 c     -0.18590134     1.40885645    -0.22877741
 c      0.88449887     0.80358808    -0.77414096
 h      0.10346998    -1.76802229     1.31810156
 h     -2.08397432     1.75756187     0.54655231
 h     -0.36363951     2.40619275    -0.57239769
 h      1.65854146     1.42298785    -1.41442157
 o      2.34462157    -1.17343346     0.13393030
 h      3.19165041    -0.97322888    -0.33283166
 c     -2.04167759    -0.50141672    -0.73349146
 h     -1.48975442    -1.23928883    -1.34988276
 h     -2.76414305    -1.28361185    -0.30602756
 h     -2.22535920     0.21747427    -1.52620349
 h     -0.69600196     1.45814306     1.81260964
          17

 c      1.22893954    -0.57385484    -0.15452468
 c      0.10864628    -0.98178891     0.53954337
 c     -1.04179306    -0.09473195     0.37372079
 c     -1.22118722     1.20795135     0.90578965
 c     -0.19608989     1.42224026    -0.23704507
 c      0.89443224     0.81410785    -0.76182324
 h      0.07802133    -1.75027818     1.33517391
 h     -2.08166632     1.79302815     0.54350250
 h     -0.37054764     2.43161419    -0.58504302
 h      1.67417515     1.38944287    -1.41251483
 o      2.34651072    -1.16872696     0.13382455
 h      3.14260789    -0.97418170    -0.34544194
 c     -2.03514059    -0.51580166    -0.72262207
 h     -1.53065090    -1.22340739    -1.37117441
 h     -2.76833038    -1.23884670    -0.32861016
 h     -2.24016163     0.25266059    -1.53723934
 h     -0.71391971     1.47553867     1.74323516
          17

 c      1.23068061    -0.57907234    -0.15940690
 c      0.10025155    -0.99236040     0.54311975
 c     -1.05029857    -0.08680669     0.37069237
 c     -1.20477495     1.18616970     0.90424453
 c     -0.20475469     1.43639796    -0.24676774
 c      0.90628359     0.82423105    -0.74880529
 h      0.05488521    -1.72990555     1.34835651
 h     -2.08039614     1.82434741     0.54790083
 h     -0.38161112     2.45931182    -0.60396316
 h      1.67447487     1.34665994    -1.40223595
 o      2.34887972    -1.16450677     0.13384178
 h      3.09880186    -0.97023432    -0.36549016
 c     -2.02762316    -0.53027979    -0.71270215
 h     -1.56381303    -1.21241826    -1.39387753
 h     -2.77935061    -1.18557750    -0.34906785
 h     -2.26381117     0.28452400    -1.53304338
 h     -0.72043955     1.50209356     1.70287877
          17

 c      1.22922010    -0.58324910    -0.16308631
 c      0.09257719    -1.00208434     0.54665915
 c     -1.05973500    -0.08033137     0.36562123
 c     -1.19057288     1.16461998     0.90023720
 c     -0.21146560     1.45135141    -0.25817995
 c      0.91931587     0.83355720    -0.73484341
 h      0.03457384    -1.71031746     1.36027959
 h     -2.07357776     1.84461106     0.56189615
 h     -0.39610967     2.48425463    -0.62707630
 h      1.66362539     1.29981192    -1.38681869
 o      2.35101683    -1.16094835     0.13446520
 h      3.07391317    -0.95898871    -0.40103375
 c     -2.01920504    -0.54310528    -0.70460052
 h     -1.58600610    -1.20964693    -1.41956919
 h     -2.80529527    -1.13269239    -0.36165793
 h     -2.29319506     0.30676502    -1.50841461
 h     -0.70738593     1.54107372     1.70414176
          17

 c      1.22424636    -0.58639780    -0.16523214
 c      0.08573283    -1.01037642     0.54967788
 c     -1.06949012    -0.07644227     0.35839228
 c     -1.17864504     1.14514168     0.89488940
 c     -0.21588917     1.46705795    -0.27139105
 c      0.93249320     0.84157890    -0.71951133
 h      0.01738558    -1.69479148     1.37372949
 h     -2.05850711     1.84970261     0.58556249
 h     -0.41328347     2.50227311    -0.65250321
 h      1.64932032     1.25562265    -1.37245992
 o      2.35297463    -1.15799750     0.13566327
 h      3.06826886    -0.94125565    -0.45211724
 c     -2.01002203    -0.55339363    -0.69890142
 h     -1.59695252    -1.21547188    -1.44729902
 h     -2.85075175    -1.08556506    -0.36297072
 h     -2.32541650     0.31633922    -1.46230190
 h     -0.68010049     1.58689011     1.73662807
          17

 c      1.21574942    -0.58855568    -0.16556807
 c      0.07973572    -1.01684166     0.55185737
 c     -1.07898228    -0.07616207     0.34896108
 c     -1.16823904     1.12980694     0.89020892
 c     -0.21780083     1.48334588    -0.28632770
 c      0.94465155     0.84780472    -0.70230685
 h      0.00349726    -1.68531842     1.39029368
 h     -2.03554372     1.83831038     0.61759116
 h     -0.43246315     2.51102144    -0.67895392
 h      1.64108436     1.22084323    -1.36716986
 o      2.35547660    -1.15535279     0.13678411
 h      3.06994602    -0.92128521    -0.50902823
 c     -2.00076334    -0.56128576    -0.69583955
 h     -1.59888370    -1.22760700    -1.47344327
 h     -2.91116751    -1.04342047    -0.35385540
 h     -2.35792208     0.31292417    -1.39687308
 h     -0.64960521     1.62797869     1.77985382
          17

 c      1.20401904    -0.58979515    -0.16387438
 c      0.07452203    -1.02134185     0.55312505
 c     -1.08770163    -0.08017265     0.33745188
 c     -1.15854609     1.12003295     0.88768650
 c     -0.21710337     1.49989663    -0.30271782
 c      0.95494583     0.85199921    -0.68301288
 h     -0.00691345    -1.68193007     1.40935511
 h     -2.00769968     1.81200811     0.65581762
 h     -0.45313628     2.51029746    -0.70592223
 h      1.64540007     1.19935541    -1.37649436
 o      2.35916200    -1.15264993     0.13704124
 h      3.06655200    -0.90375724    -0.56000904
 c     -1.99259436    -0.56754163    -0.69530094
 h     -1.59518949    -1.24253867    -1.49337567
 h     -2.97456324    -1.00265301    -0.33803399
 h     -2.38894174     0.29889893    -1.31713702
 h     -0.62378150     1.65462892     1.81828571
          17

 c      1.18960462    -0.59022145    -0.15999381
 c      0.06996078    -1.02397348     0.55363943
 c     -1.09523461    -0.08863409     0.32423888
 c     -1.14877410     1.11615798     0.88802170
 c     -0.21382923     1.51625953    -0.32011536
 c      0.96326008     0.85434452    -0.66209228
 h     -0.01363308    -1.68297831     1.42821867
 h     -1.98090489     1.77559798     0.69744452
 h     -0.47498123     2.50194203    -0.73374229
 h      1.66112009     1.19024819    -1.39868521
 o      2.36422789    -1.14959153     0.13587133
 h      3.05115306    -0.89180039    -0.59689960
 c     -1.98659350    -0.57307571    -0.69689325
 h     -1.58926107    -1.25689616    -1.50337812
 h     -3.02846833    -0.96120055    -0.31935217
 h     -2.41822325     0.27973622    -1.23075841
 h     -0.60634658     1.66134075     1.84354287
          17

 c      1.17325732    -0.58995311    -0.15384613
 c      0.06587078    -1.02498518     0.55369189
 c     -1.10126585    -0.10115239     0.30995621
 c     -1.13804768     1.11747269     0.89128934
 c     -0.20812047     1.53190214    -0.33795095
 c      0.97006507     0.85531269    -0.64060079
 h     -0.01649416    -1.68609331     1.44325800
 h     -1.96405179     1.73693264     0.73933017
 h     -0.49785134     2.48933169    -0.76348324
 h      1.68111185     1.18933232    -1.42544758
 o      2.37046618    -1.14598009     0.13301287
 h      3.02222074    -0.88669118    -0.61627255
 c     -1.98337450    -0.57877502    -0.70002415
 h     -1.58391585    -1.26825329    -1.50174178
 h     -3.06425403    -0.91962517    -0.30042011
 h     -2.44758834     0.26388451    -1.14715980
 h     -0.59833198     1.64595586     1.85207649
          17

 c      1.15587041    -0.58909480    -0.14544421
 c      0.06203961    -1.02469557     0.55359562
 c     -1.10557453    -0.11690541     0.29541800
 c     -1.12556314     1.12260309     0.89706750
 c     -0.20020505     1.54630982    -0.35560294
 c      0.97594280     0.85542052    -0.61971924
 h     -0.01549861    -1.68916460     1.45124690
 h     -1.96665875     1.70452953     0.77878180
 h     -0.52162433     2.47630527    -0.79657937
 h      1.69766557     1.19202512    -1.44717413
 o      2.37735657    -1.14173130     0.12852587
 h      2.98274077    -0.88790409    -0.61959148
 c     -1.98311375    -0.58531857    -0.70405762
 h     -1.58116983    -1.27556820    -1.48913277
 h     -3.07771338    -0.88024310    -0.28256604
 h     -2.48006930     0.26026470    -1.07503320
 h     -0.59895476     1.60876468     1.84366241
          17

 c      1.13842453    -0.58771199    -0.13490385
 c      0.05824011    -1.02344518     0.55361211
 c     -1.10803945    -0.13483598     0.28148453
 c     -1.11113442     1.13012076     0.90444085
 c     -0.19039048     1.55911739    -0.37248264
 c      0.98130352     0.85509602    -0.60041971
 h     -0.01089450    -1.69097383     1.45027993
 h     -1.99282361     1.68274713     0.81459565
 h     -0.54584257     2.46564732    -0.83414259
 h      1.70567014     1.19483493    -1.45667746
 o      2.38410689    -1.13689758     0.12285276
 h      2.94004436    -0.89293565    -0.61405715
 c     -1.98585731    -0.59280514    -0.70850606
 h     -1.58207901    -1.27951885    -1.46860992
 h     -3.06828923    -0.84612060    -0.26616901
 h     -2.51696404     0.27313005    -1.01936477
 h     -0.60549095     1.55240800     1.82161386
          17

 c      1.12193372    -0.58581206    -0.12244360
 c      0.05424500    -1.02157335     0.55391854
 c     -1.10865924    -0.15381952     0.26892611
 c     -1.09567563     1.13889348     0.91194542
 c     -0.17907409     1.57020874    -0.38811100
 c      0.98634675     0.85464801    -0.58337341
 h     -0.00318741    -1.69149033     1.44019020
 h     -2.03654929     1.66934385     0.84713838
 h     -0.56928652     2.45787195    -0.87622235
 h      1.70304535     1.19555158    -1.45013588
 o      2.38972418    -1.13167304     0.11683944
 h      2.90503631    -0.89736856    -0.61284946
 c     -1.99174350    -0.60055393    -0.71304913
 h     -1.58664874    -1.28260834    -1.44529957
 h     -3.03851375    -0.82043862    -0.25083809
 h     -2.55555924     0.29910547    -0.98101669
 h     -0.61238383     1.48232904     1.79454146
          17

 c      1.10739053    -0.58333407    -0.10837440
 c      0.04984237    -1.01940180     0.55459914
 c     -1.10756999    -0.17277190     0.25832466
 c     -1.08097099     1.14795087     0.91759514
 c     -0.16674215     1.57970942    -0.40214761
 c      0.99109542     0.85426267    -0.56895153
 h      0.00690378    -1.69195176     1.42261081
 h     -2.08503917     1.65888729     0.87735320
 h     -0.58984668     2.45120218    -0.92150745
 h      1.69035058     1.19310541    -1.42697019
 o      2.39333184    -1.12628030     0.11139983
 h      2.88742759    -0.89677830    -0.62973749
 c     -2.00084087    -0.60741789    -0.71744536
 h     -1.59406036    -1.28858021    -1.42536762
 h     -2.99411868    -0.80623907    -0.23517462
 h     -2.59055004     0.33011582    -0.95885250
 h     -0.61065108     1.40638325     1.77779420
          17

 c      1.09570599    -0.58015145    -0.09307758
 c      0.04486028    -1.01721976     0.55565404
 c     -1.10504326    -0.19071669     0.25002008
 c     -1.06882341     1.15649286     0.91944727
 c     -0.15393490     1.58787545    -0.41436751
 c      0.99540656     0.85399007    -0.55721397
 h      0.01853615    -1.69472310     1.40069804
 h     -2.12557639     1.64702505     0.90597788
 h     -0.60491030     2.44273078    -0.96768859
 h      1.67064632     1.18757297    -1.38984783
 o      2.39468809    -1.12073705     0.10675773
 h      2.88771161    -0.89050560    -0.66703577
 c     -2.01281620    -0.61229274    -0.72161418
 h     -1.60346590    -1.30079850    -1.41403627
 h     -2.94437925    -0.80642543    -0.21616060
 h     -2.61694746     0.35796379    -0.95140777
 h     -0.59097320     1.33123550     1.78805363
          17

 c      1.08763899    -0.57609484    -0.07696212
 c      0.03921024    -1.01528612     0.55703317
 c     -1.10146884    -0.20682512     0.24410219
 c     -1.06002219     1.16416221     0.91695762
 c     -0.14118491     1.59496176    -0.42462333
 c      0.99894870     0.85372695    -0.54787136
 h      0.03084692    -1.70279910     1.37834772
 h     -2.14926996     1.63176483     0.93329020
 h     -0.61202721     2.42985062    -1.01217865
 h      1.64971908     1.18037865    -1.34502206
 o      2.39420850    -1.11482675     0.10226926
 h      2.89690529    -0.88209607    -0.71287981
 c     -2.02682805    -0.61445694    -0.72581695
 h     -1.61505236    -1.32022350    -1.41343167
 h     -2.90106691    -0.82369486    -0.18896470
 h     -2.63158610     0.37644781    -0.95723356
 h     -0.55210421     1.25806596     1.82780874
          17

 c      1.08372317    -0.57099238    -0.06040903
 c      0.03294016    -1.01386715     0.55870480
 c     -1.09732850    -0.22042299     0.24044950
 c     -1.05408559     1.17079856     0.91134856
 c     -0.12896176     1.60113783    -0.43281197
 c      1.00120734     0.85321776    -0.54029031
 h      0.04303810    -1.71881725     1.35886150
 h     -2.15162245     1.61302909     0.95910462
 h     -0.60949062     2.41119599    -1.05277762
 h      1.63598592     1.17437194    -1.30216887
 o      2.39245300    -1.10832170     0.09711525
 h      2.90467996    -0.87564115    -0.75239638
 c     -2.04189140    -0.61369740    -0.73056366
 h     -1.63039879    -1.34459698    -1.42194866
 h     -2.87372455    -0.85985367    -0.14893521
 h     -2.63332303     0.38153921    -0.97475087
 h     -0.50338859     1.18564824     1.88081349
          17

 c      1.08420402    -0.56471705    -0.04371529
 c      0.02627975    -1.01329674     0.56072986
 c     -1.09317112    -0.23098368     0.23879229
 c     -1.04999878     1.17603401     0.90426448
 c     -0.11763736     1.60646009    -0.43884158
 c      1.00165725     0.85214353    -0.53371439
 h      0.05437746    -1.74384391     1.34354152
 h     -2.13215601     1.59212085     0.98295570
 h     -0.59667383     2.38699767    -1.08811786
 h      1.63841260     1.17292962    -1.27171196
 o      2.38981176    -1.10111800     0.09079488
 h      2.90431209    -0.87351445    -0.77572416
 c     -2.05749257    -0.61034002    -0.73612982
 h     -1.65168148    -1.36954271    -1.43562349
 h     -2.86319461    -0.91413780    -0.09604897
 h     -2.62294207     0.37135751    -1.00220835
 h     -0.45647708     1.11518817     1.92724416
          17

 c      1.08900187    -0.55722728    -0.02705534
 c      0.01965710    -1.01399624     0.56327661
 c     -1.08958991    -0.23813102     0.23876311
 c     -1.04671782     1.17931166     0.89682869
 c     -0.10747031     1.61087906    -0.44260529
 c      1.00017761     0.85033613    -0.52776566
 h      0.06411337    -1.77669615     1.33116931
 h     -2.09442878     1.57156796     1.00441032
 h     -0.57415029     2.35905956    -1.11791806
 h      1.66154683     1.17758063    -1.25888772
 o      2.38647296    -1.09324000     0.08319612
 h      2.89317843    -0.87622201    -0.77927223
 c     -2.07367141    -0.60524675    -0.74220933
 h     -1.68055068    -1.39040330    -1.45008278
 h     -2.86152558    -0.98191125    -0.03689528
 h     -2.60325540     0.34677979    -1.03791067
 h     -0.41941334     1.04990782     1.95405715
          17

 c      1.09771252    -0.54858543    -0.01047174
 c      0.01366326    -1.01640561     0.56654587
 c     -1.08717913    -0.24164923     0.23993153
 c     -1.04315738     1.18001221     0.88957959
 c     -0.09860336     1.61426329    -0.44397012
 c      0.99736267     0.84793753    -0.52276988
 h      0.07141499    -1.81437581     1.31879711
 h     -2.04652182     1.55522145     1.02346246
 h     -0.54362342     2.33047823    -1.14305616
 h      1.70170961     1.18624080    -1.25994359
 o      2.38244739    -1.08482100     0.07456901
 h      2.87238524    -0.88268344    -0.76539030
 c     -2.09047633    -0.59970413    -0.74807795
 h     -1.71749009    -1.40360541    -1.46180463
 h     -2.85889857    -1.05573733     0.01893139
 h     -2.57933398     0.31248718    -1.08071776
 h     -0.39632604     0.99328910     1.95513982
          17

 c      1.10964860    -0.53894445     0.00610170
 c      0.00895706    -1.02085671     0.57066291
 c     -1.08646014    -0.24149488     0.24183431
 c     -1.03812108     1.17752925     0.88264021
 c     -0.09107619     1.61644017    -0.44279225
 c      0.99429294     0.84528720    -0.51945053
 h      0.07543813    -1.85327232     1.30317601
 h     -2.00067331     1.54812729     1.04089474
 h     -0.50759670     2.30504266    -1.16532171
 h      1.74944620     1.19459501    -1.26581065
 o      2.37756217    -1.07609988     0.06554968
 h      2.84694675    -0.89031442    -0.74281797
 c     -2.10759050    -0.59520027    -0.75288398
 h     -1.76166590    -1.40739401    -1.46862961
 h     -2.84883019    -1.12774949     0.06317230
 h     -2.55821671     0.27721831    -1.13062658
 h     -0.38860566     0.94827895     1.92894836
          17

 c      1.12390702    -0.52851029     0.02279940
 c      0.00613641    -1.02746141     0.57560914
 c     -1.08779408    -0.23781685     0.24400632
 c     -1.03057486     1.17140504     0.87585557
 c     -0.08485642     1.61726233    -0.43897701
 c      0.99205658     0.84270759    -0.51842709
 h      0.07547113    -1.89035427     1.28186205
 h     -1.96940211     1.55523472     1.05807249
 h     -0.46873569     2.28626015    -1.18663870
 h      1.79487494     1.19869426    -1.26810431
 o      2.37148147    -1.06740965     0.05714361
 h      2.82559432    -0.89529730    -0.72645732
 c     -2.12446704    -0.59303902    -0.75581325
 h     -1.81097035    -1.40222328    -1.46994657
 h     -2.82891058    -1.19127883     0.09051078
 h     -2.54702077     0.25099996    -1.18850790
 h     -0.39552613     0.91703163     1.87718049
          17

 c      1.13944914    -0.51749646     0.03977703
 c      0.00561766    -1.03605472     0.58121332
 c     -1.09131531    -0.23098180     0.24600664
 c     -1.02032724     1.16161502     0.86889139
 c     -0.07988066     1.61668761    -0.43258024
 c      0.99146986     0.84040905    -0.51999801
 h      0.07107512    -1.92391939     1.25370268
 h     -1.95781183     1.57851184     1.07558040
 h     -0.42912643     2.27621625    -1.20782792
 h      1.83070254     1.19618186    -1.26175834
 o      2.36395150    -1.05908816     0.05033260
 h      2.81704921    -0.89415201    -0.73110424
 c     -2.14073427    -0.59375857    -0.75629153
 h     -1.86214942    -1.39090035    -1.46681698
 h     -2.79971663    -1.24145430     0.09841945
 h     -2.54956293     0.23888517    -1.25370388
 h     -0.41389566     0.90056200     1.80510361
          17

 c      1.15517887    -0.50608330     0.05717064
 c      0.00756100    -1.04619207     0.58718402
 c     -1.09691005    -0.22159239     0.24743642
 c     -1.00847443     1.14882464     0.86117264
 c     -0.07606730     1.61482370    -0.42389192
 c      0.99300457     0.83850042    -0.52414603
 h      0.06215832    -1.95391994     1.21884218
 h     -1.95974403     1.61485389     1.09188941
 h     -0.38991598     2.27491199    -1.22762364
 h      1.85279643     1.18632683    -1.24500376
 o      2.35527950    -1.05132159     0.04527484
 h      2.82249943    -0.88637868    -0.75867216
 c     -2.15641731    -0.59684214    -0.75419924
 h     -1.91112372    -1.37821975    -1.46193670
 h     -2.76380192    -1.27532526     0.08670646
 h     -2.56473974     0.23726776    -1.32124579
 h     -0.43663145     0.89792767     1.72367049
          17

 c      1.17002147    -0.49439505     0.07506727
 c      0.01185984    -1.05719106     0.59316177
 c     -1.10424862    -0.21047152     0.24795218
 c     -0.99709289     1.13435532     0.85157853
 c     -0.07328686     1.61189605    -0.41342821
 c      0.99677696     0.83701641    -0.53058332
 h      0.04897237    -1.98192327     1.17845057
 h     -1.96328687     1.65758046     1.10403792
 h     -0.35159551     2.28057614    -1.24279655
 h      1.86007695     1.16980147    -1.21881268
 o      2.34639798    -1.04414030     0.04117925
 h      2.83432308    -0.87452835    -0.79614422
 c     -2.17174875    -0.60113633    -0.74984267
 h     -1.95362627    -1.36966666    -1.45899134
 h     -2.72524646    -1.29200794     0.05738617
 h     -2.58866222     0.23770706    -1.38280332
 h     -0.45084618     0.90511470     1.65236183
          17

 c      1.18300523    -0.48250225     0.09348734
 c      0.01818960    -1.06822326     0.59878091
 c     -1.11285389    -0.19860570     0.24728370
 c     -0.98844838     1.11982915     0.83857749
 c     -0.07131862     1.60816401    -0.40183913
 c      1.00252163     0.83591708    -0.53876267
 h      0.03203752    -2.01061343     1.13421974
 h     -1.95812030     1.69961864     1.10926640
 h     -0.31458306     2.29069473    -1.24933994
 h      1.85472794     1.14861992    -1.18670030
 o      2.33836926    -1.03756923     0.03707843
 h      2.84326474    -0.86156733    -0.82785849
 c     -2.18684457    -0.60547212    -0.74383111
 h     -1.98603678    -1.36922868    -1.46108695
 h     -2.68970305    -1.29324937     0.01507846
 h     -2.61748438     0.23261328    -1.43019457
 h     -0.43989150     0.91591678     1.61582121
          17

 c      1.19334072    -0.47044792     0.11237034
 c      0.02608699    -1.07846535     0.60373806
 c     -1.12218331    -0.18707260     0.24525037
 c     -0.98363920     1.10651831     0.82181003
 c     -0.06983340     1.60384871    -0.38980384
 c      1.00954970     0.83506108    -0.54786447
 h      0.01204136    -2.04266706     1.08763503
 h     -1.93845833     1.73547365     1.10575105
 h     -0.27960952     2.30305102    -1.24385851
 h      1.84279934     1.12620101    -1.15483058
 o      2.33201904    -1.03169732     0.03234400
 h      2.84333973    -0.84935565    -0.84369494
 c     -2.20151031    -0.60893987    -0.73711777
 h     -2.00603953    -1.37744480    -1.46892829
 h     -2.66462893    -1.28448087    -0.03222913
 h     -2.64851643     0.21751775    -1.45761466
 h     -0.39671057     0.92760782     1.62438014
          17

 c      1.20049466    -0.45828857     0.13156600
 c      0.03502080    -1.08728097     0.60785369
 c     -1.13171331    -0.17697660     0.24176102
 c     -0.98179043     1.09511065     0.80315055
 c     -0.06841256     1.59909822    -0.37794517
 c      1.01678233     0.83420307    -0.55684197
 h     -0.01019004    -2.07921018     1.03927008
 h     -1.90288352     1.76179657     1.09259826
 h     -0.24778010     2.31636025    -1.22446462
 h      1.83411345     1.10710222    -1.13156374
 o      2.32783258    -1.02665302     0.02675179
 h      2.83249682    -0.83853205    -0.84004350
 c     -2.21522293    -0.61084895    -0.73101093
 h     -2.01281057    -1.39128515    -1.48025426
 h     -2.65892115    -1.27533096    -0.07324561
 h     -2.68018481     0.19097388    -1.46210786
 h     -0.33376154     0.94309607     1.66148926
          17

 c      1.20425100    -0.44614012     0.15083939
 c      0.04443010    -1.09434936     0.61108829
 c     -1.14101326    -0.16936760     0.23680864
 c     -0.98121782     1.08616906     0.78504851
 c     -0.06659796     1.59397876    -0.36675434
 c      1.02306735     0.83309180    -0.56466615
 h     -0.03358712    -2.11869997     0.98861342
 h     -1.85349233     1.77746385     1.06987047
 h     -0.22044486     2.33052739    -1.19109646
 h      1.83900821     1.09564980    -1.12484418
 o      2.32591563    -1.02256924     0.02045781
 h      2.81233052    -0.82855843    -0.81928433
 c     -2.22733700    -0.61080758    -0.72676817
 h     -2.00683605    -1.40589299    -1.49097364
 h     -2.68031671    -1.27649203    -0.09704556
 h     -2.71187460     0.15422327    -1.44357224
 h     -0.27003352     0.96479547     1.70300889
          17

 c      1.20473901    -0.43420855     0.16988403
 c      0.05373556    -1.09966565     0.61349090
 c     -1.14979004    -0.16512896     0.23047364
 c     -0.98046335     1.08020324     0.76913931
 c     -0.06395440     1.58848624    -0.35654835
 c      1.02781512     0.83166090    -0.57076368
 h     -0.05670863    -2.15715402     0.93464022
 h     -1.79554894     1.78391724     1.03880506
 h     -0.19897837     2.34666861    -1.14544275
 h      1.86138999     1.09357528    -1.13743238
 o      2.32594895    -1.01958040     0.01403662
 h      2.78827127    -0.81741907    -0.79021915
 c     -2.23749853    -0.60924010    -0.72479464
 h     -1.98964478    -1.41656537    -1.49683042
 h     -2.73015437    -1.29173757    -0.10049092
 h     -2.74417825     0.11142857    -1.40508971
 h     -0.21902026     0.99220518     1.73294014
          17

 c      1.20240862    -0.42278378     0.18833375
 c      0.06234195    -1.10342781     0.61512069
 c     -1.15788094    -0.16485893     0.22294253
 c     -0.97835999     1.07737362     0.75616931
 c     -0.06011982     1.58257654    -0.34748214
 c      1.03134579     0.83011586    -0.57523136
 h     -0.07778098    -2.18959849     0.87664368
 h     -1.73754625     1.78581549     1.00198403
 h     -0.18451232     2.36689650    -1.09053520
 h      1.89504638     1.09900860    -1.16471875
 o      2.32721753    -1.01784439     0.00847176
 h      2.76924688    -0.80128773    -0.76775545
 c     -2.24582147    -0.60764243    -0.72430600
 h     -1.96355475    -1.41983754    -1.49457685
 h     -2.80083869    -1.31428967    -0.09048855
 h     -2.77961720     0.07008707    -1.35336811
 h     -0.18787901     1.02332345     1.74368824
          17

 c      1.19795232    -0.41219215     0.20577179
 c      0.06964168    -1.10589467     0.61599668
 c     -1.16519903    -0.16879550     0.21453554
 c     -0.97390457     1.07730293     0.74628158
 c     -0.05482933     1.57622522    -0.33961947
 c      1.03448850     0.82880398    -0.57855823
 h     -0.09492815    -2.21172747     0.81472495
 h     -1.69044736     1.79098223     0.96296915
 h     -0.17765294     2.39367047    -1.02990782
 h      1.92851343     1.10816913    -1.19817494
 o      2.32891725    -1.01749177     0.00473487
 h      2.76360411    -0.77576381    -0.76614914
 c     -2.25255620    -0.60792835    -0.72391649
 h     -1.93139085    -1.41381457    -1.48260113
 h     -2.88014874    -1.33353594    -0.07720371
 h     -2.82294535     0.04011641    -1.29782956
 h     -0.17973134     1.05585145     1.73269779
          17

 c      1.19219579    -0.40273360     0.22174609
 c      0.07502963    -1.10728002     0.61608668
 c     -1.17166403    -0.17682138     0.20572129
 c     -0.96643093     1.07926643     0.73929692
 c     -0.04792615     1.56953609    -0.33303953
 c      1.03801831     0.82804704    -0.58124677
 h     -0.10646069    -2.22102568     0.74981288
 h     -1.66421547     1.80747440     0.92484871
 h     -0.17822183     2.42854226    -0.96641753
 h      1.95170381     1.11749067    -1.22982527
 o      2.33069165    -1.01841857     0.00295957
 h      2.77168280    -0.73979936    -0.78596664
 c     -2.25791192    -0.61149867    -0.72245228
 h     -1.89611613    -1.39832874    -1.46129978
 h     -2.95670034    -1.34187492    -0.06811443
 h     -2.87868600     0.02965498    -1.24652894
 h     -0.19510870     1.08760637     1.70047319
          17

 c      1.18599613    -0.39464106     0.23579792
 c      0.07793914    -1.10769064     0.61531776
 c     -1.17715103    -0.18853420     0.19710189
 c     -0.95607962     1.08273743     0.73488575
 c     -0.03937704     1.56286651    -0.32791187
 c      1.04243247     0.82806510    -0.58364496
 h     -0.11111863    -2.21731529     0.68341595
 h     -1.66219347     1.83759592     0.88841908
 h     -0.18507366     2.47070107    -0.90137343
 h      1.95857469     1.12451959    -1.25414495
 o      2.33269787    -1.02019922     0.00236684
 h      2.78556752    -0.69752771    -0.81312111
 c     -2.26241007    -0.61861770    -0.71942545
 h     -1.86034852    -1.37519269    -1.43332959
 h     -3.02211556    -1.33611952    -0.06704199
 h     -2.94562822     0.03929439    -1.20127642
 h     -0.23196296     1.11658164     1.65050157
          17

 c      1.18015850    -0.38807235     0.24749834
 c      0.07789646    -1.10709192     0.61359343
 c     -1.18147599    -0.20333064     0.18936644
 c     -0.94407419     1.08768984     0.73240741
 c     -0.02928969     1.55686696    -0.32446403
 c      1.04795989     0.82895712    -0.58592398
 h     -0.10823548    -2.20292064     0.61727280
 h     -1.67913035     1.87511052     0.85234755
 h     -0.19608860     2.51642848    -0.83476930
 h      1.94711163     1.12797416    -1.26822641
 o      2.33515706    -1.02229736     0.00206335
 h      2.79658546    -0.65504052    -0.83180715
 c     -2.26708916    -0.62847138    -0.71485794
 h     -1.82584538    -1.34830740    -1.40359585
 h     -3.07100074    -1.31635938    -0.07522971
 h     -3.01499349     0.06180472    -1.15857423
 h     -0.28420054     1.14109532     1.59118416
          17

 c      1.17536858    -0.38311436     0.25647981
 c      0.07456674    -1.10530140     0.61081698
 c     -1.18441762    -0.22048503     0.18322481
 c     -0.93254039     1.09426692     0.73042983
 c     -0.01791052     1.55237129    -0.32285188
 c      1.05459699     0.83069376    -0.58807990
 h     -0.09778849    -2.18246874     0.55295261
 h     -1.70551508     1.90967818     0.81521542
 h     -0.20841762     2.56013129    -0.76645213
 h      1.91891677     1.12765421    -1.27169518
 o      2.33809471    -1.02426142     0.00151419
 h      2.79962445    -0.61729728    -0.83221228
 c     -2.27311982    -0.63978890    -0.70880634
 h     -1.79330384    -1.32297476    -1.37850239
 h     -3.10051842    -1.28484568    -0.09229769
 h     -3.07540285     0.08782883    -1.11477892
 h     -0.33917691     1.16038709     1.53952515
          17

 c      1.17214591    -0.37978535     0.26245309
 c      0.06777209    -1.10204016     0.60691581
 c     -1.18575972    -0.23923778     0.17933139
 c     -0.92400231     1.10235403     0.72658782
 c     -0.00558985     1.55019958    -0.32302571
 c      1.06209367     0.83310487    -0.58990831
 h     -0.08027043    -2.16202581     0.49149999
 h     -1.73259946     1.93241285     0.77675939
 h     -0.21893537     2.59625932    -0.69719305
 h      1.87926210     1.12449986    -1.26699762
 o      2.34133700    -1.02578963     0.00056776
 h      2.79335325    -0.58713410    -0.81102604
 c     -2.28130332    -0.65139998    -0.70125284
 h     -1.76302360    -1.30395902    -1.36402920
 h     -3.11040236    -1.24561098    -0.11650266
 h     -3.11784942     0.11035874    -1.06869419
 h     -0.37829430     1.17538837     1.52155410
          17

 c      1.17082345    -0.37803533     0.26520953
 c      0.05748092    -1.09707520     0.60185009
 c     -1.18534280    -0.25889346     0.17820444
 c     -0.92008860     1.11158521     0.71903476
 c      0.00727513     1.55098848    -0.32467283
 c      1.06992236     0.83586654    -0.59096323
 h     -0.05637716    -2.14723770     0.43335116
 h     -1.75450509     1.93800114     0.73768830
 h     -0.22471952     2.62095633    -0.62901144
 h      1.83730554     1.12074812    -1.25991009
 o      2.34454888    -1.02676035    -0.00059869
 h      2.77972871    -0.56484102    -0.77061892
 c     -2.29174377    -0.66247515    -0.69234603
 h     -1.73639643    -1.29313017    -1.36326630
 h     -3.10372333    -1.20476987    -0.14432735
 h     -3.13712623     0.12577465    -1.02122998
 h     -0.39002357     1.18773287     1.55548183
          17

 c      1.17154536    -0.37775397     0.26462314
 c      0.04379902    -1.09041769     0.59558725
 c     -1.18310952    -0.27888102     0.18016655
 c     -0.92035684     1.12160536     0.70844362
 c      0.02029304     1.55509955    -0.32725516
 c      1.07736417     0.83853215    -0.59059968
 h     -0.02674344    -2.14090939     0.37872832
 h     -1.76841821     1.92462189     0.69910048
 h     -0.22343404     2.63298979    -0.56489207
 h      1.80491699     1.11968226    -1.25902558
 o      2.34723715    -1.02728714    -0.00148145
 h      2.76401925    -0.54731874    -0.71900434
 c     -2.30368837    -0.67247667    -0.68261372
 h     -1.71681974    -1.28874079    -1.37530352
 h     -3.08820652    -1.17108310    -0.16973386
 h     -3.13139940     0.13336363    -0.97444722
 h     -0.38357441     1.19727616     1.62891442
          17

 c      1.17426907    -0.37879076     0.26066567
 c      0.02700391    -1.08244270     0.58806088
 c     -1.17912648    -0.29873609     0.18533519
 c     -0.92337908     1.13199039     0.69684104
 c      0.03310718     1.56258113    -0.33009660
 c      1.08388567     0.84068592    -0.58828254
 h      0.00791077    -2.14164981     0.32828267
 h     -1.77432742     1.89354293     0.66214757
 h     -0.21361772     2.63411668    -0.50827582
 h      1.79198729     1.12409328    -1.27203172
 o      2.34876800    -1.02775810    -0.00129462
 h      2.75458768    -0.52745768    -0.66909810
 c     -2.31563592    -0.68099817    -0.67290120
 h     -1.70882570    -1.28695612    -1.39638173
 h     -3.07633863    -1.15553652    -0.18428222
 h     -3.10168108     0.13474694    -0.93092054
 h     -0.37616507     1.20312349     1.71321258
          17

 c      1.17877444    -0.38097431     0.25342147
 c      0.00761940    -1.07382867     0.57916758
 c     -1.17360088    -0.31804964     0.19363832
 c     -0.92790481     1.14206580     0.68571750
 c      0.04542033     1.57315520    -0.33248273
 c      1.08963329     0.84217544    -0.58408235
 h      0.04627838    -2.14482773     0.28334426
 h     -1.77515694     1.84907496     0.62783128
 h     -0.19486496     2.62910070    -0.46253070
 h      1.80017320     1.13390893    -1.29971864
 o      2.34856201    -1.02865907     0.00067930
 h      2.75989252    -0.49700517    -0.63305946
 c     -2.32593578    -0.68787722    -0.66395150
 h     -1.71631233    -1.28390708    -1.42194244
 h     -3.08017665    -1.16761314    -0.18057903
 h     -3.05177035     0.13364777    -0.89338661
 h     -0.37905739     1.20539062     1.78626332
          17

 c      1.18469300    -0.38411674     0.24308399
 c     -0.01351622    -1.06538739     0.56881982
 c     -1.16690927    -0.33641885     0.20482252
 c     -0.93288481     1.15092484     0.67577917
 c      0.05703361     1.58623471    -0.33376134
 c      1.09540695     0.84317218    -0.57875937
 h      0.08613981    -2.14499825     0.24553982
 h     -1.77713110     1.79845224     0.59670742
 h     -0.16781457     2.62522011    -0.43043560
 h      1.82254072     1.14589138    -1.33475018
 o      2.34649337    -1.03007788     0.00447608
 h      2.78222426    -0.45457796    -0.61241002
 c     -2.33372858    -0.69365650    -0.65580523
 h     -1.74130750    -1.27686165    -1.44808070
 h     -3.10143234    -1.20870950    -0.15852787
 h     -2.98841761     0.13593438    -0.86445829
 h     -0.39705498     1.20502348     1.83600694
          17

 c      1.19155772    -0.38800391     0.22993698
 c     -0.03522423    -1.05792956     0.55701469
 c     -1.15964029    -0.35340255     0.21845230
 c     -0.93732794     1.15760922     0.66729840
 c      0.06787015     1.60103046    -0.33342397
 c      1.10210163     0.84400539    -0.57329390
 h      0.12451390    -2.13802624     0.21619844
 h     -1.78889168     1.75039610     0.56860885
 h     -0.13377453     2.63060317    -0.41373129
 h      1.84951067     1.15592731    -1.36697793
 o      2.34299790    -1.03151767     0.00942680
 h      2.81590177    -0.40871545    -0.59755203
 c     -2.33917985    -0.69967013    -0.64772052
 h     -1.78359279    -1.26457436    -1.47214929
 h     -3.12995981    -1.27030415    -0.12628496
 h     -2.92057668     0.14906675    -0.84617259
 h     -0.43134795     1.20322577     1.85681953
          17

 c      1.19884793    -0.39238091     0.21433494
 c     -0.05601171    -1.05221163     0.54387337
 c     -1.15263194    -0.36848768     0.23392149
 c     -0.94052772     1.16145137     0.66034036
 c      0.07794713     1.61680234    -0.33114861
 c      1.11029184     0.84500658    -0.56846574
 h      0.15812226    -2.12215734     0.19595165
 h     -1.81742108     1.71150949     0.54283260
 h     -0.09398451     2.65099077    -0.41286675
 h      1.87359008     1.16095401    -1.38831118
 o      2.33872427    -1.03234641     0.01478290
 h      2.85267055    -0.37074162    -0.57768630
 c     -2.34292624    -0.70731166    -0.63874255
 h     -1.84082152    -1.24735036    -1.49295213
 h     -3.15325893    -1.33961881    -0.09411207
 h     -2.85636755     0.17896469    -0.83918337
 h     -0.48119343     1.20115339     1.84678875
          17

 c      1.20601582    -0.39694326     0.19668567
 c     -0.07416658    -1.04890774     0.52963772
 c     -1.14695493    -0.38108110     0.25049945
 c     -0.94251695     1.16237510     0.65476039
 c      0.08733261     1.63314749    -0.32680731
 c      1.12015439     0.84646275    -0.56473678
 h      0.18393860    -2.09835173     0.18456267
 h     -1.86239965     1.68280777     0.51893350
 h     -0.04906746     2.68635743    -0.42696333
 h      1.89051508     1.15943498    -1.39413074
 o      2.33425543    -1.03217951     0.02007556
 h      2.88612464    -0.34869054    -0.54657614
 c     -2.34579541    -0.71713172    -0.62817555
 h     -1.90886702    -1.22700540    -1.51086026
 h     -3.16313577    -1.40517182    -0.06961459
 h     -2.79935684     0.22457148    -0.84185614
 h     -0.54437911     1.19982010     1.80702213
          17

 c      1.21249943    -0.40133530     0.17742763
 c     -0.08796150    -1.04853318     0.51462584
 c     -1.14378286    -0.39055982     0.26741565
 c     -0.94415478     1.16080699     0.65004747
 c      0.09615323     1.65006614    -0.32045492
 c      1.13153247     0.84861482    -0.56227578
 h      0.19971928    -2.07031998     0.18088317
 h     -1.91549662     1.66054528     0.49720720
 h      0.00066174     2.73045143    -0.45387470
 h      1.89887163     1.15120864    -1.38303562
 o      2.33004615    -1.03095291     0.02511512
 h      2.91277941    -0.34617170    -0.50255329
 c     -2.34867228    -0.72861228    -0.61567302
 h     -1.98252875    -1.20642932    -1.52762429
 h     -3.15625793    -1.45872111    -0.05687771
 h     -2.74888724     0.27643277    -0.85036827
 h     -0.61694674     1.20013878     1.74297223
          17

 c      1.21773836    -0.40517106     0.15700025
 c     -0.09597199    -1.05128710     0.49916118
 c     -1.14412682    -0.39640130     0.28396685
 c     -0.94673128     1.15731063     0.64504712
 c      0.10463563     1.66773982    -0.31230249
 c      1.14398883     0.85165066    -0.56097950
 h      0.20447406    -2.04442251     0.18288495
 h     -1.96560905     1.64008232     0.47823895
 h      0.05439717     2.77390802    -0.49036007
 h      1.89981172     1.13736221    -1.35658261
 o      2.32641224    -1.02889118     0.02992085
 h      2.93213148    -0.36278409    -0.44731802
 c     -2.35220955    -0.74072289    -0.60116888
 h     -2.05662761    -1.18854701    -1.54533770
 h     -3.13286883    -1.49524541    -0.05708604
 h     -2.70375930     0.32203909    -0.86011079
 h     -0.69258817     1.20311470     1.66800501
          17

 c      1.22120725    -0.40808574     0.13581136
 c     -0.09742247    -1.05688035     0.48349913
 c     -1.14849697    -0.39837082     0.29961473
 c     -0.95153271     1.15232119     0.63766183
 c      0.11310932     1.68625914    -0.30266948
 c      1.15681580     0.85567768    -0.56045293
 h      0.19871101    -2.02908593     0.18787422
 h     -2.00380416     1.61840924     0.46223058
 h      0.11045601     2.80805547    -0.53248502
 h      1.89729779     1.12026397    -1.31946512
 o      2.32347077    -1.02649123     0.03468980
 h      2.94711218    -0.39406724    -0.38528780
 c     -2.35664713    -0.75251653    -0.58488676
 h     -2.12692822    -1.17512771    -1.56465255
 h     -3.09597705    -1.51271739    -0.06903997
 h     -2.66436662     0.35136719    -0.86705151
 h     -0.76285664     1.21025970     1.60735211
          17

 c      1.22247376    -0.40980916     0.11420980
 c     -0.09236567    -1.06453352     0.46776888
 c     -1.15666582    -0.39666673     0.31402283
 c     -0.95940396     1.14608602     0.62544845
 c      0.12195740     1.70549149    -0.29193399
 c      1.16904256     0.86069461    -0.55999552
 h      0.18404957    -2.03282936     0.19315772
 h     -2.02507874     1.59454890     0.44866410
 h      0.16647771     2.82709483    -0.57613793
 h      1.89842553     1.10353438    -1.27961143
 o      2.32104427    -1.02450249     0.03977111
 h      2.96476895    -0.43134594    -0.32302857
 c     -2.36181070    -0.76328495    -0.56740475
 h     -2.19024780    -1.16633805    -1.58364488
 h     -3.05143397    -1.51253660    -0.08915527
 h     -2.63259154     0.35871647    -0.86826815
 h     -0.82072637     1.22380062     1.59110707
          17

 c      1.22127461    -0.41023359     0.09247337
 c     -0.08155665    -1.07329860     0.45193088
 c     -1.16768617    -0.39192852     0.32701439
 c     -0.97032742     1.13884026     0.60798574
 c      0.13154840     1.72507559    -0.28050076
 c      1.17957022     0.86661970    -0.55873574
 h      0.16202131    -2.06033505     0.19721657
 h     -2.02833804     1.56921111     0.43629356
 h      0.21984504     2.82871939    -0.61749833
 h      1.91223259     1.09138365    -1.24657836
 o      2.31869864    -1.02375474     0.04553861
 h      2.99475565    -0.46400870    -0.26715454
 c     -2.36714940    -0.77237754    -0.54962599
 h     -2.24397931    -1.16131625    -1.59853073
 h     -3.00859786    -1.50073252    -0.11111745
 h     -2.61111183     0.34241517    -0.86198452
 h     -0.86580142     1.24496970     1.62606330
          17

 c      1.21758282    -0.40944780     0.07082260
 c     -0.06615380    -1.08252831     0.43578276
 c     -1.18014191    -0.38510083     0.33849744
 c     -0.98364406     1.13102476     0.58755447
 c      0.14216642     1.74445246    -0.26875780
 c      1.18758346     0.87342451    -0.55604422
 h      0.13312326    -2.10867343     0.20054091
 h     -2.01614267     1.54451375     0.42337563
 h      0.26807765     2.81405699    -0.65346464
 h      1.94511682     1.08688595    -1.22679660
 o      2.31615435    -1.02472075     0.05213103
 h      3.04225356    -0.48615588    -0.22029361
 c     -2.37179254    -0.77903161    -0.53260654
 h     -2.28576747    -1.15908594    -1.60544580
 h     -2.98023935    -1.48859910    -0.12612127
 h     -2.60289503     0.30445399    -0.84756347
 h     -0.90194496     1.27170849     1.68733234
          17

 c      1.21163612    -0.40772507     0.04945019
 c     -0.04751017    -1.09205256     0.41906240
 c     -1.19247529    -0.37723553     0.34840714
 c     -0.99846185     1.12315733     0.56673359
 c      0.15395025     1.76288790    -0.25700472
 c      1.19302788     0.88126476    -0.55194895
 h      0.09746644    -2.16777984     0.20504422
 h     -1.99479101     1.52390084     0.40792093
 h      0.30916064     2.78746377    -0.68210364
 h      1.99534946     1.09038636    -1.21890064
 o      2.31372853    -1.02723315     0.05935454
 h      3.10096618    -0.50093273    -0.17977941
 c     -2.37486720    -0.78269416    -0.51717934
 h     -2.31358084    -1.15913279    -1.60176567
 h     -2.97853830    -1.48871509    -0.12577352
 h     -2.61097752     0.25095757    -0.82569402
 h     -0.93208766     1.30013234     1.74647042
          17

 c      1.20391761    -0.40547179     0.02853981
 c     -0.02708006    -1.10196910     0.40158862
 c     -1.20326119    -0.36932014     0.35666694
 c     -1.01369482     1.11563149     0.54715150
 c      0.16686415     1.77950691    -0.24539347
 c      1.19657663     0.89042255    -0.54701638
 h      0.05613044    -2.22510918     0.21262637
 h     -1.97413459     1.51197229     0.38778079
 h      0.34182599     2.75615400    -0.70306191
 h      2.05356115     1.10000255    -1.21529358
 o      2.31209950    -1.03078829     0.06691055
 h      3.15724119    -0.51561662    -0.14151533
 c     -2.37615320    -0.78394659    -0.50341581
 h     -2.32595908    -1.16152916    -1.58650347
 h     -3.00658263    -1.50499605    -0.10767156
 h     -2.63854927     0.19324230    -0.79873678
 h     -0.95768613     1.32679784     1.78627987
          17

 c      1.19509633    -0.40315142     0.00826731
 c     -0.00632087    -1.11237676     0.38333078
 c     -1.21138858    -0.36216275     0.36316177
 c     -1.02819199     1.10872012     0.52965584
 c      0.18070842     1.79339016    -0.23391723
 c      1.19914469     0.90112851    -0.54187987
 h      0.01156278    -2.27005377     0.22427025
 h     -1.96506093     1.51343115     0.36086416
 h      0.36566994     2.72914954    -0.71762686
 h      2.10854048     1.11337814    -1.20775558
 o      2.31178976    -1.03493600     0.07458813
 h      3.19881798    -0.53550912    -0.10316487
 c     -2.37628153    -0.78476815    -0.49051703
 h     -2.32223042    -1.16677962    -1.56019199
 h     -3.05528749    -1.52905728    -0.07690173
 h     -2.68910271     0.14688906    -0.77050679
 h     -0.97954684     1.34929348     1.79886820
          17

 c      1.18594351    -0.40120567    -0.01120510
 c      0.01341753    -1.12324925     0.36439383
 c     -1.21614573    -0.35633569     0.36772972
 c     -1.04119564     1.10276281     0.51462171
 c      0.19516724     1.80378132    -0.22247896
 c      1.20152875     0.91344063    -0.53695800
 h     -0.03294193    -2.29583137     0.23995696
 h     -1.97359805     1.53059321     0.32590134
 h      0.38088168     2.71493973    -0.72790787
 h      2.15157084     1.12874420    -1.19078818
 o      2.31295655    -1.03939575     0.08227828
 h      3.21873159    -0.56238653    -0.06438222
 c     -2.37620748    -0.78719032    -0.47742021
 h     -2.30262648    -1.17558349    -1.52473644
 h     -3.11071034    -1.54907703    -0.04104080
 h     -2.76503828     0.12408418    -0.74410593
 h     -0.99821276     1.36606833     1.78154681
          17

 c      1.17724741    -0.39999639    -0.02973216
 c      0.03097503    -1.13440082     0.34496889
 c     -1.21720985    -0.35217382     0.37018101
 c     -1.05271793     1.09834311     0.50206590
 c      0.20987672     1.81036479    -0.21103898
 c      1.20431815     0.92720798    -0.53242704
 h     -0.07392545    -2.29970900     0.25893183
 h     -1.99635395     1.56111494     0.28337756
 h      0.38760027     2.71824163    -0.73504736
 h      2.17757527     1.14512114    -1.16200878
 o      2.31539055    -1.04404917     0.08993482
 h      3.21583116    -0.59498918    -0.02610782
 c     -2.37700427    -0.79177439    -0.46340514
 h     -2.26826506    -1.18865770    -1.48335475
 h     -3.16100212    -1.55734268    -0.00600168
 h     -2.86331256     0.12280858    -0.71901330
 h     -1.01406457     1.37626316     1.73472617
          17

 c      1.16973897    -0.39978069    -0.04718222
 c      0.04543398    -1.14545486     0.32528550
 c     -1.21457399    -0.34980698     0.37033053
 c     -1.06331364     1.09619403     0.49165986
 c      0.22446016     1.81342652    -0.19973616
 c      1.20790763     0.94207858    -0.52827633
 h     -0.10832403    -2.28291346     0.28000025
 h     -2.02326158     1.59877898     0.23550495
 h      0.38551063     2.73801978    -0.73772108
 h      2.18498592     1.16224767    -1.12160503
 o      2.31851086    -1.04894271     0.09754768
 h      3.19521568    -0.62930190     0.00997249
 c     -2.37991906    -0.79769728    -0.44811785
 h     -2.22103432    -1.20659062    -1.44016794
 h     -3.19822112    -1.55111510     0.02472306
 h     -2.97344267     0.12881835    -0.69214304
 h     -1.02736712     1.37980085     1.66175260
          17

 c      1.16403456    -0.40071310    -0.06343026
 c      0.05615844    -1.15578301     0.30557015
 c     -1.20846314    -0.34919837     0.36802404
 c     -1.07355227     1.09688614     0.48265760
 c      0.23849605     1.81374677    -0.18885622
 c      1.21248526     0.95752366    -0.52434710
 h     -0.13396965    -2.25084521     0.30181448
 h     -2.04398043     1.63648675     0.18520101
 h      0.37422082     2.76855768    -0.73247733
 h      2.17578795     1.18057153    -1.07197506
 o      2.32132915    -1.05430722     0.10512434
 h      3.16904196    -0.65849926     0.04185527
 c     -2.38605421    -0.80389435    -0.43134866
 h     -2.16352798    -1.22951369    -1.39887761
 h     -3.21788471    -1.53110194     0.04954768
 h     -3.08208672     0.12775052    -0.66135228
 h     -1.03830318     1.37792373     1.57058489
          17

 c      1.16059768    -0.40285693    -0.07835469
 c      0.06282459    -1.16444691     0.28600486
 c     -1.19926611    -0.35017468     0.36315642
 c     -1.08373304     1.10054075     0.47365147
 c      0.25146766     1.81232449    -0.17868621
 c      1.21796078     0.97286749    -0.52033743
 h     -0.15009176    -2.21336002     0.32324027
 h     -2.05151875     1.66846304     0.13513791
 h      0.35397735     2.80240661    -0.71547086
 h      2.15610778     1.20138024    -1.01769491
 o      2.32261040    -1.06049474     0.11265729
 h      3.15419321    -0.67420106     0.06789102
 c     -2.39598775    -0.80969413    -0.41306052
 h     -2.09925543    -1.25652010    -1.36086869
 h     -3.21849777    -1.50040044     0.06844224
 h     -3.17792999     0.11132885    -0.62657750
 h     -1.04693293     1.37430709     1.47732554
          17

 c      1.15972163    -0.40618833    -0.09184415
 c      0.06541721    -1.17026777     0.26668561
 c     -1.18748833    -0.35244915     0.35569181
 c     -1.09386869     1.10669754     0.46237009
 c      0.26275793     1.81012995    -0.16938979
 c      1.22389741     0.98732544    -0.51581489
 h     -0.15751795    -2.18370910     0.34381337
 h     -2.04271778     1.69094326     0.08731146
 h      0.32599972     2.83288794    -0.68397322
 h      2.13660579     1.22694473    -0.96527795
 o      2.32157004    -1.06768906     0.12008344
 h      3.16145906    -0.67132563     0.08759147
 c     -2.40960167    -0.81480863    -0.39352085
 h     -2.03304165    -1.28533053    -1.32440611
 h     -3.20174234    -1.46445013     0.08311333
 h     -3.25319467     0.07703634    -0.58915520
 h     -1.05306265     1.37598094     1.40861940
          17

 c      1.16153894    -0.41059095    -0.10381271
 c      0.06413346    -1.17221476     0.24761546
 c     -1.17372618    -0.35564257     0.34568119
 c     -1.10371343     1.11456868     0.44656194
 c      0.27168898     1.80796110    -0.16096095
 c      1.22965715     1.00008237    -0.51033593
 h     -0.15783855    -2.17392542     0.36388328
 h     -2.01778817     1.70220214     0.04285160
 h      0.29234646     2.85534157    -0.63698483
 h      2.13031661     1.26014144    -0.92156915
 o      2.31856040    -1.07561202     0.12729539
 h      3.18476738    -0.65290050     0.10156276
 c     -2.42604277    -0.81908301    -0.37329634
 h     -1.97099078    -1.31277664    -1.28598336
 h     -3.17324843    -1.43168462     0.09767981
 h     -3.30343311     0.02635700    -0.55111228
 h     -1.05645562     1.39043970     1.39088975
          17

 c      1.16604785    -0.41585974    -0.11420862
 c      0.05921962    -1.17002854     0.22878311
 c     -1.15865811    -0.35930614     0.33326393
 c     -1.11268110     1.12373065     0.42622903
 c      0.27758867     1.80636979    -0.15323675
 c      1.23494997     1.01047818    -0.50371971
 h     -0.15160214    -2.18758251     0.38376754
 h     -1.98017933     1.70267068     0.00174234
 h      0.25557717     2.86757711    -0.57524633
 h      2.14572522     1.30275157    -0.89026488
 o      2.31463929    -1.08369339     0.13419624
 h      3.20784684    -0.62728022     0.11062922
 c     -2.44381058    -0.82229059    -0.35313205
 h     -1.91963614    -1.33585889    -1.24258539
 h     -3.14275884    -1.41378684     0.11921114
 h     -3.32729233    -0.03633914    -0.51483180
 h     -1.05798299     1.41760557     1.42389944
          17

 c      1.17312935    -0.42172751    -0.12300722
 c      0.05093439    -1.16444849     0.21026837
 c     -1.14304309    -0.36293558     0.31865422
 c     -1.11980455     1.13414963     0.40365452
 c      0.27988409     1.80560360    -0.14594038
 c      1.24034620     1.01824915    -0.49622708
 h     -0.13773489    -2.21725299     0.40247926
 h     -1.93678958     1.69530012    -0.03759489
 h      0.21840199     2.87006660    -0.50101474
 h      2.18007512     1.35322147    -0.86953816
 o      2.31074979    -1.09141843     0.14071868
 h      3.21689786    -0.60239690     0.11544229
 c     -2.46112983    -0.82427499    -0.33369596
 h     -1.88474185    -1.35263753    -1.19313638
 h     -3.12055356    -1.42286586     0.15599273
 h     -3.32700932    -0.10410765    -0.48294081
 h     -1.05993153     1.44951707     1.48109243
          17

 c      1.18253681    -0.42790313    -0.13019822
 c      0.03971218    -1.15674926     0.19223469
 c     -1.12771380    -0.36597905     0.30212201
 c     -1.12389756     1.14553533     0.38124643
 c      0.27822402     1.80554866    -0.13874899
 c      1.24698103     1.02358345    -0.48835904
 h     -0.11511866    -2.25004683     0.41769498
 h     -1.89758431     1.68559160    -0.07856580
 h      0.18336345     2.86600548    -0.41767701
 h      2.22195316     1.40673613    -0.85410453
 o      2.30742845    -1.09846449     0.14681506
 h      3.20501975    -0.58339198     0.11655508
 c     -2.47661139    -0.82557904    -0.31506973
 h     -1.87034757    -1.36264750    -1.13886437
 h     -3.10928171    -1.46391907     0.21172217
 h     -3.30985241    -0.16718526    -0.45826391
 h     -1.06458801     1.47837876     1.53597316
          17

 c      1.19387451    -0.43409725    -0.13578268
 c      0.02630926    -1.14817964     0.17483353
 c     -1.11355977    -0.36785732     0.28397232
 c     -1.12387772     1.15725077     0.36061850
 c      0.27258670     1.80573330    -0.13138150
 c      1.25581514     1.02696096    -0.48052765
 h     -0.08404850    -2.27427757     0.42680438
 h     -1.87286732     1.67989211    -0.12551190
 h      0.15258326     2.86082967    -0.32907591
 h      2.25929238     1.45758323    -0.83883177
 o      2.30483165    -1.10470916     0.15245052
 h      3.17183261    -0.57240892     0.11450360
 c     -2.48944260    -0.82785305    -0.29640856
 h     -1.87817323    -1.36702834    -1.08316194
 h     -3.10117698    -1.52977322     0.28123352
 h     -3.28940686    -0.21308699    -0.44370466
 h     -1.07343782     1.49980327     1.57252122
          17

 c      1.20658842    -0.44002667    -0.13978181
 c      0.01179777    -1.13972005     0.15813575
 c     -1.10149364    -0.36800003     0.26452564
 c     -1.11926263     1.16874173     0.34254404
 c      0.26330795     1.80548447    -0.12367972
 c      1.26724746     1.02897751    -0.47291869
 h     -0.04635094    -2.28233733     0.42776388
 h     -1.86775445     1.68149089    -0.18063289
 h      0.12771841     2.86049011    -0.23860240
 h      2.28388053     1.50105695    -0.82032928
 o      2.30277782    -1.11024376     0.15760680
 h      3.12302280    -0.56838985     0.10976827
 c     -2.49905169    -0.83312851    -0.27632420
 h     -1.90720481    -1.36869075    -1.03143824
 h     -3.08603180    -1.60609947     0.35440410
 h     -3.28208766    -0.22991959    -0.44161972
 h     -1.08721111     1.51197277     1.58283838
          17

 c      1.21998145    -0.44540189    -0.14225205
 c     -0.00255591    -1.13204671     0.14211786
 c     -1.09238411    -0.36589813     0.24409701
 c     -1.11047945     1.17984866     0.32699850
 c      0.25101517     1.80424045    -0.11564123
 c      1.28112374     1.03022244    -0.46551336
 h     -0.00484321    -2.27093248     0.41942705
 h     -1.87865256     1.68815315    -0.24107638
 h      0.11023091     2.86850800    -0.14857768
 h      2.29188530     1.53409211    -0.79691901
 o      2.30075833    -1.11541751     0.16229611
 h      3.07044258    -0.56643776     0.10260703
 c     -2.50557594    -0.84243196    -0.25353623
 h     -1.95345914    -1.37250986    -0.99100827
 h     -3.05785415    -1.67905642     0.42211315
 h     -3.29521980    -0.21477426    -0.45198174
 h     -1.10608636     1.51448979     1.56379905
          17

 c      1.23325812    -0.44990968    -0.14329737
 c     -0.01547221    -1.12550945     0.12667600
 c     -1.08696553    -0.36117427     0.22296267
 c     -1.09861266     1.19063646     0.31340302
 c      0.23653599     1.80182794    -0.10737195
 c      1.29686074     1.03118291    -0.45814665
 h      0.03724047    -2.24080247     0.40165193
 h     -1.89635013     1.69449338    -0.30019912
 h      0.10165323     2.88373163    -0.06055155
 h      2.28326125     1.55537634    -0.76828041
 o      2.29808195    -1.12080354     0.16657495
 h      3.02995797    -0.55844867     0.09288334
 c     -2.51032594    -0.85518189    -0.22727279
 h     -2.01086397    -1.38462924    -0.97009214
 h     -3.01526160    -1.73855523     0.47850571
 h     -3.32019674    -0.17801492    -0.47067719
 h     -1.12987315     1.50785228     1.51551320
          17

 c      1.24560259    -0.45320174    -0.14307107
 c     -0.02586495    -1.12004637     0.11164248
 c     -1.08574101    -0.35366934     0.20132072
 c     -1.08494538     1.20104886     0.30092661
 c      0.22086219     1.79848782    -0.09900023
 c      1.31352372     1.03215866    -0.45054813
 h      0.07676914    -2.19683941     0.37541211
 h     -1.91151483     1.69579811    -0.35128715
 h      0.10337427     2.90094206     0.02384238
 h      2.26154968     1.56557328    -0.73527562
 o      2.29438888    -1.12686478     0.17051978
 h      3.01306674    -0.53851780     0.08045825
 c     -2.51480466    -0.87006054    -0.19742735
 h     -2.07439767    -1.40947623    -0.97418294
 h     -2.95980486    -1.77837153     0.52084476
 h     -3.34245538    -0.13552590    -0.49093746
 h     -1.15823038     1.49349370     1.44158013
          17

 c      1.25628006    -0.45490226    -0.14176410
 c     -0.03302928    -1.11507064     0.09679388
 c     -1.08888829    -0.34351603     0.17927630
 c     -1.07070372     1.21071989     0.28851500
 c      0.20516126     1.79469456    -0.09063159
 c      1.32984518     1.03318678    -0.44236463
 h      0.11129531    -2.14846431     0.34289793
 h     -1.91752845     1.68961671    -0.38983802
 h      0.11609282     2.91358442     0.10248196
 h      2.23416995     1.56779080    -0.69991989
 o      2.29016013    -1.13349519     0.17415129
 h      3.01809269    -0.51021183     0.06630443
 c     -2.51967296    -0.88609534    -0.16471843
 h     -2.14318428    -1.44584009    -1.00090203
 h     -2.89475954    -1.79557806     0.54896878
 h     -3.35174957    -0.10032718    -0.50607017
 h     -1.19110027     1.47428381     1.35109243
          17

 c      1.26472899    -0.45464477    -0.13958224
 c     -0.03675029    -1.10948455     0.08187042
 c     -1.09620568    -0.33115561     0.15686451
 c     -1.05693818     1.21893051     0.27466658
 c      0.19076183     1.79096998    -0.08235076
 c      1.34429133     1.03401178    -0.43319593
 h      0.13961141    -2.10889946     0.30726580
 h     -1.91089045     1.67560122    -0.41402958
 h      0.13948921     2.91623420     0.17303209
 h      2.21216350     1.56776293    -0.66513854
 o      2.28641437    -1.14012793     0.17741177
 h      3.03399246    -0.48455588     0.05265583
 c     -2.52477752    -0.90284796    -0.13063028
 h     -2.21903312    -1.48694943    -1.03960260
 h     -2.82459353    -1.79055875     0.56519561
 h     -3.34386556    -0.08051878    -0.51073421
 h     -1.22969719     1.45520583     1.26165816
          17

 c      1.27060870    -0.45213394    -0.13671874
 c     -0.03725363    -1.10205148     0.06665459
 c     -1.10714122    -0.31727901     0.13409139
 c     -1.04439896     1.22470906     0.25749917
 c      0.17907440     1.78777827    -0.07422721
 c      1.35537271     1.03421840    -0.42269167
 h      0.16160596    -2.09091773     0.27149695
 h     -1.89097314     1.65500100    -0.42462028
 h      0.17229290     2.90577005     0.23342719
 h      2.20715059     1.57226902    -0.63373114
 o      2.28404957    -1.14620683     0.18022146
 h      3.04999370    -0.47203162     0.04185344
 c     -2.52964669    -0.91992012    -0.09699832
 h     -2.30257656    -1.52485629    -1.07708397
 h     -2.75473417    -1.76800806     0.57492206
 h     -3.31893223    -0.08019858    -0.50108303
 h     -1.27774769     1.44285127     1.19817628
          17

 c      1.27380047    -0.44721441    -0.13333032
 c     -0.03497917    -1.09209521     0.05109221
 c     -1.12089263    -0.30271676     0.11096710
 c     -1.03362074     1.22721147     0.23603577
 c      0.17146330     1.78546716    -0.06631074
 c      1.36225277     1.03359823    -0.41070196
 h      0.17687150    -2.09931314     0.23672653
 h     -1.86007954     1.63043950    -0.42498486
 h      0.21256783     2.88168081     0.28223467
 h      2.22473091     1.58494864    -0.60662820
 o      2.28356134    -1.15140306     0.18251869
 h      3.05967968    -0.47865915     0.03550142
 c     -2.53376395    -0.93649865    -0.06569308
 h     -2.39192746    -1.55393048    -1.10265393
 h     -2.69110986    -1.73836006     0.58762854
 h     -3.28007223    -0.10033221    -0.47468787
 h     -1.33946800     1.44152740     1.17715296
          17

 c      1.27438866    -0.43992041    -0.12952350
 c     -0.03037476    -1.07987808     0.03530783
 c     -1.13651851    -0.28833118     0.08752341
 c     -1.02534771     1.22609682     0.21164447
 c      0.16909335     1.78419764    -0.05863537
 c      1.36514757     1.03243947    -0.39733326
 h      0.18361614    -2.12731911     0.20192589
 h     -1.82390648     1.60600526    -0.42120980
 h      0.25805773     2.84615156     0.31894313
 h      2.26011712     1.60313492    -0.58220705
 o      2.28503198    -1.15561297     0.18426812
 h      3.06109796    -0.50576388     0.03424532
 c     -2.53663813    -0.95142750    -0.03843999
 h     -2.48358048    -1.57154114    -1.10952671
 h     -2.63871859    -1.71666055     0.61625017
 h     -3.23316182    -0.13858777    -0.43072584
 h     -1.41263698     1.44936852     1.18930359
          17

 c      1.27264561    -0.43048459    -0.12535598
 c     -0.02390575    -1.06623495     0.01947489
 c     -1.15302175    -0.27494104     0.06382152
 c     -1.02038053     1.22137360     0.18696668
 c      0.17273843     1.78383966    -0.05123130
 c      1.36500863     1.03136343    -0.38282703
 h      0.17964732    -2.16164683     0.16540612
 h     -1.79157876     1.58720845    -0.42166231
 h      0.30656519     2.80416551     0.34427326
 h      2.30190984     1.62003957    -0.55770293
 o      2.28814624    -1.15893899     0.18546870
 h      3.05662691    -0.55026869     0.03768707
 c     -2.53783049    -0.96411537    -0.01626962
 h     -2.57347781    -1.57739779    -1.09432125
 h     -2.59944409    -1.71409070     0.67082528
 h     -3.18764327    -0.18785029    -0.37064094
 h     -1.48827603     1.46118095     1.21157108
          17

 c      1.26902073    -0.41930269    -0.12085130
 c     -0.01614699    -1.05202450     0.00370335
 c     -1.16942276    -0.26328286     0.03994652
 c     -1.01902608     1.21322111     0.16416725
 c      0.18258790     1.78390056    -0.04413996
 c      1.36294020     1.03096461    -0.36742008
 h      0.16391752    -2.18951715     0.12615425
 h     -1.77325879     1.57988079    -0.43496556
 h      0.35634144     2.76331850     0.36038477
 h      2.33883579     1.62911554    -0.53085482
 o      2.29217159    -1.16170401     0.18617235
 h      3.05352177    -0.60469250     0.04424309
 c     -2.53680285    -0.97563440     0.00126180
 h     -2.65766488    -1.57285092    -1.05646585
 h     -2.57188783    -1.72775658     0.74933038
 h     -3.15767422    -0.23416382    -0.29875154
 h     -1.55732553     1.47259946     1.22588752
          17

 c      1.26412022    -0.40687144    -0.11601979
 c     -0.00779476    -1.03788569    -0.01198342
 c     -1.18484505    -0.25399028     0.01599234
 c     -1.02124512     1.20216416     0.14431752
 c      0.19816770     1.78361688    -0.03741628
 c      1.35990197     1.03161757    -0.35129994
 h      0.13697837    -2.20196629     0.08409514
 h     -1.77422114     1.58743157    -0.46568625
 h      0.40627627     2.73251667     0.37055092
 h      2.36313995     1.62624277    -0.50044192
 o      2.29602014    -1.16439735     0.18648745
 h      3.06328663    -0.65841802     0.05130989
 c     -2.53283926    -0.98822695     0.01579726
 h     -2.73280114    -1.56056848    -0.99810850
 h     -2.55360128    -1.74460747     0.83904176
 h     -3.15984826    -0.25905554    -0.22031208
 h     -1.61378611     1.48094384     1.22268044
          17

 c      1.25866223    -0.39372446    -0.11087737
 c      0.00038433    -1.02421889    -0.02763094
 c     -1.19859041    -0.24757230    -0.00794951
 c     -1.02711011     1.18925229     0.12742507
 c      0.21844212     1.78227656    -0.03106599
 c      1.35667293     1.03343903    -0.33461774
 h      0.10065006    -2.19428665     0.03983585
 h     -1.79045395     1.60842489    -0.51112591
 h      0.45551750     2.71892755     0.37787316
 h      2.37101127     1.60991481    -0.46614698
 o      2.29867782    -1.16737269     0.18651249
 h      3.09541629    -0.70295647     0.05654865
 c     -2.52583354    -1.00317680     0.02895296
 h     -2.79681692    -1.54466897    -0.92462976
 h     -2.54221441    -1.75278661     0.92597066
 h     -3.20153419    -0.25348443    -0.13578031
 h     -1.65438146     1.48470777     1.19798935
          17

 c      1.25339615    -0.38038607    -0.10545648
 c      0.00761452    -1.01120086    -0.04333170
 c     -1.21017062    -0.24439165    -0.03179407
 c     -1.03675425     1.17590312     0.11286135
 c      0.24203725     1.77962319    -0.02493195
 c      1.35388599     1.03628635    -0.31750677
 h      0.05756617    -2.16581000    -0.00562456
 h     -1.81192009     1.63749553    -0.56364203
 h      0.50255424     2.72445005     0.38354292
 h      2.36231583     1.58093286    -0.42832692
 o      2.29989765    -1.17048640     0.18623306
 h      3.14718001    -0.73803840     0.05968902
 c     -2.51704498    -1.01948859     0.04196114
 h     -2.84991749    -1.53109327    -0.84546822
 h     -2.53534229    -1.74606491     0.99994263
 h     -3.27075288    -0.22885918    -0.04083413
 h     -1.67772479     1.48313684     1.15112684
          17

 c      1.24900153    -0.36735420    -0.09980563
 c      0.01317352    -0.99875454    -0.05920411
 c     -1.21929616    -0.24464843    -0.05546022
 c     -1.05003435     1.16353630     0.09982693
 c      0.26743810     1.77602633    -0.01866078
 c      1.35203022     1.03974086    -0.30009042
 h      0.01077781    -2.12005887    -0.05112726
 h     -1.82889071     1.66832284    -0.61542643
 h      0.54473714     2.74486961     0.38629327
 h      2.34077742     1.54231208    -0.38785925
 o      2.30022209    -1.17324724     0.18554204
 h      3.20399699    -0.76932875     0.06223491
 c     -2.50815367    -1.03507340     0.05624987
 h     -2.89553690    -1.52722768    -0.77350991
 h     -2.53059625    -1.72285444     1.05488358
 h     -3.34649016    -0.20423595     0.06576954
 h     -1.68407156     1.47617230     1.08397496
          17

 c      1.24600857    -0.35510808    -0.09398201
 c      0.01646916    -0.98648712    -0.07536935
 c     -1.22584030    -0.24836015    -0.07885807
 c     -1.06636900     1.15327141     0.08747794
 c      0.29307139     1.77231389    -0.01180768
 c      1.35139387     1.04309399    -0.28248532
 h     -0.03668198    -2.06522543    -0.09560023
 h     -1.83494764     1.69563915    -0.66102439
 h      0.57893905     2.77255322     0.38361219
 h      2.31462816     1.49935145    -0.34599198
 o      2.30032639    -1.17523137     0.18434571
 h      3.25018922    -0.80174894     0.06569929
 c     -2.50024500    -1.04824091     0.07323816
 h     -2.93919505    -1.53929690    -0.72021952
 h     -2.52573141    -1.68458366     1.08818222
 h     -3.41200811    -0.19264888     0.18035121
 h     -1.67593400     1.46482261     1.00178648
          17

 c      1.24476294    -0.34412320    -0.08804534
 c      0.01712412    -0.97370495    -0.09192353
 c     -1.22980548    -0.25532997    -0.10186844
 c     -1.08469105     1.14572975     0.07473302
 c      0.31734311     1.76948298    -0.00397471
 c      1.35202848     1.04541483    -0.26481078
 h     -0.08233938    -2.01380470    -0.13837125
 h     -1.82696166     1.71580239    -0.69758805
 h      0.60262625     2.79989961     0.37332511
 h      2.29642217     1.45914197    -0.30402963
 o      2.30059717    -1.17623334     0.18260874
 h      3.27563582    -0.83699833     0.07080011
 c     -2.49399134    -1.05821703     0.09346484
 h     -2.98390668    -1.56819099    -0.68813589
 h     -2.51872150    -1.63493064     1.10066741
 h     -3.45749452    -0.19979559     0.29716667
 h     -1.65969296     1.45207614     0.91539969
          17

 c      1.24543034    -0.33487242    -0.08205674
 c      0.01502568    -0.95970825    -0.10891780
 c     -1.23131902    -0.26512221    -0.12432342
 c     -1.10340331     1.14090875     0.06002232
 c      0.33872631     1.76846676     0.00510316
 c      1.35396836     1.04580465    -0.24720646
 h     -0.12457490    -1.97905774    -0.17935438
 h     -1.80428248     1.72677287    -0.72441671
 h      0.61444945     2.82135449     0.35442239
 h      2.29909009     1.42834470    -0.26281301
 o      2.30106103    -1.17623253     0.18034714
 h      3.27674332    -0.87410025     0.07751942
 c     -2.49009771    -1.06498710     0.11625175
 h     -3.02700195    -1.60844720    -0.66967041
 h     -2.50775384    -1.57987484     1.09743918
 h     -3.47807206    -0.22677105     0.41038462
 h     -1.64734725     1.44398594     0.84341535
          17

 c      1.24802773    -0.32780757    -0.07607999
 c      0.01027983    -0.94439151    -0.12638201
 c     -1.23066481    -0.27707510    -0.14599972
 c     -1.12066509     1.13830449     0.04162731
 c      0.35591591     1.76995340     0.01551306
 c      1.35775318     1.04379765    -0.22981653
 h     -0.16194828    -1.96795510    -0.21866489
 h     -1.76820808     1.72810996    -0.74262776
 h      0.61428789     2.83409385     0.32718057
 h      2.32771709     1.40971081    -0.22246452
 o      2.30138619    -1.17535094     0.17761642
 h      3.25629750    -0.91017658     0.08526507
 c     -2.48924235    -1.06876196     0.14011371
 h     -3.06265458    -1.65210320    -0.65383246
 h     -2.49112436    -1.52803943     1.08915169
 h     -3.47196516    -0.27206167     0.51466063
 h     -1.65364190     1.44834911     0.80763330
          17

 c      1.25245608    -0.32332131    -0.07018491
 c      0.00312306    -0.92860072    -0.14437735
 c     -1.22831828    -0.29036617    -0.16663618
 c     -1.13541587     1.13753463     0.01918297
 c      0.36801718     1.77420557     0.02713071
 c      1.36458359     1.03957201    -0.21270267
 h     -0.19205815    -1.97686502    -0.25582622
 h     -1.72194970     1.72125156    -0.75525322
 h      0.60306534     2.83822194     0.29299198
 h      2.37529980     1.40105274    -0.18290798
 o      2.30084215    -1.17383859     0.17450716
 h      3.22410076    -0.94084065     0.09293253
 c     -2.49183142    -1.06964383     0.16327613
 h     -3.08577301    -1.69245427    -0.63190275
 h     -2.46686645    -1.48995181     1.09141441
 h     -3.43976255    -0.33232396     0.60526391
 h     -1.68378025     1.46772075     0.81537026
          17

 c      1.25851426    -0.32169998    -0.06445204
 c     -0.00605246    -0.91378084    -0.16299806
 c     -1.22495262    -0.30409226    -0.18596797
 c     -1.14783437     1.13870229    -0.00553626
 c      0.37468976     1.78089920     0.03961331
 c      1.37566565     1.03381885    -0.19576236
 h     -0.21178399    -1.99537675    -0.28961923
 h     -1.67083174     1.71003003    -0.76773333
 h      0.58253644     2.83687043     0.25408070
 h      2.42850984     1.39797299    -0.14446124
 o      2.29833184    -1.17204905     0.17113502
 h      3.19661709    -0.96080549     0.09908544
 c     -2.49788712    -1.06783522     0.18437873
 h     -3.09358578    -1.72523777    -0.59885741
 h     -2.43229543    -1.47432721     1.11753477
 h     -3.38464487    -0.40234203     0.67842696
 h     -1.72748659     1.49536465     0.85083257
          17

 c      1.26589264    -0.32306931    -0.05897888
 c     -0.01660221    -0.90137356    -0.18232014
 c     -1.22141149    -0.31732865    -0.20375478
 c     -1.15834726     1.14184614    -0.02998733
 c      0.37616023     1.78909756     0.05245346
 c      1.39152164     1.02751465    -0.17873751
 h     -0.21863981    -2.01292518    -0.31867868
 h     -1.62190185     1.70073499    -0.78803502
 h      0.55501081     2.83586266     0.21304889
 h      2.47538315     1.39662250    -0.10779626
 o      2.29285656    -1.17033698     0.16759905
 h      3.18992904    -0.96582728     0.10267920
 c     -2.50688820    -1.06412205     0.20332877
 h     -3.08570554    -1.74851838    -0.55299757
 h     -2.38482969    -1.48305620     1.16688298
 h     -3.31356331    -0.47435960     0.73252985
 h     -1.77078061     1.52212529     0.89169209
          17

 c      1.27416069    -0.32733248    -0.05388672
 c     -0.02761609    -0.89248677    -0.20236342
 c     -1.21865246    -0.32918516    -0.21979520
 c     -1.16706423     1.14664875    -0.05211365
 c      0.37310192     1.79748126     0.06509089
 c      1.41184938     1.02172053    -0.16128774
 h     -0.21159737    -2.02223743    -0.34202283
 h     -1.58173028     1.70014705    -0.82442640
 h      0.52287325     2.84202132     0.17220281
 h      2.50841418     1.39460231    -0.07362347
 o      2.28440678    -1.16890468     0.16392609
 h      3.20604733    -0.95553204     0.10402796
 c     -2.51743621    -1.05997002     0.22105427
 h     -3.06396247    -1.76258162    -0.49556077
 h     -2.32426526    -1.51115939     1.22483973
 h     -3.23928723    -0.53696569     0.77077347
 h     -1.80454740     1.54202426     0.92189114
          17

 c      1.28276766    -0.33412005    -0.04932345
 c     -0.03802063    -0.88780891    -0.22308651
 c     -1.21764532    -0.33887220    -0.23393193
 c     -1.17405556     1.15281062    -0.07086381
 c      0.36645419     1.80481434     0.07702793
 c      1.43572529     1.01738155    -0.14307505
 h     -0.19110123    -2.01992146    -0.35923983
 h     -1.55289248     1.71112351    -0.87997109
 h      0.48797741     2.85972184     0.13297520
 h      2.52459307     1.39091649    -0.04245495
 o      2.27410817    -1.16780837     0.16008758
 h      3.23089141    -0.93354100     0.10457936
 c     -2.52714727    -1.05712613     0.23825221
 h     -3.03243274    -1.77026048    -0.43070717
 h     -2.25359537    -1.55114286     1.27466681
 h     -3.18103938    -0.57503924     0.80430385
 h     -1.82453528     1.55240897     0.93238213
          17

 c      1.29106244    -0.34277860    -0.04546019
 c     -0.04674970    -0.88758223    -0.24439623
 c     -1.21921119    -0.34576716    -0.24605700
 c     -1.17958154     1.16037965    -0.08629875
 c      0.35724576     1.81038049     0.08787159
 c      1.46182552     1.01515161    -0.12383128
 h     -0.15878676    -2.00627515    -0.37050514
 h     -1.53301072     1.73010751    -0.94891542
 h      0.45139082     2.88774114     0.09604070
 h      2.52497696     1.38586417    -0.01444072
 o      2.26339392    -1.16712413     0.15606862
 h      3.24740794    -0.90471116     0.10579064
 c     -2.53343933    -1.05685828     0.25509848
 h     -2.99745474    -1.77747110    -0.36552029
 h     -2.17780977    -1.59587631     1.30497741
 h     -3.15664438    -0.57540951     0.84837625
 h     -1.82946517     1.55270119     0.91881650
          17

 c      1.29832870    -0.35240987    -0.04248267
 c     -0.05293858    -0.89155236    -0.26615501
 c     -1.22383517    -0.34947697    -0.25612131
 c     -1.18393256     1.16957032    -0.09918227
 c      0.34645366     1.81406030     0.09729948
 c      1.48853599     1.01529429    -0.10340086
 h     -0.11717325    -1.98527149    -0.37656279
 h     -1.51769082     1.75010124    -1.02019834
 h      0.41376298     2.91961673     0.06203148
 h      2.51469358     1.38111689     0.01079242
 o      2.25342192    -1.16704446     0.15189637
 h      3.24455050    -0.87318991     0.10861160
 c     -2.53511240    -1.05894663     0.27247102
 h     -2.96677273    -1.79268620    -0.30879583
 h     -2.10242828    -1.63927938     1.31012222
 h     -3.16640915    -0.53879439     0.90639660
 h     -1.81998621     1.54366331     0.88014645
          17

 c      1.30383549    -0.36196225    -0.04057700
 c     -0.05609149    -0.89893297    -0.28818503
 c     -1.23154363    -0.34988454    -0.26413604
 c     -1.18719218     1.18041457    -0.11050621
 c      0.33492439     1.81607867     0.10503067
 c      1.51400379     1.01768001    -0.08176108
 h     -0.06928157    -1.96449024    -0.37864276
 h     -1.50335900     1.76488980    -1.08329150
 h      0.37584326     2.94711463     0.03198506
 h      2.50289071     1.37978687     0.03426097
 o      2.24496456    -1.16786869     0.14763002
 h      3.21850937    -0.84190694     0.11354697
 c     -2.53257564    -1.06198189     0.29211455
 h     -2.94671716    -1.82291117    -0.26720850
 h     -2.03261879    -1.67631019     1.28859663
 h     -3.19410389    -0.48032035     0.96575096
 h     -1.79874964     1.52737620     0.81870665
          17

 c      1.30690586    -0.37037103    -0.03990891
 c     -0.05616484    -0.90852042    -0.31028266
 c     -1.24190349    -0.34715606    -0.27016470
 c     -1.18908556     1.19257896    -0.12141405
 c      0.32335636     1.81672678     0.11083955
 c      1.53631464     1.02189677    -0.05900916
 h     -0.01809331    -1.95369968    -0.37818328
 h     -1.48800014     1.77070435    -1.13095162
 h      0.33867227     2.96349106     0.00719736
 h      2.50087018     1.38583909     0.05747578
 o      2.23839727    -1.16995732     0.14334056
 h      3.17204734    -0.81233907     0.12082496
 c     -2.52678486    -1.06493742     0.31512104
 h     -2.93881665    -1.86731828    -0.24095533
 h     -1.97267089    -1.70307870     1.24200400
 h     -3.22317557    -0.41704918     1.01243102
 h     -1.77159851     1.50782893     0.74189787
          17

 c      1.30699729    -0.37672652    -0.04059970
 c     -0.05351840    -0.91908638    -0.33224825
 c     -1.25413337    -0.34169780    -0.27431897
 c     -1.18884417     1.20531598    -0.13342036
 c      0.31231025     1.81621391     0.11458489
 c      1.55395940     1.02749606    -0.03529831
 h      0.03384971    -1.96071216    -0.37636731
 h     -1.47084759     1.76607356    -1.15942906
 h      0.30349598     2.96495860    -0.01114532
 h      2.51671463     1.40212821     0.08176158
 o      2.23362760    -1.17369721     0.13908867
 h      3.11451300    -0.78386537     0.13056043
 c     -2.51869050    -1.06776140     0.34134512
 h     -2.93998347    -1.91650352    -0.22442964
 h     -1.92551595    -1.71722539     1.17479772
 h     -3.24331170    -0.36126565     1.03877700
 h     -1.74952593     1.49178368     0.66484937
          17

 c      1.30377985    -0.38042374    -0.04270685
 c     -0.04873830    -0.92988113    -0.35390272
 c     -1.26727536    -0.33407500    -0.27675723
 c     -1.18526089     1.21757086    -0.14834129
 c      0.30222408     1.81461068     0.11622709
 c      1.56633912     1.03426161    -0.01075578
 h      0.08416275    -1.98631664    -0.37388552
 h     -1.45200261     1.75137064    -1.16818898
 h      0.27160480     2.95097962    -0.02225580
 h      2.54939679     1.42801585     0.10742281
 o      2.23007162    -1.17947652     0.13489921
 h      3.06108902    -0.75305626     0.14300036
 c     -2.50911632    -1.07077988     0.36983762
 h     -2.94583266    -1.95865550    -0.21092392
 h     -1.89192546    -1.71870849     1.09455673
 h     -3.24916719    -0.32061179     1.04263999
 h     -1.74833050     1.48813433     0.60922550
          17

 c      1.29719871    -0.38123911    -0.04621712
 c     -0.04244464    -0.94076755    -0.37506681
 c     -1.28035264    -0.32492423    -0.27768090
 c     -1.17752470     1.22844736    -0.16705184
 c      0.29343772     1.81181996     0.11582792
 c      1.57371255     1.04225147     0.01453281
 h      0.13004592    -2.02359665    -0.37123066
 h     -1.43229190     1.72871869    -1.16021765
 h      0.24417104     2.92427033    -0.02591570
 h      2.58933478     1.45932627     0.13373727
 o      2.22698561    -1.18755163     0.13074121
 h      3.02672295    -0.71524367     0.15879374
 c     -2.49883804    -1.07402452     0.39922275
 h     -2.95300793    -1.98474611    -0.19569846
 h     -1.86909132    -1.71118991     1.01253616
 h     -3.23842122    -0.29955103     1.02531400
 h     -1.77875518     1.50261033     0.58877418
          17

 c      1.28750967    -0.37931292    -0.05105070
 c     -0.03521157    -0.95189659    -0.39554132
 c     -1.29246993    -0.31488202    -0.27732383
 c     -1.16627867     1.23764257    -0.18811912
 c      0.28622991     1.80756152     0.11354084
 c      1.57665035     1.05160710     0.04047232
 h      0.16846208    -2.06242722    -0.36906207
 h     -1.41342352     1.70229097    -1.14295077
 h      0.22208067     2.89077702    -0.02254272
 h      2.62463645     1.49072937     0.15971369
 o      2.22414151    -1.19769846     0.12655149
 h      3.01507540    -0.67029445     0.17867456
 c     -2.48873433    -1.07697681     0.42784946
 h     -2.95962595    -1.98981523    -0.17639908
 h     -1.84918286    -1.70326526     0.94322879
 h     -3.21101110    -0.29999639     0.99052960
 h     -1.83372945     1.53229556     0.59405690
          17

 c      1.27526417    -0.37506692    -0.05707038
 c     -0.02757258    -0.96335279    -0.41512282
 c     -1.30286279    -0.30453642    -0.27592701
 c     -1.15300339     1.24508299    -0.20878496
 c      0.28084148     1.80141446     0.10959546
 c      1.57560693     1.06236987     0.06691536
 h      0.19685851    -2.09403142    -0.36820928
 h     -1.39821814     1.67839188    -1.12865443
 h      0.20579316     2.85907817    -0.01308031
 h      2.64597528     1.51784413     0.18466845
 o      2.22195505    -1.20906114     0.12230150
 h      3.01666615    -0.62578572     0.20248091
 c     -2.47962999    -1.07886353     0.45408755
 h     -2.96494956    -1.97242901    -0.15253497
 h     -1.82115276    -1.70620886     0.90024873
 h     -3.16963312    -0.32061691     0.94446379
 h     -1.89535562     1.56963713     0.60452132
          17

 c      1.26122219    -0.36909068    -0.06409700
 c     -0.02002330    -0.97501054    -0.43363251
 c     -1.31091308    -0.29441713    -0.27370764
 c     -1.13891369     1.25054446    -0.22660176
 c      0.27746690     1.79300061     0.10426251
 c      1.57081131     1.07440168     0.09365279
 h      0.21364626    -2.11286390    -0.36948216
 h     -1.39005198     1.66389782    -1.13149751
 h      0.19534033     2.83816451     0.00139492
 h      2.64794834     1.53797276     0.20835478
 o      2.22089563    -1.22052726     0.11801729
 h      3.01902661    -0.59205488     0.22894035
 c     -2.47146874    -1.07957355     0.47680567
 h     -2.96909609    -1.93411330    -0.12509914
 h     -1.77922197    -1.72569252     0.88945802
 h     -3.12152385    -0.35460828     0.89641267
 h     -1.94846121     1.60833411     0.60506781
          17

 c      1.24622517    -0.36202957    -0.07192918
 c     -0.01301159    -0.98652680    -0.45093362
 c     -1.31614522    -0.28500324    -0.27084007
 c     -1.12485140     1.25389435    -0.24032326
 c      0.27621301     1.78232448     0.09780242
 c      1.56231305     1.08736790     0.12042056
 h      0.21830698    -2.11681559    -0.37351065
 h     -1.39064640     1.66227255    -1.15927179
 h      0.19056609     2.83334375     0.02021080
 h      2.62884039     1.55010104     0.23091460
 o      2.22110714    -1.23113002     0.11374466
 h      3.01387916    -0.57685612     0.25636595
 c     -2.46260020    -1.08033664     0.49547669
 h     -2.97308478    -1.87938715    -0.09665415
 h     -1.72933113    -1.75623449     0.90727040
 h     -3.08049646    -0.38701053     0.85918954
 h     -1.98402463     1.64448516     0.58846516
          17

 c      1.23108988    -0.35450017    -0.08035747
 c     -0.00694243    -0.99735900    -0.46693254
 c     -1.31821575    -0.27672151    -0.26745446
 c     -1.11159959     1.25540525    -0.25020590
 c      0.27704550     1.77003674     0.09044433
 c      1.55003750     1.10073452     0.14690935
 h      0.21134390    -2.10710112    -0.38065194
 h     -1.39793717     1.67078916    -1.20689607
 h      0.19141650     2.84300998     0.04321222
 h      2.59040283     1.55482097     0.25284505
 o      2.22240541    -1.24020185     0.10951452
 h      2.99816537    -0.58373543     0.28333148
 c     -2.45047503    -1.08293877     0.51001116
 h     -2.97925030    -1.81612711    -0.07177076
 h     -1.68348526    -1.78702359     0.94605783
 h     -3.06377783    -0.39794234     0.84608220
 h     -1.99751087     1.67579085     0.55251136
          17

 c      1.21654859    -0.34704798    -0.08916957
 c     -0.00219300    -1.00676461    -0.48157494
 c     -1.31690092    -0.26992866    -0.26364686
 c     -1.09991988     1.25561426    -0.25742637
 c      0.27975547     1.75732829     0.08241501
 c      1.53380299     1.11376525     0.17277542
 h      0.19420985    -2.08831744    -0.39091926
 h     -1.40711288     1.68298565    -1.26116757
 h      0.19790590     2.85973838     0.07021061
 h      2.53811013     1.55439843     0.27502479
 o      2.22434254    -1.24741373     0.10531331
 h      2.97351643    -0.61183396     0.30919002
 c     -2.43349505    -1.08779325     0.52110950
 h     -2.99155908    -1.75483013    -0.05692492
 h     -1.65176548    -1.80932028     0.99841816
 h     -3.07747230    -0.37917015     0.86231533
 h     -1.98725429     1.70092162     0.49787867
          17

 c      1.20322913    -0.34013867    -0.09815029
 c      0.00088551    -1.01381625    -0.49484445
 c     -1.31208653    -0.26489210    -0.25948199
 c     -1.09034431     1.25500070    -0.26327782
 c      0.28394272     1.74555718     0.07396422
 c      1.51334023     1.12553135     0.19765810
 h      0.16914498    -2.06828877    -0.40393875
 h     -1.41329856     1.69270367    -1.30964174
 h      0.20982772     2.87451904     0.10042608
 h      2.48135961     1.55279000     0.29874904
 o      2.22620234    -1.25280988     0.10103910
 h      2.94637002    -0.65544666     0.33474613
 c     -2.41201556    -1.09333549     0.53025860
 h     -3.01405348    -1.70463954    -0.05791065
 h     -1.63990994    -1.81845696     1.05807050
 h     -3.10847025    -0.34353381     0.90163147
 h     -1.95406602     1.71943957     0.42740382
          17

 c      1.19166042    -0.33416291    -0.10707834
 c      0.00199736    -1.01754208    -0.50675433
 c     -1.30375983    -0.26177910    -0.25498496
 c     -1.08296558     1.25380376    -0.26889103
 c      0.28898809     1.73594365     0.06534597
 c      1.48845475     1.13498158     0.22121593
 h      0.13871013    -2.05645387    -0.41906111
 h     -1.41295803     1.69573773    -1.34448302
 h      0.22656852     2.88026043     0.13244254
 h      2.43194542     1.55492247     0.32561515
 o      2.22699255    -1.25679984     0.09644821
 h      2.92792047    -0.70411797     0.36302282
 c     -2.38749793    -1.09784474     0.53869901
 h     -3.04653874    -1.66790805    -0.07502924
 h     -1.64987179    -1.81306813     1.11977805
 h     -3.13823090    -0.30953173     0.95384182
 h     -1.90216675     1.73238337     0.34654688
          17

 c      1.18228614    -0.32943828    -0.11572151
 c      0.00096097    -1.01728282    -0.51732226
 c     -1.29200261    -0.26065237    -0.25013724
 c     -1.07724320     1.25190693    -0.27535694
 c      0.29402422     1.72944961     0.05677102
 c      1.45947157     1.14113206     0.24319781
 h      0.10501683    -2.05971437    -0.43574344
 h     -1.40399603     1.68972556    -1.36232028
 h      0.24710594     2.87321695     0.16450475
 h      2.39902506     1.56446884     0.35704055
 o      2.22570058    -1.25990272     0.09119160
 h      2.92994387    -0.74666493     0.39859600
 c     -2.36170803    -1.10051763     0.54683085
 h     -3.08244102    -1.64022907    -0.10177493
 h     -1.68047731    -1.79430311     1.17953805
 h     -3.15388024    -0.28925300     1.01048003
 h     -1.84130778     1.74373042     0.26459500
          17

 c      1.17546778    -0.32619914    -0.12383570
 c     -0.00226104    -1.01308769    -0.52654685
 c     -1.27699099    -0.26146938    -0.24487788
 c     -1.07191249     1.24872576    -0.28384172
 c      0.29795344     1.72675580     0.04835701
 c      1.42771729     1.14329097     0.26353357
 h      0.06930367    -2.07783516    -0.45393793
 h     -1.38550115     1.67370203    -1.36327783
 h      0.27007825     2.85323950     0.19487374
 h      2.38314811     1.58119426     0.39352672
 o      2.22195112    -1.26221661     0.08508249
 h      2.95450073    -0.77957033     0.44331959
 c     -2.33634580    -1.10107243     0.55448924
 h     -3.11241290    -1.61569198    -0.12909786
 h     -1.72777078    -1.76554559     1.23507829
 h     -3.14878867    -0.28804645     1.06541556
 h     -1.78816748     1.76206811     0.19496905
          17

 c      1.17146746    -0.32458524    -0.13117589
 c     -0.00758923    -1.00573434    -0.53442218
 c     -1.25899998    -0.26409047    -0.23910842
 c     -1.06551112     1.24343543    -0.29522796
 c      0.29958027     1.72822682     0.04009908
 c      1.39540468     1.14108950     0.28236839
 h      0.03237930    -2.10327353    -0.47398274
 h     -1.35763512     1.64788350    -1.35048255
 h      0.29386952     2.82379290     0.22215434
 h      2.37627885     1.60088254     0.43436560
 o      2.21627789    -1.26330908     0.07832803
 h      2.98991569    -0.80861346     0.49272004
 c     -2.31282309    -1.09926530     0.56132296
 h     -3.12871231    -1.59040411    -0.14958280
 h     -1.78550267    -1.73222333     1.28636809
 h     -3.12046365    -0.30692271     1.11410996
 h     -1.76053847     1.79809103     0.15044402
          17

 c      1.17042416    -0.32464134    -0.13751512
 c     -0.01484673    -0.99634612    -0.54097905
 c     -1.23840841    -0.26829954    -0.23270253
 c     -1.05767103     1.23589445    -0.30927378
 c      0.29787275     1.73381968     0.03188315
 c      1.36488740     1.13434954     0.29999156
 h     -0.00473151    -2.12575685    -0.49611630
 h     -1.32180805     1.61378423    -1.33019804
 h      0.31676610     2.79191411     0.24561786
 h      2.36781067     1.61792944     0.47811108
 o      2.20952976    -1.26271217     0.07134269
 h      3.02038876    -0.84084507     0.53906100
 c     -2.29213801    -1.09482233     0.56695839
 h     -3.12679314    -1.56283676    -0.15871895
 h     -1.84635334    -1.70097459     1.33541094
 h     -3.06931400    -0.34387408     1.15319308
 h     -1.76233752     1.85370525     0.13334910
          17

 c      1.17233432    -0.32632954    -0.14266359
 c     -0.02371972    -0.98601547    -0.54631189
 c     -1.21571195    -0.27381221    -0.22551176
 c     -1.04934500     1.22704348    -0.32450309
 c      0.29225838     1.74300161     0.02355756
 c      1.33792195     1.12304838     0.31670158
 h     -0.04066649    -2.13675662    -0.52018135
 h     -1.28096212     1.57449912    -1.31223975
 h      0.33724083     2.76738817     0.26543456
 h      2.34963778     1.62761473     0.52323807
 o      2.20233808    -1.26023261     0.06447131
 h      3.03450464    -0.87956397     0.57582836
 c     -2.27471926    -1.08766001     0.57112740
 h     -3.10524624    -1.53314357    -0.15471291
 h     -1.90388611    -1.67773589     1.38430842
 h     -2.99864100    -0.39388049     1.18073668
 h     -1.78093933     1.91711579     0.13472151
          17

 c      1.17703878    -0.32954279    -0.14648440
 c     -0.03369289    -0.97564427    -0.55058433
 c     -1.19154996    -0.28025024    -0.21736317
 c     -1.04162283     1.21803372    -0.33903810
 c      0.28280732     1.75485338     0.01505652
 c      1.31530640     1.10741347     0.33267887
 h     -0.07395510    -2.13138476    -0.54565028
 h     -1.23928831     1.53442118    -1.30925450
 h      0.35424481     2.75983167     0.28240825
 h      2.31775231     1.62690001     0.56854304
 o      2.19501567    -1.25594426     0.05789134
 h      3.02688611    -0.92447009     0.59935707
 c     -2.26024676    -1.07817181     0.57380379
 h     -3.06566559    -1.50269655    -0.13829250
 h     -1.95388830    -1.66573181     1.43226341
 h     -2.91557496    -0.44800389     1.19750272
 h     -1.80144309     1.97317270     0.14351962
          17

 c      1.18421583    -0.33410868    -0.14890319
 c     -0.04400517    -0.96592095    -0.55402682
 c     -1.16673405    -0.28711079    -0.20805643
 c     -1.03518286     1.20968308    -0.35140464
 c      0.27022673     1.76843440     0.00653653
 c      1.29688245     1.08798498     0.34791916
 h     -0.10324582    -2.10869096    -0.57179583
 h     -1.20066218     1.49732619    -1.33199529
 h      0.36715970     2.77385338     0.29686639
 h      2.27211856     1.61450071     0.61336030
 o      2.18760380    -1.25011850     0.05160044
 h      2.99759366    -0.97291388     0.60910013
 c     -2.24756656    -1.06732186     0.57512745
 h     -3.01304477    -1.47407993    -0.11300452
 h     -1.99400667    -1.66520161     1.47466560
 h     -2.83206622    -0.49250948     1.20914875
 h     -1.81456701     2.01124357     0.15161609
          17

 c      1.19337929    -0.33978346    -0.14991262
 c     -0.05364870    -0.95731184    -0.55693093
 c     -1.14224873    -0.29376376    -0.19736995
 c     -1.03047233     1.20262374    -0.36118244
 c      0.25568526     1.78311449    -0.00157083
 c      1.28175816     1.06554390     0.36223663
 h     -0.12745492    -2.07168894    -0.59789839
 h     -1.16678180     1.46378521    -1.38139548
 h      0.37536002     2.80616613     0.30755748
 h      2.21634255     1.59093771     0.65779365
 o      2.17988464    -1.24318622     0.04538598
 h      2.95217875    -1.02069737     0.60820261
 c     -2.23487457    -1.05634535     0.57522879
 h     -2.95647402    -1.45135565    -0.08583765
 h     -2.02273260    -1.67469504     1.50529151
 h     -2.76308610    -0.51073647     1.22688451
 h     -1.81616912     2.02566181     0.15386152
          17

 c      1.20387960    -0.34624420    -0.14957626
 c     -0.06143111    -0.95001430    -0.55963364
 c     -1.11919028    -0.29948688    -0.18508513
 c     -1.02782584     1.19739702    -0.36906127
 c      0.24053968     1.79854032    -0.00867528
 c      1.26859904     1.04095011     0.37530726
 h     -0.14589321    -2.02751511    -0.62348512
 h     -1.13734924     1.43139225    -1.44679786
 h      0.37800144     2.84791745     0.31196885
 h      2.15735224     1.55867995     0.70303330
 o      2.17136527    -1.23570884     0.03876888
 h      2.90226391    -1.06274897     0.60450851
 c     -2.22049571    -1.04596867     0.57461559
 h     -2.90855574    -1.43983074    -0.06683778
 h     -2.03903536    -1.69208205     1.51885661
 h     -2.71843737    -0.49149123     1.26016196
 h     -1.80538751     2.01424258     0.14725028
          17

 c      1.21490440    -0.35308560    -0.14803517
 c     -0.06611918    -0.94391498    -0.56247950
 c     -1.09863068    -0.30354022    -0.17102763
 c     -1.02737496     1.19429098    -0.37617665
 c      0.22606871     1.81439421    -0.01422627
 c      1.25593210     1.01502049     0.38673405
 h     -0.15837404    -1.98703173    -0.64857938
 h     -1.11170985     1.39753798    -1.51330638
 h      0.37431946     2.88942194     0.30767838
 h      2.10427210     1.52186691     0.75149266
 o      2.16144289    -1.22829991     0.03107041
 h      2.86328449    -1.09461983     0.60962383
 c     -2.20391479    -1.03582798     0.57471908
 h     -2.88060669    -1.44371306    -0.06494941
 h     -2.04245995    -1.71473207     1.51212834
 h     -2.69525971    -0.43814644     1.30509025
 h     -1.78378685     1.97752959     0.13051001
          17

 c      1.22548313    -0.35982395    -0.14551361
 c     -0.06666377    -0.93870078    -0.56576672
 c     -1.08143273    -0.30528217    -0.15511942
 c     -1.02892802     1.19318082    -0.38355742
 c      0.21330401     1.83024569    -0.01784439
 c      1.24251761     0.98857131     0.39617015
 h     -0.16515490    -1.96215488    -0.67375887
 h     -1.08971375     1.36107218    -1.56867456
 h      0.36400567     2.92324111     0.29336239
 h      2.06533566     1.48474414     0.80603390
 o      2.15003397    -1.22149520     0.02187365
 h      2.84481424    -1.11481782     0.63165651
 c     -2.18596625    -1.02515206     0.57700071
 h     -2.87480903    -1.46179851    -0.08090580
 h     -2.03311383    -1.73967803     1.48417264
 h     -2.68349429    -0.36474068     1.34768930
 h     -1.75571822     1.91922072     0.10434310
          17

 c      1.23451783    -0.36592194    -0.14231425
 c     -0.06245618    -0.93421734    -0.56971189
 c     -1.06806533    -0.30430438    -0.13744703
 c     -1.03183103     1.19342290    -0.39206760
 c      0.20296379     1.84552979    -0.01935138
 c      1.22774437     0.96260613     0.40352427
 h     -0.16652672    -1.96011480    -0.69966194
 h     -1.07168911     1.32223449    -1.60523206
 h      0.34738365     2.94515317     0.26908263
 h      2.04353547     1.44904779     0.86786608
 o      2.13812659    -1.21573344     0.01155404
 h      2.84174281    -1.12512193     0.66671348
 c     -2.16819887    -1.01361739     0.58187291
 h     -2.88314528    -1.48663492    -0.10634855
 h     -2.01151896    -1.76424838     1.43648060
 h     -2.67443389    -0.28605441     1.37560374
 h     -1.72984940     1.84767197     0.07245011
          17

 c      1.24087092    -0.37085615    -0.13879359
 c     -0.05350591    -0.93078139    -0.57444654
 c     -1.05848641    -0.30053452    -0.11833076
 c     -1.03482979     1.19381784    -0.40257181
 c      0.19543807     1.85956372    -0.01874439
 c      1.21175016     0.93839628     0.40911502
 h     -0.16231563    -1.97872133    -0.72610756
 h     -1.05820916     1.28207026    -1.61931405
 h      0.32545423     2.95424684     0.23617147
 h      2.03496771     1.41290609     0.93469177
 o      2.12730824    -1.21146568     0.00101977
 h      2.84093145    -1.12811230     0.70276983
 c     -2.15207287    -1.00125504     0.58890984
 h     -2.89475300    -1.50898295    -0.13077321
 h     -1.97848730    -1.78692533     1.37301966
 h     -2.66291133    -0.21340736     1.38239168
 h     -1.72082235     1.77705766     0.04270900
          17

 c      1.24351391    -0.37423248    -0.13532021
 c     -0.04043419    -0.92901505    -0.57999912
 c     -1.05214487    -0.29426301    -0.09835238
 c     -1.03636124     1.19302443    -0.41581668
 c      0.19079780     1.87155717    -0.01615563
 c      1.19512797     0.91729493     0.41359621
 h     -0.15191982    -2.00822628    -0.75182919
 h     -1.04987696     1.24195277    -1.61064793
 h      0.29988332     2.95292454     0.19697013
 h      2.03188279     1.37274393     1.00130954
 o      2.11898654    -1.20914974    -0.00889327
 h      2.83191398    -1.12565546     0.72893813
 c     -2.13856507    -0.98807165     0.59739108
 h     -2.90154598    -1.52164257    -0.14667791
 h     -1.93501194    -1.80798188     1.29988583
 h     -2.64644667    -0.15472865     1.36647619
 h     -1.74580769     1.72309614     0.02496852
          17

 c      1.24170063    -0.37590995    -0.13222838
 c     -0.02429982    -0.92941398    -0.58626477
 c     -1.04811264    -0.28607861    -0.07831174
 c     -1.03579657     1.19062599    -0.43164964
 c      0.18884638     1.88063789    -0.01181013
 c      1.17854043     0.90047358     0.41773309
 h     -0.13479362    -2.03736188    -0.77511566
 h     -1.04712675     1.20327240    -1.58265849
 h      0.27284405     2.94665935     0.15441333
 h      2.02685503     1.32585052     1.06189364
 o      2.11406320    -1.20912085    -0.01767127
 h      2.81005501    -1.11897301     0.73915190
 c     -2.12816050    -0.97394851     0.60658230
 h     -2.89916028    -1.52028152    -0.15025953
 h     -1.88224840    -1.82918621     1.22407784
 h     -2.62441141    -0.11526830     1.32963318
 h     -1.80999645     1.69082300     0.02192606
          17

 c      1.23510706    -0.37608333    -0.12978276
 c     -0.00636438    -0.93211778    -0.59302190
 c     -1.04530512    -0.27672359    -0.05912559
 c     -1.03418176     1.18737611    -0.44856518
 c      0.18922205     1.88596541    -0.00597703
 c      1.16251887     0.88876914     0.42221760
 h     -0.11080825    -2.05754602    -0.79453684
 h     -1.05010051     1.16720077    -1.54370013
 h      0.24660756     2.94265274     0.11141028
 h      2.01488881     1.27151409     1.11178666
 o      2.11286679    -1.21146901    -0.02513933
 h      2.77591460    -1.10893810     0.73230493
 c     -2.12090953    -0.95884353     0.61587456
 h     -2.88613071    -1.50296657    -0.14054555
 h     -1.82184624    -1.85192642     1.15145287
 h     -2.59782065    -0.09759771     1.27640161
 h     -1.89821220     1.67171274     0.02493142
          17

 c      1.22388652    -0.37527176    -0.12815915
 c      0.01210651    -0.93692817    -0.59999472
 c     -1.04270405    -0.26693349    -0.04171504
 c     -1.03309151     1.18417194    -0.46437179
 c      0.19149872     1.88699569     0.00107919
 c      1.14742137     0.88262612     0.42756965
 h     -0.08034993    -2.06410074    -0.80928212
 h     -1.05869913     1.13437245    -1.50807678
 h      0.22303406     2.94668878     0.07019863
 h      1.99376077     1.21099547     1.14824956
 o      2.11513586    -1.21600241    -0.03147100
 h      2.73478647    -1.09606073     0.71245044
 c     -2.11638845    -0.94312258     0.62481671
 h     -2.86319954    -1.46976591    -0.11878223
 h     -1.75666284    -1.87472504     1.08529158
 h     -2.56970660    -0.10053426     1.21434815
 h     -1.98867099     1.65572494     0.02308238
          17

 c      1.20862673    -0.37419097    -0.12743167
 c      0.02996343    -0.94340287    -0.60691375
 c     -1.03950443    -0.25734137    -0.02691823
 c     -1.03359637     1.18153170    -0.47694938
 c      0.19523377     1.88378381     0.00910931
 c      1.13344076     0.88206780     0.43408211
 h     -0.04431120    -2.05622771    -0.81924644
 h     -1.07272130     1.10452353    -1.49341139
 h      0.20336246     2.95957473     0.03220045
 h      1.96385951     1.14714937     1.17074045
 o      2.12005437    -1.22232155    -0.03722368
 h      2.69663020    -1.08008279     0.68948704
 c     -2.11359184    -0.92774564     0.63298513
 h     -2.83327428    -1.42284541    -0.08853970
 h     -1.69114802    -1.89291832     1.02698814
 h     -2.54589175    -0.11702116     1.15473137
 h     -2.06528233     1.63764194     0.00980627
          17

 c      1.19024574    -0.37355032    -0.12755522
 c      0.04621554    -0.95091728    -0.61354821
 c     -1.03517884    -0.24844905    -0.01542956
 c     -1.03618455     1.17966212    -0.48508653
 c      0.19995725     1.87704207     0.01784033
 c      1.12060766     0.88668077     0.44177828
 h     -0.00405295    -2.03696282    -0.82508043
 h     -1.09171266     1.07685181    -1.51058364
 h      0.18842453     2.97650992    -0.00143357
 h      1.92814134     1.08400028     1.18117700
 o      2.12648512    -1.22995033    -0.04320885
 h      2.67369774    -1.05964671     0.67714939
 c     -2.11090299    -0.91413121     0.63990461
 h     -2.80197849    -1.36693659    -0.05642669
 h     -1.63063762    -1.90106424     0.97764671
 h     -2.53526584    -0.13278383     1.11217296
 h     -2.11890970     1.61604566    -0.01721590
          17

 c      1.16988181    -0.37386537    -0.12834515
 c      0.06001858    -0.95869009    -0.61971571
 c     -1.02948842    -0.24062479    -0.00775837
 c     -1.04101230     1.17852061    -0.48916618
 c      0.20514471     1.86788799     0.02694161
 c      1.10879546     0.89564390     0.45039509
 h      0.03870628    -2.01318914    -0.82823198
 h     -1.11432237     1.05138537    -1.55419919
 h      0.17889334     2.99008578    -0.02929563
 h      1.89207193     1.02616658     1.18410117
 o      2.13353941    -1.23837096    -0.04991448
 h      2.67292841    -1.03361761     0.68375409
 c     -2.10640893    -0.90348700     0.64537749
 h     -2.77802135    -1.30934255    -0.03252119
 h     -1.58009441    -1.89552797     0.93876425
 h     -2.54666837    -0.13177313     1.10009266
 h     -2.14517017     1.59143563    -0.05760141
          17

 c      1.14880527    -0.37536247    -0.12947422
 c      0.07064155    -0.96586268    -0.62529479
 c     -1.02245724    -0.23410131    -0.00420986
 c     -1.04804050     1.17786725    -0.49066982
 c      0.21020399     1.85753326     0.03603027
 c      1.09778963     0.90783164     0.45945478
 h      0.08215537    -1.99472839    -0.83079323
 h     -1.13812715     1.02941858    -1.60779330
 h      0.17528821     2.99382997    -0.04974335
 h      1.86279484     0.97797765     1.18603010
 o      2.14102039    -1.24693242    -0.05695939
 h      2.68992565    -1.00381948     0.70344002
 c     -2.09880544    -0.89570922     0.65001006
 h     -2.77104145    -1.25768428    -0.02794103
 h     -1.54318250    -1.87567185     0.91200780
 h     -2.58114159    -0.11051029     1.12205843
 h     -2.14300834     1.56531157    -0.10921419
          17

 c      1.12834089    -0.37798367    -0.13050277
 c      0.07744614    -0.97176922    -0.63026852
 c     -1.01431943    -0.22897984    -0.00489053
 c     -1.05695799     1.17736486    -0.49118672
 c      0.21447396     1.84709380     0.04469351
 c      1.08749475     0.92196054     0.46849044
 h      0.12472806    -1.99094339    -0.83483406
 h     -1.16036620     1.01250368    -1.65553482
 h      0.17785395     2.98411890    -0.06124816
 h      1.84669930     0.94253761     1.19312572
 o      2.14912943    -1.25489924    -0.06346843
 h      2.71416991    -0.97480994     0.72215783
 c     -2.08824173    -0.88943744     0.65481320
 h     -2.78505130    -1.21526065    -0.04772377
 h     -1.52182214    -1.84399315     0.89886905
 h     -2.62911898    -0.08199540     1.16989003
 h     -2.11486702     1.54006824    -0.16841859
          17

 c      1.10977889    -0.38145942    -0.13093673
 c      0.07992509    -0.97634711    -0.63478902
 c     -1.00546205    -0.22525601    -0.00972910
 c     -1.06697240     1.17660589    -0.49200614
 c      0.21724239     1.83749088     0.05251334
 c      1.07820386     0.93670264     0.47734616
 h      0.16508219    -2.00538115    -0.84129441
 h     -1.17861565     1.00168273    -1.68732549
 h      0.18645774     2.96076642    -0.06273801
 h      1.84615925     0.92147307     1.20790964
 o      2.15799971    -1.26163256    -0.06872352
 h      2.73674469    -0.95110844     0.72815415
 c     -2.07616587    -0.88330464     0.66016765
 h     -2.81372995    -1.17947463    -0.08585215
 h     -1.51592297    -1.80594592     0.90057132
 h     -2.67759965    -0.06232482     1.23134451
 h     -2.06858823     1.51950488    -0.22986809
          17

 c      1.09426069    -0.38542376    -0.13030417
 c      0.07782015    -0.98026926    -0.63917593
 c     -0.99638538    -0.22286497    -0.01849495
 c     -1.07655851     1.17504835    -0.49415272
 c      0.21780332     1.82935385     0.05910310
 c      1.07066093     0.95075595     0.48628547
 h      0.20157196    -2.03330627    -0.84941985
 h     -1.19098330     0.99739456    -1.69848211
 h      0.20053565     2.92721250    -0.05383502
 h      1.85835151     0.91549693     1.22799551
 o      2.16755367    -1.26668726    -0.07237756
 h      2.75279246    -0.93556958     0.71550977
 c     -2.06444648    -0.87635185     0.66575708
 h     -2.84512566    -1.14589265    -0.13012566
 h     -1.52325695    -1.76952803     0.91810150
 h     -2.71626783    -0.06163085     1.29589181
 h     -2.02036191     1.50971184    -0.28635587
          17

 c      1.08265205    -0.38954541    -0.12824185
 c      0.07124295    -0.98455629    -0.64379849
 c     -0.98767569    -0.22173229    -0.03080090
 c     -1.08356682     1.17202785    -0.49838838
 c      0.21556469     1.82289154     0.06416422
 c      1.06580041     0.96295150     0.49579364
 h      0.23197381    -2.06514866    -0.85740542
 h     -1.19604945     0.99960666    -1.68839351
 h      0.21911524     2.89061325    -0.03497715
 h      1.87735343     0.92485558     1.24811740
 o      2.17751605    -1.26982539    -0.07442931
 h      2.76134179    -0.92897867     0.68382708
 c     -2.05463929    -0.86784824     0.67110544
 h     -2.86879456    -1.11175787    -0.16948095
 h     -1.54008387    -1.74372139     0.95203559
 h     -2.73860903    -0.08381343     1.35580204
 h     -1.99366298     1.51885936    -0.33014082
          17

 c      1.07543961    -0.39363225    -0.12457098
 c      0.06072459    -0.99005980    -0.64892947
 c     -0.97996848    -0.22182260    -0.04609914
 c     -1.08649695     1.16718289    -0.50495723
 c      0.21017899     1.81782045     0.06754471
 c      1.06438280     0.97241080     0.50628541
 h      0.25387516    -2.09171363    -0.86343353
 h     -1.19281714     1.00790811    -1.65989262
 h      0.24097986     2.86104506    -0.00730535
 h      1.89712969     0.94924623     1.26304870
 o      2.18740868    -1.27102384    -0.07520430
 h      2.76532995    -0.92971842     0.63795675
 c     -2.04767148    -0.85738827     0.67590593
 h     -2.87839328    -1.07636663    -0.19665867
 h     -1.56315609    -1.73482971     1.00172095
 h     -2.74120814    -0.12844357     1.40566427
 h     -2.00448339     1.55233559    -0.35669328
          17

 c      1.07270596    -0.39766935    -0.11932723
 c      0.04717731    -0.99720423    -0.65466906
 c     -0.97389212    -0.22316840    -0.06369178
 c     -1.08595111     1.16108686    -0.51337147
 c      0.20163655     1.81354272     0.06926396
 c      1.06674909     0.97866785     0.51791835
 h      0.26522447    -2.10698956    -0.86624315
 h     -1.18085795     1.02153887    -1.61963123
 h      0.26491958     2.84819024     0.02780206
 h      1.91330337     0.98763416     1.26926865
 o      2.19650903    -1.27049509    -0.07536390
 h      2.77216206    -0.93326462     0.58811400
 c     -2.04375254    -0.84521063     0.68013886
 h     -2.87130698    -1.04030145    -0.20784772
 h     -1.59184746    -1.74244346     1.06382083
 h     -2.72322004    -0.19188226     1.44208546
 h     -2.04427872     1.60557992    -0.36690606
          17

 c      1.07420063    -0.40178238    -0.11272982
 c      0.03177379    -1.00597206    -0.66094757
 c     -0.97000996    -0.22584565    -0.08277381
 c     -1.08372446     1.15502509    -0.52253838
 c      0.19029431     1.80961071     0.06950945
 c      1.07273050     0.98169023     0.53052849
 h      0.26467501    -2.10873739    -0.86524159
 h     -1.16063340     1.03944352    -1.57906668
 h      0.28967093     2.85563468     0.06917287
 h      1.92375574     1.03826862     1.26541525
 o      2.20391784    -1.26864015    -0.07576227
 h      2.79257584    -0.93284697     0.54753959
 c     -2.04247794    -0.83225750     0.68402828
 h     -2.84789289    -1.00482399    -0.20192590
 h     -1.62767882    -1.75953021     1.13168402
 h     -2.68655335    -0.26747047     1.46421036
 h     -2.09048291     1.66656389    -0.36446107
          17

 c      1.07946899    -0.40615263    -0.10510980
 c      0.01576817    -1.01597567    -0.66756696
 c     -0.96877061    -0.22991147    -0.10250647
 c     -1.08124405     1.15025603    -0.53098782
 c      0.17686592     1.80605225     0.06865653
 c      1.08167074     0.98180018     0.54364390
 h      0.25178536    -2.09840501    -0.86046664
 h     -1.13351298     1.06052678    -1.55407311
 h      0.31338588     2.87784001     0.11551951
 h      1.92871514     1.09890005     1.25221606
 o      2.20900108    -1.26578531    -0.07691863
 h      2.83369338    -0.92364486     0.52406666
 c     -2.04301069    -0.81986269     0.68778997
 h     -2.81127658    -0.97162462    -0.18025003
 h     -1.67173593    -1.77706015     1.19681037
 h     -2.63666133    -0.34531625     1.47526665
 h     -2.12489259     1.72369397    -0.35319747
          17

 c      1.08797560    -0.41092820    -0.09683542
 c      0.00031288    -1.02651821    -0.67424496
 c     -0.97046749    -0.23535173    -0.12210243
 c     -1.07927772     1.14763434    -0.53741147
 c      0.16234238     1.80318169     0.06728379
 c      1.09253513     0.97953305     0.55655716
 h      0.22718820    -2.08112771    -0.85254779
 h     -1.10102571     1.08430865    -1.55883530
 h      0.33343831     2.90377996     0.16474164
 h      1.93053733     1.16712887     1.23212637
 o      2.21193108    -1.26189044    -0.07855914
 h      2.89064025    -0.90745229     0.51287251
 c     -2.04414202    -0.80938285     0.69133444
 h     -2.76779237    -0.94276560    -0.14714133
 h     -1.72310124    -1.78835168     1.25121088
 h     -2.58309894    -0.41267349     1.48450036
 h     -2.13782002     1.76895226    -0.33646130
          17

 c      1.09918094    -0.41616863    -0.08826089
 c     -0.01366682    -1.03664742    -0.68065231
 c     -0.97521393    -0.24205860    -0.14090552
 c     -1.07820253     1.14756891    -0.54156457
 c      0.14782304     1.80122168     0.06610249
 c      1.10411455     0.97548572     0.56846550
 h      0.19262643    -2.06551044    -0.84259938
 h     -1.06418211     1.11131479    -1.59486700
 h      0.34700771     2.92288251     0.21393825
 h      1.93285086     1.24072145     1.20844474
 o      2.21348792    -1.25669215    -0.07999244
 h      2.94992066    -0.89034694     0.50253090
 c     -2.04441728    -0.80186371     0.69433363
 h     -2.72758733    -0.92056925    -0.11065842
 h     -1.77904032    -1.79049116     1.28889033
 h     -2.53734989    -0.45664907     1.50603766
 h     -2.12557370     1.79753655    -0.31708061
          17

 c      1.11256327    -0.42183691    -0.07970531
 c     -0.02549094    -1.04531461    -0.68646138
 c     -0.98294111    -0.24982983    -0.15844930
 c     -1.07812433     1.15015101    -0.54441940
 c      0.13433963     1.80012886     0.06582399
 c      1.11530599     0.97022872     0.57866675
 h      0.15051538    -2.06183698    -0.83183502
 h     -1.02414317     1.14214204    -1.64897052
 h      0.35178448     2.92820226     0.26003668
 h      1.93876043     1.31751477     1.18380849
 o      2.21447530    -1.25001761    -0.08068459
 h      2.99883907    -0.87757779     0.48422166
 c     -2.04269968    -0.79766842     0.69695834
 h     -2.70383702    -0.90714253    -0.08195911
 h     -1.83586041    -1.78378512     1.30627201
 h     -2.50603514    -0.46955929     1.54951197
 h     -2.08830268     1.80708844    -0.29737711
          17

 c      1.12759929    -0.42781453    -0.07145104
 c     -0.03464418    -1.05176383    -0.69142068
 c     -0.99343739    -0.25837986    -0.17447578
 c     -1.07884213     1.15525039    -0.54728797
 c      0.12273970     1.79960011     0.06704184
 c      1.12536319     0.96432051     0.58672309
 h      0.10290879    -2.07741099    -0.82081030
 h     -0.98293691     1.17644474    -1.70364241
 h      0.34634270     2.91691180     0.30041803
 h      1.94892443     1.39470419     1.15886337
 o      2.21546313    -1.24189524    -0.08041250
 h      3.02970502    -0.87173054     0.45419195
 c     -2.03886073    -0.79639111     0.70034088
 h     -2.70796740    -0.90329205    -0.07014969
 h     -1.88968150    -1.77075442     1.30223711
 h     -2.48627835    -0.45191140     1.60968863
 h     -2.02951123     1.79761044    -0.27907465
          17

 c      1.14372485    -0.43391877    -0.06374822
 c     -0.04070594    -1.05596775    -0.69540444
 c     -1.00641485    -0.26736318    -0.18890546
 c     -1.07976545     1.16244087    -0.55115842
 c      0.11363817     1.79911057     0.07016568
 c      1.13396385     0.95835648     0.59247996
 h      0.05081937    -2.11131616    -0.80888554
 h     -0.94311660     1.21309817    -1.74551258
 h      0.33028109     2.89000691     0.33335852
 h      1.96118040     1.46819753     1.13231817
 o      2.21677183    -1.23254393    -0.07920789
 h      3.04017450    -0.87289139     0.41284331
 c     -2.03390007    -0.79722647     0.70551100
 h     -2.74218607    -0.90740942    -0.07444442
 h     -1.93693205    -1.75562716     1.27827003
 h     -2.47041211    -0.40950885     1.67105376
 h     -1.95719908     1.77241263    -0.26282326
          17

 c      1.16029957    -0.43991293    -0.05681690
 c     -0.04340961    -1.05861559    -0.69836688
 c     -1.02154499    -0.27641344    -0.20179193
 c     -1.07976209     1.17082497    -0.55668799
 c      0.10740931     1.79791475     0.07539388
 c      1.14107872     0.95295198     0.59595038
 h     -0.00502625    -2.15439137    -0.79468788
 h     -0.90720995     1.25077437    -1.76687035
 h      0.30430947     2.85224379     0.35841128
 h      1.97203889     1.53297060     1.10228633
 o      2.21846221    -1.22236169    -0.07730766
 h      3.03344429    -0.87883398     0.36390863
 c     -2.02945937    -0.79924293     0.71242687
 h     -2.79819800    -0.91580400    -0.08428447
 h     -1.97471986    -1.74450054     1.23864761
 h     -2.45197372    -0.34968635     1.71895795
 h     -1.88609886     1.73993425    -0.24700486
          17

 c      1.17659423    -0.44551200    -0.05084661
 c     -0.04275340    -1.06063148    -0.70024226
 c     -1.03843628    -0.28519556    -0.21329173
 c     -1.07716922     1.17900561    -0.56443422
 c      0.10419592     1.79503478     0.08270329
 c      1.14679444     0.94865726     0.59718914
 h     -0.06300114    -2.19467640    -0.77709819
 h     -0.87743733     1.28826506    -1.76447814
 h      0.27025613     2.81222601     0.37675865
 h      1.97852715     1.58422582     1.06759188
 o      2.22026777    -1.21193316    -0.07513566
 h      3.01926510    -0.88485453     0.31414244
 c     -2.02709441    -0.80139550     0.72033003
 h     -2.86387317    -0.92434241    -0.08772836
 h     -2.00122552    -1.74514416     1.18990552
 h     -2.42719472    -0.27982995     1.74403797
 h     -1.83771875     1.71412930    -0.22647849
          17

 c      1.19180637    -0.45038894    -0.04599341
 c     -0.03902848    -1.06273631    -0.70088956
 c     -1.05658868    -0.29345070    -0.22364705
 c     -1.07067265     1.18571748    -0.57472132
 c      0.10394513     1.78935494     0.09187416
 c      1.15120487     0.94587065     0.59623210
 h     -0.12035422    -2.22243557    -0.75575615
 h     -0.85549425     1.32457526    -1.73875376
 h      0.23070223     2.78135923     0.39115716
 h      1.97921691     1.61846637     1.02829818
 o      2.22162150    -1.20199289    -0.07322317
 h      3.01333445    -0.88425858     0.27203187
 c     -2.02785263    -0.80268209     0.72841263
 h     -2.92896579    -0.92967888    -0.07688235
 h     -2.01593868    -1.76446468     1.13868873
 h     -2.39441474    -0.20705464     1.74172538
 h     -1.82997380     1.70728346    -0.19528512
          17

 c      1.20510428    -0.45418521    -0.04237375
 c     -0.03276726    -1.06529377    -0.70010176
 c     -1.07537853    -0.30100936    -0.23317054
 c     -1.06075452     1.19083997    -0.58691551
 c      0.10648192     1.77999790     0.10260869
 c      1.15437016     0.94477885     0.59308869
 h     -0.17371430    -2.23201807    -0.73098152
 h     -0.84218056     1.35904949    -1.69421704
 h      0.18804305     2.76961745     0.40469479
 h      1.97452982     1.63410996     0.98567669
 o      2.22215149    -1.19320921    -0.07193465
 h      3.02909270    -0.87167476     0.24338793
 c     -2.03225452    -0.80259048     0.73616202
 h     -2.98657738    -0.92956315    -0.04809841
 h     -2.01942031    -1.80341986     1.08891885
 h     -2.35349964    -0.13788501     1.71114726
 h     -1.86012211     1.71808294    -0.15502728
          17

 c      1.21569709    -0.45653902    -0.04006129
 c     -0.02465842    -1.06832396    -0.69764313
 c     -1.09409825    -0.30776061    -0.24222680
 c     -1.04938109     1.19506580    -0.59924109
 c      0.11154798     1.76689784     0.11471820
 c      1.15630922     0.94531070     0.58775433
 h     -0.21967808    -2.22183610    -0.70349677
 h     -0.83690765     1.39183075    -1.64094074
 h      0.14378451     2.77903705     0.41856464
 h      1.96679958     1.63179445     0.94199681
 o      2.22244822    -1.18586654    -0.07118894
 h      3.06491728    -0.84783322     0.22687077
 c     -2.04042026    -0.80139213     0.74329826
 h     -3.03261962    -0.92270954    -0.00053956
 h     -2.01285193    -1.85436944     1.04142718
 h     -2.30557495    -0.07758810     1.65479665
 h     -1.90861213     1.73492833    -0.11558995
          17

 c      1.22293126    -0.45715056    -0.03909281
 c     -0.01544524    -1.07154694    -0.69328445
 c     -1.11203124    -0.31361541    -0.25120722
 c     -1.03854512     1.19882011    -0.60939056
 c      0.11872006     1.75098611     0.12817360
 c      1.15701246     0.94710087     0.58022740
 h     -0.25530046    -2.19402406    -0.67418052
 h     -0.83737372     1.42463846    -1.59539349
 h      0.09922113     2.80169998     0.43124535
 h      1.96027430     1.61447826     0.90028339
 o      2.22388026    -1.17987720    -0.07062428
 h      3.10593184    -0.81868534     0.21663160
 c     -2.05215587    -0.79991601     0.74946104
 h     -3.06517426    -0.90861601     0.06485941
 h     -1.99787683    -1.90482892     0.99632938
 h     -2.25281175    -0.02910539     1.57880937
 h     -1.95648590     1.74780604    -0.08680539
          17

 c      1.22639558    -0.45587306    -0.03948130
 c     -0.00581611    -1.07440376    -0.68682898
 c     -1.12852845    -0.31849768    -0.26050379
 c     -1.02965481     1.20198556    -0.61520804
 c      0.12730591     1.73373775     0.14293647
 c      1.15649569     0.94949816     0.57053828
 h     -0.27857071    -2.15436479    -0.64387162
 h     -0.84032266     1.46075023    -1.57611533
 h      0.05648324     2.82515036     0.44017953
 h      1.96074249     1.58705289     0.86393860
 o      2.22768410    -1.17502994    -0.06993023
 h      3.13705421    -0.79042849     0.20766730
 c     -2.06698324    -0.79916235     0.75400930
 h     -3.08444941    -0.88746745     0.14567911
 h     -1.97652961    -1.94326120     0.95480561
 h     -2.19802810     0.00830588     1.49325553
 h     -1.99190061     1.75171929    -0.07436912
          17

 c      1.22599715    -0.45278233    -0.04122690
 c      0.00369083    -1.07607347    -0.67813549
 c     -1.14307505    -0.32235684    -0.27048582
 c     -1.02344674     1.20429721    -0.61570226
 c      0.13635046     1.71664384     0.15878895
 c      1.15494245     0.95167797     0.55880539
 h     -0.28889156    -2.11221504    -0.61317269
 h     -0.84399915     1.50219020    -1.59114730
 h      0.01846344     2.83862556     0.44363800
 h      1.97402647     1.55489134     0.83601184
 o      2.23448909    -1.17109585    -0.06894831
 h      3.14947687    -0.76702408     0.19748266
 c     -2.08415662    -0.80010136     0.75612755
 h     -3.09354596    -0.86011749     0.23775884
 h     -1.95099832    -1.96206342     0.91908930
 h     -2.14373617     0.03977139     1.41119941
 h     -2.00883537     1.74513764    -0.08030451
          17

 c      1.22198039    -0.44818793    -0.04431900
 c      0.01272775    -1.07558034    -0.66714092
 c     -1.15534477    -0.32517996    -0.28147536
 c     -1.02005824     1.20577465    -0.61161502
 c      0.14472740     1.70098706     0.17530684
 c      1.15293718     0.95285921     0.54530574
 h     -0.28723703    -2.07932318    -0.58228956
 h     -0.84939091     1.54630344    -1.63035681
 h     -0.01191679     2.83559280     0.44131000
 h      2.00305062     1.52144819     0.81817951
 o      2.24428342    -1.16783320    -0.06764382
 h      3.14092619    -0.74996811     0.18563154
 c     -2.10267505    -0.80344574     0.75523759
 h     -3.09983909    -0.82801364     0.33493467
 h     -1.92334384    -1.95799578     0.89173437
 h     -2.09059158     0.07242135     1.34481402
 h     -2.00511172     1.72846931    -0.10412920
          17

 c      1.21488713    -0.44257761    -0.04872850
 c      0.02106544    -1.07211819    -0.65386587
 c     -1.16523445    -0.32698019    -0.29369992
 c     -1.01926651     1.20663901    -0.60459352
 c      0.15126840     1.68778538     0.19193621
 c      1.15160634     0.95248209     0.53049428
 h     -0.27531317    -2.06608978    -0.55115837
 h     -0.85812410     1.58717908    -1.67510852
 h     -0.03231289     2.81387521     0.43413604
 h      2.04532683     1.48679186     0.81010101
 o      2.25647931    -1.16502772    -0.06608350
 h      3.11519867    -0.73820559     0.17328164
 c     -2.12125999    -0.80920522     0.75135956
 h     -3.11528815    -0.79274765     0.42996595
 h     -1.89527288    -1.93190701     0.87499273
 h     -2.03723280     0.10918942     1.30041842
 h     -1.98176130     1.70356807    -0.14340277
          17

 c      1.20548478    -0.43651324    -0.05439191
 c      0.02842594    -1.06552463    -0.63838649
 c     -1.17285531    -0.32777837    -0.30724073
 c     -1.02056806     1.20696016    -0.59624652
 c      0.15493885     1.67770037     0.20810310
 c      1.15241563     0.95021729     0.51491565
 h     -0.25383157    -2.07608685    -0.52004442
 h     -0.87061699     1.61929854    -1.71003701
 h     -0.04134411     2.77550047     0.42404633
 h      2.09362232     1.44873810     0.80977905
 o      2.26996470    -1.16259463    -0.06444051
 h      3.08248160    -0.72752033     0.16318527
 c     -2.13863261    -0.81645595     0.74492894
 h     -3.15152989    -0.75530915     0.51772007
 h     -1.86787104    -1.88878222     0.87056141
 h     -1.98215101     0.14520931     1.27726216
 h     -1.94400728     1.67416844    -0.19352746
          17

 c      1.19469302    -0.43051637    -0.06119391
 c      0.03439222    -1.05648545    -0.62080765
 c     -1.17847153    -0.32759493    -0.32200599
 c     -1.02299175     1.20643512    -0.58793825
 c      0.15506245     1.67084063     0.22330630
 c      1.15668404     0.94591213     0.49905708
 h     -0.22183980    -2.10372979    -0.49006496
 h     -0.88604704     1.63906651    -1.72624201
 h     -0.03894066     2.72719658     0.41381659
 h      2.13928693     1.40520110     0.81455827
 o      2.28326530    -1.16065150    -0.06298041
 h      3.05806085    -0.71046995     0.15936604
 c     -2.15430610    -0.82360082     0.73626398
 h     -3.20973095    -0.71634880     0.59785826
 h     -1.84114386    -1.83804329     0.87968480
 h     -1.92540709     0.17143812     1.27079184
 h     -1.90356869     1.64691270    -0.24715447
          17

 c      1.18352338    -0.42498173    -0.06895688
 c      0.03849188    -1.04622824    -0.60128980
 c     -1.18241744    -0.32646272    -0.33774790
 c     -1.02499403     1.20437841    -0.58083252
 c      0.15152579     1.66654644     0.23716403
 c      1.16514193     0.93960877     0.48324541
 h     -0.17814018    -2.13789299    -0.46289984
 h     -0.90284595     1.64470602    -1.72012980
 h     -0.02663287     2.68119097     0.40693494
 h      2.17525935     1.35557042     0.82197112
 o      2.29511626    -1.15934053    -0.06193465
 h      3.05431379    -0.68008252     0.16505330
 c     -2.16890443    -0.82878226     0.72547815
 h     -3.27784611    -0.67759096     0.67247379
 h     -1.81369494    -1.79242475     0.90338755
 h     -1.86865309     0.18000106     1.27585845
 h     -1.87946023     1.63156942    -0.29472956
          17

 c      1.17302847    -0.42014157    -0.07744507
 c      0.04031873    -1.03605664    -0.58009458
 c     -1.18504023    -0.32445665    -0.35410798
 c     -1.02517117     1.20013130    -0.57563665
 c      0.14482286     1.66344229     0.24942935
 c      1.17775119     0.93158082     0.46763481
 h     -0.12292646    -2.16731637    -0.44004879
 h     -0.91901124     1.63590906    -1.69208825
 h     -0.00722185     2.65383616     0.40707338
 h      2.19743170     1.30086420     0.83018705
 o      2.30520827    -1.15840876    -0.06129960
 h      3.06953517    -0.63699796     0.17947356
 c     -2.18339515    -0.83049349     0.71274494
 h     -3.33981717    -0.64189202     0.74226715
 h     -1.78387348    -1.76274238     0.94217921
 h     -1.81438849     0.16652602     1.28792659
 h     -1.88937206     1.63670423    -0.32866203
          17

 c      1.16424372    -0.41608135    -0.08638916
 c      0.03959059    -1.02707459    -0.55759113
 c     -1.18667541    -0.32171707    -0.37066464
 c     -1.02369204     1.19378837    -0.57219299
 c      0.13583748     1.66014263     0.26003574
 c      1.19378318     0.92229084     0.45225383
 h     -0.05820971    -2.18369633    -0.42238632
 h     -0.93227998     1.61383602    -1.64615962
 h      0.01684496     2.65790529     0.41669820
 h      2.20498379     1.24340426     0.83827190
 o      2.31405560    -1.15717859    -0.06085084
 h      3.09026442    -0.58997317     0.19810236
 c     -2.19822387    -0.82829858     0.69849135
 h     -3.38356815    -0.61193205     0.80591775
 h     -1.75284912    -1.75061054     0.99447071
 h     -1.76531384     0.13023751     1.30328602
 h     -1.93270112     1.66135243    -0.34833391
          17

 c      1.15811004    -0.41278691    -0.09552709
 c      0.03617574    -1.02008667    -0.53421605
 c     -1.18764451    -0.31844945    -0.38697026
 c     -1.02222792     1.18614062    -0.56959439
 c      0.12553643     1.65629061     0.26916222
 c      1.21201755     0.91228135     0.43704810
 h      0.01256890    -2.18253113    -0.41010190
 h     -0.94035788     1.58160452    -1.59075591
 h      0.04493368     2.69179588     0.43550203
 h      2.20041712     1.18643747     0.84643650
 o      2.32224423    -1.15496424    -0.06034865
 h      3.10319379    -0.54901823     0.21599788
 c     -2.21310422    -0.82288586     0.68345077
 h     -3.40260657    -0.58935908     0.86110121
 h     -1.72599978    -1.74815342     1.05510050
 h     -1.72381152     0.07339518     1.31911635
 h     -1.99118003     1.69531862    -0.35789159
          17

 c      1.15537703    -0.41019995    -0.10464989
 c      0.03012316    -1.01555178    -0.51041809
 c     -1.18825604    -0.31490650    -0.40257522
 c     -1.02250191     1.17788994    -0.56649945
 c      0.11488983     1.65262454     0.27717851
 c      1.23094148     0.90208832     0.42189555
 h      0.08510584    -2.16317132    -0.40280559
 h     -0.94114638     1.54489897    -1.53977860
 h      0.07703489     2.74013485     0.46062215
 h      2.18932007     1.13371755     0.85623585
 o      2.33006653    -1.15133367    -0.05965598
 h      3.10087889    -0.52093665     0.22977053
 c     -2.22736520    -0.81541671     0.66849686
 h     -3.39501775    -0.57467345     0.90534631
 h     -1.71019145    -1.74537336     1.11643358
 h     -1.69144732     0.00067494     1.33365345
 h     -2.04569896     1.72773630    -0.36127898
          17

 c      1.15651385    -0.40826392    -0.11363323
 c      0.02168795    -1.01353342    -0.48661174
 c     -1.18880389    -0.31137608    -0.41704091
 c     -1.02560293     1.16933848    -0.56136655
 c      0.10489318     1.65009375     0.28447601
 c      1.24897771     0.89221814     0.40663377
 h      0.15480493    -2.12890280    -0.39965384
 h     -0.93286325     1.51123008    -1.51098300
 h      0.11200498     2.78514608     0.48843867
 h      2.17912730     1.08888084     0.87035153
 o      2.33751360    -1.14614572    -0.05875379
 h      3.08176402    -0.50849262     0.23791468
 c     -2.24030724    -0.80700399     0.65437645
 h     -3.36273874    -0.56732448     0.93659189
 h     -1.71061753    -1.73577133     1.17080568
 h     -1.66851970    -0.08143400     1.34641032
 h     -2.08416429     1.75133243    -0.36099649
          17

 c      1.16165405    -0.40695202    -0.12244239
 c      0.01132415    -1.01366517    -0.46315149
 c     -1.18956710    -0.30817460    -0.42994581
 c     -1.03202248     1.16073578    -0.55319417
 c      0.09647934     1.64926877     0.29134307
 c      1.26481783     0.88317280     0.39115846
 h      0.21743672    -2.08701889    -0.39950108
 h     -0.91442581     1.48602432    -1.51652759
 h      0.14759521     2.81413892     0.51590868
 h      2.17613981     1.05459811     0.89138400
 o      2.34431282    -1.13955098    -0.05774316
 h      3.04950809    -0.51023922     0.24090668
 c     -2.25127427    -0.79857789     0.64151871
 h     -3.31192475    -0.56563853     0.95378931
 h     -1.72976621    -1.71735971     1.21206870
 h     -1.65378230    -0.16536725     1.35828966
 h     -2.10057970     1.76212665    -0.35862109
          17

 c      1.17059080    -0.40627477    -0.13110996
 c     -0.00036955    -1.01521501    -0.44032344
 c     -1.19081082    -0.30562985    -0.44089270
 c     -1.04173476     1.15269159    -0.54241048
 c      0.09040234     1.65027570     0.29792556
 c      1.27775944     0.87547786     0.37558052
 h      0.26986419    -2.04799386    -0.40114163
 h     -0.88650963     1.46863277    -1.55178753
 h      0.18122829     2.82048013     0.54093925
 h      2.18198922     1.03194727     0.91981939
 o      2.34992075    -1.13203036    -0.05686783
 h      3.01309058    -0.51983456     0.24161225
 c     -2.25950894    -0.79090105     0.62994203
 h     -3.25418310    -0.56648972     0.95778087
 h     -1.76769486    -1.69178280     1.23608408
 h     -1.64459985    -0.24353711     1.37129743
 h     -2.09296787     1.75838454    -0.35519543
          17

 c      1.18282276    -0.40626979    -0.13969944
 c     -0.01271181    -1.01734414    -0.41834844
 c     -1.19277442    -0.30404216    -0.44952362
 c     -1.05421406     1.14600272    -0.53050264
 c      0.08717657     1.65288309     0.30422581
 c      1.28776384     0.86966398     0.36029988
 h      0.31028782    -2.02255468    -0.40359365
 h     -0.85199317     1.45440663    -1.59941602
 h      0.21055627     2.80252001     0.56238215
 h      2.19284211     1.02052670     0.95288369
 o      2.35357648    -1.12438277    -0.05651619
 h      2.98601629    -0.52625019     0.24536173
 c     -2.26400584    -0.78455028     0.61926269
 h     -3.20697842    -0.56504132     0.95204744
 h     -1.82247594    -1.66347895     1.24081077
 h     -1.63786991    -0.30958692     1.38762529
 h     -2.06266804     1.74027553    -0.35129963
          17

 c      1.19763478    -0.40697822    -0.14826982
 c     -0.02493893    -1.01950219    -0.39740200
 c     -1.19564181    -0.30363608    -0.45554029
 c     -1.06845208     1.14117922    -0.51894263
 c      0.08707019     1.65653611     0.31011179
 c      1.29517144     0.86621028     0.34589245
 h      0.33738123    -2.01716506    -0.40618279
 h     -0.81483154     1.43924358    -1.64219529
 h      0.23379483     2.76303356     0.58008782
 h      2.20220251     1.01911581     0.98556477
 o      2.35468657    -1.11739457    -0.05706557
 h      2.98027364    -0.51912784     0.25750254
 c     -2.26379595    -0.77977844     0.60890751
 h     -3.18870895    -0.55565157     0.94148138
 h     -1.89049265    -1.63935092     1.22648778
 h     -1.63142284    -0.35938618     1.40833119
 h     -2.01527588     1.71051056    -0.34689063
          17

 c      1.21418734    -0.40840880    -0.15684850
 c     -0.03619032    -1.02166257    -0.37765317
 c     -1.19949790    -0.30453096    -0.45872634
 c     -1.08286395     1.13813952    -0.50875281
 c      0.09011394     1.66031001     0.31532039
 c      1.30036557     0.86548432     0.33291222
 h      0.34910365    -2.03130218    -0.40827431
 h     -0.77887610     1.42117801    -1.66885969
 h      0.25006871     2.70973303     0.59521644
 h      2.20427219     1.02628297     1.01265780
 o      2.35345604    -1.11123705    -0.05856131
 h      2.99631983    -0.49849271     0.27829409
 c     -2.25887888    -0.77625908     0.59856908
 h     -3.20640691    -0.53481968     0.92790479
 h     -1.96691239    -1.62853112     1.19585887
 h     -1.62500764    -0.39132787     1.43247973
 h     -1.96305304     1.67595180    -0.34085162
          17

 c      1.23158355    -0.41049834    -0.16541655
 c     -0.04559819    -1.02419891    -0.35929617
 c     -1.20429177    -0.30673952    -0.45896267
 c     -1.09520470     1.13612199    -0.50062173
 c      0.09610358     1.66285510     0.31944829
 c      1.30360555     0.86769480     0.32174938
 h      0.34282803    -2.05895075    -0.40896995
 h     -0.74745641     1.39993948    -1.67359722
 h      0.25980421     2.65605139     0.61073956
 h      2.19565019     1.04069024     1.03022142
 o      2.35087395    -1.10546211    -0.06066985
 h      3.02319334    -0.47483004     0.30216534
 c     -2.25067025    -0.77304779     0.58847282
 h     -3.24931250    -0.50343601     0.90767967
 h     -2.04695866    -1.64079581     1.15349420
 h     -1.62024562    -0.40618677     1.45730826
 h     -1.92651950     1.64884140    -0.33047202
          17

 c      1.24890350    -0.41307911    -0.17390762
 c     -0.05246095    -1.02759266    -0.34254778
 c     -1.20982146    -0.31019179    -0.45622954
 c     -1.10322536     1.13411321    -0.49499451
 c      0.10463110     1.66257787     0.32198502
 c      1.30501574     0.87285612     0.31257294
 h      0.31661331    -2.09219327    -0.40712924
 h     -0.72328261     1.37627718    -1.65440242
 h      0.26465655     2.61925969     0.63137362
 h      2.17564751     1.06119888     1.03616563
 o      2.34807451    -1.09960469    -0.06297920
 h      3.04850830    -0.45934453     0.32253974
 c     -2.24108218    -0.76915120     0.57921696
 h     -3.29859602    -0.46521775     0.87568157
 h     -2.12780974    -1.68189823     1.10290509
 h     -1.61980040    -0.40676399     1.47913792
 h     -1.92703449     1.64243639    -0.31239296
          17

 c      1.26521933    -0.41586967    -0.18221899
 c     -0.05636868    -1.03222472    -0.32762057
 c     -1.21573677    -0.31476748    -0.45059589
 c     -1.10635919     1.13192421    -0.49183499
 c      0.11521862     1.65839217     0.32252708
 c      1.30463454     0.88076843     0.30532212
 h      0.27021897    -2.12389925    -0.40162035
 h     -0.70822893     1.35159556    -1.61238311
 h      0.26607409     2.61189824     0.66127189
 h      2.14612349     1.08694791     1.03043221
 o      2.34596504    -1.09351036    -0.06519758
 h      3.06424419    -0.45855158     0.33503987
 c     -2.23163743    -0.76431879     0.57161388
 h     -3.33839886    -0.42410416     0.82915087
 h     -2.20888565    -1.74771881     1.04336898
 h     -1.62633971    -0.39715742     1.49449494
 h     -1.96731534     1.65884614    -0.28648003
          17

 c      1.27962249    -0.41850008    -0.19022712
 c     -0.05724002    -1.03828778    -0.31469512
 c     -1.22155625    -0.32030579    -0.44220169
 c     -1.10606164     1.13038085    -0.49045928
 c      0.12744888     1.65061384     0.32111860
 c      1.30246882     0.89101221     0.29971205
 h      0.20535123    -2.14893238    -0.39155318
 h     -0.70287655     1.32792961    -1.55229280
 h      0.26352612     2.63151709     0.70007622
 h      2.11130005     1.11749069     1.01508139
 o      2.34517392    -1.08732777    -0.06718092
 h      3.06729799    -0.47416132     0.33791921
 c     -2.22346483    -0.75920551     0.56643033
 h     -3.35889172    -0.38320317     0.76808414
 h     -2.28945438    -1.82442256     0.97143275
 h     -1.64173423    -0.38182489     1.50106739
 h     -2.02793504     1.68676679    -0.25741332
          17

 c      1.29127664    -0.42057815    -0.19779993
 c     -0.05528909    -1.04575562    -0.30389956
 c     -1.22670224    -0.32658645    -0.43123380
 c     -1.10424996     1.13027452    -0.48970456
 c      0.14085775     1.64077524     0.31827857
 c      1.29854796     0.90296182     0.29526164
 h      0.12544147    -2.16457576    -0.37642303
 h     -0.70572848     1.30815282    -1.48413738
 h      0.25527940     2.66307697     0.74247203
 h      2.07742522     1.15293699     0.99415024
 o      2.34603539    -1.08143615    -0.06892922
 h      3.05909638    -0.50385488     0.33191393
 c     -2.21754038    -0.75482950     0.56399504
 h     -3.35530256    -0.34476749     0.69434726
 h     -2.36701352    -1.89559575     0.88539837
 h     -1.66659098    -0.36477172     1.49838892
 h     -2.08644532     1.71336962    -0.23089769
          17

 c      1.29950529    -0.42178038    -0.20480038
 c     -0.05095417    -1.05437904    -0.29529534
 c     -1.23054336    -0.33331949    -0.41790893
 c     -1.10246913     1.13179318    -0.48798930
 c      0.15472536     1.63066703     0.31466988
 c      1.29302826     0.91582618     0.29138811
 h      0.03520179    -2.17064975    -0.35616148
 h     -0.71226298     1.29609138    -1.42476021
 h      0.24044950     2.69033190     0.78183315
 h      2.05166399     1.19385690     0.97271477
 o      2.34850401    -1.07640445    -0.07061346
 h      3.04593682    -0.54138602     0.32048907
 c     -2.21471383    -0.75207307     0.56403680
 h     -3.32678997    -0.31028715     0.61093293
 h     -2.43806446    -1.94831560     0.78711697
 h     -1.70006671    -0.34899895     1.48827369
 h     -2.12810817     1.73076035    -0.21090392
          17

 c      1.30389516    -0.42193275    -0.21108141
 c     -0.04480507    -1.06371966    -0.28887139
 c     -1.23243874    -0.34015375    -0.40246739
 c     -1.10186401     1.13464145    -0.48353900
 c      0.16801723     1.62179073     0.31083678
 c      1.28638242     0.92873733     0.28759938
 h     -0.05999828    -2.16927100    -0.33108717
 h     -0.71570575     1.29574724    -1.39476894
 h      0.21957017     2.70219713     0.81299172
 h      2.03971369     1.24060184     0.95472872
 o      2.35207811    -1.07293522    -0.07259752
 h      3.03908116    -0.57694305     0.30994410
 c     -2.21559672    -0.75155876     0.56576474
 h     -3.27619383    -0.28032937     0.52145066
 h     -2.49936116    -1.97474461     0.68105883
 h     -1.73999359    -0.33622204     1.47492462
 h     -2.14546976     1.73547855    -0.19946150
          17

 c      1.30437448    -0.42104353    -0.21647815
 c     -0.03745254    -1.07324866    -0.28454893
 c     -1.23178168    -0.34670038    -0.38516749
 c     -1.10293546     1.13840690    -0.47541538
 c      0.17946384     1.61528974     0.30713070
 c      1.27956924     0.94088600     0.28369623
 h     -0.15479894    -2.16391068    -0.30176165
 h     -0.71228904     1.30890671    -1.40541771
 h      0.19408929     2.69322820     0.83284126
 h      2.04312361     1.29215046     0.94067298
 o      2.35601509    -1.07162958    -0.07530733
 h      3.05061650    -0.60068837     0.30711612
 c     -2.22041637    -0.75372448     0.56805537
 h     -3.21039885    -0.25404036     0.42953496
 h     -2.54860941    -1.97147255     0.57292490
 h     -1.78342970    -0.32690231     1.46440891
 h     -2.13602283     1.72689081    -0.19704067
          17

 c      1.30122796    -0.41927808    -0.22080912
 c     -0.02949722    -1.08250400    -0.28219414
 c     -1.22803942    -0.35256785    -0.36626941
 c     -1.10521260     1.14281436    -0.46441733
 c      0.18772854     1.61196725     0.30371658
 c      1.27395073     0.95164432     0.27979236
 h     -0.24420917    -2.15777346    -0.26883589
 h     -0.70598546     1.33318856    -1.44760602
 h      0.16580850     2.66260545     0.84018860
 h      2.05874611     1.34550024     0.92733937
 o      2.35997080    -1.07256187    -0.07888345
 h      3.08334773    -0.60974124     0.31378887
 c     -2.22891262    -0.75887707     0.56973053
 h     -3.14018234    -0.22860844     0.33796631
 h     -2.58474485    -1.93872204     0.46867108
 h     -1.82774231    -0.32079308     1.46302929
 h     -2.10129848     1.70651444    -0.20269874
          17

 c      1.29504689    -0.41690586    -0.22389187
 c     -0.02152264    -1.09122427    -0.28162755
 c     -1.22079287    -0.35739673    -0.34601044
 c     -1.10750943     1.14758192    -0.45233693
 c      0.19165570     1.61219183     0.30057387
 c      1.27090428     0.96062600     0.27613220
 h     -0.32352715    -2.15239804    -0.23303151
 h     -0.70441943     1.36361300    -1.50112341
 h      0.13649429     2.61383496     0.83587233
 h      2.08089629     1.39636843     0.91004341
 o      2.36428465    -1.07520599    -0.08304675
 h      3.12689633    -0.60972028     0.32467655
 c     -2.24042884    -0.76705367     0.56988197
 h     -3.07756368    -0.19977375     0.24803842
 h     -2.60815562    -1.88031587     0.37381166
 h     -1.87191180    -0.31803864     1.47471132
 h     -2.04776371     1.67844527    -0.21393312
          17

 c      1.28663974    -0.41424990    -0.22556605
 c     -0.01408778    -1.09936179    -0.28262693
 c     -1.20979082    -0.36088511    -0.32457967
 c     -1.10820795     1.15210479    -0.44085747
 c      0.19055661     1.61568310     0.29745319
 c      1.27136989     0.96771387     0.27290130
 h     -0.38819772    -2.14754620    -0.19523726
 h     -0.71304931     1.39530242    -1.54855679
 h      0.10750077     2.55558499     0.82347379
 h      2.10402041     1.44051576     0.88497496
 o      2.36946164    -1.07886130    -0.08739918
 h      3.16673440    -0.60830309     0.33243658
 c     -2.25425493    -0.77763667     0.56802847
 h     -3.03039659    -0.16452401     0.16060269
 h     -2.62114785    -1.80468177     0.29254128
 h     -1.91710828    -0.32011631     1.49895166
 h     -1.98917591     1.65061070    -0.22630950
          17

 c      1.27693027    -0.41164034    -0.22571112
 c     -0.00768310    -1.10698791    -0.28493260
 c     -1.19501891    -0.36280578    -0.30210581
 c     -1.10531361     1.15536009    -0.43123494
 c      0.18442813     1.62132412     0.29380682
 c      1.27558269     0.97306683     0.27014747
 h     -0.43406208    -2.14223510    -0.15655217
 h     -0.73394856     1.42454162    -1.57931426
 h      0.07925669     2.50275232     0.81028213
 h      2.12420135     1.47471164     0.85023894
 o      2.37571394    -1.08296717    -0.09167812
 h      3.19229396    -0.61058514     0.33193985
 c     -2.26984364    -0.78899308     0.56402876
 h     -2.99917881    -0.12410171     0.07843453
 h     -2.62873447    -1.72646965     0.22620944
 h     -1.96593564    -0.32969701     1.53109156
 h     -1.94720472     1.63505992    -0.23361085
          17

 c      1.26686383    -0.40937354    -0.22425379
 c     -0.00266215    -1.11418615    -0.28826030
 c     -1.17674961    -0.36302725    -0.27867015
 c     -1.09725603     1.15641773    -0.42421103
 c      0.17398054     1.62738035     0.28887177
 c      1.28307036     0.97705904     0.26778063
 h     -0.45793933    -2.13585559    -0.11818179
 h     -0.76674701     1.44868447    -1.58831132
 h      0.05099522     2.47400947     0.80641166
 h      2.13964385     1.49717701     0.80590751
 o      2.38289339    -1.08716480    -0.09579750
 h      3.19877640    -0.61847592     0.32108450
 c     -2.28662038    -0.79865646     0.55803823
 h     -2.97986962    -0.08347817     0.00654020
 h     -2.63889657    -1.66619769     0.17154532
 h     -2.02101996    -0.34955832     1.56454948
 h     -1.94132307     1.64228087    -0.23046070
          17

 c      1.25733418    -0.40768467    -0.22116761
 c      0.00081698    -1.12098705    -0.29231875
 c     -1.15553989    -0.36154502    -0.25433847
 c     -1.08445319     1.15538411    -0.41981323
 c      0.16038801     1.63252126     0.28219426
 c      1.29283985     0.98013257     0.26559213
 h     -0.45814081    -2.12876220    -0.08124609
 h     -0.80952049     1.46588714    -1.57437113
 h      0.02194389     2.48111940     0.81871086
 h      2.15079533     1.50779205     0.75373773
 o      2.39054403    -1.09129245    -0.09982645
 h      3.18687258    -0.63106283     0.30053910
 c     -2.30393134    -0.80433796     0.55041492
 h     -2.96821429    -0.04831003    -0.04995182
 h     -2.65971742    -1.64243367     0.12195793
 h     -2.08398493    -0.38146573     1.59318239
 h     -1.96991776     1.67049591    -0.21653474
          17

 c      1.24913082    -0.40673718    -0.21647149
 c      0.00282298    -1.12733786    -0.29682943
 c     -1.13218575    -0.35849578    -0.22918952
 c     -1.06909627     1.15328077    -0.41748228
 c      0.14491264     1.63684833     0.27423034
 c      1.30359733     0.98263164     0.26327513
 h     -0.43471603    -2.12240596    -0.04658805
 h     -0.85933904     1.47510814    -1.53965127
 h     -0.00656186     2.51851325     0.84375347
 h      2.16036667     1.50823553     0.69679993
 o      2.39790915    -1.09540232    -0.10398868
 h      3.16300049    -0.64447546     0.27376465
 c     -2.32146904    -0.80528141     0.54118039
 h     -2.96146003    -0.02289078    -0.08743707
 h     -2.69319368    -1.65815725     0.07466196
 h     -2.15511002    -0.42561016     1.61271104
 h     -2.01271527     1.70696353    -0.19578115
          17

 c      1.24290164    -0.40662291    -0.21023213
 c      0.00364665    -1.13309676    -0.30154411
 c     -1.10765059    -0.35413581    -0.20332866
 c     -1.05350752     1.15104314    -0.41637966
 c      0.12878454     1.64147324     0.26609141
 c      1.31392333     0.98471854     0.26046805
 h     -0.38942618    -2.11919773    -0.01462551
 h     -0.91266341     1.47647877    -1.49018568
 h     -0.03149721     2.56941855     0.87085827
 h      2.17297096     1.50183921     0.63888891
 o      2.40394018    -1.09977501    -0.10865619
 h      3.13937196    -0.65168155     0.24691266
 c     -2.33943719    -0.80240228     0.52974092
 h     -2.95830382    -0.00964132    -0.10424323
 h     -2.73368545    -1.69945024     0.03435238
 h     -2.23346384    -0.48069277     1.62114090
 h     -2.04992392     1.73906929    -0.17224054
          17

 c      1.23912523    -0.40736405    -0.20257095
 c      0.00374888    -1.13806695    -0.30624990
 c     -1.08297740    -0.34880184    -0.17689024
 c     -1.03942313     1.14904650    -0.41541225
 c      0.11326295     1.64750784     0.25886659
 c      1.32247840     0.98641793     0.25684696
 h     -0.32538793    -2.12199055     0.01466290
 h     -0.96583255     1.47191320    -1.43711013
 h     -0.05023533     2.61823794     0.88993255
 h      2.19368426     1.49266257     0.58350625
 o      2.40756802    -1.10478648    -0.11421281
 h      3.12985005    -0.64461849     0.22663274
 c     -2.35814333    -0.79718861     0.51540145
 h     -2.95863854    -0.00905276    -0.10067622
 h     -2.77324466    -1.74825645     0.00758178
 h     -2.31725728    -0.54443810     1.61850622
 h     -2.06998509     1.75900290    -0.14839610
          17

 c      1.23809302    -0.40891619    -0.19367005
 c      0.00367007    -1.14209662    -0.31074689
 c     -1.05921045    -0.34287199    -0.15003296
 c     -1.02799475     1.14715061    -0.41320112
 c      0.09959853     1.65567278     0.25331377
 c      1.32829543     0.98776853     0.25224140
 h     -0.24637536    -2.13289009     0.04143108
 h     -1.01596555     1.46528319    -1.39648330
 h     -0.06136933     2.65514761     0.89469093
 h      2.22527266     1.48371044     0.53266824
 o      2.40837622    -1.11050936    -0.12073731
 h      3.13939458    -0.62057517     0.21500012
 c     -2.37765668    -0.79099139     0.49785935
 h     -2.96365699    -0.01932290    -0.07932306
 h     -2.80571947    -1.79087505    -0.00213481
 h     -2.40420251    -0.61418406     1.60624469
 h     -2.06807476     1.76298238    -0.12541112
          17

 c      1.23990316    -0.41117691    -0.18376990
 c      0.00394783    -1.14522473    -0.31479536
 c     -1.03734612    -0.33673606    -0.12293175
 c     -1.01985260     1.14498933    -0.40849148
 c      0.08891815     1.66631996     0.24983325
 c      1.33102263     0.98895984     0.24668199
 h     -0.15615441    -2.15159661     0.06529385
 h     -1.06191675     1.46066915    -1.38350838
 h     -0.06448644     2.67546683     0.88234719
 h      2.26574402     1.47550091     0.48649915
 o      2.40690149    -1.11647189    -0.12788838
 h      3.15926350    -0.58600331     0.20762727
 c     -2.39771124    -0.78498921     0.47736210
 h     -2.97630190    -0.03558225    -0.04555228
 h     -2.82746948    -1.81898520     0.00514412
 h     -2.49175851    -0.68732506     1.58632519
 h     -2.04360761     1.74980257    -0.10354989
          17

 c      1.24446230    -0.41400170    -0.17315735
 c      0.00509539    -1.14775628    -0.31807147
 c     -1.01830159    -0.33077795    -0.09577215
 c     -1.01518377     1.14236650    -0.40099920
 c      0.08212896     1.67947912     0.24848639
 c      1.33090101     0.99031780     0.24033185
 h     -0.05846580    -2.17455399     0.08477699
 h     -1.10366681     1.45877349    -1.40179999
 h     -0.05982761     2.67852146     0.85283526
 h      2.30874210     1.46644296     0.44408234
 o      2.40405009    -1.12197346    -0.13519817
 h      3.17607966    -0.55138399     0.19826267
 c     -2.41772186    -0.78031706     0.45468045
 h     -3.00152828    -0.04953975    -0.00735279
 h     -2.83689749    -1.82850158     0.02670218
 h     -2.57720604    -0.76147148     1.56040558
 h     -1.99913319     1.72017530    -0.08234317
          17

 c      1.25148611    -0.41722071    -0.16214905
 c      0.00761928    -1.15015961    -0.32018403
 c     -1.00287017    -0.32536914    -0.06875420
 c     -1.01380111     1.13934568    -0.39162439
 c      0.07986901     1.69480256     0.24898379
 c      1.32850427     0.99217963     0.23338050
 h      0.04243828    -2.19606713     0.09754809
 h     -1.14039073     1.45605131    -1.44063175
 h     -0.04814159     2.66760545     0.80864151
 h      2.34646509     1.45450015     0.40463502
 o      2.40054636    -1.12645394    -0.14232193
 h      3.18043380    -0.52523909     0.18271072
 c     -2.43695400    -0.77793425     0.43086788
 h     -3.04474237    -0.05186609     0.02705888
 h     -2.83406893    -1.81897481     0.05784275
 h     -2.65765071    -0.83430727     1.52952119
 h     -1.94080227     1.67701177    -0.06042894
          17

 c      1.26049923    -0.42065373    -0.15107477
 c      0.01200165    -1.15284889    -0.32074431
 c     -0.99165469    -0.32087119    -0.04210260
 c     -1.01497575     1.13591011    -0.38171827
 c      0.08249830     1.71141780     0.25065028
 c      1.32447343     0.99479634     0.22598649
 h      0.14160005    -2.21064761     0.10131233
 h     -1.17026816     1.44796684    -1.48417492
 h     -0.03071257     2.65113880     0.75520858
 h      2.37246363     1.43851417     0.36804988
 o      2.39681810    -1.12960626    -0.14907765
 h      3.16869386    -0.51229354     0.15942819
 c     -2.45492775    -0.77806438     0.40683971
 h     -3.10712878    -0.03848632     0.05350890
 h     -2.82070595    -1.79412036     0.09212017
 h     -2.73015694    -0.90336584     1.49447924
 h     -1.88015991     1.62648789    -0.03488440
          17

 c      1.27084273    -0.42411422    -0.14025826
 c      0.01862813    -1.15601403    -0.31942675
 c     -0.98500290    -0.31764890    -0.01607392
 c     -1.01724950     1.13169504    -0.37250637
 c      0.09011170     1.72783074     0.25245364
 c      1.31937416     0.99829654     0.21826888
 h      0.23383372    -2.21483234     0.09461816
 h     -1.19177861     1.43160225    -1.51945674
 h     -0.00933810     2.64368894     0.70091507
 h      2.38299411     1.41865559     0.33483831
 o      2.39303759    -1.13138023    -0.15541913
 h      3.14245098    -0.51344035     0.12904179
 c     -2.47169276    -0.77973357     0.38319472
 h     -3.18212526    -0.01459930     0.07308526
 h     -2.80042659    -1.76317001     0.12147734
 h     -2.79208923    -0.96600264     1.45647150
 h     -1.83516072     1.57860300    -0.00031859
          17

 c      1.28169955    -0.42740025    -0.12999440
 c      0.02771395    -1.15956822    -0.31599275
 c     -0.98298407    -0.31607950     0.00904275
 c     -1.01896031     1.12624956    -0.36486199
 c      0.10252864     1.74227746     0.25328981
 c      1.31365306     1.00266944     0.21031542
 h      0.31440202    -2.20785866     0.07719354
 h     -1.20441043     1.40596737    -1.53805481
 h      0.01422760     2.66231550     0.65428923
 h      2.37737541     1.39638559     0.30588089
 o      2.38913167    -1.13200395    -0.16142249
 h      3.10844249    -0.52548129     0.09404264
 c     -2.48756317    -0.78107574     0.36040604
 h     -3.25856985     0.00955864     0.08862133
 h     -2.77851446    -1.74114790     0.13708332
 h     -2.84150590    -1.01965025     1.41731149
 h     -1.82377471     1.54351844     0.04960584
          17

 c      1.29215170    -0.43028097    -0.12052491
 c      0.03925533    -1.16317259    -0.31029377
 c     -0.98541815    -0.31653795     0.03293191
 c     -1.01959934     1.11973306    -0.35883972
 c      0.11923204     1.75382245     0.25254270
 c      1.30763534     1.00774169     0.20219022
 h      0.37959974    -2.19169014     0.04993848
 h     -1.20857963     1.37145400    -1.53541101
 h      0.03945237     2.71445080     0.61803829
 h      2.35806545     1.37428388     0.28220457
 o      2.38476590    -1.13201480    -0.16727596
 h      3.07866696    -0.54071985     0.05849089
 c     -2.50281216    -0.78028039     0.33888977
 h     -3.32619872     0.02501389     0.10173729
 h     -2.75985936    -1.74355385     0.13165925
 h     -2.87736387    -1.06227696     1.37914539
 h     -1.84859723     1.52348780     0.11527577
          17

 c      1.30127567    -0.43249316    -0.11201782
 c      0.05300480    -1.16628248    -0.30227133
 c     -0.99193936    -0.31934073     0.05526458
 c     -1.02009491     1.11295446    -0.35345236
 c      0.13936299     1.76311656     0.25027428
 c      1.30152478     1.01316895     0.19393791
 h      0.42720220    -2.17086241     0.01475018
 h     -1.20538239     1.32940814    -1.51043974
 h      0.06730397     2.78959287     0.58728920
 h      2.33066543     1.35580465     0.26481759
 o      2.37949309    -1.13213165    -0.17320227
 h      3.06750303    -0.54902772     0.02664653
 c     -2.51774465    -0.77676955     0.31883546
 h     -3.37807588     0.02657716     0.11247963
 h     -2.74569296    -1.77460787     0.10241541
 h     -2.89945210    -1.09284826     1.34388651
 h     -1.89397479     1.51237082     0.18761177
          17

 c      1.30826447    -0.43375128    -0.10455356
 c      0.06846088    -1.16819992    -0.29195182
 c     -1.00206181    -0.32467821     0.07571514
 c     -1.02155394     1.10667724    -0.34721436
 c      0.16184263     1.77165022     0.24676171
 c      1.29542332     1.01847527     0.18558798
 h      0.45676942    -2.15215189    -0.02580672
 h     -1.19655467     1.28198181    -1.46596895
 h      0.09898965     2.86833530     0.55534948
 h      2.30334854     1.34479812     0.25455879
 o      2.37327226    -1.13278776    -0.17928264
 h      3.08262868    -0.54523669     0.00007891
 c     -2.53270144    -0.77155265     0.30013357
 h     -3.41062849     0.01272721     0.11989659
 h     -2.73363344    -1.82264605     0.05173575
 h     -2.90818593    -1.11157923     1.31284515
 h     -1.94098422     1.50352057     0.25481002
          17

 c      1.31254489    -0.43378123    -0.09812305
 c      0.08489502    -1.16817585    -0.27941620
 c     -1.01522482    -0.33257997     0.09397789
 c     -1.02449119     1.10127787    -0.33853487
 c      0.18549635     1.78074791     0.24213523
 c      1.28946532     1.02314550     0.17716546
 h      0.46955633    -2.14349585    -0.06912052
 h     -1.18460220     1.23207249    -1.40995973
 h      0.13503093     2.93425910     0.51814231
 h      2.28471492     1.34456506     0.25192051
 o      2.36686104    -1.13376357    -0.18538560
 h      3.11784233    -0.53473984    -0.02344305
 c     -2.54779969    -0.76634070     0.28250468
 h     -3.42332438    -0.01497935     0.12248960
 h     -2.72110348    -1.86988979    -0.01492500
 h     -2.90447372    -1.11990020     1.28685459
 h     -1.97676530     1.49351670     0.30818118
          17

 c      1.31385207    -0.43236404    -0.09263826
 c      0.10144789    -1.16563453    -0.26474106
 c     -1.03081874    -0.34291395     0.10978153
 c     -1.02886498     1.09682227    -0.32570814
 c      0.20912861     1.79126646     0.23636258
 c      1.28408916     1.02674873     0.16871015
 h      0.46762021    -2.15139007    -0.11340656
 h     -1.17277684     1.18294323    -1.35634048
 h      0.17524264     2.97741806     0.47442298
 h      2.27996622     1.35653390     0.25682173
 o      2.36139604    -1.13451016    -0.19133159
 h      3.15902483    -0.52791991    -0.04720626
 c     -2.56275363    -0.76272694     0.26564427
 h     -3.41888468    -0.05208859     0.11841846
 h     -2.70718532    -1.90207764    -0.09136311
 h     -2.88969268    -1.12017451     1.26665673
 h     -1.99462914     1.48150855     0.34283513
          17

 c      1.31225314    -0.42937807    -0.08795297
 c      0.11727462    -1.16049467    -0.24795905
 c     -1.04819973    -0.35539942     0.12290278
 c     -1.03434240     1.09325941    -0.30711299
 c      0.23160521     1.80364711     0.22933468
 c      1.28020801     1.02904581     0.16030165
 h      0.45238889    -2.17714045    -0.15822884
 h     -1.16432655     1.13715514    -1.32174162
 h      0.21895310     2.99341909     0.42472901
 h      2.28802702     1.37936339     0.26836935
 o      2.35778194    -1.13459854    -0.19703012
 h      3.19352737    -0.53257973    -0.07320884
 c     -2.57684485    -0.76203121     0.24929920
 h     -3.40393689    -0.09107281     0.10560050
 h     -2.69234615    -1.91080997    -0.17179898
 h     -2.86566261    -1.11524677     1.25305561
 h     -1.99210409     1.46805026     0.35674018
          17

 c      1.30813278    -0.42481219    -0.08388774
 c      0.13160650    -1.15334464    -0.22910596
 c     -1.06669795    -0.36962568     0.13317703
 c     -1.04052743     1.09056089    -0.28204793
 c      0.25196709     1.81793749     0.22092265
 c      1.27901005     1.03002638     0.15207326
 h      0.42417302    -2.21490758    -0.20387777
 h     -1.16090821     1.09552353    -1.31514300
 h      0.26514701     2.98245994     0.37061771
 h      2.30267886     1.40932760     0.28480494
 o      2.35647562    -1.13383756    -0.20248423
 h      3.21366234    -0.55189665    -0.10196446
 c     -2.58901190    -0.76538072     0.23331299
 h     -3.38883010    -0.12181352     0.08190406
 h     -2.67772952    -1.89257349    -0.25125388
 h     -2.83454958    -1.10788197     1.24654095
 h     -1.97001862     1.45460224     0.35029523
          17

 c      1.30214725    -0.41875287    -0.08025609
 c      0.14368082    -1.14525559    -0.20831640
 c     -1.08562355    -0.38506991     0.14050456
 c     -1.04695746     1.08864773    -0.25144629
 c      0.26954078     1.83367346     0.21099702
 c      1.28152083     1.02989139     0.14420066
 h      0.38328898    -2.25401538    -0.25009480
 h     -1.16183422     1.05777790    -1.32981891
 h      0.31258684     2.94972851     0.31428470
 h      2.31642494     1.44166932     0.30378255
 o      2.35749196    -1.13224134    -0.20775418
 h      3.21690236    -0.58502458    -0.13300200
 c     -2.59822128    -0.77356250     0.21764008
 h     -3.38393392    -0.13472971     0.04582451
 h     -2.66468906    -1.84779501    -0.32573360
 h     -2.79876434    -1.10025613     1.24657886
 h     -1.93319302     1.44374828     0.32687991
          17

 c      1.29514582    -0.41136596    -0.07688906
 c      0.15267918    -1.13739251    -0.18586082
 c     -1.10427959    -0.40111313     0.14485957
 c     -1.05278418     1.08718373    -0.21743446
 c      0.28397654     1.84966725     0.19943681
 c      1.28827707     1.02902472     0.13687436
 h      0.33129047    -2.28344941    -0.29547873
 h     -1.16528131     1.02400833    -1.34970152
 h      0.36011649     2.90706664     0.25824872
 h      2.32357535     1.47189096     0.32282091
 o      2.36040706    -1.13001530    -0.21292825
 h      3.20621256    -0.62752113    -0.16528149
 c     -2.60411298    -0.78654194     0.20229265
 h     -3.39233633    -0.12657172    -0.00205464
 h     -2.65457610    -1.78087955    -0.39269119
 h     -2.76092227    -1.09378057     1.25114913
 h     -1.89263933     1.44008077     0.29412061
          17

 c      1.28806326    -0.40288954    -0.07365335
 c      0.15777839    -1.13071212    -0.16210596
 c     -1.12199116    -0.41706314     0.14630849
 c     -1.05650829     1.08548221    -0.18242517
 c      0.29517207     1.86394049     0.18617390
 c      1.29924845     1.02794374     0.13026973
 h      0.27112586    -2.29503375    -0.33781726
 h     -1.16960167     0.99484014    -1.36025285
 h      0.40730847     2.87365489     0.20467910
 h      2.32143355     1.49650713     0.33970159
 o      2.36431530    -1.12757234    -0.21809561
 h      3.19112978    -0.67132877    -0.19759375
 c     -2.60723834    -0.80316063     0.18731035
 h     -3.40702365    -0.10287966    -0.05795373
 h     -2.64870839    -1.70105563    -0.45213784
 h     -2.72380548    -1.08936944     1.25696440
 h     -1.86699296     1.45105878     0.26403139
          17

 c      1.28179210    -0.39363516    -0.07045979
 c      0.15827324    -1.12581786    -0.13745129
 c     -1.13814389    -0.43219763     0.14502705
 c     -1.05658101     1.08277728    -0.14829280
 c      0.30316019     1.87434834     0.17127756
 c      1.31393148     1.02720084     0.12451855
 h      0.20658984    -2.28453692    -0.37471811
 h     -1.17361401     0.97093176    -1.35268387
 h      0.45478244     2.86941809     0.15437409
 h      2.31041993     1.51341718     0.35276450
 o      2.36792050    -1.12546811    -0.22330574
 h      3.18677763    -0.70609361    -0.22919595
 c     -2.60852854    -0.82145162     0.17290062
 h     -3.41697652    -0.07346176    -0.11590120
 h     -2.64840766    -1.62271366    -0.50823335
 h     -2.69024450    -1.08788787     1.26025216
 h     -1.87499074     1.48445908     0.24736743
          17

 c      1.27705212    -0.38398559    -0.06726219
 c      0.15369453    -1.12289834    -0.11227394
 c     -1.15220902    -0.44583793     0.14130096
 c     -1.05300272     1.07899185    -0.11562230
 c      0.30817157     1.87998865     0.15495409
 c      1.33148652     1.02725754     0.11968229
 h      0.14171224    -2.25178155    -0.40417778
 h     -1.17647122     0.95271399    -1.32346195
 h      0.50239351     2.89952459     0.10684171
 h      2.29394195     1.52216052     0.36115519
 o      2.37013773    -1.12409022    -0.22853779
 h      3.20492859    -0.72443668    -0.26032141
 c     -2.60873259    -0.83933902     0.15951689
 h     -3.41370428    -0.04697251    -0.16982704
 h     -2.65490019    -1.56217432    -0.56909871
 h     -2.66295489    -1.09041277     1.25770510
 h     -1.91697281     1.53994441     0.24411496
          17

 c      1.27429105    -0.37438453    -0.06404617
 c      0.14388954    -1.12168273    -0.08688387
 c     -1.16375636    -0.45742526     0.13550954
 c     -1.04747629     1.07497239    -0.08404714
 c      0.31077625     1.88167608     0.13741217
 c      1.35083181     1.02839289     0.11572855
 h      0.08025599    -2.20074317    -0.42513530
 h     -1.17764399     0.94042450    -1.27297844
 h      0.54690222     2.94955941     0.06201015
 h      2.27814490     1.52412032     0.36500716
 o      2.37090719    -1.12332120    -0.23375224
 h      3.24169792    -0.72751282    -0.29139683
 c     -2.60828204    -0.85548552     0.14740633
 h     -3.39306757    -0.02892485    -0.21482725
 h     -2.66889767    -1.52938742    -0.64085010
 h     -2.64437649    -1.09816978     1.24732252
 h     -1.97340071     1.60660966     0.24614378
          17

 c      1.27365806    -0.36531865    -0.06081057
 c      0.12906627    -1.12141250    -0.06147878
 c     -1.17247543    -0.46655796     0.12810558
 c     -1.04181697     1.07176222    -0.05312619
 c      0.31174634     1.88078563     0.11881959
 c      1.37073367     1.03068228     0.11252609
 h      0.02521886    -2.13986095    -0.43814252
 h     -1.17705750     0.93418800    -1.20495921
 h      0.58328789     2.99947194     0.02080206
 h      2.27103208     1.52237404     0.36537957
 o      2.37099848    -1.12270828    -0.23896843
 h      3.28088893    -0.72222368    -0.32183497
 c     -2.60740037    -0.86972386     0.13595727
 h     -3.35455009    -0.02191279    -0.24748321
 h     -2.68992019    -1.52249434    -0.71979233
 h     -2.63650433    -1.11229903     1.22889463
 h     -2.02351216     1.67159865     0.24710837
          17

 c      1.27505550    -0.35728163    -0.05754970
 c      0.10979898    -1.12090833    -0.03610545
 c     -1.17820588    -0.47298994     0.11960108
 c     -1.03713927     1.07011826    -0.02250357
 c      0.31182059     1.87832694     0.09936849
 c      1.39001395     1.03406634     0.10988760
 h     -0.02166313    -2.08175469    -0.44596733
 h     -1.17526455     0.93393533    -1.12683892
 h      0.60730145     3.03462854    -0.01567612
 h      2.28011508     1.52058607     0.36366010
 o      2.37117532    -1.12184036    -0.24424820
 h      3.30711371    -0.71496999    -0.35029696
 c     -2.60619038    -0.88259244     0.12388524
 h     -3.30038730    -0.02615545    -0.26593579
 h     -2.71611302    -1.53281964    -0.79436930
 h     -2.64072576    -1.13366286     1.20387650
 h     -2.05456694     1.72582071     0.24488613
          17

 c      1.27822736    -0.35071576    -0.05424137
 c      0.08697593    -1.11888192    -0.01069939
 c     -1.18096874    -0.47660558     0.11055413
 c     -1.03392145     1.07050542     0.00829762
 c      0.31160437     1.87483014     0.07931337
 c      1.40787802     1.03850156     0.10766108
 h     -0.06000304    -2.04037013    -0.45314713
 h     -1.17357608     0.93918304    -1.05030038
 h      0.61634653     3.04723970    -0.04668747
 h      2.30876915     1.52094493     0.36044863
 o      2.37181105    -1.12048199    -0.24964462
 h      3.31172393    -0.70935782    -0.37551573
 c     -2.60460386    -0.89475604     0.10998242
 h     -3.23532602    -0.03942670    -0.27013854
 h     -2.74490784    -1.55194079    -0.85320688
 h     -2.65770463    -1.16273087     1.17466975
 h     -2.06076002     1.76411974     0.23991856
          17

 c      1.28283911    -0.34594726    -0.05084002
 c      0.06167709    -1.11454738     0.01469707
 c     -1.18099804    -0.47737839     0.10154238
 c     -1.03222181     1.07318837     0.03990057
 c      0.31155470     1.87048993     0.05896769
 c      1.42413051     1.04406103     0.10579515
 h     -0.08987395    -2.02453831    -0.46322672
 h     -1.17390048     0.94896214    -0.98990074
 h      0.60933025     3.03466230    -0.07197182
 h      2.35392044     1.52277665     0.35480104
 o      2.37288162    -1.11856409    -0.25517318
 h      3.29288838    -0.70634518    -0.39677870
 c     -2.60237694    -0.90690400     0.09357545
 h     -3.16679501    -0.05625972    -0.26226469
 h     -2.77375788    -1.57394461    -0.88917882
 h     -2.68730758    -1.19944022     1.14353897
 h     -2.04064199     1.78410779     0.23385998
          17

 c      1.28852313    -0.34313971    -0.04727222
 c      0.03506458    -1.10810748     0.03966889
 c     -1.17877157    -0.47531556     0.09311513
 c     -1.03183189     1.07821830     0.07266316
 c      0.31197151     1.86524441     0.03868862
 c      1.43905838     1.05085530     0.10430407
 h     -0.11066619    -2.03270550    -0.47526862
 h     -1.17787908     0.96229453    -0.95728739
 h      0.58647751     2.99838070    -0.09175785
 h      2.40756379     1.52338873     0.34470557
 o      2.37399956    -1.11618040    -0.26079305
 h      3.25515453    -0.70438956    -0.41426963
 c     -2.59905183    -0.91986380     0.07462278
 h     -3.10453550    -0.06744586    -0.24669425
 h     -2.80047724    -1.59498465    -0.89948440
 h     -2.72852973    -1.24298260     1.11153218
 h     -1.99595483     1.78562145     0.22905799
          17

 c      1.29489317    -0.34227984    -0.04343594
 c      0.00840654    -1.10056792     0.06346979
 c     -1.17502518    -0.47040153     0.08573727
 c     -1.03231739     1.08530685     0.10607942
 c      0.31297239     1.85872231     0.01886784
 c      1.45311581     1.05886732     0.10318038
 h     -0.12137937    -2.05525660    -0.48396094
 h     -1.18564647     0.97891838    -0.95366074
 h      0.54942056     2.94447912    -0.10686596
 h      2.46050983     1.52006898     0.32821658
 o      2.37440837    -1.11361605    -0.26638458
 h      3.20970872    -0.69909295    -0.42948350
 c     -2.59419865    -0.93447079     0.05357888
 h     -3.05813658    -0.06259976    -0.22845115
 h     -2.82334028    -1.61273082    -0.88495117
 h     -2.77939170    -1.29162903     1.07798378
 h     -1.93215316     1.77127664     0.22845186
          17

 c      1.30154293    -0.34319310    -0.03920504
 c     -0.01686450    -1.09316911     0.08533385
 c     -1.17072423    -0.46256481     0.07975104
 c     -1.03284298     1.09367017     0.13876443
[truncated: 34,518 more chars]
