# Supplementary material for: Photochemical permutation of meta-substituted phenols
Source: Nat Commun. 2025 Aug 13;16:7502. doi: 10.1038/s41467-025-62549-5 (PMC12350626; doi:10.1038/s41467-025-62549-5)
Supplement: Supplementary file 3 — Source Data [file 41467_2025_62549_MOESM3_ESM.zip › Source data/NAMD_trajectories/trajectory060.xyz]

          17

 c      1.17377409    -0.39318235    -0.03301900
 c     -0.09900330    -0.98804019    -0.03828629
 c     -1.21570927    -0.23274142     0.06349193
 c     -1.12675567     1.23816516    -0.01887652
 c      0.22198620     1.75219768     0.06339088
 c      1.32538794     1.00974280    -0.01288575
 h     -0.22904802    -2.15268316    -0.06255609
 h     -1.51597015     1.46490800    -1.07600234
 h      0.55241448     2.73560419     0.09171167
 h      2.19588365     1.56492997    -0.00317181
 o      2.20717951    -1.20019134     0.00953820
 h      3.05348848    -0.55000420    -0.10848722
 c     -2.66409474    -0.92811585    -0.00847016
 h     -2.50356853    -1.98229301     0.26288792
 h     -3.34744425    -0.42799030     0.79724475
 h     -3.06027236    -0.78347232    -0.90812989
 h     -1.76669671     1.80741418     0.67224954
          17

 c      1.17212452    -0.39743533    -0.03872053
 c     -0.09336397    -0.98472129    -0.03676431
 c     -1.22034373    -0.23726650     0.05997444
 c     -1.12289468     1.24474807    -0.01554041
 c      0.22481420     1.75716529     0.06168033
 c      1.32631722     1.01290052    -0.01494960
 h     -0.24739764    -2.16605014    -0.05211270
 h     -1.52791214     1.47089984    -1.04798233
 h      0.55691863     2.74329916     0.08659785
 h      2.19698446     1.57713047    -0.00864840
 o      2.20641364    -1.20119803     0.01296416
 h      3.00603890    -0.57697323    -0.09579645
 c     -2.66052809    -0.93188601    -0.00925628
 h     -2.51285573    -1.98828025     0.25290885
 h     -3.36304580    -0.44933972     0.80550980
 h     -3.06462599    -0.80029302    -0.91588758
 h     -1.77876072     1.81671153     0.69308699
          17

 c      1.17189370    -0.40123972    -0.04433527
 c     -0.08798322    -0.98453422    -0.03498686
 c     -1.22815470    -0.24173814     0.05650015
 c     -1.12055520     1.25211060    -0.01287872
 c      0.22695458     1.76216823     0.05991460
 c      1.32677325     1.01347691    -0.01706458
 h     -0.25843914    -2.15629561    -0.04336887
 h     -1.54202971     1.48104818    -1.01643312
 h      0.55350511     2.77472026     0.08525292
 h      2.22010356     1.59268322    -0.01514864
 o      2.20717014    -1.20167808     0.01614434
 h      2.94883335    -0.62066614    -0.08020223
 c     -2.65425113    -0.93475213    -0.00527533
 h     -2.52443552    -1.99430682     0.24104878
 h     -3.36875739    -0.47700365     0.80050528
 h     -3.08582243    -0.81069578    -0.96074919
 h     -1.79152668     1.82156572     0.71050689
          17

 c      1.17301298    -0.40449288    -0.04982340
 c     -0.08336559    -0.98732109    -0.03294850
 c     -1.23866426    -0.24601825     0.05309018
 c     -1.11999949     1.26006364    -0.01032748
 c      0.22858206     1.76787592     0.05811069
 c      1.32752069     1.01199860    -0.01924438
 h     -0.26119729    -2.12500525    -0.03645113
 h     -1.55921198     1.49641895    -0.98574051
 h      0.54037457     2.82045885     0.08720030
 h      2.25607991     1.60580062    -0.02264130
 o      2.20799813    -1.20271174     0.01926169
 h      2.90627076    -0.66346321    -0.06471904
 c     -2.64619824    -0.93655890     0.00145631
 h     -2.53702720    -2.00126329     0.22775182
 h     -3.36511633    -0.50915758     0.78322781
 h     -3.11406536    -0.81743092    -1.02070674
 h     -1.80182845     1.82043731     0.72260518
          17

 c      1.17534694    -0.40712970    -0.05514206
 c     -0.07993052    -0.99240612    -0.03065728
 c     -1.25125625    -0.24999666     0.04974383
 c     -1.12134172     1.26831284    -0.00743688
 c      0.22993425     1.77505983     0.05629945
 c      1.32936886     1.00918962    -0.02151050
 h     -0.25572768    -2.07896754    -0.03141767
 h     -1.58039468     1.51783180    -0.96024112
 h      0.51609381     2.86850915     0.09178190
 h      2.29403170     1.61017553    -0.03093838
 o      2.20696142    -1.20575536     0.02253275
 h      2.90990709    -0.68191101    -0.05289223
 c     -2.63714632    -0.93736566     0.00885502
 h     -2.54935771    -2.00969157     0.21321827
 h     -3.35500196    -0.54259970     0.75715566
 h     -3.13973784    -0.82266497    -1.07510649
 h     -1.80778082     1.81302918     0.72897399
          17

 c      1.17875042    -0.40905282    -0.06025645
 c     -0.07794179    -0.99851327    -0.02813959
 c     -1.26523080    -0.25356530     0.04644726
 c     -1.12457996     1.27651476    -0.00400063
 c      0.23120304     1.78421920     0.05451352
 c      1.33279039     1.00571418    -0.02388838
 h     -0.24347129    -2.03142808    -0.02819050
 h     -1.60586732     1.54548708    -0.94264782
 h      0.48078995     2.90885391     0.09823927
 h      2.32548424     1.60161169    -0.03970281
 o      2.20381618    -1.21101558     0.02595688
 h      2.96378431    -0.67315717    -0.04475113
 c     -2.62741230    -0.93753187     0.01537240
 h     -2.56024594    -2.01930874     0.19741177
 h     -3.34377641    -0.57296829     0.72819289
 h     -3.15687613    -0.82733099    -1.11183949
 h     -1.80889235     1.80017537     0.73070344
          17

 c      1.18308136    -0.41012390    -0.06513860
 c     -0.07747689    -1.00383417    -0.02544045
 c     -1.27984434    -0.25661022     0.04318360
 c     -1.12963485     1.28433689    -0.00014436
 c      0.23249983     1.79545586     0.05277953
 c      1.33784401     1.00209526    -0.02640216
 h     -0.22722294    -2.00148300    -0.02654812
 h     -1.63467289     1.57864085    -0.93295329
 h      0.43618802     2.93519852     0.10581470
 h      2.34552984     1.57858720    -0.04853563
 o      2.20048394    -1.21723343     0.02933676
 h      3.03700334    -0.65837124    -0.03713916
 c     -2.61699151    -0.93761439     0.01990710
 h     -2.56861299    -2.02903098     0.18026604
 h     -3.33842738    -0.59554711     0.70361485
 h     -3.16251402    -0.83159056    -1.12549800
 h     -1.80607375     1.78367734     0.73027850
          17

 c      1.18818462    -0.41021447    -0.06975766
 c     -0.07852516    -1.00674019    -0.02261582
 c     -1.29433577    -0.25901113     0.03993859
 c     -1.13635607     1.29149669     0.00370802
 c      0.23384299     1.80848516     0.05111387
 c      1.34424963     0.99870373    -0.02907132
 h     -0.20968139    -2.00586903    -0.02619604
 h     -1.66464343     1.61559449    -0.92866622
 h      0.38517679     2.94518083     0.11385943
 h      2.35277157     1.54198270    -0.05706981
 o      2.19872621    -1.22338401     0.03253809
 h      3.10067302    -0.65502353    -0.02791650
 c     -2.60591315    -0.93815773     0.02180413
 h     -2.57349516    -2.03740037     0.16192984
 h     -3.34458543    -0.60695835     0.68913282
 h     -3.15553442    -0.83522621    -1.11469829
 h     -1.80147806     1.76605727     0.73130416
          17

 c      1.19388789    -0.40924673    -0.07407470
 c     -0.08115906    -1.00698246    -0.01972374
 c     -1.30794680    -0.26063843     0.03670348
 c     -1.14452104     1.29778440     0.00699037
 c      0.23515816     1.82267260     0.04951885
 c      1.35145515     0.99574938    -0.03190719
 h     -0.19135242    -2.04499638    -0.02682000
 h     -1.69308244     1.65405647    -0.92609951
 h      0.33133753     2.94035142     0.12193551
 h      2.34931247     1.49482515    -0.06504114
 o      2.19941425    -1.22904775     0.03551909
 h      3.13954545    -0.67041561    -0.01648316
 c     -2.59460874    -0.93949151     0.02100650
 h     -2.57408945    -2.04314993     0.14292153
 h     -3.36265619    -0.60683018     0.68563200
 h     -3.13612835    -0.83780162    -1.08079006
 h     -1.79793208     1.75005730     0.73782860
          17

 c      1.20000213    -0.40721813    -0.07804278
 c     -0.08548423    -1.00576959    -0.01682384
 c     -1.31994799    -0.26135526     0.03347705
 c     -1.15388202     1.30309291     0.00920484
 c      0.23630317     1.83706687     0.04797603
 c      1.35866026     0.99326864    -0.03490835
 h     -0.17113031    -2.10211698    -0.02803199
 h     -1.71755766     1.69163061    -0.92169068
 h      0.27845880     2.92621164     0.12991663
 h      2.34095639     1.44210413    -0.07234431
 o      2.20279156    -1.23414121     0.03828085
 h      3.14783738    -0.70573477    -0.00301209
 c     -2.58392710    -0.94168983     0.01806482
 h     -2.56981738    -2.04566635     0.12414534
 h     -3.38717445    -0.59774457     0.68916878
 h     -3.10597762    -0.83865254    -1.02800715
 h     -1.79779758     1.73780393     0.75308984
          17

 c      1.20631778    -0.40422538    -0.08160745
 c     -0.09144893    -1.00459312    -0.01397551
 c     -1.32968194    -0.26103427     0.03026774
 c     -1.16425359     1.30744935     0.01010677
 c      0.23712055     1.85048095     0.04643969
 c      1.36487881     0.99115607    -0.03805689
 h     -0.14852133    -2.15715362    -0.02937303
 h     -1.73639430     1.72619205    -0.91277483
 h      0.22994918     2.91163841     0.13805723
 h      2.33670994     1.39013445    -0.07905882
 o      2.20864923    -1.23876296     0.04084044
 h      3.12639063    -0.75842972     0.01197009
 c     -2.57472009    -0.94468512     0.01400261
 h     -2.56038345    -2.04523932     0.10677833
 h     -3.41023347    -0.58358241     0.69418183
 h     -3.06916262    -0.83673019    -0.96497710
 h     -1.80168991     1.72996926     0.77806564
          17

 c      1.21261065    -0.40047971    -0.08470724
 c     -0.09879370    -1.00445183    -0.01123356
 c     -1.33662258    -0.25958345     0.02709373
 c     -1.17555060     1.31100425     0.00978493
 c      0.23748969     1.86172960     0.04484339
 c      1.36919982     0.98929632    -0.04132374
 h     -0.12429474    -2.19583846    -0.03040262
 h     -1.74886492     1.75611305    -0.89790113
 h      0.18829317     2.90636605     0.14689302
 h      2.34579158     1.34482730    -0.08536184
 o      2.21622716    -1.24321413     0.04322239
 h      3.08419767    -0.82187350     0.02771429
 c     -2.56736883    -0.94839559     0.01029010
 h     -2.54582524    -2.04304422     0.09204929
 h     -3.42506809    -0.56800207     0.69627464
 h     -3.03343686    -0.83029716    -0.90693817
 h     -1.80804151     1.72556907     0.81084378
          17

 c      1.21866508    -0.39629601    -0.08727609
 c     -0.10710725    -1.00577901    -0.00864927
 c     -1.34043181    -0.25696926     0.02397705
 c     -1.18772231     1.31396067     0.00861157
 c      0.23732865     1.87003963     0.04313355
 c      1.37125740     0.98774614    -0.04468821
 h     -0.10002181    -2.21064843    -0.03075570
 h     -1.75525661     1.78042126    -0.87698218
 h      0.15502779     2.91628380     0.15682852
 h      2.37202548     1.30941951    -0.09128423
 o      2.22386717    -1.24813187     0.04544839
 h      3.04394062    -0.88338473     0.04342920
 c     -2.56164036    -0.95278833     0.00872322
 h     -2.52655809    -2.04082379     0.08095161
 h     -3.42752259    -0.55380983     0.69307444
 h     -3.00973584    -0.81679127    -0.87474634
 h     -1.81392609     1.72258628     0.84739731
          17

 c      1.22431064    -0.39203385    -0.08924923
 c     -0.11589668    -1.00857583    -0.00627484
 c     -1.34099295    -0.25322948     0.02093037
 c     -1.20063742     1.31648553     0.00713016
 c      0.23654373     1.87535101     0.04131157
 c      1.37148483     0.98677480    -0.04815379
 h     -0.07760430    -2.19937112    -0.03015117
 h     -1.75693382     1.79896040    -0.85142929
 h      0.13133742     2.93985018     0.16762970
 h      2.41053551     1.28384971    -0.09653115
 o      2.22905561    -1.25440983     0.04750079
 h      3.04151576    -0.92595627     0.05891343
 c     -2.55716528    -0.95780581     0.01049624
 h     -2.50339698    -2.04035600     0.07399693
 h     -3.41613536    -0.54285491     0.68406573
 h     -3.00595248    -0.79413020    -0.88321118
 h     -1.81638281     1.71887091     0.88310760
          17

 c      1.22944185    -0.38800249    -0.09057229
 c     -0.12465103    -1.01247933    -0.00416583
 c     -1.33841793    -0.24847520     0.01794316
 c     -1.21400743     1.31864869     0.00596086
 c      0.23501152     1.87818592     0.03943880
 c      1.37079936     0.98671537    -0.05173886
 h     -0.05896229    -2.16441024    -0.02839965
 h     -1.75635170     1.81252191    -0.82420628
 h      0.11843949     2.96946828     0.17835097
 h      2.45092466     1.26640542    -0.10061559
 o      2.23057639    -1.26228898     0.04931267
 h      3.09241648    -0.94345048     0.07480976
 c     -2.55408840    -0.96316690     0.01501814
 h     -2.47752848    -2.04289453     0.07113319
 h     -3.39198446    -0.53600094     0.67032848
 h     -3.01921068    -0.76360150    -0.92646390
 h     -1.81332887     1.71274730     0.91401095
          17

 c      1.23400734    -0.38440560    -0.09120729
 c     -0.13289487    -1.01671199    -0.00237517
 c     -1.33303615    -0.24289129     0.01497617
 c     -1.22738113     1.32040811     0.00572314
 c      0.23262469     1.87924890     0.03760048
 c      1.37008822     0.98781136    -0.05545613
 h     -0.04571425    -2.11342698    -0.02543569
 h     -1.75681280     1.82279346    -0.79950383
 h      0.11728868     2.99601054     0.18775112
 h      2.48291999     1.25548478    -0.10312611
 o      2.23008223    -1.27095801     0.05087968
 h      3.16732870    -0.94727858     0.09088736
 c     -2.55277250    -0.96841469     0.02046208
 h     -2.45043339    -2.04865058     0.07184940
 h     -3.35872660    -0.53297412     0.65448857
 h     -3.03940939    -0.72994469    -0.98452331
 h     -1.80388237     1.70325263     0.93743474
          17

 c      1.23799388    -0.38137042    -0.09112981
 c     -0.14022890    -1.01997385    -0.00094283
 c     -1.32535334    -0.23672691     0.01197240
 c     -1.24020967     1.32164955     0.00692317
 c      0.22934122     1.87912286     0.03586813
 c      1.36993633     0.99016158    -0.05930223
 h     -0.03871632    -2.06062842    -0.02136170
 h     -1.76172450     1.83185035    -0.78167304
 h      0.12814326     3.01225837     0.19474370
 h      2.49951887     1.25022897    -0.10386489
 o      2.22958873    -1.27960692     0.05226812
 h      3.23184768    -0.94915715     0.10587431
 c     -2.55312332    -0.97321716     0.02507069
 h     -2.42378699    -2.05656593     0.07539523
 h     -3.32262426    -0.53212524     0.64078747
 h     -3.05758909    -0.69832323    -1.03930521
 h     -1.78835349     1.69018726     0.95224712
          17

 c      1.24141808    -0.37898805    -0.09032583
 c     -0.14635440    -1.02054601     0.00010748
 c     -1.31598847    -0.23026532     0.00887865
 c     -1.25196121     1.32227958     0.00978716
 c      0.22520172     1.87815457     0.03428071
 c      1.37058012     0.99372227    -0.06325754
 h     -0.03768486    -2.02560746    -0.01641509
 h     -1.77340047     1.84109379    -0.77346358
 h      0.15040911     3.01416956     0.19863580
 h      2.49761515     1.25050200    -0.10285288
 o      2.23015031    -1.28779442     0.05353968
 h      3.26726781    -0.95477542     0.11860550
 c     -2.55449756    -0.97750034     0.02758946
 h     -2.39933236    -2.06463097     0.08099532
 h     -3.29168350    -0.53056200     0.63465400
 h     -3.06857500    -0.67254213    -1.07983165
 h     -1.76815401     1.67410892     0.95900795
          17

 c      1.24431597    -0.37732805    -0.08879191
 c     -0.15100317    -1.01707488     0.00075547
 c     -1.30561904    -0.22377316     0.00566441
 c     -1.26222182     1.32231539     0.01412165
 c      0.22032086     1.87643522     0.03283800
 c      1.37192706     0.99832023    -0.06728867
 h     -0.04181692    -2.02423874    -0.01076196
 h     -1.79206477     1.85024620    -0.77455637
 h      0.18271806     3.00105489     0.19921472
 h      2.47785712     1.25679148    -0.10029298
 o      2.23209974    -1.29530258     0.05473036
 h      3.26669467    -0.96602002     0.12835225
 c     -2.55607918    -0.98130797     0.02725443
 h     -2.37870200    -2.07062357     0.08796287
 h     -3.27286410    -0.52544263     0.64085271
 h     -3.07008156    -0.65500499    -1.10056254
 h     -1.74569704     1.65630823     0.96009760
          17

 c      1.24673690    -0.37643936    -0.08653699
 c     -0.15378868    -1.00970824     0.00097396
 c     -1.29494310    -0.21744786     0.00233142
 c     -1.27071954     1.32189438     0.01932696
 c      0.21486426     1.87379981     0.03149679
 c      1.37356023     1.00365853    -0.07135073
 h     -0.05133445    -2.05544340    -0.00433582
 h     -1.81587798     1.85734911    -0.78164410
 h      0.22312756     2.97556598     0.19678810
 h      2.44466766     1.27021498    -0.09652937
 o      2.23531998    -1.30203791     0.05585108
 h      3.23070425    -0.98263833     0.13482580
 c     -2.55735198    -0.98453416     0.02384171
 h     -2.36319596    -2.07288588     0.09572065
 h     -3.26829705    -0.51623297     0.66057709
 h     -3.06157385    -0.64713234    -1.09922388
 h     -1.72417546     1.63869003     0.95960715
          17

 c      1.24874518    -0.37635870    -0.08358451
 c     -0.15422620    -1.00000209     0.00075013
 c     -1.28463782    -0.21139676    -0.00108484
 c     -1.27729330     1.32121074     0.02459708
 c      0.20901425     1.86984349     0.03017008
 c      1.37474272     1.00932102    -0.07539039
 h     -0.06734660    -2.10226248     0.00293220
 h     -1.84191695     1.85978634    -0.78996854
 h      0.26943304     2.94352756     0.19218197
 h      2.40623061     1.29257159    -0.09198941
 o      2.23921839    -1.30804131     0.05687622
 h      3.16773586    -1.00213485     0.13836980
 c     -2.55827660    -0.98679641     0.01768279
 h     -2.35359551    -2.07079450     0.10379856
 h     -3.27418164    -0.50566588     0.69023378
 h     -3.04373424    -0.64960524    -1.07582165
 h     -1.70700494     1.62340125     0.96250822
          17

 c      1.25042794    -0.37711941    -0.07997527
 c     -0.15192046    -0.98974419     0.00010728
 c     -1.27530115    -0.20565680    -0.00451914
 c     -1.28188477     1.32046249     0.02922346
 c      0.20292799     1.86401990     0.02873925
 c      1.37453970     1.01479825    -0.07935307
 h     -0.09021640    -2.14545190     0.01087061
 h     -1.86727034     1.85542518    -0.79504081
 h      0.31955493     2.91287602     0.18658665
 h      2.37309491     1.32613254    -0.08707764
 o      2.24241915    -1.31359904     0.05770571
 h      3.09900147    -1.01804675     0.14057471
 c     -2.55905754    -0.98758593     0.00951973
 h     -2.35008748    -2.06481623     0.11184943
 h     -3.28366488    -0.49809603     0.72345305
 h     -3.01855973    -0.66224218    -1.03293390
 h     -1.69686041     1.61214333     0.97278601
          17

 c      1.25189419    -0.37874467    -0.07577167
 c     -0.14668564    -0.98023675    -0.00089915
 c     -1.26739089    -0.20023091    -0.00788585
 c     -1.28456531     1.31983901     0.03286593
 c      0.19671507     1.85589378     0.02709143
 c      1.37219634     1.01959054    -0.08319208
 h     -0.11898304    -2.17154919     0.01912321
 h     -1.88970529     1.84324619    -0.79369085
 h      0.37169230     2.89082866     0.18111288
 h      2.35381533     1.37256626    -0.08205869
 o      2.24263724    -1.31934047     0.05813121
 h      3.06065703    -1.01860527     0.14484837
 c     -2.55978893    -0.98653200     0.00040611
 h     -2.35230470    -2.05625172     0.11966674
 h     -3.29033404    -0.49722899     0.75398997
 h     -2.99007960    -0.68341671    -0.97737330
 h     -1.69472341     1.60548390     0.99129320
          17

 c      1.25325970    -0.38121329    -0.07105935
 c     -0.13858042    -0.97221317    -0.00219485
 c     -1.26118449    -0.19512151    -0.01109513
 c     -1.28553328     1.31950246     0.03564281
 c      0.19047475     1.84546579     0.02516956
 c      1.36761567     1.02339326    -0.08686869
 h     -0.15175028    -2.17351715     0.02728577
 h     -1.90795196     1.82350239    -0.78447308
 h      0.42381770     2.88017426     0.17621108
 h      2.34943868     1.43094952    -0.07707492
 o      2.23838599    -1.32574088     0.05798951
 h      3.07704232    -0.99516346     0.15403269
 c     -2.56020338    -0.98360509    -0.00817165
 h     -2.35944231    -2.04681488     0.12716207
 h     -3.28985043    -0.50505358     0.77726916
 h     -2.96551948    -0.70912866    -0.92297943
 h     -1.69966348     1.60272014     1.01509363
          17

 c      1.25463468    -0.38443165    -0.06593905
 c     -0.12790957    -0.96593030    -0.00369959
 c     -1.25677071    -0.19035366    -0.01407525
 c     -1.28504694     1.31953599     0.03801002
 c      0.18436383     1.83328393     0.02299065
 c      1.36142344     1.02620812    -0.09034090
 h     -0.18616061    -2.14946737     0.03498331
 h     -1.92181924     1.79765990    -0.76774894
 h      0.47289711     2.87793423     0.17147884
 h      2.35286892     1.49668535    -0.07232290
 o      2.23115458    -1.33227591     0.05743358
 h      3.12627004    -0.95599837     0.16609419
 c     -2.55961521    -0.97915590    -0.01424479
 h     -2.37039123    -2.03821561     0.13429121
 h     -3.28016734    -0.52179492     0.79069739
 h     -2.95542336    -0.73294905    -0.89117470
 h     -1.70950327     1.60241422     1.03898109
          17

 c      1.25612358    -0.38825343    -0.06051005
 c     -0.11518774    -0.96121258    -0.00534193
 c     -1.25406704    -0.18598420    -0.01679057
 c     -1.28333566     1.31989425     0.04056189
 c      0.17859754     1.82021724     0.02061459
 c      1.35454193     1.02824297    -0.09355796
 h     -0.21976821    -2.10216882     0.04191856
 h     -1.93225999     1.76826253    -0.74562477
 h      0.51491992     2.87783986     0.16606760
 h      2.35409357     1.56285110    -0.06815832
 o      2.22332637    -1.33804386     0.05674696
 h      3.17291976    -0.91608750     0.17698586
 c     -2.55731821    -0.97361069    -0.01624359
 h     -2.38384021    -2.03188011     0.14095972
 h     -3.26141014    -0.54613923     0.79367974
 h     -2.96869591    -0.74959842    -0.90012193
 h     -1.72173637     1.60311022     1.05776343
          17

 c      1.25781205    -0.39251046    -0.05485951
 c     -0.10105613    -0.95740695    -0.00707762
 c     -1.25285055    -0.18209026    -0.01924119
 c     -1.28054888     1.32039922     0.04387523
 c      0.17337752     1.80713262     0.01810113
 c      1.34777354     1.02972679    -0.09646736
 h     -0.25049606    -2.03978588     0.04797770
 h     -1.94127010     1.73862831    -0.72165412
 h      0.54581211     2.87388125     0.15922611
 h      2.34521253     1.62251806    -0.06502880
 o      2.21638494    -1.34246389     0.05612320
 h      3.19622660    -0.88556471     0.18408351
 c     -2.55330781    -0.96705646    -0.01458004
 h     -2.39836473    -2.02873171     0.14691456
 h     -3.23593565    -0.57533866     0.78788207
 h     -3.00378599    -0.75993815    -0.94595689
 h     -1.73414713     1.60377616     1.06779279
          17

 c      1.25974838    -0.39702484    -0.04906351
 c     -0.08615870    -0.95332443    -0.00890770
 c     -1.25279882    -0.17874068    -0.02144778
 c     -1.27677291     1.32079034     0.04839743
 c      0.16882101     1.79470210     0.01548831
 c      1.34164775     1.03079541    -0.09902365
 h     -0.27738352    -1.97689336     0.05342974
 h     -1.95135889     1.71224453    -0.70004077
 h      0.56236903     2.86235128     0.15056844
 h      2.32219760     1.67023907    -0.06335526
 o      2.21102701    -1.34528018     0.05566153
 h      3.18825697    -0.86951285     0.18624588
 c     -2.54816809    -0.95947235    -0.01135222
 h     -2.41257304    -2.02878141     0.15161192
 h     -3.20846109    -0.60528928     0.77756770
 h     -3.04982884    -0.76855329    -1.00667791
 h     -1.74507988     1.60393082     1.06749626
          17

 c      1.26193001    -0.40160930    -0.04319481
 c     -0.07102693    -0.94744866    -0.01088142
 c     -1.25353843    -0.17596571    -0.02343563
 c     -1.27211122     1.32080758     0.05433448
 c      0.16492866     1.78333912     0.01279026
 c      1.33642074     1.03145794    -0.10119211
 h     -0.30120585    -1.93236730     0.05904139
 h     -1.96442976     1.69190555    -0.68426855
 h      0.56278241     2.84241000     0.14008437
 h      2.28475171     1.70263063    -0.06344742
 o      2.20748562    -1.34645539     0.05540037
 h      3.14881592    -0.86968603     0.18330111
 c     -2.54234978    -0.95114882    -0.00871595
 h     -2.42522657    -2.03086368     0.15421093
 h     -3.18561367    -0.63102264     0.76928305
 h     -3.09569036    -0.77857772    -1.06148457
 h     -1.75354330     1.60362473     1.05737438
          17

 c      1.26431161    -0.40605925    -0.03732978
 c     -0.05614556    -0.93876134    -0.01304962
 c     -1.25469141    -0.17374162    -0.02522404
 c     -1.26677468     1.32026067     0.06155511
 c      0.16157473     1.77318101     0.01000115
 c      1.33209447     1.03158559    -0.10294984
 h     -0.32318142    -1.91989071     0.06561640
 h     -1.98052608     1.67899179    -0.67574875
 h      0.54690151     2.81612449     0.12806799
 h      2.23593969     1.71870745    -0.06545563
 o      2.20558003    -1.34616447     0.05532115
 h      3.08463346    -0.88459981     0.17600449
 c     -2.53601555    -0.94262382    -0.00813420
 h     -2.43526328    -2.03295993     0.15378774
 h     -3.17387258    -0.64806241     0.76970300
 h     -3.13397303    -0.79080917    -1.09799437
 h     -1.75929223     1.60339475     1.03983642
          17

 c      1.26682618    -0.41014552    -0.03155150
 c     -0.04220709    -0.92764410    -0.01537938
 c     -1.25590669    -0.17199638    -0.02682199
 c     -1.26109597     1.31904006     0.06958920
 c      0.15850897     1.76407831     0.00709907
 c      1.32840720     1.03088915    -0.10428646
 h     -0.34172384    -1.93732347     0.07304318
 h     -1.99744914     1.67337711    -0.67348443
 h      0.51635919     2.78842167     0.11503636
 h      2.18214704     1.72036925    -0.06933888
 o      2.20448035    -1.34492412     0.05531488
 h      3.01299207    -0.90740225     0.16657302
 c     -2.52938490    -0.93438787    -0.01022603
 h     -2.44179778    -2.03290936     0.14963669
 h     -3.17604024    -0.65421669     0.78164362
 h     -3.16054507    -0.80472731    -1.11047125
 h     -1.76290724     1.60421262     1.01892690
          17

 c      1.26940754    -0.41361380    -0.02594765
 c     -0.03013254    -0.91558605    -0.01774281
 c     -1.25687532    -0.17063065    -0.02822761
 c     -1.25545172     1.31707845     0.07775567
 c      0.15538552     1.75562448     0.00405287
 c      1.32482434     1.02889676    -0.10520343
 h     -0.35211868    -1.96991654     0.08017828
 h     -2.01163417     1.67394863    -0.67495977
 h      0.47440024     2.76659252     0.10160095
 h      2.13297959     1.71283595    -0.07486382
 o      2.20242992    -1.34376826     0.05514412
 h      2.96588950    -0.92307006     0.15927452
 c     -2.52299453    -0.92671106    -0.01481473
 h     -2.44414143    -2.02908323     0.14150337
 h     -3.18928525    -0.65020866     0.80177463
 h     -3.17338093    -0.81924467    -1.09722414
 h     -1.76572075     1.60734492     0.99972034
          17

 c      1.27201296    -0.41618299    -0.02060269
 c     -0.02079202    -0.90417676    -0.01998756
 c     -1.25734257    -0.16953927    -0.02942974
 c     -1.25018394     1.31431851     0.08537110
 c      0.15185207     1.74732162     0.00083985
 c      1.32064429     1.02502816    -0.10570743
 h     -0.34972931    -2.00186151     0.08567826
 h     -2.01951702     1.67926072    -0.67740310
 h      0.42503818     2.75830263     0.08820562
 h      2.09973326     1.70385020    -0.08169625
 o      2.19772587    -1.34377238     0.05458063
 h      2.97410097    -0.91619591     0.15819084
 c     -2.51756661    -0.91967324    -0.02123095
 h     -2.44182090    -2.02083343     0.12969300
 h     -3.20709348    -0.63855211     0.82292768
 h     -3.17202184    -0.83299970    -1.05938432
 h     -1.76935343     1.61400955     0.98712174
          17

 c      1.27463542    -0.41755232    -0.01558819
 c     -0.01480687    -0.89457689    -0.02198716
 c     -1.25712499    -0.16862784    -0.03041221
 c     -1.24559746     1.31072509     0.09195939
 c      0.14768215     1.73892408    -0.00252768
 c      1.31535719     1.01890061    -0.10579647
 h     -0.33212185    -2.02227054     0.08858265
 h     -2.01850286     1.68796178    -0.67861975
 h      0.37166317     2.76766493     0.07477239
 h      2.09094429     1.70004231    -0.08960850
 o      2.19118477    -1.34472177     0.05373747
 h      3.02769118    -0.89243912     0.16188509
 c     -2.51367582    -0.91325848    -0.02862266
 h     -2.43457720    -2.00871546     0.11505794
 h     -3.22269942    -0.62208484     0.83812648
 h     -3.15788987    -0.84440974    -1.00116556
 h     -1.77483265     1.62482739     0.98423014
          17

 c      1.27726793    -0.41746321    -0.01095784
 c     -0.01248640    -0.88747024    -0.02365020
 c     -1.25612790    -0.16782723    -0.03116120
 c     -1.24199548     1.30632512     0.09737709
 c      0.14283486     1.73073431    -0.00599329
 c      1.30909865     1.01073118    -0.10545410
 h     -0.29922970    -2.02557675     0.08839902
 h     -2.00734759     1.69897291    -0.67728737
 h      0.31633147     2.79194625     0.06058027
 h      2.10707585     1.70205890    -0.09859608
 o      2.18515871    -1.34562523     0.05291909
 h      3.09136258    -0.87006500     0.16576033
 c     -2.51145402    -0.90741326    -0.03598151
 h     -2.42235610    -1.99445795     0.09887095
 h     -3.23107000    -0.60321980     0.84281784
 h     -3.13559799    -0.85164405    -0.93155399
 h     -1.78180277     1.63933362     0.99117427
          17

 c      1.27984292    -0.41578022    -0.00674805
 c     -0.01380697    -0.88312174    -0.02491807
 c     -1.25435772    -0.16710779    -0.03167398
 c     -1.23966606     1.30123077     0.10179695
 c      0.13738403     1.72351496    -0.00948477
 c      1.30267664     1.00135377    -0.10466739
 h     -0.25293505    -2.01073167     0.08503636
 h     -1.98620266     1.71153928    -0.67297703
 h      0.26049477     2.82267796     0.04460385
 h      2.14027894     1.70420044    -0.10868043
 o      2.18130596    -1.34586548     0.05232537
 h      3.13977526    -0.86097272     0.16677606
 c     -2.51036543    -0.90208142    -0.04194601
 h     -2.40533153    -1.98057390     0.08257823
 h     -3.22934889    -0.58376230     0.83524796
 h     -3.11497146    -0.85265204    -0.86666386
 h     -1.78853189     1.65593127     1.00535873
          17

 c      1.28220681    -0.41252756    -0.00297993
 c     -0.01841347    -0.88137528    -0.02576885
 c     -1.25192128    -0.16648983    -0.03196446
 c     -1.23880444     1.29562432     0.10558793
 c      0.13142799     1.71810256    -0.01295337
 c      1.29712441     0.99181687    -0.10344645
 h     -0.19674951    -1.98114398     0.07879119
 h     -1.95656439     1.72525403    -0.66613133
 h      0.20597802     2.85009668     0.02599388
 h      2.17954974     1.69903222    -0.11966366
 o      2.18037174    -1.34523928     0.05203569
 h      3.16109477    -0.86960071     0.16372259
 c     -2.50923029    -0.89724245    -0.04486439
 h     -2.38401019    -1.96957990     0.06745401
 h     -3.21676437    -0.56487096     0.81622116
 h     -3.11072941    -0.84546306    -0.82830171
 h     -1.79271730     1.67234235     1.02287505
          17

 c      1.28413951    -0.40787939     0.00033969
 c     -0.02565873    -0.88159497    -0.02622674
 c     -1.24900174    -0.16604488    -0.03205960
 c     -1.23943386     1.28971933     0.10918907
 c      0.12506956     1.71508896    -0.01638924
 c      1.29328960     0.98304261    -0.10182424
 h     -0.13546190    -1.94536203     0.07039094
 h     -1.92117385     1.74008654    -0.65805532
 h      0.15514370     2.86672464     0.00431015
 h      2.21538866     1.68129154    -0.13112909
 o      2.18250807    -1.34374994     0.05205840
 h      3.15194816    -0.89609584     0.15644865
 c     -2.50701731    -0.89292939    -0.04385818
 h     -2.35939620    -1.96308689     0.05428811
 h     -3.19463704    -0.54693365     0.78894808
 h     -3.13313008    -0.82904959    -0.83081721
 h     -1.79239344     1.68621510     1.03995920
          17

 c      1.28540018    -0.40212860     0.00321891
 c     -0.03471446    -0.88269481    -0.02636022
 c     -1.24582453    -0.16588905    -0.03199133
 c     -1.24138428     1.28372538     0.11302587
 c      0.11843959     1.71470458    -0.01981363
 c      1.29167976     0.97572354    -0.09984694
 h     -0.07425627    -1.91681466     0.06092183
 h     -1.88372933     1.75635177    -0.65078303
 h      0.11053060     2.86867474    -0.02049849
 h      2.24152340     1.64895476    -0.14258514
 o      2.18738498    -1.34153481     0.05235045
 h      3.11568250    -0.93752024     0.14555680
 c     -2.50384845    -0.88920609    -0.04001602
 h     -2.33309537    -1.96121737     0.04329153
 h     -3.16658336    -0.52934003     0.75896956
 h     -3.17605739    -0.80445984    -0.86676751
 h     -1.78644240     1.69557479     1.05380999
          17

 c      1.28578336    -0.39565090     0.00568202
 c     -0.04474566    -0.88355051    -0.02624185
 c     -1.24264433    -0.16617056    -0.03179689
 c     -1.24434333     1.27783762     0.11744728
 c      0.11172019     1.71681685    -0.02326262
 c      1.29245116     0.97032372    -0.09756535
 h     -0.01725004    -1.90915546     0.05135768
 h     -1.84824615     1.77448119    -0.64658876
 h      0.07445461     2.85575628    -0.04823281
 h      2.25507895     1.60294633    -0.15360299
 o      2.19401180    -1.33892972     0.05280617
 h      3.06522930    -0.98694805     0.13258524
 c     -2.50048806    -0.88618741    -0.03558184
 h     -2.30723909    -1.96259436     0.03425936
 h     -3.13838637    -0.51038090     0.73360934
 h     -3.22336497    -0.77459165    -0.91624787
 h     -1.77472415     1.69906557     1.06285064
          17

 c      1.28516728    -0.38886583     0.00777075
 c     -0.05500083    -0.88379092    -0.02588510
 c     -1.23974408    -0.16703942    -0.03152063
 c     -1.24795086     1.27225691     0.12264791
 c      0.10515433     1.72095171    -0.02677109
 c      1.29541293     0.96707286    -0.09502597
 h      0.03300519    -1.92715375     0.04184543
 h     -1.81812966     1.79451370    -0.64708403
 h      0.04869533     2.83141720    -0.07862794
 h      2.25664679     1.54677576    -0.16393611
 o      2.20038533    -1.33658476     0.05323936
 h      3.02874556    -1.03185504     0.12029620
 c     -2.49740599    -0.88405604    -0.03250879
 h     -2.28419819    -1.96495955     0.02685147
 h     -3.11652439    -0.48780795     0.72013194
 h     -3.26164667    -0.74269072    -0.96260417
 h     -1.75801603     1.69605299     1.06676535
          17

 c      1.28353770    -0.38218403     0.00954173
 c     -0.06474108    -0.88411628    -0.02524041
 c     -1.23742093    -0.16860808    -0.03120675
 c     -1.25187983     1.26721876     0.12858646
 c      0.09904471     1.72631918    -0.03035735
 c      1.30000358     0.96593503    -0.09225700
 h      0.07415993    -1.96299301     0.03170328
 h     -1.79541587     1.81551821    -0.65230599
 h      0.03424147     2.80267772    -0.11158022
 h      2.25068744     1.48633745    -0.17366250
 o      2.20401710    -1.33521654     0.05345889
 h      3.04149584    -1.05855499     0.11149713
 c     -2.49478814    -0.88292244    -0.03189372
 h     -2.26620100    -1.96612215     0.02079288
 h     -3.10507394    -0.46049047     0.72240507
 h     -3.28349558    -0.71141297    -0.99612863
 h     -1.73794130     1.68668953     1.06655174
          17

 c      1.28096092    -0.37595388     0.01105830
 c     -0.07322636    -0.88569689    -0.02425721
 c     -1.23595247    -0.17092512    -0.03088741
 c     -1.25585862     1.26298850     0.13495664
 c      0.09374227     1.73190825    -0.03400910
 c      1.30529167     0.96661848    -0.08925148
 h      0.10340218    -2.00316198     0.02021330
 h     -1.78067695     1.83542288    -0.66047088
 h      0.03116343     2.77921641    -0.14738157
 h      2.24561817     1.42935894    -0.18332967
 o      2.20459982    -1.33473020     0.05347606
 h      3.10419371    -1.06685143     0.10580101
 c     -2.49290898    -0.88263287    -0.03395779
 h     -2.25500093    -1.96475698     0.01592809
 h     -3.10332047    -0.43011134     0.73847388
 h     -3.28578229    -0.68271465    -1.01202663
 h     -1.71687968     1.67194698     1.06458771
          17

 c      1.27753861    -0.37045291     0.01238107
 c     -0.07983002    -0.88949735    -0.02292354
 c     -1.23555196    -0.17397500    -0.03057296
 c     -1.25964640     1.25981038     0.14125012
 c      0.08960209     1.73676904    -0.03768767
 c      1.31017916     0.96870916    -0.08596624
 h      0.11833206    -2.03613293     0.00714137
 h     -1.77353846     1.85149308    -0.66858980
 h      0.03878464     2.77021024    -0.18672062
 h      2.25165613     1.38356996    -0.19389728
 o      2.20419708    -1.33439119     0.05344191
 h      3.18054709    -1.06744708     0.10066464
 c     -2.49220578    -0.88275855    -0.03833261
 h     -2.25168953    -1.96076022     0.01220027
 h     -3.10678205    -0.40087088     0.76194769
 h     -3.26792514    -0.65800384    -1.00845082
 h     -1.69772485     1.65352234     1.06446439
          17

 c      1.27339579    -0.36592572     0.01356300
 c     -0.08413742    -0.89603989    -0.02126346
 c     -1.23631885    -0.17769858    -0.03024862
 c     -1.26302164     1.25785548     0.14690217
 c      0.08691682     1.74045270    -0.04138146
 c      1.31391526     0.97192292    -0.08236549
 h      0.11768591    -2.05491877    -0.00727437
 h     -1.77330342     1.86113364    -0.67345477
 h      0.05608093     2.77925610    -0.23005321
 h      2.27507646     1.35363195    -0.20615251
 o      2.20456810    -1.33367225     0.05344762
 h      3.23970348    -1.06794256     0.09454928
 c     -2.49308283    -0.88276544    -0.04442372
 h     -2.25667018    -1.95516913     0.00961892
 h     -3.11022862    -0.37750776     0.78564321
 h     -3.23125805    -0.63819648    -0.98580385
 h     -1.68333364     1.63345426     1.07020605
          17

 c      1.26869393    -0.36259978     0.01464799
 c     -0.08599074    -0.90540784    -0.01932309
 c     -1.23819869    -0.18202206    -0.02987789
 c     -1.26581680     1.25721363     0.15148687
 c      0.08588725     1.74324029    -0.04518457
 c      1.31654774     0.97625259    -0.07848685
 h      0.10146374    -2.05685805    -0.02251069
 h     -1.77934057     1.86254368    -0.67244638
 h      0.08179783     2.80171237    -0.27663415
 h      2.31302379     1.33940524    -0.21986714
 o      2.20650395    -1.33233171     0.05351417
 h      3.26661927    -1.07121227     0.08706308
 c     -2.49569774    -0.88220163    -0.05155982
 h     -2.26976029    -1.94974813     0.00821468
 h     -3.10973492    -0.36368026     0.80406944
 h     -3.17948071    -0.62347883    -0.94735715
 h     -1.67568323     1.61341556     1.08472521
          17

 c      1.26363824    -0.36066470     0.01567044
 c     -0.08549663    -0.91726617    -0.01715987
 c     -1.24096650    -0.18687998    -0.02940899
 c     -1.26796183     1.25791100     0.15489143
 c      0.08664494     1.74588094    -0.04930817
 c      1.31876188     0.98183444    -0.07444713
 h      0.07086957    -2.04329227    -0.03794163
 h     -1.79124613     1.85506855    -0.66401708
 h      0.11418209     2.82774811    -0.32433526
 h      2.35535259     1.33755157    -0.23369053
 o      2.21016360    -1.33027362     0.05362955
 h      3.25664898    -1.07760085     0.07836069
 c     -2.49978310    -0.88085275    -0.05886489
 h     -2.29037556    -1.94634657     0.00795460
 h     -3.10323170    -0.36141791     0.81406137
 h     -3.12008559    -0.61257575    -0.90123423
 h     -1.67513053     1.59406729     1.10819802
          17

 c      1.25846663    -0.36024915     0.01665673
 c     -0.08300142    -0.93083723    -0.01483233
 c     -1.24424252    -0.19222086    -0.02878012
 c     -1.26947663     1.25989989     0.15736701
 c      0.08926939     1.74914115    -0.05400820
 c      1.32134097     0.98872666    -0.07038289
 h      0.02824900    -2.01992638    -0.05302358
 h     -1.80892070     1.83932509    -0.64794454
 h      0.15090495     2.84757440    -0.37045236
 h      2.39088667     1.34421926    -0.24586913
 o      2.21526172    -1.32749219     0.05376738
 h      3.21256948    -1.08589679     0.06884330
 c     -2.50451165    -0.87889134    -0.06501302
 h     -2.31773068    -1.94621473     0.00861477
 h     -3.09040540    -0.37114532     0.81457374
 h     -3.06584618    -0.60156433    -0.86288604
 h     -1.68032456     1.57503761     1.13766879
          17

 c      1.25342476    -0.36141753     0.01762872
 c     -0.07902024    -0.94489297    -0.01238601
 c     -1.24753928    -0.19799193    -0.02792352
 c     -1.27040509     1.26301604     0.15942682
 c      0.09377545     1.75353987    -0.05950601
 c      1.32481362     0.99680855    -0.06639870
 h     -0.02318869    -1.99721990    -0.06752002
 h     -1.83262756     1.81715489    -0.62540609
 h      0.18935281     2.85452034    -0.41259682
 h      2.41152183     1.35640945    -0.25492501
 o      2.22094402    -1.32410433     0.05389453
 h      3.14663290    -1.09289017     0.05903221
 c     -2.50869388    -0.87689846    -0.06837973
 h     -2.35095362    -1.94959784     0.00966484
 h     -3.07258147    -0.39176691     0.80649160
 h     -3.03239323    -0.58392132    -0.85285392
 h     -1.68882684     1.55552610     1.16828932
          17

 c      1.24874255    -0.36417191     0.01860673
 c     -0.07411053    -0.95797390    -0.00984343
 c     -1.25033120    -0.20411290    -0.02677305
 c     -1.27074727     1.26695986     0.16167419
 c      0.10009391     1.75928783    -0.06594318
 c      1.32936855     1.00578384    -0.06255035
 h     -0.08018728    -1.98826012    -0.08165661
 h     -1.86295769     1.79134367    -0.59877344
 h      0.22699895     2.84571515    -0.44918343
 h      2.41321174     1.37219504    -0.25994148
 o      2.22543176    -1.32045683     0.05398478
 h      3.08634545    -1.09179393     0.04934612
 c     -2.51167071    -0.87544809    -0.06828148
 h     -2.38904209    -1.95583847     0.01025963
 h     -3.05278317    -0.42061276     0.79280795
 h     -3.02742274    -0.55547595    -0.88201502
 h     -1.69792148     1.53495774     1.19513685
          17

 c      1.24462003    -0.36842870     0.01961010
 c     -0.06876597    -0.96903278    -0.00722831
 c     -1.25213761    -0.21045824    -0.02527866
 c     -1.27044685     1.27134461     0.16464118
 c      0.10806385     1.76629981    -0.07335779
 c      1.33486194     1.01521889    -0.05884364
 h     -0.14021076    -2.00174166    -0.09580662
 h     -1.90048985     1.76498094    -0.57092347
 h      0.26169637     2.82194255    -0.47968695
 h      2.39582870     1.39063727    -0.26064918
 o      2.22631626    -1.31712924     0.05405158
 h      3.07005327    -1.07259664     0.03958818
 c     -2.51389911    -0.87461518    -0.06605021
 h     -2.43075005    -1.96374729     0.00935097
 h     -3.03577476    -0.45341119     0.77890246
 h     -3.04347934    -0.51997878    -0.93902958
 h     -1.70516536     1.51328290     1.21448891
          17

 c      1.24122282    -0.37396731     0.02065468
 c     -0.06347094    -0.97807771    -0.00462548
 c     -1.25259712    -0.21686663    -0.02341764
 c     -1.26944763     1.27579428     0.16865502
 c      0.11743342     1.77420105    -0.08166127
 c      1.34081355     1.02457645    -0.05523083
 h     -0.20071480    -2.03480099    -0.10967569
 h     -1.94501455     1.74054329    -0.54410939
 h      0.29192697     2.78753006    -0.50490972
 h      2.36314595     1.41181822    -0.25750754
 o      2.22309745    -1.31433384     0.05413623
 h      3.10701033    -1.03224106     0.02915536
 c     -2.51617894    -0.87423177    -0.06395775
 h     -2.47456843    -1.97182417     0.00582731
 h     -3.02739937    -0.48488546     0.77182456
 h     -3.06739789    -0.48521894    -1.00258285
 h     -1.70863730     1.49096862     1.22436077
          17

 c      1.23868416    -0.38042204     0.02174963
 c     -0.05880434    -0.98597994    -0.00219369
 c     -1.25149997    -0.22317297    -0.02118859
 c     -1.26777298     1.28002654     0.17374945
 c      0.12785546     1.78233185    -0.09061431
 c      1.34640846     1.03323443    -0.05160412
 h     -0.25789240    -2.07535221    -0.12202693
 h     -1.99464521     1.71919612    -0.51900464
 h      0.31704618     2.75021060    -0.52726432
 h      2.32293987     1.43702023    -0.25179183
 o      2.21805675    -1.31153428     0.05421928
 h      3.16347569    -0.98084406     0.01845919
 c     -2.51903069    -0.87420906    -0.06376136
 h     -2.51879662    -1.97848025    -0.00133704
 h     -3.03245262    -0.51050606     0.77735784
 h     -3.08953905    -0.45720485    -1.05614154
 h     -1.70703935     1.46887939     1.22464991
          17

 c      1.23709526    -0.38735473     0.02289545
 c     -0.05537037    -0.99373395    -0.00010367
 c     -1.24878681    -0.22923905    -0.01859589
 c     -1.26555017     1.28386591     0.17966101
 c      0.13888480     1.78983294    -0.09983662
 c      1.35060976     1.04052079    -0.04780672
 h     -0.30713927    -2.11055874    -0.13131596
 h     -2.04558754     1.70082670    -0.49469301
 h      0.33736474     2.72000288    -0.55065884
 h      2.28605060     1.46866745    -0.24545498
 o      2.21344622    -1.30813790     0.05424189
 h      3.20680292    -0.93012501     0.00857390
 c     -2.52284360    -0.87443165    -0.06618568
 h     -2.56165241    -1.98237431    -0.01292445
 h     -3.05185927    -0.52852776     0.79591671
 h     -3.10478375    -0.43907057    -1.09045198
 h     -1.69977717     1.44815368     1.21718596
          17

 c      1.23646928    -0.39433920     0.02408279
 c     -0.05364740    -1.00200426     0.00151975
 c     -1.24453685    -0.23496632    -0.01564070
 c     -1.26294964     1.28719635     0.18590825
 c      0.15001720     1.79592494    -0.10891868
 c      1.35251587     1.04584064    -0.04369712
 h     -0.34439071    -2.13180777    -0.13631674
 h     -2.09293422     1.68469790    -0.46957359
 h      0.35367037     2.70583788    -0.57919967
 h      2.26260234     1.50911702    -0.24035750
 o      2.21049996    -1.30383286     0.05415900
 h      3.22082140    -0.88752270     0.00037654
 c     -2.52807642    -0.87464322    -0.07105493
 h     -2.60140878    -1.98270554    -0.02934400
 h     -3.08193341    -0.54018505     0.82159474
 h     -3.11091641    -0.43197811    -1.10129971
 h     -1.68704340     1.43008230     1.20573741
          17

 c      1.23670335    -0.40101989     0.02529221
 c     -0.05389671    -1.01104937     0.00261668
 c     -1.23895126    -0.24029356    -0.01232125
 c     -1.26009298     1.28990874     0.19190738
 c      0.16077951     1.80031556    -0.11763712
 c      1.35187292     1.04891621    -0.03925631
 h     -0.36689591    -2.13533135    -0.13632544
 h     -2.13194025     1.67013730    -0.44237039
 h      0.36617243     2.71074219    -0.61470744
 h      2.25625548     1.55801008    -0.23698365
 o      2.20976250    -1.29852358     0.05394812
 h      3.20053491    -0.85695564    -0.00560133
 c     -2.53517257    -0.87451863    -0.07775080
 h     -2.63653080    -1.97938034    -0.05056311
 h     -3.11659804    -0.54798113     0.84572770
 h     -3.10748548    -0.43583118    -1.08769407
 h     -1.66978253     1.41594966     1.19571999
          17

 c      1.23755945    -0.40714143     0.02649511
 c     -0.05613353    -1.02076062     0.00319168
 c     -1.23233027    -0.24518756    -0.00863811
 c     -1.25700552     1.29188221     0.19711339
 c      0.17079257     1.80335756    -0.12609043
 c      1.34923766     1.04992912    -0.03462858
 h     -0.37346482    -2.12161586    -0.13116316
 h     -2.15904948     1.65690239    -0.41267483
 h      0.37392832     2.72998253    -0.65520181
 h      2.26229660     1.61062306    -0.23393662
 o      2.21133424    -1.29226492     0.05360758
 h      3.14817211    -0.83969639    -0.00915764
 c     -2.54436868    -0.87378537    -0.08556941
 h     -2.66577517    -1.97306864    -0.07611798
 h     -3.15001849    -0.55414853     0.86085605
 h     -3.09556111    -0.44936027    -1.05148064
 h     -1.64931353     1.40680987     1.19312801
          17

 c      1.23867144    -0.41255227     0.02765618
 c     -0.06012237    -1.03066676     0.00331210
 c     -1.22504826    -0.24963232    -0.00460123
 c     -1.25363654     1.29299628     0.20120466
 c      0.17974599     1.80576271    -0.13460144
 c      1.34557844     1.04936708    -0.03003797
 h     -0.36463755    -2.09533181    -0.12119179
 h     -2.17244964     1.64526602    -0.38105013
 h      0.37550476     2.75440621    -0.69615041
 h      2.27201544     1.65959559    -0.22890067
 o      2.21481639    -1.28530600     0.05316641
 h      3.07399087    -0.83350565    -0.01059000
 c     -2.55554749    -0.87232661    -0.09374926
 h     -2.68823502    -1.96512558    -0.10519705
 h     -3.17787410    -0.56015231     0.86238888
 h     -3.07834524    -0.46954826    -0.99844842
 h     -1.62654290     1.40322879     1.20245531
          17

 c      1.23957940    -0.41718481     0.02873755
 c     -0.06538438    -1.03989549     0.00310694
 c     -1.21753258    -0.25361951    -0.00023906
 c     -1.24989598     1.29314962     0.20425720
 c      0.18735365     1.80819953    -0.14351727
 c      1.34179479     1.04775387    -0.02568484
 h     -0.34288737    -2.06587615    -0.10735954
 h     -2.17233649     1.63599497    -0.34894875
 h      0.36995641     2.77511165    -0.73287853
 h      2.27781198     1.69797974    -0.21985681
 o      2.21901201    -1.27828093     0.05271494
 h      3.00091634    -0.82949097    -0.01119716
 c     -2.56811289    -0.87030521    -0.10125071
 h     -2.70334556    -1.95733126    -0.13677902
 h     -3.19760599    -0.56674777     0.84869839
 h     -3.06251945    -0.49046845    -0.94073511
 h     -1.60124342     1.40510985     1.22450075
          17

 c      1.23979749    -0.42100689     0.02970384
 c     -0.07125658    -1.04722199     0.00275006
 c     -1.21025114    -0.25714254     0.00439261
 c     -1.24563714     1.29226549     0.20677416
 c      0.19335188     1.81107861    -0.15308282
 c      1.33849167     1.04549194    -0.02170336
 h     -0.31236404    -2.04700118    -0.09107009
 h     -2.16102045     1.63030812    -0.31857097
 h      0.35721198     2.78592526    -0.76203862
 h      2.27525706     1.72096395    -0.20560961
 o      2.22193487    -1.27232869     0.05242292
 h      2.96417483    -0.81034739    -0.01356926
 c     -2.58093142    -0.86825827    -0.10660788
 h     -2.71087545    -1.95142103    -0.16980899
 h     -3.20841417    -0.57408353     0.82093955
 h     -3.05900008    -0.50263992    -0.89806831
 h     -1.57212580     1.41171697     1.25580740
          17

 c      1.23892261    -0.42395090     0.03052383
 c     -0.07707116    -1.05149172     0.00240053
 c     -1.20370521    -0.26019176     0.00920989
 c     -1.24059636     1.29028837     0.20952299
 c      0.19752254     1.81451141    -0.16340039
 c      1.33593282     1.04282313    -0.01816322
 h     -0.27727761    -2.05210110    -0.07354342
 h     -2.14274331     1.62977841    -0.29261137
 h      0.33798050     2.78391271    -0.78201076
 h      2.26312401     1.72624637    -0.18581276
 o      2.22260841    -1.26816968     0.05240247
 h      2.98228774    -0.76549411    -0.01937696
 c     -2.59269969    -0.86685789    -0.10858061
 h     -2.71092996    -1.94852655    -0.20336453
 h     -3.21144972    -0.58165344     0.78321623
 h     -3.07846467    -0.49657492    -0.88993887
 h     -1.53770465     1.42188224     1.29028153
          17

 c      1.23673949    -0.42588006     0.03116963
 c     -0.08237434    -1.05244531     0.00212750
 c     -1.19841454    -0.26274785     0.01411385
 c     -1.23439442     1.28719487     0.21328682
 c      0.19970996     1.81832479    -0.17441950
 c      1.33404564     1.03983153    -0.01508258
 h     -0.23960009    -2.08472069    -0.05499225
 h     -2.12278486     1.63603775    -0.27370646
 h      0.31353797     2.76926488    -0.79294408
 h      2.24307896     1.71399945    -0.16085443
 o      2.22260153    -1.26498565     0.05254262
 h      3.03203466    -0.70912225    -0.02670058
 c     -2.60282708    -0.86625121    -0.10767424
 h     -2.70396174    -1.94874914    -0.23672208
 h     -3.21023187    -0.58810617     0.74291837
 h     -3.12061911    -0.47128852    -0.91786971
 h     -1.49715989     1.43426562     1.32155249
          17

 c      1.23324085    -0.42663955     0.03161936
 c     -0.08691580    -1.05106316     0.00192419
 c     -1.19488783    -0.26478074     0.01900671
 c     -1.22667228     1.28303592     0.21864298
 c      0.19983194     1.82206339    -0.18592354
 c      1.33243750     1.03644051    -0.01244132
 h     -0.19920490    -2.13450925    -0.03483874
 h     -2.10560532     1.65015299    -0.26348500
 h      0.28553800     2.74527938    -0.79687422
 h      2.21966279     1.68693308    -0.13171509
 o      2.22386985    -1.26158218     0.05267781
 h      3.08226868    -0.66125917    -0.03272628
 c     -2.61153069    -0.86598725    -0.10618195
 h     -2.69077094    -1.95098865    -0.26927410
 h     -3.21062774    -0.59123216     0.71007926
 h     -3.17324286    -0.43530040    -0.96449950
 h     -1.45066856     1.44755857     1.34463156
          17

 c      1.22856699    -0.42613328     0.03186083
 c     -0.09046652    -1.04887993     0.00179573
 c     -1.19357322    -0.26626368     0.02380017
 c     -1.21728661     1.27799224     0.22581897
 c      0.19789443     1.82499852    -0.19752367
 c      1.33042389     1.03241214    -0.01019752
 h     -0.15620432    -2.18499231    -0.01276929
 h     -2.09276724     1.67182552    -0.26159012
 h      0.25578932     2.71830153    -0.79781964
 h      2.20028709     1.65030303    -0.09974789
 o      2.22743867    -1.25725862     0.05271638
 h      3.11503424    -0.63340204    -0.03583536
 c     -2.61908512    -0.86560951    -0.10646962
 h     -2.67248649    -1.95320581    -0.30037355
 h     -3.21892009    -0.58881316     0.69412724
 h     -3.22312416    -0.39837703    -1.01101087
 h     -1.39930537     1.46061690     1.35664806
          17

 c      1.22294388    -0.42436819     0.03189107
 c     -0.09277224    -1.04719144     0.00179845
 c     -1.19479316    -0.26719859     0.02841886
 c     -1.20639136     1.27238877     0.23465624
 c      0.19400976     1.82622934    -0.20871247
 c      1.32715576     1.02741946    -0.00831727
 h     -0.11197801    -2.22243117     0.01083022
 h     -2.08233733     1.69901499    -0.26546709
 h      0.22593077     2.69671938    -0.80124596
 h      2.19404821     1.61096296    -0.06625284
 o      2.23359216    -1.25171657     0.05262840
 h      3.12299710    -0.62978625    -0.03543367
 c     -2.62570021    -0.86481044    -0.10982553
 h     -2.65051572    -1.95317028    -0.32927081
 h     -3.23773549    -0.58046088     0.69850459
 h     -3.26173552    -0.36705779    -1.04556893
 h     -1.34479547     1.47256154     1.35710515
          17

 c      1.21664456    -0.42146779     0.03171220
 c     -0.09363596    -1.04677347     0.00202439
 c     -1.19868813    -0.26763928     0.03280124
 c     -1.19434032     1.26663095     0.24467740
 c      0.18840575     1.82496873    -0.21904254
 c      1.32197313     1.02127486    -0.00681255
 h     -0.06869900    -2.23871138     0.03510684
 h     -2.07037293     1.72842564    -0.27120929
 h      0.19710244     2.68786632    -0.81207378
 h      2.20787008     1.57453779    -0.03194015
 o      2.24214449    -1.24490174     0.05242198
 h      3.10547265    -0.64998162    -0.03157003
 c     -2.63177940    -0.86325584    -0.11633480
 h     -2.62644402    -1.94927069    -0.35520324
 h     -3.26370154    -0.56867295     0.71825803
 h     -3.28470197    -0.34486301    -1.06236239
 h     -1.28925442     1.48288846     1.34800522
          17

 c      1.20996833    -0.41766776     0.03132689
 c     -0.09299508    -1.04790493     0.00257661
 c     -1.20519148    -0.26770015     0.03689955
 c     -1.18153037     1.26109797     0.25520043
 c      0.18140071     1.82092551    -0.22838091
 c      1.31486305     1.01419054    -0.00573857
 h     -0.02870623    -2.23087543     0.05906594
 h     -2.05308960     1.75650337    -0.27479945
 h      0.16993779     2.69374758    -0.83176526
 h      2.24139581     1.54223844     0.00310216
 o      2.25245397    -1.23701545     0.05214437
 h      3.06842586    -0.68889471    -0.02493513
 c     -2.63785297    -0.86055724    -0.12538095
 h     -2.60190006    -1.94098811    -0.37754330
 h     -3.28993432    -0.55760422     0.74381011
 h     -3.29025467    -0.33336476    -1.05928650
 h     -1.23490477     1.49157710     1.33382507
          17

 c      1.20323564    -0.41328916     0.03073554
 c     -0.09095191    -1.05042816     0.00354944
 c     -1.21403820    -0.26754862     0.04067876
 c     -1.16830613     1.25606092     0.26546830
 c      0.17334584     1.81443270    -0.23700258
 c      1.30654325     1.00674915    -0.00512980
 h      0.00588606    -2.20046650     0.08181630
 h     -2.02828145     1.78030227    -0.27301740
 h      0.14493467     2.70962293    -0.85726228
 h      2.28617385     1.51108757     0.03867791
 o      2.26317428    -1.22869298     0.05190639
 h      3.02857275    -0.73418738    -0.01723119
 c     -2.64431807    -0.85638573    -0.13616871
 h     -2.57841769    -1.92895030    -0.39590640
 h     -3.30995738    -0.55111382     0.76615778
 h     -3.27848111    -0.33270872    -1.03682132
 h     -1.18374178     1.49909312     1.32093642
          17

 c      1.19679331    -0.40868324     0.02993471
 c     -0.08777204    -1.05374767     0.00500803
 c     -1.22479677    -0.26738348     0.04411401
 c     -1.15493154     1.25166261     0.27482598
 c      0.16458432     1.80617636    -0.24541106
 c      1.29804964     0.99960678    -0.00495321
 h      0.03350482    -2.15378440     0.10281597
 h     -1.99583508     1.79798934    -0.26388518
 h      0.12271480     2.72716187    -0.88309348
 h      2.33045985     1.47726486     0.07392261
 o      2.27206629    -1.22111656     0.05189454
 h      3.01651241    -0.76488163    -0.01134230
 c     -2.65126664    -0.85059414    -0.14789861
 h     -2.55732542    -1.91467882    -0.41019394
 h     -3.31957898    -0.55179119     0.77927370
 h     -3.25155674    -0.34137473    -0.99830374
 h     -1.13723094     1.50610851     1.31593183
          17

 c      1.19100978    -0.40416286     0.02891751
 c     -0.08387984    -1.05678561     0.00695920
 c     -1.23691927    -0.26740570     0.04718725
 c     -1.14157405     1.24794860     0.28295066
 c      0.15544711     1.79684004    -0.25409328
 c      1.29029210     0.99327297    -0.00512548
 h      0.05352462    -2.10273619     0.12220915
 h     -1.95778225     1.80910146    -0.24684853
 h      0.10393040     2.73853262    -0.90417598
 h      2.36417521     1.43861482     0.10745757
 o      2.27732538    -1.21516918     0.05224598
 h      3.05606304    -0.76542299    -0.00932936
 c     -2.65837488    -0.84335339    -0.15964568
 h     -2.53969654    -1.90009485    -0.42058078
 h     -3.31703577    -0.56085818     0.78027036
 h     -3.21490724    -0.35511970    -0.95152330
 h     -1.09623858     1.51289736     1.32299400
          17

 c      1.18623549    -0.39995453     0.02767635
 c     -0.07983796    -1.05807012     0.00932393
 c     -1.24979658    -0.26778560     0.04988524
 c     -1.12827634     1.24490240     0.29001110
 c      0.14625901     1.78691731    -0.26338566
 c      1.28386866     0.98806099    -0.00555239
 h      0.06657493    -2.06411226     0.14111743
 h     -1.91819353     1.81470034    -0.22283441
 h      0.08906319     2.73851683    -0.91726603
 h      2.38089157     1.39511135     0.13782131
 o      2.27983535    -1.21019815     0.05287648
 h      3.12916150    -0.74575406    -0.00970385
 c     -2.66479491    -0.83531486    -0.17014260
 h     -2.52636610    -1.88694845    -0.42749258
 h     -3.30270514    -0.57832247     0.76902162
 h     -3.17874034    -0.36543308    -0.91092062
 h     -1.06124373     1.51879608     1.34195049
          17

 c      1.18275691    -0.39621058     0.02620914
 c     -0.07624168    -1.05629579     0.01196849
 c     -1.26280791    -0.26862947     0.05220237
 c     -1.11495281     1.24244213     0.29660357
 c      0.13733886     1.77666512    -0.27343713
 c      1.27905940     0.98410645    -0.00615863
 h      0.07395804    -2.05324287     0.16119536
 h     -1.88279172     1.81733927    -0.19407622
 h      0.07831087     2.72497686    -0.92124348
 h      2.37798164     1.34845029     0.16379818
 o      2.28161598    -1.20507498     0.05363409
 h      3.20078174    -0.72417607    -0.00991732
 c     -2.66926761    -0.82757537    -0.17790343
 h     -2.51797428    -1.87639192    -0.43161232
 h     -3.27900302    -0.60308803     0.74805687
 h     -3.15675338    -0.36022845    -0.89598022
 h     -1.03255421     1.52227645     1.36872753
          17

 c      1.18077599    -0.39304229     0.02452284
 c     -0.07353407    -1.05125357     0.01483439
 c     -1.27535198    -0.26995853     0.05414708
 c     -1.10147015     1.24041737     0.30349342
 c      0.12899465     1.76610264    -0.28420418
 c      1.27584721     0.98138352    -0.00690719
 h      0.07599495    -2.07311799     0.18298556
 h     -1.85783949     1.82046353    -0.16342582
 h      0.07155168     2.69885238    -0.91707068
 h      2.35654580     1.30164804     0.18465894
 o      2.28394809    -1.19918015     0.05443692
 h      3.24855037    -0.71116984    -0.00858441
 c     -2.67087781    -0.82099094    -0.18233302
 h     -2.51494813    -1.86893130    -0.43389925
 h     -3.25053696    -0.63301660     0.72285613
 h     -3.15704080    -0.33197302    -0.91828594
 h     -1.01028750     1.52156930     1.39764612
          17

 c      1.18040609    -0.39053708     0.02263267
 c     -0.07194386    -1.04402668     0.01802085
 c     -1.28686058    -0.27171584     0.05574233
 c     -1.08782465     1.23868303     0.31132533
 c      0.12151711     1.75500962    -0.29544838
 c      1.27389532     0.97971183    -0.00781947
 h      0.07151271    -2.11194781     0.20488059
 h     -1.84802256     1.82692189    -0.13305656
 h      0.06834398     2.66422806    -0.90781875
 h      2.32174255     1.25881652     0.20042460
 o      2.28735156    -1.19232086     0.05526062
 h      3.26290586    -0.71044030    -0.00527986
 c     -2.66975913    -0.81539798    -0.18481370
 h     -2.51740909    -1.86461288    -0.43554701
 h     -3.22402788    -0.66515503     0.70183522
 h     -3.17382762    -0.28653159    -0.96857764
 h     -0.99422380     1.51526622     1.42358208
          17

 c      1.18167280    -0.38876504     0.02055942
 c     -0.07160487    -1.03614759     0.02169396
 c     -1.29681112    -0.27379518     0.05701558
 c     -1.07432697     1.23722411     0.32043912
 c      0.11516813     1.74294385    -0.30675066
 c      1.27251419     0.97877206    -0.00899863
 h      0.05930216    -2.15288101     0.22424236
 h     -1.85419223     1.83721362    -0.10326274
 h      0.06796906     2.62819496    -0.89856978
 h      2.28316414     1.22492111     0.21216598
 o      2.29187742    -1.18454193     0.05611198
 h      3.24229374    -0.72186668    -0.00009648
 c     -2.66658019    -0.81006325    -0.18768553
 h     -2.52512459    -1.86305353    -0.43784688
 h     -3.20677913    -0.69648043     0.69415617
 h     -3.19492051    -0.23700086    -1.02678450
 h     -0.98372639     1.50258839     1.44303925
          17

 c      1.18451913    -0.38778396     0.01832816
 c     -0.07264198    -1.02885817     0.02597105
 c     -1.30474123    -0.27606885     0.05799160
 c     -1.06163251     1.23619309     0.33085787
 c      0.11015213     1.72936791    -0.31760180
 c      1.27076474     0.97816094    -0.01062784
 h      0.03917707    -2.18254288     0.23887421
 h     -1.87283216     1.84904090    -0.07250973
 h      0.06957197     2.59941424    -0.89545369
 h      2.25360499     1.20508167     0.22200551
 o      2.29715158    -1.17608749     0.05702325
 h      3.19235700    -0.74208292     0.00646234
 c     -2.66203081    -0.80441122    -0.19259204
 h     -2.53754511    -1.86338893    -0.44200409
 h     -3.20312444    -0.72496508     0.70444471
 h     -3.21109039    -0.19399440    -1.07664170
 h     -0.97777387     1.48340795     1.45442580
          17

 c      1.18881441    -0.38764215     0.01597060
 c     -0.07515551    -1.02292181     0.03088613
 c     -1.31026448    -0.27840214     0.05869395
 c     -1.05057692     1.23580487     0.34239604
 c      0.10656803     1.71396647    -0.32761944
 c      1.26789706     0.97750710    -0.01288312
 h      0.01190353    -2.19314911     0.24752451
 h     -1.89780414     1.85865614    -0.03870357
 h      0.07240734     2.58440886    -0.90318509
 h      2.24390961     1.20311075     0.23210858
 o      2.30212958    -1.16751187     0.05806323
 h      3.12979425    -0.76270227     0.01330808
 c     -2.65691043    -0.79817875    -0.19989676
 h     -2.55388557    -1.86432695    -0.44896415
 h     -3.21170693    -0.74980112     0.72871840
 h     -3.21752865    -0.16348417    -1.10883689
 h     -0.97505012     1.45819034     1.45808056
          17

 c      1.19435768    -0.38836577     0.01353013
 c     -0.07917968    -1.01868047     0.03640020
 c     -1.31309201    -0.28065725     0.05914798
 c     -1.04195381     1.23619902     0.35475921
 c      0.10436534     1.69699466    -0.33678260
 c      1.26396061     0.97660405    -0.01577396
 h     -0.02119543    -2.18181815     0.24982734
 h     -1.92277540     1.86264766    -0.00042513
 h      0.07601527     2.58340253    -0.92232364
 h      2.25576485     1.21986844     0.24279684
 o      2.30482348    -1.15983459     0.05934723
 h      3.08684419    -0.76802300     0.01860300
 c     -2.65210783    -0.79135956    -0.20907561
 h     -2.57321202    -1.86431093    -0.45929757
 h     -3.22699278    -0.77057481     0.75695465
 h     -3.21236711    -0.14806940    -1.11909887
 h     -0.97403884     1.42791847     1.45628969
          17

 c      1.20087062    -0.38991613     0.01106299
 c     -0.08466256    -1.01610622     0.04241196
 c     -1.31305897    -0.28269086     0.05937942
 c     -1.03635528     1.23737195     0.36758469
 c      0.10333703     1.67927867    -0.34543602
 c      1.25989062     0.97544836    -0.01908961
 h     -0.05852190    -2.15000653     0.24621062
 h     -1.94285171     1.85897933     0.04259005
 h      0.08013927     2.59010841    -0.94912230
 h      2.28048856     1.25288262     0.25188747
 o      2.30341458    -1.15407909     0.06097544
 h      3.09406352    -0.74287324     0.02075872
 c     -2.64836904    -0.78413212    -0.21934979
 h     -2.59449827    -1.86180190    -0.47319116
 h     -3.24286656    -0.78669255     0.77894207
 h     -3.19561822    -0.14806007    -1.10651788
 h     -0.97310966     1.39395856     1.45315197
          17

 c      1.20799384    -0.39214427     0.00863283
 c     -0.09146294    -1.01477415     0.04875445
 c     -1.31015073    -0.28434736     0.05940858
 c     -1.03408614     1.23918041     0.38047968
 c      0.10314738     1.66184624    -0.35405217
 c      1.25693055     0.97415766    -0.02252871
 h     -0.09839307    -2.10390091     0.23794510
 h     -1.95529687     1.84728430     0.08952224
 h      0.08452321     2.59575927    -0.97810604
 h      2.30546416     1.29759555     0.25618420
 o      2.29884698    -1.15001526     0.06290825
 h      3.13958722    -0.69316645     0.02046415
 c     -2.64611286    -0.77680857    -0.22997428
 h     -2.61665531    -1.85564593    -0.49054241
 h     -3.25473637    -0.79745456     0.78758960
 h     -3.16904891    -0.16158853    -1.07324812
 h     -0.97061220     1.35781348     1.45385088
          17

 c      1.21530845    -0.39480982     0.00630596
 c     -0.09932751    -1.01379673     0.05518647
 c     -1.30452349    -0.28545001     0.05924378
 c     -1.03512066     1.24137238     0.39312676
 c      0.10337471     1.64556561    -0.36299561
 c      1.25608434     0.97286900    -0.02584600
 h     -0.13931025    -2.05530606     0.22722947
 h     -1.95981663     1.82885366     0.13872026
 h      0.08881641     2.59302705    -1.00457342
 h      2.32029524     1.34893841     0.25313139
 o      2.29362401    -1.14664238     0.06503651
 h      3.18792301    -0.63806168     0.01959174
 c     -2.64531964    -0.76986227    -0.24015938
 h     -2.63856199    -1.84540791    -0.51110298
 h     -3.25993222    -0.80229413     0.77938761
 h     -3.13692301    -0.18367437    -1.02564611
 h     -0.96500662     1.32080458     1.46294978
          17

 c      1.22236959    -0.39764076     0.00414924
 c     -0.10785096    -1.01192069     0.06141493
 c     -1.29651650    -0.28579255     0.05887620
 c     -1.03908095     1.24360730     0.40544306
 c      0.10356050     1.63098812    -0.37242000
 c      1.25792465     0.97168802    -0.02890956
 h     -0.18037096    -2.02064014     0.21688632
 h     -1.95871400     1.80655438     0.18798320
 h      0.09258144     2.57764645    -1.02566063
 h      2.31887049     1.40229456     0.24140481
 o      2.28952805    -1.14330110     0.06729295
 h      3.21549802    -0.59162858     0.01941410
 c     -2.64542986    -0.76404158    -0.24884601
 h     -2.65912391    -1.83154954    -0.53462047
 h     -3.25754006    -0.80093820     0.75400171
 h     -3.10726116    -0.20454543    -0.97629208
 h     -0.95506733     1.28389956     1.48217177
          17

 c      1.22873456    -0.40037169     0.00222760
 c     -0.11647138    -1.00812882     0.06719651
 c     -1.28665379    -0.28513111     0.05827933
 c     -1.04525121     1.24546055     0.41765830
 c      0.10326267     1.61832336    -0.38225497
 c      1.26259443     0.97068081    -0.03170082
 h     -0.22132819    -2.01398011     0.20912024
 h     -1.95674870     1.78456101     0.23491838
 h      0.09532009     2.54860069    -1.04052775
 h      2.29914708     1.45394098     0.22084480
 o      2.28746946    -1.13976236     0.06965640
 h      3.21267330    -0.56097264     0.02051540
 c     -2.64537371    -0.76036837    -0.25472861
 h     -2.67736073    -1.81539812    -0.56095120
 h     -3.24838641    -0.79350950     0.71420726
 h     -3.09152163    -0.20966802    -0.94348781
 h     -0.94013606     1.24788800     1.50924709
          17

 c      1.23399656    -0.40275606     0.00060131
 c     -0.12456873    -1.00254398     0.07245925
 c     -1.27562774    -0.28318652     0.05741651
 c     -1.05268878     1.24646479     0.43020501
 c      0.10210186     1.60744788    -0.39221608
 c      1.26983772     0.96986635    -0.03430262
 h     -0.26152320    -2.03646922     0.20406770
 h     -1.96002341     1.76751908     0.27746651
 h      0.09648491     2.50800633    -1.05040808
 h      2.26266621     1.50136427     0.19227923
 o      2.28781986    -1.13605030     0.07213274
 h      3.17817947    -0.54878520     0.02306431
 c     -2.64410561    -0.75951897    -0.25716211
 h     -2.69249284    -1.79889742    -0.59010578
 h     -3.23540371    -0.78058531     0.66644214
 h     -3.09806383    -0.18742700    -0.94101434
 h     -0.92029194     1.21371727     1.53892800
          17

 c      1.23782120    -0.40458332    -0.00067437
 c     -0.13157595    -0.99648334     0.07727445
 c     -1.26425667    -0.27966770     0.05625277
 c     -1.06048545     1.24623828     0.44349857
 c      0.09979082     1.59791875    -0.40181430
 c      1.27901404     0.96918197    -0.03688904
 h     -0.29885761    -2.07552134     0.20016291
 h     -1.97334249     1.75891836     0.31449601
 h      0.09548252     2.46099975    -1.05873125
 h      2.21444422     1.54372102     0.15740347
 o      2.29050481    -1.13238341     0.07474720
 h      3.11733486    -0.55399157     0.02689555
 c     -2.64134911    -0.76089630    -0.25736494
 h     -2.70400071    -1.78408506    -0.62215147
 h     -3.22409749    -0.76309463     0.62121189
 h     -3.12306913    -0.14088866    -0.96443342
 h     -0.89630434     1.18262178     1.56525956
          17

 c      1.23997596    -0.40571554    -0.00154596
 c     -0.13697694    -0.99156429     0.08172557
 c     -1.25341736    -0.27430944     0.05475941
 c     -1.06807707     1.24463920     0.45777159
 c      0.09614194     1.58904020    -0.41039655
 c      1.28913213     0.96843113    -0.03970622
 h     -0.33047350    -2.11497383     0.19575580
 h     -1.99718853     1.75943716     0.34607544
 h      0.09168645     2.41505572    -1.07090677
 h      2.16283003     1.58239338     0.11859991
 o      2.29482156    -1.12929580     0.07755229
 h      3.04461919    -0.56948576     0.03133474
 c     -2.63736367    -0.76302211    -0.25776633
 h     -2.71164345    -1.77227206    -0.65691185
 h     -3.22170418    -0.74194952     0.59102824
 h     -3.15426175    -0.08434946    -0.99718247
 h     -0.86939054     1.15597235     1.58347712
          17

 c      1.24035409    -0.40612314    -0.00195701
 c     -0.14030198    -0.98901495     0.08584555
 c     -1.24394283    -0.26691239     0.05291586
 c     -1.07535184     1.24180262     0.47303145
 c      0.09105350     1.58007678    -0.41729298
 c      1.29900244     0.96728552    -0.04302255
 h     -0.35391460    -2.14268478     0.18990509
 h     -2.02707859     1.76673848     0.37315785
 h      0.08447877     2.37766411    -1.09282780
 h      2.11810056     1.62091650     0.07842754
 o      2.29917027    -1.12789003     0.08064553
 h      2.98767555    -0.57794226     0.03487019
 c     -2.63246288    -0.76462234    -0.26028482
 h     -2.71541640    -1.76342758    -0.69361412
 h     -3.23322920    -0.71781615     0.58398359
 h     -3.18073741    -0.03128917    -1.02503524
 h     -0.84090873     1.13501994     1.59094479
          17

 c      1.23899653    -0.40589064    -0.00184717
 c     -0.14120205    -0.98949855     0.08962522
 c     -1.23649828    -0.25738543     0.05071796
 c     -1.08248582     1.23802879     0.48908677
 c      0.08448744     1.57061036    -0.42209900
 c      1.30757545     0.96546452    -0.04705139
 h     -0.36757349    -2.15200187     0.18230098
 h     -2.05600329     1.77692185     0.39699279
 h      0.07332832     2.35240985    -1.12771685
 h      2.08874955     1.66293334     0.03877921
 o      2.30171105    -1.12950033     0.08413996
 h      2.97673756    -0.55748727     0.03561677
 c     -2.62716686    -0.76493984    -0.26548127
 h     -2.71546965    -1.75628473    -0.73078202
 h     -3.25681864    -0.69164868     0.59759204
 h     -3.19605631     0.00994647    -1.04016927
 h     -0.81207537     1.12067322     1.58745566
          17

 c      1.23611087    -0.40519790    -0.00115481
 c     -0.13954140    -0.99312905     0.09303228
 c     -1.23147937    -0.24579269     0.04819045
 c     -1.08971196     1.23364273     0.50557479
 c      0.07645545     1.56076607    -0.42489944
 c      1.31429328     0.96306288    -0.05190913
 h     -0.37070281    -2.14101048     0.17302154
 h     -2.07748199     1.78623475     0.41872322
 h      0.05790287     2.33662738    -1.17352943
 h      2.07732091     1.70851905     0.00039614
 o      2.30256497    -1.13396593     0.08801905
 h      3.00962520    -0.50978154     0.03365528
 c     -2.62222781    -0.76354750    -0.27288336
 h     -2.71204223    -1.74899051    -0.76647163
 h     -3.28471348    -0.66531130     0.62113106
 h     -3.19722856     0.03517576    -1.03943296
 h     -0.78371109     1.11334524     1.57525914
          17

 c      1.23206391    -0.40430574     0.00017940
 c     -0.13542605    -0.99947445     0.09601674
 c     -1.22896667    -0.23239065     0.04539433
 c     -1.09718413     1.22891940     0.52198695
 c      0.06700877     1.55105257    -0.42618576
 c      1.31912171     0.96066481    -0.05765347
 h     -0.36345682    -2.11217410     0.16240180
 h     -2.08730481     1.79206058     0.43924202
 h      0.03816038     2.32344218    -1.22386707
 h      2.08007479     1.75267961    -0.03666247
 o      2.30347013    -1.13968090     0.09213532
 h      3.05709557    -0.45933421     0.03107865
 c     -2.61830834    -0.76019648    -0.28172762
 h     -2.70543029    -1.73983399    -0.79868743
 h     -3.30836787    -0.64124588     0.64308280
 h     -3.18353584     0.04299980    -1.02255057
 h     -0.75602403     1.11288447     1.55883263
          17

 c      1.22731902    -0.40353375     0.00220662
 c     -0.12913778    -1.00751397     0.09850901
 c     -1.22874990    -0.21762994     0.04242556
 c     -1.10492455     1.22406016     0.53773750
 c      0.05622774     1.54201928    -0.42657071
 c      1.32227023     0.95907277    -0.06434006
 h     -0.34712759    -2.07296135     0.15099508
 h     -2.08406956     1.79327369     0.45916600
 h      0.01433856     2.30578348    -1.27126939
 h      2.09059114     1.78794572    -0.07227776
 o      2.30569951    -1.14530751     0.09635713
 h      3.09611787    -0.42590250     0.02967416
 c     -2.61574277    -0.75479534    -0.29133536
 h     -2.69597773    -1.72776889    -0.82577681
 h     -3.32169076    -0.62175537     0.65539619
 h     -3.15616178     0.03440524    -0.99152637
 h     -0.72855543     1.11863490     1.54406519
          17

 c      1.22235790    -0.40320686     0.00496264
 c     -0.12101455    -1.01562332     0.10042636
 c     -1.23040585    -0.20211526     0.03940673
 c     -1.11277748     1.21917466     0.55231332
 c      0.04421434     1.53404166    -0.42656931
 c      1.32392911     0.95896466    -0.07203332
 h     -0.32440192    -2.03660746     0.13950017
 h     -2.06926173     1.79035996     0.47882261
 h     -0.01315417     2.27881787    -1.30976708
 h      2.10312404     1.80780643    -0.10606222
 o      2.30973327    -1.15013354     0.10060623
 h      3.11565294    -0.41872020     0.03035546
 c     -2.61445965    -0.74748359    -0.30108638
 h     -2.68407206    -1.71266167    -0.84670404
 h     -3.32153204    -0.60861769     0.65397673
 h     -3.11864261     0.01352596    -0.95117563
 h     -0.70054956     1.12965561     1.53650336
          17

 c      1.21763361    -0.40358509     0.00845938
 c     -0.11137962    -1.02184251     0.10170018
 c     -1.23339566    -0.18653436     0.03647131
 c     -1.12033458     1.21426090     0.56547049
 c      0.03108192     1.52726984    -0.42651546
 c      1.32417500     0.96071202    -0.08078518
 h     -0.29892354    -2.01987168     0.12851233
 h     -2.04719988     1.78547505     0.49823786
 h     -0.04387577     2.24045369    -1.33587072
 h      2.11388456     1.80839579    -0.13752278
 o      2.31556449    -1.15385694     0.10484351
 h      3.11227457    -0.44013506     0.03343045
 c     -2.61393310    -0.73879016    -0.31024146
 h     -2.67013616    -1.69529202    -0.86119322
 h     -3.30724694    -0.60299050     0.63803907
 h     -3.07789575    -0.01058593    -0.91043709
 h     -0.67182977     1.14499503     1.53908506
          17

 c      1.21355641    -0.40480678     0.01267587
 c     -0.10061379    -1.02472944     0.10231450
 c     -1.23715200    -0.17156913     0.03374238
 c     -1.12690623     1.20921949     0.57734366
 c      0.01694211     1.52164542    -0.42654430
 c      1.32297226     0.96433058    -0.09061146
 h     -0.27341200    -2.03396448     0.11817027
 h     -2.02451617     1.78223976     0.51718279
 h     -0.07748426     2.19106536    -1.34880796
 h      2.12117544     1.78881456    -0.16624117
 o      2.32283842    -1.15649334     0.10906420
 h      3.08819739    -0.48734358     0.03871583
 c     -2.61317892    -0.72974323    -0.31787044
 h     -2.65461436    -1.67715753    -0.86975645
 h     -3.28044566    -0.60537308     0.60975699
 h     -3.04449483    -0.02296718    -0.88281423
 h     -0.64360779     1.16378034     1.55089488
          17

 c      1.21049805    -0.40686565     0.01754573
 c     -0.08924401    -1.02425957     0.10231065
 c     -1.24113720    -0.15779651     0.03130702
 c     -1.13167367     1.20394814     0.58837647
 c      0.00188786     1.51692058    -0.42658391
 c      1.32018276     0.96947477    -0.10147383
 h     -0.24792156    -2.07470491     0.10822323
 h     -2.00839553     1.78474182     0.53534576
 h     -0.11389947     2.13311837    -1.35072123
 h      2.12540713     1.75110410    -0.19197106
 o      2.33073457    -1.15848976     0.11331571
 h      3.05323454    -0.55079308     0.04530515
 c     -2.61107127    -0.72143881    -0.32329808
 h     -2.63794464    -1.66016689    -0.87362349
 h     -3.24518239    -0.61551135     0.57451965
 h     -3.02865208    -0.00839951    -0.88136779
 h     -0.61841114     1.18507257     1.56806088
          17

 c      1.20874103    -0.40969855     0.02294051
 c     -0.07771938    -1.02156147     0.10175579
 c     -1.24490507    -0.14552684     0.02919651
 c     -1.13405110     1.19847755     0.59917381
 c     -0.01402191     1.51269182    -0.42638653
 c      1.31553848     0.97547074    -0.11328363
 h     -0.22088416    -2.12590819     0.09866975
 h     -2.00342006     1.79552171     0.55261041
 h     -0.15350827     2.07066619    -1.34680185
 h      2.12930752     1.70018644    -0.21456303
 o      2.33768477    -1.16095786     0.11774051
 h      3.02951517    -0.61075608     0.05101444
 c     -2.60699019    -0.71393146    -0.32708602
 h     -2.62052038    -1.64627810    -0.87456426
 h     -3.20821839    -0.63228752     0.54137964
 h     -3.03203282     0.03481548    -0.90781384
 h     -0.59919278     1.20774708     1.58593180
          17

 c      1.20767443    -0.41422440     0.02841808
 c     -0.06447441    -1.01787875     0.10086703
 c     -1.24861812    -0.13307199     0.02727073
 c     -1.13429689     1.19253519     0.61110495
 c     -0.03116724     1.50849578    -0.42626646
 c      1.30842929     0.98144455    -0.12612876
 h     -0.19108852    -2.17107427     0.09216413
 h     -2.00889096     1.81380574     0.56977683
 h     -0.19781351     2.00651335    -1.34413874
 h      2.13808957     1.64368322    -0.23100579
 o      2.34201143    -1.16546584     0.12270406
 h      3.04618504    -0.64353461     0.05223631
 c     -2.60080509    -0.70603136    -0.33147845
 h     -2.60296185    -1.63689218    -0.87476459
 h     -3.17710067    -0.65348078     0.52235953
 h     -3.04769364     0.09220044    -0.95072009
 h     -0.58898331     1.23116060     1.60123764
          17

 c      1.21023160    -0.41689584     0.03405886
 c     -0.05438784    -1.01554906     0.09945362
 c     -1.25151516    -0.12426400     0.02570405
 c     -1.13212003     1.18803765     0.62140189
 c     -0.04892173     1.50491182    -0.42379434
 c      1.29933441     0.98584725    -0.13926064
 h     -0.15880331    -2.19781240     0.08284055
 h     -2.01996243     1.83652227     0.58773085
 h     -0.24720987     1.94744537    -1.35382970
 h      2.15713570     1.58864618    -0.24646447
 o      2.34251900    -1.17204163     0.12827805
 h      3.11028928    -0.64317149     0.04682563
 c     -2.59296078    -0.69661142    -0.33704640
 h     -2.58416675    -1.63342287    -0.87467130
 h     -3.16329603    -0.67894585     0.52473171
 h     -3.06501687     0.14804405    -0.99645309
 h     -0.58289969     1.25015527     1.61692646
          17

 c      1.21592370    -0.41742569     0.03893263
 c     -0.04687948    -1.01463529     0.09758004
 c     -1.25298710    -0.11818952     0.02397182
 c     -1.12807816     1.18606418     0.63138550
 c     -0.06833100     1.50142442    -0.41913891
 c      1.28854110     0.98752083    -0.15246134
 h     -0.12507518    -2.20163100     0.07307708
 h     -2.03078564     1.85721335     0.60713094
 h     -0.30391067     1.88858100    -1.38092810
 h      2.18873009     1.54060186    -0.25620916
 o      2.34161049    -1.17950217     0.13451177
 h      3.18924950    -0.63295969     0.03718998
 c     -2.58409928    -0.68489847    -0.34476794
 h     -2.56461492    -1.63424748    -0.87539437
 h     -3.16575008    -0.70760223     0.54738593
 h     -3.07867108     0.18996451    -1.03525722
 h     -0.58229999     1.26455748     1.63145710
          17

 c      1.22399488    -0.41626919     0.04319990
 c     -0.04166876    -1.01523426     0.09527868
 c     -1.25305122    -0.11500405     0.02239040
 c     -1.12292412     1.18668784     0.64143447
 c     -0.08823972     1.49822926    -0.41302392
 c      1.27622436     0.98720828    -0.16581688
 h     -0.09144781    -2.18203221     0.06343797
 h     -2.03612842     1.87121709     0.62726974
 h     -0.36574255     1.82992141    -1.41914790
 h      2.22914931     1.49923750    -0.26231367
 o      2.34098842    -1.18661154     0.14110662
 h      3.25475230    -0.63036276     0.02679853
 c     -2.57508601    -0.67083028    -0.35430968
 h     -2.54457842    -1.63672079    -0.87686782
 h     -3.17773878    -0.73811789     0.57951027
 h     -3.08580406     0.21201856    -1.06160643
 h     -0.58803679     1.27428870     1.64234571
          17

 c      1.23268516    -0.41543957     0.04861575
 c     -0.04045640    -1.01886161     0.09158740
 c     -1.24994338    -0.11520702     0.02183560
 c     -1.11719369     1.18743228     0.65241766
 c     -0.10595698     1.49625794    -0.40746889
 c      1.26094897     0.98802902    -0.17927460
 h     -0.04921441    -2.13453895     0.05851670
 h     -2.03258380     1.87856279     0.64338117
 h     -0.42550193     1.78470366    -1.45433599
 h      2.26611780     1.45214493    -0.28192477
 o      2.34078522    -1.19199400     0.14777364
 h      3.29909234    -0.63752160     0.02057213
 c     -2.56683361    -0.65494318    -0.36510751
 h     -2.52138594    -1.63534434    -0.87915026
 h     -3.18890384    -0.76767907     0.60916621
 h     -3.08523845     0.21381708    -1.07211202
 h     -0.60157833     1.28059938     1.64484663
          17

 c      1.24387840    -0.41178988     0.05322388
 c     -0.04232786    -1.02144416     0.08752898
 c     -1.24339982    -0.11892253     0.02111399
 c     -1.11075683     1.19218004     0.66419177
 c     -0.12529426     1.49352198    -0.40233060
 c      1.24636191     0.98610016    -0.19225649
 h     -0.01137544    -2.08057209     0.05240606
 h     -2.02093566     1.87425110     0.65808360
 h     -0.48395991     1.73494534    -1.48117852
 h      2.29400196     1.40924372    -0.29855757
 o      2.34203188    -1.19628075     0.15429847
 h      3.30666259    -0.66277959     0.01914017
 c     -2.56036961    -0.63761056    -0.37623674
 h     -2.49835831    -1.62932409    -0.88112961
 h     -3.19474107    -0.79497889     0.62512492
 h     -3.07652686     0.19345490    -1.06733879
 h     -0.62062287     1.28115427     1.64400772
          17

 c      1.25672702    -0.40554853     0.05693723
 c     -0.04662333    -1.02135330     0.08324690
 c     -1.23343521    -0.12573108     0.02036166
 c     -1.10398014     1.20052432     0.67640943
 c     -0.14613540     1.48996536    -0.39831691
 c      1.23322240     0.98156286    -0.20476989
 h      0.02003216    -2.03896850     0.04443731
 h     -2.00347874     1.85924670     0.67112290
 h     -0.53812753     1.68054642    -1.49291166
 h      2.30670509     1.37111186    -0.31203389
 o      2.34477259    -1.19949819     0.16067670
 h      3.27767845    -0.70491476     0.02267326
 c     -2.55583939    -0.61963220    -0.38714485
 h     -2.47613192    -1.61700700    -0.88265406
 h     -3.19200049    -0.81775972     0.62228034
 h     -3.06145158     0.15495597    -1.04960430
 h     -0.64139652     1.27628920     1.64476456
          17

 c      1.27034213    -0.39708088     0.05972982
 c     -0.05271203    -1.01713339     0.07888740
 c     -1.22021099    -0.13513225     0.01971809
 c     -1.09704576     1.21178616     0.68859226
 c     -0.16817870     1.48538258    -0.39579763
 c      1.22196699     0.97462169    -0.21683279
 h      0.04428745    -2.02719146     0.03376062
 h     -1.98520595     1.83663405     0.68226004
 h     -0.58605948     1.62293177    -1.48638580
 h      2.30128116     1.33943914    -0.32263059
 o      2.34859222    -1.20187144     0.16695896
 h      3.21963317    -0.75914080     0.03032345
 c     -2.55290191    -0.60204536    -0.39717232
 h     -2.45529065    -1.59807415    -0.88410564
 h     -3.17966293    -0.83426224     0.59914634
 h     -3.04459434     0.10709226    -1.02518430
 h     -0.65963379     1.26671253     1.65288940
          17

 c      1.28387619    -0.38689720     0.06163574
 c     -0.05990981    -1.00868161     0.07455215
 c     -1.20409387    -0.14652840     0.01927896
 c     -1.08986302     1.22513964     0.70037837
 c     -0.19096619     1.47946912    -0.39482501
 c      1.21268133     0.96556517    -0.22847369
 h      0.06098372    -2.04800825     0.01996534
 h     -1.97332129     1.81108203     0.69132569
 h     -0.62699431     1.56447892    -1.46195360
 h      2.27824423     1.31673900    -0.33105434
 o      2.35220566    -1.20400278     0.17332455
 h      3.15372794    -0.81428006     0.03905981
 c     -2.55065001    -0.58619656    -0.40537524
 h     -2.43624439    -1.57370964    -0.88647399
 h     -3.15860924    -0.84346057     0.55739136
 h     -3.03455376     0.06460940    -1.00575930
 h     -0.67196427     1.25323718     1.67247695
          17

 c      1.29658799    -0.37565041     0.06274785
 c     -0.06734747    -0.99746927     0.07026655
 c     -1.18570298    -0.15922124     0.01907107
 c     -1.08211753     1.23979700     0.71177094
 c     -0.21390325     1.47187746    -0.39513275
 c      1.20509686     0.95477966    -0.23973456
 h      0.06872935    -2.08738684     0.00351127
 h     -1.97526817     1.78726726     0.69829825
 h     -0.66156621     1.50803605    -1.42360257
 h      2.24159662     1.30611350    -0.33841278
 o      2.35303115    -1.20703500     0.18018267
 h      3.12157243    -0.85033364     0.04208893
 c     -2.54776634    -0.57340711    -0.41078746
 h     -2.41912403    -1.54651379    -0.89131674
 h     -3.13182607    -0.84545452     0.50227785
 h     -3.04204362     0.04451140    -1.00576526
 h     -0.67719619     1.23670250     1.70326071
          17

 c      1.30788538    -0.36410632     0.06320037
 c     -0.07400047    -0.98551762     0.06601224
 c     -1.16591983    -0.17241389     0.01906347
 c     -1.07358350     1.25521355     0.72317583
 c     -0.23626954     1.46228109    -0.39612677
 c      1.19860818     0.94275507    -0.25067773
 h      0.06590625    -2.12684525    -0.01458253
 h     -1.99493978     1.76744291     0.70341795
 h     -0.69213174     1.45639695    -1.37920254
 h      2.19848816     1.31106470    -0.34609767
 o      2.34906918    -1.21175415     0.18790375
 h      3.15555628    -0.85330683     0.03326199
 c     -2.54324884    -0.56392786    -0.41348563
 h     -2.40376983    -1.52004662    -0.90058808
 h     -3.10510400    -0.84208847     0.44379036
 h     -3.07096262     0.05379840    -1.03124810
 h     -0.67638300     1.21821178     1.74025708
          17

 c      1.31735475    -0.35309170     0.06315072
 c     -0.07878956    -0.97461307     0.06177265
 c     -1.14585582    -0.18523457     0.01919640
 c     -1.06447521     1.27117921     0.73518747
 c     -0.25725511     1.45043820    -0.39694777
 c      1.19240802     0.93009666    -0.26140014
 h      0.05184599    -2.15264332    -0.03324884
 h     -2.02962419     1.75019018     0.70727867
 h     -0.72278344     1.41174218    -1.33980873
 h      2.15752702     1.33499988    -0.35553223
 o      2.34214581    -1.21725528     0.19619418
 h      3.22763209    -0.83687737     0.01713919
 c     -2.53691576    -0.55648548    -0.41523098
 h     -2.38990732    -1.49777673    -0.91619166
 h     -3.08732083    -0.83728783     0.39662404
 h     -3.11237384     0.08346688    -1.07297196
 h     -0.67168737     1.19931687     1.77620888
          17

 c      1.32477996    -0.34347159     0.06277143
 c     -0.08064466    -0.96614267     0.05755091
 c     -1.12678012    -0.19677374     0.01940104
 c     -1.05545156     1.28769027     0.74832636
 c     -0.27610570     1.43622742    -0.39675081
 c      1.18583576     0.91757416    -0.27205609
 h      0.02705009    -2.15725466    -0.05161315
 h     -2.07108300     1.73196588     0.71081177
 h     -0.75806211     1.37529623    -1.31627538
 h      2.12486384     1.37985490    -0.36768759
 o      2.33502512    -1.22233734     0.20453804
 h      3.29490337    -0.81980949     0.00191039
 c     -2.52896901    -0.54943149    -0.41829285
 h     -2.37748327    -1.48163347    -0.93919242
 h     -3.08753028    -0.83560272     0.37493294
 h     -3.15246051     0.11938279    -1.11610773
 h     -0.66516310     1.18186054     1.80455333
          17

 c      1.33012978    -0.33610332     0.06224195
 c     -0.07861393    -0.96109241     0.05336849
 c     -1.10996895    -0.20615458     0.01960804
 c     -1.04731591     1.30474254     0.76287706
 c     -0.29238873     1.41962161    -0.39517765
 c      1.17874879     0.90621250    -0.28287141
 h     -0.00702330    -2.13828244    -0.06906850
 h     -2.10961866     1.70968923     0.71514141
 h     -0.80007126     1.34765214    -1.31344171
 h      2.10011474     1.44395587    -0.38260478
 o      2.32921107    -1.22637336     0.21262839
 h      3.33432321    -0.81162989    -0.00757261
 c     -2.51988960    -0.54189893    -0.42383539
 h     -2.36690353    -1.47114568    -0.96910222
 h     -3.10790093    -0.83850258     0.38186179
 h     -3.18074284     0.15144435    -1.14965391
 h     -0.65812214     1.16762898     1.82116132
          17

 c      1.33350936    -0.33173486     0.06172474
 c     -0.07205272    -0.95993986     0.04926291
 c     -1.09647585    -0.21264646     0.01975461
 c     -1.04074325     1.32222486     0.77882316
 c     -0.30617115     1.40063102    -0.39258717
 c      1.17151430     0.89726198    -0.29411230
 h     -0.04815349    -2.09799071    -0.08536432
 h     -2.13738160     1.68208802     0.72140718
 h     -0.84641637     1.32939253    -1.32711193
 h      2.07676844     1.52110823    -0.39938058
 o      2.32529364    -1.22911155     0.22032736
 h      3.33731415    -0.81575618    -0.00919805
 c     -2.51059343    -0.53397442    -0.43156894
 h     -2.35897047    -1.46380298    -1.00381080
 h     -3.14084843    -0.84293203     0.40668946
 h     -3.19134517     0.17447123    -1.16773177
 h     -0.65096362     1.15803901     1.82490998
          17

 c      1.33509373    -0.33086985     0.06132575
 c     -0.06082151    -0.96242707     0.04529941
 c     -1.08689704    -0.21579527     0.01979351
 c     -1.03616355     1.33992084     0.79583004
 c     -0.31790171     1.37929878    -0.38974096
 c      1.16464135     0.89192379    -0.30600484
 h     -0.09359493    -2.04416633    -0.10084000
 h     -2.14971775     1.64973587     0.73063021
 h     -0.89152397     1.32104426    -1.34754244
 h      2.04688342     1.60239584    -0.41666427
 o      2.32339122    -1.23049223     0.22759180
 h      3.30294354    -0.83258147    -0.00239862
 c     -2.50205424    -0.52619640    -0.44061463
 h     -2.35457244    -1.45626725    -1.04022453
 h     -3.17512353    -0.84447758     0.43427283
 h     -3.18177417     0.18662150    -1.16806993
 h     -0.64315588     1.15391257     1.81772618
          17

 c      1.33507024    -0.33365417     0.06105256
 c     -0.04535136    -0.96737034     0.04160091
 c     -1.08124351    -0.21549576     0.01970113
 c     -1.03373569     1.35754716     0.81326719
 c     -0.32815718     1.35573666    -0.38733296
 c      1.15847683     0.89100299    -0.31865290
 h     -0.14071797    -1.99138231    -0.11680928
 h     -2.14548170     1.61463059     0.74362248
 h     -0.92956267     1.32258859    -1.36498643
 h      2.00502429     1.67902967    -0.43317674
 o      2.32322239    -1.23062313     0.23446872
 h      3.23693653    -0.85997719     0.01193426
 c     -2.49489989    -0.51912294    -0.45018690
 h     -2.35434420    -1.44564278    -1.07517708
 h     -3.20175850    -0.84018073     0.45301476
 h     -3.15208627     0.18840331    -1.15095921
 h     -0.63325493     1.15533264     1.80433769
          17

 c      1.33361684    -0.33982886     0.06079359
 c     -0.02650531    -0.97289759     0.03835520
 c     -1.07898969    -0.21195855     0.01947865
 c     -1.03332341     1.37478301     0.83030763
 c     -0.33748107     1.33014189    -0.38576098
 c      1.15312853     0.89471015    -0.33199608
 h     -0.18810374    -1.95868232    -0.13559575
 h     -2.12725458     1.57976787     0.76090340
 h     -0.95624430     1.33327959    -1.37263976
 h      1.94937965     1.74420932    -0.44796857
 o      2.32380208    -1.22989703     0.24117627
 h      3.15654394    -0.89142171     0.03015433
 c     -2.48930106    -0.51323020    -0.45965859
 h     -2.35847188    -1.43028052    -1.10616290
 h     -3.21548689    -0.82895902     0.45633743
 h     -3.10495199     0.18277729    -1.11925812
 h     -0.61909648     1.16166644     1.79138897
          17

 c      1.33092906    -0.34875607     0.06033088
 c     -0.00542724    -0.97751145     0.03569668
 c     -1.07925973    -0.20559765     0.01914681
 c     -1.03442944     1.39127235     0.84614620
 c     -0.34632707     1.30278669    -0.38512003
 c      1.14849020     0.90265314    -0.34581547
 h     -0.23532708    -1.95867252    -0.15901916
 h     -2.10165192     1.54872124     0.78262087
 h     -0.96930354     1.35181589    -1.36718121
 h      1.88140860     1.79389409    -0.46048920
 o      2.32291139    -1.22920914     0.24825695
 h      3.09889451    -0.91260101     0.04342715
 c     -2.48495779    -0.50901410    -0.46836928
 h     -2.36667006    -1.41006497    -1.13177368
 h     -3.21415087    -0.81112643     0.44165438
 h     -3.04642653     0.17625879    -1.07925806
 h     -0.59847571     1.17193894     1.78537054
          17

 c      1.32728107    -0.35949330     0.05937786
 c      0.01637705    -0.98115422     0.03351436
 c     -1.08103114    -0.19692224     0.01873793
 c     -1.03614471     1.40661423     0.86028492
 c     -0.35503401     1.27399413    -0.38526340
 c      1.14425322     0.91393949    -0.35977506
 h     -0.27988239    -1.98665593    -0.18598374
 h     -2.07890332     1.52505451     0.80856472
 h     -0.96852894     1.37664341    -1.34857119
 h      1.80533484     1.82726417    -0.47061406
 o      2.31804751    -1.22962111     0.25638384
 h      3.10587653    -0.90711790     0.04091596
 c     -2.48110517    -0.50712083    -0.47549295
 h     -2.37827603    -1.38634479    -1.15191780
 h     -3.19818582    -0.78802911     0.40959810
 h     -2.98635139     0.18012750    -1.04133239
 h     -0.57039057     1.18554449     1.78972533
          17

 c      1.32306123    -0.37089985     0.05762229
 c      0.03708421    -0.98479706     0.03148553
 c     -1.08328136    -0.18647395     0.01828884
 c     -1.03732100     1.42039145     0.87268739
 c     -0.36379309     1.24410369    -0.38584807
 c      1.13989619     0.92729578    -0.37347519
 h     -0.31607540    -2.02653062    -0.21277140
 h     -2.06992590     1.51152807     0.83840915
 h     -0.95580496     1.40634262    -1.31990334
 h      1.72774903     1.84728276    -0.47868201
 o      2.31014281    -1.23091548     0.26538186
 h      3.16523347    -0.87998587     0.02553024
 c     -2.47673995    -0.50817042    -0.48029504
 h     -2.39239287    -1.36162027    -1.16786997
 h     -3.17083035    -0.76200096     0.36423601
 h     -2.93540072     0.20803625    -1.01712433
 h     -0.53608259     1.20274265     1.80317205
          17

 c      1.31875409    -0.38180716     0.05477591
 c      0.05493064    -0.98941916     0.02928452
 c     -1.08508645    -0.17479297     0.01783327
 c     -1.03708970     1.43225307     0.88367315
 c     -0.37262059     1.21343214    -0.38636468
 c      1.13472571     0.94117275    -0.38649606
 h     -0.33792961    -2.06328778    -0.23544182
 h     -2.08042290     1.50949040     0.87203013
 h     -0.93505953     1.44013024    -1.28721836
 h      1.65690469     1.86096513    -0.48550745
 o      2.30222030    -1.23209908     0.27450511
 h      3.23166960    -0.84929937     0.00947239
 c     -2.47115496    -0.51193701    -0.48293520
 h     -2.40803264    -1.33901598    -1.18206871
 h     -3.13907192    -0.73650264     0.31414228
 h     -2.89767120     0.26581565    -1.01130554
 h     -0.49883206     1.22438614     1.82085902
          17

 c      1.31486346    -0.39120121     0.05061994
 c      0.06853813    -0.99560949     0.02669869
 c     -1.08570860    -0.16240076     0.01738619
 c     -1.03532453     1.44197982     0.89370114
 c     -0.38138302     1.18225862    -0.38623031
 c      1.12803448     0.95395164    -0.39843696
 h     -0.34147326    -2.08770723    -0.25113746
 h     -2.10663421     1.51893128     0.90935820
 h     -0.91153931     1.47827456    -1.25838208
 h      1.60092117     1.87778990    -0.49220309
 o      2.29624128    -1.23258906     0.28327132
 h      3.27648859    -0.82650542     0.00071224
 c     -2.46406143    -0.51679616    -0.48488057
 h     -2.42424236    -1.32144960    -1.19745862
 h     -3.11424561    -0.71589723     0.27281138
 h     -2.86827181     0.34363260    -1.01759940
 h     -0.46266771     1.25119534     1.83709073
          17

 c      1.31180334    -0.39835067     0.04502857
 c      0.07705370    -1.00358654     0.02364052
 c     -1.08466879    -0.14980907     0.01692838
 c     -1.03253015     1.44949078     0.90322625
 c     -0.38992441     1.15089797    -0.38503327
 c      1.11936543     0.96438321    -0.40896885
 h     -0.32512356    -2.09570863    -0.25816982
 h     -2.13789221     1.53893776     0.94979984
 h     -0.88986314     1.52170221    -1.24005001
 h      1.56482738     1.90484915    -0.49968884
 o      2.29306014    -1.23217703     0.29147499
 h      3.28809662    -0.81638779     0.00256684
 c     -2.45522993    -0.52063165    -0.48800458
 h     -2.44019343    -1.31055021    -1.21632971
 h     -3.10871651    -0.70391312     0.25430199
 h     -2.84041590     0.42391168    -1.02606499
 h     -0.43107792     1.28326164     1.84743090
          17

 c      1.30980001    -0.40286153     0.03797023
 c      0.08019906    -1.01323716     0.02013731
 c     -1.08177411    -0.13756625     0.01641545
 c     -1.02938672     1.45482189     0.91261989
 c     -0.39822467     1.11989750    -0.38283918
 c      1.10870675     0.97202719    -0.41787911
 h     -0.28949558    -2.08725329    -0.25588115
 h     -2.16272289     1.56802843     0.99199252
 h     -0.87172333     1.57025988    -1.23384848
 h      1.54846229     1.94154266    -0.50819579
 o      2.29292098    -1.23081194     0.29904551
 h      3.26397583    -0.82029492     0.01585102
 c     -2.44482464    -0.52201522    -0.49323097
 h     -2.45516582    -1.30590376    -1.23919841
 h     -3.12673386    -0.70113050     0.26273618
 h     -2.81043157     0.49194353    -1.02971794
 h     -0.40628400     1.31996222     1.84956734
          17

 c      1.30883770    -0.40467445     0.02949742
 c      0.07828601    -1.02405597     0.01633562
 c     -1.07710857    -0.12632404     0.01581258
 c     -1.02644576     1.45809609     0.92210500
 c     -0.40639061     1.09022395    -0.38024326
 c      1.09642398     0.97719814    -0.42506725
 h     -0.23740775    -2.06647549    -0.24472913
 h     -2.17274877     1.60435328     1.03406656
 h     -0.85567411     1.62099819    -1.23555728
 h      1.54745901     1.97988018    -0.51730422
 o      2.29561049    -1.22853514     0.30599985
 h      3.20815920    -0.83710572     0.03957527
 c     -2.43380740    -0.52046470    -0.50014932
 h     -2.46843816    -1.30515290    -1.26447911
 h     -3.15992163    -0.70470537     0.28815228
 h     -2.77761676     0.53873381    -1.02531321
 h     -0.38894642     1.36010797     1.84342978
          17

 c      1.30866999    -0.40401093     0.01973242
 c      0.07217287    -1.03501439     0.01251850
 c     -1.07100955    -0.11689203     0.01513336
 c     -1.02405353     1.45948838     0.93170691
 c     -0.41446462     1.06323674    -0.37807687
 c      1.08303806     0.98049135    -0.43050618
 h     -0.17397089    -2.04298626    -0.22658850
 h     -2.16369517     1.64588731     1.07403313
 h     -0.83927182     1.66863875    -1.23835331
 h      1.55600522     2.00974532    -0.52636789
 o      2.30024449    -1.22557458     0.31250084
 h      3.13458128    -0.86176027     0.07000700
 c     -2.42342258    -0.51606874    -0.50784155
 h     -2.47919761    -1.30486371    -1.28913648
 h     -3.19482008    -0.71089435     0.31570184
 h     -2.74295154     0.55993995    -1.01213097
 h     -0.37807216     1.40216111     1.83100370
          17

 c      1.30889747    -0.40127751     0.00884954
 c      0.06308811    -1.04455319     0.00908745
 c     -1.06402409    -0.11022450     0.01445865
 c     -1.02235368     1.45918406     0.94124518
 c     -0.42228541     1.04046466    -0.37707778
 c      1.06906550     0.98239939    -0.43421090
 h     -0.10576421    -2.03223471    -0.20466778
 h     -2.13526876     1.69067654     1.11009308
 h     -0.82098679     1.70767033    -1.23645627
 h      1.56885067     2.02323618    -0.53483384
 o      2.30475224    -1.22259374     0.31900780
 h      3.07525948    -0.88151730     0.09835978
 c     -2.41460508    -0.50915432    -0.51557009
 h     -2.48656272    -1.30166747    -1.30986092
 h     -3.22065556    -0.71684392     0.33407786
 h     -2.70836909     0.55483270    -0.99111050
 h     -0.37111111     1.44447211     1.81590219
          17

 c      1.30908955    -0.39693941    -0.00295047
 c      0.05227092    -1.05116334     0.00640709
 c     -1.05683348    -0.10730345     0.01392855
 c     -1.02125728     1.45732962     0.95038746
 c     -0.42950933     1.02335817    -0.37773716
 c      1.05495863     0.98318465    -0.43622563
 h     -0.03812053    -2.04940845    -0.18181869
 h     -2.09103230     1.73718452     1.14089477
 h     -0.80077950     1.73393716    -1.22666750
 h      1.58207331     2.01611785    -0.54235290
 o      2.30623341    -1.22061589     0.32618587
 h      3.07467094    -0.87770418     0.11249442
 c     -2.40783378    -0.50021311    -0.52283607
 h     -2.48970786    -1.29315938    -1.32411268
 h     -3.23116002    -0.72080852     0.33707750
 h     -2.67658569     0.52645016    -0.96471050
 h     -0.36445836     1.48550305     1.80247296
          17

 c      1.30889085    -0.39141241    -0.01546680
 c      0.04069152    -1.05457591     0.00456847
 c     -1.05015165    -0.10892132     0.01370222
 c     -1.02036212     1.45398686     0.95876638
 c     -0.43573663     1.01305946    -0.38025728
 c      1.04108684     0.98287985    -0.43662006
 h      0.02688635    -2.09622103    -0.15790406
 h     -2.03829022     1.78476695     1.16579496
 h     -0.77995095     1.74531340    -1.20847537
 h      1.59328758     1.98783751    -0.54881049
 o      2.30440702    -1.21958641     0.33396616
 h      3.13523564    -0.84925233     0.11220571
 c     -2.40316909    -0.49002422    -0.52919200
 h     -2.48800723    -1.27837401    -1.33073798
 h     -3.22378906    -0.72190027     0.32248109
 h     -2.65127154     0.48311075    -0.93737264
 h     -0.35456619     1.52392315     1.79431413
          17

 c      1.30805603    -0.38505341    -0.02849879
 c      0.02920424    -1.05605620     0.00342618
 c     -1.04461585    -0.11543772     0.01388576
 c     -1.01892362     1.44912230     0.96611803
 c     -0.44065295     1.01016315    -0.38451558
 c      1.02772390     0.98129983    -0.43547915
 h      0.08805001    -2.15780732    -0.13035734
 h     -1.98704519     1.83404689     1.18499270
 h     -0.76089351     1.74210836    -1.18394147
 h      1.60186503     1.94138194    -0.55437415
 o      2.30187415    -1.21823626     0.34154669
 h      3.21328646    -0.81489643     0.10921923
 c     -2.40027508    -0.47983355    -0.53408953
 h     -2.48113565    -1.25795463    -1.33023701
 h     -3.19904955    -0.71999112     0.29121013
 h     -2.63725361     0.44039865    -0.91612872
 h     -0.33936281     1.55845180     1.79274321
          17

 c      1.30642219    -0.37822702    -0.04182454
 c      0.01873834    -1.05731997     0.00285369
 c     -1.04070282    -0.12662241     0.01445718
 c     -1.01606412     1.44268356     0.97237340
 c     -0.44410795     1.01450854    -0.39001276
 c      1.01502342     0.97804955    -0.43288750
 h      0.14271272    -2.21527447    -0.09722095
 h     -1.94674609     1.88644398     1.19917348
 h     -0.74697139     1.72758483    -1.15786505
 h      1.60931398     1.88323165    -0.55957806
 o      2.30057654    -1.21559517     0.34835498
 h      3.27532720    -0.78863050     0.11160639
 c     -2.39844739    -0.47118125    -0.53696308
 h     -2.46910151    -1.23414109    -1.32482083
 h     -3.16071758    -0.71594109     0.24750584
 h     -2.63982163     0.41911328    -0.90959801
 h     -0.31906149     1.58757280     1.79632165
          17

 c      1.30387534    -0.37135489    -0.05518819
 c      0.01021561    -1.05968294     0.00284230
 c     -1.03869683    -0.14166499     0.01524062
 c     -1.01120884     1.43478020     0.97766804
 c     -0.44610301     1.02511574    -0.39585308
 c      1.00299790     0.97259107    -0.42892795
 h      0.18756146    -2.25518595    -0.05828754
 h     -1.92161648     1.94225347     1.20857431
 h     -0.74240513     1.70830229    -1.13794025
 h      1.61943604     1.82276592    -0.56536864
 o      2.30128713    -1.21119179     0.35413150
 h      3.30635191    -0.77633141     0.12232453
 c     -2.39679380    -0.46480971    -0.53776938
 h     -2.45220479    -1.21050214    -1.31820975
 h     -3.11691767    -0.71214364     0.20000049
 h     -2.66161948     0.43243917    -0.92279443
 h     -0.29575229     1.60946191     1.80184384
          17

 c      1.30034002    -0.36493035    -0.06830073
 c      0.00441368    -1.06392051     0.00346313
 c     -1.03869763    -0.15935058     0.01595480
 c     -1.00434916     1.42583151     0.98226105
 c     -0.44675018     1.04040529    -0.40088583
 c      0.99159131     0.96447254    -0.42371187
 h      0.21982242    -2.27066174    -0.01457721
 h     -1.90877385     1.99870422     1.21239457
 h     -0.75164786     1.69285496    -1.13348263
 h      1.63720980     1.76982622    -0.57288089
 o      2.30414414    -1.20482723     0.35877248
 h      3.30157933    -0.77948381     0.14176218
 c     -2.39450573    -0.45960623    -0.53755765
 h     -2.43094116    -1.19108714    -1.31485820
 h     -3.08077825    -0.71293747     0.16222143
 h     -2.69917129     0.47300569    -0.95176778
 h     -0.27224821     1.62225248     1.80590584
          17

 c      1.29578627    -0.35951905    -0.08084735
 c      0.00187898    -1.07035733     0.00482191
 c     -1.04063588    -0.17831946     0.01630525
 c     -0.99587946     1.41649488     0.98638228
 c     -0.44632246     1.05876954    -0.40414998
 c      0.98091596     0.95371459    -0.41744932
 h      0.23770618    -2.25980917     0.03230586
 h     -1.90125271     2.05037448     1.20939383
 h     -0.77751003     1.68742652    -1.15090251
 h      1.66563067     1.73034660    -0.58271769
 o      2.30890307    -1.19648031     0.36226464
 h      3.26256491    -0.79687300     0.16887019
 c     -2.39106836    -0.45352864    -0.53798778
 h     -2.40593765    -1.17886189    -1.31835006
 h     -3.06650490    -0.72341921     0.14826546
 h     -2.74471040     0.52140501    -0.98687703
 h     -0.25101965     1.62442450     1.80606201
          17

 c      1.29024834    -0.35574749    -0.09249956
 c      0.00286301    -1.07889891     0.00703327
 c     -1.04427513    -0.19729871     0.01606619
 c     -0.98629092     1.40744448     0.99010342
 c     -0.44538356     1.07916388    -0.40540863
 c      0.97147915     0.94104099    -0.41051256
 h      0.24056006    -2.22490511     0.08058911
 h     -1.89223911     2.09138899     1.19889449
 h     -0.81862229     1.69100663    -1.18817023
 h      1.70262021     1.70353237    -0.59413959
 o      2.31482289    -1.18635986     0.36470070
 h      3.19901261    -0.82386428     0.20097692
 c     -2.38679565    -0.44528709    -0.54003815
 h     -2.37801840    -1.17425110    -1.32965029
 h     -3.07878327    -0.74550694     0.16191552
 h     -2.79057915     0.56109340    -1.01926271
 h     -0.23356440     1.61509233     1.80134281
          17

 c      1.28384835    -0.35426811    -0.10293379
 c      0.00726345    -1.08894460     0.01019187
 c     -1.04921740    -0.21523842     0.01511665
 c     -0.97600959     1.39919478     0.99329745
 c     -0.44474971     1.10111436    -0.40516488
 c      0.96408061     0.92766270    -0.40340939
 h      0.22916567    -2.17312658     0.12875880
 h     -1.87723799     2.11721740     1.18123261
 h     -0.86915272     1.69672011    -1.23523261
 h      1.74170875     1.68390769    -0.60511468
 o      2.32018856    -1.17509382     0.36634734
 h      3.13626716    -0.84946339     0.23275053
 c     -2.38303733    -0.43490656    -0.54351062
 h     -2.34836154    -1.17491218    -1.34657086
 h     -3.10826226    -0.77545148     0.19243570
 h     -2.83108266     0.58262838    -1.04313881
 h     -0.22013272     1.59412943     1.79235793
          17

 c      1.27681027    -0.35568416    -0.11186081
 c      0.01458029    -1.09922420     0.01430881
 c     -1.05494506    -0.23135770     0.01343342
 c     -0.96536559     1.39203056     0.99566076
 c     -0.44521254     1.12429590    -0.40417325
 c      0.95945817     0.91484846    -0.39667815
 h      0.20619265    -2.11847190     0.17634433
 h     -1.85444384     2.12541908     1.15770161
 h     -0.92150183     1.69744834    -1.28008551
 h      1.77561380     1.66553139    -0.61319077
 o      2.32210251    -1.16380105     0.36762622
 h      3.11860125    -0.85538561     0.25661054
 c     -2.38135703    -0.42322023    -0.54778826
 h     -2.31855564    -1.17688083    -1.36491747
 h     -3.14087478    -0.80690188     0.22444635
 h     -2.86245510     0.58212192    -1.05537587
 h     -0.20971228     1.56211840     1.78114222
          17

 c      1.26943553    -0.36044688    -0.11905977
 c      0.02396453    -1.10782271     0.01921420
 c     -1.06089918    -0.24511898     0.01106412
 c     -0.95458385     1.38599533     0.99677299
 c     -0.44727950     1.14826670    -0.40305548
 c      0.95801098     0.90363530    -0.39079439
 h      0.17597731    -2.08182271     0.22498529
 h     -1.82462786     2.11591908     1.13036781
 h     -0.96897548     1.68906985    -1.31339914
 h      1.79902404     1.64447704    -0.61631324
 o      2.31914208    -1.15306426     0.36867011
 h      3.16746302    -0.83282751     0.27004234
 c     -2.38281860    -0.41126874    -0.55243629
 h     -2.29045293    -1.17618607    -1.38034315
 h     -3.16615244    -0.83454530     0.24649043
 h     -2.88260590     0.55957580    -1.05483453
 h     -0.20031141     1.52016632     1.77071175
          17

 c      1.26205664    -0.36874068    -0.12440685
 c      0.03445883    -1.11302069     0.02459787
 c     -1.06657423    -0.25616493     0.00810023
 c     -0.94371796     1.38089606     0.99618766
 c     -0.45108100     1.17245455    -0.40219851
 c      0.95972568     0.89470084    -0.38611894
 h      0.14224842    -2.08177671     0.27784082
 h     -1.79120461     2.09125103     1.10190651
 h     -1.00687829     1.67055846    -1.32965591
 h      1.80956118     1.61936629    -0.61320127
 o      2.31369081    -1.14212227     0.36916760
 h      3.24502654    -0.79560000     0.27826534
 c     -2.38784304    -0.40008018    -0.55718515
 h     -2.26591629    -1.17001308    -1.38972397
 h     -3.17854102    -0.85510397     0.25233212
 h     -2.89128267     0.51852198    -1.04226527
 h     -0.18972356     1.46959010     1.76416873
          17

 c      1.25502212    -0.38040634    -0.12787770
 c      0.04524478    -1.11478331     0.03038151
 c     -1.07158751    -0.26425807     0.00465617
 c     -0.93253576     1.37630912     0.99355791
 c     -0.45638988     1.19621644    -0.40177385
 c      0.96422391     0.88830376    -0.38287017
 h      0.10578733    -2.11790514     0.33513918
 h     -1.76039676     2.05671684     1.07541152
 h     -1.03268060     1.64314755    -1.32684028
 h      1.80790510     1.59124881    -0.60347031
 o      2.30838439    -1.13022641     0.36891879
 h      3.31043866    -0.75825250     0.28523449
 c     -2.39624568    -0.39073257    -0.56170860
 h     -2.24657647    -1.15719740    -1.39175114
 h     -3.17613797    -0.86705505     0.23963160
 h     -2.89085347     0.46697543    -1.02088653
 h     -0.17672939     1.41167197     1.76343045
          17

 c      1.24869657    -0.39491736    -0.12954077
 c      0.05549445    -1.11475738     0.03692598
 c     -1.07568412    -0.26926316     0.00085523
 c     -0.92049032     1.37163259     0.98875972
 c     -0.46266825     1.21887505    -0.40174760
 c      0.97082167     0.88425586    -0.38111303
 h      0.06645293    -2.17105889     0.39169518
 h     -1.74057615     2.01968343     1.05407595
 h     -1.04612671     1.60971441    -1.30627104
 h      1.79784761     1.56351570    -0.58767177
 o      2.30460233    -1.11713812     0.36792224
 h      3.34345913    -0.72777605     0.29206683
 c     -2.40723393    -0.38449436    -0.56545480
 h     -2.23362685    -1.13830066    -1.38705560
 h     -3.15973770    -0.87039521     0.20898908
 h     -2.88748126     0.41893064    -0.99728360
 h     -0.16210656     1.34773492     1.76819892
          17

 c      1.24344219    -0.41142887    -0.12954892
 c      0.06419222    -1.11479637     0.04470937
 c     -1.07869468    -0.27115744    -0.00317778
 c     -0.90697496     1.36628282     0.98194595
 c     -0.46909654     1.23972254    -0.40184281
 c      0.97858543     0.88195227    -0.38077168
 h      0.02564881    -2.22041935     0.44075512
 h     -1.73929185     1.98688347     1.04071893
 h     -1.04965570     1.57452255    -1.27305783
 h      1.78613639     1.54168080    -0.56718753
 o      2.30293703    -1.10292755     0.36627017
 h      3.33692286    -0.70660024     0.29863743
 c     -2.41948061    -0.38269347    -0.56771779
 h     -2.22764169    -1.11549608    -1.37816731
 h     -3.13283090    -0.86691316     0.16402913
 h     -2.89072052     0.39302213    -0.98077416
 h     -0.14855507     1.27948927     1.77598356
          17

 c      1.23957493    -0.42889513    -0.12812354
 c      0.07025182    -1.11614929     0.05404204
 c     -1.08049456    -0.27003253    -0.00731641
 c     -0.89182979     1.35999972     0.97350915
 c     -0.47459446     1.25802801    -0.40149184
 c      0.98648087     0.88052958    -0.38168446
 h     -0.01416115    -2.25250998     0.47745258
 h     -1.75834915     1.96053437     1.03731153
 h     -1.04891455     1.54297539    -1.23670934
 h      1.78101747     1.53215247    -0.54371137
 o      2.30355660    -1.08783151     0.36409568
 h      3.29096454    -0.69468986     0.30437116
 c     -2.43158296    -0.38582259    -0.56820297
 h     -2.22843794    -1.09228328    -1.36935805
 h     -3.10254601    -0.86105811     0.11244166
 h     -2.90773471     0.40260578    -0.97806623
 h     -0.13950110     1.20922842     1.78318936
          17

 c      1.23729806    -0.44623188    -0.12552517
 c      0.07272142    -1.11944110     0.06502764
 c     -1.08099676    -0.26608178    -0.01143461
 c     -0.87562890     1.35294256     0.96400915
 c     -0.47793332     1.27311032    -0.39994571
 c      0.99370827     0.87919914    -0.38370080
 h     -0.05054199    -2.26086711     0.49931361
 h     -1.79156703     1.93732300     1.04465870
 h     -1.05211276     1.52066551    -1.20992180
 h      1.78848659     1.53922327    -0.51826993
 o      2.30618032    -1.07225353     0.36155653
 h      3.21335934    -0.68929362     0.30839812
 c     -2.44263335    -0.39247868    -0.56770009
 h     -2.23510138    -1.07278958    -1.36606238
 h     -3.08062320    -0.86077740     0.06682807
 h     -2.93584070     0.44342651    -0.98679845
 h     -0.13772664     1.13962862     1.78643405
          17

 c      1.23662184    -0.46247062    -0.12201686
 c      0.07094084    -1.12480218     0.07759976
 c     -1.08018379    -0.25958262    -0.01542443
 c     -0.85943980     1.34545062     0.95411510
 c     -0.47810191     1.28451279    -0.39676562
 c      1.00006109     0.87759526    -0.38674545
 h     -0.08163364    -2.24400811     0.50577807
 h     -1.82818460     1.91163600     1.06229362
 h     -1.06614693     1.51130344    -1.20283775
 h      1.80825160     1.56181146    -0.49061003
 o      2.30966033    -1.05693900     0.35884256
 h      3.12609380    -0.68188137     0.30931331
 c     -2.45214943    -0.40001437    -0.56769730
 h     -2.24636574    -1.06037479    -1.37334359
 h     -3.08071725    -0.87564919     0.04149858
 h     -2.96557579     0.49812247    -0.99834957
 h     -0.14458418     1.07332198     1.78343045
          17

 c      1.23728855    -0.47684870    -0.11783964
 c      0.06463994    -1.13189662     0.09152832
 c     -1.07813636    -0.25086873    -0.01922145
 c     -0.84440526     1.33778359     0.94455341
 c     -0.47478977     1.29214559    -0.39244731
 c      1.00591902     0.87582015    -0.39077447
 h     -0.10644211    -2.20475052     0.49801865
 h     -1.85784290     1.87905212     1.08866678
 h     -1.09099732     1.51501707    -1.21558315
 h      1.83390490     1.59351460    -0.45984960
 o      2.31156577    -1.04326010     0.35620360
 h      3.07206557    -0.65359332     0.30475613
 c     -2.46016842    -0.40643197    -0.56911491
 h     -2.26128001    -1.05600423    -1.39360419
 h     -3.10847337    -0.90957399     0.04237959
 h     -2.98871001     0.54965172    -1.00489733
 h     -0.15979858     1.01248851     1.77338898
          17

 c      1.23873505    -0.48879923    -0.11322155
 c      0.05397580    -1.13981701     0.10637265
 c     -1.07503100    -0.24030388    -0.02282004
 c     -0.83150313     1.33004649     0.93602546
 c     -0.46840415     1.29621569    -0.38834875
 c      1.01187725     0.87418263    -0.39569373
 h     -0.12527049    -2.15139115     0.47937948
 h     -1.87322682     1.83759185     1.12155568
 h     -1.11941965     1.52909747    -1.23858787
 h      1.85710826     1.62600780    -0.42559463
 o      2.31019870    -1.03249099     0.35388010
 h      3.08357371    -0.58725210     0.29286815
 c     -2.46753551    -0.41134694    -0.57175035
 h     -2.27963840    -1.05761331    -1.42506863
 h     -3.15513947    -0.95571807     0.06147019
 h     -3.00085181     0.58684703    -1.00189510
 h     -0.18155888     0.95854164     1.75713383
          17

 c      1.24016407    -0.49789620    -0.10839202
 c      0.03952297    -1.14690301     0.12141352
 c     -1.07112523    -0.22826740    -0.02627314
 c     -0.82146666     1.32222511     0.92909887
 c     -0.45961373     1.29703932    -0.38596621
 c      1.01840415     0.87294581    -0.40133874
 h     -0.14040342    -2.10015103     0.45615838
 h     -1.87063724     1.78754702     1.15849700
 h     -1.14229380     1.55007289    -1.26013592
 h      1.87124648     1.65220145    -0.38834286
 o      2.30782305    -1.02396605     0.35189321
 h      3.13108031    -0.49708318     0.27589250
 c     -2.47530829    -0.41536449    -0.57499553
 h     -2.30174079    -1.06109447    -1.46244478
 h     -3.20579136    -1.00252305     0.08541958
 h     -3.00060926     0.60388926    -0.98747264
 h     -0.20674826     0.91192179     1.73701717
          17

 c      1.24075413    -0.50385234    -0.10354527
 c      0.02219886    -1.15083676     0.13571618
 c     -1.06674343    -0.21514644    -0.02967885
 c     -0.81472916     1.31422457     0.92410973
 c     -0.44901015     1.29492936    -0.38638554
 c      1.02572021     0.87222210    -0.40749921
 h     -0.15624732    -2.07469441     0.43701889
 h     -1.85000234     1.73105607     1.19717639
 h     -1.15273197     1.57494122    -1.27171340
 h      1.87271581     1.66751954    -0.34924203
 o      2.30741349    -1.01632189     0.35016481
 h      3.17318834    -0.40835382     0.25765847
 c     -2.48412336    -0.41922234    -0.57844473
 h     -2.32778019    -1.06210939    -1.49920419
 h     -3.24850275    -1.04078956     0.10405026
 h     -2.98862445     0.59895541    -0.96157540
 h     -0.23133300     0.87206786     1.71654457
          17

 c      1.23986324    -0.50653577    -0.09879940
 c      0.00296123    -1.14981334     0.14857041
 c     -1.06226826    -0.20131659    -0.03316111
 c     -0.81132469     1.30586372     0.92111645
 c     -0.43704388     1.29017104    -0.39011961
 c      1.03380776     0.87195724    -0.41394881
 h     -0.17673776    -2.09310464     0.42800620
 h     -1.81513699     1.67183536     1.23588405
 h     -1.14701322     1.60146686    -1.26905694
 h      1.86090543     1.67006913    -0.30969909
 o      2.31047672    -1.00874886     0.34864302
 h      3.18967200    -0.33651415     0.24081251
 c     -2.49410563    -0.42352294    -0.58188033
 h     -2.35744173    -1.05745043    -1.52971074
 h     -3.27626654    -1.06523471     0.11180312
 h     -2.96729241     0.57388178    -0.92563385
 h     -0.25101922     0.83772912     1.69952735
          17

 c      1.23713775    -0.50597100    -0.09418546
 c     -0.01758046    -1.14420349     0.15997223
 c     -1.05813636    -0.18710811    -0.03685473
 c     -0.81076915     1.29683178     0.91992250
 c     -0.42405775     1.28302138    -0.39712799
 c      1.04243743     0.87193155    -0.42047234
 h     -0.20129753    -2.14889145     0.42706702
 h     -1.77412484     1.61493121     1.27412379
 h     -1.12428001     1.62822748    -1.25163087
 h      1.83797191     1.66062189    -0.27101403
 o      2.31745796    -1.00085467     0.34727237
 h      3.17437710    -0.28885861     0.22694049
 c     -2.50496310    -0.42884690    -0.58507951
 h     -2.38985550    -1.04554869    -1.55035606
 h     -3.28583134    -1.07361864     0.10651267
 h     -2.94107328     0.53506619    -0.88266749
 h     -0.26216433     0.80770286     1.68881468
          17

 c      1.23251405    -0.50234911    -0.08965174
 c     -0.03906088    -1.13601076     0.17031816
 c     -1.05482053    -0.17279158    -0.04089833
 c     -0.81206218     1.28667709     0.92015632
 c     -0.41029200     1.27369347    -0.40688185
 c      1.05118121     0.87175121    -0.42689493
 h     -0.22612857    -2.21750969     0.42779917
 h     -1.73853454     1.56600653     1.31307443
 h     -1.08635208     1.65480305    -1.22224147
 h      1.80872097     1.64269619    -0.23399683
 o      2.32818861    -0.99243427     0.34596634
 h      3.12809703    -0.26809391     0.21700762
 c     -2.51604340    -0.43594023    -0.58770561
 h     -2.42372951    -1.02646287    -1.55997590
 h     -3.27670463    -1.06603595     0.08849808
 h     -2.91690560     0.49490427    -0.83735013
 h     -0.26263868     0.78169362     1.68518620
          17

 c      1.22615505    -0.49604757    -0.08507460
 c     -0.06103304    -1.12714565     0.17988688
 c     -1.05279456    -0.15858618    -0.04543178
 c     -0.81402215     1.27491521     0.92142781
 c     -0.39584233     1.26231184    -0.41844649
 c      1.05944808     0.87086733    -0.43311256
 h     -0.24810499    -2.27642256     0.42557482
 h     -1.71940376     1.52973985     1.35481421
 h     -1.03784474     1.68223708    -1.18698591
 h      1.78021122     1.62235637    -0.19859478
 o      2.34200283    -0.98346144     0.34462305
 h      3.05718946    -0.27258137     0.21131862
 c     -2.52641055    -0.44562674    -0.58938610
 h     -2.45752338    -1.00171535    -1.56002271
 h     -3.25114032    -1.04505657     0.06063026
 h     -2.90329896     0.47064219    -0.79501412
 h     -0.25221288     0.76069121     1.68716598
          17

 c      1.21837108    -0.48763201    -0.08027938
 c     -0.08290991    -1.11880753     0.18874193
 c     -1.05249530    -0.14467322    -0.05059635
 c     -0.81588982     1.26122333     0.92357470
 c     -0.38064165     1.24886737    -0.43062262
 c      1.06662465     0.86870591    -0.43909513
 h     -0.26582818    -2.31201822     0.41863441
 h     -1.72080628     1.50799496     1.39964805
 h     -0.98586380     1.71350194    -1.15468635
 h      1.76016082     1.60674602    -0.16389174
 o      2.35759158    -0.97435655     0.34319788
 h      2.97671104    -0.29233222     0.20869725
 c     -2.53508277    -0.45800104    -0.59002489
 h     -2.48964184    -0.97407750    -1.55462795
 h     -3.21519609    -1.01673085     0.02939516
 h     -2.90629352     0.47542315    -0.75890482
 h     -0.23232315     0.74658138     1.69187465
          17

 c      1.20954943    -0.47782969    -0.07506807
 c     -0.10405735    -1.11160275     0.19681735
 c     -1.05429230    -0.13120573    -0.05653555
 c     -0.81762080     1.24554065     0.92679822
 c     -0.36461036     1.23327699    -0.44224772
 c      1.07234836     0.86494950    -0.44481251
 h     -0.27909415    -2.31790334     0.40705172
 h     -1.73744890     1.49949247     1.44409270
 h     -0.93785219     1.75280395    -1.13418813
 h      1.75378112     1.60081371    -0.12907825
 o      2.37277082    -0.96649901     0.34183836
 h      2.91502932    -0.30135065     0.20474946
 c     -2.54125319    -0.47141334    -0.59009316
 h     -2.51868558    -0.94710530    -1.55014457
 h     -3.18011164    -0.99162864     0.00622654
 h     -2.92507935     0.50659400    -0.72841298
 h     -0.20544570     0.74132670     1.69626134
          17

 c      1.20012166    -0.46746194    -0.06924556
 c     -0.12388423    -1.10571218     0.20398729
 c     -1.05845827    -0.11831620    -0.06338975
 c     -0.81958112     1.22801359     0.93148492
 c     -0.34799657     1.21566270    -0.45264965
 c      1.07672496     0.85978945    -0.45011546
 h     -0.28839046    -2.29268047     0.39192597
 h     -1.75924994     1.50118541     1.48234074
 h     -0.89747803     1.80241810    -1.12940707
 h      1.76106814     1.60429901    -0.09503521
 o      2.38527388    -0.96177031     0.34084246
 h      2.90198836    -0.26577532     0.19296128
 c     -2.54427982    -0.48297873    -0.59043668
 h     -2.54375457    -0.92412395    -1.55334267
 h     -3.16026771    -0.98275827     0.00565723
 h     -2.95367801     0.54850324    -0.70120680
 h     -0.17439452     0.74621622     1.69805192
          17

 c      1.19058391    -0.45735084    -0.06262968
 c     -0.14188599    -1.10091376     0.21009083
 c     -1.06512624    -0.10612623    -0.07127883
 c     -0.82213596     1.20890626     0.93791836
 c     -0.33155291     1.19665537    -0.46187273
 c      1.08023727     0.85386689    -0.45471878
 h     -0.29474509    -2.23949871     0.37510137
 h     -1.77692772     1.50971535     1.50911303
 h     -0.86257773     1.85925312    -1.13672501
 h      1.77742933     1.61228756    -0.06474614
 o      2.39512219    -0.95963594     0.34006517
 h      2.93151653    -0.19124527     0.17440224
 c     -2.54412942    -0.49046436    -0.59150068
 h     -2.56460921    -0.90691608    -1.56823068
 h     -3.16292128    -0.99696120     0.03544164
 h     -2.98576899     0.58494603    -0.67571927
 h     -0.14173433     0.76143371     1.69619793
          17

 c      1.18149469    -0.44826317    -0.05505253
 c     -0.15762695    -1.09644147     0.21492439
 c     -1.07424998    -0.09475275    -0.08027804
 c     -0.82548221     1.18854442     0.94612906
 c     -0.31628375     1.17731508    -0.47039332
 c      1.08346301     0.84795865    -0.45830605
 h     -0.29987962    -2.16764242     0.35925185
 h     -1.78439347     1.52214629     1.52115862
 h     -0.82805874     1.91571967    -1.14827074
 h      1.79678754     1.61858297    -0.04204782
 o      2.40375507    -0.95767457     0.33898366
 h      2.97524044    -0.11471304     0.15664612
 c     -2.54190493    -0.49340013    -0.59276882
 h     -2.58146227    -0.89508189    -1.59355009
 h     -3.18012452    -1.02844915     0.08765502
 h     -3.01682739     0.60528626    -0.65150511
 h     -0.10940566     0.78598237     1.69089879
          17

 c      1.17339128    -0.44088683    -0.04637749
 c     -0.17068397    -1.09075311     0.21822227
 c     -1.08559876    -0.08429999    -0.09039944
 c     -0.82964542     1.16727266     0.95588851
 c     -0.30309199     1.15876717    -0.47871003
 c      1.08686714     0.84270828    -0.46062866
 h     -0.30654357    -2.09540375     0.34810415
 h     -1.77893725     1.53624906     1.51745208
 h     -0.78976508     1.96367848    -1.15669776
 h      1.81410836     1.61844556    -0.03021234
 o      2.41204341    -0.95424279     0.33725507
 h      3.01420695    -0.06167002     0.14482128
 c     -2.53916411    -0.49244421    -0.59339018
 h     -2.59455285    -0.88662025    -1.62328078
 h     -3.19727240    -1.06554180     0.14606282
 h     -3.04409124     0.60432598    -0.62874892
 h     -0.07859732     0.81790500     1.68333615
          17

 c      1.16671027    -0.43578512    -0.03652619
 c     -0.18062141    -1.08165040     0.21968660
 c     -1.09878552    -0.07482890    -0.10158808
 c     -0.83449443     1.14540068     0.96676469
 c     -0.29261669     1.14193990    -0.48716666
 c      1.09071217     0.83850872    -0.46154305
 h     -0.31844771    -2.04911815     0.34615161
 h     -1.76095654     1.55071122     1.49901006
 h     -0.74590060     1.99717204    -1.15726449
 h      1.82638467     1.60956210    -0.03126636
 o      2.42026158    -0.94866680     0.33476237
 h      3.03976027    -0.04280646     0.14088259
 c     -2.53709829    -0.48847034    -0.59287810
 h     -2.60391323    -0.87915969    -1.64965561
 h     -3.20335718    -1.09887562     0.19699043
 h     -3.06622564     0.58096308    -0.60786721
 h     -0.04988498     0.85470371     1.67520734
          17

 c      1.16176445    -0.43332299    -0.02550516
 c     -0.18712668    -1.06765802     0.21916883
 c     -1.11331383    -0.06630556    -0.11373288
 c     -0.83971649     1.12313684     0.97818681
 c     -0.28520617     1.12748183    -0.49594771
 c      1.09502507     0.83546198    -0.46100774
 h     -0.33835246    -2.04760388     0.35669017
 h     -1.73388624     1.56545620     1.46873890
 h     -0.69681249     2.01319744    -1.14787262
 h      1.83282691     1.59211499    -0.04584680
 o      2.42840543    -0.94082938     0.33152578
 h      3.04866207    -0.06054775     0.14502996
 c     -2.53636791    -0.48230142    -0.59112412
 h     -2.60944021    -0.87090014    -1.66606966
 h     -3.19276781    -1.12312155     0.23218472
 h     -3.08335737     0.53765684    -0.58929358
 h     -0.02361512     0.89381335     1.66814738
          17

 c      1.15876019    -0.43360641    -0.01342155
 c     -0.19025593    -1.04975711     0.21690623
 c     -1.12862259    -0.05856760    -0.12668024
 c     -0.84478770     1.10053512     0.98951058
 c     -0.28092167     1.11574606    -0.50509814
 c      1.09957563     0.83335745    -0.45907437
 h     -0.36506185    -2.08219639     0.37913402
 h     -1.70404514     1.58200278     1.43114937
 h     -0.64452293     2.01183115    -1.12872799
 h      1.83496096     1.56872522    -0.07320366
 o      2.43629111    -0.93101986     0.32766741
 h      3.04140498    -0.11145541     0.15623150
 c     -2.53717335    -0.47480747    -0.58818702
 h     -2.61106940    -0.86097501    -1.66853310
 h     -3.16368459    -1.13597129     0.24765680
 h     -3.09759844     0.48085196    -0.57333004
 h     -0.00037410     0.93293365     1.66323040
          17

 c      1.15782276    -0.43648167    -0.00047498
 c     -0.19038103    -1.03051210     0.21344908
 c     -1.14410632    -0.05135011    -0.14023828
 c     -0.84905472     1.07751225     1.00011541
 c     -0.27954050     1.10674925    -0.51450787
 c      1.10386425     0.83167607    -0.45588012
 h     -0.39418075    -2.12681202     0.40966592
 h     -1.67934848     1.60331265     1.39139360
 h     -0.59247539     1.99662635    -1.10231862
 h      1.83671902     1.54434487    -0.11130630
 o      2.44341379    -0.92008348     0.32343645
 h      3.02416494    -0.18379219     0.17171913
 c     -2.53927573    -0.46703453    -0.58416607
 h     -2.60890369    -0.84948433    -1.65607490
 h     -3.11675981    -1.13729838     0.24248854
 h     -3.11386292     0.42161818    -0.55998324
 h      0.01876782     0.97010969     1.66078082
          17

 c      1.15902117    -0.44158577     0.01307067
 c     -0.18794047    -1.01220234     0.20939291
 c     -1.15912171    -0.04434122    -0.15417661
 c     -0.85202689     1.05400773     1.00955259
 c     -0.28057849     1.10010004    -0.52387510
 c      1.10717658     0.82968000    -0.45161659
 h     -0.42125744    -2.15929880     0.44400274
 h     -1.66594754     1.63214978     1.35339170
 h     -0.54533750     1.97532983    -1.07361212
 h      1.84386899     1.52547336    -0.15739138
 o      2.44856796    -0.90980276     0.31927926
 h      3.01454383    -0.25138043     0.18575927
 c     -2.54202167    -0.46009633    -0.57918347
 h     -2.60327423    -0.83745709    -1.63082207
 h     -3.05471836    -1.12915594     0.21865251
 h     -3.13975374     0.37426779    -0.54883892
 h      0.03244918     1.00363360     1.66054734
          17

 c      1.16238296    -0.44840549     0.02691844
 c     -0.18333688    -0.99627920     0.20523747
 c     -1.17299895    -0.03722917    -0.16822993
 c     -0.85372614     1.03024249     1.01764742
 c     -0.28337862     1.09501232    -0.53272581
 c      1.10879544     0.82666168    -0.44645098
 h     -0.44312259    -2.16725110     0.47874887
 h     -1.66448674     1.66821670     1.31833804
 h     -0.50832973     1.95968393    -1.04962107
 h      1.86166787     1.51777242    -0.20922667
 o      2.44987961    -0.90263330     0.31577412
 h      3.04117110    -0.27788346     0.19066869
 c     -2.54460939    -0.45456666    -0.57344494
 h     -2.59474539    -0.82679892    -1.59800539
 h     -2.98266765    -1.11666289     0.18192688
 h     -3.18198463     0.34998115    -0.53919527
 h      0.03952282     1.03194521     1.66206589
          17

 c      1.16785889    -0.45632826     0.04075876
 c     -0.17695094    -0.98354034     0.20136550
 c     -1.18506151    -0.02974078    -0.18210550
 c     -0.85472221     1.00681864     1.02442217
 c     -0.28729628     1.09063630    -0.54061479
 c      1.10834333     0.82229524    -0.44045800
 h     -0.45780990    -2.14559620     0.51149458
 h     -1.67001014     1.70694091     1.28534344
 h     -0.48557983     1.96160537    -1.03686739
 h      1.89103445     1.52259191    -0.26625894
 o      2.44704270    -0.89912883     0.31311084
 h      3.10914501    -0.25791626     0.18519864
 c     -2.54659022    -0.44970225    -0.56735967
 h     -2.58405898    -0.82005850    -1.56550337
 h     -2.90844855    -1.10938798     0.14330256
 h     -3.24014100     0.34883850    -0.53046500
 h      0.03952328     1.05364714     1.66497576
          17

 c      1.17525399    -0.46470554     0.05428027
 c     -0.16915367    -0.97431433     0.19804969
 c     -1.19466003    -0.02167616    -0.19549275
 c     -0.85582053     0.98452947     1.02991956
 c     -0.29189551     1.08671633    -0.54747713
 c      1.10597719     0.81679489    -0.43367395
 h     -0.46431707    -2.09422712     0.54071311
 h     -1.67565813     1.74149729     1.25334063
 h     -0.47821954     1.98552414    -1.03713085
 h      1.92675114     1.53562824    -0.32905575
 o      2.44218757    -0.89755951     0.31102639
 h      3.18707400    -0.22291639     0.17557531
 c     -2.54808559    -0.44360812    -0.56158697
 h     -2.57201315    -0.81971253    -1.54199558
 h     -2.84114461    -1.12078703     0.11783371
 h     -3.30570712     0.36073970    -0.52227901
 h      0.03286785     1.06760915     1.66918969
          17

 c      1.18421220    -0.47292187     0.06718335
 c     -0.16026616    -0.96848956     0.19543849
 c     -1.20122460    -0.01293536    -0.20807562
 c     -0.85775189     0.96409702     1.03410353
 c     -0.29697398     1.08390056    -0.55373521
 c      1.10221391     0.81072062    -0.42623410
 h     -0.46271391    -2.01756199     0.56600088
 h     -1.67605578     1.76566093     1.22217063
 h     -0.48422152     2.02473122    -1.04613441
 h      1.96008602     1.54949760    -0.39752679
 o      2.43732986    -0.89662902     0.30934053
 h      3.24715540    -0.19737577     0.16676884
 c     -2.54971523    -0.43465936    -0.55661148
 h     -2.55933743    -0.82692712    -1.53338182
 h     -2.78613555    -1.16044064     0.11578619
 h     -3.36780327     0.37362275    -0.51425408
 h      0.02079464     1.07307339     1.67492935
          17

 c      1.19424231    -0.48043413     0.07919011
 c     -0.15046509    -0.96538854     0.19348435
 c     -1.20433166    -0.00353575    -0.21954485
 c     -0.86103596     0.94603205     1.03686008
 c     -0.30242161     1.08327043    -0.55999146
 c      1.09760533     0.80468260    -0.41843545
 h     -0.45480947    -1.92595233     0.58901606
 h     -1.66850985     1.77535513     1.19259151
 h     -0.50006089     2.06684084    -1.05712542
 h      1.98282313     1.55729016    -0.47001457
 o      2.43364143    -0.89591086     0.30803705
 h      3.27602310    -0.19148072     0.16100063
 c     -2.55241762    -0.42292265    -0.55219210
 h     -2.54670387    -0.84046811    -1.53950336
 h     -2.74215082    -1.22318310     0.13273956
 h     -3.41785070     0.37879307    -0.50596106
 h      0.00509778     1.06968714     1.68263322
          17

 c      1.20475702    -0.48678204     0.09004605
 c     -0.13966357    -0.96360114     0.19180571
 c     -1.20377028     0.00637748    -0.22961341
 c     -0.86594387     0.93060380     1.03803921
 c     -0.30809874     1.08573960    -0.56670985
 c      1.09254996     0.79917583    -0.41069431
 h     -0.44527068    -1.83764723     0.61519906
 h     -1.65296497     1.76907439     1.16593691
 h     -0.52221953     2.10079332    -1.06459307
 h      1.98946930     1.55438785    -0.54366003
 o      2.43176137    -0.89541881     0.30717913
 h      3.26928748    -0.20776767     0.15899631
 c     -2.55692192    -0.40989497    -0.54780204
 h     -2.53488021    -0.85680313    -1.55438150
 h     -2.70567727    -1.29258739     0.15518676
 h     -3.45073290     0.37177197    -0.49703092
 h     -0.01229642     1.05744428     1.69274672
          17

 c      1.21512889    -0.49159088     0.09952146
 c     -0.12752235    -0.96125439     0.18965605
 c     -1.19957943     0.01654103    -0.23803480
 c     -0.87247186     0.91784068     1.03750222
 c     -0.31380058     1.09181122    -0.57411501
 c      1.08725399     0.79453873    -0.40347277
 h     -0.44146725    -1.77579857     0.65422414
 h     -1.63181860     1.74804118     1.14383312
 h     -0.54778175     2.11970620    -1.06545873
 h      1.97768323     1.53876538    -0.61517764
 o      2.43196092    -0.89539647     0.30686769
 h      3.22845430    -0.24434203     0.16057525
 c     -2.56338939    -0.39731050    -0.54325720
 h     -2.52481459    -0.87147029    -1.56981328
 h     -2.67490156    -1.35290860     0.17171040
 h     -3.46460826     0.35158839    -0.48715792
 h     -0.02983497     1.03656921     1.70543031
          17

 c      1.22477128    -0.49457164     0.10741918
 c     -0.11390235    -0.95733800     0.18648895
 c     -1.19203947     0.02661234    -0.24461903
 c     -0.88030369     0.90751587     1.03516128
 c     -0.31926928     1.10156970    -0.58220676
 c      1.08174675     0.79095547    -0.39721741
 h     -0.44839316    -1.75319803     0.71334718
 h     -1.60995991     1.71649177     1.12802248
 h     -0.57455907     2.12102882    -1.05890139
 h      1.94813018     1.51083391    -0.68154888
 o      2.43399337    -0.89638393     0.30725715
 h      3.16276994    -0.29361785     0.16428578
 c     -2.57141713    -0.38656935    -0.53869063
 h     -2.51755103    -0.88055403    -1.57888051
 h     -2.64968098    -1.39401710     0.17617347
 h     -3.46093883     0.32029739    -0.47601186
 h     -0.04677328     1.00742879     1.72028366
          17

 c      1.23321490    -0.49552979     0.11359199
 c     -0.09939989    -0.95275632     0.18279759
 c     -1.18162367     0.03621792    -0.24923811
 c     -0.88880702     0.89913615     1.03100432
 c     -0.32421233     1.11469974    -0.59078250
 c      1.07588614     0.78845784    -0.39230655
 h     -0.46263387    -1.76009603     0.78735535
 h     -1.59467406     1.68173277     1.12022891
 h     -0.60118559     2.10633184    -1.04607868
 h      1.90445859     1.47338077    -0.74066695
 o      2.43663646    -0.89955684     0.30864297
 h      3.09597255    -0.33672847     0.16588948
 c     -2.58011037    -0.37875601    -0.53432086
 h     -2.51407587    -0.88144915    -1.57751687
 h     -2.63057042    -1.41075324     0.16637173
 h     -3.44508464     0.28307339    -0.46309346
 h     -0.06334243     0.97055222     1.73622767
          17

 c      1.24012746    -0.49438109     0.11796050
 c     -0.08504195    -0.94921672     0.17977410
 c     -1.16892438     0.04498788    -0.25182051
 c     -0.89717037     0.89204509     1.02510391
 c     -0.32830433     1.13046031    -0.59943943
 c      1.06934027     0.78692095    -0.38899287
 h     -0.47597717    -1.77706455     0.86238150
 h     -1.59427389     1.65264062     1.12197861
 h     -0.62739672     2.08152346    -1.03010177
 h      1.85339175     1.43159020    -0.79205652
 o      2.43766367    -0.90682655     0.31152386
 h      3.06667234    -0.34202831     0.15738134
 c     -2.58815377    -0.37476280    -0.53032916
 h     -2.51517154    -0.87305542    -1.56478280
 h     -2.61823452    -1.40156188     0.14259443
 h     -3.42677027     0.24826739    -0.44755073
 h     -0.08053807     0.92675153     1.75164189
          17

 c      1.24528880    -0.49113745     0.12051149
 c     -0.07173498    -0.94794403     0.17844400
 c     -1.15457646     0.05257855    -0.25234780
 c     -0.90476588     0.88575885     1.01762569
 c     -0.33117975     1.14768268    -0.60758595
 c      1.06160277     0.78609352    -0.38735670
 h     -0.48178558    -1.78973321     0.92602394
 h     -1.61437245     1.63539672     1.13422360
 h     -0.65442304     2.05687125    -1.01595812
 h      1.80425179     1.39259136    -0.83744392
 o      2.43643452    -0.91878041     0.31610175
 h      3.08779719    -0.29841098     0.13516981
 c     -2.59406937    -0.37518307    -0.52683101
 h     -2.52127973    -0.85580991    -1.54289549
 h     -2.61316904    -1.36821147     0.10720834
 h     -3.41810755     0.22572372    -0.42814502
 h     -0.09961342     0.87724591     1.76471527
          17

 c      1.24861191    -0.48590939     0.12129279
 c     -0.06010660    -0.94948452     0.17939193
 c     -1.13920026     0.05867838    -0.25085957
 c     -0.91154646     0.88033134     1.00885631
 c     -0.33247237     1.16498264    -0.61454698
 c      1.05217511     0.78574204    -0.38734214
 h     -0.47654818    -1.79089913     0.97066383
 h     -1.65376769     1.62906967     1.15667898
 h     -0.68479530     2.04471118    -1.00943733
 h      1.76672849     1.36358897    -0.88023278
 o      2.43511218    -0.93337396     0.32182899
 h      3.12697339    -0.23633773     0.10736872
 c     -2.59685031    -0.37979295    -0.52387286
 h     -2.53238890    -0.83171682    -1.51740716
 h     -2.61554582    -1.31708290     0.06534076
 h     -3.42688852     0.22188390    -0.40384201
 h     -0.12152458     0.82368192     1.77387703
          17

 c      1.25019244    -0.47897105     0.12042322
 c     -0.05052135    -0.95390311     0.18284791
 c     -1.12338188     0.06299538    -0.24746017
 c     -0.91805200     0.87629329     0.99922085
 c     -0.33199487     1.18132639    -0.61982465
 c      1.04094100     0.78590535    -0.38895170
 h     -0.45911367    -1.77820806     0.99265845
 h     -1.70469002     1.62646833     1.18736790
 h     -0.72036344     2.05310692    -1.01431704
 h      1.74678339     1.34861187    -0.92296610
 o      2.43545680    -0.94857506     0.32808436
 h      3.15604228    -0.18518840     0.08281117
 c     -2.59652980    -0.38694605    -0.52148685
 h     -2.54805205    -0.80414074    -1.49701247
 h     -2.62520304    -1.26194043     0.02646525
 h     -3.45004534     0.23520926    -0.37496298
 h     -0.14658972     0.76802854     1.77813882
          17

 c      1.25027251    -0.47079051     0.11809160
 c     -0.04309267    -0.96092206     0.18877672
 c     -1.10768604     0.06524837    -0.24231978
 c     -0.92504032     0.87424285     0.98923986
 c     -0.32998377     1.19655571    -0.62334115
 c      1.02841754     0.78703144    -0.39246133
 h     -0.43003757    -1.75256990     0.99144462
 h     -1.75722715     1.61924203     1.22301162
 h     -0.75941303     2.07992872    -1.02973394
 h      1.74384869     1.34653769    -0.96450208
 o      2.43803059    -0.96320538     0.33445925
 h      3.16344026    -0.15951126     0.06637076
 c     -2.59388905    -0.39371108    -0.51989119
 h     -2.56766204    -0.77680838    -1.49145774
 h     -2.64200548    -1.22509256     0.00495029
 h     -3.47636594     0.25806837    -0.34345873
 h     -0.17443544     0.71241829     1.77723352
          17

 c      1.24915172    -0.46198204     0.11453416
 c     -0.03765745    -0.96992684     0.19685683
 c     -1.09266429     0.06518622    -0.23566874
 c     -0.93315864     0.87455425     0.97945108
 c     -0.32709240     1.21120935    -0.62537009
 c      1.01560195     0.78979882    -0.39837495
 h     -0.39159982    -1.71812401     0.96981239
 h     -1.80310938     1.60155852     1.25990852
 h     -0.79661922     2.11502032    -1.05105659
 h      1.75241658     1.35270784    -1.00029368
 o      2.44271782    -0.97658987     0.34068284
 h      3.14673699    -0.16485304     0.06025640
 c     -2.58971523    -0.39736794    -0.51943689
 h     -2.59080983    -0.75197971    -1.50664678
 h     -2.66624056    -1.22705616     0.01347941
 h     -3.49439441     0.28231238    -0.31188511
 h     -0.20412518     0.65900629     1.77156220
          17

 c      1.24710024    -0.45321592     0.11000375
 c     -0.03372566    -0.97985578     0.20633477
 c     -1.07883384     0.06262980    -0.22778379
 c     -0.94281716     0.87731799     0.97034597
 c     -0.32412065     1.22591531    -0.62626394
 c      1.00361442     0.79480660    -0.40717300
 h     -0.34839903    -1.68361067     0.93553604
 h     -1.83705407     1.57091790     1.29463380
 h     -0.82595888     2.14727252    -1.07298344
 h      1.76581497     1.36206188    -1.02518950
 o      2.44905412    -0.98835199     0.34657156
 h      3.10842361    -0.20152415     0.06501425
 c     -2.58457552    -0.39752754    -0.51994945
 h     -2.61719513    -0.72931475    -1.54019594
 h     -2.69728253    -1.26583455     0.04978024
 h     -3.49657746     0.30240115    -0.28242388
 h     -0.23435929     0.60987372     1.76201270
          17

 c      1.24431290    -0.44512254     0.10474333
 c     -0.03047579    -0.98908459     0.21586470
 c     -1.06664961     0.05750526    -0.21896882
 c     -0.95416986     0.88237388     0.96232712
 c     -0.32178690     1.24102257    -0.62627129
 c      0.99344748     0.80238373    -0.41911850
 h     -0.30776062    -1.66396258     0.90315399
 h     -1.85684869     1.52772758     1.32444574
 h     -0.84304375     2.16886750    -1.09151559
 h      1.77868458     1.37097349    -1.03563000
 o      2.45625922    -0.99848555     0.35206567
 h      3.05617053    -0.26392717     0.07912622
 c     -2.57898345    -0.39585768    -0.52078437
 h     -2.64609855    -0.70678947    -1.58248686
 h     -2.73199027    -1.31967945     0.09804899
 h     -3.47943944     0.31562135    -0.25653457
 h     -0.26367789     0.56697497     1.74972363
          17

 c      1.24092325    -0.43820304     0.09896371
 c     -0.02699700    -0.99575691     0.22382323
 c     -1.05649004     0.04985931    -0.20953073
 c     -0.96710378     0.88934054     0.95566496
 c     -0.32063601     1.25654127    -0.62548693
 c      0.98585698     0.81253880    -0.43419357
 h     -0.27751609    -1.67690039     0.89020259
 h     -1.86336595     1.47484753     1.34762818
 h     -0.84579695     2.17600039    -1.10441349
 h      1.78777410     1.37765524    -1.03036766
 o      2.46301089    -1.00771002     0.35737597
 h      3.00678351    -0.33531621     0.09683598
 c     -2.57335049    -0.39413116    -0.52154151
 h     -2.67614939    -0.68246403    -1.62198776
 h     -2.76619583    -1.36799473     0.14276512
 h     -3.44281564     0.32150285    -0.23489052
 h     -0.29061683     0.53211305     1.73587584
          17

 c      1.23708452    -0.43274286     0.09281609
 c     -0.02286212    -0.99904192     0.22954896
 c     -1.04865539     0.03987392    -0.19976362
 c     -0.98120315     0.89763088     0.95043986
 c     -0.32100136     1.27218182    -0.62385063
 c      0.98129931     0.82497435    -0.45209906
 h     -0.25999501    -1.72881718     0.90267486
 h     -1.86090304     1.41732693     1.36396024
 h     -0.83444194     2.16851319    -1.11116664
 h      1.79210623     1.38208002    -1.01045923
 o      2.46723369    -1.01780815     0.36315054
 h      2.98947336    -0.38290191     0.10568329
 c     -2.56784016    -0.39349050    -0.52218545
 h     -2.70560953    -0.65542809    -1.64953979
 h     -2.79645959    -1.39894221     0.17431010
 h     -3.38951483     0.32164385    -0.21727260
 h     -0.31379482     0.50691677     1.72157883
          17

 c      1.23306566    -0.42876550     0.08636820
 c     -0.01831419    -0.99990229     0.23394612
 c     -1.04336859     0.02786607    -0.18993836
 c     -0.99572914     0.90649210     0.94648773
 c     -0.32295873     1.28737369    -0.62114586
 c      0.97985256     0.83912196    -0.47227215
 h     -0.25034989    -1.80615786     0.92810972
 h     -1.85740985     1.36194562     1.37519607
 h     -0.81155128     2.14979399    -1.11311465
 h      1.79317229     1.38596097    -0.97911443
 o      2.46735071    -1.03012156     0.36993060
 h      3.02570927    -0.38226309     0.09537249
 c     -2.56230752    -0.39463692    -0.52285090
 h     -2.73278338    -0.62583788    -1.65978936
 h     -2.82044223    -1.40736881     0.18786091
 h     -3.32530241     0.31997010    -0.20234869
 h     -0.33194778     0.49277345     1.70785095
          17

 c      1.22926693    -0.42607213     0.07960153
 c     -0.01377898    -0.99999589     0.23831356
 c     -1.04076298     0.01424911    -0.18029715
 c     -1.00973562     0.91513709     0.94342777
 c     -0.32628242     1.30125325    -0.61699365
 c      0.98116544     0.85419260    -0.49392676
 h     -0.24243225    -1.88814636     0.94962291
 h     -1.86314120     1.31578608     1.38481143
 h     -0.78216616     2.12696195    -1.11377126
 h      1.79505443     1.39272009    -0.94129923
 o      2.46435900    -1.04312998     0.37710370
 h      3.09628355    -0.35590854     0.07450519
 c     -2.55634375    -0.39807431    -0.52369953
 h     -2.75631174    -0.59463669    -1.65118148
 h     -2.83673282    -1.39212918     0.18159464
 h     -3.25836368     0.32274595    -0.18757538
 h     -0.34396968     0.49073277     1.69563524
          17

 c      1.22613292    -0.42435298     0.07243998
 c     -0.00953215    -1.00060786     0.24345462
 c     -1.04086232    -0.00052856    -0.17104812
 c     -1.02244881     0.92298237     0.94085794
 c     -0.33048408     1.31273523    -0.61088882
 c      0.98455557     0.86927954    -0.51616158
 h     -0.23238532    -1.95887529     0.95647432
 h     -1.88614736     1.28361684     1.39595891
 h     -0.75319919     2.11009052    -1.11868257
 h      1.80358349     1.40682415    -0.90260668
 o      2.46004138    -1.05474609     0.38375659
 h      3.16991533    -0.33627285     0.05684574
 c     -2.54947196    -0.40407826    -0.52480770
 h     -2.77539204    -0.56328012    -1.62585643
 h     -2.84477727    -1.35502739     0.15594468
 h     -3.19697054     0.33692711    -0.16990301
 h     -0.34900875     0.50143897     1.68580158
          17

 c      1.22405746    -0.42329052     0.06478761
 c     -0.00567956    -1.00247046     0.24966126
 c     -1.04356393    -0.01603857    -0.16235764
 c     -1.03371691     0.92982795     0.93863385
 c     -0.33504104     1.32085617    -0.60239729
 c      0.98931620     0.88356057    -0.53814685
 h     -0.21848721    -2.00902027     0.94421712
 h     -1.92682168     1.26592460     1.40855352
 h     -0.73100995     2.10832869    -1.13333774
 h      1.82348527     1.43185605    -0.86729253
 o      2.45545043    -1.06392824     0.38938649
 h      3.22754105    -0.33955272     0.04978169
 c     -2.54143366    -0.41232525    -0.52602902
 h     -2.79002792    -0.53347875    -1.58984817
 h     -2.84521458    -1.30141814     0.11407891
 h     -3.14558683     0.36610762    -0.14775368
 h     -0.34664792     0.52512638     1.67907145
          17

 c      1.22333495    -0.42261543     0.05655785
 c     -0.00220756    -1.00588855     0.25690389
 c     -1.04863453    -0.03190278    -0.15433500
 c     -1.04401642     0.93578011     0.93693096
 c     -0.33972666     1.32531813    -0.59151574
 c      0.99509871     0.89653391    -0.55927865
 h     -0.20030771    -2.03409802     0.91237566
 h     -1.97757208     1.25984808     1.41893873
 h     -0.71799942     2.12365480    -1.15901059
 h      1.85458590     1.46803291    -0.83678831
 o      2.45104495    -1.07035731     0.39379691
 h      3.26016895    -0.37064066     0.05586369
 c     -2.53222762    -0.42146213    -0.52700642
 h     -2.80126694    -0.50681237    -1.55300586
 h     -2.84089552    -1.24236222     0.06361140
 h     -3.10312682     0.40713228    -0.12277887
 h     -0.33714659     0.56165731     1.67584108
          17

 c      1.22414487    -0.42212108     0.04769075
 c      0.00098813    -1.01081817     0.26493464
 c     -1.05571753    -0.04779628    -0.14701451
 c     -1.05400297     0.94103400     0.93605084
 c     -0.34467977     1.32663664    -0.57882451
 c      1.00201170     0.90808811    -0.57915691
 h     -0.17824438    -2.03339662     0.86310692
 h     -2.02786192     1.26169902     1.42250666
 h     -0.71206544     2.14908000    -1.19081918
 h      1.89097983     1.51158465    -0.81032474
 o      2.44695564    -1.07408199     0.39695409
 h      3.26453128    -0.42875617     0.07506699
 c     -2.52175813    -0.42909833    -0.52755818
 h     -2.81101788    -0.48417858    -1.52708745
 h     -2.83837182    -1.19686448     0.01841958
 h     -3.06571362     0.45161807    -0.09911898
 h     -0.32166138     0.61055912     1.67595806
          17

 c      1.22655364    -0.42165698     0.03816193
 c      0.00409912    -1.01681773     0.27328383
 c     -1.06433649    -0.06343419    -0.14034641
 c     -1.06411660     0.94574611     0.93624066
 c     -0.35014601     1.32567191    -0.56520491
 c      1.01034168     0.91834832    -0.59745202
 h     -0.15346020    -2.01050749     0.80108731
 h     -2.06878466     1.26852097     1.41599440
 h     -0.70954712     2.17392035    -1.22080502
 h      1.92428600     1.55672681    -0.78678215
 o      2.44301596    -1.07543328     0.39895786
 h      3.24244000    -0.50881772     0.10526157
 c     -2.50970554    -0.43262318    -0.52797978
 h     -2.82088130    -0.46547795    -1.52089840
 h     -2.84696434    -1.18705312    -0.00500649
 h     -3.03028089     0.49044822    -0.08112431
 h     -0.30233396     0.67100140     1.67858612
          17

 c      1.23053283    -0.42111564     0.02798684
 c      0.00741363    -1.02286479     0.28119053
 c     -1.07388488    -0.07855225    -0.13419882
 c     -1.07445473     0.95002313     0.93763244
 c     -0.35624367     1.32314244    -0.55148046
 c      1.02023294     0.92748180    -0.61382299
 h     -0.12806981    -1.97559672     0.73419680
 h     -2.09477754     1.27841645     1.39811600
 h     -0.70774572     2.18928800    -1.24192895
 h      1.94733707     1.59802979    -0.76577586
 o      2.43850940    -1.07514249     0.40011625
 h      3.20465253    -0.59954887     0.14103268
 c     -2.49624192    -0.43102627    -0.52842276
 h     -2.83049078    -0.45004384    -1.53524151
 h     -2.87079513    -1.21932467    -0.00154170
 h     -2.99586617     0.51688098    -0.07187676
 h     -0.28215654     0.74168797     1.68228685
          17

 c      1.23599332    -0.42041103     0.01721636
 c      0.01130180    -1.02717320     0.28758488
 c     -1.08362702    -0.09289089    -0.12837037
 c     -1.08480080     0.95395291     0.94023602
 c     -0.36290701     1.31946037    -0.53826127
 c      1.03155199     0.93558934    -0.62791389
 h     -0.10517945    -1.94788118     0.67370139
 h     -2.10378023     1.29044664     1.36934570
 h     -0.70552774     2.18994096    -1.24975386
 h      1.95586468     1.63164608    -0.74770143
 o      2.43167330    -1.07451413     0.40107298
 h      3.17868000    -0.68074680     0.17169766
 c     -2.48257348    -0.42560803    -0.52848112
 h     -2.83713601    -0.43738709    -1.56290604
 h     -2.90315007    -1.27612457     0.01728687
 h     -2.96329951     0.52746865    -0.07283624
 h     -0.26459051     0.82070668     1.68533588
          17

 c      1.24282476    -0.41943394     0.00591271
 c      0.01608609    -1.02763910     0.29140648
 c     -1.09274329    -0.10618777    -0.12262010
 c     -1.09468241     0.95762644     0.94393029
 c     -0.36992958     1.31474975    -0.52592446
 c      1.04389332     0.94265979    -0.63938045
 h     -0.08780382    -1.95086278     0.63066086
 h     -2.09720693     1.30457809     1.33162295
 h     -0.70308362     2.17409890    -1.24256024
 h      1.94871425     1.65566880    -0.73339894
 o      2.42017534    -1.07488902     0.40257873
 h      3.20151688    -0.73200558     0.18509824
 c     -2.47022511    -0.41838675    -0.52792534
 h     -2.83713578    -0.42744269    -1.59349688
 h     -2.93382865    -1.33453337     0.03697102
 h     -2.93467048     0.52203990    -0.08384331
 h     -0.25300847     0.90546670     1.68617390
          17

 c      1.25089826    -0.41799581    -0.00589034
 c      0.02179511    -1.02351050     0.29229913
 c     -1.10041268    -0.11816656    -0.11671051
 c     -1.10341399     0.96112867     0.94844733
 c     -0.37701931     1.30888393    -0.51461269
 c      1.05662560     0.94854219    -0.64792098
 h     -0.07646111    -1.99307146     0.60805229
 h     -2.08010900     1.32178467     1.28811481
 h     -0.70169462     2.14306753    -1.22122644
 h      1.92767692     1.67028126    -0.72383900
 o      2.40429537    -1.07611987     0.40458034
 h      3.27004348    -0.75727343     0.18234367
 c     -2.46031744    -0.41102435    -0.52701308
 h     -2.82744656    -0.42039203    -1.61808029
 h     -2.95569981    -1.37915198     0.04848136
 h     -2.91308922     0.50378755    -0.10303159
 h     -0.25009883     0.99283394     1.68384909
          17

 c      1.26003881    -0.41582881    -0.01819880
 c      0.02812959    -1.01625375     0.29072890
 c     -1.10590716    -0.12853460    -0.11044403
 c     -1.11016198     0.96450991     0.95338629
 c     -0.38382455     1.30148161    -0.50420779
 c      1.06893899     0.95292304    -0.65330186
 h     -0.06877517    -2.05785910     0.59966019
 h     -2.06089903     1.34411722     1.24273050
 h     -0.70371438     2.10129766    -1.18941993
 h      1.89737112     1.67795699    -0.71992669
 o      2.38677405    -1.07726538     0.40645913
 h      3.34389699    -0.77380333     0.17405694
 c     -2.45339868    -0.40484522    -0.52626388
 h     -2.80641277    -0.41647384    -1.63113613
 h     -2.96520505    -1.40211846     0.04772929
 h     -2.90260359     0.47940907    -0.12678019
 h     -0.25736002     1.07943207     1.67832475
          17

 c      1.27000574    -0.41265819    -0.03102443
 c      0.03471902    -1.00803603     0.28732622
 c     -1.10867998    -0.13700033    -0.10367847
 c     -1.11415435     0.96779591     0.95830241
 c     -0.38992932     1.29189382    -0.49431201
 c      1.07990334     0.95533558    -0.65537350
 h     -0.06190650    -2.12088932     0.59784342
 h     -2.04914604     1.37415205     1.19899556
 h     -0.71261771     2.05651546    -1.15381500
 h      1.86483412     1.68344934    -0.72241799
 o      2.36977056    -1.07788046     0.40783772
 h      3.39321857    -0.79119473     0.16727528
 c     -2.44951058    -0.40098810    -0.52619955
 h     -2.77382723    -0.41590539    -1.63078278
 h     -2.96117018    -1.40037926     0.03347216
 h     -2.90770284     0.45810557    -0.15031401
 h     -0.27473783     1.16200027     1.67061415
          17

 c      1.28048376    -0.40827327    -0.04434764
 c      0.04129182    -1.00044034     0.28251867
 c     -1.10843257    -0.14329476    -0.09633181
 c     -1.11508372     0.97110199     0.96284851
 c     -0.39487977     1.27931265    -0.48433925
 c      1.08861184     0.95526711    -0.65408301
 h     -0.05396653    -2.16486708     0.59770080
 h     -2.05077993     1.41318796     1.15860267
 h     -0.73257991     2.01847910    -1.12308690
 h      1.83790474     1.69273124    -0.73187298
 o      2.35442983    -1.07793178     0.40860246
 h      3.40491520    -0.81237195     0.16484846
 c     -2.44835901    -0.40022152    -0.52709852
 h     -2.73077375    -0.41885884    -1.61867091
 h     -2.94408824    -1.37426156     0.00621531
 h     -2.93157838     0.44787642    -0.16959144
 h     -0.30050105     1.23777687     1.66275392
          17

 c      1.29108837    -0.40257079    -0.05809517
 c      0.04769684    -0.99433317     0.27654846
 c     -1.10513960    -0.14719695    -0.08838437
 c     -1.11340038     0.97477512     0.96684111
 c     -0.39833212     1.26315552    -0.47384315
 c      1.09445921     0.95242117    -0.64949258
 h     -0.04396704    -2.18087913     0.59675603
 h     -2.06419177     1.45921585     1.12107735
 h     -0.76669625     1.99460205    -1.10411723
 h      1.82193877     1.71010278    -0.74850728
 o      2.34130087    -1.07754671     0.40876363
 h      3.37563451    -0.83740020     0.16751955
 c     -2.44953512    -0.40249163    -0.52880496
 h     -2.67942100    -0.42542447    -1.60000711
 h     -2.91624952    -1.32782252    -0.03174252
 h     -2.97344896     0.45044085    -0.18364267
 h     -0.33150121     1.30481940     1.65758191
          17

 c      1.30138636    -0.39558837    -0.07212431
 c      0.05388168    -0.99007040     0.26955468
 c     -1.09902810    -0.14857068    -0.07987079
 c     -1.11010161     0.97936741     0.97019814
 c     -0.40028951     1.24354429    -0.46292154
 c      1.09738692     0.94700832    -0.64181173
 h     -0.03149468    -2.16590012     0.59397456
 h     -2.08185096     1.50709158     1.08508606
 h     -0.81419793     1.98460098    -1.09728587
 h      1.81685833     1.73493379    -0.77182377
 o      2.33049080    -1.07691882     0.40840264
 h      3.30903344    -0.86485124     0.17464278
 c     -2.45256149    -0.40664636    -0.53084034
 h     -2.62261612    -0.43553958    -1.58315587
 h     -2.88280136    -1.27104301    -0.07517374
 h     -3.02768872     0.46023537    -0.19485250
 h     -0.36394007     1.36208364     1.65821703
          17

 c      1.31092678    -0.38753353    -0.08621078
 c      0.05987002    -0.98761399     0.26161143
 c     -1.09052421    -0.14740583    -0.07086040
 c     -1.10621489     0.98546232     0.97287708
 c     -0.40116343     1.22131483    -0.45220332
 c      1.09782577     0.93976972    -0.63142220
 h     -0.01653858    -2.12140483     0.58933253
 h     -2.09529883     1.55079692     1.04977961
 h     -0.86969049     1.98073731    -1.09665112
 h      1.81770676     1.76152741    -0.80026255
 o      2.32143847    -1.07631957     0.40771377
 h      3.21912926    -0.89145665     0.18338190
 c     -2.45668398    -0.41051202    -0.53291153
 h     -2.56308350    -0.44894845    -1.57741803
 h     -2.85327233    -1.22304215    -0.11425513
 h     -3.08619057     0.46878224    -0.20688391
 h     -0.39449243     1.40913193     1.66725101
          17

 c      1.31927451    -0.37878583    -0.10005346
 c      0.06574070    -0.98648461     0.25271038
 c     -1.08018483    -0.14384768    -0.06143492
 c     -1.10243803     0.99354853     0.97488924
 c     -0.40155199     1.19756416    -0.44243355
 c      1.09639195     0.93171033    -0.61885652
 h      0.00051466    -2.05396829     0.58404681
 h     -2.09852859     1.58542872     1.01512497
 h     -0.92563528     1.97345315    -1.09481766
 h      1.81802880     1.78233533    -0.83132906
 o      2.31235056    -1.07618565     0.40715445
 h      3.13913212    -0.91070436     0.18628839
 c     -2.46086679    -0.41144352    -0.53535010
 h     -2.50263658    -0.46524740    -1.58837263
 h     -2.84015892    -1.20970820    -0.13603573
 h     -3.14136737     0.46911641    -0.22271752
 h     -0.42124597     1.44556968     1.68593154
          17

 c      1.32603296    -0.36986181    -0.11330830
 c      0.07160781    -0.98557844     0.24268573
 c     -1.06863221    -0.13819960    -0.05166345
 c     -1.09905701     1.00397376     0.97633312
 c     -0.40197674     1.17330591    -0.43416628
 c      1.09361946     0.92383028    -0.60474078
 h      0.01880222    -1.97751876     0.58149478
 h     -2.08886639     1.60802880     0.98165318
 h     -0.97515066     1.95570956    -1.08659317
 h      1.81267695     1.79116197    -0.86215577
 o      2.30049120    -1.07706980     0.40745832
 h      3.11703334    -0.91399250     0.17136902
 c     -2.46453028    -0.40811859    -0.53863136
 h     -2.44239828    -0.48389436    -1.61404177
 h     -2.84914749    -1.24404229    -0.13473715
 h     -3.18765833     0.45748128    -0.24397152
 h     -0.44392886     1.47062615     1.71375320
          17

 c      1.33086910    -0.36133610    -0.12564938
 c      0.07757385    -0.98308483     0.23113139
 c     -1.05651719    -0.13090569    -0.04159097
 c     -1.09600650     1.01691190     0.97738982
 c     -0.40275714     1.14939991    -0.42770389
 c      1.08984555     0.91699120    -0.58973484
 h      0.03707110    -1.91452019     0.58825963
 h     -2.06685681     1.61779586     0.95015296
 h     -1.01327908     1.92401381    -1.06978499
 h      1.79882669     1.78459892    -0.89006881
 o      2.28580144    -1.07900661     0.40873961
 h      3.15854639    -0.90138864     0.13685489
 c     -2.46805855    -0.40190919    -0.54265067
 h     -2.38381930    -0.50407821    -1.64614187
 h     -2.87210666    -1.31012323    -0.11900813
 h     -3.22188196     0.43334461    -0.27096944
 h     -0.46342719     1.48321018     1.74867424
          17

 c      1.33357999    -0.35378670    -0.13680001
 c      0.08365626    -0.97723718     0.21757927
 c     -1.04452301    -0.12252513    -0.03123592
 c     -1.09294101     1.03230233     0.97828410
 c     -0.40398363     1.12658941    -0.42314254
 c      1.08519559     0.91185655    -0.57447174
 h      0.05433088    -1.88753750     0.61219306
 h     -2.03620924     1.61625189     0.92141405
 h     -1.03725608     1.87808091    -1.04484246
 h      1.77603504     1.76231511    -0.91303427
 o      2.27139976    -1.08143570     0.41018022
 h      3.21870790    -0.88281307     0.09619031
 c     -2.47193784    -0.39529185    -0.54716788
 h     -2.32912289    -0.52467163    -1.67475456
 h     -2.89673158    -1.38173820    -0.10164762
 h     -3.24336379     0.39898425    -0.30294277
 h     -0.48104199     1.48235931     1.78777178
          17

 c      1.33415377    -0.34776884    -0.14652491
 c      0.08973675    -0.96803236     0.20218465
 c     -1.03336997    -0.11369019    -0.02058631
 c     -1.08927112     1.04978833     0.97924360
 c     -0.40551117     1.10551510    -0.42040909
 c      1.07960133     0.90882917    -0.55948799
 h      0.07061073    -1.89945625     0.65449046
 h     -2.00389108     1.60742500     0.89596451
 h     -1.04670167     1.82060024    -1.01459747
 h      1.74619819     1.72713297    -0.93008986
 o      2.25969473    -1.08390014     0.41105612
 h      3.26263038    -0.86620664     0.06115458
 c     -2.47607350    -0.39030744    -0.55219899
 h     -2.28088978    -0.54443208    -1.69206187
 h     -2.91477710    -1.44033474    -0.09102587
 h     -3.25424008     0.35922950    -0.33819627
 h     -0.49791489     1.46773050     1.82796549
          17

 c      1.33275267    -0.34376645    -0.15462683
 c      0.09561202    -0.95743676     0.18603107
 c     -1.02378348    -0.10506348    -0.00959378
 c     -1.08423585     1.06873170     0.98047100
 c     -0.40693549     1.08666093    -0.41924851
 c      1.07281739     0.90797280    -0.54515282
 h      0.08643299    -1.93114473     0.70596468
 h     -1.97946998     1.59744351     0.87386080
 h     -1.04416401     1.75743885    -0.98438898
 h      1.71362138     1.68514758    -0.94182759
 o      2.25175423    -1.08614945     0.41097502
 h      3.27535618    -0.85554918     0.03775816
 c     -2.47983466    -0.38840744    -0.55788994
 h     -2.24143069    -0.56229158    -1.69372191
 h     -2.92224014    -1.47628474    -0.09101408
 h     -3.25955487     0.32107638    -0.37439276
 h     -0.51474449     1.43988295     1.86657124
          17

 c      1.32964703    -0.34213996    -0.16095112
 c      0.10106215    -0.94768079     0.17047547
 c     -1.01642369    -0.09730772     0.00182367
 c     -1.07716550     1.08839174     0.98210778
 c     -0.40757771     1.07027122    -0.41919593
 c      1.06446309     0.90898000    -0.53162088
 h      0.10194850    -1.96107061     0.75444796
 h     -1.97202643     1.59250911     0.85484309
 h     -1.03568448     1.69773524    -0.96215561
 h      1.68477033     1.64531825    -0.95070679
 o      2.24789144    -1.08803690     0.40973683
 h      3.25288125    -0.85257282     0.02848428
 c     -2.48236038    -0.39059332    -0.56431002
 h     -2.21230954    -0.57759038    -1.67894540
 h     -2.91764042    -1.48559637    -0.10283142
 h     -3.26604652     0.29222601    -0.40919627
 h     -0.53169667     1.40031709     1.90165507
          17

 c      1.32515275    -0.34308510    -0.16539582
 c      0.10584739    -0.94030692     0.15661038
 c     -1.01181113    -0.09104244     0.01375571
 c     -1.06793293     1.10823181     0.98416026
 c     -0.40662338     1.05639779    -0.41965160
 c      1.05418546     0.91131276    -0.51887802
 h      0.11691738    -1.97588913     0.79088283
 h     -1.98473616     1.59559348     0.83911110
 h     -1.02973391     1.65217330    -0.95712856
 h      1.66662226     1.61722514    -0.96035032
 o      2.24795537    -1.08948188     0.40727003
 h      3.19790070    -0.85756679     0.03346116
 c     -2.48297655    -0.39731615    -0.57129549
 h     -2.19396042    -0.59025327    -1.65047447
 h     -2.90100755    -1.46790384    -0.12608512
 h     -3.27875625     0.27805221    -0.44117968
 h     -0.54840849     1.35130596     1.93221404
          17

 c      1.31959118    -0.34661810    -0.16791996
 c      0.10969521    -0.93618951     0.14518990
 c     -1.01027882    -0.08677294     0.02625388
 c     -1.05717313     1.12806553     0.98644823
 c     -0.40358848     1.04522540    -0.42019784
 c      1.04198666     0.91455365    -0.50693983
 h      0.13093418    -1.96977895     0.81007403
 h     -2.01207749     1.60508846     0.82801927
 h     -1.03244641     1.62790068    -0.97556913
 h      1.66313043     1.60667152    -0.97307384
 o      2.25123691    -1.09051157     0.40369526
 h      3.12153413    -0.86887438     0.04960053
 c     -2.48154699    -0.40822672    -0.57838096
 h     -2.18530250    -0.60092439    -1.61488592
 h     -2.87379035    -1.42642429    -0.15881806
 h     -3.29735714     0.27876309    -0.47027830
 h     -0.56410093     1.29557868     1.95811637
          17

 c      1.31326708    -0.35257827    -0.16855218
 c      0.11231251    -0.93572802     0.13669548
 c     -1.01195361    -0.08480494     0.03927894
 c     -1.04595834     1.14789307     0.98867636
 c     -0.39883831     1.03738831    -0.42096272
 c      1.02848656     0.91867188    -0.49605670
 h      0.14353407    -1.94194253     0.80985499
 h     -2.04334762     1.61706324     0.82364028
 h     -1.04219216     1.62364730    -1.01598371
 h      1.67238461     1.61254594    -0.98734588
 o      2.25602130    -1.09139562     0.39953504
 h      3.05048363    -0.88087424     0.06741113
 c     -2.47841019    -0.42202542    -0.58490457
 h     -2.18349604    -0.61096374    -1.58266767
 h     -2.83966780    -1.36997066    -0.19662092
 h     -3.31622213     0.28968642    -0.49726175
 h     -0.57785311     1.23596327     1.97969010
          17

 c      1.30646172    -0.36062578    -0.16740325
 c      0.11341052    -0.93891587     0.13135243
 c     -1.01675986    -0.08517771     0.05265946
 c     -1.03530116     1.16767288     0.99058264
 c     -0.39349856     1.03374172    -0.42252338
 c      1.01480737     0.92388057    -0.48666497
 h      0.15423318    -1.89563066     0.79079522
 h     -2.06819184     1.62808977     0.82770932
 h     -1.05100666     1.63162671    -1.06993772
 h      1.68791655     1.62866339    -0.99836121
 o      2.25947796    -1.09273466     0.39582170
 h      3.02871341    -0.88281730     0.06954540
 c     -2.47388123    -0.43642353    -0.59037032
 h     -2.18444750    -0.62205683    -1.56627576
 h     -2.80606471    -1.31671079    -0.23105056
 h     -3.32810439     0.30422490    -0.52284699
 h     -0.58893217     1.17517728     1.99704880
          17

 c      1.29943031    -0.37023784    -0.16467744
 c      0.11271811    -0.94524460     0.12903783
 c     -1.02443643    -0.08764947     0.06608314
 c     -1.02589075     1.18722451     0.99203945
 c     -0.38891245     1.03485529    -0.42545845
 c      1.00220216     0.93030243    -0.47915874
 h      0.16262080    -1.83907930     0.75705718
 h     -2.07955684     1.63638320     0.84101123
 h     -1.05071533     1.64337695    -1.12727960
 h      1.70250251     1.64805317    -1.00091055
 o      2.26032352    -1.09482758     0.39305205
 h      3.07526392    -0.86933828     0.04781873
 c     -2.46779814    -0.44843148    -0.59495208
 h     -2.18466963    -0.63529664    -1.57447765
 h     -2.78421787    -1.29435346    -0.24973049
 h     -3.32744329     0.31651634    -0.54722421
 h     -0.59697860     1.11582314     2.00956816
          17

 c      1.29239488    -0.38074583    -0.16065670
 c      0.10998208    -0.95349495     0.12910676
 c     -1.03456706    -0.09174388     0.07912948
 c     -1.01804951     1.20622648     0.99306021
 c     -0.38625018     1.04079595    -0.43006165
 c      0.99175124     0.93779770    -0.47373582
 h      0.16860458    -1.78782319     0.71823046
 h     -2.07430085     1.64178550     0.86332905
 h     -1.03643276     1.65298575    -1.17978585
 h      1.71078059     1.66556963    -0.99143942
 o      2.26080394    -1.09710839     0.39033418
 h      3.15290437    -0.84960819     0.01690655
 c     -2.45982522    -0.45604571    -0.59936189
 h     -2.18332087    -0.65039133    -1.60630049
 h     -2.78233358    -1.32233620    -0.24407793
 h     -3.31160468     0.32272208    -0.57003361
 h     -0.60192928     1.06047435     2.01590172
          17

 c      1.28554041    -0.39143120    -0.15564745
 c      0.10497238    -0.96173478     0.13037414
 c     -1.04662962    -0.09684071     0.09132768
 c     -1.01175924     1.22424203     0.99373612
 c     -0.38634454     1.05119928    -0.43630619
 c      0.98420176     0.94597523    -0.47036479
 h      0.17273110    -1.76473251     0.68948516
 h     -2.05313447     1.64554410     0.89361833
 h     -1.00683430     1.65742469    -1.22210993
 h      1.71006038     1.67850792    -0.96858789
 o      2.26325050    -1.09900823     0.38678177
 h      3.22261084    -0.83321225    -0.00823045
 c     -2.45023111    -0.46026559    -0.60395138
 h     -2.18196860    -0.66593536    -1.65167803
 h     -2.79664478    -1.38818799    -0.21929836
 h     -3.28094701     0.32149075    -0.59055968
 h     -0.60375605     1.01165738     2.01454122
          17

 c      1.27902476    -0.40161200    -0.14992903
 c      0.09752817    -0.96831759     0.13182218
 c     -1.06007266    -0.10228399     0.10221225
 c     -1.00667619     1.24075310     0.99414534
 c     -0.38961573     1.06541548    -0.44389532
 c      0.97988148     0.95425174    -0.46880238
 h      0.17576524    -1.78835848     0.68316409
 h     -2.02068041     1.65021013     0.93025898
 h     -0.96352493     1.65608733    -1.25176103
 h      1.70039745     1.68656001    -0.93306429
 o      2.26874043    -1.10028016     0.38202134
 h      3.26481087    -0.82456900    -0.02085794
 c     -2.43959409    -0.46372596    -0.60870146
 h     -2.18262163    -0.68034199    -1.69775920
 h     -2.81700134    -1.46282945    -0.18803186
 h     -3.23863796     0.31400030    -0.60797663
 h     -0.60219135     0.97164283     2.00454911
          17

 c      1.27299598    -0.41069238    -0.14372631
 c      0.08769510    -0.97349856     0.13370191
 c     -1.07438074    -0.10746869     0.11136121
 c     -1.00216129     1.25520973     0.99426660
 c     -0.39602541     1.08260945    -0.45228540
 c      0.97865370     0.96188574    -0.46861771
 h      0.17703190    -1.85393423     0.69572941
 h     -1.98527716     1.65950352     0.97144232
 h     -0.91063978     1.65056800    -1.26928268
 h      1.68461101     1.69183167    -0.88739493
 o      2.27754634    -1.10086372     0.37597346
 h      3.27229601    -0.82491977    -0.01921510
 c     -2.42819756    -0.46861995    -0.61362840
 h     -2.18636556    -0.69250417    -1.73405510
 h     -2.83558548    -1.52435925    -0.16020779
 h     -3.19041375     0.30384644    -0.62156965
 h     -0.59653653     0.94212647     1.98611835
          17

 c      1.26757768    -0.41821221    -0.13719520
 c      0.07574215    -0.97898354     0.13712924
 c     -1.08908891    -0.11190011     0.11842291
 c     -0.99745416     1.26712400     0.99391424
 c     -0.40507368     1.10179068    -0.46066777
 c      0.97993408     0.96800464    -0.46923362
 h      0.17441700    -1.93842352     0.71258337
 h     -1.95705115     1.67760698     1.01572658
 h     -0.85461456     1.64473955    -1.27881479
 h      1.66812615     1.69879498    -0.83547481
 o      2.28946508    -1.10079305     0.36870469
 h      3.24496004    -0.83370518    -0.00423952
 c     -2.41601946    -0.47633985    -0.61877905
 h     -2.19313254    -0.70198737    -1.75413266
 h     -2.84822109    -1.56147596    -0.14133020
 h     -3.14370742     0.29644238    -0.63090068
 h     -0.58555643     0.92393265     1.96084519
          17

 c      1.26283353    -0.42389344    -0.13041629
 c      0.06204208    -0.98625277     0.14295439
 c     -1.10376172    -0.11522754     0.12313607
 c     -0.99208840     1.27624452     0.99272965
 c     -0.41590406     1.12184538    -0.46798831
 c      0.98284486     0.97171117    -0.47002929
 h      0.16609671    -2.02003335     0.72156576
 h     -1.94308553     1.70730800     1.06237885
 h     -0.80335845     1.64446145    -1.28815093
 h      1.65774550     1.71325361    -0.78145854
 o      2.30377956    -1.10020300     0.36043241
 h      3.19033802    -0.84835062     0.02032730
 c     -2.40302575    -0.48763449    -0.62411728
 h     -2.20194123    -0.70899887    -1.75551025
 h     -2.85303515    -1.56963649    -0.13398022
 h     -3.10537768     0.29700599    -0.63585562
 h     -0.56748524     0.91685925     1.93167386
          17

 c      1.25874979    -0.42765497    -0.12340106
 c      0.04702331    -0.99598790     0.15146958
 c     -1.11796984    -0.11724806     0.12534368
 c     -0.98629197     1.28272999     0.99028925
 c     -0.42757069     1.14170403    -0.47318551
 c      0.98655433     0.97235684    -0.47050843
 h      0.15115588    -2.08514141     0.71658716
 h     -1.94258330     1.74781867     1.11086084
 h     -0.76396707     1.65563960    -1.30616143
 h      1.65855861     1.73930178    -0.72797727
 o      2.31885347    -1.09944445     0.35167409
 h      3.13006114    -0.86235888     0.04560858
 c     -2.38948862    -0.50257547    -0.62945975
 h     -2.21113590    -0.71433420    -1.73942377
 h     -2.84951184    -1.54834152    -0.13893819
 h     -3.07865970     0.30735084    -0.63658340
 h     -0.54025125     0.91979950     1.90238660
          17

 c      1.25523890    -0.42958701    -0.11611259
 c      0.03116093    -1.00824101     0.16257170
 c     -1.13128020    -0.11788882     0.12500240
 c     -0.98088392     1.28711250     0.98630229
 c     -0.43936286     1.16065727    -0.47570345
 c      0.99062233     0.96986429    -0.47040972
 h      0.12933969    -2.12675024     0.69584518
 h     -1.94763561     1.79462470     1.15989468
 h     -0.73978252     1.68053598    -1.33688031
 h      1.67064484     1.77565004    -0.67513788
 o      2.33177887    -1.09922868     0.34338727
 h      3.10572806    -0.86320009     0.05559921
 c     -2.37606900    -0.52046642    -0.63444267
 h     -2.21854895    -0.71934529    -1.71104031
 h     -2.83838328    -1.50056197    -0.15536720
 h     -3.06197618     0.32416277    -0.63349767
 h     -0.50206641     0.93125824     1.87645159
          17

 c      1.25214783    -0.42988490    -0.10850134
 c      0.01493725    -1.02265014     0.17591276
 c     -1.14326169    -0.11717977     0.12218397
 c     -0.97674658     1.29004320     0.98077105
 c     -0.45090793     1.17852182    -0.47581428
 c      0.99501933     0.96475555    -0.46963884
 h      0.10079312    -2.14235546     0.66009506
 h     -1.94863448     1.84163097     1.20732010
 h     -0.72979096     1.71578786    -1.37570162
 h      1.68917319     1.81533015    -0.62165717
 o      2.34042130    -1.10012358     0.33624669
 h      3.14715749    -0.84089476     0.03911570
 c     -2.36353670    -0.53988620    -0.63855522
 h     -2.22169499    -0.72585302    -1.67970093
 h     -2.82246922    -1.43411925    -0.17999665
 h     -3.05090086     0.34080056    -0.62740073
 h     -0.45235883     0.95011661     1.85543675
          17

 c      1.24927771    -0.42878699    -0.10052965
 c     -0.00121562    -1.03851209     0.19095954
 c     -1.15350176    -0.11522948     0.11706671
 c     -0.97439735     1.29206234     0.97403039
 c     -0.46200793     1.19543685    -0.47432418
 c      0.99984857     0.95784245    -0.46812814
 h      0.06597254    -2.13338241     0.61197707
 h     -1.93847129     1.88332882     1.25069544
 h     -0.73089625     1.75473759    -1.41273693
 h      1.70772507     1.84928382    -0.56671077
 o      2.34648686    -1.10160205     0.32957407
 h      3.22432254    -0.80358268     0.00709335
 c     -2.35230051    -0.55874594    -0.64139496
 h     -2.21817404    -0.73582363    -1.65757911
 h     -2.80863255    -1.36462364    -0.20530466
 h     -3.04099965     0.35063245    -0.61953688
 h     -0.39264510     0.97609873     1.83795295
          17

 c      1.24643652    -0.42657678    -0.09215368
 c     -0.01694672    -1.05470069     0.20699739
 c     -1.16162358    -0.11220950     0.10992141
 c     -0.97386535     1.29353101     0.96665077
 c     -0.47247596     1.21156195    -0.47207630
 c      1.00511567     0.94991260    -0.46577186
 h      0.02565045    -2.10640291     0.55608612
 h     -1.91373042     1.91581582     1.28788841
 h     -0.74007404     1.79093739    -1.43856531
 h      1.72119506     1.86991405    -0.51065445
 o      2.35249819    -1.10282778     0.32243527
 h      3.29492467    -0.76464741    -0.02514564
 c     -2.34205963    -0.57446347    -0.64317083
 h     -2.20642311    -0.75068275    -1.65478690
 h     -2.80933483    -1.31621488    -0.21851611
 h     -3.02937648     0.34922906    -0.61147910
 h     -0.32668796     1.00947074     1.82013280
          17

 c      1.24348253    -0.42360054    -0.08330069
 c     -0.03199365    -1.06947796     0.22312759
 c     -1.16729253    -0.10833929     0.10109785
 c     -0.97476746     1.29467317     0.95924964
 c     -0.48209272     1.22694083    -0.46969659
 c      1.01067009     0.94158422    -0.46243636
 h     -0.01916127    -2.07558271     0.49909927
 h     -1.87444099     1.93706073     1.31743797
 h     -0.75509568     1.81981153    -1.44706220
 h      1.72679610     1.87256532    -0.45474615
 o      2.35972215    -1.10329606     0.31434539
 h      3.33675004    -0.73201465    -0.04946347
 c     -2.33220525    -0.58513567    -0.64472041
 h     -2.18653879    -0.77061591    -1.67294735
 h     -2.83665493    -1.30909192    -0.20803476
 h     -3.01502153     0.33511668    -0.60494766
 h     -0.25970561     1.05023080     1.79736383
          17

 c      1.24034383    -0.42025483    -0.07387146
 c     -0.04614588    -1.08053003     0.23838947
 c     -1.17021901    -0.10386248     0.09100768
 c     -0.97643377     1.29561865     0.95230433
 c     -0.49062119     1.24149920    -0.46754548
 c      1.01623037     0.93326731    -0.45799165
 h     -0.06772151    -2.06257026     0.44842458
 h     -1.82371671     1.94703432     1.33885664
 h     -0.77452703     1.83884420    -1.43572637
 h      1.72403454     1.85571688    -0.40062908
 o      2.36852876    -1.10275467     0.30512439
 h      3.34178033    -0.70926224    -0.06270785
 c     -2.32306063    -0.59130975    -0.64651907
 h     -2.16038869    -0.79451253    -1.70417801
 h     -2.88755283    -1.33864813    -0.17642441
 h     -2.99881343     0.30980381    -0.60162518
 h     -0.19711870     1.09747114     1.76601989
          17

 c      1.23701855    -0.41695477    -0.06376228
 c     -0.05917883    -1.08597901     0.25211727
 c     -1.17019440    -0.09901328     0.08009110
 c     -0.97800915     1.29638729     0.94603238
 c     -0.49782566     1.25506227    -0.46572880
 c      1.02140500     0.92514584    -0.45234134
 h     -0.12018683    -2.08503706     0.40819085
 h     -1.76758946     1.94798817     1.35300220
 h     -0.79764512     1.84747227    -1.40541649
 h      1.71460300     1.82100525    -0.34989241
 o      2.37881079    -1.10109328     0.29475308
 h      3.30951660    -0.69744237    -0.06435710
 c     -2.31578869    -0.59525083    -0.64847803
 h     -2.13083711    -0.82054007    -1.73653876
 h     -2.94552187    -1.38324191    -0.13734126
 h     -2.98352130     0.27742107    -0.60295215
 h     -0.14344252     1.14924019     1.72441560
          17

 c      1.23356360    -0.41409835    -0.05289134
 c     -0.07093110    -1.08593312     0.26415731
 c     -1.16715386    -0.09399131     0.06876720
 c     -0.97854562     1.29685386     0.94034973
 c     -0.50346943     1.26734360    -0.46409224
 c      1.02568762     0.91715024    -0.44545557
 h     -0.17644062    -2.13883853     0.37700809
 h     -1.71460364     1.94459452     1.36237273
 h     -0.82452261     1.84719321    -1.36038412
 h      1.70247498     1.77341888    -0.30364843
 o      2.39004411    -1.09835051     0.28336284
 h      3.24606318    -0.69503015    -0.05627942
 c     -2.31120399    -0.59907764    -0.65053656
 h     -2.10083099    -0.84682688    -1.75959006
 h     -2.99529640    -1.42492087    -0.10269574
 h     -2.97358758     0.24408112    -0.60996701
 h     -0.10156164     1.20277916     1.67304458
          17

 c      1.23006044    -0.41205947    -0.04120996
 c     -0.08143534    -1.08213985     0.27455652
 c     -1.16121603    -0.08895478     0.05738777
 c     -0.97717809     1.29679106     0.93493266
 c     -0.50728503     1.27791221    -0.46221475
 c      1.02845247     0.90895831    -0.43740937
 h     -0.23425213    -2.20218000     0.35189928
 h     -1.67418740     1.94302632     1.37070637
 h     -0.85629313     1.84180795    -1.30844229
 h      1.69391874     1.72123716    -0.26209810
 o      2.40101569    -1.09487414     0.27135540
 h      3.16857701    -0.69537713    -0.04460427
 c     -2.30944536    -0.60420690    -0.65274313
 h     -2.07287333    -0.87192013    -1.76671252
 h     -3.02789493    -1.45411057    -0.07905077
 h     -2.97406453     0.21647975    -0.62329977
 h     -0.07229500     1.25491842     1.61446740
          17

 c      1.22656751    -0.41119629    -0.02870220
 c     -0.09083606    -1.07639649     0.28329001
 c     -1.15268627    -0.08403080     0.04621132
 c     -0.97344215     1.29607946     0.92942230
 c     -0.50895372     1.28621239    -0.45950245
 c      1.02904066     0.90013256    -0.42839859
 h     -0.29007912    -2.25410065     0.33155597
 h     -1.65321278     1.94807186     1.38115235
 h     -0.89524174     1.83701983    -1.26004758
 h      1.69640362     1.67438801    -0.22439096
 o      2.40946091    -1.09161540     0.25958825
 h      3.11133166    -0.68212548    -0.04262246
 c     -2.31030812    -0.61135286    -0.65508364
 h     -2.04881388    -0.89500726    -1.75527493
 h     -3.03906312    -1.46676015    -0.06923267
 h     -2.98828095     0.19922195    -0.64330335
 h     -0.05415546     1.30251958     1.55306802
          17

 c      1.22308645    -0.41183335    -0.01538902
 c     -0.09926270    -1.06989365     0.29027884
 c     -1.14203423    -0.07933017     0.03540175
 c     -0.96756228     1.29496131     0.92368875
 c     -0.50818966     1.29175473    -0.45552170
 c      1.02703100     0.89047241    -0.41867579
 h     -0.34062055    -2.28188379     0.31605978
 h     -1.65266119     1.95976196     1.39386193
 h     -0.94370544     1.83811814    -1.22456510
 h      1.71529989     1.64020011    -0.18942576
 o      2.41321801    -1.08973599     0.24897474
 h      3.10787183    -0.63585433    -0.06429055
 c     -2.31362455    -0.62051182    -0.65737763
 h     -2.02971442    -0.91604654    -1.72634779
 h     -3.02744281    -1.46193775    -0.07387126
 h     -3.01544485     0.19229566    -0.67010279
 h     -0.04340725     1.34293961     1.49463955
          17

 c      1.21957268    -0.41421439    -0.00133666
 c     -0.10679598    -1.06330570     0.29546267
 c     -1.12985643    -0.07495662     0.02504249
 c     -0.96038401     1.29402844     0.91792896
 c     -0.50497565     1.29443740    -0.45045439
 c      1.02256061     0.88034942    -0.40841538
 h     -0.38337371    -2.27977920     0.30596943
 h     -1.66780137     1.97322193     1.40564549
 h     -1.00127020     1.84624189    -1.20490226
 h      1.74995254     1.61915894    -0.15739792
 o      2.41319447    -1.08878945     0.23919383
 h      3.14413505    -0.56347840    -0.10359846
 c     -2.31937233    -0.63103598    -0.65927847
 h     -2.01563871    -0.93590659    -1.68465735
 h     -2.99397893    -1.44108631    -0.09182858
 h     -3.05055552     0.19128658    -0.70340404
 h     -0.03480525     1.37442391     1.44557776
          17

 c      1.21597586    -0.41847537     0.01334515
 c     -0.11346170    -1.05697294     0.29883278
 c     -1.11682987    -0.07099341     0.01515477
 c     -0.95294632     1.29394092     0.91256197
 c     -0.49972549     1.29463647    -0.44516138
 c      1.01633643     0.87059881    -0.39765304
 h     -0.41663814    -2.24676837     0.30187921
 h     -1.69148485     1.98192299     1.41207732
 h     -1.06288026     1.85731790    -1.19642085
 h      1.79354824     1.60568064    -0.13028830
 o      2.41174139    -1.08727313     0.22926610
 h      3.18369379    -0.48946238    -0.14380147
 c     -2.32747785    -0.64179223    -0.66037469
 h     -2.00538435    -0.95647491    -1.63850528
 h     -2.94263511    -1.40882069    -0.11948911
 h     -3.08679381     0.19010978    -0.74230345
 h     -0.02340512     1.39620561     1.41158636
          17

 c      1.21225288    -0.42462859     0.02850497
 c     -0.11921355    -1.05095750     0.30043739
 c     -1.10366342    -0.06748180     0.00571218
 c     -0.94602200     1.29519884     0.90809882
 c     -0.49312652     1.29293604    -0.44072475
 c      1.00931122     0.86207605    -0.38635928
 h     -0.43960401    -2.18588568     0.30427727
 h     -1.71716292     1.98070292     1.40959720
 h     -1.12063333     1.86520662    -1.19158767
 h      1.83697480     1.59278147    -0.11067019
 o      2.41027805    -1.08418927     0.21861251
 h      3.20498393    -0.43070364    -0.17439637
 c     -2.33748472    -0.65119849    -0.66046641
 h     -1.99649665    -0.98044552    -1.59849824
 h     -2.88225863    -1.37530695    -0.14887665
 h     -3.11808501     0.18353049    -0.78533577
 h     -0.00698458     1.40817260     1.39624668
          17

 c      1.20834957    -0.43255087     0.04394557
 c     -0.12388523    -1.04494052     0.30037703
 c     -1.09104909    -0.06440030    -0.00334981
 c     -0.93988924     1.29807742     0.90505497
 c     -0.48585741     1.28984086    -0.43799711
 c      1.00237194     0.85534161    -0.37452563
 h     -0.45290392    -2.10538847     0.31353256
 h     -1.74022248     1.96690818     1.39635210
 h     -1.16700554     1.86504440    -1.18444260
 h      1.87241449     1.57548864    -0.10044131
 o      2.40938374    -1.07913140     0.20704760
 h      3.19985470    -0.39499512    -0.19108059
 c     -2.34830737    -0.65721204    -0.66001671
 h     -1.98626652    -1.01030212    -1.57379859
 h     -2.82764503    -1.35853769    -0.16595068
 h     -3.14040058     0.16819141    -0.83065999
 h      0.01258930     1.41040864     1.40025844
          17

 c      1.20418465    -0.44198211     0.05942016
 c     -0.12709576    -1.03799825     0.29879206
 c     -1.07961734    -0.06164276    -0.01212668
 c     -0.93437697     1.30261907     0.90385424
 c     -0.47842847     1.28567584    -0.43743492
 c      0.99620403     0.85059335    -0.36218963
 h     -0.45981209    -2.02137844     0.33003358
 h     -1.75832536     1.94043259     1.37226075
 h     -1.19662795     1.85439814    -1.17196627
 h      1.89477043     1.55166812    -0.10039684
 o      2.40921736    -1.07204337     0.19459909
 h      3.16704728    -0.38482387    -0.19290222
 c     -2.35860029    -0.65804248    -0.66012715
 h     -1.97369058    -1.04665742    -1.56729911
 h     -2.79319080    -1.37786682    -0.15552936
 h     -3.15210382     0.14282490    -0.87628308
 h      0.03025718     1.40307779     1.42178455
          17

 c      1.19965286    -0.45253334     0.07463601
 c     -0.12818891    -1.02855539     0.29582759
 c     -1.06990754    -0.05900713    -0.02073850
 c     -0.92904053     1.30861719     0.90472586
 c     -0.47113931     1.28059550    -0.43910291
 c      0.99125999     0.84771352    -0.34942900
 h     -0.46717791    -1.95838261     0.35465317
 h     -1.77156304     1.90351019     1.33890396
 h     -1.20669524     1.83315427    -1.15382427
 h      1.90187325     1.52173294    -0.11030573
 o      2.40965070    -1.06314499     0.18144996
 h      3.11017265    -0.39851698    -0.18136272
 c     -2.36781907    -0.65397008    -0.66134967
 h     -1.96052586    -1.08739844    -1.57440163
 h     -2.77928131    -1.43360308    -0.11628799
 h     -3.15407796     0.10851461    -0.92042652
 h      0.04002722     1.38665050     1.45743454
          17

 c      1.19466471    -0.46370112     0.08926656
 c     -0.12652793    -1.01533571     0.29161550
 c     -1.06237720    -0.05620992    -0.02932219
 c     -0.92331306     1.31561278     0.90764358
 c     -0.46406599     1.27460265    -0.44271928
 c      0.98773775     0.84632968    -0.33636017
 h     -0.48229782    -1.93826047     0.38904951
 h     -1.78262930     1.86043519     1.29934058
 h     -1.19706678     1.80330581    -1.13203025
 h      1.89458151     1.48832816    -0.12907482
 o      2.41012492    -1.05308261     0.16801058
 h      3.03997169    -0.42773286    -0.16161957
 c     -2.37608584    -0.64750647    -0.66317508
 h     -1.95020382    -1.12855940    -1.58658210
 h     -2.77466628    -1.50430741    -0.06274367
 h     -3.14985873     0.06892612    -0.96204403
 h      0.03691574     1.36212012     1.50322871
          17

 c      1.18922036    -0.47488101     0.10296960
 c     -0.12222012    -0.99912348     0.28643503
 c     -1.05742224    -0.05293490    -0.03801582
 c     -0.91662609     1.32296005     0.91234409
 c     -0.45702751     1.26754626    -0.44768731
 c      0.98553757     0.84585926    -0.32314587
 h     -0.50487353    -1.95943995     0.43374292
 h     -1.79648471     1.81681471     1.25754632
 h     -1.17062444     1.76900754    -1.11100044
 h      1.87712550     1.45621066    -0.15490079
 o      2.40929807    -1.04331560     0.15510110
 h      2.97978930    -0.45121082    -0.14543529
 c     -2.38320440    -0.64142405    -0.66488985
 h     -1.94598033    -1.16597563    -1.59568709
 h     -2.77008255    -1.56774479    -0.01036670
 h     -3.14528987     0.02979808    -1.00122785
 h      0.01794314     1.33100936     1.55529609
          17

 c      1.18347986    -0.48539312     0.11541080
 c     -0.11619828    -0.98251580     0.28088879
 c     -1.05535251    -0.04891287    -0.04693341
 c     -0.90861385     1.32999897     0.91843485
 c     -0.44955284     1.25911810    -0.45312534
 c      0.98423303     0.84556450    -0.30999140
 h     -0.52665840    -1.99927407     0.48568073
 h     -1.81840616     1.77791041     1.21717585
 h     -1.13363908     1.73663394    -1.09768535
 h      1.85717700     1.43192527    -0.18554857
 o      2.40529401    -1.03599608     0.14383430
 h      2.96150857    -0.43681073    -0.14929343
 c     -2.38862209    -0.63767617    -0.66599594
 h     -1.94981076    -1.19648645    -1.59613286
 h     -2.76157187    -1.61049186     0.03129287
 h     -3.14678942    -0.00287680    -1.03896715
 h     -0.01752452     1.29517684     1.61037153
          17

 c      1.17778222    -0.49451578     0.12628560
 c     -0.10958672    -0.96803333     0.27573125
 c     -1.05632845    -0.04400330    -0.05613942
 c     -0.89942755     1.33627254     0.92552747
 c     -0.44097964     1.24892655    -0.45799279
 c      0.98319320     0.84469533    -0.29710162
 h     -0.53939285    -2.03524021     0.53971282
 h     -1.85034544     1.74664500     1.18017047
 h     -1.09470285     1.71389307    -1.10053974
 h      1.84407345     1.42233067    -0.21898371
 o      2.39806175    -1.03158601     0.13439186
 h      2.98827699    -0.37982705    -0.17486919
 c     -2.39192573    -0.63725864    -0.66621164
 h     -1.96207651    -1.21841375    -1.58530031
 h     -2.74829708    -1.62626462     0.05756663
 h     -3.15813005    -0.02564518    -1.07579749
 h     -0.06778806     1.25650136     1.66617975
          17

 c      1.17259568    -0.50155063     0.13534311
 c     -0.10337668    -0.95729256     0.27162510
 c     -1.06031080    -0.03823011    -0.06563373
 c     -0.88989447     1.34161399     0.93327832
 c     -0.43084160     1.23674483    -0.46145673
 c      0.98199536     0.84277178    -0.28461408
 h     -0.53844629    -2.05377591     0.59103646
 h     -1.88856047     1.72307590     1.14655578
 h     -1.06041855     1.70684349    -1.12563556
 h      1.84402764     1.43137095    -0.25410950
 o      2.38968505    -1.02831784     0.12585974
 h      3.02967776    -0.31162309    -0.20643751
 c     -2.39319655    -0.64030800    -0.66546259
 h     -1.98167310    -1.23168535    -1.56337580
 h     -2.73081715    -1.61304938     0.06677170
 h     -3.17805963    -0.03921893    -1.11022866
 h     -0.12921568     1.21655572     1.72164955
          17

 c      1.16841423    -0.50592594     0.14241014
 c     -0.09839586    -0.95109346     0.26904988
 c     -1.06705446    -0.03177279    -0.07535032
 c     -0.88126247     1.34604470     0.94134168
 c     -0.41932501     1.22282498    -0.46336100
 c      0.98085994     0.83984000    -0.27260134
 h     -0.52224164    -2.04881270     0.63605658
 h     -1.92536552     1.70582252     1.11558177
 h     -1.03031443     1.71613514    -1.17146824
 h      1.85553287     1.45713859    -0.29058736
 o      2.38186912    -1.02477911     0.11752607
 h      3.06135407    -0.25794305    -0.23164221
 c     -2.39297059    -0.64630373    -0.66381669
 h     -2.00612918    -1.23795247    -1.53333776
 h     -2.71051139    -1.57185402     0.05945219
 h     -3.20129381    -0.04727470    -1.13877463
 h     -0.19721473     1.17641700     1.77666960
          17

 c      1.16563352    -0.50727618     0.14739965
 c     -0.09527766    -0.94962689     0.26829653
 c     -1.07614078    -0.02492986    -0.08516842
 c     -0.87472762     1.34962170     0.94937831
 c     -0.40720343     1.20790353    -0.46426485
 c      0.98056606     0.83641558    -0.26115557
 h     -0.49124017    -2.01927922     0.67244426
 h     -1.95298582     1.69370180     1.08676872
 h     -0.99772590     1.73686049    -1.22869066
 h      1.87060728     1.49271658    -0.32773916
 o      2.37547828    -1.02041161     0.10909916
 h      3.07223183    -0.23045651    -0.24505293
 c     -2.39194383    -0.65422607    -0.66139117
 h     -2.03175205    -1.24073757    -1.50103582
 h     -2.68977996    -1.50722624     0.03896467
 h     -3.22160874    -0.05395783    -1.15752874
 h     -0.26761901     1.13677103     1.83114265
          17

 c      1.16445290    -0.50546841     0.15030184
 c     -0.09436840    -0.95254649     0.26946117
 c     -1.08702973    -0.01807911    -0.09493154
 c     -0.87110689     1.35234406     0.95714283
 c     -0.39533733     1.19288357    -0.46498762
 c      0.98197482     0.83318288    -0.25043361
 h     -0.44765481    -1.96836829     0.69935361
 h     -1.96616496     1.68637413     1.06015309
 h     -0.95550590     1.76215522    -1.28544559
 h      1.88021462     1.52987396    -0.36401933
 o      2.37089076    -1.01512503     0.10051466
 h      3.05886158    -0.23275408    -0.24509668
 c     -2.39065379    -0.66252992    -0.65845736
 h     -2.05413042    -1.24516235    -1.47453408
 h     -2.67285790    -1.42948465     0.01359540
 h     -3.23417717    -0.06225358    -1.16364105
 h     -0.33769136     1.09830072     1.88374747
          17

 c      1.16482464    -0.50059982     0.15117141
 c     -0.09560731    -0.95887825     0.27238138
 c     -1.09911709    -0.01163941    -0.10446438
 c     -0.87076440     1.35411878     0.96453508
 c     -0.38433528     1.17856175    -0.46620580
 c      0.98567820     0.83076221    -0.24063075
 h     -0.39583841    -1.90478405     0.71837161
 h     -1.96300092     1.68432301     1.03611153
 h     -0.89960645     1.78618807    -1.33194164
 h      1.87801212     1.56188263    -0.39740439
 o      2.36817337    -1.00910402     0.09184216
 h      3.02262041    -0.26340292    -0.23254724
 c     -2.38919743    -0.66911342    -0.65584471
 h     -2.06944427    -1.25642803    -1.46143352
 h     -2.66686374    -1.35717360    -0.00060575
 h     -3.23644011    -0.07344807    -1.15599453
 h     -0.40604756     1.06203680     1.93146928
          17

 c      1.16647661    -0.49298755     0.15011842
 c     -0.09846382    -0.96684118     0.27649619
 c     -1.11178499    -0.00603076    -0.11358419
 c     -0.87367575     1.35476899     0.97154301
 c     -0.37449279     1.16552966    -0.46831588
 c      0.99189373     0.82962967    -0.23194090
 h     -0.34273092    -1.84512281     0.73535401
 h     -1.94503216     1.68872222     1.01514909
 h     -0.82935355     1.80508361    -1.36184304
 h      1.86124868     1.58446759    -0.42595460
 o      2.36699006    -1.00289774     0.08332209
 h      2.97104367    -0.31446924    -0.21109968
 c     -2.38716751    -0.67198287    -0.65502459
 h     -2.07625521    -1.27712733    -1.46454171
 h     -2.68049532    -1.31208620     0.01705318
 h     -3.22831526    -0.08695162    -1.13543801
 h     -0.47181280     1.02931985     1.97042245
          17

 c      1.16901057    -0.48314143     0.14730102
 c     -0.10209710    -0.97399930     0.28080259
 c     -1.12443660    -0.00162277    -0.12210833
 c     -0.87949834     1.35406103     0.97813302
 c     -0.36583820     1.15416262    -0.47143329
 c      1.00046700     0.83009980    -0.22452566
 h     -0.29651095    -1.81258020     0.76108437
 h     -1.91719282     1.70141063     0.99772373
 h     -0.74661661     1.81689244    -1.37211148
 h      1.83054204     1.59593858    -0.44820880
 o      2.36625527    -0.99779568     0.07552157
 h      2.92312003    -0.36552476    -0.18982228
 c     -2.38423257    -0.67102208    -0.65671365
 h     -2.07615874    -1.30564838    -1.47982023
 h     -2.71625476    -1.30010992     0.07328986
 h     -3.21243619    -0.10010182    -1.10492081
 h     -0.53388958     1.00143098     1.99725831
          17

 c      1.17203811    -0.47168735     0.14291207
 c     -0.10585421    -0.97853530     0.28443507
 c     -1.13652210     0.00131632    -0.12986094
 c     -0.88763778     1.35173667     0.98416707
 c     -0.35819242     1.14462547    -0.47540675
 c      1.01088170     0.83229037    -0.21847892
 h     -0.26179042    -1.82275260     0.80451734
 h     -1.88731521     1.72487554     0.98407365
 h     -0.65513628     1.82156122    -1.36278967
 h      1.78969734     1.59740331    -0.46351756
 o      2.36404468    -0.99595441     0.06936063
 h      2.91061385    -0.38198192    -0.18348526
 c     -2.38063246    -0.66833940    -0.65981541
 h     -2.07256880    -1.33732237    -1.49907900
 h     -2.76555141    -1.30577022     0.15063550
 h     -3.19428116    -0.10832036    -1.06926239
 h     -0.59072680     0.97917832     2.01025688
          17

 c      1.17527577    -0.45926118     0.13716291
 c     -0.10958146    -0.98070733     0.28760334
 c     -1.14755953     0.00265121    -0.13668059
 c     -0.89742030     1.34757529     0.98936566
 c     -0.35123413     1.13686086    -0.47980806
 c      1.02225803     0.83605732    -0.21377915
 h     -0.23690302    -1.86718911     0.86171175
 h     -1.86404438     1.76181534     0.97408647
 h     -0.56009249     1.82124994    -1.33720990
 h      1.74570786     1.59325515    -0.47242373
 o      2.35956504    -0.99826415     0.06518543
 h      2.94709594    -0.34976688    -0.19773016
 c     -2.37672128    -0.66630412    -0.66275155
 h     -2.06906026    -1.36679458    -1.51416781
 h     -2.81662508    -1.31192825     0.22633306
 h     -3.18109956    -0.10625501    -1.03401532
 h     -0.64042567     0.96259771     2.00987601
          17

 c      1.17855465    -0.44646926     0.13028068
 c     -0.11328670    -0.98201228     0.29128278
 c     -1.15712983     0.00237618    -0.14242459
 c     -0.90843180     1.34153118     0.99329492
 c     -0.34458508     1.13056201    -0.48392313
 c      1.03343208     0.84096479    -0.21025547
 h     -0.21825463    -1.92339863     0.91943393
 h     -1.85266077     1.81369296     0.96737199
 h     -0.46750184     1.82078240    -1.30225614
 h      1.70818870     1.59121124    -0.47688331
 o      2.35457195    -1.00286533     0.06218696
 h      3.00558790    -0.29915563    -0.21983112
 c     -2.37277488    -0.66639547    -0.66453439
 h     -2.06843869    -1.38974627    -1.51936921
 h     -2.86097660    -1.30933297     0.28555541
 h     -3.17859242    -0.09017033    -1.00345915
 h     -0.68095171     0.95079906     1.99891036
          17

 c      1.18179669    -0.43394223     0.12251508
 c     -0.11684646    -0.98366783     0.29629054
 c     -1.16486534     0.00058815    -0.14696967
 c     -0.92079450     1.33389879     0.99537553
 c     -0.33793251     1.12521890    -0.48685667
 c      1.04325230     0.84644843    -0.20763787
 h     -0.20370616    -1.97260302     0.96605732
 h     -1.85162346     1.87871497     0.96357187
 h     -0.38306194     1.82720330    -1.26734630
 h      1.68678464     1.60013776    -0.47962478
 o      2.35083582    -1.00792428     0.05958404
 h      3.05821847    -0.25988816    -0.23756303
 c     -2.36931868    -0.66908761    -0.66481181
 h     -2.07248438    -1.40364119    -1.51194061
 h     -2.89367918    -1.29468249     0.32100895
 h     -3.18691084    -0.06058760    -0.97900452
 h     -0.71036772     0.94201912     1.98226639
          17

 c      1.18498271    -0.42237222     0.11413774
 c     -0.12001590    -0.98624213     0.30300282
 c     -1.17045767    -0.00255182    -0.15021161
 c     -0.93504283     1.32531879     0.99496705
 c     -0.33114425     1.12037965    -0.48786772
 c      1.05104356     0.85225532    -0.20572855
 h     -0.19247150    -2.00404642     0.99495598
 h     -1.85388726     1.95128401     0.96257836
 h     -0.31091801     1.84690534    -1.24071122
 h      1.68641266     1.62478131    -0.48219460
 o      2.34919050    -1.01255816     0.05700297
 h      3.09109109    -0.24583651    -0.24529681
 c     -2.36724177    -0.67404903    -0.66356339
 h     -2.08194781    -1.40800529    -1.49200461
 h     -2.91214079    -1.26773838     0.32987782
 h     -3.20033136    -0.02254297    -0.95968152
 h     -0.72711138     0.93405412     1.96596733
          17

 c      1.18812307    -0.41248244     0.10542811
 c     -0.12249954    -0.98983610     0.31145373
 c     -1.17368285    -0.00685890    -0.15206557
 c     -0.95171506     1.31654571     0.99157219
 c     -0.32425733     1.11604092    -0.48677296
 c      1.05686642     0.85878102    -0.20454744
 h     -0.18440787    -2.01289651     1.00342133
 h     -1.85154457     2.02377858     0.96440987
 h     -0.25366662     1.88117865    -1.22478222
 h      1.70441017     1.66168864    -0.48336181
 o      2.34986866    -1.01643231     0.05430871
 h      3.09913060    -0.26135203    -0.24130990
 c     -2.36750632    -0.68045048    -0.66079320
 h     -2.09656282    -1.40464278    -1.46249943
 h     -2.91539187    -1.22995067     0.31216555
 h     -3.21104894     0.01699355    -0.94398209
 h     -0.73034677     0.92519178     1.95503064
          17

 c      1.19123199    -0.40493684     0.09664931
 c     -0.12399393    -0.99424577     0.32144101
 c     -1.17442129    -0.01215262    -0.15247059
 c     -0.97104624     1.30816223     0.98507702
 c     -0.31736458     1.11274832    -0.48397497
 c      1.06128709     0.86682479    -0.20425791
 h     -0.17964272    -1.99837320     0.99148121
 h     -1.83918205     2.08886727     0.96895026
 h     -0.21341279     1.92489991    -1.21581569
 h      1.73315493     1.70165020    -0.48007394
 o      2.35274849    -1.01950882     0.05149732
 h      3.08241762    -0.30546702    -0.22603483
 c     -2.37079913    -0.68718680    -0.65642183
 h     -2.11506647    -1.39776868    -1.42915490
 h     -2.90422768    -1.18429159     0.27076753
 h     -3.21281756     0.05185841    -0.93107689
 h     -0.72036010     0.91529021     1.95095240
          17

 c      1.19430374    -0.40022978     0.08802411
 c     -0.12420416    -0.99898236     0.33254291
 c     -1.17266013    -0.01826063    -0.15139603
 c     -0.99287676     1.30043335     0.97583700
 c     -0.31056771     1.11128105    -0.48010973
 c      1.06497456     0.87705745    -0.20498700
 h     -0.17845377    -1.96355325     0.96175521
 h     -1.81471889     2.14092116     0.97581295
 h     -0.19205090     1.96988459    -1.20785788
 h      1.76462079     1.73527406    -0.46957256
 o      2.35732509    -1.02208035     0.04870344
 h      3.04684750    -0.37156160    -0.20214183
 c     -2.37728342    -0.69295512    -0.65048876
 h     -2.13542697    -1.39346916    -1.39976998
 h     -2.88238881    -1.13604279     0.21340726
 h     -3.20232652     0.07799354    -0.92100887
 h     -0.69883278     0.90613390     1.95077182
          17

 c      1.19730340    -0.39860282     0.07972048
 c     -0.12284542    -1.00314645     0.34404663
 c     -1.16848501    -0.02500930    -0.14884553
 c     -1.01669096     1.29332493     0.96452828
 c     -0.30401214     1.11229900    -0.47573982
 c      1.06848031     0.88970165    -0.20672903
 h     -0.18130241    -1.91691905     0.92036815
 h     -1.77904087     2.17661421     0.98435809
 h     -0.19071626     2.00869527    -1.19614984
 h      1.79281230     1.75619163    -0.45048184
 o      2.36238656    -1.02506282     0.04630747
 h      3.00936058    -0.44289644    -0.17620767
 c     -2.38634540    -0.69632284    -0.64369988
 h     -2.15560106    -1.39755921    -1.38174343
 h     -2.85884160    -1.09432027     0.15640167
 h     -3.17917393     0.09372544    -0.91446295
 h     -0.66872437     0.90065132     1.94870137
          17

 c      1.20018239    -0.40000492     0.07184695
 c     -0.11963283    -1.00523775     0.35485597
 c     -1.16206836    -0.03220965    -0.14485714
 c     -1.04170183     1.28658291     0.95190173
 c     -0.29790763     1.11618735    -0.47125590
 c      1.07217253     0.90447884    -0.20934161
 h     -0.18902759    -1.87475882     0.87817060
 h     -1.73550307     2.19527909     0.99379539
 h     -0.20943858     2.03632211    -1.17814267
 h      1.81425686     1.76165466    -0.42284717
 o      2.36571302    -1.03021599     0.04500330
 h      3.00276852    -0.48945914    -0.15973944
 c     -2.39646075    -0.69599269    -0.63788563
 h     -2.17465345    -1.41225207    -1.37832611
 h     -2.84869337    -1.07227880     0.12599870
 h     -3.14555949     0.09979475    -0.91253735
 h     -0.63373356     0.90166467     1.93881620
          17

 c      1.20290487    -0.40408655     0.06445290
 c     -0.11428148    -1.00334079     0.36366471
 c     -1.15365721    -0.03963433    -0.13950555
 c     -1.06694161     1.27977987     0.93859961
 c     -0.29251185     1.12303851    -0.46688459
 c      1.07619633     0.92068608    -0.21257715
 h     -0.20302438    -1.85928396     0.84891974
 h     -1.68955237     2.19930057     1.00334924
 h     -0.24718882     2.05046037    -1.15335054
 h      1.82798620     1.75230373    -0.38783912
 o      2.36568510    -1.03869620     0.04522009
 h      3.05059165    -0.49161197    -0.15993925
 c     -2.40594289    -0.69157564    -0.63489501
 h     -2.19317534    -1.43462266    -1.38690122
 h     -2.86432391    -1.07971433     0.14325423
 h     -3.10611361     0.09948586    -0.91666153
 h     -0.59760668     0.91100110     1.91696301
          17

 c      1.20545726    -0.41023834     0.05753238
 c     -0.10660470    -0.99643171     0.36976753
 c     -1.14356636    -0.04698921    -0.13291341
 c     -1.09136184     1.27233601     0.92506575
 c     -0.28809932     1.13266845    -0.46270552
 c      1.08043392     0.93730319    -0.21612590
 h     -0.22430609    -1.88363991     0.83998420
 h     -1.64818542     2.19427551     1.01247973
 h     -0.30208884     2.05150672    -1.12312045
 h      1.83568460     1.73199014    -0.34741844
 o      2.36377098    -1.04920435     0.04642571
 h      3.12816445    -0.46990527    -0.16865569
 c     -2.41429018    -0.68443413    -0.63433145
 h     -2.21247909    -1.45856468    -1.40119283
 h     -2.90076395    -1.11130954     0.19920815
 h     -3.06760443     0.09864336    -0.92858243
 h     -0.56353166     0.92914956     1.88152827
          17

 c      1.20786463    -0.41770780     0.05103464
 c     -0.09671486    -0.98567537     0.37368586
 c     -1.13219290    -0.05391098    -0.12526406
 c     -1.11398256     1.26361233     0.91151909
 c     -0.28492534     1.14462328    -0.45865491
 c      1.08450342     0.95311478    -0.21967585
 h     -0.25116594    -1.93687325     0.84514442
 h     -1.61870135     2.18793965     1.02103597
 h     -0.37170534     2.04260570    -1.09054815
 h      1.84181615     1.70742784    -0.30389143
 o      2.36217223    -1.06009445     0.04795912
 h      3.19983435    -0.45099481    -0.17565456
 c     -2.42179662    -0.67687329    -0.63428511
 h     -2.23359220    -1.47778832    -1.41457631
 h     -2.94283031    -1.15206916     0.26661174
 h     -3.03745677     0.10436968    -0.94997820
 h     -0.53364625     0.95526307     1.83357559
          17

 c      1.21020273    -0.42574341     0.04488258
 c     -0.08500749    -0.97341410     0.37647340
 c     -1.12001688    -0.06000762    -0.11679340
 c     -1.13411092     1.25316875     0.89798219
 c     -0.28318087     1.15820922    -0.45455416
 c      1.08784365     0.96691278    -0.22298699
 h     -0.27923956    -1.99552022     0.85274924
 h     -1.60662145     2.18691365     1.02908863
 h     -0.45347174     2.02929154    -1.06017960
 h      1.85275220     1.68674301    -0.25925927
 o      2.36209563    -1.07055994     0.04949151
 h      3.24593134    -0.44803955    -0.17599052
 c     -2.42868604    -0.67066579    -0.63329146
 h     -2.25680432    -1.48771971    -1.42204611
 h     -2.97914267    -1.18935188     0.32411040
 h     -3.02046379     0.12136524    -0.98128436
 h     -0.50860923     0.98735279     1.77675628
          17

 c      1.21260223    -0.43369241     0.03898853
 c     -0.07195321    -0.96165069     0.37893833
 c     -1.10756633    -0.06491529    -0.10776554
 c     -1.15152285     1.24107459     0.88436487
 c     -0.28297054     1.17264723    -0.45022064
 c      1.08998353     0.97782129    -0.22594633
 h     -0.30393606    -2.04076000     0.85461852
 h     -1.61391302     2.19263328     1.03638275
 h     -0.54499530     2.01768989    -1.03679383
 h      1.87371363     1.67617221    -0.21463419
 o      2.36398600    -1.08032174     0.05090993
 h      3.25877942    -0.46532715    -0.16816864
 c     -2.43519350    -0.66645474    -0.63075893
 h     -2.28165425    -1.48620070    -1.42087516
 h     -3.00416032    -1.21560653     0.36050752
 h     -3.01599947     0.14819625    -1.02023562
 h     -0.48733628     1.02269213     1.71696319
          17

 c      1.21524254    -0.44104286     0.03326563
 c     -0.05798826    -0.95167021     0.38152559
 c     -1.09536939    -0.06834258    -0.09844691
 c     -1.16644125     1.22793812     0.87058602
 c     -0.28437140     1.18737154    -0.44567014
 c      1.09089176     0.98558616    -0.22854384
 h     -0.32175459    -2.06219211     0.84708650
 h     -1.63903987     2.20036257     1.04196096
 h     -0.64350683     2.01114814    -1.02312821
 h      1.90477664     1.67664217    -0.17045397
 o      2.36784776    -1.08935261     0.05221089
 h      3.23746798    -0.50259200    -0.15245949
 c     -2.44168151    -0.66393659    -0.62666300
 h     -2.30708520    -1.47355770    -1.41070052
 h     -3.01584933    -1.22685463     0.37113002
 h     -3.01908769     0.17798949    -1.06186330
 h     -0.46731534     1.05851064     1.66131243
          17

 c      1.21833794    -0.44742807     0.02763691
 c     -0.04351108    -0.94418271     0.38442328
 c     -1.08390809    -0.07009798    -0.08908954
 c     -1.17928856     1.21459112     0.85671062
 c     -0.28755764     1.20222802    -0.44124421
 c      1.09103931     0.99053181    -0.23078058
 h     -0.33035767    -2.05566989     0.82943220
 h     -1.67855192     2.20225445     1.04443299
 h     -0.74448390     2.00806537    -1.01836014
 h      1.94017369     1.68386380    -0.12742519
 o      2.37325980    -1.09784944     0.05348426
 h      3.18759729    -0.55544432    -0.13066614
 c     -2.44848304    -0.66234643    -0.62117059
 h     -2.33161004    -1.45250100    -1.39353010
 h     -3.01408733    -1.22129134     0.35506536
 h     -3.02391905     0.20272756    -1.10026916
 h     -0.44602031     1.09281073     1.61617468
          17

 c      1.22211234    -0.45261410     0.02204461
 c     -0.02889024    -0.93944527     0.38763033
 c     -1.07357961    -0.07010270    -0.07992379
 c     -1.19037990     1.20176011     0.84306620
 c     -0.29282155     1.21733149    -0.43749611
 c      1.09108958     0.99323025    -0.23261746
 h     -0.32844088    -2.02153744     0.80282403
 h     -1.72862453     2.19102792     1.04252382
 h     -0.84128584     2.00363694    -1.01919433
 h      1.97176126     1.69172877    -0.08699824
 o      2.37905644    -1.10643461     0.05497237
 h      3.12642766    -0.61217567    -0.10710905
 c     -2.45573523    -0.66078599    -0.61444123
 h     -2.35345823    -1.42788660    -1.37365799
 h     -3.00029321    -1.19884306     0.31441269
 h     -3.02620693     0.21651990    -1.13039985
 h     -0.42304963     1.12476536     1.58499794
          17

 c      1.22676388    -0.45646762     0.01645529
 c     -0.01443903    -0.93723566     0.39095380
 c     -1.06466996    -0.06839621    -0.07115694
 c     -1.19976104     1.18994983     0.83024230
 c     -0.30043361     1.23276779    -0.43495656
 c      1.09156238     0.99421591    -0.23399565
 h     -0.31595349    -1.96474659     0.77018960
 h     -1.78584791     2.16184882     1.03540647
 h     -0.92667497     1.99334905    -1.02221764
 h      1.99267528     1.69527910    -0.05100615
 o      2.38290845    -1.11644480     0.05714107
 h      3.08980138    -0.64938258    -0.08977914
 c     -2.46326463    -0.65831614    -0.60672073
 h     -2.37077402    -1.40586851    -1.35694813
 h     -2.97814028    -1.16179071     0.25542466
 h     -3.02371994     0.21653491    -1.14885532
 h     -0.40123381     1.15434879     1.56760462
          17

 c      1.23242703    -0.45889598     0.01085245
 c     -0.00034239    -0.93666714     0.39395355
 c     -1.05734536    -0.06513844    -0.06297265
 c     -1.20726644     1.17947079     0.81894191
 c     -0.31049661     1.24843421    -0.43397917
 c      1.09268104     0.99387577    -0.23487232
 h     -0.29492471    -1.89695914     0.73684826
 h     -1.84753238     2.11272495     1.02278936
 h     -0.99467759     1.97489701    -1.02535139
 h      1.99888946     1.69176664    -0.02109080
 o      2.38265526    -1.12913134     0.06038020
 h      3.11156168    -0.64530637    -0.08553583
 c     -2.47041872    -0.65395668    -0.59875063
 h     -2.38194792    -1.39191162    -1.34881421
 h     -2.95542016    -1.11659113     0.19153103
 h     -3.01606676     0.20287916    -1.15410943
 h     -0.38554166     1.18165421     1.56145151
          17

 c      1.23915345    -0.45979292     0.00522268
 c      0.01344283    -0.93596997     0.39588942
 c     -1.05166510    -0.06060526    -0.05553109
 c     -1.21267395     1.17047942     0.80979696
 c     -0.32289255     1.26403652    -0.43469310
 c      1.09435594     0.99243823    -0.23524200
 h     -0.27060900    -1.83921105     0.71124672
 h     -1.91189014     2.04434929     1.00490644
 h     -1.04158769     1.94834930    -1.02819607
 h      1.98938587     1.68067047     0.00170081
 o      2.37952722    -1.14362351     0.06438115
 h      3.17289533    -0.61279759    -0.09014353
 c     -2.47587830    -0.64674224    -0.59220848
 h     -2.38604748    -1.38827587    -1.35135495
 h     -2.94591442    -1.07566154     0.14593522
 h     -3.00451009     0.17854533    -1.14673785
 h     -0.38092656     1.20654079     1.56346172
          17

 c      1.24694686    -0.45905630    -0.00045022
 c      0.02712080    -0.93288136     0.39588258
 c     -1.04760896    -0.05516449    -0.04896880
 c     -1.21581538     1.16299482     0.80324955
 c     -0.33728411     1.27913426    -0.43699970
 c      1.09622547     0.98997776    -0.23515466
 h     -0.25049320    -1.81766303     0.70321767
 h     -1.97820223     1.95972311     0.98246499
 h     -1.06633666     1.91578279    -1.03200113
 h      1.96609203     1.66360039     0.01716240
 o      2.37611154    -1.15820678     0.06859831
 h      3.23410562    -0.57863535    -0.09557592
 c     -2.47801082    -0.63623573    -0.58904333
 h     -2.38311042    -1.39309057    -1.36199479
 h     -2.96468101    -1.05266091     0.14292110
 h     -2.99207198     0.14980754    -1.12993803
 h     -0.39075593     1.22868694     1.57119194
          17

 c      1.25581665    -0.45662203    -0.00619422
 c      0.04052207    -0.92641417     0.39353377
 c     -1.04510035    -0.04923371    -0.04340474
 c     -1.21663743     1.15694081     0.79950642
 c     -0.35312104     1.29317895    -0.44056613
 c      1.09770244     0.98641148    -0.23473578
 h     -0.23782286    -1.84322180     0.71693106
 h     -2.04673244     1.86334734     0.95649463
 h     -1.07073797     1.88099856    -1.03971381
 h      1.93390603     1.64433703     0.02612230
 o      2.37392617    -1.17184415     0.07271108
 h      3.27246183    -0.55868361    -0.09735538
 c     -2.47619238    -0.62361574    -0.58921843
 h     -2.37404831    -1.40190727    -1.37511330
 h     -3.01222575    -1.04835628     0.18306217
 h     -2.98374726     0.12644746    -1.10988513
 h     -0.41619122     1.24778268     1.58329060
          17

 c      1.26578767    -0.45248746    -0.01205196
 c      0.05278600    -0.91796600     0.38930638
 c     -1.04402169    -0.04325162    -0.03894360
 c     -1.21529833     1.15224822     0.79853708
 c     -0.36965306     1.30554601    -0.44481793
 c      1.09803903     0.98151428    -0.23419552
 h     -0.22756690    -1.89870063     0.74650137
 h     -2.11781887     1.75979060     0.92806344
 h     -1.05959240     1.84920981    -1.05605707
 h      1.90034865     1.62867544     0.03050451
 o      2.37357747    -1.18405455     0.07657575
 h      3.27949884    -0.55956216    -0.09376843
 c     -2.47108476    -0.61129412    -0.59056296
 h     -2.36027841    -1.40989061    -1.38478922
 h     -3.07250872    -1.05074308     0.24270502
 h     -2.98555999     0.11952044    -1.09418575
 h     -0.45610308     1.26369205     1.59966831
          17

 c      1.27683525    -0.44675572    -0.01805442
 c      0.06296495    -0.90969915     0.38397760
 c     -1.04421968    -0.03766662    -0.03566458
 c     -1.21232525     1.14895571     0.80008825
 c     -0.38601648     1.31560641    -0.44899361
 c      1.09649935     0.97503120    -0.23379071
 h     -0.21277234    -1.95778454     0.78227426
 h     -2.19003615     1.65230840     0.89803764
 h     -1.03976375     1.82606970    -1.08692980
 h      1.87374190     1.62315073     0.03283482
 o      2.37518524    -1.19463831     0.08014036
 h      3.25431868    -0.58299409    -0.08450816
 c     -2.46362731    -0.60108585    -0.59110643
 h     -2.34336834    -1.41320436    -1.38659454
 h     -3.12898419    -1.04907274     0.29898215
 h     -3.00082745     0.13512974    -1.08739540
 h     -0.50728060     1.27656093     1.62157523
          17

 c      1.28880486    -0.43967902    -0.02418777
 c      0.07052262    -0.90310330     0.37811764
 c     -1.04550251    -0.03291015    -0.03360513
 c     -1.20867864     1.14719420     0.80371186
 c     -0.40148751     1.32290658    -0.45236732
 c      1.09268867     0.96693862    -0.23371376
 h     -0.18957047    -2.00176251     0.81671958
 h     -2.25889922     1.54280659     0.86714393
 h     -1.01713886     1.81539833    -1.13693810
 h      1.85940622     1.63202006     0.03490029
 o      2.37848516    -1.20361798     0.08342330
 h      3.20208491    -0.62677494    -0.07035616
 c     -2.45481038    -0.59336472    -0.59008805
 h     -2.32479848    -1.40967055    -1.37829581
 h     -3.17145494    -1.03823019     0.33894953
 h     -3.02635154     0.16945116    -1.08762540
 h     -0.56512289     1.28685824     1.65134856
          17

 c      1.30137279    -0.43166978    -0.03037775
 c      0.07536167    -0.89887700     0.37201640
 c     -1.04764665    -0.02935197    -0.03275141
 c     -1.20555047     1.14705059     0.80885776
 c     -0.41578177     1.32737885    -0.45461957
 c      1.08681827     0.95769969    -0.23398296
 h     -0.15708058    -2.02088736     0.84524183
 h     -2.31773938     1.43323520     0.83632656
 h     -0.99293388     1.81664391    -1.20536777
 h      1.85643965     1.65429641     0.03643811
 o      2.38260678    -1.21140016     0.08655187
 h      3.13766747    -0.68225963    -0.05381939
 c     -2.44567796    -0.58746999    -0.58752372
 h     -2.30582783    -1.39905152    -1.35999118
 h     -3.19471562    -1.01684599     0.35689498
 h     -3.05401953     0.21188576    -1.08900471
 h     -0.62508201     1.29524966     1.69126563
          17

 c      1.31406920    -0.42326271    -0.03649768
 c      0.07770586    -0.89718888     0.36576679
 c     -1.05041104    -0.02726433    -0.03304050
 c     -1.20399125     1.14847223     0.81507353
 c     -0.42903608     1.32933509    -0.45601214
 c      1.07958862     0.94822677    -0.23446386
 h     -0.11620661    -2.01141244     0.86535618
 h     -2.36013584     1.32672994     0.80693148
 h     -0.96375042     1.82497133    -1.28457992
 h      1.85877716     1.68412760     0.03539164
 o      2.38563720    -1.21909554     0.08984002
 h      3.09255692    -0.72948729    -0.04036894
 c     -2.43711131    -0.58242292    -0.58356192
 h     -2.28740131    -1.38316995    -1.33406245
 h     -3.19652641    -0.98546808     0.35114359
 h     -3.07554043     0.25176349    -1.08624151
 h     -0.68435899     1.30225068     1.74144712
          17

 c      1.32635849    -0.41502800    -0.04239849
 c      0.07799021    -0.89784332     0.35933303
 c     -1.05354754    -0.02680471    -0.03437102
 c     -1.20466086     1.15127568     0.82218315
 c     -0.44147192     1.32921685    -0.45714477
 c      1.07180559     0.93958299    -0.23499364
 h     -0.06894043    -1.97379486     0.87619939
 h     -2.38192645     1.22763091     0.78057510
 h     -0.92546646     1.83419855    -1.36324898
 h      1.85920523     1.71407882     0.02938934
 o      2.38523705    -1.22812254     0.09367559
 h      3.10490365    -0.74396353    -0.03659091
 c     -2.42968389    -0.57728731    -0.57823415
 h     -2.27007202    -1.36578379    -1.30489965
 h     -3.17678138    -0.94581723     0.32273660
 h     -3.08507533     0.28169896    -1.07653776
 h     -0.74246734     1.30792006     1.79828798
          17

 c      1.33773444    -0.40747314    -0.04794701
 c      0.07677403    -0.90028571     0.35255644
 c     -1.05680245    -0.02801775    -0.03661423
 c     -1.20782469     1.15519323     0.83026150
 c     -0.45314493     1.32737407    -0.45858951
 c      1.06409077     0.93270515    -0.23547481
 h     -0.01811271    -1.91275968     0.87880799
 h     -2.38202508     1.14082294     0.75892574
 h     -0.87622696     1.83938887    -1.43079524
 h      1.85231877     1.73800242     0.01688021
 o      2.38174184    -1.23814608     0.09796587
 h      3.17013117    -0.72992333    -0.04130895
 c     -2.42359565    -0.57125391    -0.57157486
 h     -2.25402412    -1.35177540    -1.27800161
 h     -3.13795873    -0.90085481     0.27585791
 h     -3.07954919     0.29788550    -1.05945099
 h     -0.80012918     1.31193273     1.85516511
          17

 c      1.34777029    -0.40099569    -0.05305161
 c      0.07467995    -0.90348399     0.34507927
 c     -1.05991620    -0.03084321    -0.03962129
 c     -1.21344865     1.15990519     0.83944601
 c     -0.46391547     1.32399217    -0.46069421
 c      1.05679948     0.92825922    -0.23589516
 h      0.03281482    -1.83886424     0.87728101
 h     -2.36256408     1.07097905     0.74347656
 h     -0.81685500     1.83768250    -1.47966979
 h      1.83542140     1.75221660    -0.00257892
 o      2.37767559    -1.24753328     0.10224949
 h      3.24849908    -0.71293550    -0.04737146
 c     -2.41851947    -0.56369041    -0.56399253
 h     -2.23934366    -1.34530359    -1.25815658
 h     -3.08700556    -0.85547647     0.21999354
 h     -3.05832434     0.29964834    -1.03638459
 h     -0.85778753     1.31394551     1.90488467
          17

 c      1.35612906    -0.39587152    -0.05767523
 c      0.07230829    -0.90584141     0.33623408
 c     -1.06262814    -0.03512818    -0.04323014
 c     -1.22123477     1.16507453     0.84976245
 c     -0.47351843     1.31910706    -0.46353780
 c      1.05004475     0.92657450    -0.23631105
 h      0.08047263    -1.76978866     0.88027121
 h     -2.32905880     1.02185658     0.73527652
 h     -0.75009475     1.82814965    -1.50579521
 h      1.80847611     1.75575097    -0.02844603
 o      2.37484440    -1.25523679     0.10621192
 h      3.31115770    -0.70942412    -0.04991021
 c     -2.41332939    -0.55422459    -0.55671850
 h     -2.22649089    -1.34762511    -1.24738359
 h     -3.03817394    -0.81745522     0.17309362
 h     -3.02310713     0.28937274    -1.01034514
 h     -0.91489407     1.31389197     1.94188422
          17

 c      1.36256657    -0.39223729    -0.06184266
 c      0.07010581    -0.90562288     0.32518207
 c     -1.06469013    -0.04063043    -0.04727194
 c     -1.23058748     1.17039578     0.86104900
 c     -0.48162860     1.31264201    -0.46693585
 c      1.04372555     0.92760162    -0.23682654
 h      0.12293700    -1.72562804     0.89947065
 h     -2.29077392     0.99556870     0.73454503
 h     -0.67985733     1.81152047    -1.50849995
 h      1.77400299     1.75049139    -0.05936859
 o      2.37404486    -1.26086167     0.10971975
 h      3.34485826    -0.72534692    -0.04691427
 c     -2.40618112    -0.54290721    -0.55167151
 h     -2.21654622    -1.35641092    -1.24429907
 h     -3.01152632    -0.79642762     0.15952593
 h     -2.97824566     0.27293261    -0.98597910
 h     -0.96989006     1.31207430     1.96334318
          17

 c      1.36693812    -0.39007578    -0.06563389
 c      0.06835633    -0.90221041     0.31167270
 c     -1.06588271    -0.04700541    -0.05157333
 c     -1.24060373     1.17563854     0.87294546
 c     -0.48790234     1.30443606    -0.47043586
 c      1.03754530     0.93088900    -0.23757284
 h      0.15977275    -1.71441632     0.94056470
 h     -2.26054136     0.99203077     0.74028059
 h     -0.61069312     1.79012340    -1.49068168
 h      1.73705412     1.74136966    -0.09338737
 o      2.37549858    -1.26434364     0.11273830
 h      3.34510384    -0.76132403    -0.03791815
 c     -2.39584814    -0.53066790    -0.54977630
 h     -2.21086167    -1.36724885    -1.24551969
 h     -3.01729657    -0.79717813     0.19146859
 h     -2.93096671     0.25995661    -0.96947780
 h     -1.02042748     1.30914192     1.96958680
          17

 c      1.36919897    -0.38923511    -0.06915531
 c      0.06737524    -0.89668661     0.29664338
 c     -1.06603441    -0.05380868    -0.05594805
 c     -1.25026860     1.18063265     0.88488450
 c     -0.49201901     1.29425653    -0.47329699
 c      1.03106769     0.93563486    -0.23867557
 h      0.18977722    -1.72532958     0.99581169
 h     -2.25204644     1.00926799     0.75029450
 h     -0.54727248     1.76801195    -1.45922492
 h      1.70465934     1.73591662    -0.12833571
 o      2.37903182    -1.26582081     0.11529647
 h      3.31327875    -0.81471203    -0.02347009
 c     -2.38293802    -0.51943615    -0.54963647
 h     -2.21045089    -1.37573452    -1.24758668
 h     -3.04344601    -0.81414572     0.25366218
 h     -2.89003455     0.26180025    -0.96725398
 h     -1.06360965     1.30603027     1.96423369
          17

 c      1.36940579    -0.38948682    -0.07250341
 c      0.06753641    -0.89072539     0.28160311
 c     -1.06504648    -0.06054421    -0.06018449
 c     -1.25898391     1.18516458     0.89605917
 c     -0.49374180     1.28182078    -0.47452685
 c      1.02389617     0.94092340    -0.24020340
 h      0.21064306    -1.74148123     1.05091905
 h     -2.27313671     1.04502060     0.76217683
 h     -0.49366095     1.75086497    -1.42476578
 h      1.68366270     1.74183143    -0.16251285
 o      2.38392391    -1.26567555     0.11750046
 h      3.25896103    -0.87885930    -0.00540740
 c     -2.36896216    -0.51097117    -0.54926211
 h     -2.21567331    -1.37873086    -1.24801451
 h     -3.07119259    -0.83757060     0.32137673
 h     -2.86129716     0.28498026    -0.98241293
 h     -1.09629529     1.30384029     1.95396639
          17

 c      1.36772998    -0.39058580    -0.07574643
 c      0.06912124    -0.88562869     0.26784860
 c     -1.06289935    -0.06673142    -0.06404796
 c     -1.26705539     1.18892139     0.90547752
 c     -0.49297470     1.26690292    -0.47313009
 c      1.01597199     0.94614387    -0.24213257
 h      0.22055067    -1.75089249     1.09405548
 h     -2.31964871     1.09803340     0.77460039
 h     -0.45259228     1.74476649    -1.39892972
 h      1.67706898     1.76251975    -0.19520071
 o      2.38841978    -1.26469242     0.11958766
 h      3.20754534    -0.94050806     0.01223923
 c     -2.35551314    -0.50577230    -0.54771542
 h     -2.22623032    -1.37489778    -1.24563642
 h     -3.08836769    -0.85986439     0.37722390
 h     -2.84370610     0.32505248    -1.01167916
 h     -1.11560385     1.30358601     1.94712512
          17

 c      1.36446404    -0.39229278    -0.07892908
 c      0.07223951    -0.88220427     0.25626769
 c     -1.05964137    -0.07197131    -0.06730588
 c     -1.27547557     1.19163901     0.91227822
 c     -0.48975252     1.24957293    -0.46861143
 c      1.00772643     0.95126182    -0.24438175
 h      0.21881993    -1.74764611     1.11808498
 h     -2.37767096     1.16703073     0.78742298
 h     -0.42546551     1.75335905    -1.38848636
 h      1.68205285     1.79439226    -0.22635983
 o      2.38962953    -1.26398100     0.12191527
 h      3.20195166    -0.98120377     0.02344998
 c     -2.34403104    -0.50326273    -0.54502179
 h     -2.24129059    -1.36477697    -1.24065841
 h     -3.08945660    -0.87647528     0.41212753
 h     -2.83154373     0.36979926    -1.04721494
 h     -1.11960918     1.30580681     1.95039014
          17

 c      1.35998301    -0.39435026    -0.08208990
 c      0.07681888    -0.88090139     0.24741057
 c     -1.05537788    -0.07600347    -0.06975946
 c     -1.28523391     1.19328049     0.91615851
 c     -0.48416732     1.23040613    -0.46133074
 c      0.99988226     0.95664709    -0.24688691
 h      0.20574311    -1.73000280     1.11968045
 h     -2.43159129     1.24918141     0.80079862
 h     -0.41311912     1.77530182    -1.39112855
 h      1.69207361     1.82925476    -0.25584888
 o      2.38630829    -1.26388919     0.12459997
 h      3.25927207    -0.99516200     0.02605831
 c     -2.33557986    -0.50253765    -0.54152410
 h     -2.25965159    -1.35056083    -1.23455356
 h     -3.07280595    -0.88490110     0.42216710
 h     -2.81929671     0.40712133    -1.08097769
 h     -1.10793619     1.31023500     1.96490456
          17

 c      1.35467861    -0.39646242    -0.08527037
 c      0.08261246    -0.88188689     0.24154510
 c     -1.05026468    -0.07874015    -0.07126449
 c     -1.29687018     1.19404362     0.91749985
 c     -0.47634809     1.21041271    -0.45227267
 c      0.99314296     0.96270274    -0.24963420
 h      0.18235912    -1.69923814     1.09859810
 h     -2.46950762     1.34011044     0.81459618
 h     -0.41610800     1.80495310    -1.39802473
 h      1.70050911     1.85880564    -0.28310838
 o      2.38078180    -1.26365724     0.12735271
 h      3.34106071    -0.99510816     0.02446109
 c     -2.33074830    -0.50278790    -0.53753104
 h     -2.27990630    -1.33555345    -1.22974080
 h     -3.03910266    -0.88392388     0.40662327
 h     -2.80381413     0.42899663    -1.10706007
 h     -1.08195831     1.31581616     1.98535924
          17

 c      1.34893478    -0.39833433    -0.08850159
 c      0.08922373    -0.88501496     0.23861375
 c     -1.04450361    -0.08026494    -0.07173495
 c     -1.31040631     1.19425181     0.91709281
 c     -0.46651223     1.19076292    -0.44253504
 c      0.98803682     0.96963894    -0.25264455
 h      0.15037113    -1.65984772     1.05808261
 h     -2.48440908     1.43474269     0.82832611
 h     -0.43422310     1.83534299    -1.39961107
 h      1.70273071     1.87726778    -0.30737502
 o      2.37547670    -1.26267072     0.12990904
 h      3.40821386    -0.99181436     0.02270305
 c     -2.32963387    -0.50339113    -0.53333417
 h     -2.30058986    -1.32322596    -1.22889734
 h     -2.99128987    -0.87349755     0.36782130
 h     -2.78421478     0.43164653    -1.12193775
 h     -1.04451337     1.32111626     2.00306870
          17

 c      1.34312308    -0.39972342    -0.09178273
 c      0.09614806    -0.88969460     0.23808837
 c     -1.03833736    -0.08079948    -0.07113678
 c     -1.32544206     1.19423710     0.91576934
 c     -0.45500124     1.17256067    -0.43301841
 c      0.98489474     0.97741777    -0.25594626
 h      0.11204196    -1.62096927     1.00645071
 h     -2.47363601     1.52812292     0.84126152
 h     -0.46622568     1.86048162    -1.38900004
 h      1.69659801     1.88201524    -0.32799073
 o      2.37159250    -1.26069921     0.13214338
 h      3.44154094    -0.98972900     0.02256651
 c     -2.33177357    -0.50389581    -0.52946592
 h     -2.32027973    -1.31599577    -1.23392926
 h     -2.93578741    -0.85543841     0.31283251
 h     -2.76136031     0.41482634    -1.12417474
 h     -0.99929474     1.32478176     2.00988409
          17

 c      1.33758834    -0.40046813    -0.09506239
 c      0.10286456    -0.89477354     0.23885072
 c     -1.03204601    -0.08064397    -0.06947949
 c     -1.34125590     1.19425754     0.91418846
 c     -0.44226960     1.15673279    -0.42435489
 c      0.98385610     0.98575764    -0.25955235
 h      0.06959456    -1.59766255     0.95836121
 h     -2.43830539     1.61606247     0.85253643
 h     -0.51004875     1.87623148    -1.36259752
 h      1.68244652     1.87353484    -0.34462532
 o      2.36954516    -1.25768939     0.13400465
 h      3.43446447    -0.99009009     0.02455596
 c     -2.33598074    -0.50395830    -0.52707516
 h     -2.33766589    -1.31434922    -1.24505075
 h     -2.88473552    -0.83499576     0.25690687
 h     -2.73760086     0.38164232    -1.11444235
 h     -0.95020381     1.32579549     2.00038075
          17

 c      1.33263522    -0.40049782    -0.09823054
 c      0.10897203    -0.89888992     0.23958004
 c     -1.02594570    -0.08009622    -0.06680720
 c     -1.35686675     1.19443112     0.91277337
 c     -0.42884965     1.14397496    -0.41692717
 c      0.98485295     0.99413317    -0.26344369
 h      0.02406686    -1.60685940     0.93014897
 h     -2.38310311     1.69579826     0.86119836
 h     -0.56315252     1.88049209    -1.31973262
 h      1.66317261     1.85550570    -0.35744233
 o      2.36929303    -1.25366466     0.13548033
 h      3.38778707    -0.99254166     0.02846201
 c     -2.34032812    -0.50333716    -0.52800571
 h     -2.35165224    -1.31693773    -1.26059096
 h     -2.85625395    -0.82168579     0.22460807
 h     -2.71684827     0.33917306    -1.09610420
 h     -0.90082014     1.32354491     1.97242013
          17

 c      1.32853205    -0.39982132    -0.10113291
 c      0.11415363    -0.90163754     0.23992238
 c     -1.02037852    -0.07936616    -0.06318978
 c     -1.37108776     1.19466888     0.91171076
 c     -0.41530364     1.13470258    -0.41088644
 c      0.98758969     1.00178251    -0.26755848
 h     -0.02402990    -1.65391243     0.92605336
 h     -2.31613084     1.76679195     0.86627999
 h     -0.62288216     1.87334745    -1.26237512
 h      1.64428046     1.83483134    -0.36720129
 o      2.37028538    -1.24873873     0.13660255
 h      3.31051782    -0.99494256     0.03326545
 c     -2.34301929    -0.50238989    -0.53350329
 h     -2.36146495    -1.32153432    -1.27772131
 h     -2.86418498    -0.82367580     0.23576316
 h     -2.70474165     0.29935683    -1.07604112
 h     -0.85394483     1.31781401     1.92709029
          17

 c      1.32550167    -0.39851874    -0.10359638
 c      0.11793636    -0.90413053     0.24088388
 c     -1.01568820    -0.07852993    -0.05871070
 c     -1.38266708     1.19463269     0.91096058
 c     -0.40215984     1.12898772    -0.40615239
 c      0.99159307     1.00781756    -0.27180182
 h     -0.07170813    -1.72599655     0.93369703
 h     -2.24784132     1.83127596     0.86693936
 h     -0.68688658     1.85739085    -1.19512618
 h      1.63304184     1.82055304    -0.37517939
 o      2.37103608    -1.24324385     0.13749941
 h      3.22674000    -0.99135915     0.03634522
 c     -2.34376712    -0.50270086    -0.54227362
 h     -2.36668844    -1.32606736    -1.29357437
 h     -2.90271854    -0.83803733     0.28238025
 h     -2.70795779     0.27743264    -1.06370912
 h     -0.81110614     1.30878279     1.86856606
          17

 c      1.32365454    -0.39673989    -0.10544605
 c      0.11975702    -0.90794296     0.24369524
 c     -1.01219809    -0.07755337    -0.05346108
 c     -1.39060568     1.19382526     0.91027129
 c     -0.38984018     1.12651987    -0.40243124
 c      0.99643361     1.01154471    -0.27609078
 h     -0.11390081    -1.80420473     0.93754715
 h     -2.18802489     1.89326950     0.86267751
 h     -0.75364401     1.83786674    -1.12500628
 h      1.63563311     1.82023629    -0.38267951
 o      2.36883663    -1.23790094     0.13845682
 h      3.18052658    -0.96962124     0.03257784
 c     -2.34345808    -0.50597065    -0.55175492
 h     -2.36725834    -1.32918350    -1.30603121
 h     -2.95389800    -0.85509879     0.33886221
 h     -2.73077609     0.28361700    -1.06538190
 h     -0.77204915     1.29703659     1.80385801
          17

 c      1.32289577    -0.39467735    -0.10651602
 c      0.11922130    -0.91416775     0.24903577
 c     -1.01018752    -0.07634788    -0.04754170
 c     -1.39453512     1.19188087     0.90923476
 c     -0.37862150     1.12669930    -0.39933737
 c      1.00203696     1.01287859    -0.28041827
 h     -0.14618142    -1.87412170     0.92801903
 h     -2.14172924     1.95527178     0.85361381
 h     -0.82272040     1.82158762    -1.06001116
 h      1.65325429     1.83513061    -0.39025750
 o      2.36204507    -1.23329504     0.13969252
 h      3.20034718    -0.92036641     0.01809640
 c     -2.34325663    -0.51240357    -0.56050273
 h     -2.36343186    -1.33047639    -1.31411427
 h     -3.00288140    -0.86779763     0.38474402
 h     -2.77056495     0.31364671    -1.07802813
 h     -0.73458194     1.28353625     1.74195062
          17

 c      1.32289961    -0.39253361    -0.10665474
 c      0.11619648    -0.92327150     0.25703611
 c     -1.00986714    -0.07482270    -0.04106821
 c     -1.39476475     1.18884550     0.90744292
 c     -0.36871089     1.12892215    -0.39664874
 c      1.00874435     1.01241247    -0.28486794
 h     -0.16583742    -1.92728913     0.90138612
 h     -2.10782268     2.01518520     0.84069287
 h     -0.89369808     1.81391153    -1.00606172
 h      1.68126733     1.85916491    -0.39745639
 o      2.35291940    -1.22880816     0.14093692
 h      3.25432394    -0.85447326    -0.00293078
 c     -2.34426823    -0.52089643    -0.56827692
 h     -2.35572179    -1.33052577    -1.31813512
 h     -3.04105055    -0.87314057     0.40920324
 h     -2.81893991     0.35267688    -1.09260487
 h     -0.69554737     1.26945891     1.69165930
          17

 c      1.32318078    -0.39052778    -0.10571667
 c      0.11078692    -0.93522697     0.26745860
 c     -1.01136321    -0.07292080    -0.03417344
 c     -1.39184005     1.18514477     0.90473093
 c     -0.36042099     1.13286259    -0.39448790
 c      1.01702927     1.01103696    -0.28955788
 h     -0.17172567    -1.95975891     0.85764805
 h     -2.08174591     2.06702328     0.82558467
 h     -0.96380691     1.81582447    -0.96472833
 h      1.71245863     1.88309192    -0.40335608
 o      2.34433632    -1.22346399     0.14178364
 h      3.30133929    -0.78915688    -0.02396209
 c     -2.34728750    -0.53009776    -0.57516475
 h     -2.34479767    -1.33071843    -1.31956478
 h     -3.06402533    -0.87057610     0.40776142
 h     -2.86701536     0.38617277    -1.10129185
 h     -0.65324878     1.25589261     1.65855473
          17

 c      1.32317220    -0.38889766    -0.10355645
 c      0.10328545    -0.94959879     0.27980434
 c     -1.01471272    -0.07063069    -0.02700359
 c     -1.38604683     1.18132602     0.90132179
 c     -0.35420445     1.13847088    -0.39321614
 c      1.02718623     1.00953550    -0.29457891
 h     -0.16407476    -1.97132168     0.79932474
 h     -2.05905671     2.10416076     0.81029411
 h     -1.02720307     1.82423882    -0.93420542
 h      1.74056054     1.89891538    -0.40722650
 o      2.33786720    -1.21668864     0.14198753
 h      3.32081455    -0.73532214    -0.04093843
 c     -2.35271312    -0.53894267    -0.58118829
 h     -2.33136231    -1.33279140    -1.32054823
 h     -3.07005397    -0.86084188     0.37968506
 h     -2.90827363     0.40469682    -1.10004642
 h     -0.60965622     1.24359925     1.64319253
          17

 c      1.32228510    -0.38787108    -0.10003638
 c      0.09413789    -0.96550462     0.29333866
 c     -1.01986663    -0.06798396    -0.01970944
 c     -1.37729379     1.17784195     0.89772299
 c     -0.35047046     1.14574566    -0.39317518
 c      1.03919509     1.00840488    -0.29996876
 h     -0.14463015    -1.96624241     0.73126940
 h     -2.03710736     2.12180059     0.79674449
 h     -1.07701066     1.83482947    -0.91202765
 h      1.76173472     1.90173963    -0.40879937
 o      2.33418458    -1.20824500     0.14143694
 h      3.30605247    -0.69842460    -0.05188198
 c     -2.36057750    -0.54671750    -0.58637644
 h     -2.31605171    -1.33808252    -1.32308551
 h     -3.05963922    -0.84565485     0.32733658
 h     -2.93874854     0.40362104    -1.08792627
 h     -0.56998132     1.23301181     1.64228098
          17

 c      1.31996000    -0.38762634    -0.09504059
 c      0.08392723    -0.98147535     0.30709412
 c     -1.02670213    -0.06505402    -0.01243397
 c     -1.36529807     1.17495384     0.89450363
 c     -0.34939218     1.15455995    -0.39453048
 c      1.05271421     1.00782372    -0.30570921
 h     -0.11697939    -1.95529511     0.66078773
 h     -2.01523632     2.11790046     0.78649942
 h     -1.10773550     1.84428985    -0.89673400
 h      1.77474065     1.88996697    -0.40828104
 o      2.33347142    -1.19809912     0.14010289
 h      3.25769878    -0.68056926    -0.05608557
 c     -2.37050897    -0.55300263    -0.59101683
 h     -2.29943422    -1.34674906    -1.32817281
 h     -3.03644950    -0.82807371     0.25734047
 h     -2.95655816     0.38201052    -1.06612756
 h     -0.54015628     1.22433166     1.65126906
          17

 c      1.31571744    -0.38826054    -0.08848973
 c      0.07331008    -0.99544018     0.31998420
 c     -1.03504718    -0.06195484    -0.00530381
 c     -1.34977607     1.17270168     0.89213914
 c     -0.35084338     1.16462610    -0.39724925
 c      1.06711629     1.00765401    -0.31172758
 h     -0.08617598    -1.95651203     0.59652009
 h     -1.99457301     2.09337557     0.78059142
 h     -1.11644820     1.85106642    -0.88814552
 h      1.78086956     1.86519365    -0.40630040
 o      2.33546714    -1.18642068     0.13804074
 h      3.18293556    -0.68044334    -0.05414637
 c     -2.38153707    -0.55759673    -0.59594938
 h     -2.28211632    -1.35745959    -1.33540664
 h     -3.00953779    -0.81343112     0.18333503
 h     -2.96180480     0.34233610    -1.03764283
 h     -0.52463571     1.21757974     1.66619983
          17

 c      1.30920865    -0.38977085    -0.08035444
 c      0.06280495    -1.00544988     0.33117366
 c     -1.04471355    -0.05882748     0.00156907
 c     -1.33051951     1.17089223     0.89095170
 c     -0.35442132     1.17552512    -0.40112644
 c      1.08152786     1.00743991    -0.31789882
 h     -0.05641440    -1.98739450     0.54440751
 h     -1.97797798     2.05218625     0.77938770
 h     -1.10311037     1.85541342    -0.88716501
 h      1.78399258     1.83220563    -0.40385110
 o      2.33917752    -1.17377162     0.13546425
 h      3.09991511    -0.69021330    -0.04916379
 c     -2.39189411    -0.56048554    -0.60264760
 h     -2.26484321    -1.36784885    -1.34334422
 h     -2.99492020    -0.81003064     0.12752834
 h     -2.95713685     0.29124014    -1.00748729
 h     -0.52543849     1.21261646     1.68445526
          17

 c      1.30026939    -0.39204888    -0.07066711
 c      0.05258711    -1.01111474     0.34041218
 c     -1.05551813    -0.05581172     0.00807565
 c     -1.30740908     1.16912481     0.89108542
 c     -0.35948999     1.18673626    -0.40580157
 c      1.09489409     1.00645001    -0.32405556
 h     -0.02864294    -2.04859299     0.50414685
 h     -1.96998737     2.00105702     0.78253202
 h     -1.07067021     1.85939074    -0.89562837
 h      1.79030978     1.79852960    -0.40216755
 o      2.34246417    -1.16143822     0.13287582
 h      3.04397844    -0.69024440    -0.04880077
 c     -2.39952541    -0.56210197    -0.61231821
 h     -2.24843280    -1.37548708    -1.35040857
 h     -3.00851014    -0.82633733     0.11118337
 h     -2.94881845     0.24073869    -0.98298774
 h     -0.54196326     1.20916671     1.70498059
          17

 c      1.28896639    -0.39489270    -0.05952823
 c      0.04262798    -1.01375279     0.34779416
 c     -1.06727132    -0.05303145     0.01409761
 c     -1.28048217     1.16694018     0.89247140
 c     -0.36523783     1.19766221    -0.41076756
 c      1.10614763     1.00387486    -0.33001646
 h     -0.00221553    -2.12227136     0.47225952
 h     -1.97597084     1.94780942     0.78914506
 h     -1.02481541     1.86672466    -0.91618494
 h      1.80667818     1.77226330    -0.40242817
 o      2.34311734    -1.15089838     0.13086570
 h      3.05032453    -0.65788526    -0.06199580
 c     -2.40356464    -0.56380665    -0.62414056
 h     -2.23352960    -1.37882732    -1.35577765
 h     -3.04899693    -0.86331887     0.13353996
 h     -2.94674326     0.20717846    -0.97277198
 h     -0.57109632     1.20685527     1.72841843
          17

 c      1.27561553    -0.39803431    -0.04710424
 c      0.03291022    -1.01502054     0.35338244
 c     -1.07975529    -0.05061182     0.01950367
 c     -1.25013526     1.16413492     0.89479483
 c     -0.37081916     1.20771454    -0.41543154
 c      1.11452823     0.99920898    -0.33563031
 h      0.02259570    -2.18791841     0.44649262
 h     -1.99947767     1.89773567     0.79840523
 h     -0.97251700     1.88177765    -0.95167478
 h      1.83694803     1.75785897    -0.40531873
 o      2.34195270    -1.14173479     0.12929373
 h      3.10477367    -0.60112339    -0.08582160
 c     -2.40467510    -0.56725313    -0.63573859
 h     -2.22038329    -1.37770359    -1.35973388
 h     -3.09896904    -0.91326397     0.17362886
 h     -2.95957721     0.20306267    -0.98262035
 h     -0.60770000     1.20524670     1.75706868
          17

 c      1.26074036    -0.40119305    -0.03361093
 c      0.02345422    -1.01607945     0.35714818
 c     -1.09271297    -0.04870198     0.02415559
 c     -1.21732633     1.16101977     0.89755929
 c     -0.37561103     1.21652730    -0.41930195
 c      1.11986630     0.99252495    -0.34080276
 h      0.04454357    -2.23183851     0.42633703
 h     -2.03873667     1.85055839     0.81009538
 h     -0.91901632     1.90691260    -1.00327677
 h      1.87884770     1.75310797    -0.41078358
 o      2.34132391    -1.13245171     0.12758141
 h      3.16742872    -0.54549429    -0.11013125
 c     -2.40428966    -0.57283790    -0.64535088
 h     -2.20880130    -1.37332653    -1.36353639
 h     -3.14213673    -0.96694464     0.21114372
 h     -2.98657051     0.22584485    -1.01068065
 h     -0.64593899     1.20388313     1.79403534
          17

 c      1.24498507    -0.40413109    -0.01928911
 c      0.01428172    -1.01756288     0.35903471
 c     -1.10584839    -0.04747067     0.02792236
 c     -1.18345279     1.15828818     0.90034329
 c     -0.37939406     1.22418120    -0.42224275
 c      1.12251016     0.98432786    -0.34548329
 h      0.06210802    -2.24734405     0.41210074
 h     -2.08604522     1.80180439     0.82445303
 h     -0.86553133     1.93972963    -1.06808186
 h      1.92506873     1.75099215    -0.41823649
 o      2.34261220    -1.12216764     0.12538319
 h      3.21286978    -0.50664849    -0.12836193
 c     -2.40402854    -0.57962494    -0.65237438
 h     -2.19825922    -1.36777370    -1.36902018
 h     -3.16938481    -1.01757277     0.23402886
 h     -3.01822570     0.26046057    -1.04906992
 h     -0.68137753     1.20230647     1.84092772
          17

 c      1.22904368    -0.40666803    -0.00439109
 c      0.00538819    -1.01972487     0.35899826
 c     -1.11883280    -0.04707986     0.03069360
 c     -1.14993574     1.15663079     0.90310797
 c     -0.38223608     1.23115225    -0.42453527
 c      1.12299435     0.97519090    -0.34963495
 h      0.07387092    -2.23283387     0.40430128
 h     -2.13112042     1.74703708     0.84156366
 h     -0.81050384     1.97351546    -1.13885871
 h      1.96717912     1.74406937    -0.42695846
 o      2.34625939    -1.11059487     0.12259616
 h      3.23004616    -0.49039107    -0.13777793
 c     -2.40514501    -0.58644864    -0.65679984
 h     -2.18812887    -1.36301258    -1.37787929
 h     -3.17687821    -1.06083566     0.23654205
 h     -3.04447466     0.29142958    -1.08942254
 h     -0.71232807     1.20006620     1.89526880
          17

 c      1.21361524    -0.40866929     0.01082333
 c     -0.00326639    -1.02249267     0.35701992
 c     -1.13130985    -0.04764679     0.03239084
 c     -1.11794400     1.15647323     0.90624583
 c     -0.38423167     1.23799597    -0.42666956
 c      1.12178013     0.96552920    -0.35321666
 h      0.07866151    -2.19100876     0.40345561
 h     -2.16484498     1.68449729     0.86104268
 h     -0.75258564     2.00071479    -1.20673082
 h      1.99851663     1.72720184    -0.43635455
 o      2.35219243    -1.09775226     0.11925319
 h      3.21578832    -0.49723660    -0.13777750
 c     -2.40832595    -0.59256022    -0.65884513
 h     -2.17793592    -1.35988170    -1.39082906
 h     -3.16387797    -1.09412441     0.21673374
 h     -3.05894606     0.30868796    -1.12561132
 h     -0.73903388     1.19678927     1.95039474
          17

 c      1.19936851    -0.41003520     0.02608841
 c     -0.01176201    -1.02537317     0.35310222
 c     -1.14289906    -0.04921447     0.03297400
 c     -1.08837019     1.15792352     0.91032939
 c     -0.38537232     1.24508443    -0.42909751
 c      1.11916101     0.95555235    -0.35617947
 h      0.07572532    -2.12981566     0.41009954
 h     -2.18108772     1.61529809     0.88214483
 h     -0.69214095     2.01577747    -1.26401804
 h      2.01516128     1.69813722    -0.44604484
 o      2.35994737    -1.08389031     0.11549685
 h      3.17299521    -0.52366125    -0.12946270
 c     -2.41375168    -0.59767636    -0.65890713
 h     -2.16752446    -1.35762392    -1.40712860
 h     -3.13190619    -1.11619147     0.17539522
 h     -3.05891042     0.30733989    -1.15377705
 h     -0.76184904     1.19230934     1.99822461
          17

 c      1.18691263    -0.41070307     0.04113507
 c     -0.02023054    -1.02725427     0.34725134
 c     -1.15320409    -0.05174347     0.03243774
 c     -1.06186312     1.16082545     0.91582153
 c     -0.38556209     1.25252234    -0.43209548
 c      1.11524956     0.94528244    -0.35846689
 h      0.06502905    -2.06464759     0.42503596
 h     -2.17710671     1.54264363     0.90401264
 h     -0.63110879     2.01602260    -1.30557849
 h      2.01604474     1.65726999    -0.45589510
 o      2.36846028    -1.06963916     0.11164882
 h      3.11407733    -0.55977171    -0.11674410
 c     -2.42113645    -0.60178991    -0.65762201
 h     -2.15702573    -1.35427104    -1.42481720
 h     -3.08517205    -1.12761164     0.11648701
 h     -3.04435533     0.28627228    -1.17181979
 h     -0.78023830     1.18672684     2.03220218
          17

 c      1.17677405    -0.41064887     0.05569075
 c     -0.02886044    -1.02639449     0.33944497
 c     -1.16183507    -0.05512262     0.03079440
 c     -1.03881014     1.16484081     0.92291421
 c     -0.38467943     1.26016536    -0.43570993
 c      1.10997152     0.93456643    -0.36001375
 h      0.04742609    -2.01838007     0.44983835
 h     -2.15361642     1.47103530     0.92586664
 h     -0.57238115     2.00145505    -1.32908318
 h      2.00306217     1.60743681    -0.46606407
 o      2.37561147    -1.05632909     0.10836285
 h      3.06840417    -0.58431807    -0.10876605
 c     -2.42963930    -0.60490425    -0.65595878
 h     -2.14665851    -1.34757678    -1.44149655
 h     -3.03211535    -1.13238135     0.04893394
 h     -3.01758829     0.24757492    -1.17928869
 h     -0.79274357     1.18035131     2.04875920
          17

 c      1.16937340    -0.40986656     0.06947522
 c     -0.03783029    -1.02132181     0.32966206
 c     -1.16844822    -0.05918047     0.02805078
 c     -1.01927906     1.16952879     0.93147128
 c     -0.38262610     1.26765763    -0.43972783
 c      1.10304532     0.92308465    -0.36074308
 h      0.02385828    -2.01079138     0.48669853
 h     -2.11507429     1.40565755     0.94711449
 h     -0.51932118     1.97450000    -1.33509555
 h      1.98131879     1.55383461    -0.47709710
 o      2.37879216    -1.04565633     0.10648839
 h      3.07387249    -0.57045638    -0.11769150
 c     -2.43771359    -0.60679005    -0.65526318
 h     -2.13648520    -1.33592436    -1.45517613
 h     -2.98697965    -1.14034403    -0.01143596
 h     -2.98353641     0.19704174    -1.17792474
 h     -0.79726442     1.17358131     2.04771957
          17

 c      1.16499167    -0.40833063     0.08220709
 c     -0.04721397    -1.01242210     0.31812441
 c     -1.17279302    -0.06368981     0.02418976
 c     -1.00296244     1.17442152     0.94100903
 c     -0.37935823     1.27445622    -0.44364182
 c      1.09400565     0.91041018    -0.36056878
 h     -0.00585233    -2.03994169     0.53565504
 h     -2.07004367     1.35177166     0.96743706
 h     -0.47543327     1.93996243    -1.32739815
 h      1.95881577     1.50350096    -0.48999802
 o      2.37817204    -1.03755178     0.10606105
 h      3.12596148    -0.52027967    -0.14264246
 c     -2.44333363    -0.60713349    -0.65679763
 h     -2.12622932    -1.31886901    -1.46485116
 h     -2.96650416    -1.16604986    -0.04563484
 h     -2.95041784     0.14535746    -1.17277360
 h     -0.79128130     1.16676916     2.03240944
          17

 c      1.16373926    -0.40603424     0.09364416
 c     -0.05702654    -1.00178534     0.30548274
 c     -1.17474460    -0.06837004     0.01917339
 c     -0.98921775     1.17909939     0.95070802
 c     -0.37490736     1.27985087    -0.44663644
 c      1.08241035     0.89619638    -0.35942356
 h     -0.04208305    -2.08402385     0.59215291
 h     -2.03051975     1.31393949     0.98687443
 h     -0.44399825     1.90495491    -1.31332012
 h      1.94416579     1.46342508    -0.50605135
 o      2.37626307    -1.03044178     0.10636314
 h      3.18473325    -0.46057351    -0.17080165
 c     -2.44511180    -0.60655342    -0.66041206
 h     -2.11522581    -1.29730613    -1.47074078
 h     -2.97699919    -1.21637162    -0.04670892
 h     -2.92944389     0.10789529    -1.17256569
 h     -0.77200200     1.16009430     2.00956894
          17

 c      1.16553564    -0.40309149     0.10363207
 c     -0.06727402    -0.99154391     0.29259580
 c     -1.17431889    -0.07290033     0.01296587
 c     -0.97734515     1.18326620     0.95952951
 c     -0.36940485     1.28305446    -0.44769927
 c      1.06825263     0.88047323    -0.35733300
 h     -0.08403198    -2.12078165     0.64929780
 h     -2.00834061     1.29514060     1.00586906
 h     -0.42759832     1.87786910    -1.30279054
 h      1.94195332     1.43737775    -0.52611424
 o      2.37484545    -1.02324084     0.10687968
 h      3.22287806    -0.41041271    -0.19279051
 c     -2.44317377    -0.60690418    -0.66429504
 h     -2.10257828    -1.27333227    -1.47418356
 h     -3.00813759    -1.28069481    -0.02692442
 h     -2.93053413     0.09826585    -1.18563888
 h     -0.73661861     1.15346972     1.98824085
          17

 c      1.17010182    -0.39979388     0.11212243
 c     -0.07788584    -0.98308606     0.28026191
 c     -1.17167654    -0.07694672     0.00555966
 c     -0.96706256     1.18679345     0.96654573
 c     -0.36310871     1.28346071    -0.44599739
 c      1.05224109     0.86381600    -0.35449947
 h     -0.12997821    -2.13656325     0.70085371
 h     -2.00883307     1.29622836     1.02514409
 h     -0.42766792     1.86533902    -1.30431066
 h      1.94939626     1.42406558    -0.54972798
 o      2.37471016    -1.01550330     0.10739933
 h      3.22932885    -0.37832501    -0.20436015
 c     -2.43877906    -0.60939410    -0.66694568
 h     -2.08748351    -1.24977518    -1.47726939
 h     -3.04497199    -1.34227760    -0.00319129
 h     -2.95452812     0.11683136    -1.21148422
 h     -0.68303173     1.14656341     1.97638749
          17

 c      1.17697696    -0.39659377     0.11915947
 c     -0.08865676    -0.97713539     0.26913658
 c     -1.16710639    -0.08018706    -0.00301204
 c     -0.95869668     1.18969552     0.97141213
 c     -0.35642287     1.28096928    -0.44139554
 c      1.03560422     0.84718824    -0.35130335
 h     -0.17796250    -2.12532398     0.74221377
 h     -2.02717176     1.31604733     1.04538408
 h     -0.44417470     1.86843363    -1.31916123
 h      1.95842383     1.41878011    -0.57504792
 o      2.37612400    -1.00711628     0.10787328
 h      3.20174929    -0.36711756    -0.20415571
 c     -2.43361714    -0.61370839    -0.66814830
 h     -2.06959055    -1.22937895    -1.48225816
 h     -3.07674808    -1.38926552     0.01329919
 h     -2.99244499     0.15053742    -1.24012361
 h     -0.61128505     1.13904988     1.97598315
          17

 c      1.18555077    -0.39404252     0.12485091
 c     -0.09925609    -0.97396912     0.25973906
 c     -1.16099220    -0.08232632    -0.01268167
 c     -0.95278300     1.19206515     0.97456229
 c     -0.34991264     1.27603234    -0.43457606
 c      1.01965310     0.83163048    -0.34821264
 h     -0.22614147    -2.08612100     0.77037135
 h     -2.05187186     1.35193360     1.06694062
 h     -0.47539020     1.88215987    -1.34011712
 h      1.96056524     1.41648365    -0.59966017
 o      2.37901384    -0.99819066     0.10836193
 h      3.14366100    -0.37564613    -0.19287129
 c     -2.42911016    -0.61896482    -0.66832082
 h     -2.04932751    -1.21387782    -1.49072270
 h     -3.09728747    -1.41564179     0.01708502
 h     -3.03308667     0.18439443    -1.26064666
 h     -0.52492821     1.13095707     1.98114806
          17

 c      1.19509505    -0.39271542     0.12933673
 c     -0.10927203    -0.97351468     0.25244732
 c     -1.15376949    -0.08310495    -0.02336012
 c     -0.94957419     1.19402118     0.97688388
 c     -0.34428611     1.26935699    -0.42660713
 c      1.00549281     0.81803478    -0.34567922
 h     -0.27296368    -2.02202324     0.78400520
 h     -2.07105334     1.40030784     1.08975769
 h     -0.51803207     1.89898533    -1.35646311
 h      1.95006786     1.41363309    -0.62142485
 o      2.38283950    -0.98918876     0.10909614
 h      3.06662325    -0.39677471    -0.17424873
 c     -2.42610439    -0.62447191    -0.66796603
 h     -2.02806615    -1.20346717    -1.50277266
 h     -3.10345946    -1.41925948     0.00626906
 h     -3.06804976     0.20810350    -1.26621866
 h     -0.43074497     1.12274451     1.98194766
          17

 c      1.20479108    -0.39313299     0.13276075
 c     -0.11825257    -0.97529410     0.24743111
 c     -1.14588005    -0.08230788    -0.03494631
 c     -0.94890629     1.19568271     0.97924381
 c     -0.34031382     1.26160193    -0.41848069
 c      0.99392141     0.80703373    -0.34406586
 h     -0.31748431    -1.94070318     0.78421992
 h     -2.07607619     1.45726407     1.11349480
 h     -0.56796176     1.91232353    -1.35922812
 h      1.92469650     1.40862385    -0.63892344
 o      2.38624030    -0.98129466     0.11065053
 h      2.99606406    -0.41152550    -0.15784859
 c     -2.42490566    -0.62981839    -0.66757794
 h     -2.00796637    -1.19698414    -1.51695458
 h     -3.09433695    -1.40067148    -0.01865701
 h     -3.09226221     0.21621799    -1.25400989
 h     -0.33689641     1.11507157     1.96965092
          17

 c      1.21376839    -0.39567421     0.13524356
 c     -0.12570219    -0.97825959     0.24450466
 c     -1.13773512    -0.07977509    -0.04732922
 c     -0.95030517     1.19715281     0.98223675
 c     -0.33872099     1.25324756    -0.41092550
 c      0.98538063     0.79894690    -0.34360000
 h     -0.36014952    -1.85621703     0.77614019
 h     -2.06233217     1.51906310     1.13773261
 h     -0.62099676     1.91789885    -1.34317123
 h      1.88566766     1.40178527    -0.65167025
 o      2.38731627    -0.97637546     0.11390337
 h      2.96700165    -0.39005350    -0.15831881
 c     -2.42536186    -0.63468695    -0.66768243
 h     -1.99151827    -1.19261149    -1.53093367
 h     -3.07136035    -1.36327453    -0.05477787
 h     -3.10324772     0.20683333    -1.22399875
 h     -0.25106476     1.10853756     1.93929010
          17

 c      1.22118989    -0.40048447     0.13685131
 c     -0.13103369    -0.98075670     0.24300384
 c     -1.12969784    -0.07541388    -0.06038339
 c     -0.95311163     1.19850052     0.98614516
 c     -0.34008997     1.24457747    -0.40439543
 c      0.97988227     0.79375516    -0.34434273
 h     -0.40395519    -1.78934230     0.77015635
 h     -2.02896771     1.58253396     1.16218191
 h     -0.67349994     1.91383667    -1.30677118
 h      1.83760746     1.39546196    -0.66030168
 o      2.38608891    -0.97478570     0.11898252
 h      2.98481605    -0.32725566    -0.17837161
 c     -2.42683386    -0.63862305    -0.66889898
 h     -1.98099845    -1.18863279    -1.54245639
 h     -3.03953740    -1.31469907    -0.09564262
 h     -3.10077445     0.18100010    -1.17835220
 h     -0.17940818     1.10353148     1.88980739
          17

 c      1.22637647    -0.40744560     0.13757495
 c     -0.13365064    -0.98120945     0.24209878
 c     -1.12208871    -0.06920460    -0.07395235
 c     -0.95656289     1.19972681     0.99097287
 c     -0.34477576     1.23568495    -0.39909546
 c      0.97696628     0.79111155    -0.34617627
 h     -0.45363353    -1.75963960     0.77801205
 h     -1.97853199     1.64549917     1.18686712
 h     -0.72280846     1.90060160    -1.25192026
 h      1.78839795     1.39407177    -0.66673476
 o      2.38476884    -0.97468061     0.12497861
 h      3.01992822    -0.25387201    -0.20394939
 c     -2.42805387    -0.64089083    -0.67199548
 h     -1.97805953    -1.18392842    -1.55010672
 h     -3.00906215    -1.26860456    -0.12973256
 h     -3.08732805     0.14327304    -1.12155254
 h     -0.12604696     1.10017276     1.82344378
          17

 c      1.22889263    -0.41622016     0.13733943
 c     -0.13343493    -0.97947560     0.24169640
 c     -1.11519859    -0.06122280    -0.08782655
 c     -0.95986751     1.20072813     0.99647223
 c     -0.35282889     1.22647359    -0.39498279
 c      0.97582699     0.79043378    -0.34884098
 h     -0.50984135    -1.76964803     0.80188429
 h     -1.91658265     1.70721858     1.21226521
 h     -0.76774123     1.88122042    -1.18394240
 h      1.74773505     1.40335812    -0.67384136
 o      2.38509149    -0.97451161     0.13113076
 h      3.04885512    -0.19617630    -0.22306202
 c     -2.42718176    -0.64075148    -0.67768832
 h     -1.98348892    -1.17818970    -1.55375697
 h     -2.99370064    -1.24270994    -0.14192890
 h     -3.06942022     0.10317424    -1.06086659
 h     -0.09254986     1.09825409     1.74523967
          17

 c      1.22855705    -0.42633987     0.13603773
 c     -0.13102729    -0.97691310     0.24262971
 c     -1.10928370    -0.05168137    -0.10172427
 c     -0.96236146     1.20128641     1.00217047
 c     -0.36392783     1.21665634    -0.39177411
 c      0.97566462     0.79116724    -0.35207840
 h     -0.56573354    -1.80391477     0.83195045
 h     -1.85064137     1.76860084     1.23930839
 h     -0.80922637     1.86164803    -1.11159652
 h      1.72323674     1.42778287    -0.68400489
 o      2.38784432    -0.97358462     0.13708763
 h      3.06129744    -0.16645627    -0.23009776
 c     -2.42264083    -0.63849130    -0.68583571
 h     -1.99705427    -1.17197880    -1.55484978
 h     -3.00035976    -1.24714784    -0.12341525
 h     -3.05852563     0.07570345    -1.00577882
 h     -0.07713349     1.09714037     1.66278322
          17

 c      1.22542414    -0.43730381     0.13356484
 c     -0.12736925    -0.97504107     0.24579703
 c     -1.10455007    -0.04098372    -0.11528975
 c     -0.96378764     1.20115004     1.00744497
 c     -0.37737423     1.20583309    -0.38906197
 c      0.97608583     0.79312739    -0.35582229
 h     -0.61222139    -1.84435057     0.85655328
 h     -1.78784900     1.83148408     1.26902052
 h     -0.85041457     1.85025875    -1.04577292
 h      1.71605288     1.46691155    -0.69711295
 o      2.39323697    -0.97167998     0.14273297
 h      3.05418784    -0.16872180    -0.22318624
 c     -2.41421891    -0.63577796    -0.69497638
 h     -2.01746817    -1.16671640    -1.55645752
 h     -3.02027902    -1.27462675    -0.08106114
 h     -3.06713775     0.07564680    -0.96403294
 h     -0.07376019     1.09560843     1.58581576
          17

 c      1.21976112    -0.44864503     0.12983698
 c     -0.12328199    -0.97481061     0.25165739
 c     -1.10116074    -0.02976291    -0.12811556
 c     -0.96453057     1.20021580     1.01170215
 c     -0.39227137     1.19379157    -0.38664700
 c      0.97715165     0.79657352    -0.36023288
 h     -0.64269379    -1.87861607     0.86834149
 h     -1.73204428     1.89663429     1.30169770
 h     -0.89479004     1.85473224    -0.99547159
 h      1.72080101     1.51467543    -0.71023619
 o      2.40108809    -0.96884794     0.14808993
 h      3.02871401    -0.20183825    -0.20276965
 c     -2.40319881    -0.63383718    -0.70344657
 h     -2.04270390    -1.16443140    -1.56271171
 h     -3.03820108    -1.30974231    -0.02995919
 h     -3.09780463     0.10496917    -0.93632588
 h     -0.07238164     1.09185305     1.52491302
          17

 c      1.21201841    -0.45995557     0.12479819
 c     -0.11938306    -0.97662367     0.26025654
 c     -1.09926535    -0.01887764    -0.13978078
 c     -0.96539430     1.19866040     1.01466444
 c     -0.40786995     1.18096071    -0.38490338
 c      0.97906575     0.80192285    -0.36553756
 h     -0.65363160    -1.90002443     0.86417821
 h     -1.68274156     1.96187429     1.33618609
 h     -0.94235932     1.87695933    -0.96307512
 h      1.72978717     1.56260863    -0.71946522
 o      2.41077224    -0.96548902     0.15335465
 h      2.99123549    -0.25826690    -0.17219761
 c     -2.39167296    -0.63237929    -0.71026465
 h     -2.07077698    -1.16689642    -1.57724925
 h     -3.04303176    -1.34027254     0.01717725
 h     -3.13968933     0.15047417    -0.91786410
 h     -0.06271569     1.08402600     1.48851733
          17

 c      1.20279519    -0.47088160     0.11841865
 c     -0.11611207    -0.98049855     0.27135052
 c     -1.09902732    -0.00935422    -0.14989080
 c     -0.96686283     1.19686200     1.01659949
 c     -0.42371206     1.16853068    -0.38470304
 c      0.98189268     0.80944014    -0.37187303
 h     -0.64392061    -1.90588045     0.84381467
 h     -1.63703674     2.02233543     1.37001561
 h     -0.98826913     1.91140484    -0.94442553
 h      1.73668265     1.60334634    -0.72172134
 o      2.42094150    -0.96272417     0.15906347
 h      2.95788469    -0.31836136    -0.14039659
 c     -2.38147488    -0.63057268    -0.71504555
 h     -2.10059631    -1.17426313    -1.60102601
 h     -3.02935642    -1.35919958     0.05250878
 h     -3.17871798     0.19594086    -0.90400872
 h     -0.04118545     1.07117975     1.47948115
          17

 c      1.19279804    -0.48109403     0.11068690
 c     -0.11371974    -0.98614174     0.28446364
 c     -1.10061773    -0.00227369    -0.15810471
 c     -0.96862851     1.19520022     1.01823373
 c     -0.43941682     1.15804758    -0.38695068
 c      0.98545607     0.81910739    -0.37922799
 h     -0.61456765    -1.89690220     0.80929895
 h     -1.59225290     2.07247796     1.40026866
 h     -1.02590540     1.94903505    -0.93338728
 h      1.73778527     1.63217224    -0.71540975
 o      2.42939867    -0.96259995     0.16618778
 h      2.95697785    -0.34758353    -0.12329558
 c     -2.37368847    -0.62791822    -0.71784528
 h     -2.13206468    -1.18433980    -1.63116184
 h     -2.99565933    -1.36319090     0.07192080
 h     -3.20504827     0.23012628    -0.89216519
 h     -0.01384953     1.05377052     1.49449376
          17

 c      1.18277401    -0.49024536     0.10160283
 c     -0.11219627    -0.99288174     0.29887226
 c     -1.10416433     0.00139024    -0.16415177
 c     -0.96988283     1.19393270     1.02039795
 c     -0.45448657     1.15091699    -0.39223667
 c      0.98932658     0.83062150    -0.38744763
 h     -0.56920503    -1.87819076     0.76527233
 h     -1.54727554     2.10795390     1.42443691
 h     -1.05024502     1.98172473    -0.92527335
 h      1.73202136     1.64729829    -0.70038505
 o      2.43476637    -0.96618934     0.17524511
 h      3.00351595    -0.32742146    -0.12956818
 c     -2.36877263    -0.62432998    -0.71903560
 h     -2.16533716    -1.19334457    -1.66207442
 h     -2.94301333    -1.35143687     0.07395765
 h     -3.21372505     0.24717197    -0.88115628
 h      0.00851924     1.03317542     1.52686294
          17

 c      1.17341076    -0.49796283     0.09118726
 c     -0.11117276    -0.99949344     0.31356014
 c     -1.10966924     0.00095477    -0.16784915
 c     -0.96981215     1.19316453     1.02372445
 c     -0.46833590     1.14809124    -0.40074709
 c      0.99285154     0.84342169    -0.39625422
 h     -0.51500717    -1.86145381     0.71961764
 h     -1.50268345     2.12654220     1.44091642
 h     -1.05894030     2.00411386    -0.91761309
 h      1.72079904     1.64988670    -0.67777143
 o      2.43822475    -0.97176467     0.18540850
 h      3.07274945    -0.28466375    -0.14650856
 c     -2.36676405    -0.61989335    -0.71916213
 h     -2.20008425    -1.19742846    -1.68784488
 h     -2.87478691    -1.32557130     0.05974127
 h     -3.20342240     0.24506428    -0.87051045
 h      0.01662651     1.01088049     1.56942992
          17

 c      1.16526931    -0.50389690     0.07950569
 c     -0.10996485    -1.00419254     0.32731156
 c     -1.11692950    -0.00381212    -0.16912210
 c     -0.96782890     1.19283569     1.02852056
 c     -0.48041393     1.14990011    -0.41229050
 c      0.99522196     0.85671542    -0.40527495
 h     -0.46200818    -1.86535581     0.68252666
 h     -1.46046493     2.12850983     1.44923761
 h     -1.05211980     2.01392025    -0.90985475
 h      1.70798870     1.64409521    -0.64976024
 o      2.44129022    -0.97740815     0.19572738
 h      3.13559488    -0.24931277    -0.15964383
 c     -2.36731836    -0.61462073    -0.71890717
 h     -2.23528731    -1.19384288    -1.70406196
 h     -2.79711397    -1.29069657     0.03404196
 h     -3.17580154     0.22483157    -0.86013407
 h      0.00525459     0.98800949     1.61601186
          17

 c      1.15878391    -0.50775422     0.06667586
 c     -0.10805940    -1.00551075     0.33919725
 c     -1.12550209    -0.01261165    -0.16802236
 c     -0.96359959     1.19270634     1.03474597
 c     -0.49027337     1.15597979    -0.42633823
 c      0.99555861     0.86954584    -0.41409405
 h     -0.41754029    -1.90564057     0.66102611
 h     -1.42375894     2.11681749     1.45018735
 h     -1.03213089     2.01207889    -0.90311812
 h      1.69956727     1.63666185    -0.61918078
 o      2.44466206    -0.98216018     0.20569598
 h      3.17670794    -0.23583807    -0.16188705
 c     -2.36962640    -0.60830970    -0.71917694
 h     -2.26939753    -1.18144239    -1.70864864
 h     -2.71934118    -1.25705680     0.00710067
 h     -3.13597190     0.19095996    -0.85025414
 h     -0.02663981     0.96515371     1.66190603
          17

 c      1.15428785    -0.50930828     0.05285677
 c     -0.10564381    -1.00377849     0.34908973
 c     -1.13473791    -0.02465125    -0.16473151
 c     -0.95703023     1.19236336     1.04202112
 c     -0.49754325     1.16529496    -0.44206041
 c      0.99308950     0.88099108    -0.42234592
 h     -0.38027366    -1.97793427     0.65319609
 h     -1.39662860     2.09714803     1.44580530
 h     -1.00354173     2.00315431    -0.90020877
 h      1.70185301     1.63487097    -0.58859292
 o      2.44848541    -0.98565419     0.21509156
 h      3.19011951    -0.24891169    -0.15091575
 c     -2.37241473    -0.60069343    -0.72103475
 h     -2.30056110    -1.16080006    -1.70213402
 h     -2.65240874    -1.23959665    -0.00581935
 h     -3.09384871     0.15282281    -0.84151338
 h     -0.07639581     0.94226465     1.70421655
          17

 c      1.15199951    -0.50843405     0.03824531
 c     -0.10323807    -1.00085529     0.35734264
 c     -1.14387549    -0.03880565    -0.15953172
 c     -0.94828162     1.19130642     1.04966215
 c     -0.50186807     1.17627504    -0.45839170
 c      0.98746102     0.89050571    -0.42981368
 h     -0.34440781    -2.06063299     0.65202279
 h     -1.38356552     2.07711808     1.43898611
 h     -0.97292458     1.99538494    -0.90550582
 h      1.71797099     1.64266636    -0.55925035
 o      2.45259604    -0.98783717     0.22384542
 h      3.17522427    -0.28790420    -0.12703311
 c     -2.37430147    -0.59216995    -0.72494797
 h     -2.32681061    -1.13421493    -1.68783229
 h     -2.60359702    -1.24985721     0.00663622
 h     -3.06476649     0.12540306    -0.83494650
 h     -0.13806864     0.91850560     1.74232424
          17

 c      1.15198188    -0.50515176     0.02308558
 c     -0.10109612    -0.99857420     0.36421507
 c     -1.15216320    -0.05385079    -0.15274754
 c     -0.93780884     1.18917405     1.05679156
 c     -0.50295519     1.18716654    -0.47420344
 c      0.97897333     0.89813988    -0.43643741
 h     -0.30625062    -2.13259432     0.65197340
 h     -1.38829110     2.06375992     1.43234652
 h     -0.94729054     1.99845259    -0.92374595
 h      1.74512830     1.65798288    -0.53102328
 o      2.45650492    -0.98896426     0.23204557
 h      3.13696921    -0.34696261    -0.09317036
 c     -2.37444305    -0.58424968    -0.72988498
 h     -2.34630630    -1.10560740    -1.67184605
 h     -2.57324762    -1.28505766     0.04004582
 h     -3.06437642     0.12403473    -0.83111421
 h     -0.20323088     0.89218834     1.77824324
          17

 c      1.15412694    -0.49963375     0.00767105
 c     -0.09911220    -0.99806389     0.36973438
 c     -1.15896248    -0.06867294    -0.14468456
 c     -0.92634036     1.18602470     1.06257047
 c     -0.50080376     1.19665331    -0.48862666
 c      0.96847019     0.90436455    -0.44222028
 h     -0.26511530    -2.18065331     0.65037958
 h     -1.41192479     2.05977860     1.42670968
 h     -0.93077193     2.01776145    -0.95703733
 h      1.77591927     1.67452737    -0.50343660
 o      2.45910729    -0.98984978     0.24006810
 h      3.09053591    -0.41101083    -0.05696579
 c     -2.37319943    -0.57816364    -0.73394106
 h     -2.35770426    -1.07985373    -1.66208930
 h     -2.55854711    -1.33183677     0.07887250
 h     -3.09601837     0.15147853    -0.82855148
 h     -0.26305166     0.86121141     1.81590647
          17

 c      1.15817431    -0.49216776    -0.00767115
 c     -0.09695806    -0.99982200     0.37376994
 c     -1.16379476    -0.08237967    -0.13559362
 c     -0.91469353     1.18236570     1.06650769
 c     -0.49588267     1.20433204    -0.50132378
 c      0.95700705     0.90970612    -0.44714634
 h     -0.22201072    -2.19859214     0.64646078
 h     -1.45178874     2.06178644     1.42062203
 h     -0.92236241     2.04973244    -1.00228817
 h      1.80210716     1.68576077    -0.47653843
 o      2.45835431    -0.99213617     0.24872554
 h      3.06679615    -0.45163464    -0.03305421
 c     -2.37209353    -0.57377716    -0.73559505
 h     -2.36048337    -1.06097325    -1.66538550
 h     -2.55702234    -1.37740179     0.10896057
 h     -3.14698657     0.19467781    -0.82428273
 h     -0.31163522     0.82440944     1.85840741
          17

 c      1.16374384    -0.48309607    -0.02261308
 c     -0.09421858    -1.00388632     0.37610281
 c     -1.16634288    -0.09431971    -0.12567369
 c     -0.90352347     1.17881353     1.06865825
 c     -0.48898901     1.21051351    -0.51240687
 c      0.94558885     0.91452079    -0.45116696
 h     -0.17870002    -2.18509691     0.64052222
 h     -1.50216484     2.06260580     1.41153364
 h     -0.91768523     2.08435559    -1.05244366
 h      1.81734854     1.68737393    -0.45096965
 o      2.45254148    -0.99711825     0.25867696
 h      3.09236557    -0.44617593    -0.03351258
 c     -2.37277355    -0.57047385    -0.73420267
 h     -2.35494288    -1.04983752    -1.68346041
 h     -2.56685425    -1.41357445     0.12182735
 h     -3.20037990     0.23715880    -0.81606560
 h     -0.34817645     0.78315635     1.90465339
          17

 c      1.17037759    -0.47276645    -0.03685634
 c     -0.09048139    -1.00987926     0.37645420
 c     -1.16644214    -0.10405625    -0.11509327
 c     -0.89326575     1.17574605     1.06950748
 c     -0.48096881     1.21567519    -0.52213265
 c      0.93505158     0.91894493    -0.45422394
 h     -0.13727892    -2.14326371     0.63373719
 h     -1.55634446     2.05508653     1.39732741
 h     -0.91229769     2.11141905    -1.09999294
 h      1.81811765     1.67783289    -0.42767397
 o      2.44290023    -1.00358855     0.26928088
 h      3.14882758    -0.41228369    -0.04946984
 c     -2.37632132    -0.56797819    -0.72994547
 h     -2.34196051    -1.04363593    -1.71148107
 h     -2.58650691    -1.43598643     0.11362366
 h     -3.24387370     0.26751341    -0.80312156
 h     -0.37553625     0.74149516     1.94908951
          17

 c      1.17759367    -0.46153175    -0.05013726
 c     -0.08538017    -1.01689962     0.37447083
 c     -1.16407687    -0.11133387    -0.10401239
 c     -0.88424576     1.17323218     1.06963014
 c     -0.47256344     1.22013030    -0.53069217
 c      0.92602674     0.92291444    -0.45627244
 h     -0.09992418    -2.08197691     0.62846564
 h     -1.60834846     2.03438151     1.37701868
 h     -0.90333487     2.12399954    -1.13921061
 h      1.80387525     1.65821091    -0.40760882
 o      2.43167486    -1.00963362     0.27949729
 h      3.20276088    -0.37916615    -0.06549014
 c     -2.38319892    -0.56633711    -0.72348330
 h     -2.32284160    -1.03774227    -1.74091148
 h     -2.61457199    -1.44287132     0.08366161
 h     -3.27059063     0.27984962    -0.78566587
 h     -0.39714196     0.70453490     1.98474321
          17

 c      1.18493413    -0.44976496    -0.06222526
 c     -0.07863556    -1.02332178     0.36967465
 c     -1.15938147    -0.11605219    -0.09259578
 c     -0.87675378     1.17112639     1.06941686
 c     -0.46437316     1.22395641    -0.53814349
 c      0.91890177     0.92618049    -0.45729868
 h     -0.06846905    -2.01843316     0.62901418
 h     -1.65378567     1.99845506     1.35075569
 h     -0.88966734     2.11893378    -1.16669383
 h      1.77727215     1.63210570    -0.39151754
 o      2.42022789    -1.01417142     0.28871481
 h      3.23519775    -0.36285711    -0.07282247
 c     -2.39336944    -0.56562576    -0.71559595
 h     -2.29924247    -1.02792379    -1.76353392
 h     -2.64980827    -1.43475679     0.03384299
 h     -3.27765619     0.27218515    -0.76445055
 h     -0.41516590     0.67675684     2.00616227
          17

 c      1.19199795    -0.43785794    -0.07293111
 c     -0.07011351    -1.02689868     0.36145399
 c     -1.15263764    -0.11824159    -0.08101433
 c     -0.87103629     1.16916350     1.06897139
 c     -0.45685074     1.22701172    -0.54439790
 c      0.91375864     0.92831231    -0.45733726
 h     -0.04370776    -1.97716616     0.64195073
 h     -1.69021409     1.94784735     1.31960233
 h     -0.87169403     2.09640756    -1.18132074
 h      1.74445494     1.60571983    -0.37972132
 o      2.40919735    -1.01674898     0.29666111
 h      3.23887903    -0.36940548    -0.06797122
 c     -2.40636286    -0.56573460    -0.70704134
 h     -2.27303301    -1.01138414    -1.77369729
 h     -2.69139357    -1.41516475    -0.03104319
 h     -3.26536964     0.24563142    -0.74057508
 h     -0.43023174     0.66117182     2.01062150
          17

 c      1.19846792    -0.42619921    -0.08212279
 c     -0.05983227    -1.02598224     0.34934655
 c     -1.14426725    -0.11803247    -0.06944145
 c     -0.86725018     1.16701577     1.06809922
 c     -0.45028557     1.22894309    -0.54919791
 c      0.91037640     0.92874141    -0.45648443
 h     -0.02525705    -1.97603768     0.67302945
 h     -1.71744907     1.88535992     1.28533761
 h     -0.85129079     2.05980710    -1.18437346
 h      1.71460612     1.58738930    -0.37198143
 o      2.39882996    -1.01725111     0.30325383
 h      3.21290483    -0.39964513    -0.05025341
 c     -2.42123176    -0.56629129    -0.69858186
 h     -2.24611159    -0.98685240    -1.76885799
 h     -2.73948186    -1.39198190    -0.10272727
 h     -3.23757619     0.20485813    -0.71544084
 h     -0.44164710     0.65906505     1.99832700
          17

 c      1.20413551    -0.41515280    -0.08973248
 c     -0.04786627    -1.02111453     0.33360240
 c     -1.13480903    -0.11562415    -0.05804321
 c     -0.86542307     1.16433631     1.06631663
 c     -0.44478088     1.22917606    -0.55208264
 c      0.90844883     0.92696827    -0.45488671
 h     -0.01268296    -2.00787079     0.72070352
 h     -1.73788864     1.81573968     1.25025893
 h     -0.83191503     2.01588582    -1.17992422
 h      1.69701784     1.58520662    -0.36768476
 o      2.38903592    -1.01584388     0.30857430
 h      3.16182818    -0.45019549    -0.02134502
 c     -2.43643492    -0.56680341    -0.69095401
 h     -2.22019376    -0.95435633    -1.74951513
 h     -2.79573226    -1.37770913    -0.17022154
 h     -3.20311675     0.15967123    -0.69065905
 h     -0.44756048     0.66988109     1.97248028
          17

 c      1.20891842    -0.40505873    -0.09574374
 c     -0.03433240    -1.01432983     0.31518276
 c     -1.12485392    -0.11127396    -0.04696054
 c     -0.86545645     1.16081818     1.06287684
 c     -0.44025851     1.22695679    -0.55239881
 c      0.90801404     0.92294524    -0.45269354
 h     -0.00582575    -2.04880579     0.77603346
 h     -1.75646594     1.74505712     1.21690188
 h     -0.81842545     1.97431402    -1.17482041
 h      1.69569003     1.60260209    -0.36646449
 o      2.37914122    -1.01313029     0.31296201
 h      3.09952399    -0.51099562     0.01317464
 c     -2.44993173    -0.56720258    -0.68454232
 h     -2.19652979    -0.91501924    -1.71918647
 h     -2.86212764    -1.38451876    -0.22427950
 h     -3.17676667     0.12604927    -0.66765526
 h     -0.44496837     0.69116868     1.93935944
          17

 c      1.21287359    -0.39623578    -0.10017660
 c     -0.01947864    -1.00745340     0.29520509
 c     -1.11494382    -0.10529840    -0.03629422
 c     -0.86721300     1.15627392     1.05688136
 c     -0.43656209     1.22159809    -0.54948913
 c      0.90966395     0.91730831    -0.45002789
 h     -0.00407717    -2.07819928     0.82902284
 h     -1.77939489     1.67932769     1.18762114
 h     -0.81569016     1.94480000    -1.17667331
 h      1.70649935     1.63569194    -0.36860663
 o      2.36743908    -1.01040962     0.31718314
 h      3.05625387    -0.56124130     0.04112602
 c     -2.46002493    -0.56829492    -0.67894947
 h     -2.17552960    -0.87095349    -1.68446533
 h     -2.93697445    -1.41457420    -0.26314155
 h     -3.17437098     0.12125839    -0.64701862
 h     -0.42992589     0.71904343     1.90767310
          17

 c      1.21620455    -0.38895210    -0.10309287
 c     -0.00372225    -1.00157781     0.27462887
 c     -1.10548864    -0.09807731    -0.02610668
 c     -0.87066121     1.15066548     1.04758266
 c     -0.43367703     1.21294605    -0.54310474
 c      0.91421018     0.91116128    -0.44702338
 h     -0.00626936    -2.08456702     0.87215691
 h     -1.81123921     1.62254211     1.16415017
 h     -0.82572897     1.93162617    -1.18923751
 h      1.72073037     1.67578023    -0.37463677
 o      2.35187113    -1.00913004     0.32213341
 h      3.06796052    -0.57840629     0.04859336
 c     -2.46670627    -0.57085352    -0.67309745
 h     -2.15651270    -0.82501986    -1.65450822
 h     -3.01298563    -1.45799969    -0.29159579
 h     -3.19959826     0.15037768    -0.62866262
 h     -0.39875924     0.74989739     1.88577490
          17

 c      1.21922895    -0.38337388    -0.10461614
 c      0.01235817    -0.99723170     0.25422398
 c     -1.09675352    -0.09006644    -0.01644026
 c     -0.87590523     1.14400513     1.03483555
 c     -0.43185717     1.20162817    -0.53368940
 c      0.92220426     0.90567407    -0.44387070
 h     -0.01096162    -2.06340370     0.90060619
 h     -1.85189527     1.57552736     1.14741363
 h     -0.84589877     1.93074149    -1.20929391
 h      1.73036152     1.71387834    -0.38471348
 o      2.33316563    -1.00898933     0.32765054
 h      3.12697313    -0.56886500     0.03905884
 c     -2.47167331    -0.57456037    -0.66581999
 h     -2.13821504    -0.77995843    -1.63853710
 h     -3.08088456    -1.50137176    -0.31521947
 h     -3.23961605     0.20122341    -0.61285009
 h     -0.35070496     0.78287266     1.87686089
          17

 c      1.22230403    -0.37954189    -0.10493560
 c      0.02806412    -0.99457411     0.23459773
 c     -1.08890090    -0.08180979    -0.00734363
 c     -0.88301284     1.13625721     1.01932026
 c     -0.43145556     1.18873813    -0.52217662
 c      0.93372377     0.90182878    -0.44081170
 h     -0.01667145    -2.01478414     0.91173710
 h     -1.89637405     1.53674786     1.13760865
 h     -0.87057450     1.93339620    -1.22923276
 h      1.73054138     1.74331972    -0.39847422
 o      2.31413791    -1.00871036     0.33291333
 h      3.19342211    -0.55553581     0.02710739
 c     -2.47677272    -0.57855690    -0.65650235
 h     -2.12039221    -0.73715371    -1.64102927
 h     -3.13320294    -1.53440106    -0.33746578
 h     -3.27778573     0.25646710    -0.60010294
 h     -0.29007974     0.82038767     1.87647006
          17

 c      1.22575034    -0.37737202    -0.10429173
 c      0.04264959    -0.99345068     0.21617773
 c     -1.08203654    -0.07394094     0.00110508
 c     -0.89187002     1.12740998     1.00226458
 c     -0.43265981     1.17537217    -0.50959920
 c      0.94838596     0.90031528    -0.43809777
 h     -0.02204110    -1.94264522     0.90518656
 h     -1.93749286     1.50406914     1.13434791
 h     -0.89415130     1.93147109    -1.24172928
 h      1.71976500     1.76044316    -0.41519290
 o      2.29688021    -1.00764754     0.33746939
 h      3.23967733    -0.55192514     0.02188965
 c     -2.48299803    -0.58214448    -0.64539365
 h     -2.10515969    -0.69649892    -1.65851016
 h     -3.16534594    -1.55118488    -0.35968208
 h     -3.30284756     0.30323359    -0.59053707
 h     -0.22523580     0.86565860     1.87566211
          17

 c      1.22979258    -0.37665235    -0.10296293
 c      0.05540948    -0.99330760     0.19910464
 c     -1.07623881    -0.06717096     0.00878368
 c     -0.90220396     1.11759644     0.98499533
 c     -0.43537677     1.16241626    -0.49688205
 c      0.96542977     0.90146483    -0.43594809
 h     -0.02608446    -1.85572656     0.88401848
 h     -1.96881594     1.47594561     1.13681366
 h     -0.91266068     1.91987704    -1.24211430
 h      1.69950740     1.76472116    -0.43397744
 o      2.28254057    -1.00573163     0.34123688
 h      3.25362926    -0.56268481     0.02691039
 c     -2.49051965    -0.58482893    -0.63335522
 h     -2.09628078    -0.65759017    -1.68195533
 h     -3.17534285    -1.54946974    -0.38176562
 h     -3.30939741     0.33418981    -0.58373317
 h     -0.16536586     0.92018591     1.86606119
          17

 c      1.23452304    -0.37704121    -0.10125548
 c      0.06578511    -0.99302290     0.18302685
 c     -1.07157442    -0.06225634     0.01552117
 c     -0.91365827     1.10711842     0.96868474
 c     -0.43925822     1.15052199    -0.48479589
 c      0.98379558     0.90517526    -0.43451976
 h     -0.02867295    -1.76950450     0.85706406
 h     -1.98624612     1.45173915     1.14395061
 h     -0.92407027     1.89671056    -1.22869775
 h      1.67406332     1.75907377    -0.45395738
 o      2.27172934    -1.00317100     0.34432271
 h      3.23197787    -0.58818476     0.04280152
 c     -2.49901696    -0.58614907    -0.62138257
 h     -2.09726306    -0.62064304    -1.70185857
 h     -3.16364414    -1.53019213    -0.40261161
 h     -3.29602047     0.34600634    -0.57889960
 h     -0.11810600     0.98316145     1.84242685
          17

 c      1.23990314    -0.37808508    -0.09948780
 c      0.07345169    -0.99094805     0.16699280
 c     -1.06810510    -0.05993871     0.02110378
 c     -0.92583114     1.09638977     0.95427452
 c     -0.44377411     1.14011157    -0.47393738
 c      1.00220722     0.91086608    -0.43388882
 h     -0.03102969    -1.70577459     0.84013667
 h     -1.98853745     1.43163213     1.15467688
 h     -0.92823058     1.86296032    -1.20262400
 h      1.65037361     1.75017696    -0.47450803
 o      2.26463935    -1.00033981     0.34695367
 h      3.17795469    -0.62608052     0.06827074
 c     -2.50784991    -0.58555687    -0.61032018
 h     -2.11014212    -0.58649505    -1.71136794
 h     -3.13345658    -1.49795707    -0.42027401
 h     -3.26414842     0.33839997    -0.57499758
 h     -0.08864534     1.05206595     1.80294120
          17

 c      1.24581274    -0.37925704    -0.09796644
 c      0.07825274    -0.98580034     0.15009584
 c     -1.06588884    -0.06085480     0.02529166
 c     -0.93828557     1.08585347     0.94244251
 c     -0.44827704     1.13134624    -0.46466942
 c      1.01933341     0.91758786    -0.43404393
 h     -0.03479242    -1.68241398     0.84831669
 h     -1.97740553     1.41648055     1.16809193
 h     -0.92698292     1.82252525    -1.16801550
 h      1.63680377     1.74741923    -0.49547197
 o      2.26079371    -0.99782530     0.34951923
 h      3.10481855    -0.67025790     0.09919891
 c     -2.51602230    -0.58237115    -0.60079577
 h     -2.13522900    -0.55624708    -1.70708857
 h     -3.09146229    -1.46228345    -0.43197194
 h     -3.21805687     0.31440576    -0.57075093
 h     -0.07951713     1.12344621     1.74878083
          17

 c      1.25211761    -0.38001369    -0.09695703
 c      0.07996510    -0.97800600     0.13280978
 c     -1.06497784    -0.06543239     0.02784681
 c     -0.95057511     1.07589497     0.93354817
 c     -0.45204610     1.12407663    -0.45704153
 c      1.03411036     0.92443179    -0.43491357
 h     -0.03923211    -1.69781531     0.87992214
 h     -1.95746939     1.40768610     1.18365989
 h     -0.92438187     1.78235567    -1.13223651
 h      1.63979092     1.75869628    -0.51707888
 o      2.25845176    -0.99659066     0.35270957
 h      3.04473667    -0.70798447     0.12624041
 c     -2.52211310    -0.57591742    -0.59321363
 h     -2.17122726    -0.53095169    -1.68907279
 h     -3.04760685    -1.43786442    -0.43429046
 h     -3.16580360     0.28188407    -0.56455474
 h     -0.09033191     1.19356798     1.68380848
          17

 c      1.25867983    -0.37985903    -0.09666496
 c      0.07833382    -0.96933844     0.11684723
 c     -1.06541165    -0.07380512     0.02856771
 c     -0.96234038     1.06676232     0.92756770
 c     -0.45435703     1.11788017    -0.45080794
 c      1.04608622     0.93107252    -0.43644141
 h     -0.04131836    -1.73495662     0.91781793
 h     -1.93568612     1.40697794     1.20128566
 h     -0.92625266     1.75151975    -1.10504049
 h      1.65988300     1.78468370    -0.53929563
 o      2.25488994    -0.99781202     0.35741633
 h      3.04407172    -0.72261775     0.13646862
 c     -2.52451427    -0.56614300    -0.58766640
 h     -2.21535386    -0.51139267    -1.66098129
 h     -3.01126449    -1.43931643    -0.42422333
 h     -3.12016782     0.25523988    -0.55431757
 h     -0.11718423     1.25910136     1.61454002
          17

 c      1.26530175    -0.37838339    -0.09724517
 c      0.07336288    -0.96153459     0.10379920
 c     -1.06721447    -0.08576547     0.02731953
 c     -0.97350607     1.05851308     0.92409009
 c     -0.45469108     1.11234585    -0.44571274
 c      1.05542467     0.93787039    -0.43864821
 h     -0.03855234    -1.77715640     0.94521482
 h     -1.91959545     1.41586176     1.22106455
 h     -0.93771199     1.73749725    -1.09476565
 h      1.69152754     1.81804356    -0.56123786
 o      2.25005562    -1.00162996     0.36374716
 h      3.10572064    -0.71396077     0.12943601
 c     -2.52216474    -0.55438146    -0.58374768
 h     -2.26357796    -0.49791581    -1.63043873
 h     -2.98472792    -1.46961808    -0.40112404
 h     -3.09626827     0.25269468    -0.53739618
 h     -0.15212227     1.31800662     1.54994379
          17

 c      1.27170779    -0.37531088    -0.09879345
 c      0.06545073    -0.95577255     0.09458142
 c     -1.07039956    -0.10077297     0.02404239
 c     -0.98444473     1.05104146     0.92247913
 c     -0.45304268     1.10749792    -0.44192950
 c      1.06257669     0.94543380    -0.44160501
 h     -0.03005249    -1.81385674     0.95222442
 h     -1.91440803     1.43464074     1.24257271
 h     -0.95924771     1.74107867    -1.10291332
 h      1.72683261     1.84860208    -0.58143984
 o      2.24688454    -1.00716879     0.37099090
 h      3.18383788    -0.69770321     0.11759416
 c     -2.51531035    -0.54257744    -0.58048831
 h     -2.31144479    -0.49035560    -1.60842269
 h     -2.96283306    -1.51634353    -0.36752053
 h     -3.10213856     0.28322804    -0.51123459
 h     -0.18415294     1.37022957     1.50004424
          17

 c      1.27760220    -0.37057005    -0.10129877
 c      0.05535911    -0.95275319     0.08955243
 c     -1.07497091    -0.11801564     0.01873513
 c     -0.99579361     1.04425113     0.92222278
 c     -0.44996582     1.10384626    -0.44010899
 c      1.06799168     0.95419226    -0.44536503
 h     -0.01617563    -1.83957223     0.93471260
 h     -1.92072906     1.46153490     1.26415052
 h     -0.98583898     1.75583727    -1.12337623
 h      1.75895507     1.86820321    -0.59851059
 o      2.24745717    -1.01374520     0.37859376
 h      3.24385277    -0.68504278     0.10994205
 c     -2.50547003    -0.53151438    -0.57667722
 h     -2.35571133    -0.48817220    -1.60543810
 h     -2.93924036    -1.56200989    -0.32756107
 h     -3.13124458     0.33604457    -0.47508163
 h     -0.20362665     1.41688686     1.47249906
          17

 c      1.28272412    -0.36430789    -0.10462004
 c      0.04409830    -0.95283145     0.08869609
 c     -1.08090589    -0.13649680     0.01143313
 c     -1.00792353     1.03831696     0.92323386
 c     -0.44625477     1.10199244    -0.44094156
 c      1.07200176     0.96424680    -0.44992553
 h      0.00197790    -1.85229390     0.89236351
 h     -1.93498912     1.49277432     1.28300089
 h     -1.01042909     1.77296855    -1.14734910
 h      1.78333330     1.87236559    -0.61153045
 o      2.25245128    -1.02094404     0.38623683
 h      3.27092507    -0.68084125     0.11030495
 c     -2.49443138    -0.52090504    -0.57154295
 h     -2.39565026    -0.49075132    -1.62459055
 h     -2.91020388    -1.59318895    -0.28523119
 h     -3.16944292     0.39109921    -0.43077288
 h     -0.20801488     1.45752515     1.46898870
          17

 c      1.28687774    -0.35684343    -0.10849966
 c      0.03278088    -0.95603304     0.09169024
 c     -1.08811059    -0.15513193     0.00220416
 c     -1.02065589     1.03374985     0.92576728
 c     -0.44263744     1.10230368    -0.44478155
 c      1.07479593     0.97537759    -0.45521786
 h      0.02286253    -1.85312473     0.82796724
 h     -1.95196535     1.52371280     1.29610853
 h     -1.02730002     1.78545937    -1.16768784
 h      1.79779697     1.86020446    -0.62017142
 o      2.26173393    -1.02843232     0.39368324
 h      3.26107960    -0.68673986     0.11985269
 c     -2.48352891    -0.51036895    -0.56519115
 h     -2.43224797    -0.49747442    -1.65842894
 h     -2.87465401    -1.60231125    -0.24366024
 h     -3.20448059     0.43260221    -0.38154058
 h     -0.20264136     1.48855499     1.48535478
          17

 c      1.28993898    -0.34859675    -0.11259458
 c      0.02246594    -0.96193910     0.09786797
 c     -1.09635817    -0.17284879    -0.00883716
 c     -1.03346922     1.03115168     0.93006915
 c     -0.43965904     1.10484305    -0.45156229
 c      1.07640275     0.98707649    -0.46110380
 h      0.04474061    -1.84734421     0.74783599
 h     -1.96713040     1.55009875     1.30117723
 h     -1.03319867     1.78928120    -1.18022030
 h      1.80260903     1.83415597    -0.62475226
 o      2.27465596    -1.03592190     0.40074156
 h      3.21739255    -0.70232259     0.13808408
 c     -2.47366991    -0.49977775    -0.55829589
 h     -2.46632561    -0.50748639    -1.69402367
 h     -2.83340392    -1.58659636    -0.20506902
 h     -3.22855404     0.45186296    -0.33072735
 h     -0.19584367     1.50500558     1.51505229
          17

 c      1.29184936    -0.34002596    -0.11650802
 c      0.01400161    -0.96949801     0.10615847
 c     -1.10523510    -0.18867861    -0.02151131
 c     -1.04577594     1.03094381     0.93613935
 c     -0.43766119     1.10941409    -0.46086166
 c      1.07665652     0.99856824    -0.46737181
 h      0.06614924    -1.84633337     0.66233136
 h     -1.97781629     1.56890150     1.29708361
 h     -1.02729810     1.78319897    -1.18361159
 h      1.80075863     1.79991795    -0.62630851
 o      2.28995289    -1.04327308     0.40734225
 h      3.15241596    -0.72410208     0.16208618
 c     -2.46551372    -0.48916491    -0.55157090
 h     -2.49782326    -0.51964093    -1.71971973
 h     -2.78865335    -1.54722508    -0.17076601
 h     -3.23745776     0.44543037    -0.28126241
 h     -0.19462678     1.50294720     1.55199216
          17

 c      1.29261143    -0.33157482    -0.11982164
 c      0.00789262    -0.97707775     0.11525726
 c     -1.11412524    -0.20181782    -0.03556455
 c     -1.05703627     1.03325550     0.94369398
 c     -0.43676596     1.11560230    -0.47197310
 c      1.07518563     1.00886396    -0.47374480
 h      0.08655124    -1.86692771     0.58366335
 h     -1.98352115     1.57868213     1.28392232
 h     -1.01111533     1.76856465    -1.17921764
 h      1.79806224     1.76604723    -0.62656815
 o      2.30531364    -1.05073365     0.41371129
 h      3.09568963    -0.74232793     0.18423504
 c     -2.45952220    -0.47854941    -0.54554827
 h     -2.52615900    -0.53269740    -1.72803978
 h     -2.74384328    -1.48948225    -0.14086740
 h     -3.22965464     0.41345749    -0.23551911
 h     -0.20322198     1.48049209     1.59154007
          17

 c      1.29229029    -0.32362704    -0.12213595
 c      0.00430581    -0.98335719     0.12424765
 c     -1.12225757    -0.21164174    -0.05067709
 c     -1.06677921     1.03791950     0.95221450
 c     -0.43684729     1.12278734    -0.48393669
 c      1.07153049     1.01695626    -0.47992488
 h      0.10607416    -1.92128203     0.51853662
 h     -1.98586825     1.57970857     1.26286291
 h     -0.98866887     1.74942614    -1.17127412
 h      1.80175850     1.74190192    -0.62755030
 o      2.31758373    -1.05899532     0.42038237
 h      3.09099904    -0.74073515     0.19248309
 c     -2.45590064    -0.46781177    -0.54062760
 h     -2.55075048    -0.54554100    -1.71578889
 h     -2.70356183    -1.42350573    -0.11366298
 h     -3.20619030     0.35936313    -0.19507819
 h     -0.22315999     1.43779229     1.63063333
          17

 c      1.29101385    -0.31648217    -0.12311102
 c      0.00325043    -0.98852780     0.13300812
 c     -1.12880430    -0.21769251    -0.06649012
 c     -1.07462556     1.04450691     0.96100218
 c     -0.43753520     1.13016743    -0.49557571
 c      1.06547617     1.02219965    -0.48568537
 h      0.12375080    -2.00317451     0.46360846
 h     -1.98833463     1.57385502     1.23590018
 h     -0.96639471     1.73243126    -1.16686162
 h      1.81653647     1.73335997    -0.63064805
 o      2.32585398    -1.06807202     0.42735643
 h      3.14772459    -0.71494348     0.18413134
 c     -2.45448116    -0.45675666    -0.53719534
 h     -2.57139162    -0.55734533    -1.68365203
 h     -2.67294687    -1.36400438    -0.08513576
 h     -3.17164552     0.29073271    -0.16001279
 h     -0.25355164     1.37678786     1.66784901
          17

 c      1.28896167    -0.31038659    -0.12247838
 c      0.00466089    -0.99391456     0.14168302
 c     -1.13298313    -0.21969004    -0.08263961
 c     -1.08035518     1.05240041     0.96923263
 c     -0.43835203     1.13690547    -0.50567892
 c      1.05738311     1.02460729    -0.49094244
 h      0.13727211    -2.09263051     0.41221068
 h     -1.99543453     1.56410500     1.20543389
 h     -0.95155135     1.72515104    -1.17409890
 h      1.84058201     1.73938646    -0.63586487
 o      2.33240391    -1.07676661     0.43379795
 h      3.22579882    -0.68093217     0.17064974
 c     -2.45462062    -0.44555430    -0.53560645
 h     -2.58855682    -0.56773448    -1.63636916
 h     -2.65598625    -1.32582281    -0.05031266
 h     -3.13583496     0.22071127    -0.12745429
 h     -0.29129309     1.30087505     1.70363171
          17

 c      1.28634293    -0.30557726    -0.12003191
 c      0.00832854    -1.00071998     0.15016520
 c     -1.13414188    -0.21757004    -0.09878560
 c     -1.08400039     1.06094627     0.97604231
 c     -0.43903572     1.14247564    -0.51341552
 c      1.04811866     1.02471125    -0.49572396
 h      0.14461873    -2.17069595     0.36086248
 h     -2.01099189     1.55347040     1.17367723
 h     -0.94843037     1.73196301    -1.19751976
 h      1.86641370     1.75351762    -0.64208655
 o      2.33921964    -1.08400763     0.43901355
 h      3.29057526    -0.65335230     0.16179308
 c     -2.45529140    -0.43530061    -0.53584943
 h     -2.60370994    -0.57704048    -1.58352840
 h     -2.65335227    -1.31539129    -0.00748931
 h     -3.11370514     0.16679273    -0.09051394
 h     -0.33166079     1.21424784     1.74027006
          17

 c      1.28337205    -0.30228617    -0.11562412
 c      0.01389543    -1.00952304     0.15809787
 c     -1.13182141    -0.21149964    -0.11463325
 c     -1.08586799     1.06965603     0.98069794
 c     -0.43979114     1.14694309    -0.51868818
 c      1.03867144     1.02316826    -0.50008211
 h      0.14484961    -2.22539386     0.30942757
 h     -2.03593852     1.54369340     1.14218765
 h     -0.95538943     1.75070957    -1.23406434
 h      1.88538868     1.76825537    -0.64797651
 o      2.34715783    -1.08922677     0.44267500
 h      3.32593461    -0.63926558     0.16184896
 c     -2.45569865    -0.42753955    -0.53699158
 h     -2.61949922    -0.58660367    -1.53961607
 h     -2.66212822    -1.32720612     0.03893905
 h     -3.11762938     0.14210471    -0.04203441
 h     -0.37007062     1.12086479     1.78065886
          17

 c      1.28025603    -0.30071720    -0.10916672
 c      0.02091739    -1.02036324     0.16502016
 c     -1.12579213    -0.20184947    -0.12994991
 c     -1.08638611     1.07830319     0.98283876
 c     -0.44113369     1.15080047    -0.52198149
 c      1.02985021     1.02049513    -0.50403543
 h      0.13792490    -2.25090316     0.25944996
 h     -2.06725871     1.53470605     1.11187990
 h     -0.96659690     1.77452840    -1.27490789
 h      1.89108014     1.77796820    -0.65256643
 o      2.35642410    -1.09217370     0.44466896
 h      3.32660540    -0.64103834     0.17196258
 c     -2.45613998    -0.42292799    -0.53700857
 h     -2.63926084    -0.59844459    -1.51978327
 h     -2.67782329    -1.34998689     0.08128931
 h     -3.14570439     0.14519399     0.01632782
 h     -0.40471064     1.02386669     1.82553060
          17

 c      1.27718885    -0.30102670    -0.10063081
 c      0.02892697    -1.03289542     0.17046071
 c     -1.11608188    -0.18913996    -0.14457391
 c     -1.08589975     1.08679650     0.98261734
 c     -0.44353059     1.15458078    -0.52392460
 c      1.02217178     1.01699652    -0.50755092
 h      0.12439355    -2.24593367     0.21309062
 h     -2.09915995     1.52530643     1.08339944
 h     -0.97602718     1.79629932    -1.31063176
 h      1.88030951     1.77964124    -0.65540918
 o      2.36684050    -1.09280621     0.44501409
 h      3.29381404    -0.65808096     0.19143485
 c     -2.45777255    -0.42120847    -0.53394735
 h     -2.66513242    -0.61347853    -1.52984174
 h     -2.69626129    -1.37344751     0.11281863
 h     -3.18460002     0.16437908     0.07376977
 h     -0.43764079     0.92634119     1.87133254
          17

 c      1.27435243    -0.30331092    -0.09004529
 c      0.03746812    -1.04643110     0.17398343
 c     -1.10299503    -0.17400039    -0.15840916
 c     -1.08463381     1.09498730     0.98055787
 c     -0.44719615     1.15864312    -0.52501993
 c      1.01584177     1.01276408    -0.51054018
 h      0.10522639    -2.21341730     0.17261740
 h     -2.12542028     1.51427956     1.05739115
 h     -0.97964648     1.81113445    -1.33437731
 h      1.85315226     1.77281811    -0.65656507
 o      2.37776658    -1.09132863     0.44387359
 h      3.23640869    -0.68620417     0.21749289
 c     -2.46172890    -0.42206289    -0.52726296
 h     -2.69614945    -0.62989730    -1.56073958
 h     -2.71424119    -1.39058045     0.12940140
 h     -3.22130481     0.18836704     0.11912883
 h     -0.47284925     0.83236161     1.91136105
          17

 c      1.27192400    -0.30760294    -0.07749474
 c      0.04611383    -1.05983879     0.17522270
 c     -1.08710859    -0.15714819    -0.17140828
 c     -1.08277015     1.10261082     0.97726549
 c     -0.45205922     1.16314696    -0.52558310
 c      1.01074497     1.00767288    -0.51285603
 h      0.08172632    -2.16186440     0.14002933
 h     -2.14126572     1.50112263     1.03450728
 h     -0.97568601     1.81674788    -1.34246983
 h      1.81294082     1.75963194    -0.65660308
 o      2.38768858    -1.08838469     0.44164789
 h      3.17725768    -0.71451285     0.24379224
 c     -2.46867490    -0.42534406    -0.51755847
 h     -2.72899881    -0.64423127    -1.59612027
 h     -2.72952886    -1.39754469     0.12943148
 h     -3.24773862     0.20992759     0.14544617
 h     -0.51350415     0.74678586     1.93883900
          17

 c      1.27008596    -0.31386336    -0.06312235
 c      0.05448534    -1.07136336     0.17393495
 c     -1.06923639    -0.13937906    -0.18354918
 c     -1.08047665     1.10934107     0.97322194
 c     -0.45779417     1.16808660    -0.52574837
 c      1.00644394     1.00136687    -0.51429060
 h      0.05525870    -2.10773571     0.11650491
 h     -2.14431612     1.48626550     1.01531842
 h     -0.96435880     1.81321249    -1.33422165
 h      1.76630614     1.74498769    -0.65662504
 o      2.39398664    -1.08518106     0.43900284
 h      3.15694119    -0.72351376     0.26001626
 c     -2.47873105    -0.43087350    -0.50574322
 h     -2.76015676    -0.65339177    -1.62195396
 h     -2.74078109    -1.39335293     0.11349462
 h     -3.26002896     0.22522609     0.14976452
 h     -0.56069669     0.67425203     1.94908472
          17

 c      1.26902801    -0.32195776    -0.04714079
 c      0.06229391    -1.07871351     0.17005381
 c     -1.05036451    -0.12154797    -0.19481073
 c     -1.07787253     1.11485962     0.96871257
 c     -0.46385936     1.17331204    -0.52545459
 c      1.00226039     0.99330619    -0.51459174
 h      0.02650422    -2.07476708     0.10184183
 h     -2.13494185     1.47103117     1.00023326
 h     -0.94772132     1.80292646    -1.31193343
 h      1.72234952     1.73609071    -0.65816585
 o      2.39512982    -1.08248416     0.43631399
 h      3.19924823    -0.70133965     0.26089645
 c     -2.49153869    -0.43826727    -0.49269844
 h     -2.78702727    -0.65552573    -1.62977134
 h     -2.74762342    -1.38012174     0.08441831
 h     -3.25722731     0.23279459     0.13208147
 h     -0.61348448     0.61832182     1.94018030
          17

 c      1.26894029    -0.33162774    -0.02984468
 c      0.06935628    -1.08014645     0.16365564
 c     -1.03157205    -0.10453103    -0.20515534
 c     -1.07498458     1.11890936     0.96380649
 c     -0.46953570     1.17852495    -0.52440575
 c      0.99756041     0.98300730    -0.51351970
 h     -0.00508345    -2.08169401     0.09504753
 h     -2.11633168     1.45749367     0.98942600
 h     -0.92969329     1.79082836    -1.28116482
 h      1.68955893     1.73978224    -0.66267803
 o      2.39313596    -1.07947862     0.43319307
 h      3.27257356    -0.66216572     0.25391627
 c     -2.50633824    -0.44686140    -0.47933595
 h     -2.80807608    -0.64996772    -1.61613443
 h     -2.75088445    -1.36387275     0.04762418
 h     -3.24086821     0.23323785     0.09493601
 h     -0.66926536     0.58092264     1.91304796
          17

 c      1.27001182    -0.34249394    -0.01159799
 c      0.07544037    -1.07603203     0.15482454
 c     -1.01394789    -0.08917929    -0.21452541
 c     -1.07174544     1.12135506     0.95833080
 c     -0.47399637     1.18329482    -0.52208275
 c      0.99217523     0.97045800    -0.51093657
 h     -0.03964330    -2.12424447     0.09610140
 h     -2.09415254     1.44826817     0.98276225
 h     -0.91572147     1.78421067    -1.25044949
 h      1.67127770     1.75784239    -0.67060959
 o      2.39056238    -1.07516315     0.42924422
 h      3.33756973    -0.62390138     0.24717281
 c     -2.52200063    -0.45576197    -0.46669106
 h     -2.82269267    -0.63703195    -1.58180402
 h     -2.75271538    -1.35489061     0.01104636
 h     -3.21537649     0.22975018     0.04366435
 h     -0.72401916     0.56177855     1.87171856
          17

 c      1.27240706    -0.35408673     0.00719361
 c      0.08010616    -1.06845266     0.14366853
 c     -0.99851053    -0.07628225    -0.22285518
 c     -1.06807993     1.12227766     0.95182653
 c     -0.47647560     1.18721756    -0.51795326
 c      0.98654654     0.95631078    -0.50685688
 h     -0.07503535    -2.17983774     0.10565605
 h     -2.07526370     1.44609115     0.97976956
 h     -0.91110737     1.79067166    -1.22869859
 h      1.66426769     1.78476515    -0.68088521
 o      2.38882948    -1.06911286     0.42436924
 h      3.37358798    -0.59583925     0.24432685
 c     -2.53707829    -0.46418387    -0.45576803
 h     -2.83116279    -0.61794506    -1.53181986
 h     -2.75590764    -1.36495550    -0.01683918
 h     -3.18870850     0.22904942    -0.01333218
 h     -0.77246392     0.55766313     1.82393675
          17

 c      1.27620889    -0.36588753     0.02610816
 c      0.08282684    -1.05955535     0.13042772
 c     -0.98614245    -0.06653132    -0.23009327
 c     -1.06407585     1.12207075     0.94355116
 c     -0.47654648     1.19025661    -0.51190632
 c      0.98143415     0.94159157    -0.50140168
 h     -0.10797822    -2.22653016     0.12342978
 h     -2.06515517     1.45306557     0.97970168
 h     -0.91786365     1.81374666    -1.22000957
 h      1.66216467     1.81104502    -0.69144853
 o      2.38858312    -1.06130159     0.41864682
 h      3.37293988    -0.58135707     0.24642176
 c     -2.55005207    -0.47206765    -0.44699630
 h     -2.83484674    -0.59491316    -1.47639062
 h     -2.76211555    -1.39967725    -0.03115584
 h     -3.17128694     0.24086848    -0.06589798
 h     -0.80853183     0.56200111     1.78129610
          17

 c      1.28134775    -0.37736638     0.04472311
 c      0.08317854    -1.05084109     0.11546617
 c     -0.97754689    -0.06046823    -0.23622480
 c     -1.06009851     1.12137718     0.93271364
 c     -0.47428136     1.19294049    -0.50449971
 c      0.97756569     0.92727393    -0.49471538
 h     -0.13570493    -2.25074339     0.14800183
 h     -2.06518935     1.46976875     0.98167532
 h     -0.93291176     1.85000900    -1.22075074
 h      1.65944944     1.82792805    -0.70019555
 o      2.39005660    -1.05193151     0.41224367
 h      3.33521620    -0.58055786     0.25323801
 c     -2.55985625    -0.48013807    -0.43966323
 h     -2.83634682    -0.57100694    -1.43104423
 h     -2.77075182    -1.45268434    -0.03294922
 h     -3.17069806     0.27257766    -0.10633151
 h     -0.82677429     0.56656158     1.75663158
          17

 c      1.28754087    -0.38801391     0.06262229
 c      0.08093633    -1.04320967     0.09921299
 c     -0.97322183    -0.05842366    -0.24128138
 c     -1.05666761     1.12070806     0.91906419
 c     -0.47009325     1.19609081    -0.49667532
 c      0.97548054     0.91405654    -0.48691587
 h     -0.15647405    -2.24618036     0.17734706
 h     -2.07193988     1.49483956     0.98479215
 h     -0.95006530     1.89146689    -1.22293087
 h      1.65302770     1.82976921    -0.70551876
 o      2.39308290    -1.04142412     0.40539654
 h      3.26712690    -0.59028764     0.26349460
 c     -2.56634652    -0.48894368    -0.43218910
 h     -2.83873880    -0.54929237    -1.41219353
 h     -2.78003124    -1.51005599    -0.02672584
 h     -3.18562708     0.32133343    -0.13305758
 h     -0.82458283     0.56649399     1.75713843
          17

 c      1.29425934    -0.39737138     0.07939865
 c      0.07610853    -1.03710668     0.08212387
 c     -0.97344364    -0.06046034    -0.24533623
 c     -1.05419573     1.12006362     0.90336306
 c     -0.46447019     1.20037311    -0.48932211
 c      0.97550172     0.90231695    -0.47807904
 h     -0.16955220    -2.21173592     0.20927754
 h     -2.07924682     1.52544049     0.98820059
 h     -0.96326536     1.93006079    -1.21931093
 h      1.64226218     1.81441281    -0.70647624
 o      2.39674683    -1.03059360     0.39845001
 h      3.18801549    -0.60118154     0.27413266
 c     -2.57020219    -0.49832627    -0.42347022
 h     -2.84314425    -0.53158449    -1.42649739
 h     -2.78836862    -1.55854860    -0.01704520
 h     -3.20774527     0.37485476    -0.14876604
 h     -0.80340743     0.56442942     1.77875204
          17

 c      1.30074048    -0.40504267     0.09465268
 c      0.06894083    -1.03256248     0.06465773
 c     -0.97826308    -0.06634400    -0.24849484
 c     -1.05285927     1.11907183     0.88707057
 c     -0.45783795     1.20605777    -0.48306665
 c      0.97772674     0.89211507    -0.46823506
 h     -0.17526861    -2.15093780     0.24180900
 h     -2.08104662     1.55820287     0.99114463
 h     -0.96822997     1.96010799    -1.20568761
 h      1.62875750     1.78309249    -0.70286228
 o      2.39896598    -1.02092057     0.39190482
 h      3.13650935    -0.59322866     0.27949480
 c     -2.57242516    -0.50778078    -0.41381493
 h     -2.84730293    -0.51850797    -1.46490421
 h     -2.79483026    -1.58937688    -0.00712195
 h     -3.22837599     0.41965766    -0.15658252
 h     -0.76759577     0.56785683     1.80944941
          17

 c      1.30605563    -0.41067159     0.10798547
 c      0.05989957    -1.02910148     0.04722946
 c     -0.98752113    -0.07556361    -0.25088794
 c     -1.05261754     1.11737147     0.87166220
 c     -0.45053302     1.21300480    -0.47824242
 c      0.98199318     0.88319001    -0.45736642
 h     -0.17535920    -2.07311478     0.27379852
 h     -2.07322882     1.59006094     0.99304162
 h     -0.96271043     1.97876676    -1.18096280
 h      1.61637261     1.74052854    -0.69532970
 o      2.39800570    -1.01386994     0.38618906
 h      3.14653366    -0.54691165     0.27510460
 c     -2.57387568    -0.51677776    -0.40439563
 h     -2.84767328    -0.51049379    -1.51053663
 h     -2.79909177    -1.59835960     0.00126155
 h     -3.24175267     0.44611027    -0.15863315
 h     -0.72232769     0.58367979     1.83674406
          17

 c      1.30924939    -0.41391863     0.11900614
 c      0.04964065    -1.02560277     0.03010584
 c     -1.00088290    -0.08739781    -0.25266242
 c     -1.05325146     1.11478277     0.85823642
 c     -0.44279534     1.22073874    -0.47490221
 c      0.98784840     0.87498449    -0.44541193
 h     -0.17345497    -1.99525019     0.30618463
 h     -2.05434170     1.61876677     0.99357011
 h     -0.94640190     1.98596722    -1.14674901
 h      1.61118213     1.69484381    -0.68548551
 o      2.39566406    -1.00896576     0.38121701
 h      3.19636661    -0.47411276     0.26478956
 c     -2.57506811    -0.52483482    -0.39636937
 h     -2.84185587    -0.50806897    -1.54873433
 h     -2.80137258    -1.58533454     0.00759001
 h     -3.24499395     0.44902107    -0.15615637
 h     -0.67233407     0.61566251     1.85169210
          17

 c      1.30955142    -0.41452995     0.12738499
 c      0.03892191    -1.02049143     0.01331490
 c     -1.01788251    -0.10099931    -0.25396661
 c     -1.05437810     1.11128083     0.84743258
 c     -0.43473928     1.22851927    -0.47282439
 c      0.99463546     0.86681425    -0.43229891
 h     -0.17466858    -1.93999581     0.34304897
 h     -2.02564847     1.64318015     0.99272887
 h     -0.92099308     1.98457894    -1.10723124
 h      1.62035406     1.65587187    -0.67556806
 o      2.39482955    -1.00484820     0.37674215
 h      3.24566793    -0.40052643     0.25463323
 c     -2.57618375    -0.53148987    -0.39057239
 h     -2.82911233    -0.51165535    -1.57036338
 h     -2.80247217    -1.55404117     0.01262654
 h     -3.23743182     0.42698689    -0.14979225
 h     -0.62144798     0.66444514     1.84941075
          17

 c      1.30655402    -0.41245232     0.13291966
 c      0.02831949    -1.01283786    -0.00312969
 c     -1.03797130    -0.11546808    -0.25493037
 c     -1.05547305     1.10692740     0.83945118
 c     -0.42632335     1.23539501    -0.47152568
 c      1.00178444     0.85827901    -0.41804948
 h     -0.18256298    -1.92289895     0.38881541
 h     -1.99086433     1.66341302     0.99085560
 h     -0.89024655     1.98068395    -1.06908339
 h      1.64884934     1.63069041    -0.66722144
 o      2.39705076    -1.00067322     0.37264622
 h      3.27233901    -0.34216472     0.24782746
 c     -2.57711914    -0.53628530    -0.38758851
 h     -2.80997270    -0.52143323    -1.57119305
 h     -2.80386676    -1.51238428     0.01862030
 h     -3.22044336     0.38228590    -0.13965147
 h     -0.57241800     0.72820761     1.82864047
          17

 c      1.30027834    -0.40791222     0.13557697
 c      0.01794175    -1.00351085    -0.01867343
 c     -1.06054997    -0.12991016    -0.25564012
 c     -1.05594960     1.10183438     0.83407965
 c     -0.41738917     1.24032075    -0.47036018
 c      1.00915590     0.84967558    -0.40291100
 h     -0.19582048    -1.93866007     0.44131143
 h     -1.95549834     1.68074831     0.98857640
 h     -0.85936442     1.98281058    -1.04047135
 h      1.69556272     1.61911787    -0.66000487
 o      2.40274747    -0.99601953     0.36887456
 h      3.26853497    -0.30622693     0.24550368
 c     -2.57748454    -0.53889112    -0.38786160
 h     -2.78589052    -0.53730970    -1.55093574
 h     -2.80763231    -1.47191351     0.02931806
 h     -3.19801978     0.32173764    -0.12507147
 h     -0.52658889     0.80322000     1.79158279
          17

 c      1.29113008    -0.40144479     0.13550000
 c      0.00758810    -0.99446930    -0.03224213
 c     -1.08495771    -0.14350302    -0.25611505
 c     -1.05532820     1.09617348     0.83073049
 c     -0.40784916     1.24247960    -0.46880334
 c      1.01705968     0.84193914    -0.38735210
 h     -0.21008060    -1.96884382     0.49160786
 h     -1.92550382     1.69707684     0.98662743
 h     -0.83268487     1.99838212    -1.02799157
 h      1.75329674     1.61457818    -0.65144502
 o      2.41167036    -0.99065170     0.36537544
 h      3.23372061    -0.29498309     0.24781529
 c     -2.57660410    -0.53948605    -0.39165755
 h     -2.75916378    -0.55892094    -1.51324004
 h     -2.81570156    -1.44442955     0.04882693
 h     -3.17771774     0.25782011    -0.10406055
 h     -0.48337464     0.88439381     1.74399789
          17

 c      1.27978515    -0.39386820     0.13298348
 c     -0.00294958    -0.98740473    -0.04281197
 c     -1.11042696    -0.15555217    -0.25629770
 c     -1.05344377     1.09020583     0.82855997
 c     -0.39793085     1.24172783    -0.46681152
 c      1.02593964     0.83620658    -0.37192352
 h     -0.22157277    -1.99716121     0.53053369
 h     -1.90532006     1.71374599     0.98555294
 h     -0.81073206     2.02840336    -1.03277103
 h      1.81268623     1.60916201    -0.63861042
 o      2.42306877    -0.98451496     0.36210037
 h      3.17305896    -0.30639147     0.25421059
 c     -2.57370241    -0.53912668    -0.39876082
 h     -2.73303945    -0.58572533    -1.46677457
 h     -2.82833079    -1.43574343     0.07883441
 h     -3.17001802     0.20692457    -0.07312567
 h     -0.43998591     0.96623834     1.69464880
          17

 c      1.26705156    -0.38620189     0.12842649
 c     -0.01380467    -0.98331272    -0.04970395
 c     -1.13604135    -0.16551759    -0.25606829
 c     -1.05049790     1.08427899     0.82675468
 c     -0.38817634     1.23868202    -0.46488005
 c      1.03609432     0.83347555    -0.35713382
 h     -0.22818506    -2.01416359     0.55210725
 h     -1.89627746     1.73036748     0.98544075
 h     -0.79013498     2.06616744    -1.04999119
 h      1.86574013     1.59727720    -0.61939479
 o      2.43557879    -0.97798964     0.35904981
 h      3.10050032    -0.33070821     0.26301510
 c     -2.56848211    -0.53924210    -0.40799294
 h     -2.71173145    -0.61736732    -1.42632568
 h     -2.84315998    -1.44245999     0.11646826
 h     -3.18254747     0.18055327    -0.02976024
 h     -0.39260243     1.04426105     1.65266237
          17

 c      1.25373822    -0.37953239     0.12226945
 c     -0.02505996    -0.98261181    -0.05258019
 c     -1.16073089    -0.17301085    -0.25528088
 c     -1.04680169     1.07879454     0.82492302
 c     -0.37917615     1.23430771    -0.46373476
 c      1.04758080     0.83446377    -0.34338961
 h     -0.22910785    -2.01584454     0.55350418
 h     -1.89652679     1.74459623     0.98590836
 h     -0.76662502     2.10174605    -1.07244991
 h      1.90722635     1.57653173    -0.59288114
 o      2.44697188    -0.97235731     0.35633975
 h      3.04394076    -0.34376503     0.27066664
 c     -2.56172940    -0.54048487    -0.41713970
 h     -2.69975067    -0.65418053    -1.40988297
 h     -2.85623526    -1.45590405     0.15562509
 h     -3.21256118     0.17616957     0.02259459
 h     -0.33960100     1.11572854     1.62314390
          17

 c      1.24056313    -0.37483147     0.11492102
 c     -0.03675782    -0.98529053    -0.05138870
 c     -1.18332414    -0.17777356    -0.25380568
 c     -1.04244426     1.07420527     0.82324338
 c     -0.37135064     1.22949204    -0.46401503
 c      1.06020579     0.83952435    -0.33096140
 h     -0.22445764    -2.00205576     0.53441857
 h     -1.90241205     1.75310907     0.98633875
 h     -0.73746980     2.12669365    -1.09393478
 h      1.93492307     1.54747910    -0.55926474
 o      2.45487839    -0.96941117     0.35412866
 h      3.03454701    -0.31394835     0.27317662
 c     -2.55508619    -0.54269080    -0.42414905
 h     -2.70004350    -0.69662285    -1.42731249
 h     -2.86382711    -1.46779258     0.19006864
 h     -3.24934133     0.18192002     0.07465031
 h     -0.28415620     1.17881878     1.60509179
          17

 c      1.22812037    -0.37276990     0.10669845
 c     -0.04887434    -0.99093185    -0.04636086
 c     -1.20265198    -0.17965329    -0.25155821
 c     -1.03726395     1.07099778     0.82219244
 c     -0.36489698     1.22486809    -0.46612903
 c      1.07350672     0.84854495    -0.31995294
 h     -0.21520269    -1.97637653     0.49702518
 h     -1.91010104     1.75293441     0.98616944
 h     -0.70203915     2.13585864    -1.11046101
 h      1.94979502     1.51336827    -0.51972948
 o      2.45931696    -0.96880984     0.35228277
 h      3.06699353    -0.24494317     0.27165670
 c     -2.55034933    -0.54569079    -0.42855870
 h     -2.71223092    -0.74321284    -1.47052954
 h     -2.86344486    -1.47277124     0.21531367
 h     -3.28246233     0.18693251     0.11681797
 h     -0.23294126     1.23147656     1.59397466
          17

 c      1.21688305    -0.37361786     0.09780539
 c     -0.06126629    -0.99861142    -0.03805991
 c     -1.21767783    -0.17859364    -0.24850989
 c     -1.03103838     1.06959918     0.82218507
 c     -0.35981564     1.22078959    -0.47021986
 c      1.08672529     0.86086485    -0.31028294
 h     -0.20331176    -1.94747027     0.44658518
 h     -1.91667942     1.74236479     0.98509437
 h     -0.66149431     2.12747706    -1.12035409
 h      1.95638083     1.48003152    -0.47630965
 o      2.46200716    -0.96837330     0.35049196
 h      3.11012696    -0.17101081     0.27039840
 c     -2.54900319    -0.54961153    -0.43118026
 h     -2.73323635    -0.79009773    -1.52080435
 h     -2.85399923    -1.46856591     0.22898624
 h     -3.30540029     0.18490875     0.14256895
 h     -0.19272701     1.27144502     1.58541007
          17

 c      1.20720435    -0.37725662     0.08834982
 c     -0.07363994    -1.00677851    -0.02740496
 c     -1.22763616    -0.17463865    -0.24468282
 c     -1.02362198     1.07027556     0.82340471
 c     -0.35594754     1.21732538    -0.47615889
 c      1.09884142     0.87531415    -0.30171688
 h     -0.19176975    -1.93068234     0.39174140
 h     -1.92065357     1.72132196     0.98316001
 h     -0.61841164     2.10305996    -1.12424418
 h      1.96265721     1.45524951    -0.43148773
 o      2.46410027    -0.96656878     0.34856976
 h      3.14267364    -0.11697273     0.27189558
 c     -2.55197019    -0.55464668    -0.43302549
 h     -2.75930109    -0.83295961    -1.56148041
 h     -2.83567563    -1.45563093     0.23068870
 h     -3.31525983     0.17333693     0.14856939
 h     -0.16820541     1.29688459     1.57683381
          17

 c      1.19933256    -0.38326019     0.07838746
 c     -0.08561986    -1.01356414    -0.01543940
 c     -1.23214754    -0.16793690    -0.24014013
 c     -1.01498409     1.07308248     0.82578398
 c     -0.35301026     1.21423658    -0.48353097
 c      1.10880543     0.89048530    -0.29397288
 h     -0.18367125    -1.94473196     0.34178595
 h     -1.92210580     1.69135636     0.98079112
 h     -0.57649407     2.06756140    -1.12531241
 h      1.97749268     1.44647032    -0.38731181
 o      2.46603601    -0.96276865     0.34644514
 h      3.15541674    -0.09373806     0.27685675
 c     -2.55949047    -0.56081799    -0.43488495
 h     -2.78721709    -0.86846741    -1.58243041
 h     -2.80981351    -1.43708737     0.22205251
 h     -3.31197560     0.15236196     0.13404347
 h     -0.16137664     1.30679365     1.56763387
          17

 c      1.19344820    -0.39100610     0.06796733
 c     -0.09691820    -1.01801174    -0.00276196
 c     -1.23127056    -0.15872951    -0.23498255
 c     -1.00522774     1.07786571     0.82902383
 c     -0.35064890     1.21098268    -0.49163456
 c      1.11602960     0.90518589    -0.28684129
 h     -0.18031087    -1.99768387     0.30008347
 h     -1.92258743     1.65536778     0.97875314
 h     -0.54014195     2.02933105    -1.12943548
 h      2.00500995     1.45703877    -0.34453671
 o      2.46788526    -0.95687148     0.34410293
 h      3.14562204    -0.10418660     0.28511211
 c     -2.57109191    -0.56790410    -0.43741360
 h     -2.81460247    -0.89458692    -1.57918988
 h     -2.77874711    -1.41882259     0.20698204
 h     -3.29817973     0.12446714     0.10059683
 h     -0.17143079     1.30118862     1.55900784
          17

 c      1.18968864    -0.39978846     0.05715851
 c     -0.10737833    -1.02099309     0.01063082
 c     -1.22546156    -0.14733023    -0.22935152
 c     -0.99464752     1.08430338     0.83260538
 c     -0.34851586     1.20688477    -0.49959569
 c      1.12072504     0.91873266    -0.28020432
 h     -0.18079039    -2.07649303     0.26260137
 h     -1.92462984     1.61701405     0.97803008
 h     -0.51354283     1.99828779    -1.14401712
 h      2.04071044     1.48421857    -0.30288354
 o      2.46947351    -0.94915125     0.34155998
 h      3.11492075    -0.14546398     0.29598326
 c     -2.58563655    -0.57555151    -0.44126925
 h     -2.83983672    -0.91053049    -1.55166148
 h     -2.74535333    -1.40885972     0.19143412
 h     -3.27978935     0.09495136     0.05264529
 h     -0.19450855     1.28118648     1.55409555
          17

 c      1.18813866    -0.40892362     0.04605696
 c     -0.11683141    -1.02423556     0.02480614
 c     -1.21545324    -0.13412047    -0.22342952
 c     -0.98381122     1.09199328     0.83581563
 c     -0.34636776     1.20154053    -0.50669711
 c      1.12364517     0.93084774    -0.27396922
 h     -0.18379926    -2.15837806     0.22471818
 h     -1.93071407     1.57984028     0.97959870
 h     -0.49933959     1.98111484    -1.17428725
 h      2.07446208     1.52141552    -0.26213370
 o      2.47025187    -0.94039668     0.33886329
 h      3.07122777    -0.20658143     0.30830102
 c     -2.60145994    -0.58357561    -0.44701154
 h     -2.86207163    -0.91691341    -1.50409101
 h     -2.71218405    -1.41459334     0.18159982
 h     -3.26655121     0.07251755    -0.00219422
 h     -0.22365424     1.24888879     1.55815715
          17

 c      1.18880768    -0.41782083     0.03478293
 c     -0.12502389    -1.02908516     0.03958516
 c     -1.20211052    -0.11955763    -0.21743003
 c     -0.97352872     1.10058538     0.83787531
 c     -0.34411267     1.19522050    -0.51274226
 c      1.12557738     0.94140349    -0.26803429
 h     -0.18863828    -2.22504865     0.18505587
 h     -1.94193828     1.54645196     0.98414969
 h     -0.49779464     1.97666950    -1.21912738
 h      2.09632195     1.56170870    -0.22266348
 o      2.46894247    -0.93230629     0.33608595
 h      3.03436055    -0.26197996     0.32047444
 c     -2.61668504    -0.59219808    -0.45459399
 h     -2.88155266    -0.91636209    -1.44649216
 h     -2.68083885    -1.43820177     0.18057690
 h     -3.27009602     0.06767233    -0.05461932
 h     -0.25034267     1.20672334     1.57760133
          17

 c      1.19161621    -0.42600181     0.02347752
 c     -0.13165103    -1.03619947     0.05460333
 c     -1.18631979    -0.10417987    -0.21158244
 c     -0.96454664     1.10990064     0.83828846
 c     -0.34175854     1.18875901    -0.51804828
 c      1.12704892     0.95028434    -0.26231042
 h     -0.19510498    -2.26598458     0.14468541
 h     -1.95720096     1.51822548     0.99188494
 h     -0.50722938     1.97730496    -1.27130842
 h      2.09966053     1.59974090    -0.18526473
 o      2.46364526    -0.92729969     0.33327261
 h      3.03460258    -0.27467375     0.33144113
 c     -2.62980879    -0.60163267    -0.46269357
 h     -2.90025867    -0.91428567    -1.39626138
 h     -2.65241993    -1.47451094     0.18659878
 h     -3.29696161     0.08612966    -0.09844593
 h     -0.26875707     1.15640385     1.61630918
          17

 c      1.19638260    -0.43307827     0.01229501
 c     -0.13641735    -1.04567559     0.06941351
 c     -1.16892095    -0.08859979    -0.20610846
 c     -0.95716486     1.11990814     0.83725568
 c     -0.33932482     1.18308974    -0.52310474
 c      1.12825539     0.95736071    -0.25675190
 h     -0.20321256    -2.27669707     0.10572906
 h     -1.97353954     1.49563650     1.00247950
 h     -0.52511184     1.97429950    -1.32174987
 h      2.08158555     1.63214069    -0.15080913
 o      2.45409567    -0.92589645     0.33038622
 h      3.07758315    -0.23833380     0.34170645
 c     -2.64021825    -0.61136328    -0.46887595
 h     -2.92176166    -0.91799709    -1.37493153
 h     -2.62830876    -1.51417290     0.19493327
 h     -3.34238612     0.12238884    -0.13400087
 h     -0.27990144     1.09890963     1.67097146
          17

 c      1.20280979    -0.43874126     0.00139302
 c     -0.13908183    -1.05717236     0.08354162
 c     -1.15066560    -0.07347948    -0.20118465
 c     -0.95125851     1.13054848     0.83565314
 c     -0.33679224     1.17892170    -0.52829637
 c      1.12908777     0.96248791    -0.25136963
 h     -0.21305060    -2.25721901     0.07059136
 h     -1.98727470     1.47880239     1.01519033
 h     -0.54885998     1.96149873    -1.36300691
 h      2.04260555     1.65749549    -0.11997084
 o      2.44238802    -0.92612132     0.32743863
 h      3.13320051    -0.18678258     0.35135285
 c     -2.64815210    -0.62048335    -0.47130875
 h     -2.94787056    -0.93186468    -1.39418476
 h     -2.61014204    -1.54832928     0.20089598
 h     -3.39434851     0.16350487    -0.16497040
 h     -0.29012302     1.03597070     1.73125206
          17

 c      1.21049679    -0.44278095    -0.00907166
 c     -0.13947135    -1.06990894     0.09652159
 c     -1.13219472    -0.05949237    -0.19691012
 c     -0.94660669     1.14161682     0.83455322
 c     -0.33409696     1.17665213    -0.53380773
 c      1.12917802     0.96548367    -0.24623334
 h     -0.22479592    -2.21222089     0.04154261
 h     -1.99518740     1.46788438     1.02904546
 h     -0.57621047     1.93607833    -1.39043658
 h      1.98649179     1.67646728    -0.09297557
 o      2.43043722    -0.92638094     0.32451545
 h      3.17545825    -0.14777213     0.35951112
 c     -2.65439990    -0.62854652    -0.47023033
 h     -2.97474117    -0.95310655    -1.44429846
 h     -2.59935947    -1.57094944     0.20143328
 h     -3.44144960     0.19726967    -0.19418305
 h     -0.30594687     0.97089582     1.78506328
          17

 c      1.21896539    -0.44509967    -0.01894695
 c     -0.13746552    -1.08253108     0.10794064
 c     -1.11404424    -0.04728604    -0.19330261
 c     -0.94307370     1.15279328     0.83480366
 c     -0.33114919     1.17637772    -0.53960745
 c      1.12793417     0.96609265    -0.24147859
 h     -0.23891552    -2.15281568     0.02023095
 h     -1.99533218     1.46327303     1.04305377
 h     -0.60540076     1.89817051    -1.40225422
 h      1.92018776     1.69212867    -0.06934544
 o      2.41933116    -0.92603165     0.32170854
 h      3.19226093    -0.13359773     0.36534429
 c     -2.65981650    -0.63553694    -0.46718749
 h     -2.99549124    -0.97525216    -1.50437143
 h     -2.59690906    -1.57917485     0.19539868
 h     -3.47609584     0.21568571    -0.22262447
 h     -0.33105385     0.90787751     1.82298522
          17

 c      1.22768850    -0.44570935    -0.02809302
 c     -0.13294700    -1.09296855     0.11751452
 c     -1.09666778    -0.03744404    -0.19031663
 c     -0.94058496     1.16371868     0.83687563
 c     -0.32785438     1.17791147    -0.54543186
 c      1.12463678     0.96399458    -0.23730782
 h     -0.25664971    -2.09861851     0.00690578
 h     -1.98745646     1.46562136     1.05638007
 h     -0.63537789     1.85050212    -1.39955442
 h      1.85287722     1.70985279    -0.04776882
 o      2.40966076    -0.92495240     0.31909757
 h      3.17987702    -0.14782907     0.36833292
 c     -2.66493724    -0.64144553    -0.46374195
 h     -3.00478470    -0.99307569    -1.55682366
 h     -2.60313795    -1.57315968     0.18346183
 h     -3.49427768     0.21477562    -0.25002371
 h     -0.36611489     0.85097525     1.83956548
          17

 c      1.23611958    -0.44472444    -0.03639151
 c     -0.12576206    -1.09880451     0.12513549
 c     -1.08046392    -0.03044097    -0.18786840
 c     -0.93905804     1.17405340     0.84085637
 c     -0.32412389     1.18079521    -0.55075469
 c      1.11869910     0.95897097    -0.23394905
 h     -0.28030368    -2.07395349     0.00005987
 h     -1.97308753     1.47579659     1.06845049
 h     -0.66612955     1.79820148    -1.38655109
 h      1.79314618     1.73534926    -0.02650811
 o      2.40169557    -0.92332699     0.31674803
 h      3.13989045    -0.18879205     0.36830623
 c     -2.66992520    -0.64610569    -0.46108455
 h     -2.99997939    -1.00377926    -1.59121760
 h     -2.61775833    -1.55603497     0.16809581
 h     -3.49484477     0.19382635    -0.27543558
 h     -0.40951161     0.80344277     1.83310863
          17

 c      1.24372923    -0.44235620    -0.04375305
 c     -0.11586052    -1.09875191     0.13073206
 c     -1.06580229    -0.02659689    -0.18585921
 c     -0.93838678     1.18353041     0.84645912
 c     -0.31987975     1.18435602    -0.55479801
 c      1.11001465     0.95124800    -0.23155381
 h     -0.31145431    -2.09109001    -0.00162566
 h     -1.95526568     1.49477849     1.07896812
 h     -0.69897934     1.74824428    -1.37044674
 h      1.74511939     1.77056817    -0.00455253
 o      2.39527208    -0.92171487     0.31469527
 h      3.08066427    -0.24836530     0.36564896
 c     -2.67462054    -0.64924939    -0.46012891
 h     -2.98042565    -1.00636987    -1.60270886
 h     -2.63988997    -1.53377342     0.15351021
 h     -3.47941411     0.15531346    -0.29750489
 h     -0.45782332     0.76721190     1.80551724
          17

 c      1.25004899    -0.43890709    -0.05011733
 c     -0.10358007    -1.09376439     0.13407668
 c     -1.05303729    -0.02605496    -0.18419152
 c     -0.93850604     1.19203132     0.85300618
 c     -0.31510179     1.18787854    -0.55670399
 c      1.09905857     0.94170086    -0.23011375
 h     -0.34756066    -2.13756815     0.00320556
 h     -1.93777605     1.52347342     1.08782275
 h     -0.73616312     1.70766302    -1.35954898
 h      1.70736552     1.81109297     0.01744321
 o      2.38939622    -0.92138890     0.31290297
 h      3.02329739    -0.30648261     0.36185314
 c     -2.67850667    -0.65071915    -0.46158165
 h     -2.94676675    -1.00106077    -1.59043299
 h     -2.66825092    -1.51409596     0.14495154
 h     -3.45317411     0.10572381    -0.31448915
 h     -0.50591411     0.74218992     1.76274384
          17

 c      1.25471452    -0.43474776    -0.05544664
 c     -0.08959662    -1.08589079     0.13492272
 c     -1.04250300    -0.02879634    -0.18277776
 c     -0.93951134     1.19969376     0.85941675
 c     -0.30998256     1.19088404    -0.55591724
 c      1.08662393     0.93162765    -0.22949088
 h     -0.38262470    -2.18970532     0.01697071
 h     -1.92383347     1.56237725     1.09491260
 h     -0.77889993     1.68054159    -1.35902403
 h      1.67580730     1.84840015     0.03758107
 o      2.38212809    -0.92441551     0.31124329
 h      3.00318587    -0.32999349     0.35972873
 c     -2.68060051    -0.65081547    -0.46580806
 h     -2.90065713    -0.98913245    -1.55721180
 h     -2.70144806    -1.50356362     0.14675436
 h     -3.42611756     0.05662975    -0.32418369
 h     -0.54697629     0.72534037     1.71545382
          17

 c      1.25749978    -0.43025086    -0.05972538
 c     -0.07464506    -1.07687461     0.13319933
 c     -1.03449423    -0.03466864    -0.18154769
 c     -0.94171923     1.20697108     0.86435136
 c     -0.30510604     1.19330221    -0.55249762
 c      1.07350584     0.92233471    -0.22951311
 h     -0.41066042    -2.22883205     0.04073665
 h     -1.91466773     1.61107480     1.09997850
 h     -0.82506342     1.66622802    -1.36748919
 h      1.64696644     1.87419142     0.05388753
 o      2.37274518    -0.93163232     0.30967546
 h      3.03576299    -0.30540780     0.36059754
 c     -2.67952276    -0.65044886    -0.47250503
 h     -2.84478433    -0.97327358    -1.51069508
 h     -2.73806573    -1.50399910     0.15980073
 h     -3.41211237     0.02326850    -0.32413679
 h     -0.57345539     0.71055732     1.67790556
          17

 c      1.25834298    -0.42573369    -0.06296032
 c     -0.05938655    -1.06784926     0.12901898
 c     -1.02924052    -0.04341245    -0.18045303
 c     -0.94549507     1.21442490     0.86674022
 c     -0.30140807     1.19534763    -0.54700441
 c      1.06036140     0.91486158    -0.23003742
 h     -0.42732823    -2.24455455     0.07399817
 h     -1.90894046     1.66780901     1.10258470
 h     -0.86930037     1.66086020    -1.37855415
 h      1.61921443     1.88298665     0.06507599
 o      2.36331398    -0.94125766     0.30837913
 h      3.09143625    -0.26126126     0.36216175
 c     -2.67417743    -0.65048584    -0.48035338
 h     -2.78283309    -0.95819582    -1.46531870
 h     -2.77638515    -1.51168968     0.18070433
 h     -3.42126065     0.01661484    -0.31303641
 h     -0.57992990     0.69171111     1.66204626
          17

 c      1.25736291    -0.42146517    -0.06516778
 c     -0.04439296    -1.05949614     0.12261297
 c     -1.02688114    -0.05468624    -0.17945853
 c     -0.95090435     1.22224446     0.86646938
 c     -0.29992033     1.19727211    -0.54012713
 c      1.04770097     0.90986689    -0.23096631
 h     -0.42993046    -2.23261248     0.11529896
 h     -1.90350200     1.72950285     1.10226381
 h     -0.90552149     1.66020086    -1.38519397
 h      1.59275413     1.87281485     0.07075252
 o      2.35588160    -0.95149173     0.30751201
 h      3.13940275    -0.22608681     0.36208955
 c     -2.66467940    -0.65076302    -0.48704543
 h     -2.71869093    -0.95038473    -1.44150385
 h     -2.81416857    -1.52024993     0.20360952
 h     -3.45004804     0.03429329    -0.29302406
 h     -0.56667409     0.66847052     1.66934757
          17

 c      1.25483303    -0.41767374    -0.06636815
 c     -0.03015074    -1.05217665     0.11428308
 c     -1.02745374    -0.06808256    -0.17852196
 c     -0.95759754     1.23008998     0.86436261
 c     -0.30153089     1.19922356    -0.53243490
 c      1.03588182     0.90758213    -0.23225670
 h     -0.41716137    -2.19311369     0.16272753
 h     -1.89487667     1.79231692     1.09870745
 h     -0.92908108     1.66123296    -1.38256856
 h      1.56940768     1.84532056     0.07145909
 o      2.35139497    -0.96141474     0.30711570
 h      3.16452229    -0.21352486     0.35938925
 c     -2.65221963    -0.65039447    -0.49042868
 h     -2.65485615    -0.95467139    -1.45466486
 h     -2.84887536    -1.52392263     0.22268542
 h     -3.48438681     0.06409807    -0.26961342
 h     -0.53961947     0.64762025     1.69068339
          17

 c      1.25113283    -0.41453058    -0.06659020
 c     -0.01703751    -1.04592813     0.10437136
 c     -1.03089890    -0.08313851    -0.17758448
 c     -0.96502065     1.23745645     0.86148342
 c     -0.30685538     1.20121616    -0.52429998
 c      1.02506444     0.90777940    -0.23393805
 h     -0.38922242    -2.13042233     0.21430572
 h     -1.88049381     1.85242014     1.09190208
 h     -0.93761993     1.66250215    -1.36870159
 h      1.55259829     1.80595845     0.06878062
 o      2.35007349    -0.97061442     0.30715167
 h      3.16163400    -0.22816736     0.35390615
 c     -2.63809684    -0.64888992    -0.49016752
 h     -2.59267095    -0.96945121    -1.49984132
 h     -2.87809829    -1.51916390     0.23367874
 h     -3.51040933     0.09407214    -0.24881065
 h     -0.50660418     0.63790263     1.71423057
          17

 c      1.24670077    -0.41213168    -0.06587837
 c     -0.00525557    -1.04032907     0.09321333
 c     -1.03707673    -0.09935220    -0.17658648
 c     -0.97261945     1.24398710     0.85864408
 c     -0.31617021     1.20313436    -0.51588884
 c      1.01516949     0.90978987    -0.23612684
 h     -0.34843789    -2.05463809     0.26864705
 h     -1.85928338     1.90663604     1.08219072
 h     -0.93121993     1.66408740    -1.34440479
 h      1.54728544     1.76381821     0.06538084
 o      2.35169206    -0.97895145     0.30753378
 h      3.13144216    -0.26948624     0.34593999
 c     -2.62309675    -0.64635957    -0.48754051
 h     -2.53444347    -0.98820135    -1.55650083
 h     -2.89993119    -1.50489205     0.23441480
 h     -3.51925728     0.11674588    -0.23507871
 h     -0.47432270     0.64560268     1.73110243
          17

 c      1.24200128    -0.41049621    -0.06430125
 c      0.00523450    -1.03434962     0.08103569
 c     -1.04578416    -0.11620406    -0.17549299
 c     -0.97991145     1.24952337     0.85632117
 c     -0.32936762     1.20472857    -0.50715413
 c      1.00593532     0.91271052    -0.23898742
 h     -0.29988614    -1.98329944     0.32630841
 h     -1.83178433     1.95286407     1.07027178
 h     -0.91247719     1.66766768    -1.31330451
 h      1.55890763     1.72944203     0.06439984
 o      2.35556452    -0.98660595     0.30814065
 h      3.08114046    -0.33132640     0.33617646
 c     -2.60750771    -0.64304568    -0.48404852
 h     -2.48336417    -1.00470042    -1.60519058
 h     -2.91323041    -1.48233508     0.22480090
 h     -3.50670407     0.12870471    -0.23108581
 h     -0.44738574     0.67353941     1.73637809
          17

 c      1.23751860    -0.40956501    -0.06196261
 c      0.01460127    -1.02664737     0.06786997
 c     -1.05676522    -0.13317118    -0.17430490
 c     -0.98650536     1.25405240     0.85471672
 c     -0.34595178     1.20560576    -0.49783492
 c      0.99717676     0.91587769    -0.24259251
 h     -0.25006749    -1.93794301     0.39094442
 h     -1.79999125     1.99029367     1.05713722
 h     -0.88642598     1.67664532    -1.28187170
 h      1.59030945     1.70962060     0.06769349
 o      2.36022991    -0.99438930     0.30882053
 h      3.02970219    -0.39721378     0.32572506
 c     -2.59132446    -0.63906439    -0.48082213
 h     -2.44221118    -1.01509475    -1.63412120
 h     -2.91784131    -1.45490941     0.20677433
 h     -3.47197237     0.12948228    -0.23807312
 h     -0.42830257     0.72149782     1.72853274
          17

 c      1.23377874    -0.40916985    -0.05901180
 c      0.02271655    -1.01682072     0.05382842
 c     -1.06971044    -0.14972981    -0.17304763
 c     -0.99214222     1.25767311     0.85380240
 c     -0.36514689     1.20527097    -0.48755798
 c      0.98909686     0.91926134    -0.24677930
 h     -0.20208657    -1.92946082     0.46599264
 h     -1.76704605     2.01942490     1.04395239
 h     -0.85950429     1.69569359    -1.25835513
 h      1.63834210     1.70307294     0.07411005
 o      2.36322959    -1.00397998     0.30942605
 h      3.01172744    -0.43706220     0.31569177
 c     -2.57433696    -0.63442527    -0.47869330
 h     -2.41280792    -1.01754809    -1.63801815
 h     -2.91477458    -1.42799496     0.18416090
 h     -3.41733182     0.12117682    -0.25608745
 h     -0.41739174     0.78663870     1.70915291
          17

 c      1.23134845    -0.40898868    -0.05564420
 c      0.02896971    -1.00629977     0.03967083
 c     -1.08423496    -0.16536244    -0.17174103
 c     -0.99678472     1.26060605     0.85331529
 c     -0.38616235     1.20331361    -0.47615320
 c      0.98226754     0.92329501    -0.25119598
 h     -0.15363886    -1.94743649     0.54748774
 h     -1.73677047     2.04182151     1.03188007
 h     -0.83680247     1.72865359    -1.24917026
 h      1.69437200     1.70257880     0.08008868
 o      2.36287060    -1.01643405     0.30990494
 h      3.04999631    -0.43154170     0.30593317
 c     -2.55612731    -0.62919868    -0.47831916
 h     -2.39599840    -1.01163658    -1.61614671
 h     -2.90611283    -1.40804419     0.16201200
 h     -3.34858714     0.10888470    -0.28394707
 h     -0.41231165     0.86370034     1.68327791
          17

 c      1.23074657    -0.40857996    -0.05208305
 c      0.03272614    -0.99724202     0.02666103
 c     -1.09982876    -0.17958564    -0.17036687
 c     -1.00071752     1.26319854     0.85276661
 c     -0.40845016     1.19969540    -0.46405697
 c      0.97730019     0.92839527    -0.25548293
 h     -0.10195321    -1.97228824     0.62504622
 h     -1.71303006     2.05954131     1.02186952
 h     -0.81927491     1.77520731    -1.25420918
 h      1.74834771     1.70062135     0.08187270
 o      2.36055863    -1.03029051     0.31026790
 h      3.11901581    -0.40250169     0.29571192
 c     -2.53610189    -0.62377048    -0.48010734
 h     -2.39160830    -0.99821626    -1.57176270
 h     -2.89433867    -1.40044344     0.14498606
 h     -3.27578677     0.10141647    -0.31915747
 h     -0.40762037     0.94560708     1.65964024
          17

 c      1.23230878    -0.40751334    -0.04854641
 c      0.03370175    -0.99124835     0.01594824
 c     -1.11580398    -0.19197812    -0.16885180
 c     -1.00450800     1.26583259     0.85163063
 c     -0.43165797     1.19483825    -0.45234691
 c      0.97458659     0.93469520    -0.25938852
 h     -0.04698643    -1.98930379     0.68870476
 h     -1.69902247     2.07432070     1.01446888
 h     -0.80436703     1.82979660    -1.26644464
 h      1.79212022     1.69259204     0.07693027
 o      2.35834843    -1.04372243     0.31048600
 h      3.18385202    -0.37823429     0.28519167
 c     -2.51374547    -0.61895375    -0.48390744
 h     -2.39821519    -0.97991955    -1.51329204
 h     -2.88123040    -1.40671911     0.13529125
 h     -3.21193156     0.11031414    -0.35839064
 h     -0.39595008     1.02543860     1.64869038
          17

 c      1.23607823    -0.40548042    -0.04522783
 c      0.03200686    -0.98910142     0.00830098
 c     -1.13126943    -0.20219240    -0.16707668
 c     -1.00866732     1.26875356     0.84983887
 c     -0.45537002     1.18938787    -0.44232699
 c      0.97422104     0.94203517    -0.26278889
 h      0.00920364    -1.99110154     0.73197231
 h     -1.69668877     2.08680863     1.00975808
 h     -0.78919128     1.88432909    -1.27663037
 h      1.82059000     1.67714685     0.06419206
 o      2.35733387    -1.05578196     0.31051044
 h      3.22552121    -0.37309517     0.27495939
 c     -2.48923350    -0.61550218    -0.48862546
 h     -2.41297770    -0.96215188    -1.45665515
 h     -2.86724828    -1.42340198     0.13190681
 h     -3.16676667     0.14392930    -0.39896339
 h     -0.37244945     1.09927210     1.65667917
          17

 c      1.24177601    -0.40233303    -0.04229407
 c      0.02808645    -0.99094839     0.00414025
 c     -1.14515191    -0.20995264    -0.16490517
 c     -1.01326383     1.27205923     0.84817477
 c     -0.47897567     1.18393642    -0.43511955
 c      0.97601117     0.95003149    -0.26567022
 h      0.06361313    -1.97549685     0.75162904
 h     -1.70641687     2.09621284     1.00743805
 h     -0.77248670     1.93143743    -1.27762077
 h      1.83180953     1.65569238     0.04384976
 o      2.35790950    -1.06610439     0.31029605
 h      3.23674224    -0.39201039     0.26558386
 c     -2.46392347    -0.61327886    -0.49228918
 h     -2.43240188    -0.95311185    -1.42475410
 h     -2.85197561    -1.44388961     0.13186503
 h     -3.13969292     0.19942479    -0.43980701
 h     -0.33929312     1.16666638     1.68045583
          17

 c      1.24885609    -0.39806960    -0.03988672
 c      0.02263711    -0.99647840     0.00361541
 c     -1.15626780    -0.21504580    -0.16221121
 c     -1.01799517     1.27588529     0.84796160
 c     -0.50172206     1.17890099    -0.43147597
 c      0.97949503     0.95812336    -0.26811391
 h      0.11292872    -1.94385841     0.74711990
 h     -1.72713354     2.10053653     1.00700979
 h     -0.75471084     1.96599662    -1.26576562
 h      1.82709549     1.63206709     0.01718704
 o      2.36008236    -1.07462887     0.30980743
 h      3.21686476    -0.43492460     0.25749565
 c     -2.43988908    -0.61147408    -0.49333253
 h     -2.45423685    -0.95932478    -1.43516615
 h     -2.83496884    -1.46147633     0.13217386
 h     -3.12204663     0.26394978    -0.48034159
 h     -0.30417618     1.22810802     1.71015953
          17

 c      1.25661697    -0.39280368    -0.03811756
 c      0.01649563    -1.00498751     0.00661202
 c     -1.16343653    -0.21731423    -0.15889329
 c     -1.02253192     1.28047133     0.85039937
 c     -0.52282878     1.17450541    -0.43170821
 c      0.98393930     0.96559368    -0.27029012
 h      0.15395058    -1.90091899     0.72068857
 h     -1.75675765     2.09730268     1.00795510
 h     -0.73748733     1.98543033    -1.24071144
 h      1.81135384     1.61246604    -0.01353297
 o      2.36348091    -1.08156818     0.30902709
 h      3.17155896    -0.49728688     0.25082474
 c     -2.41913946    -0.60973737    -0.49226307
 h     -2.47732431    -0.97886260    -1.48245179
 h     -2.81629883    -1.47128987     0.13090768
 h     -3.10496442     0.32336984    -0.51934520
 h     -0.27521152     1.28328157     1.73584030
          17

 c      1.26433458    -0.38673068    -0.03705475
 c      0.01048778    -1.01532426     0.01266385
 c     -1.16565150    -0.21667598    -0.15488829
 c     -1.02668078     1.28606060     0.85618432
 c     -0.54157900     1.17077829    -0.43564666
 c      0.98837912     0.97161897    -0.27243508
 h      0.18426610    -1.85591761     0.67844155
 h     -1.79281440     2.08437615     1.00986692
 h     -0.72313976     1.98981511    -1.20504759
 h      1.79280542     1.60493893    -0.04542154
 o      2.36704484    -1.08760207     0.30798536
 h      3.11753603    -0.56696194     0.24487755
 c     -2.40332067    -0.60835937    -0.49111366
 h     -2.49936272    -1.00343280    -1.54442261
 h     -2.79673433    -1.47085490     0.12736048
 h     -3.08313860     0.36747948    -0.55514862
 h     -0.25801974     1.33119475     1.75089681
          17

 c      1.27138501    -0.38009817    -0.03670304
 c      0.00524603    -1.02578388     0.02083168
 c     -1.16230385    -0.21317510    -0.15019792
 c     -1.03037319     1.29278790     0.86544302
 c     -0.55736401     1.16752231    -0.44261737
 c      0.99184727     0.97546200    -0.27477436
 h      0.20342851    -1.82417617     0.63160525
 h     -1.83296188     2.06053291     1.01251463
 h     -0.71440953     1.98226790    -1.16425113
 h      1.78030879     1.61717088    -0.07599010
 o      2.36860735    -1.09411570     0.30682046
 h      3.08898481    -0.62053782     0.23715740
 c     -2.39347133    -0.60766053    -0.49177156
 h     -2.51726015    -1.02544937    -1.60090141
 h     -2.77780276    -1.46007704     0.12193155
 h     -3.05473412     0.39053167    -0.58616522
 h     -0.25533424     1.37074141     1.75236780
          17

 c      1.27732523    -0.37317501    -0.03699107
 c      0.00109376    -1.03428802     0.02984289
 c     -1.15336982    -0.20702817    -0.14491274
 c     -1.03364457     1.30062449     0.87778916
 c     -0.56969074     1.16428141    -0.45148089
 c      0.99382270     0.97684417    -0.27741408
 h      0.21369541    -1.82519336     0.59459788
 h     -1.87531449     2.02566027     1.01585486
 h     -0.71421822     1.96934389    -1.12654545
 h      1.77791914     1.65217555    -0.10455819
 o      2.36606195    -1.10235448     0.30572681
 h      3.11908404    -0.63712057     0.22427786
 c     -2.38979722    -0.60767071    -0.49538936
 h     -2.52850529    -1.04052678    -1.63996093
 h     -2.76179911    -1.44110432     0.11613363
 h     -3.02054590     0.39050624    -0.61118273
 h     -0.26724534     1.40109214     1.74048762
          17

 c      1.28190661    -0.36623317    -0.03777629
 c     -0.00175382    -1.03940519     0.03887707
 c     -1.13946650    -0.19862529    -0.13921140
 c     -1.03667723     1.30937076     0.89239201
 c     -0.57817834     1.16043063    -0.46082379
 c      0.99448706     0.97620561    -0.28032692
 h      0.21747827    -1.87086898     0.57556251
 h     -1.91855258     1.98063966     1.02001253
 h     -0.72527134     1.96005296    -1.10149243
 h      1.78169150     1.70533614    -0.13246910
 o      2.36045912    -1.11155309     0.30463554
 h      3.19118412    -0.62839954     0.20719049
 c     -2.39164918    -0.60818158    -0.50251137
 h     -2.53155561    -1.04684657    -1.65606349
 h     -2.75158427    -1.41789291     0.11253067
 h     -2.98357226     0.36890303    -0.62952304
 h     -0.29105614     1.42198162     1.71867876
          17

 c      1.28505083    -0.35956678    -0.03885915
 c     -0.00283083    -1.04148165     0.04824189
 c     -1.12173982    -0.18848996    -0.13332651
 c     -1.03989182     1.31867465     0.90802330
 c     -0.58257926     1.15554856    -0.46937852
 c      0.99443533     0.97451719    -0.28346636
 h      0.21327467    -1.95252102     0.56852407
 h     -1.96181903     1.92704579     1.02524633
 h     -0.74931113     1.96160300    -1.09617542
 h      1.78312718     1.76662945    -0.16162470
 o      2.35435410    -1.12020902     0.30329196
 h      3.26500134    -0.61813650     0.18989494
 c     -2.39768982    -0.60901435    -0.51322520
 h     -2.52571069    -1.04430503    -1.64780006
 h     -2.74996995    -1.39504495     0.11415930
 h     -2.94910796     0.33150234    -0.64124725
 h     -0.32067637     1.43398597     1.69405026
          17

 c      1.28682185    -0.35350364    -0.04000625
 c     -0.00158723    -1.04205775     0.05874360
 c     -1.10163351    -0.17723796    -0.12748716
 c     -1.04398990     1.32807074     0.92315026
 c     -0.58283686     1.14990580    -0.47647353
 c      0.99422154     0.97285938    -0.28686218
 h      0.19761599    -2.04798807     0.56122083
 h     -2.00446215     1.86678647     1.03190117
 h     -0.78609994     1.97372717    -1.11094246
 h      1.77464675     1.82537916    -0.19316474
 o      2.34934137    -1.12748955     0.30151236
 h      3.31546744    -0.61933065     0.17521166
 c     -2.40616113    -0.61037500    -0.52713453
 h     -2.51100389    -1.03426577    -1.61726247
 h     -2.75871705    -1.37587064     0.12318908
 h     -2.92495702     0.28957681    -0.64738105
 h     -0.34656871     1.43866175     1.67728617
          17

 c      1.28739302    -0.34837771    -0.04098122
 c      0.00224808    -1.04258849     0.07087711
 c     -1.08064239    -0.16554238    -0.12186892
 c     -1.04973231     1.33706261     0.93627126
 c     -0.57912578     1.14448732    -0.48208272
 c      0.99415663     0.97213808    -0.29062287
 h      0.16900177    -2.13665149     0.54499790
 h     -2.04576496     1.80184900     1.04033755
 h     -0.83291874     1.98832454    -1.13955246
 h      1.75206927     1.87323809    -0.22722656
 o      2.34609013    -1.13308644     0.29920218
 h      3.33208622    -0.63637105     0.16446509
 c     -2.41521852    -0.61294627    -0.54320566
 h     -2.48822691    -1.01998901    -1.57113994
 h     -2.77767666    -1.36078838     0.13942570
 h     -2.92043452     0.25895483    -0.64975546
 h     -0.35867702     1.43805447     1.67940459
          17

 c      1.28700792    -0.34447643    -0.04157082
 c      0.00859350    -1.04397080     0.08470472
 c     -1.06012767    -0.15408983    -0.11657137
 c     -1.05737641     1.34524515     0.94655259
 c     -0.57181090     1.14048654    -0.48648750
 c      0.99431752     0.97297266    -0.29489391
 h      0.12843035    -2.20478817     0.51637680
 h     -2.08482810     1.73420879     1.05085656
 h     -0.88527934     1.99503761    -1.17349185
 h      1.71463048     1.90503294    -0.26325347
 o      2.34475539    -1.13694892     0.29632195
 h      3.31247506    -0.66935051     0.15805792
 c     -2.42342077    -0.61720670    -0.55965972
 h     -2.45891177    -1.00755739    -1.52306659
 h     -2.80474902    -1.34756608     0.15992847
 h     -2.94203449     0.25247999    -0.64998519
 h     -0.35316041     1.43351383     1.70465282
          17

 c      1.28594204    -0.34199543    -0.04159978
 c      0.01709052    -1.04660273     0.10000802
 c     -1.04120330    -0.14352766    -0.11161654
 c     -1.06635645     1.35235342     0.95416894
 c     -0.56137060     1.13884166    -0.48997228
 c      0.99460218     0.97564592    -0.29981740
 h      0.07841799    -2.24463361     0.47527521
 h     -2.12057610     1.66579617     1.06361958
 h     -0.93819969     1.98604843    -1.20553431
 h      1.66445860     1.91888804    -0.30033840
 o      2.34508314    -1.13921415     0.29288417
 h      3.26078448    -0.71525345     0.15554405
 c     -2.43026380    -0.62238836    -0.57412245
 h     -2.42480218    -1.00601697    -1.49402157
 h     -2.83664382    -1.33314325     0.18011495
 h     -2.98759757     0.26934873    -0.64861515
 h     -0.33611444     1.42523462     1.74665743
          17

 c      1.28447489    -0.34101404    -0.04093564
 c      0.02718125    -1.05050698     0.11640922
 c     -1.02467920    -0.13440784    -0.10695887
 c     -1.07569552     1.35819028     0.95987101
 c     -0.54835226     1.14005736    -0.49270478
 c      0.99475508     0.98004397    -0.30550125
 h      0.02223309    -2.25279164     0.42354587
 h     -2.15174120     1.59844423     1.07856451
 h     -0.98712427     1.95743461    -1.23084757
 h      1.60635837     1.91659661    -0.33751469
 o      2.34616463    -1.14030334     0.28899785
 h      3.19164157    -0.76646054     0.15492472
 c     -2.43615684    -0.62677694    -0.58453468
 h     -2.38685459    -1.02324758    -1.50227318
 h     -2.86984522    -1.31532395     0.19541272
 h     -3.04688602     0.29632884    -0.64601979
 h     -0.31866315     1.41315618     1.79349528
          17

 c      1.28287297    -0.34148712    -0.03949002
 c      0.03816839    -1.05537557     0.13342696
 c     -1.01105273    -0.12713668    -0.10250614
 c     -1.08455674     1.36256180     0.96439967
 c     -0.53335821     1.14419181    -0.49471219
 c      0.99436803     0.98558429    -0.31199022
 h     -0.03651386    -2.22976896     0.36429926
 h     -2.17689926     1.53388853     1.09535452
 h     -1.02839879     1.90877124    -1.24690557
 h      1.54782816     1.90436659    -0.37408869
 o      2.34593404    -1.14111269     0.28496704
 h      3.13816135    -0.80781367     0.15110844
 c     -2.44174848    -0.62922485    -0.59069604
 h     -2.34596414    -1.05817713    -1.54523707
 h     -2.90136422    -1.29349060     0.20256895
 h     -3.10804532     0.31890271    -0.64332201
 h     -0.31040933     1.39768033     1.83445459
          17

 c      1.28137215    -0.34324386    -0.03722429
 c      0.04928032    -1.06051424     0.15049986
 c     -1.00054476    -0.12194449    -0.09814789
 c     -1.09243677     1.36527098     0.96824806
 c     -0.51702978     1.15089577    -0.49587157
 c      0.99292365     0.99123188    -0.31923719
 h     -0.09428686    -2.18088534     0.30163025
 h     -2.19471177     1.47383531     1.11339261
 h     -1.05960713     1.84252118    -1.25333006
 h      1.49848550     1.89284933    -0.41004132
 o      2.34178016    -1.14271743     0.28124336
 h      3.14247970    -0.82169700     0.13680083
 c     -2.44733522    -0.62962914    -0.59412197
 h     -2.30499613    -1.10121747    -1.60182304
 h     -2.92914660    -1.26860493     0.20026069
 h     -3.16185227     0.32762689    -0.64205908
 h     -0.31700283     1.37962610     1.86260469
          17

 c      1.28014842    -0.34599412    -0.03415909
 c      0.05977101    -1.06471946     0.16702547
 c     -0.99316009    -0.11888168    -0.09377251
 c     -1.09912465     1.36613286     0.97164543
 c     -0.50000726     1.15948001    -0.49588745
 c      0.98999983     0.99582787    -0.32710479
 h     -0.14850790    -2.11814433     0.24018191
 h     -2.20434621     1.41999027     1.13189384
 h     -1.08000378     1.76361454    -1.25202273
 h      1.46753431     1.89372977    -0.44613185
 o      2.33403589    -1.14500352     0.27784889
 h      3.20091921    -0.81034528     0.11189177
 c     -2.45282606    -0.62828512    -0.59649099
 h     -2.26802547    -1.14227377    -1.65118893
 h     -2.95220194    -1.24295783     0.18913942
 h     -3.20238171     0.31838311    -0.64369209
 h     -0.34033957     1.35996248     1.87468230
          17

 c      1.27930786    -0.34937490    -0.03036881
 c      0.06907165    -1.06629346     0.18247180
 c     -0.98875345    -0.11783589    -0.08926148
 c     -1.10462586     1.36499109     0.97456571
 c     -0.48286567     1.16903096    -0.49427680
 c      0.98563116     0.99877750    -0.33544841
 h     -0.19892168    -2.06065150     0.18392508
 h     -2.20589004     1.37399624     1.14997584
 h     -1.09100812     1.67888006    -1.24736472
 h      1.45947016     1.91203167    -0.48300797
 o      2.32560303    -1.14696912     0.27434333
 h      3.26994110    -0.79101438     0.08395724
 c     -2.45791953    -0.62546992    -0.59895715
 h     -2.23855989    -1.17464841    -1.68073291
 h     -2.97055960    -1.21984169     0.17159624
 h     -3.22649915     0.29105387    -0.64946284
 h     -0.37908635     1.33960912     1.87068598
          17

 c      1.27891020    -0.35300405    -0.02596625
 c      0.07683133    -1.06365486     0.19653214
 c     -0.98709708    -0.11856516    -0.08447371
 c     -1.10913189     1.36173649     0.97668873
 c     -0.46607960     1.17860470    -0.49042381
 c      0.98048119     1.00043852    -0.34422808
 h     -0.24757996    -2.02795540     0.13450123
 h     -2.20063387     1.33730382     1.16673765
 h     -1.09614388     1.59573617    -1.24572328
 h      1.47204708     1.94159149    -0.51986903
 o      2.31862177    -1.14798241     0.27038801
 h      3.31837812    -0.77538811     0.05906625
 c     -2.46218901    -0.62144653    -0.60221262
 h     -2.21893247    -1.19475516    -1.68476884
 h     -2.98500669    -1.20302924     0.15121682
 h     -3.23360855     0.24874636    -0.66042909
 h     -0.42870876     1.31928250     1.85410169
          17

 c      1.27899723    -0.35649014    -0.02109700
 c      0.08260508    -1.05649820     0.20910298
 c     -0.98793859    -0.12073889    -0.07924027
 c     -1.11302693     1.35632746     0.97733325
 c     -0.45011381     1.18747434    -0.48378087
 c      0.97560280     1.00167661    -0.35349780
 h     -0.29483096    -2.02646972     0.09169536
 h     -2.19113755     1.31104764     1.18131488
 h     -1.09938479     1.52005752    -1.25325327
 h      1.49892993     1.97008357    -0.55450813
 o      2.31410265    -1.14783322     0.26583409
 h      3.33284859    -0.76836658     0.04022509
 c     -2.46509070    -0.61662127    -0.60660063
 h     -2.21034017    -1.20115585    -1.66210469
 h     -2.99650921    -1.19590559     0.13176978
 h     -3.22605471     0.19781379    -0.67753603
 h     -0.48125353     1.29930952     1.83257807
          17

 c      1.27959795    -0.35942866    -0.01593533
 c      0.08558990    -1.04603186     0.22005925
 c     -0.99103453    -0.12399195    -0.07338058
 c     -1.11683491     1.34880858     0.97549475
 c     -0.43561772     1.19529594    -0.47416558
 c      0.97210199     1.00321295    -0.36329823
 h     -0.33591933    -2.04608904     0.05618605
 h     -2.18100663     1.29596402     1.19291441
 h     -1.10225337     1.45452469    -1.27246317
 h      1.53335615     1.98644062    -0.58449585
 o      2.31241088    -1.14652142     0.26064277
 h      3.30988228    -0.77131838     0.02858543
 c     -2.46596350    -0.61168861    -0.61207492
 h     -2.21281853    -1.19425109    -1.61509417
 h     -3.00543232    -1.20032598     0.11589214
 h     -3.20994170     0.14813255    -0.70169563
 h     -0.52616051     1.27945929     1.81754684
          17

 c      1.28069873    -0.36143324    -0.01066814
 c      0.08491786    -1.03393321     0.22919726
 c     -0.99616562    -0.12797043    -0.06673662
 c     -1.12095482     1.33929743     0.97023829
 c     -0.42348207     1.20204952    -0.46189504
 c      0.97094342     1.00535637    -0.37358593
 h     -0.36395331    -2.07158888     0.03009311
 h     -2.17423095     1.29238233     1.20082291
 h     -1.10245365     1.39911906    -1.30058173
 h      1.56990525     1.98396049    -0.60802894
 o      2.31345814    -1.14417455     0.25485358
 h      3.25277303    -0.78330919     0.02390952
 c     -2.46412340    -0.60756223    -0.61804810
 h     -2.22483747    -1.17695778    -1.55042189
 h     -3.01105991    -1.21570832     0.10417605
 h     -3.19492968     0.11208980    -0.73382533
 h     -0.55407036     1.25914676     1.81982067
          17

 c      1.28220083    -0.36218493    -0.00547104
 c      0.08004609    -1.02154404     0.23633925
 c     -1.00314563    -0.13235421    -0.05920767
 c     -1.12528793     1.32791815     0.96140076
 c     -0.41461349     1.20784557    -0.44762008
 c      0.97284740     1.00802231    -0.38422263
 h     -0.37385685    -2.09141518     0.01552282
 h     -2.17399509     1.30028048     1.20436946
 h     -1.09565300     1.35297125    -1.33145612
 h      1.60489905     1.96029089    -0.62418248
 o      2.31652917    -1.14110342     0.24863348
 h      3.17425218    -0.80009443     0.02375264
 c     -2.45924442    -0.60483246    -0.62323585
 h     -2.24250547    -1.15648884    -1.48142462
 h     -3.01188515    -1.23901493     0.09534307
 h     -3.19024181     0.09997616    -0.77449571
 h     -0.56249689     1.23825540     1.84162531
          17

 c      1.28389309    -0.36146430    -0.00048790
 c      0.07089030    -1.00972894     0.24139301
 c     -1.01182806    -0.13686390    -0.05076735
 c     -1.12927936     1.31475789     0.94982317
 c     -0.40962693     1.21279219    -0.43206744
 c      0.97819600     1.01081017    -0.39498401
 h     -0.36341220    -2.09908117     0.01370991
 h     -2.18129010     1.31932412     1.20282387
 h     -1.07817244     1.31553865    -1.35862820
 h      1.63653973     1.91685131    -0.63296576
 o      2.31980674    -1.13799999     0.24242380
 h      3.10401305    -0.81094069     0.02112597
 c     -2.45190710    -0.60297898    -0.62572393
 h     -2.25924539    -1.14589696    -1.42955713
 h     -3.00646596    -1.26572460     0.08734336
 h     -3.19761173     0.11325831    -0.82275909
 h     -0.55682644     1.21767591     1.87420084
          17

 c      1.28545266    -0.35913791     0.00417309
 c      0.05780029    -0.99896458     0.24435956
 c     -1.02211086    -0.14126094    -0.04145655
 c     -1.13240695     1.29992192     0.93680043
 c     -0.40866909     1.21696386    -0.41589167
 c      0.98693440     1.01304415    -0.40555994
 h     -0.33287174    -2.09215030     0.02488339
 h     -2.19419372     1.34876601     1.19530661
 h     -1.04840141     1.28677787    -1.37721971
 h      1.66531535     1.85866919    -0.63542421
 o      2.32059528    -1.13594118     0.23695982
 h      3.08531845    -0.79888629     0.00431372
 c     -2.44344012    -0.60057229    -0.62382639
 h     -2.26842383    -1.15938667    -1.41638438
 h     -2.99419268    -1.29119312     0.07856067
 h     -3.20974096     0.14373249    -0.87522987
 h     -0.54536998     1.19875533     1.90455387
          17

 c      1.28648305    -0.35511392     0.00842669
 c      0.04149056    -0.98939674     0.24533724
 c     -1.03393217    -0.14533886    -0.03136118
 c     -1.13450824     1.28361170     0.92351902
 c     -0.41139282     1.22041443    -0.39963951
 c      0.99850025     1.01380194    -0.41555061
 h     -0.28456653    -2.07171584     0.04826832
 h     -2.20846664     1.38723560     1.18087160
 h     -1.00701880     1.26695631    -1.38459227
 h      1.69461474     1.79434406    -0.63374154
 o      2.31841190    -1.13519545     0.23244094
 h      3.12619606    -0.76032228    -0.02969394
 c     -2.43493518    -0.59690151    -0.61775203
 h     -2.26854608    -1.19827403    -1.44371677
 h     -2.97561493    -1.31174065     0.06847856
 h     -3.21654245     0.17988082    -0.92696079
 h     -0.53503045     1.18255675     1.92214362
          17

 c      1.28659416    -0.34933730     0.01220624
 c      0.02297085    -0.98081429     0.24453329
 c     -1.04725818    -0.14892021    -0.02059308
 c     -1.13576146     1.26615120     0.91086850
 c     -0.41702664     1.22319377    -0.38375141
 c      1.01188838     1.01204305    -0.42449229
 h     -0.22271238    -2.04288425     0.08204206
 h     -2.21907712     1.43262422     1.15878602
 h     -0.95675847     1.25646746    -1.38057041
 h      1.73055049     1.73478261    -0.63096213
 o      2.31574581    -1.13474096     0.22815068
 h      3.18709196    -0.71267083    -0.06909991
 c     -2.42684467    -0.59260112    -0.60961381
 h     -2.26285749    -1.24839360    -1.49200596
 h     -2.95236872    -1.32520724     0.05765743
 h     -3.21047482     0.21218275    -0.97304916
 h     -0.53010675     1.16961064     1.92091607
          17

 c      1.28547740    -0.34185151     0.01548039
 c      0.00345507    -0.97261294     0.24225953
 c     -1.06206947    -0.15185863    -0.00928499
 c     -1.13654281     1.24796143     0.89944494
 c     -0.42449934     1.22534998    -0.36855449
 c      1.02600018     1.00697084    -0.43195943
 h     -0.15287562    -2.01533881     0.12351542
 h     -2.22170622     1.48223528     1.12883581
 h     -0.90204438     1.25572107    -1.36765304
 h      1.77903603     1.68918483    -0.62986553
 o      2.31462076    -1.13365034     0.22342978
 h      3.23484426    -0.67162713    -0.10298216
 c     -2.41929824    -0.58858055    -0.60165065
 h     -2.25458532    -1.29407740    -1.54024094
 h     -2.92694651    -1.33109930     0.04740911
 h     -3.18775524     0.23448762    -1.00959434
 h     -0.53253030     1.15996458     1.89901550
          17

 c      1.28294600    -0.33284261     0.01826404
 c     -0.01582845    -0.96398937     0.23887315
 c     -1.07834066    -0.15404335     0.00241152
 c     -1.13732217     1.22952047     0.88955664
 c     -0.43259163     1.22692538    -0.35425190
 c      1.04019748     0.99847878    -0.43770939
 h     -0.08046560    -2.00113749     0.16994092
 h     -2.21370088     1.53311729     1.09151154
 h     -0.84841582     1.26508562    -1.35098588
 h      1.84040725     1.66006751    -0.63145105
 o      2.31584973    -1.13144871     0.21795573
 h      3.25447092    -0.64497953    -0.12590542
 c     -2.41229725    -0.58538286    -0.59538456
 h     -2.24535401    -1.32558130    -1.57538356
 h     -2.90246644    -1.33046804     0.03954264
 h     -3.14783413     0.24370058    -1.03402935
 h     -0.54209359     1.15325937     1.85847837
          17

 c      1.27895729    -0.32265735     0.02061858
 c     -0.03383140    -0.95458329     0.23468904
 c     -1.09601179    -0.15538677     0.01432912
 c     -1.13863397     1.21132367     0.88117615
 c     -0.44010295     1.22794942    -0.34097736
 c      1.05451986     0.98720237    -0.44172227
 h     -0.00915360    -2.00721865     0.21959077
 h     -2.19448379     1.58247986     1.04803923
 h     -0.80149125     1.28488518    -1.33732629
 h      1.90747080     1.64294367    -0.63472778
 o      2.31953563    -1.12791928     0.21161350
 h      3.24146336    -0.63566567    -0.13588285
 c     -2.40573785    -0.58326304    -0.59169006
 h     -2.23570631    -1.33837196    -1.59107401
 h     -2.88232495    -1.32541705     0.03606128
 h     -3.09290284     0.23950818    -1.04530645
 h     -0.55622981     1.14877415     1.80561495
          17

 c      1.27361534    -0.31181215     0.02265026
 c     -0.04967681    -0.94502151     0.22999367
 c     -1.11495164    -0.15581579     0.02629672
 c     -1.14108757     1.19384377     0.87387677
 c     -0.44601402     1.22844321    -0.32897717
 c      1.06933122     0.97414916    -0.44411382
 h      0.05837082    -2.02888916     0.27142852
 h     -2.16560578     1.62811343     1.00027812
 h     -0.76552697     1.31534797    -1.33230889
 h      1.96975573     1.63086844    -0.63798549
 o      2.32535454    -1.12300463     0.20442225
 h      3.19759831    -0.64353444    -0.13314966
 c     -2.39940407    -0.58246347    -0.59094284
 h     -2.22564950    -1.33114005    -1.58495398
 h     -2.86963018    -1.31815263     0.03860380
 h     -3.02791100     0.22472523    -1.04428275
 h     -0.56959001     1.14551048     1.75155245
          17

 c      1.26714729    -0.30100861     0.02451422
 c     -0.06256486    -0.93653709     0.22513350
 c     -1.13490683    -0.15529458     0.03816182
 c     -1.14530543     1.17747890     0.86693796
 c     -0.44959055     1.22844539    -0.31883596
 c      1.08489001     0.96038333    -0.44505775
 h      0.11860416    -2.05382041     0.32370286
 h     -2.13054774     1.66876942     0.95051101
 h     -0.74234602     1.35630914    -1.33712779
 h      2.01841990     1.61823214    -0.63989758
 o      2.33250312    -1.11687260     0.19657636
 h      3.13209511    -0.66450710    -0.12075830
 c     -2.39296979    -0.58346119    -0.59301809
 h     -2.21485985    -1.30484523    -1.55740349
 h     -2.86654038    -1.30985129     0.04771590
 h     -2.96085849     0.20619168    -1.03432625
 h     -0.57471356     1.14247013     1.71077270
          17

 c      1.25986815    -0.29112502     0.02641458
 c     -0.07185826    -0.93019388     0.22050592
 c     -1.15544992    -0.15387215     0.04981167
 c     -1.15161711     1.16249900     0.85985821
 c     -0.45038256     1.22804997    -0.31149627
 c      1.10117449     0.94692307    -0.44476655
 h      0.16749226    -2.07054895     0.37372434
 h     -2.09422679     1.70438963     0.90114859
 h     -0.73144705     1.40672187    -1.34761186
 h      2.04818865     1.60184433    -0.63983264
 o      2.33933916    -1.11016175     0.18861064
 h      3.06762207    -0.68690082    -0.10714544
 c     -2.38606779    -0.58701209    -0.59721915
 h     -2.20260556    -1.26298876    -1.51186769
 h     -2.87383257    -1.30003242     0.06236374
 h     -2.90226677     0.19499871    -1.02140543
 h     -0.56588385     1.13913222     1.69476036
          17

 c      1.25215094    -0.28314482     0.02858398
 c     -0.07722721    -0.92653491     0.21648395
 c     -1.17596139    -0.15171195     0.06117888
 c     -1.15965236     1.14904771     0.85298592
 c     -0.44816613     1.22741858    -0.30798001
 c      1.11787624     0.93470746    -0.44348762
 h      0.20165517    -2.07229678     0.41864021
 h     -2.06203237     1.73597055     0.85440596
 h     -0.73097205     1.46445153    -1.35668527
 h      2.05744123     1.58079828    -0.63779912
 o      2.34325294    -1.10414196     0.18149678
 h      3.04258641    -0.68926151    -0.10753540
 c     -2.37857410    -0.59368978    -0.60230635
 h     -2.18735225    -1.21307962    -1.45684584
 h     -2.89091840    -1.28695758     0.08006065
 h     -2.86188056     0.20287187    -1.01189759
 h     -0.54456949     1.13565543     1.70403708
          17

 c      1.24440502    -0.27801208     0.03123597
 c     -0.07869604    -0.92560583     0.21337099
 c     -1.19567011    -0.14907351     0.07223005
 c     -1.16843392     1.13723796     0.84739564
 c     -0.44291233     1.22675262    -0.30902845
 c      1.13441563     0.92451548    -0.44147779
 h      0.21899257    -2.05683930     0.45607001
 h     -2.03831916     1.76482031     0.81207627
 h     -0.73860425     1.52659454    -1.35767900
 h      2.04808353     1.55636011    -0.63439194
 o      2.34283508    -1.09955143     0.17580489
 h      3.07701373    -0.65946829    -0.13042120
 c     -2.37107755    -0.60291958    -0.60666633
 h     -2.16601122    -1.16854658    -1.40888700
 h     -2.91617950    -1.26874676     0.09748669
 h     -2.84312432     0.23362600    -1.00811859
 h     -0.51931899     1.13248547     1.72884685
          17

 c      1.23704962    -0.27646312     0.03450763
 c     -0.07660161    -0.92706396     0.21138976
 c     -1.21373858    -0.14625298     0.08294219
 c     -1.17693461     1.12727102     0.84414547
 c     -0.43479411     1.22624803    -0.31488596
 c      1.14993190     0.91681691    -0.43894555
 h      0.21879581    -2.02571049     0.48445482
 h     -2.02494760     1.79139981     0.77551926
 h     -0.75203870     1.59003061    -1.34627829
 h      2.02577936     1.53218288    -0.63085385
 o      2.33991874    -1.09536797     0.17083634
 h      3.14038675    -0.61464092    -0.16370951
 c     -2.36494335    -0.61271513    -0.60861028
 h     -2.13386694    -1.14666877    -1.39080984
 h     -2.94738649    -1.24438957     0.11118960
 h     -2.84160235     0.27885577    -1.00705968
 h     -0.50006829     1.12995016     1.75722485
          17

 c      1.23048295    -0.27890488     0.03841853
 c     -0.07151973    -0.93023702     0.21067029
 c     -1.22934949    -0.14351235     0.09327600
 c     -1.18443503     1.11947966     0.84380982
 c     -0.42418718     1.22604999    -0.32526795
 c      1.16330117     0.91162285    -0.43598269
 h      0.20181813    -1.98414396     0.50341506
 h     -2.02092725     1.81460572     0.74582308
 h     -0.76918327     1.65192999    -1.32107448
 h      2.00000411     1.51441993    -0.62914761
 o      2.33671275    -1.09043453     0.16576795
 h      3.19709305    -0.57499255    -0.19307234
 c     -2.36152138    -0.62125243    -0.60751484
 h     -2.08861259    -1.15598318    -1.41460600
 h     -2.98219690    -1.21419231     0.11826429
 h     -2.84975136     0.32450919    -1.00433239
 h     -0.49402999     1.12820240     1.78037900
          17

 c      1.22506185    -0.28536686     0.04285503
 c     -0.06420044    -0.93411301     0.21121384
 c     -1.24177875    -0.14102562     0.10314845
 c     -1.19053830     1.11425935     0.84644698
 c     -0.41163303     1.22621313    -0.33944887
 c      1.17330983     0.90851149    -0.43255187
 h      0.17042306    -1.94169894     0.51428233
 h     -2.02339764     1.83213506     0.72393816
 h     -0.78829525     1.71018623    -1.28342247
 h      1.98208294     1.51045235    -0.63161616
 o      2.33439914    -1.08426224     0.16022210
 h      3.22865334    -0.55065793    -0.21120822
 c     -2.36125864    -0.62828957    -0.60484058
 h     -2.03592635    -1.18699472    -1.46646154
 h     -3.01869724    -1.17973617     0.11698787
 h     -2.86111504     0.35871334    -0.99729906
 h     -0.50490169     1.12731038     1.79363614
          17

 c      1.22109370    -0.29553822     0.04758792
 c     -0.05548767    -0.93738157     0.21285885
 c     -1.25046995    -0.13885393     0.11240326
 c     -1.19508206     1.11193845     0.85172469
 c     -0.39776610     1.22667191    -0.35640520
 c      1.17911184     0.90697529    -0.42858915
 h      0.12834706    -1.91210967     0.52044623
 h     -2.02908687     1.84155375     0.71065002
 h     -0.80811452     1.76377859    -1.23694779
 h      1.97964156     1.52493065    -0.63974154
 o      2.33348425    -1.07680860     0.15411607
 h      3.22815700    -0.54503034    -0.21555375
 c     -2.36384584    -0.63437123    -0.60275152
 h     -1.98589065    -1.22398961    -1.52259575
 h     -3.05568595    -1.14355194     0.10706867
 h     -2.87144964     0.37429452    -0.98539832
 h     -0.53328235     1.12733827     1.79593390
          17

 c      1.21881702    -0.30886626     0.05231781
 c     -0.04615518    -0.93882466     0.21536109
 c     -1.25508901    -0.13692628     0.12080429
 c     -1.19810320     1.11266125     0.85902258
 c     -0.38322988     1.22723657    -0.37498936
 c      1.18066422     0.90685842    -0.42415202
 h      0.07930756    -1.90894045     0.52627443
 h     -2.03541349     1.84128949     0.70643117
 h     -0.82790061     1.81293726    -1.18664076
 h      1.99127768     1.55556387    -0.65268563
 o      2.33411290    -1.06828509     0.14752888
 h      3.19530186    -0.55771308    -0.20622974
 c     -2.36874209    -0.63987948    -0.60271271
 h     -1.94672709    -1.25598760    -1.56603846
 h     -3.09261136    -1.10870303     0.08948010
 h     -2.87841057     0.36837571    -0.96960693
 h     -0.57690909     1.12840894     1.78963728
          17

 c      1.21836343    -0.32466460     0.05672823
 c     -0.03672696    -0.93814563     0.21865244
 c     -1.25554148    -0.13501877     0.12805888
 c     -1.19985974     1.11631185     0.86746680
 c     -0.36860850     1.22763747    -0.39412825
 c      1.17856210     0.90837777    -0.41943173
 h      0.02533534    -1.93605429     0.53399595
 h     -2.04106839     1.83120407     0.71125765
 h     -0.84718582     1.85886112    -1.13744673
 h      2.00832933     1.59404878    -0.66749431
 o      2.33606037    -1.05914934     0.14069806
 h      3.13654415    -0.58447370    -0.18607809
 c     -2.37534752    -0.64496065    -0.60536655
 h     -1.92335697    -1.27738813    -1.58820145
 h     -3.12925549    -1.07835559     0.06607966
 h     -2.88122525     0.34178829    -0.95208298
 h     -0.63054072     1.13076484     1.78094548
          17

 c      1.21970535    -0.34220372     0.06053155
 c     -0.02751324    -0.93637427     0.22298976
 c     -1.25196316    -0.13275947     0.13386228
 c     -1.20082307     1.12247264     0.87596897
 c     -0.35438235     1.22762609    -0.41301016
 c      1.17348553     0.91180063    -0.41463520
 h     -0.03238729    -1.98297397     0.54202694
 h     -2.04627070     1.81280808     0.72442666
 h     -0.86518211     1.90292083    -1.09274287
 h      2.02117206     1.63096661    -0.68080543
 o      2.33838896    -1.05028813     0.13414848
 h      3.07054601    -0.61410726    -0.16281941
 c     -2.38299083    -0.64975217    -0.61078045
 h     -1.91821810    -1.28590253    -1.58587154
 h     -3.16526128    -1.05535898     0.03913715
 h     -2.88076225     0.29917066    -0.93610575
 h     -0.68625017     1.13479589     1.77991082
          17

 c      1.22260152    -0.36076522     0.06349940
 c     -0.01876915    -0.93518848     0.22875492
 c     -1.24469847    -0.12969111     0.13795826
 c     -1.20150101     1.13042911     0.88347323
 c     -0.34090229     1.22709713    -0.43117593
 c      1.16586771     0.91722747    -0.40990058
 h     -0.09147147    -2.03265571     0.54738696
 h     -2.05280064     1.78917657     0.74442814
 h     -0.88019845     1.94574453    -1.05359926
 h      2.02304667     1.65920689    -0.69015735
 o      2.33908172    -1.04323791     0.12883218
 h      3.03401965    -0.62489220    -0.15131707
 c     -2.39091363    -0.65458226    -0.61859539
 h     -1.93192743    -1.28134154    -1.55928130
 h     -3.19969250    -1.04185747     0.01088110
 h     -2.87993314     0.24951535    -0.92612106
 h     -0.73563084     1.14096223     1.79753506
          17

 c      1.22658861    -0.37959336     0.06545619
 c     -0.01076156    -0.93605403     0.23621856
 c     -1.23424958    -0.12540034     0.14018379
 c     -1.20208230     1.13928691     0.88951814
 c     -0.32841782     1.22615647    -0.44844303
 c      1.15590073     0.92452942    -0.40528296
 h     -0.14834758    -2.07083065     0.54819882
 h     -2.06362387     1.76439185     0.76902856
 h     -0.88968050     1.98674116    -1.01935845
 h      2.01062844     1.67480197    -0.69427863
 o      2.33664745    -1.03930827     0.12549644
 h      3.05652391    -0.59907334    -0.16337500
 c     -2.39834486    -0.65998656    -0.62804275
 h     -1.96316322    -1.26567902    -1.51201551
 h     -3.23086903    -1.03897562    -0.01685248
 h     -2.88372992     0.20569186    -0.92739254
 h     -0.77398537     1.14958079     1.83858718
          17

 c      1.23103318    -0.39781839     0.06624720
 c     -0.00378220    -0.93988316     0.24547725
 c     -1.22117850    -0.11961009     0.14044848
 c     -1.20231973     1.14819565     0.89460855
 c     -0.31716253     1.22506267    -0.46474047
 c      1.14365911     0.93332125    -0.40075740
 h     -0.19938898    -2.08905505     0.54403779
 h     -2.08166883     1.74231824     0.79572650
 h     -0.89094162     2.02437015    -0.98887427
 h      1.98359893     1.67674546    -0.69290873
 o      2.33303843    -1.03788012     0.12355113
 h      3.11441065    -0.55055044    -0.18949332
 c     -2.40479885    -0.66628681    -0.63790886
 h     -2.00759973    -1.24447533    -1.45280086
 h     -3.25656672    -1.04666991    -0.04278689
 h     -2.89733336     0.18019245    -0.94444244
 h     -0.80220543     1.16066992     1.89657400
          17

 c      1.23520944    -0.41455323     0.06574679
 c      0.00191294    -0.94704686     0.25647889
 c     -1.20603238    -0.11216769     0.13869705
 c     -1.20192351     1.15652462     0.89982077
 c     -0.30737678     1.22410083    -0.48000589
 c      1.12915427     0.94297414    -0.39622287
 h     -0.24163068    -2.08410333     0.53556187
 h     -2.10783129     1.72513057     0.82233450
 h     -0.88198491     2.05697999    -0.96137581
 h      1.94447961     1.66684026    -0.68674416
 o      2.33116716    -1.03775773     0.12204770
 h      3.16926939    -0.50269955    -0.21445809
 c     -2.41056335    -0.67273945    -0.64651736
 h     -2.05627099    -1.22940223    -1.39858858
 h     -3.27450193    -1.06377978    -0.06608054
 h     -2.92200616     0.17738245    -0.97837792
 h     -0.82376197     1.17400226     1.95803819
          17

 c      1.23839728    -0.42906279     0.06389207
 c      0.00617641    -0.95742748     0.26904507
 c     -1.18931302    -0.10301734     0.13489480
 c     -1.20094995     1.16392253     0.90614825
 c     -0.29929111     1.22348360    -0.49414564
 c      1.11232744     0.95263615    -0.39150205
 h     -0.27312772    -2.05720800     0.52426409
 h     -2.13964508     1.71266336     0.84721274
 h     -0.86204525     2.08357310    -0.93678774
 h      1.89881640     1.64978687    -0.67754551
 o      2.33276434    -1.03831423     0.12046779
 h      3.20032209    -0.46880942    -0.23008699
 c     -2.41674985    -0.67728379    -0.65197429
 h     -2.09650175    -1.23796438    -1.37333005
 h     -3.28299415    -1.08828747    -0.08595362
 h     -2.95313974     0.19058554    -1.02570153
 h     -0.84135436     1.18919591     2.01018497
          17

 c      1.23999299    -0.44088266     0.06070654
 c      0.00903068    -0.97038512     0.28286843
 c     -1.17147139    -0.09218139     0.12903608
 c     -1.19981231     1.17025124     0.91421333
 c     -0.29312278     1.22329713    -0.50702853
 c      1.09305786     0.96127528    -0.38634726
 h     -0.29341028    -2.01442232     0.51251351
 h     -2.17198635     1.70315222     0.86911777
 h     -0.83180373     2.10426387    -0.91573051
 h      1.85502106     1.63295772    -0.66812483
 o      2.33855377    -1.03929100     0.11860077
 h      3.20024140    -0.45430790    -0.23342803
 c     -2.42424143    -0.67806727    -0.65352339
 h     -2.12071660    -1.28086298    -1.39063835
 h     -3.28157487    -1.11778417    -0.10125640
 h     -2.98344715     0.20815989    -1.08021301
 h     -0.85602301     1.20578815     2.04448240
          17

 c      1.23960845    -0.44986956     0.05630810
 c      0.01073447    -0.98464901     0.29749512
 c     -1.15291497    -0.07974491     0.12116338
 c     -1.19906733     1.17546581     0.92426339
 c     -0.28909238     1.22348551    -0.51849631
 c      1.07132757     0.96785071    -0.38049815
 h     -0.30430150    -1.96795553     0.50376985
 h     -2.19916204     1.69457951     0.88702435
 h     -0.79332870     2.12045391    -0.89937429
 h      1.82233666     1.62450872    -0.66163732
 o      2.34857529    -1.04055268     0.11638764
 h      3.16906946    -0.46023784    -0.22432598
 c     -2.43278029    -0.67518567    -0.65277771
 h     -2.13332866    -1.34746345    -1.43698030
 h     -3.27110193    -1.14996687    -0.11041885
 h     -3.00682351     0.22012266    -1.13550610
 h     -0.86751948     1.22329709     2.05687625
          17

 c      1.23713008    -0.45619317     0.05090398
 c      0.01181221    -0.99832771     0.31233754
 c     -1.13403130    -0.06585421     0.11137208
 c     -1.19922320     1.17952513     0.93620500
[truncated: 34,518 more chars]
