# Supplementary material for: Photochemical permutation of meta-substituted phenols
Source: Nat Commun. 2025 Aug 13;16:7502. doi: 10.1038/s41467-025-62549-5 (PMC12350626; doi:10.1038/s41467-025-62549-5)
Supplement: Supplementary file 3 — Source Data [file 41467_2025_62549_MOESM3_ESM.zip › Source data/NAMD_trajectories/trajectory061.xyz]

          17

 c      1.22472027    -0.43383298     0.05103180
 c     -0.09356599    -0.94197787    -0.03769226
 c     -1.26714803    -0.24604211    -0.00981851
 c     -1.14063588     1.22991209     0.04882691
 c      0.23598248     1.81443586    -0.12247249
 c      1.28468785     1.02526212     0.02898383
 h     -0.25348881    -2.00755220     0.06841048
 h     -1.92403449     1.80753645    -0.66161290
 h      0.31953101     2.79255526     0.00582884
 h      2.34677896     1.63164760    -0.05095871
 o      2.20470418    -1.24564824     0.00573266
 h      3.06136788    -0.74779764     0.10202457
 c     -2.61235582    -0.92749076    -0.01862274
 h     -2.50313510    -1.98854174    -0.15131487
 h     -3.19114499    -0.79852401     1.00311079
 h     -3.10830497    -0.43630458    -0.76471235
 h     -1.52133848     1.40325749     1.07038233
          17

 c      1.22179941    -0.43667916     0.04506791
 c     -0.08796584    -0.93824697    -0.03591157
 c     -1.27045315    -0.25012371    -0.01355990
 c     -1.13723731     1.23657448     0.05231580
 c      0.23745724     1.81819441    -0.12388797
 c      1.28827941     1.02914918     0.02654887
 h     -0.27226474    -2.03380792     0.07944854
 h     -1.92949046     1.80543031    -0.63021762
 h      0.32951814     2.80991565    -0.00218553
 h      2.32536291     1.63287826    -0.05370359
 o      2.20384065    -1.24728371     0.00930724
 h      3.02158787    -0.76617401     0.11133387
 c     -2.60936363    -0.93175786    -0.02028271
 h     -2.51079823    -1.99755333    -0.16157003
 h     -3.20660468    -0.81610264     1.00949324
 h     -3.11455277    -0.45121689    -0.76177471
 h     -1.53188749     1.41731227     1.09211475
          17

 c      1.21776185    -0.43629620     0.03882124
 c     -0.08276714    -0.93729860    -0.03362317
 c     -1.27436251    -0.25326655    -0.01774793
 c     -1.13598412     1.24441341     0.05553172
 c      0.23586084     1.81936757    -0.12459912
 c      1.29633338     1.03181870     0.02353778
 h     -0.28386163    -2.05562282     0.08870242
 h     -1.92341046     1.79388521    -0.58848420
 h      0.34252154     2.86444557    -0.01304207
 h      2.28619984     1.61737034    -0.05171367
 o      2.20381132    -1.24994628     0.01290932
 h      2.99106719    -0.78295522     0.12082009
 c     -2.60473278    -0.93622323    -0.01884864
 h     -2.51833058    -2.01166468    -0.17478818
 h     -3.21229219    -0.83174924     0.99943663
 h     -3.14322650    -0.45342112    -0.78096618
 h     -1.54164749     1.43825274     1.11181598
          17

 c      1.21293021    -0.43281951     0.03230367
 c     -0.07847820    -0.93954331    -0.03081850
 c     -1.27857836    -0.25533708    -0.02228441
 c     -1.13681988     1.25309063     0.05912464
 c      0.23157860     1.81980367    -0.12442150
 c      1.30784366     1.03305415     0.01997727
 h     -0.28652612    -2.06669852     0.09581885
 h     -1.90906656     1.77628592    -0.54095862
 h      0.35610430     2.93241897    -0.02929787
 h      2.23779970     1.58920086    -0.04542901
 o      2.20355599    -1.25408146     0.01641445
 h      2.98558612    -0.78945707     0.13260815
 c     -2.59921112    -0.94070078    -0.01535980
 h     -2.52523628    -2.02757069    -0.19028551
 h     -3.20807625    -0.84491585     0.97415356
 h     -3.18664788    -0.44906791    -0.81205463
 h     -1.54812965     1.46401233     1.12581405
          17

 c      1.20777761    -0.42653925     0.02554591
 c     -0.07553132    -0.94495974    -0.02753222
 c     -1.28278074    -0.25628370    -0.02706623
 c     -1.13931272     1.26207556     0.06380793
 c      0.22523909     1.82106222    -0.12328129
 c      1.32094957     1.03244131     0.01593133
 h     -0.27949335    -2.06466536     0.10068264
 h     -1.89332437     1.75832842    -0.49482872
 h      0.36770312     2.99226058    -0.05225127
 h      2.19588234     1.55697386    -0.03593091
 o      2.20274929    -1.25962293     0.01979238
 h      3.00753375    -0.78433829     0.14727158
 c     -2.59364641    -0.94496205    -0.01131233
 h     -2.53101799    -2.04137277    -0.20722703
 h     -3.19572615    -0.85485313     0.93781784
 h     -3.23417016    -0.44573969    -0.84215866
 h     -1.54964943     1.49257767     1.13231167
          17

 c      1.20285037    -0.41786417     0.01859440
 c     -0.07423111    -0.95312240    -0.02384266
 c     -1.28665527    -0.25611841    -0.03197912
 c     -1.14268650     1.27068253     0.07029813
 c      0.21759451     1.82392246    -0.12124332
 c      1.33311321     1.02936232     0.01148331
 h     -0.26304418    -2.05098844     0.10347045
 h     -1.88616056     1.74744402    -0.45915319
 h      0.37543416     3.03090037    -0.08165644
 h      2.18203649     1.53323569    -0.02462581
 o      2.20199670    -1.26591386     0.02315951
 h      3.04329828    -0.77517849     0.16296003
 c     -2.58854054    -0.94896399    -0.00815613
 h     -2.53517298    -2.04974365    -0.22473969
 h     -3.17927033    -0.86062830     0.89789482
 h     -3.27709783    -0.44850355    -0.86210170
 h     -1.54543941     1.52214530     1.13137583
          17

 c      1.19866484    -0.40733333     0.01150257
 c     -0.07470736    -0.96320011    -0.01987431
 c     -1.28991559    -0.25491365    -0.03689154
 c     -1.14619190     1.27832102     0.07904710
 c      0.20941799     1.82857692    -0.11846590
 c      1.34234085     1.02358920     0.00666815
 h     -0.23852754    -2.03110596     0.10475540
 h     -1.89629635     1.74977065    -0.44139442
 h      0.37810611     3.04222770    -0.11637688
 h      2.21079392     1.52677089    -0.01224729
 o      2.20206405    -1.27217860     0.02667365
 h      3.07605716    -0.77104562     0.17707335
 c     -2.58396124    -0.95278926    -0.00720039
 h     -2.53722139    -2.05075978    -0.24201208
 h     -3.16483552    -0.86120185     0.86472710
 h     -3.30982324    -0.45962977    -0.86717801
 h     -1.53565945     1.55123181     1.12469380
          17

 c      1.19562565    -0.39563133     0.00432505
 c     -0.07690217    -0.97398266    -0.01579565
 c     -1.29232009    -0.25280249    -0.04165223
 c     -1.14968740     1.28485357     0.08986810
 c      0.20141101     1.83484791    -0.11516074
 c      1.34862129     1.01602373     0.00146221
 h     -0.20819863    -2.01423433     0.10554884
 h     -1.92434112     1.76586998    -0.44267298
 h      0.37510838     3.02501952    -0.15491257
 h      2.27407971     1.53349331     0.00137670
 o      2.20335348    -1.27784082     0.03044165
 h      3.09460823    -0.77752451     0.18774715
 c     -2.57974932    -0.95650724    -0.00945616
 h     -2.53673523    -2.04433672    -0.25837899
 h     -3.15861930    -0.85573129     0.84846703
 h     -3.32932429    -0.47942637    -0.85598157
 h     -1.52139256     1.57877724     1.11527954
          17

 c      1.19400172    -0.38355154    -0.00288262
 c     -0.08062169    -0.98409110    -0.01179390
 c     -1.29368506    -0.24996742    -0.04609393
 c     -1.15370432     1.29061329     0.10193566
 c      0.19413311     1.84223425    -0.11155781
 c      1.35330325     1.00823685    -0.00411449
 h     -0.17458583    -2.01107651     0.10706181
 h     -1.96192326     1.79046038    -0.45739735
 h      0.36648448     2.98245592    -0.19576895
 h      2.34926740     1.54168289     0.01609625
 o      2.20585350    -1.28256808     0.03449867
 h      3.09453908    -0.79625054     0.19419042
 c     -2.57589076    -0.96005655    -0.01523313
 h     -2.53334715    -2.03236676    -0.27339238
 h     -3.16290797    -0.84420871     0.85340827
 h     -3.33469545    -0.50682097    -0.82951626
 h     -1.50456930     1.60422557     1.10708499
          17

 c      1.19394120    -0.37191698    -0.01006291
 c     -0.08562801    -0.99248165    -0.00801543
 c     -1.29390049    -0.24661550    -0.05004173
 c     -1.15890436     1.29606125     0.11420726
 c      0.18794275     1.84980079    -0.10785698
 c      1.35764760     1.00159868    -0.00996573
 h     -0.13957446    -2.02821693     0.11006342
 h     -1.99808807     1.81653948    -0.47763719
 h      0.35323401     2.92331488    -0.23796120
 h      2.41636726     1.54193699     0.03102559
 o      2.20918841    -1.28625858     0.03880811
 h      3.07769339    -0.82541086     0.19669422
 c     -2.57268046    -0.96320778    -0.02390669
 h     -2.52674211    -2.01852715    -0.28684603
 h     -3.17394788    -0.82799649     0.87509458
 h     -3.32728640    -0.53945814    -0.79106565
 h     -1.48767642     1.62746934     1.10432497
          17

 c      1.19549021    -0.36150000    -0.01715653
 c     -0.09167269    -0.99892163    -0.00451144
 c     -1.29294654    -0.24295206    -0.05332471
 c     -1.16567755     1.30154559     0.12581168
 c      0.18295417     1.85602220    -0.10414449
 c      1.36237015     0.99702486    -0.01595662
 h     -0.10423247    -2.06293422     0.11430106
 h     -2.02444124     1.83858804    -0.49665479
 h      0.33767131     2.86378456    -0.28196638
 h      2.46329399     1.52968368     0.04500386
 o      2.21260343    -1.28905336     0.04325389
 h      3.05255765    -0.85976935     0.19676413
 c     -2.57041756    -0.96567700    -0.03419004
 h     -2.51665687    -2.00750690    -0.29868768
 h     -3.18459214    -0.80954813     0.90403457
 h     -3.31154783    -0.57341676    -0.74673160
 h     -1.47316006     1.64852496     1.11036501
          17

 c      1.19860380    -0.35295696    -0.02410259
 c     -0.09844207    -1.00388724    -0.00125198
 c     -1.29089900    -0.23916342    -0.05579168
 c     -1.17411680     1.30728868     0.13623568
 c      0.17907553     1.85896525    -0.10030969
 c      1.36776065     0.99503544    -0.02194051
 h     -0.06964259    -2.10474062     0.11870754
 h     -2.03618072     1.85323547    -0.50982215
 h      0.32309696     2.82542382    -0.33070318
 h      2.48425401     1.50391054     0.05694180
 o      2.21497726    -1.29132267     0.04764024
 h      3.03415193    -0.89104124     0.19713192
 c     -2.56897065    -0.96735239    -0.04455328
 h     -2.50293361    -2.00347041    -0.30879328
 h     -3.18825058    -0.79155625     0.93112901
 h     -3.29608025    -0.60294887    -0.70601027
 h     -1.46273174     1.66700335     1.12643481
          17

 c      1.20315627    -0.34677313    -0.03083849
 c     -0.10552538    -1.00804051     0.00181328
 c     -1.28791796    -0.23540930    -0.05732786
 c     -1.18412461     1.31343706     0.14536410
 c      0.17620858     1.85737592    -0.09617869
 c      1.37381746     0.99580280    -0.02777239
 h     -0.03746514    -2.14170528     0.12212029
 h     -2.03143980     1.85888220    -0.51441650
 h      0.31174489     2.82255284    -0.38790856
 h      2.47791299     1.46597797     0.06596470
 o      2.21521216    -1.29346278     0.05176337
 h      3.03791907    -0.91129102     0.20063149
 c     -2.56769412    -0.96843454    -0.05356040
 h     -2.48567998    -2.00821998    -0.31671919
 h     -3.18069007    -0.77629222     0.95014199
 h     -3.29266241    -0.62138910    -0.68036873
 h     -1.45701691     1.68176337     1.15099258
          17

 c      1.20894994    -0.34321867    -0.03730227
 c     -0.11244841    -1.01185049     0.00471265
 c     -1.28422063    -0.23181695    -0.05786471
 c     -1.19545993     1.32005745     0.15341737
 c      0.17444316     1.85184682    -0.09193608
 c      1.38024573     0.99914002    -0.03332797
 h     -0.00972509    -2.16495817     0.12375123
 h     -2.01079355     1.85540800    -0.50945767
 h      0.30280952     2.84859091    -0.45297188
 h      2.44715215     1.41930506     0.07155389
 o      2.21308178    -1.29550969     0.05556826
 h      3.06637604    -0.91922518     0.20774122
 c     -2.56594887    -0.96926318    -0.06035360
 h     -2.46548660    -2.02026358    -0.32167040
 h     -3.16007703    -0.76535328     0.95777727
 h     -3.30995924    -0.62449286    -0.67748679
 h     -1.45574495     1.69109956     1.18030820
          17

 c      1.21572033    -0.34233389    -0.04343864
 c     -0.11872906    -1.01548911     0.00744167
 c     -1.28004217    -0.22847558    -0.05738005
 c     -1.20768750     1.32707460     0.16085517
 c      0.17394871     1.84416911    -0.08820052
 c      1.38630695     1.00447032    -0.03853851
 h      0.01162419    -2.16990400     0.12328381
 h     -1.97742426     1.84431952    -0.49599366
 h      0.29392660     2.88354140    -0.51980262
 h      2.40060996     1.36973501     0.07384214
 o      2.20943246    -1.29710193     0.05918490
 h      3.10596223    -0.92075976     0.21605942
 c     -2.56381091    -0.96997330    -0.06509457
 h     -2.44350665    -2.03554702    -0.32276887
 h     -3.12658894    -0.75963105     0.95319748
 h     -3.34564088    -0.61387953    -0.69522660
 h     -1.45821800     1.69332445     1.20981511
          17

 c      1.22314173    -0.34395971    -0.04920561
 c     -0.12392890    -1.01884056     0.00996610
 c     -1.27559769    -0.22543646    -0.05589482
 c     -1.22008541     1.33418716     0.16833029
 c      0.17478724     1.83597686    -0.08564144
 c      1.39060658     1.01083959    -0.04343758
 h      0.02502684    -2.15606185     0.12083358
 h     -1.93777371     1.82928319    -0.47786505
 h      0.28346468     2.90965140    -0.58122806
 h      2.35508578     1.32586593     0.07408633
 o      2.20538696    -1.29785687     0.06278434
 h      3.13959558    -0.92281676     0.22263359
 c     -2.56196831    -0.97046178    -0.06872621
 h     -2.42128029    -2.04919897    -0.31942063
 h     -3.08221516    -0.75930682     0.93790764
 h     -3.38812338    -0.59566918    -0.72399702
 h     -1.46370412     1.68731991     1.23534684
          17

 c      1.23084314    -0.34779969    -0.05457815
 c     -0.12770493    -1.02150443     0.01222610
 c     -1.27105612    -0.22271930    -0.05347027
 c     -1.23161792     1.34082024     0.17667788
 c      0.17687373     1.82828875    -0.08472740
 c      1.39125399     1.01711042    -0.04816961
 h      0.02957492    -2.12695740     0.11692039
 h     -1.90176097     1.81644813    -0.46231792
 h      0.27096900     2.91657507    -0.63197620
 h      2.33373333     1.29744830     0.07474280
 o      2.20175797    -1.29759254     0.06647798
 h      3.15583637    -0.92957592     0.22557898
 c     -2.56103408    -0.97059957    -0.07240016
 h     -2.40041142    -2.05715205    -0.31156297
 h     -3.03076088    -0.76378280     0.91616267
 h     -3.42504523    -0.57634544    -0.75374860
 h     -1.47163700     1.67282555     1.25387138
          17

 c      1.23842880    -0.35348908    -0.05954659
 c     -0.12985260    -1.02277467     0.01413866
 c     -1.26652416    -0.22031794    -0.05020333
 c     -1.24115480     1.34624423     0.18674388
 c      0.17999985     1.82162289    -0.08570090
 c      1.38711244     1.02246406    -0.05284636
 h      0.02524536    -2.09031349     0.11246158
 h     -1.88038182     1.81299165    -0.45836675
 h      0.25675410     2.89998448    -0.66904235
 h      2.35146498     1.29008726     0.07773799
 o      2.19895266    -1.29633284     0.07030614
 h      3.15027334    -0.94228328     0.22425822
 c     -2.56119238    -0.97033079    -0.07721930
 h     -2.38225829    -2.05712826    -0.29974981
 h     -2.97765654    -0.77163391     0.89537664
 h     -3.44791051    -0.56060314    -0.77738792
 h     -1.48167809     1.65050489     1.26391069
          17

 c      1.24550330    -0.36063323    -0.06410961
 c     -0.13032066    -1.02167888     0.01560481
 c     -1.26204753    -0.21820111    -0.04621785
 c     -1.24801416     1.34995106     0.19886152
 c      0.18384929     1.81616334    -0.08861508
 c      1.37913003     1.02674788    -0.05734756
 h      0.01298455    -2.05760741     0.10869055
 h     -1.87949258     1.82274845    -0.47094174
 h      0.24155655     2.85972383    -0.69134153
 h      2.39933375     1.30137321     0.08206467
 o      2.19699677    -1.29427573     0.07424747
 h      3.12504372    -0.95973749     0.21912184
 c     -2.56227993    -0.96962288    -0.08414574
 h     -2.36771301    -2.04905526    -0.28513183
 h     -2.92887171    -0.78090271     0.88500425
 h     -3.45233029    -0.55122155    -0.79081941
 h     -1.49373452     1.62188516     1.26590635
          17

 c      1.25169602    -0.36880544    -0.06826547
 c     -0.12915995    -1.01725485     0.01653502
 c     -1.25763796    -0.21630429    -0.04165394
 c     -1.25232255     1.35195595     0.21239068
 c      0.18801725     1.81181122    -0.09333678
 c      1.36949400     1.03014266    -0.06140487
 h     -0.00573874    -2.04090833     0.10682539
 h     -1.89552815     1.84281203    -0.49572364
 h      0.22635358     2.79930494    -0.69976858
 h      2.45443022     1.32465432     0.08478296
 o      2.19549909    -1.29178698     0.07821945
 h      3.08929051    -0.97835422     0.21168502
 c     -2.56403523    -0.96835610    -0.09370892
 h     -2.35707460    -2.03510679    -0.26936454
 h     -2.88873210    -0.79002117     0.89229971
 h     -3.43721256    -0.54940645    -0.79233548
 h     -1.50799478     1.58921126     1.26251119
          17

 c      1.25667445    -0.37754068    -0.07200645
 c     -0.12641878    -1.00912287     0.01689689
 c     -1.25331768    -0.21451760    -0.03665965
 c     -1.25467624     1.35261048     0.22599644
 c      0.19203866     1.80810330    -0.09948178
 c      1.36013018     1.03275120    -0.06479951
 h     -0.02989432    -2.04625240     0.10746571
 h     -1.91933304     1.86607154    -0.52221703
 h      0.21222059     2.72682476    -0.69806854
 h      2.49738825     1.35384959     0.08341657
 o      2.19363966    -1.28938640     0.08208505
 h      3.05924365    -0.99233030     0.20440732
 c     -2.56624088    -0.96626905    -0.10559164
 h     -2.35004729    -2.01931478    -0.25440066
 h     -2.85824773    -0.79876056     0.91704676
 h     -3.40455831    -0.55483306    -0.78255859
 h     -1.52494222     1.55515608     1.25835961
          17

 c      1.26015143    -0.38634446    -0.07531834
 c     -0.12210336    -0.99788593     0.01674609
 c     -1.24915262    -0.21268834    -0.03138638
 c     -1.25562849     1.35226099     0.23832307
 c      0.19542939     1.80406706    -0.10629757
 c      1.35227704     1.03452169    -0.06741765
 h     -0.05919615    -2.06895430     0.11020858
 h     -1.94229472     1.88582517    -0.54038049
 h      0.20009551     2.65649120    -0.69431790
 h      2.51714801     1.38468471     0.07664957
 o      2.19054783    -1.28761216     0.08571750
 h      3.05212529    -0.99581623     0.19964816
 c     -2.56856669    -0.96310048    -0.11857919
 h     -2.34593505    -2.00647727    -0.24213760
 h     -2.83591926    -0.80801827     0.95123343
 h     -3.36021003    -0.56519169    -0.76514054
 h     -1.54515808     1.52231987     1.25874728
          17

 c      1.26189922    -0.39471153    -0.07818433
 c     -0.11626404    -0.98483108     0.01619984
 c     -1.24524974    -0.21064790    -0.02598704
 c     -1.25553642     1.35113846     0.24846397
 c      0.19774365     1.79831005    -0.11267510
 c      1.34662664     1.03532272    -0.06922745
 h     -0.09318372    -2.09696064     0.11396426
 h     -1.95876221     1.89772329    -0.54372719
 h      0.19042408     2.60733125    -0.70083866
 h      2.50902154     1.41431524     0.06405715
 o      2.18619675    -1.28673170     0.08912329
 h      3.07183916    -0.98757529     0.19770460
 c     -2.57026295    -0.95888613    -0.13092605
 h     -2.34404021    -2.00037288    -0.23405622
 h     -2.81984561    -0.81873786     0.98408551
 h     -3.31502647    -0.57545606    -0.74782009
 h     -1.56875367     1.49265978     1.26725079
          17

 c      1.26177424    -0.40216440    -0.08058961
 c     -0.10908009    -0.97130272     0.01538579
 c     -1.24172294    -0.20824578    -0.02061436
 c     -1.25464592     1.34938755     0.25614604
 c      0.19861029     1.78984663    -0.11769404
 c      1.34347655     1.03501275    -0.07025738
 h     -0.13045802    -2.11792735     0.11756962
 h     -1.96589109     1.89967511    -0.52937509
 h      0.18306520     2.59322258    -0.72772354
 h      2.47271293     1.44094109     0.04581968
 o      2.18165477    -1.28665765     0.09245094
 h      3.10474209    -0.97216624     0.19664527
 c     -2.57012525    -0.95412559    -0.14080004
 h     -2.34406541    -2.00213768    -0.23108486
 h     -2.80888590    -0.83124013     1.00666844
 h     -3.28395057    -0.57818139    -0.74187337
 h     -1.59468613     1.46722672     1.28369384
          17

 c      1.25974965    -0.40831113    -0.08252149
 c     -0.10086381    -0.95833458     0.01441190
 c     -1.23864921    -0.20536986    -0.01541518
 c     -1.25316136     1.34707718     0.26167068
 c      0.19770894     1.77913937    -0.12145461
 c      1.34274757     1.03345907    -0.07059198
 h     -0.16880289    -2.12326803     0.12014091
 h     -1.96313601     1.89143222    -0.49745460
 h      0.17787999     2.61039130    -0.77290277
 h      2.41195401     1.46387615     0.02262187
 o      2.17822457    -1.28718907     0.09586029
 h      3.13290733    -0.95560220     0.19431479
 c     -2.56713830    -0.94948951    -0.14690776
 h     -2.34619069    -2.00998843    -0.23372127
 h     -2.80270746    -0.84521940     1.01355104
 h     -3.27854748    -0.56731761    -0.75621243
 h     -1.62059113     1.44637847     1.30430422
          17

 c      1.25595163    -0.41289033    -0.08396168
 c     -0.09202787    -0.94657415     0.01335778
 c     -1.23603609    -0.20194910    -0.01052163
 c     -1.25119862     1.34416879     0.26571497
 c      0.19476985     1.76768821    -0.12490773
 c      1.34385056     1.03049429    -0.07037594
 h     -0.20566282    -2.10887996     0.12115020
 h     -1.95224045     1.87456596    -0.45094551
 h      0.17509006     2.64197376    -0.82411128
 h      2.33572771     1.48428819    -0.00435402
 o      2.17677676    -1.28817520     0.09944194
 h      3.14426529    -0.94214921     0.18950450
 c     -2.56139730    -0.94524264    -0.14920069
 h     -2.35076999    -2.02035548    -0.24220207
 h     -2.80150015    -0.85997666     1.00284348
 h     -3.29689683    -0.54378831    -0.78886156
 h     -1.64335718     1.43015518     1.32388125
          17

 c      1.25068518    -0.41578878    -0.08487551
 c     -0.08304996    -0.93630513     0.01227354
 c     -1.23381988    -0.19794657    -0.00604612
 c     -1.24866480     1.34046790     0.26916418
 c      0.18963784     1.75685308    -0.12900179
 c      1.34551051     1.02580873    -0.06980189
 h     -0.23857528    -2.07484716     0.12041193
 h     -1.93777732     1.85285410    -0.39597641
 h      0.17485599     2.67169022    -0.86904691
 h      2.25993264     1.50657816    -0.03359623
 o      2.17763057    -1.28952429     0.10321149
 h      3.13420212    -0.93380386     0.18194335
 c     -2.55396859    -0.94118230    -0.14873081
 h     -2.35796428    -2.02930825    -0.25656813
 h     -2.80582458    -0.87460932     0.97597173
 h     -3.32577692    -0.51465462    -0.82839114
 h     -1.65994569     1.41848830     1.33804617
          17

 c      1.24443310    -0.41704333    -0.08520678
 c     -0.07443086    -0.92745202     0.01117746
 c     -1.23189192    -0.19335159    -0.00207949
 c     -1.24517439     1.33560134     0.27300766
 c      0.18230732     1.74740471    -0.13430779
 c      1.34595700     1.01891985    -0.06905014
 h     -0.26557313    -2.02544262     0.11810145
 h     -1.92756875     1.83250044    -0.34175481
 h      0.17696380     2.68926216    -0.89991580
 h      2.20506118     1.53861950    -0.06394671
 o      2.18058740    -1.29119509     0.10712208
 h      3.10497833    -0.93034862     0.17205240
 c     -2.54597985    -0.93703095    -0.14689587
 h     -2.36754778    -2.03354219    -0.27665997
 h     -2.81668093    -0.88812830     0.93768679
 h     -3.35141076    -0.48734787    -0.86292255
 h     -1.66796491     1.41123543     1.34442699
          17

 c      1.23781383    -0.41684121    -0.08488266
 c     -0.06663524    -0.91955474     0.01004981
 c     -1.23013455    -0.18817829     0.00131423
 c     -1.24017947     1.32913746     0.27812479
 c      0.17290931     1.73963202    -0.14106573
 c      1.34397360     1.00961694    -0.06821951
 h     -0.28568053    -1.96952420     0.11482955
 h     -1.93096449     1.82069190    -0.29825621
 h      0.18084674     2.68960684    -0.91300115
 h      2.18416164     1.58628234    -0.09534013
 o      2.18492665    -1.29323407     0.11107735
 h      3.06602733    -0.92895698     0.16076843
 c     -2.53814758    -0.93262991    -0.14504988
 h     -2.37887837    -2.03093054    -0.30210984
 h     -2.83566197    -0.89958408     0.89600588
 h     -3.36473017    -0.46667882    -0.88476022
 h     -1.66592647     1.40816293     1.34294166
          17

 c      1.23150811    -0.41550577    -0.08382673
 c     -0.06002959    -0.91180235     0.00883041
 c     -1.22845504    -0.18247466     0.00410613
 c     -1.23344340     1.32093711     0.28485360
 c      0.16169770     1.73351516    -0.14929401
 c      1.33988620     0.99866781    -0.06739049
 h     -0.29937304    -1.92021129     0.11166627
 h     -1.95320529     1.82142693    -0.27092547
 h      0.18568743     2.67129473    -0.90749376
 h      2.19157619     1.64489868    -0.12791441
 o      2.18945506    -1.29582436     0.11495595
 h      3.03363311    -0.92384972     0.14925502
 c     -2.53077888    -0.92789992    -0.14439121
 h     -2.39097092    -2.02077674    -0.33235672
 h     -2.86481409    -0.90826785     0.86081677
 h     -3.36123460    -0.45483433    -0.89038553
 h     -1.65334057     1.40896173     1.33567050
          17

 c      1.22619204    -0.41343428    -0.08197397
 c     -0.05488274    -0.90332259     0.00744267
 c     -1.22680982    -0.17633676     0.00630762
 c     -1.22545400     1.31143138     0.29273895
 c      0.14904618     1.72878670    -0.15882847
 c      1.33490014     0.98759696    -0.06673333
 h     -0.30827506    -1.89143379     0.10985172
 h     -1.99045087     1.83217996    -0.25732691
 h      0.19051502     2.63610524    -0.88513717
 h      2.21094540     1.70157679    -0.16059034
 o      2.19296304    -1.29918403     0.11866071
 h      3.02421716    -0.90852318     0.13826314
 c     -2.52394035    -0.92276856    -0.14570646
 h     -2.40262701    -2.00384795    -0.36668836
 h     -2.90557090    -0.91392419     0.83986462
 h     -3.33982654    -0.45197165    -0.87950547
 h     -1.63075864     1.41333098     1.32651469
          17

 c      1.22248883    -0.41101095    -0.07928078
 c     -0.05148216    -0.89379569     0.00585644
 c     -1.22521340    -0.16991674     0.00796705
 c     -1.21718138     1.30142435     0.30086258
 c      0.13541421     1.72486543    -0.16927028
 c      1.33000104     0.97787977    -0.06647248
 h     -0.31342013    -1.89050908     0.11006084
 h     -2.03255577     1.84615351    -0.25044807
 h      0.19438660     2.58988803    -0.85086217
 h      2.22831331     1.74423107    -0.19145394
 o      2.19511998    -1.30321443     0.12215421
 h      3.04054047    -0.88190184     0.12769558
 c     -2.51764793    -0.91716667    -0.14900028
 h     -2.41258902    -1.98220313    -0.40429931
 h     -2.95681027    -0.91678568     0.83405790
 h     -3.30240724    -0.45638701    -0.85470025
 h     -1.59968371     1.42108781     1.32054389
          17

 c      1.22092019    -0.40855128    -0.07572663
 c     -0.05022304    -0.88386672     0.00413658
 c     -1.22373323    -0.16342119     0.00916036
 c     -1.20955463     1.29171250     0.30835535
 c      0.12126905     1.72071744    -0.17988167
 c      1.32567521     0.97057090    -0.06681336
 h     -0.31363050    -1.91301264     0.11183919
 h     -2.06945524     1.85675794    -0.24368207
 h      0.19676882     2.54419952    -0.81394203
 h      2.23570747     1.76540988    -0.21868048
 o      2.19664197    -1.30737013     0.12542315
 h      3.06919532    -0.85062888     0.11724286
 c     -2.51189534    -0.91111540    -0.15343056
 h     -2.41969534    -1.95874256    -0.44432982
 h     -3.01394388    -0.91738957     0.83723921
 h     -3.25446452    -0.46411027    -0.82184981
 h     -1.56214294     1.43216794     1.32280863
          17

 c      1.22183642    -0.40629234    -0.07130880
 c     -0.05146277    -0.87480084     0.00241336
 c     -1.22247657    -0.15710135     0.00998214
 c     -1.20324900     1.28292309     0.31469830
 c      0.10700463     1.71488428    -0.18962198
 c      1.32205942     0.96629066    -0.06791563
 h     -0.30641524    -1.94657337     0.11394112
 h     -2.09431532     1.85966900    -0.23271213
 h      0.19799482     2.51600482    -0.78748077
 h      2.22974051     1.76187279    -0.24091600
 o      2.19846390    -1.31100079     0.12843663
 h      3.09374330    -0.82351491     0.10704870
 c     -2.50645277    -0.90486326    -0.15763014
 h     -2.42302631    -1.93642608    -0.48585233
 h     -3.07042020    -0.91638016     0.84076808
 h     -3.20601000    -0.46827312    -0.79080069
 h     -1.51992122     1.44639231     1.33657650
          17

 c      1.22534040    -0.40439756    -0.06603762
 c     -0.05528028    -0.86783179     0.00081802
 c     -1.22157364    -0.15123326     0.01054157
 c     -1.19873093     1.27553078     0.31984201
 c      0.09295088     1.70617444    -0.19768704
 c      1.31908655     0.96525839    -0.06988705
 h     -0.29003630    -1.97838666     0.11507106
 h     -2.10364587     1.85282243    -0.21530006
 h      0.19887647     2.51964401    -0.78202531
 h      2.21021265     1.73366548    -0.25735737
 o      2.20118100    -1.31363377     0.13115219
 h      3.10363082    -0.80689340     0.09760332
 c     -2.50078599    -0.89892603    -0.16016041
 h     -2.42204277    -1.91731363    -0.52780836
 h     -3.12000969    -0.91438856     0.83768098
 h     -3.17029976    -0.45977669    -0.77412450
 h     -1.47393903     1.46307066     1.36171471
          17

 c      1.23124558    -0.40295276    -0.05993516
 c     -0.06136914    -0.86381148    -0.00055186
 c     -1.22115643    -0.14608953     0.01096325
 c     -1.19630208     1.26988798     0.32418282
 c      0.07951647     1.69477469    -0.20429242
 c      1.31650564     0.96726503    -0.07276651
 h     -0.26444567    -1.99933698     0.11428581
 h     -2.09674747     1.83600624    -0.19078943
 h      0.19894254     2.55382737    -0.79635141
 h      2.18001508     1.68410244    -0.26791252
 o      2.20498842    -1.31503064     0.13353441
 h      3.09524461    -0.80366719     0.08943596
 c     -2.49456148    -0.89377999    -0.16016994
 h     -2.41669022    -1.90186725    -0.56893557
 h     -3.15809174    -0.91195479     0.82403789
 h     -3.15661014    -0.43183801    -0.78068003
 h     -1.42436140     1.48077708     1.39454263
          17

 c      1.23908999    -0.40195401    -0.05303671
 c     -0.06908233    -0.86315360    -0.00163669
 c     -1.22133774    -0.14191065     0.01138690
 c     -1.19602867     1.26619558     0.32841536
 c      0.06722174     1.68215118    -0.21050460
 c      1.31376232     0.97159148    -0.07648291
 h     -0.23115328    -2.00477027     0.11105915
 h     -2.07567875     1.81081140    -0.15998181
 h      0.19598760     2.60270211    -0.81944653
 h      2.14641791     1.62077859    -0.27366244
 o      2.20972763    -1.31518351     0.13556853
 h      3.07122822    -0.81337675     0.08288492
 c     -2.48831166    -0.88936983    -0.15801217
 h     -2.40741253    -1.88891612    -0.60775202
 h     -3.18200146    -0.90948648     0.79870879
 h     -3.16201000    -0.38604292    -0.80803056
 h     -1.37128622     1.49755496     1.42940470
          17

 c      1.24819784    -0.40131136    -0.04539246
 c     -0.07755243    -0.86586006    -0.00240995
 c     -1.22219899    -0.13888438     0.01195865
 c     -1.19759243     1.26442009     0.33337109
 c      0.05653929     1.66991240    -0.21740109
 c      1.30982980     0.97697317    -0.08080362
 h     -0.19280709    -1.99430794     0.10525789
 h     -2.04598132     1.78104935    -0.12543021
 h      0.18779504     2.64900137    -0.84028230
 h      2.12279326     1.55645677    -0.27747825
 o      2.21487014    -1.31433652     0.13727362
 h      3.04069343    -0.83185803     0.07786767
 c     -2.48312773    -0.88516035    -0.15497195
 h     -2.39506107    -1.87626755    -0.64265975
 h     -3.19114806    -0.90725659     0.76299642
 h     -3.17480760    -0.33116807    -0.84512945
 h     -1.31533237     1.51139859     1.46067360
          17

 c      1.25777374    -0.40087791    -0.03706932
 c     -0.08584000    -0.87152450    -0.00287496
 c     -1.22378013    -0.13713950     0.01281956
 c     -1.20016839     1.26421084     0.33992737
 c      0.04777513     1.65920155    -0.22568398
 c      1.30340029     0.98191466    -0.08537065
 h     -0.15277045    -1.97189716     0.09714548
 h     -2.01757002     1.75321540    -0.09179697
 h      0.17322687     2.68101846    -0.85219152
 h      2.12624002     1.50602261    -0.28357688
 o      2.21951972    -1.31299019     0.13871496
 h      3.01901954    -0.85118154     0.07366400
 c     -2.47983370    -0.88059050    -0.15251909
 h     -2.38073749    -1.86163611    -0.67218670
 h     -3.18732374    -0.90544420     0.72065038
 h     -3.18397062    -0.27676166    -0.88090224
 h     -1.25778920     1.52067017     1.48400166
          17

 c      1.26701104    -0.40049198    -0.02815212
 c     -0.09308166    -0.87932476    -0.00306335
 c     -1.22606449    -0.13674923     0.01410022
 c     -1.20252782     1.26494775     0.34890347
 c      0.04103667     1.65069148    -0.23571010
 c      1.29396393     0.98555976    -0.08996525
 h     -0.11460747    -1.94595859     0.08738658
 h     -2.00352668     1.73560377    -0.06511897
 h      0.15218050     2.69262255    -0.85239276
 h      2.16493721     1.47684240    -0.29434805
 o      2.22275935    -1.31170017     0.13998898
 h      3.02207710    -0.86288779     0.06914936
 c     -2.47863330    -0.87527700    -0.15198115
 h     -2.36562289    -1.84351207    -0.69530209
 h     -3.17514206    -0.90422273     0.67814948
 h     -3.18294329    -0.22968926    -0.90812006
 h     -1.20045632     1.52430540     1.49675887
          17

 c      1.27519654    -0.39999469    -0.01874381
 c     -0.09861529    -0.88812160    -0.00302388
 c     -1.22896549    -0.13773484     0.01592052
 c     -1.20361767     1.26606999     0.36077154
 c      0.03623562     1.64470198    -0.24758580
 c      1.28271318     0.98813005    -0.09473078
 h     -0.08137753    -1.92826761     0.07690968
 h     -2.01363590     1.73431425    -0.04947887
 h      0.12529642     2.68186309    -0.84079714
 h      2.22749382     1.46385360    -0.30771331
 o      2.22444825    -1.31062481     0.14115378
 h      3.05327921    -0.86521070     0.06390572
 c     -2.47919315    -0.86896435    -0.15452116
 h     -2.35082843    -1.82172066    -0.71170187
 h     -3.16185016    -0.90387153     0.64435074
 h     -3.16902291    -0.19400333    -0.92309859
 h     -1.14536294     1.52186962     1.49816986
          17

 c      1.28179196    -0.39922044    -0.00896069
 c     -0.10204594    -0.89682838    -0.00278919
 c     -1.23232354    -0.14006202     0.01839072
 c     -1.20329136     1.26747630     0.37531156
 c      0.03311672     1.64122748    -0.26119804
 c      1.27166578     0.99021010    -0.09996303
 h     -0.05505641    -1.92963284     0.06649072
 h     -2.04624080     1.74854743    -0.04310750
 h      0.09378167     2.65054594    -0.81956012
 h      2.29304026     1.45785087    -0.31967369
 o      2.22545129    -1.30942191     0.14218713
 h      3.09966771    -0.86459655     0.05886077
 c     -2.48095716    -0.86144174    -0.16100358
 h     -2.33727021    -1.79763617    -0.72199167
 h     -3.15506496    -0.90481598     0.62794021
 h     -3.14209164    -0.17164074    -0.92462918
 h     -1.09445206     1.51358556     1.48954359
          17

 c      1.28645570    -0.39800567     0.00107860
 c     -0.10321030    -0.90496493    -0.00233789
 c     -1.23590784    -0.14362746     0.02161234
 c     -1.20223763     1.26944635     0.39166258
 c      0.03130415     1.63983593    -0.27616953
 c      1.26248346     0.99213999    -0.10585744
 h     -0.03669424    -1.95341296     0.05628728
 h     -2.08954035     1.77159928    -0.03940946
 h      0.05927627     2.60520824    -0.79347493
 h      2.34475806     1.45257338    -0.32740908
 o      2.22688051    -1.30767035     0.14303924
 h      3.14380541    -0.86870740     0.05537970
 c     -2.48358629    -0.85253915    -0.17162798
 h     -2.32557775    -1.77406880    -0.72769987
 h     -3.15832601    -0.90744927     0.63258412
 h     -3.10402309    -0.16272566    -0.91350277
 h     -1.04924882     1.50038071     1.47459788
          17

 c      1.28901853    -0.39622825     0.01126491
 c     -0.10209552    -0.91285454    -0.00159743
 c     -1.23942294    -0.14825784     0.02567796
 c     -1.20128615     1.27222554     0.40868094
 c      0.03036423     1.63949891    -0.29178405
 c      1.25617362     0.99399446    -0.11247659
 h     -0.02701011    -1.99320642     0.04587341
 h     -2.13023881     1.79593697    -0.03143524
 h      0.02352125     2.55885731    -0.77070622
 h      2.37304371     1.44522689    -0.32977288
 o      2.22949628    -1.30514137     0.14368406
 h      3.17326540    -0.88181433     0.05438327
 c     -2.48715654    -0.84223298    -0.18567985
 h     -2.31609121    -1.75467976    -0.73097398
 h     -3.16854276    -0.91178060     0.65401905
 h     -3.05886540    -0.16514959    -0.89284886
 h     -1.01051372     1.48386557     1.45951826
          17

 c      1.28944515    -0.39384865     0.02150424
 c     -0.09880917    -0.92122708    -0.00048403
 c     -1.24252251    -0.15373684     0.03066569
 c     -1.20099742     1.27581847     0.42523113
 c      0.02990302     1.63864831    -0.30704294
 c      1.25321234     0.99572688    -0.11980283
 h     -0.02643986    -2.03750973     0.03472979
 h     -2.15880311     1.81615047    -0.01441567
 h     -0.01237238     2.53012630    -0.76205421
 h      2.37383698     1.43517366    -0.32675657
 o      2.23359970    -1.30179925     0.14412879
 h      3.18238001    -0.90462052     0.05617352
 c     -2.49183875    -0.83084387    -0.20172489
 h     -2.30901240    -1.74280243    -0.73389709
 h     -3.17873723    -0.91726919     0.68279982
 h     -3.01355725    -0.17341497    -0.86917153
 h     -0.97803267     1.46603848     1.45198281
          17

 c      1.28781003    -0.39092905     0.03171660
 c     -0.09359036    -0.93072219     0.00106890
 c     -1.24484272    -0.15984605     0.03662446
 c     -1.20160415     1.28004313     0.44044139
 c      0.02962394     1.63601319    -0.32111467
 c      1.25366399     0.99724497    -0.12777093
 h     -0.03477824    -2.07557670     0.02258886
 h     -2.17009259     1.82923264     0.01401639
 h     -0.04834367     2.53343138    -0.77570190
 h      2.34721555     1.42314989    -0.31909643
 o      2.23906197    -1.29775214     0.14441167
 h      3.17182122    -0.93502436     0.06048199
 c     -2.49745173    -0.81921818    -0.21801458
 h     -2.30468748    -1.73997095    -0.73769318
 h     -3.18247561    -0.92297780     0.70920247
 h     -2.97816224    -0.17766672    -0.85305111
 h     -0.95093398     1.44862368     1.45844385
          17

 c      1.28429221    -0.38763152     0.04183248
 c     -0.08679926    -0.94166130     0.00310628
 c     -1.24605375    -0.16639164     0.04355166
 c     -1.20300501     1.28464646     0.45397351
 c      0.02921730     1.63179287    -0.33392009
 c      1.25716883     0.99839432    -0.13626493
 h     -0.05104840    -2.10018264     0.00946146
 h     -2.16268046     1.83413807     0.05422020
 h     -0.08398077     2.56528154    -0.81040764
 h      2.29760591     1.41127035    -0.30822674
 o      2.24529636    -1.29323823     0.14460522
 h      3.14907576    -0.96839799     0.06644729
 c     -2.50346380    -0.80855916    -0.23296758
 h     -2.30381409    -1.74508078    -0.74238856
 h     -3.17599880    -0.92783671     0.72597880
 h     -2.96310612    -0.16626053    -0.85626808
 h     -0.92860669     1.43242333     1.48067488
          17

 c      1.27918288    -0.38418947     0.05178591
 c     -0.07888621    -0.95401966     0.00565450
 c     -1.24590695    -0.17320630     0.05137381
 c     -1.20472338     1.28933503     0.46610928
 c      0.02825589     1.62736534    -0.34598261
 c      1.26277304     0.99887688    -0.14509327
 h     -0.07364555    -2.10807288    -0.00446037
 h     -2.13865609     1.83166261     0.10474729
 h     -0.11715807     2.60779957    -0.85732854
 h      2.23564383     1.40373635    -0.29648315
 o      2.25122500    -1.28861545     0.14481878
 h      3.12900979    -0.99787454     0.07261280
 c     -2.50953885    -0.79964256    -0.24588891
 h     -2.30734452    -1.75489364    -0.74718851
 h     -3.15833496    -0.93088665     0.72899752
 h     -2.97240180    -0.13445834    -0.88328191
 h     -0.91138634     1.41730573     1.51460474
          17

 c      1.27288881    -0.38085656     0.06150401
 c     -0.07036006    -0.96744654     0.00872593
 c     -1.24426095    -0.18013637     0.05994068
 c     -1.20588634     1.29369728     0.47755795
 c      0.02630646     1.62405395    -0.35782696
 c      1.26874512     0.99815771    -0.15397511
 h     -0.10057900    -2.09986093    -0.01891270
 h     -2.10421143     1.82483388     0.16230560
 h     -0.14510623     2.64327566    -0.90719330
 h      2.18004506     1.40777751    -0.28720128
 o      2.25558445    -1.28424551     0.14517203
 h      3.12918424    -1.01645402     0.07740021
 c     -2.51587451    -0.79223927    -0.25730568
 h     -2.31614881    -1.76540216    -0.75116676
 h     -3.13087007    -0.93147153     0.71721695
 h     -3.00034563    -0.08983751    -0.92641994
 h     -0.90023070     1.40278368     1.55269418
          17

 c      1.26590940    -0.37785771     0.07090023
 c     -0.06175497    -0.98127385     0.01232712
 c     -1.24108609    -0.18703088     0.06903532
 c     -1.20526560     1.29711403     0.48916330
 c      0.02305439     1.62259279    -0.36971679
 c      1.27296960     0.99557137    -0.16261764
 h     -0.12976711    -2.08009795    -0.03368727
 h     -2.07021274     1.81935967     0.22193391
 h     -0.16575741     2.66055863    -0.95359719
 h      2.15294400     1.43231909    -0.28375398
 o      2.25783074    -1.28023836     0.14572612
 h      3.15587031    -1.02145276     0.08025475
 c     -2.52280719    -0.78557786    -0.26836016
 h     -2.33070587    -1.77306741    -0.75378622
 h     -3.09708469    -0.92937178     0.69276471
 h     -3.03693382    -0.04540215    -0.97273802
 h     -0.89584763     1.38852200     1.58738736
          17

 c      1.25878621    -0.37537831     0.07988054
 c     -0.05358656    -0.99454692     0.01647093
 c     -1.23645257    -0.19374228     0.07839525
 c     -1.20152952     1.29883345     0.50163221
 c      0.01832580     1.62319809    -0.38168508
 c      1.27441807     0.99095117    -0.17092560
 h     -0.15941432    -2.05714360    -0.04879791
 h     -2.05012207     1.82256924     0.27829180
 h     -0.17809765     2.65439828    -0.99290152
 h      2.16295467     1.48061557    -0.28709557
 o      2.25862089    -1.27638084     0.14645865
 h      3.19678804    -1.01586459     0.08204523
 c     -2.53037433    -0.77894406    -0.28018774
 h     -2.35094864    -1.77555625    -0.75514164
 h     -3.06242590    -0.92490837     0.66121376
 h     -3.07362372    -0.01154061    -1.01166440
 h     -0.89807839     1.37446502     1.61325019
          17

 c      1.25205205    -0.37357920     0.08835723
 c     -0.04630556    -1.00618718     0.02118612
 c     -1.23051107    -0.20013860     0.08773506
 c     -1.19390639     1.29836087     0.51527447
 c      0.01208357     1.62572287    -0.39360460
 c      1.27395113     0.98515366    -0.17907684
 h     -0.18833671    -2.04149748    -0.06460343
 h     -2.05257695     1.83903282     0.32821151
 h     -0.18209069     2.62374747    -1.02359795
 h      2.19620826     1.54412959    -0.29496230
 o      2.25905856    -1.27238015     0.14732633
 h      3.23317412    -1.00438055     0.08401368
 c     -2.53826251    -0.77181405    -0.29375125
 h     -2.37624503    -1.77207435    -0.75599971
 h     -3.03373611    -0.91895094     0.63127598
 h     -3.10481518     0.00593509    -1.03686736
 h     -0.90570663     1.36074634     1.62769370
          17

 c      1.24620213    -0.37257921     0.09625239
 c     -0.04029355    -1.01537722     0.02650307
 c     -1.22347596    -0.20611603     0.09676452
 c     -1.18279098     1.29587327     0.52990097
 c      0.00444250     1.62970638    -0.40519756
 c      1.27303622     0.97950537    -0.18731813
 h     -0.21577496    -2.04141631    -0.08162849
 h     -2.07419985     1.86597577     0.37188098
 h     -0.17867746     2.57116787    -1.04627029
 h      2.23176881     1.60880571    -0.30429727
 o      2.25994893    -1.26804060     0.14831245
 h      3.25149191    -0.99035872     0.08696674
 c     -2.54601130    -0.76380735    -0.30971810
 h     -2.40547805    -1.76341312    -0.75769596
 h     -3.01742963    -0.91258097     0.61225997
 h     -3.12734598     0.00492972    -1.04548897
 h     -0.91653837     1.34759035     1.63107070
          17

 c      1.24167098    -0.37241887     0.10349089
 c     -0.03591493    -1.02197781     0.03240616
 c     -1.21561669    -0.21159913     0.10520262
 c     -1.16944107     1.29207831     0.54498084
 c     -0.00432229     1.63431803    -0.41596407
 c      1.27262818     0.97508124    -0.19580899
 h     -0.24051726    -2.05798606    -0.09995835
 h     -2.10283165     1.89505600     0.41092783
 h     -0.16996059     2.50345962    -1.06439471
 h      2.25500080     1.66314065    -0.31299208
 o      2.26163866    -1.26328197     0.14943011
 h      3.24588547    -0.97539457     0.09119439
 c     -2.55328629    -0.75471178    -0.32812011
 h     -2.43720702    -1.75171096    -0.76188772
 h     -3.01663407    -0.90632779     0.60895079
 h     -3.14002114    -0.01367320    -1.03747826
 h     -0.92763861     1.33528643     1.62660898
          17

 c      1.23880541    -0.37302723     0.10998843
 c     -0.03354009    -1.02654389     0.03879678
 c     -1.20725611    -0.21653124     0.11278822
 c     -1.15520052     1.28774670     0.55982080
 c     -0.01380401     1.63829302    -0.42506866
 c      1.27309002     0.97249399    -0.20459931
 h     -0.26035975    -2.08476160    -0.11875243
 h     -2.12616616     1.91781575     0.44641997
 h     -0.15936216     2.43248980    -1.08566020
 h      2.25876520     1.70011689    -0.31994494
 o      2.26405603    -1.25812794     0.15071529
 h      3.21755568    -0.95948835     0.09657338
 c     -2.55996771    -0.74460005    -0.34809255
 h     -2.46988949    -1.73982264    -0.77014016
 h     -3.02969185    -0.89965321     0.61815944
 h     -3.14384124    -0.04582238    -1.01575377
 h     -0.93567713     1.32418438     1.62009971
          17

 c      1.23782239    -0.37422619     0.11564416
 c     -0.03345558    -1.02991816     0.04551400
 c     -1.19877064    -0.22085646     0.11928759
 c     -1.14108471     1.28345398     0.57368924
 c     -0.02354927     1.64013523    -0.43138521
 c      1.27442166     0.97193990    -0.21364499
 h     -0.27274298    -2.11227647    -0.13645347
 h     -2.13606512     1.92854604     0.47855212
 h     -0.15107320     2.37299955    -1.12155245
 h      2.24098946     1.71632651    -0.32470435
 o      2.26671015    -1.25272434     0.15222435
 h      3.17489037    -0.94078699     0.10260158
 c     -2.56591390    -0.73397013    -0.36805426
 h     -2.50209613    -1.73029550    -0.78342027
 h     -3.05174742    -0.89138375     0.63119840
 h     -3.14304419    -0.08330891    -0.98707547
 h     -0.93740618     1.31463835     1.61868324
          17

 c      1.23875756    -0.37576445     0.12034144
 c     -0.03573114    -1.03283442     0.05238508
 c     -1.19059124    -0.22449331     0.12450341
 c     -1.12772107     1.27954162     0.58602991
 c     -0.03322431     1.63888606    -0.43408227
 c      1.27639994     0.97325714    -0.22281916
 h     -0.27576809    -2.13245830    -0.15137231
 h     -2.12871799     1.92443985     0.50701674
 h     -0.14824410     2.33389579    -1.18074085
 h      2.20318143     1.71125417    -0.32726072
 o      2.26870470    -1.24737782     0.15403167
 h      3.13346527    -0.91508525     0.10842709
 c     -2.57064825    -0.72381601    -0.38614078
 h     -2.53262538    -1.72432374    -0.80174284
 h     -3.07743812    -0.88053005     0.63907170
 h     -3.14612673    -0.11326202    -0.96245908
 h     -0.93028785     1.30689259     1.62812743
          17

 c      1.24140484    -0.37738522     0.12396338
 c     -0.04012500    -1.03574401     0.05926393
 c     -1.18320036    -0.22731007     0.12829270
 c     -1.11538472     1.27611662     0.59672585
 c     -0.04270141     1.63481383    -0.43345655
 c      1.27854793     0.97595006    -0.23192771
 h     -0.26870885    -2.14049666    -0.16212255
 h     -2.10388414     1.90511111     0.53130831
 h     -0.15152390     2.31057214    -1.25952192
 h      2.15058851     1.68759359    -0.32807669
 o      2.26910035    -1.24249333     0.15620890
 h      3.11057302    -0.87698985     0.11315009
 c     -2.57344749    -0.71533059    -0.40075199
 h     -2.56049148    -1.72131500    -0.82420037
 h     -3.10244125    -0.86671202     0.63557792
 h     -3.16346784    -0.12177174    -0.95379807
 h     -0.91305530     1.30098544     1.64964627
          17

 c      1.24527951    -0.37891483     0.12642201
 c     -0.04606616    -1.03878439     0.06605307
 c     -1.17710403    -0.22913099     0.13059230
 c     -1.10400937     1.27302062     0.60615689
 c     -0.05190660     1.62894531    -0.43078950
 c      1.27995076     0.97916783    -0.24073327
 h     -0.25203239    -2.13510877    -0.16784894
 h     -2.06474913     1.87250474     0.55088484
 h     -0.15997426     2.29080973    -1.34351328
 h      2.09377737     1.65270461    -0.32833402
 o      2.26777221    -1.23825208     0.15878061
 h      3.11170847    -0.82508656     0.11649088
 c     -2.57407257    -0.70907433    -0.41130549
 h     -2.58485683    -1.71931406    -0.84932482
 h     -3.12387360    -0.85017511     0.61796017
 h     -3.19862014    -0.10334571    -0.96526800
 h     -0.88585731     1.29675103     1.67901816
          17

 c      1.24967341    -0.38030977     0.12767961
 c     -0.05274985    -1.04178418     0.07271664
 c     -1.17276130    -0.22979120     0.13142655
 c     -1.09314460     1.26979990     0.61497117
 c     -0.06066152     1.62222578    -0.42747618
 c      1.27910755     0.98166182    -0.24897312
 h     -0.22721983    -2.11845206    -0.16841103
 h     -2.01859931     1.83130520     0.56527149
 h     -0.17255089     2.26465817    -1.41764589
 h      2.05001639     1.61999406    -0.33013083
 o      2.26570093    -1.23435471     0.16171182
 h      3.12555720    -0.76578159     0.11898055
 c     -2.57324027    -0.70454137    -0.41846912
 h     -2.60498692    -1.71583167    -0.87550624
 h     -3.14034482    -0.83164229     0.58655802
 h     -3.24298652    -0.06531537    -0.98979439
 h     -0.84996038     1.29389370     1.70892148
          17

 c      1.25380077    -0.38162372     0.12774585
 c     -0.05931977    -1.04427872     0.07928441
 c     -1.17049936    -0.22920349     0.13088126
 c     -1.08191750     1.26573905     0.62380184
 c     -0.06870972     1.61523661    -0.42454547
 c      1.27435707     0.98209339    -0.25640378
 h     -0.19650279    -2.09601579    -0.16453998
 h     -1.97740359     1.78918295     0.57416155
 h     -0.18857290     2.22718657    -1.47152114
 h      2.03860803     1.60515049    -0.33589246
 o      2.26415400    -1.23025954     0.16494961
 h      3.13628774    -0.70913802     0.12134405
 c     -2.57200911    -0.70075938    -0.42346174
 h     -2.62024925    -1.70858179    -0.90130669
 h     -3.15208588    -0.81215159     0.54442714
 h     -3.28308260    -0.02003301    -1.01661321
 h     -0.80731080     1.29207044     1.73212374
          17

 c      1.25692821    -0.38295313     0.12666774
 c     -0.06502955    -1.04558318     0.08583945
 c     -1.17047342    -0.22738877     0.12907131
 c     -1.06925031     1.26005691     0.63310576
 c     -0.07582050     1.60825612    -0.42263122
 c      1.26522091     0.98006507    -0.26292981
 h     -0.16245419    -2.07592698    -0.15777528
 h     -1.95538443     1.75510198     0.57757499
 h     -0.20766956     2.17715835    -1.49962621
 h      2.06565713     1.61340735    -0.34663513
 o      2.26402231    -1.22551069     0.16845460
 h      3.13358264    -0.66345299     0.12404901
 c     -2.57107867    -0.69688169    -0.42746444
 h     -2.63014541    -1.69603963    -0.92567902
 h     -3.16114457    -0.79294232     0.49719644
 h     -3.30847807     0.02265121    -1.03788419
 h     -0.76015302     1.29094884     1.74341636
          17

 c      1.25844187    -0.38440112     0.12452266
 c     -0.06933559    -1.04501203     0.09246988
 c     -1.17267845    -0.22447207     0.12612433
 c     -1.05457930     1.25234228     0.64309270
 c     -0.08184891     1.60135805    -0.42205192
 c      1.25303938     0.97654473    -0.26866275
 h     -0.12739980    -2.06652101    -0.14989111
 h     -1.96074655     1.73443307     0.57620817
 h     -0.22969862     2.11563481    -1.50039600
 h      2.11688827     1.63407559    -0.36114850
 o      2.26571634    -1.21985053     0.17220462
 h      3.11405897    -0.63341430     0.12725819
 c     -2.57062989    -0.69229535    -0.43149415
 h     -2.63436169    -1.67780929    -0.94810591
 h     -3.17131035    -0.77534348     0.45261407
 h     -3.31344900     0.05690963    -1.04961800
 h     -0.71068731     1.29021547     1.74028500
          17

 c      1.25787776    -0.38604626     0.12140519
 c     -0.07192073    -1.04223977     0.09918357
 c     -1.17698334    -0.22065695     0.12217827
 c     -1.03850505     1.24286521     0.65367571
 c     -0.08673744     1.59445584    -0.42282071
 c      1.23978131     0.97282263    -0.27379262
 h     -0.09299389    -2.07216864    -0.14183172
 h     -1.98818929     1.72525174     0.57187473
 h     -0.25481419     2.04544519    -1.47610862
 h      2.17164071     1.65245342    -0.37737985
 o      2.26922128    -1.21323495     0.17619171
 h      3.08026404    -0.61983877     0.13087428
 c     -2.57048393    -0.68655422    -0.43633655
 h     -2.63281540    -1.65476216    -0.96865862
 h     -3.18704954    -0.76057936     0.41869157
 h     -3.29588325     0.08004415    -1.05058608
 h     -0.66071854     1.28955315     1.72309544
          17

 c      1.25493358    -0.38793215     0.11741382
 c     -0.07265025    -1.03754015     0.10585375
 c     -1.18316208    -0.21618437     0.11738768
 c     -1.02244135     1.23230756     0.66446607
 c     -0.09048555     1.58729630    -0.42453756
 c      1.22702025     0.96972863    -0.27847676
 h     -0.06040860    -2.09046194    -0.13299537
 h     -2.02317122     1.72128007     0.56733527
 h     -0.28379790     1.97128076    -1.43408635
 h      2.21469442     1.65885059    -0.39365824
 o      2.27410266    -1.20586764     0.18042307
 h      3.04047341    -0.61911945     0.13452044
 c     -2.57037801    -0.67935140    -0.44232949
 h     -2.62567466    -1.62891599    -0.98796028
 h     -3.21107717    -0.74951714     0.40024518
 h     -3.25631865     0.09174924    -1.04149836
 h     -0.61131099     1.28864677     1.69517803
          17

 c      1.24947590    -0.39008663     0.11264362
 c     -0.07150330    -1.03164049     0.11226177
 c     -1.19090754    -0.21129237     0.11193367
 c     -1.00781496     1.22130966     0.67484778
 c     -0.09308578     1.57945916    -0.42622942
 c      1.21579394     0.96760654    -0.28282596
 h     -0.03082384    -2.11386739    -0.12167958
 h     -2.05148529     1.71688498     0.56548061
 h     -0.31874425     1.89971105    -1.38851305
 h      2.23759738     1.64895142    -0.40888643
 o      2.27950268    -1.19824088     0.18492571
 h      3.00859852    -0.62261274     0.13747120
 c     -2.57016971    -0.67057668    -0.44916926
 h     -2.61334127    -1.60299015    -1.00699823
 h     -3.24211888    -0.74251608     0.39627345
 h     -3.19781355     0.09418865    -1.02489877
 h     -0.56252373     1.28723003     1.66261542
          17

 c      1.24154650    -0.39256899     0.10718643
 c     -0.06852559    -1.02535928     0.11818996
 c     -1.19983466    -0.20618129     0.10603616
 c     -0.99568838     1.21027450     0.68414230
 c     -0.09445668     1.57050312    -0.42647590
 c      1.20673118     0.96649856    -0.28693195
 h     -0.00554411    -2.13391451    -0.10612849
 h     -2.06374542     1.70897911     0.56868561
 h     -0.36353225     1.83764439    -1.35906253
 h      2.23674187     1.62195511    -0.42238301
 o      2.28438856    -1.19098404     0.18974023
 h      3.00006717    -0.61917128     0.13876833
 c     -2.56977129    -0.66045947    -0.45598882
 h     -2.59640796    -1.57959874    -1.02674059
 h     -3.27531022    -0.73944026     0.40098750
 h     -3.12649394     0.09292035    -1.00569631
 h     -0.51352156     1.28510949     1.63304991
          17

 c      1.23133653    -0.39557030     0.10114604
 c     -0.06375415    -1.01935228     0.12348519
 c     -1.20951052    -0.20094996     0.09997866
 c     -0.98672129     1.19932357     0.69188861
 c     -0.09455042     1.56037173    -0.42437356
 c      1.20009027     0.96629087    -0.29090466
 h      0.01424967    -2.14422940    -0.08519118
 h     -2.05545235     1.69683215     0.57858548
 h     -0.42170340     1.78825477    -1.35993445
 h      2.21221682     1.57949155    -0.43382452
 o      2.28825287    -1.18433101     0.19488279
 h      3.02069975    -0.60380918     0.13785073
 c     -2.56892205    -0.64972919    -0.46164870
 h     -2.57563586    -1.56028040    -1.04765811
 h     -3.30473253    -0.73969931     0.40719711
 h     -3.05179866     0.09791619    -0.99169988
 h     -0.46354375     1.28208212     1.61301507
          17

 c      1.21891769    -0.39985090     0.09470606
 c     -0.05675455    -1.01404615     0.12808620
 c     -1.21966307    -0.19526730     0.09421619
 c     -0.98126767     1.18804183     0.69818115
 c     -0.09358500     1.54985554    -0.42080480
 c      1.19553572     0.96688568    -0.29496807
 h      0.02780903    -2.14161492    -0.05823650
 h     -2.02604991     1.68189151     0.59605740
 h     -0.49122696     1.74830565    -1.38642140
 h      2.16836245     1.52563758    -0.44343506
 o      2.29155419    -1.17778756     0.20032360
 h      3.06057016    -0.58305276     0.13498957
 c     -2.56715467    -0.63950293    -0.46517719
 h     -2.55204402    -1.54489050    -1.06945348
 h     -3.32543632    -0.74219662     0.40901475
 h     -2.98415431     0.12161441    -0.99194823
 h     -0.41365376     1.27786703     1.60494907
          17

 c      1.20742164    -0.40216702     0.08727146
 c     -0.05154123    -1.01057299     0.13235963
 c     -1.22945960    -0.19180159     0.08894855
 c     -0.97796043     1.17830406     0.70180799
 c     -0.09284573     1.53956536    -0.41612781
 c      1.19280522     0.96653832    -0.29893117
 h      0.03446026    -2.12569078    -0.03304542
 h     -1.98082416     1.66539777     0.62162105
 h     -0.56555247     1.71221962    -1.42405219
 h      2.11696253     1.46809941    -0.44892970
 o      2.29489878    -1.17085707     0.20625152
 h      3.10422070    -0.56633048     0.13027332
 c     -2.56429134    -0.63043135    -0.46576223
 h     -2.52645665    -1.53292032    -1.09009348
 h     -3.33792357    -0.74664363     0.40272783
 h     -2.92866993     0.17060219    -1.01070211
 h     -0.36332684     1.26843235     1.60930935
          17

 c      1.19730895    -0.40248964     0.07878097
 c     -0.04850846    -1.00880097     0.13626534
 c     -1.23823347    -0.19056561     0.08440274
 c     -0.97576285     1.16996655     0.70370048
 c     -0.09338105     1.52981933    -0.41186309
 c      1.19072801     0.96442117    -0.30265756
 h      0.03398098    -2.10050925    -0.00944000
 h     -1.92866930     1.65167464     0.65467500
 h     -0.63574772     1.67563121    -1.45646942
 h      2.07575309     1.41782372    -0.45267109
 o      2.29891640    -1.16305004     0.21259727
 h      3.13843065    -0.56134606     0.12470884
 c     -2.56084635    -0.62220187    -0.46400776
 h     -2.49994528    -1.52165531    -1.10828564
 h     -3.34102099    -0.75185065     0.38632243
 h     -2.88332885     0.23712570    -1.04330766
 h     -0.31752405     1.25300359     1.61978020
          17

 c      1.18891991    -0.40100801     0.06932470
 c     -0.04792081    -1.00830261     0.13979919
 c     -1.24541850    -0.19149674     0.08082493
 c     -0.97324321     1.16249832     0.70479729
 c     -0.09577663     1.52077823    -0.40903117
 c      1.18767840     0.95981591    -0.30594342
 h      0.02656833    -2.07342183     0.01262046
 h     -1.88288311     1.64721230     0.69429989
 h     -0.69485245     1.63714722    -1.47376485
 h      2.06578972     1.38672713    -0.45855934
 o      2.30381240    -1.15414620     0.21926214
 h      3.15615619    -0.57096679     0.11900517
 c     -2.55737572    -0.61389700    -0.46111986
 h     -2.47362025    -1.50840266    -1.12279261
 h     -3.33554718    -0.75674519     0.35997962
 h     -2.84386210     0.30585359    -1.07996560
 h     -0.28144877     1.23130861     1.62983192
          17

 c      1.18255927    -0.39794608     0.05906475
 c     -0.04996808    -1.00843848     0.14298341
 c     -1.25059714    -0.19446374     0.07842708
 c     -0.96904860     1.15527677     0.70579647
 c     -0.10030212     1.51246151    -0.40817062
 c      1.18304075     0.95265563    -0.30874948
 h      0.01277663    -2.05386307     0.03291880
 h     -1.85663630     1.65847361     0.73994146
 h     -0.73845169     1.59718760    -1.47165190
 h      2.09491379     1.37925487    -0.46873632
 o      2.30943045    -1.14419085     0.22615666
 h      3.15606767    -0.59393634     0.11347621
 c     -2.55408419    -0.60472207    -0.45833610
 h     -2.44856477    -1.49127557    -1.13281178
 h     -3.32455418    -0.76061115     0.32627904
 h     -2.80780013     0.36356445    -1.11206298
 h     -0.25874219     1.20353554     1.63485996
          17

 c      1.18057021    -0.39444709     0.04964973
 c     -0.05977796    -1.01305997     0.14357717
 c     -1.24937453    -0.19898162     0.07772659
 c     -0.96156207     1.14362640     0.70687617
 c     -0.10641100     1.50730803    -0.41041604
 c      1.17696139     0.94506729    -0.31007391
 h      0.00159955    -2.01384176     0.05562788
 h     -1.85312966     1.69171234     0.78970742
 h     -0.76185409     1.56890206    -1.45018730
 h      2.13750095     1.36993905    -0.49788948
 o      2.31479079    -1.13275840     0.23399302
 h      3.15805879    -0.61425951     0.10748558
 c     -2.55102091    -0.59459013    -0.45681664
 h     -2.42065339    -1.46327076    -1.13517830
 h     -3.31009437    -0.76319249     0.29245255
 h     -2.77567349     0.40404288    -1.13366314
 h     -0.25384526     1.17295439     1.63131039
          17

 c      1.18175560    -0.38851055     0.03965443
 c     -0.07326993    -1.01496092     0.14372795
 c     -1.24427418    -0.20578530     0.07756808
 c     -0.95215220     1.13401130     0.70940327
 c     -0.11643759     1.50084473    -0.41464322
 c      1.17292007     0.93534881    -0.31093563
 h     -0.01449726    -2.01045095     0.07630970
 h     -1.86407031     1.73297632     0.84347240
 h     -0.76645040     1.54257416    -1.41017641
 h      2.18501818     1.37048307    -0.52701019
 o      2.31983597    -1.12094189     0.24168803
 h      3.14877250    -0.63892640     0.10298521
 c     -2.54800357    -0.58263152    -0.45721277
 h     -2.39569896    -1.43196249    -1.13497226
 h     -3.30108864    -0.76508684     0.26187955
 h     -2.74712515     0.42051162    -1.14257786
 h     -0.26517997     1.13817287     1.61886747
          17

 c      1.18576379    -0.38086818     0.02935166
 c     -0.08959556    -1.01381785     0.14344213
 c     -1.23574262    -0.21449970     0.07802481
 c     -0.94223861     1.12718693     0.71352261
 c     -0.12991323     1.49293111    -0.42043515
 c      1.17202270     0.92458639    -0.31187801
 h     -0.03512138    -2.04724113     0.09487072
 h     -1.87602439     1.77201073     0.89819159
 h     -0.75452329     1.51968295    -1.35746290
 h      2.22193389     1.37440747    -0.55279454
 o      2.32388207    -1.10920594     0.24932363
 h      3.13765095    -0.66108269     0.09826630
 c     -2.54450013    -0.56861420    -0.45997236
 h     -2.37435244    -1.40058068    -1.13481889
 h     -3.30324890    -0.76697452     0.24010490
 h     -2.72318661     0.41270714    -1.13811928
 h     -0.28873558     1.10004940     1.60092677
          17

 c      1.19214552    -0.37245156     0.01907555
 c     -0.10758602    -1.01119515     0.14264913
 c     -1.22451751    -0.22458019     0.07913057
 c     -0.93313501     1.12368647     0.71907467
 c     -0.14586437     1.48334283    -0.42684256
 c      1.17466013     0.91387091    -0.31340985
 h     -0.06047861    -2.10648397     0.11222771
 h     -1.87941262     1.80055196     0.95036435
 h     -0.73270088     1.50207867    -1.30363540
 h      2.23907585     1.37778047    -0.57293629
 o      2.32616677    -1.09803990     0.25703163
 h      3.13615001    -0.67362700     0.09092433
 c     -2.54026765    -0.55260350    -0.46499429
 h     -2.35697891    -1.37264671    -1.13743472
 h     -3.31797314    -0.76894325     0.22875653
 h     -2.70508776     0.38385718    -1.12180027
 h     -0.31773057     1.05960041     1.58417262
          17

 c      1.20039221    -0.36431152     0.00920226
 c     -0.12585952    -1.00921342     0.14133865
 c     -1.21162399    -0.23531206     0.08086232
 c     -0.92588975     1.12375098     0.72556931
 c     -0.16274391     1.47181507    -0.43222197
 c      1.18061965     0.90428270    -0.31597834
 h     -0.09052828    -2.16560532     0.12871478
 h     -1.86956599     1.81366381     0.99695587
 h     -0.71319931     1.49176938    -1.26760275
 h      2.23280780     1.37875971    -0.58625954
 o      2.32635067    -1.08770307     0.26490072
 h      3.14993531    -0.67340912     0.07935282
 c     -2.53544105    -0.53519686    -0.47155286
 h     -2.34385041    -1.35091259    -1.14470256
 h     -3.34119603    -0.77000140     0.22476675
 h     -2.69437848     0.34189656    -1.09820456
 h     -0.34353493     1.01761677     1.57762405
          17

 c      1.20996728    -0.35749815     0.00011517
 c     -0.14292301    -1.00959446     0.13957990
 c     -1.19832936    -0.24583679     0.08312069
 c     -0.92112017     1.12738027     0.73251415
 c     -0.17882556     1.45811614    -0.43473785
 c      1.18924852     0.89679888    -0.31993838
 h     -0.12463067    -2.20870951     0.14386342
 h     -1.84571301     1.80937726     1.03569513
 h     -0.70974456     1.49062822    -1.26968947
 h      2.20393843     1.37724827    -0.59268409
 o      2.32486288    -1.07809532     0.27287883
 h      3.17351588    -0.66341033     0.06432287
 c     -2.53029901    -0.51773253    -0.47842620
 h     -2.33537398    -1.33638256    -1.15688655
 h     -3.36581239    -0.76848904     0.22272711
 h     -2.69327486     0.30126899    -1.07639107
 h     -0.35885675     0.97455438     1.58850695
          17

 c      1.22033460    -0.35291378    -0.00784430
 c     -0.15728174    -1.01354173     0.13748072
 c     -1.18602894    -0.25520157     0.08572867
 c     -0.91875676     1.13428432     0.73992237
 c     -0.19325545     1.44214895    -0.43390747
 c      1.19952095     0.89209668    -0.32548857
 h     -0.16171206    -2.22756168     0.15682956
 h     -1.81036621     1.78841767     1.06526681
 h     -0.72572329     1.49979448    -1.31389551
 h      2.15780101     1.37517447    -0.59338106
 o      2.32258990    -1.06894958     0.28080603
 h      3.19518425    -0.64969570     0.04848357
 c     -2.52498968    -0.50213353    -0.48419508
 h     -2.33214325    -1.32803645    -1.17255506
 h     -3.38504902    -0.76290281     0.21778754
 h     -2.70468027     0.28145711    -1.06920110
 h     -0.36165360     0.93140264     1.61660151
          17

 c      1.23098033    -0.35116461    -0.01443004
 c     -0.16762032    -1.02178780     0.13515029
 c     -1.17603206    -0.26246072     0.08846692
 c     -0.91800683     1.14376528     0.74835805
 c     -0.20635697     1.42406141    -0.43117151
 c      1.20999800     0.89031744    -0.33259194
 h     -0.20043133    -2.21967888     0.16670828
 h     -1.76966381     1.75453426     1.08580995
 h     -0.75108635     1.51850816    -1.38173229
 h      2.10520599     1.37731962    -0.59112487
 o      2.32037000    -1.06007500     0.28852426
 h      3.20494349    -0.63747633     0.03464428
 c     -2.51956368    -0.48986691    -0.48798436
 h     -2.33474340    -1.32345895    -1.18928078
 h     -3.39439112    -0.75245769     0.20716777
 h     -2.73032721     0.29569449    -1.08538874
 h     -0.35528620     0.89069023     1.65372385
          17

 c      1.24142411    -0.35246195    -0.01953428
 c     -0.17303726    -1.03448408     0.13267275
 c     -1.16927246    -0.26683898     0.09112816
 c     -0.91755766     1.15471157     0.75840271
 c     -0.21871232     1.40421626    -0.42844628
 c      1.21886674     0.89093658    -0.34095005
 h     -0.23927533    -2.18748955     0.17272266
 h     -1.73425054     1.71507405     1.09974054
 h     -0.77378845     1.54403214    -1.44944887
 h      2.06203397     1.39169614    -0.59024915
 o      2.31877011    -1.05144670     0.29594867
 h      3.19795294    -0.62960763     0.02468289
 c     -2.51427226    -0.48076240    -0.49025663
 h     -2.34347279    -1.31986688    -1.20458198
 h     -3.39211266    -0.73724911     0.19046051
 h     -2.76738485     0.33817287    -1.11993068
 h     -0.34496432     0.85603380     1.68923284
          17

 c      1.25121930    -0.35662496    -0.02319818
 c     -0.17323023    -1.05093836     0.13008733
 c     -1.16606599    -0.26791100     0.09354796
 c     -0.91584693     1.16578972     0.77021214
 c     -0.23063257     1.38304949    -0.42705737
 c      1.22448810     0.89301850    -0.35015891
 h     -0.27677987    -2.13934117     0.17440077
 h     -1.71859983     1.68015950     1.11194155
 h     -0.78662214     1.57287103    -1.50036524
 h      2.04279046     1.42655748    -0.59478731
 o      2.31805523    -1.04320784     0.30309628
 h      3.17493142    -0.62648305     0.01911993
 c     -2.50956227    -0.47352492    -0.49235874
 h     -2.35816503    -1.31490071    -1.21658638
 h     -3.37925636    -0.71814287     0.16940218
 h     -2.80897424     0.39103164    -1.15886656
 h     -0.33489064     0.83087241     1.71486845
          17

 c      1.25994088    -0.36318248    -0.02558911
 c     -0.16847949    -1.06936654     0.12737353
 c     -1.16605708    -0.26568882     0.09559673
 c     -0.91166044     1.17593387     0.78361803
 c     -0.24221630     1.36097669    -0.42767218
 c      1.22637768     0.89592524    -0.36003012
 h     -0.31220882    -2.09158989     0.17179880
 h     -1.73463528     1.65791460     1.12715976
 h     -0.78679853     1.60164635    -1.52546858
 h      2.04917693     1.48304653    -0.60495598
 o      2.31818757    -1.03566044     0.31010367
 h      3.14206327    -0.62605131     0.01681809
 c     -2.50575301    -0.46689419    -0.49556698
 h     -2.37814398    -1.30710116    -1.22437261
 h     -3.35952138    -0.69659351     0.14756753
 h     -2.84811467     0.43861866    -1.19013822
 h     -0.32745961     0.81766563     1.72615158
          17

 c      1.26717726    -0.37149056    -0.02696158
 c     -0.15940510    -1.08708346     0.12445569
 c     -1.16838341    -0.26055509     0.09715410
 c     -0.90500614     1.18489904     0.79855438
 c     -0.25347862     1.33835785    -0.43049906
 c      1.22532348     0.89966269    -0.37066175
 h     -0.34657547    -2.06734177     0.16556531
 h     -1.78140317     1.64833757     1.14535952
 h     -0.77420933     1.62745141    -1.52102471
 h      2.06885334     1.55234356    -0.61672923
 o      2.31885145    -1.02924378     0.31723079
 h      3.11035139    -0.62396928     0.01483558
 c     -2.50288031    -0.45999718    -0.50075321
 h     -2.40228081    -1.29619249    -1.22810196
 h     -3.33878010    -0.67443215     0.12990695
 h     -2.87979576     0.47180609    -1.20695487
 h     -0.32330985     0.81760644     1.72214077
          17

 c      1.27255182    -0.38081000    -0.02762135
 c     -0.14677857    -1.10176893     0.12125924
 c     -1.17195348    -0.25307853     0.09809220
 c     -0.89715182     1.19315386     0.81506156
 c     -0.26439954     1.31547876    -0.43539180
 c      1.22244224     0.90442645    -0.38217109
 h     -0.38181366    -2.08366992     0.15638685
 h     -1.84460054     1.64471795     1.16175728
 h     -0.75054754     1.64806182    -1.48722041
 h      2.08659027     1.62200602    -0.62534363
 o      2.31965811    -1.02442461     0.32479308
 h      3.09189651    -0.61516286     0.00939958
 c     -2.50080509    -0.45225833    -0.50838278
 h     -2.42913978    -1.28315704    -1.22897077
 h     -3.32342891    -0.65345795     0.12156186
 h     -2.90096649     0.48656438    -1.20663248
 h     -0.32132841     0.83043262     1.70526824
          17

 c      1.27577798    -0.39036800    -0.02789384
 c     -0.13166320    -1.11302257     0.11777331
 c     -1.17568155    -0.24383047     0.09827282
 c     -0.88976041     1.20132305     0.83283507
 c     -0.27490548     1.29251114    -0.44180045
 c      1.21852678     0.91017094    -0.39451735
 h     -0.41658853    -2.13524898     0.14432440
 h     -1.90694880     1.64027230     1.17151190
 h     -0.71937089     1.66243032    -1.42849518
 h      2.09182834     1.68196248    -0.62766576
 o      2.32059247    -1.02145073     0.33297292
 h      3.09214276    -0.59758537    -0.00120021
 c     -2.49946554    -0.44333444    -0.51846894
 h     -2.45719548    -1.27002678    -1.22893597
 h     -3.31743807    -0.63483082     0.12574649
 h     -2.91010144     0.48232102    -1.18923385
 h     -0.31839478     0.85416306     1.68164259
          17

 c      1.27672126    -0.39944288    -0.02808996
 c     -0.11539166    -1.12191355     0.11401088
 c     -1.17860723    -0.23328849     0.09754525
 c     -0.88429139     1.20990283     0.85100459
 c     -0.28478584     1.26941059    -0.44861038
 c      1.21396630     0.91656280    -0.40750897
 h     -0.44528391    -2.20068753     0.12932956
 h     -1.95541053     1.63127251     1.17233274
 h     -0.68685887     1.67194397    -1.35544775
 h      2.07936887     1.72595595    -0.62234613
 o      2.32223085    -1.02018289     0.34167343
 h      3.10567973    -0.57464774    -0.01444283
 c     -2.49904585    -0.43316519    -0.53049453
 h     -2.48506257    -1.25929995    -1.23014164
 h     -3.32003086    -0.61870947     0.14191214
 h     -2.90714208     0.46156641    -1.15714780
 h     -0.30926461     0.88507324     1.66094011
          17

 c      1.27543769    -0.40745925    -0.02846908
 c     -0.09918876    -1.12952467     0.10995269
 c     -1.17994248    -0.22180998     0.09574041
 c     -0.88180672     1.21917953     0.86841050
 c     -0.29360240     1.24575534    -0.45403193
 c      1.20883831     0.92308104    -0.42085936
 h     -0.46194387    -2.26000976     0.11190666
 h     -1.98231424     1.61675992     1.16426048
 h     -0.66246848     1.68242091    -1.28665614
 h      2.04805080     1.75106356    -0.60933288
 o      2.32535804    -1.02023057     0.35061484
 h      3.12172195    -0.55271609    -0.02535398
 c     -2.49984289    -0.42211450    -0.54344607
 h     -2.51164962    -1.25300104    -1.23411820
 h     -3.32639510    -0.60452961     0.16597688
 h     -2.89406936     0.43083289    -1.11561651
 h     -0.28795817     0.91880875     1.65379832
          17

 c      1.27217629    -0.41405274    -0.02920886
 c     -0.08394457    -1.13642301     0.10555180
 c     -1.17908989    -0.20964181     0.09266884
 c     -0.88271828     1.22909779     0.88425337
 c     -0.30083747     1.22078304    -0.45607785
 c      1.20296551     0.92907775    -0.43422186
 h     -0.46272539    -2.30094183     0.09303159
 h     -1.98456877     1.59767950     1.14878567
 h     -0.65671802     1.70384379    -1.24390698
 h      1.99995382     1.75739991    -0.58953435
 o      2.33049784    -1.02117588     0.35951256
 h      3.13133108    -0.53730779    -0.02958070
 c     -2.50192192    -0.41116587    -0.55595048
 h     -2.53616756    -1.25172236    -1.24112838
 h     -3.33062406    -0.59158266     0.19235731
 h     -2.87597028     0.40260722    -1.07374700
 h     -0.25180624     0.95287763     1.66584988
          17

 c      1.26735107    -0.41908384    -0.03039351
 c     -0.07021303    -1.14276615     0.10075861
 c     -1.17563813    -0.19696272     0.08813439
 c     -0.88651188     1.23919834     0.89854106
 c     -0.30649010     1.19413379    -0.45402655
 c      1.19590824     0.93374897    -0.44720378
 h     -0.44594966    -2.31757898     0.07385756
 h     -1.96344028     1.57642705     1.12830658
 h     -0.67376586     1.74179203    -1.23555502
 h      1.94050610     1.74862789    -0.56465931
 o      2.33774595    -1.02268205     0.36816121
 h      3.13024315    -0.53139347    -0.02483887
 c     -2.50492373    -0.40191840    -0.56649932
 h     -2.55803549    -1.25423338    -1.25012621
 h     -3.32813569    -0.57936134     0.21593636
 h     -2.86108057     0.39521305    -1.04390490
 h     -0.20508675     0.98804164     1.69360556
          17

 c      1.26149275    -0.42261266    -0.03202248
 c     -0.05826998    -1.14845556     0.09553976
 c     -1.16934131    -0.18393688     0.08196144
 c     -0.89181690     1.24878469     0.91180117
 c     -0.31138974     1.16658377    -0.44906717
 c      1.18692971     0.93605420    -0.45938954
 h     -0.41162570    -2.30841410     0.05553193
 h     -1.92547631     1.55682780     1.10601992
 h     -0.70745448     1.78887033    -1.24875749
 h      1.87895924     1.73298679    -0.53697658
 o      2.34678369    -1.02453233     0.37645767
 h      3.11910534    -0.53504870    -0.01120664
 c     -2.50838653    -0.39575850    -0.57402045
 h     -2.57679416    -1.25798850    -1.25938121
 h     -3.31655951    -0.56763763     0.23307982
 h     -2.85638171     0.42352065    -1.03545953
 h     -0.15722921     1.02658404     1.72777366
          17

 c      1.25518789    -0.42485425    -0.03402910
 c     -0.04814630    -1.15316532     0.08988751
 c     -1.16010732    -0.17075046     0.07401529
 c     -0.89668650     1.25711701     0.92450434
 c     -0.31662435     1.13946499    -0.44293091
 c      1.17508091     0.93475691    -0.47040688
 h     -0.36131065    -2.27583380     0.03909890
 h     -1.88396231     1.54427180     1.08589423
 h     -0.74784077     1.83155628    -1.26491113
 h      1.82742278     1.72291083    -0.50865089
 o      2.35692263    -1.02666658     0.38442054
 h      3.10335718    -0.54527162     0.00878543
 c     -2.51232086    -0.39250643    -0.57854903
 h     -2.59207559    -1.26019793    -1.26729050
 h     -3.29575470    -0.55646039     0.24202021
 h     -2.86096427     0.48385578    -1.04649746
 h     -0.11789271     1.07000042     1.75929646
          17

 c      1.24901601    -0.42614003    -0.03629893
 c     -0.03962498    -1.15623273     0.08382588
 c     -1.14801966    -0.15762903     0.06420715
 c     -0.89895917     1.26352009     0.93683575
 c     -0.32301910     1.11389418    -0.43684334
 c      1.15964673     0.92890234    -0.48002027
 h     -0.29836199    -2.22730051     0.02538685
 h     -1.85758888     1.54512300     1.07198335
 h     -0.78713445     1.85937285    -1.27154794
 h      1.79573236     1.72951454    -0.48080085
 o      2.36718511    -1.02919800     0.39219360
 h      3.09256191    -0.55615252     0.03039294
 c     -2.51704002    -0.39058830    -0.58094363
 h     -2.60362378    -1.25872118    -1.27288313
 h     -3.26766919    -0.54613124     0.24305734
 h     -2.86805087     0.55682138    -1.06686858
 h     -0.09395228     1.11829841     1.78221326
          17

 c      1.24350343    -0.42688192    -0.03868592
 c     -0.03224942    -1.15647471     0.07742272
 c     -1.13336921    -0.14485817     0.05250469
 c     -0.89715464     1.26759021     0.94883658
 c     -0.33104450     1.09063909    -0.43149451
 c      1.14076454     0.91859440    -0.48813507
 h     -0.22810203    -2.17750521     0.01480298
 h     -1.86058968     1.56391812     1.06658430
 h     -0.82057807     1.86670571    -1.26276879
 h      1.78436210     1.75346406    -0.45362038
 o      2.37656091    -1.03230604     0.39995343
 h      3.09685887    -0.56098639     0.04841823
 c     -2.52257182    -0.38833918    -0.58214322
 h     -2.61134117    -1.25247683    -1.27596842
 h     -3.23623255    -0.53717479     0.23876929
 h     -2.87180531     0.62310098    -1.08704401
 h     -0.08877599     1.17028162     1.79384200
          17

 c      1.23910805    -0.42751383    -0.04103051
 c     -0.02545386    -1.15226701     0.07079569
 c     -1.11666564    -0.13281058     0.03896084
 c     -0.89157069     1.26947646     0.96055783
 c     -0.34086622     1.07025452    -0.42726990
 c      1.11940724     0.90505163    -0.49468684
 h     -0.15664042    -2.14759474     0.00722915
 h     -1.88980015     1.59956327     1.06890595
 h     -0.84564003     1.85157868    -1.23682390
 h      1.78473980     1.78413156    -0.42778229
 o      2.38448148    -1.03596306     0.40769999
 h      3.11982010    -0.55693287     0.06075930
 c     -2.52850176    -0.38458529    -0.58291256
 h     -2.61532446    -1.24151173    -1.27709283
 h     -3.20694779    -0.53030425     0.23394086
 h     -2.86949664     0.67037146    -1.10119513
 h     -0.10219185     1.22396084     1.79444710
          17

 c      1.23623247    -0.42840760    -0.04317810
 c     -0.01886062    -1.14254715     0.06406102
 c     -1.09863036    -0.12196137     0.02374944
 c     -0.88401711     1.26980626     0.97193639
 c     -0.35237837     1.05319770    -0.42437729
 c      1.09677197     0.88983263    -0.49959548
 h     -0.08780060    -2.15371098     0.00264195
 h     -1.92788847     1.64571043     1.07634728
 h     -0.86149231     1.81475514    -1.19474206
 h      1.78645117     1.80830100    -0.40490898
 o      2.39106229    -1.03978725     0.41516234
 h      3.15482872    -0.54750031     0.06999959
 c     -2.53416652    -0.37860525    -0.58383101
 h     -2.61586372    -1.22685605    -1.27737393
 h     -3.18555974    -0.52627733     0.23438427
 h     -2.86063243     0.69252015    -1.10644477
 h     -0.13036231     1.27696495     1.78732780
          17

 c      1.23523455    -0.42981182    -0.04499328
 c     -0.01237815    -1.12819100     0.05725540
 c     -1.08017350    -0.11287858     0.00718731
 c     -0.87663196     1.26929105     0.98258462
 c     -0.36518904     1.03982829    -0.42282683
 c      1.07387467     0.87425617    -0.50280714
 h     -0.02225117    -2.19105459     0.00208151
 h     -1.95734626     1.69478257     1.08638099
 h     -0.86924674     1.76003542    -1.14044838
 h      1.78196014     1.81651329    -0.38689360
 o      2.39677686    -1.04325188     0.42197129
 h      3.19035754    -0.53917975     0.08063761
 c     -2.53895280    -0.37003801    -0.58517997
 h     -2.61340070    -1.21019331    -1.27819953
 h     -3.17570561    -0.52554279     0.24419402
 h     -2.84598158     0.68782365    -1.10186169
 h     -0.16573720     1.32710392     1.77913915
          17

 c      1.23640763    -0.43184971    -0.04636837
 c     -0.00592023    -1.11157947     0.05038733
 c     -1.06234003    -0.10620409    -0.01027575
 c     -0.87120257     1.26845198     0.99179791
 c     -0.37854187     1.03025310    -0.42228314
 c      1.05148613     0.85927746    -0.50432830
 h      0.03915310    -2.23876841     0.00703019
 h     -1.96726227     1.74060161     1.09712190
 h     -0.87314995     1.69586935    -1.08222451
 h      1.76727150     1.80412597    -0.37531491
 o      2.40203272    -1.04594599     0.42785038
 h      3.21673548    -0.53715105     0.09598633
 c     -2.54251224    -0.35891894    -0.58677572
 h     -2.60845933    -1.19335240    -1.28078322
 h     -3.17700522    -0.52783154     0.26299147
 h     -2.82719901     0.65840880    -1.08817196
 h     -0.19825188     1.37302623     1.77908112
          17

 c      1.23994080    -0.43454970    -0.04722863
 c      0.00072257    -1.09509174     0.04353453
 c     -1.04622042    -0.10261578    -0.02810325
 c     -0.86884276     1.26758181     0.99891491
 c     -0.39121325     1.02409159    -0.42188302
 c      1.03016969     0.84552624    -0.50423259
 h      0.09398598    -2.27704744     0.01817831
 h     -1.95314814     1.77890867     1.10716270
 h     -0.88233458     1.63723618    -1.03446870
 h      1.74137118     1.77059972    -0.37121271
 o      2.40699885    -1.04766650     0.43267270
 h      3.22889216    -0.54366827     0.11722006
 c     -2.54472819    -0.34583476    -0.58796273
 h     -2.60158050    -1.17771620    -1.28567303
 h     -3.18549998    -0.53207599     0.28591960
 h     -2.80701389     0.61136862    -1.06829010
 h     -0.21928784     1.41429877     1.79491963
          17

 c      1.24588502    -0.43786997    -0.04753684
 c      0.00779492    -1.08046834     0.03685132
 c     -1.03284204    -0.10274936    -0.04574578
 c     -0.86970354     1.26687156     1.00384749
 c     -0.40169914     1.02061983    -0.42043910
 c      1.01029400     0.83331125    -0.50265980
 h      0.13937835    -2.29398565     0.03526980
 h     -1.91546615     1.80725660     1.11539960
 h     -0.90946547     1.60255648    -1.01482580
 h      1.70606583     1.71923780    -0.37497426
 o      2.41158003    -1.04841869     0.43645011
 h      3.22675660    -0.55796273     0.14351972
 c     -2.54548684    -0.33213075    -0.58775728
 h     -2.59329346    -1.16379266    -1.29245570
 h     -3.19596485    -0.53676177     0.30636184
 h     -2.78977755     0.56107744    -1.04852753
 h     -0.22657001     1.45019285     1.82720798
          17

 c      1.25413507    -0.44170931    -0.04729726
 c      0.01550339    -1.06885990     0.03053374
 c     -1.02306489    -0.10707964    -0.06272201
 c     -0.87300321     1.26650039     1.00718061
 c     -0.40920401     1.01980725    -0.41753142
 c      0.99200039     0.82254183    -0.49981494
 h      0.17287603    -2.28451295     0.05748294
 h     -1.85906879     1.82520058     1.12108254
 h     -0.96007249     1.59982979    -1.03074607
 h      1.66657585     1.65783293    -0.38619164
 o      2.41541032    -1.04841033     0.43931587
 h      3.21536841    -0.57632448     0.17235299
 c     -2.54450637    -0.31988235    -0.58502855
 h     -2.58413277    -1.15121375    -1.29989056
 h     -3.20398543    -0.54041598     0.31872300
 h     -2.78148693     0.52925302    -1.03895313
 h     -0.22439300     1.47852394     1.86837234
          17

 c      1.26442553    -0.44591656    -0.04655409
 c      0.02399034    -1.06095107     0.02478773
 c     -1.01748382    -0.11576546    -0.07868700
 c     -0.87736685     1.26650726     1.00971422
 c     -0.41445695     1.02281667    -0.41416273
 c      0.97514557     0.81264484    -0.49596166
 h      0.19268949    -2.24849894     0.08377064
 h     -1.79365404     1.83512940     1.12407740
 h     -1.02385131     1.61891033    -1.07111264
 h      1.63233350     1.59937877    -0.40363212
 o      2.41788395    -1.04802761     0.44149486
 h      3.20443320    -0.59251613     0.19997850
 c     -2.54149403    -0.31093147    -0.57898689
 h     -2.57467170    -1.13916648    -1.30643424
 h     -3.20691323    -0.54201016     0.31987007
 h     -2.78706686     0.53428102    -1.04841361
 h     -0.21916863     1.49629760     1.90796434
          17

 c      1.27633800    -0.45030581    -0.04538245
 c      0.03330906    -1.05694878     0.01979853
 c     -1.01633643    -0.12851267    -0.09346212
 c     -0.88110717     1.26658034     1.01201485
 c     -0.41892938     1.03076269    -0.41167368
 c      0.95939151     0.80275627    -0.49137902
 h      0.19784539    -2.19038495     0.11314843
 h     -1.73403128     1.84332247     1.12515276
 h     -1.08444215     1.64452771    -1.11864006
 h      1.61548977     1.55970855    -0.42580062
 o      2.41838592    -1.04770263     0.44321715
 h      3.20478329    -0.59994555     0.22288929
 c     -2.53654810    -0.30533366    -0.56997433
 h     -2.56554149    -1.12691586    -1.31081867
 h     -3.20411638    -0.54123141     0.30959792
 h     -2.80553990     0.57359361    -1.07503802
 h     -0.21586460     1.50103701     1.93752450
          17

 c      1.28932272    -0.45468069    -0.04387781
 c      0.04336983    -1.05641756     0.01568731
 c     -1.01946147    -0.14456499    -0.10700684
 c     -0.88258739     1.26608803     1.01429434
 c     -0.42393359     1.04381981    -0.41085098
 c      0.94474665     0.79247367    -0.48627353
 h      0.18853988    -2.12062124     0.14514432
 h     -1.69683523     1.85892246     1.12581784
 h     -1.12977641     1.66650854    -1.16074832
 h      1.62369712     1.54858621    -0.45212368
 o      2.41678160    -1.04764779     0.44458556
 h      3.22077249    -0.59597548     0.24002003
 c     -2.53012241    -0.30162246    -0.55935703
 h     -2.55742898    -1.11403738    -1.31235763
 h     -3.19700631    -0.53855718     0.29060299
 h     -2.83055543     0.62725946    -1.10724730
 h     -0.21709319     1.49140412     1.95213555
          17

 c      1.30273504    -0.45886036    -0.04215247
 c      0.05388269    -1.05806600     0.01243687
 c     -1.02633591    -0.16284403    -0.11935676
 c     -0.88100615     1.26459655     1.01653399
 c     -0.43040089     1.06131910    -0.41193845
 c      0.93212793     0.78253856    -0.48078206
 h      0.16653957    -2.05781207     0.18068528
 h     -1.69116085     1.88782430     1.12720317
 h     -1.15340601     1.68005253    -1.19045177
 h      1.65249890     1.56154076    -0.48294814
 o      2.41368188    -1.04772522     0.44554769
 h      3.24613893    -0.58402710     0.25325846
 c     -2.52261807    -0.29832005    -0.54866410
 h     -2.55103876    -1.10044968    -1.31100710
 h     -3.18890847    -0.53515327     0.26805856
 h     -2.85539551     0.67605962    -1.13354000
 h     -0.22333378     1.46721600     1.95027407
          17

 c      1.31588450    -0.46268140    -0.04033978
 c      0.06440019    -1.05996764     0.00983102
 c     -1.03616633    -0.18214768    -0.13056262
 c     -0.87697691     1.26241504     1.01859629
 c     -0.43886123     1.08212249    -0.41487506
 c      0.92296147     0.77437802    -0.47509485
 h      0.13461629    -2.02602434     0.22286033
 h     -1.71156034     1.92631481     1.12906634
 h     -1.15286836     1.68370202    -1.20451103
 h      1.68905613     1.58498969    -0.51787993
 o      2.41009113    -1.04764364     0.44602140
 h      3.26943041    -0.57037880     0.26542203
 c     -2.51425104    -0.29453193    -0.53913092
 h     -2.54702383    -1.08647049    -1.30733396
 h     -3.18436373    -0.53260449     0.24845562
 h     -2.87533384     0.70851612    -1.14680591
 h     -0.23314312     1.42931371     1.93358061
          17

 c      1.32808818    -0.46598208    -0.03859195
 c      0.07450278    -1.06094508     0.00765022
 c     -1.04799910    -0.20130607    -0.14065450
 c     -0.87203035     1.26033924     1.02012736
 c     -0.44940220     1.10490474    -0.41941139
 c      0.91835838     0.76923888    -0.46948553
 h      0.09455499    -2.03879311     0.27463503
 h     -1.74389061     1.96412379     1.13056386
 h     -1.12867389     1.67826029    -1.20243971
 h      1.72121326     1.60631150    -0.55517387
 o      2.40692980    -1.04719928     0.44599918
 h      3.28122819    -0.56020572     0.27846976
 c     -2.50522863    -0.28986219    -0.53156166
 h     -2.54591872    -1.07284163    -1.30240046
 h     -3.18731301    -0.53234299     0.23727508
 h     -2.88747278     0.71947706    -1.14373949
 h     -0.24310857     1.37942395     1.90701439
          17

 c      1.33872066    -0.46857984    -0.03706495
 c      0.08379172    -1.06186522     0.00611351
 c     -1.06080557    -0.21928540    -0.14963162
 c     -0.86778655     1.25906754     1.02044263
 c     -0.46160286     1.12826387    -0.42505947
 c      0.91879022     0.76786839    -0.46424105
 h      0.04739246    -2.08432973     0.33352089
 h     -1.77485012     1.99164573     1.13143400
 h     -1.08457068     1.66690608    -1.18696620
 h      1.74135162     1.61769372    -0.59244419
 o      2.40482165    -1.04636167     0.44555982
 h      3.27708463    -0.55606619     0.29312613
 c     -2.49600150    -0.28429049    -0.52622917
 h     -2.54810413    -1.06061269    -1.29752569
 h     -3.19871302    -0.53491368     0.23636878
 h     -2.89019255     0.70792071    -1.12362056
 h     -0.24795181     1.31976174     1.87869265
          17

 c      1.34724475    -0.47027347    -0.03589551
 c      0.09167791    -1.06456114     0.00581891
 c     -1.07352421    -0.23526424    -0.15747036
 c     -0.86551460     1.25901709     1.01870020
 c     -0.47445548     1.15067140    -0.43091196
 c      0.92416649     0.77056040    -0.45960065
 h     -0.00397265    -2.13837302     0.39208228
 h     -1.79563546     2.00297958     1.13220670
 h     -1.02886927     1.65628547    -1.16598015
 h      1.74612298     1.61567399    -0.62738055
 o      2.40403970    -1.04527059     0.44483988
 h      3.25790764    -0.55773552     0.30910497
 c     -2.48734108    -0.27814409    -0.52288411
 h     -2.55379342    -1.05085344    -1.29392209
 h     -3.21563083    -0.53970690     0.24332132
 h     -2.88302186     0.67619355    -1.08785161
 h     -0.24199076     1.25218838     1.85757071
          17

 c      1.35322719    -0.47087361    -0.03518160
 c      0.09743715    -1.07031694     0.00730509
 c     -1.08510215    -0.24866601    -0.16414762
 c     -0.86583950     1.26039018     1.01439881
 c     -0.48639835     1.17039632    -0.43548727
 c      0.93399248     0.77723202    -0.45572180
 h     -0.05509885    -2.18199352     0.44305825
 h     -1.80174752     1.99572420     1.13388710
 h     -0.97502663     1.65745754    -1.15445757
 h      1.73557623     1.60019501    -0.65816097
 o      2.40447344    -1.04422438     0.44400243
 h      3.22998367    -0.56212897     0.32536621
 c     -2.48013076    -0.27214538    -0.52090645
 h     -2.56301630    -1.04427335    -1.29231429
 h     -3.23283741    -0.54546500     0.25343791
 h     -2.86715715     0.63082581    -1.04037154
 h     -0.22278749     1.17773372     1.84814795
          17

 c      1.35635300    -0.47023763    -0.03497027
 c      0.10040514    -1.07957625     0.01086616
 c     -1.09456661    -0.25914411    -0.16966724
 c     -0.86854192     1.26313450     1.00776604
 c     -0.49584807     1.18580746    -0.43717790
 c      0.94746531     0.78742207    -0.45264735
 h     -0.10168325    -2.20514410     0.48164366
 h     -1.79236320     1.97033655     1.13769041
 h     -0.93646412     1.68238691    -1.16963393
 h      1.71303576     1.57448992    -0.68383769
 o      2.40564239    -1.04365481     0.44320411
 h      3.20428914    -0.56348087     0.34043611
 c     -2.47500921    -0.26754175    -0.51943304
 h     -2.57559341    -1.04090904    -1.29273111
 h     -3.24525787    -0.55101698     0.26228558
 h     -2.84663496     0.58456764    -0.98866980
 h     -0.19416470     1.09777603     1.84670064
          17

 c      1.35644731    -0.46829134    -0.03525303
 c      0.10009326    -1.09218305     0.01657929
 c     -1.10110779    -0.26655296    -0.17407213
 c     -0.87269395     1.26681445     0.99955957
 c     -0.50220426     1.19630181    -0.43567871
 c      0.96347569     0.80022816    -0.45025830
 h     -0.14032222    -2.20409083     0.50529914
 h     -1.77044254     1.93006752     1.14500928
 h     -0.91553258     1.73311483    -1.21465756
 h      1.68573663     1.54575105    -0.70492555
 o      2.40693143    -1.04399229     0.44254608
 h      3.19238075    -0.55539757     0.35308267
 c     -2.47211933    -0.26614295    -0.51744498
 h     -2.59113243    -1.04003334    -1.29461254
 h     -3.24950334    -0.55569234     0.26709059
 h     -2.82903760     0.55719785    -0.94384662
 h     -0.16447567     1.01557465     1.84424526
          17

 c      1.35349422    -0.46503918    -0.03596651
 c      0.09623574    -1.10757499     0.02435313
 c     -1.10413837    -0.27091244    -0.17744134
 c     -0.87695812     1.27058802     0.99056414
 c     -0.50587599     1.20259661    -0.43243908
 c      0.98059311     0.81430504    -0.44823450
 h     -0.16867067    -2.17936315     0.51327878
 h     -1.74354393     1.88137377     1.15763736
 h     -0.90352939     1.79815816    -1.27330806
 h      1.66503602     1.52536506    -0.72401672
 o      2.40808559    -1.04537423     0.44202098
 h      3.19835497    -0.53551972     0.36316408
 c     -2.47130390    -0.26961905    -0.51416940
 h     -2.60907034    -1.04036427    -1.29718541
 h     -3.24432211    -0.55941545     0.26708436
 h     -2.82213382     0.56751869    -0.91573867
 h     -0.14219456     0.93596817     1.83236707
          17

 c      1.34764188    -0.46058157    -0.03699216
 c      0.08882527    -1.12480944     0.03392245
 c     -1.10332736    -0.27235945    -0.17988704
 c     -0.87980021     1.27333134     0.98127266
 c     -0.50735247     1.20580543    -0.42927234
 c      0.99732178     0.82819268    -0.44612816
 h     -0.18568501    -2.13558733     0.50675787
 h     -1.72396181     1.83365569     1.17810431
 h     -0.89167049     1.86295150    -1.32595077
 h      1.66314352     1.52556784    -0.74513811
 o      2.40943408    -1.04748328     0.44151781
 h      3.21530302    -0.50812184     0.37160615
 c     -2.47271677    -0.27799148    -0.50976580
 h     -2.62874652    -1.04052938    -1.29989753
 h     -3.23058627    -0.56268604     0.26347029
 h     -2.82631934     0.61580492    -0.90430442
 h     -0.13319165     0.86397229     1.80617618
          17

 c      1.33919085    -0.45513902    -0.03815628
 c      0.07816534    -1.14242845     0.04477088
 c     -1.09864161    -0.27110944    -0.18156168
 c     -0.87988780     1.27400150     0.97186284
 c     -0.50682688     1.20679899    -0.42744404
 c      1.01278536     0.84107687    -0.44366638
 h     -0.19233950    -2.08321577     0.48978719
 h     -1.72457364     1.79594548     1.20927973
 h     -0.87552864     1.91700068    -1.35981242
 h      1.68503249     1.55102945    -0.77031951
 o      2.41150785    -1.04975779     0.44088530
 h      3.23157503    -0.48075890     0.37946441
 c     -2.47678379    -0.28950825    -0.50519007
 h     -2.64947355    -1.03949704    -1.30264689
 h     -3.21118326    -0.56649312     0.25929691
 h     -2.83472427     0.68252672    -0.90083661
 h     -0.14011434     0.80365818     1.76449758
          17

 c      1.32857003    -0.44905082    -0.03923916
 c      0.06492850    -1.15825684     0.05601944
 c     -1.09037822    -0.26744240    -0.18266394
 c     -0.87689499     1.27221233     0.96242517
 c     -0.50429291     1.20616521    -0.42766880
 c      1.02710456     0.85320947    -0.44100875
 h     -0.19268723    -2.04110970     0.47063917
 h     -1.74924711     1.77081337     1.25199669
 h     -0.85389837     1.95417300    -1.36885294
 h      1.72414464     1.59423019    -0.79657840
 o      2.41461090    -1.05167811     0.43997823
 h      3.23795970    -0.45978106     0.38732048
 c     -2.48355136    -0.30212482    -0.50141492
 h     -2.67060429    -1.03677088    -1.30575866
 h     -3.19063102    -0.57214490     0.25908780
 h     -2.84078534     0.74586699    -0.89683072
 h     -0.16242448     0.75739065     1.70937746
          17

 c      1.31631072    -0.44271695    -0.03999886
 c      0.05006727    -1.16964403     0.06653202
 c     -1.07913668    -0.26169763    -0.18342856
 c     -0.87188039     1.26841922     0.95316763
 c     -0.49966624     1.20431732    -0.43029941
 c      1.04088497     0.86535930    -0.43856278
 h     -0.19332818    -2.03407605     0.46058959
 h     -1.78848731     1.75301968     1.30262982
 h     -0.82729527     1.97136362    -1.35145905
 h      1.76858286     1.64191275    -0.81804069
 o      2.41869113    -1.05289872     0.43867060
 h      3.23021724    -0.44844601     0.39527838
 c     -2.49253071    -0.31433525    -0.49906823
 h     -2.69159666    -1.03239997    -1.30983143
 h     -3.17385209    -0.58094243     0.26771664
 h     -2.84137727     0.79124903    -0.88745354
 h     -0.19625145     0.72504650     1.64598146
          17

 c      1.30302143    -0.43650564    -0.04020364
 c      0.03433312    -1.17499384     0.07562979
 c     -1.06574564    -0.25424560    -0.18410729
 c     -0.86664816     1.26351440     0.94424694
 c     -0.49283715     1.20154443    -0.43540265
 c      1.05461510     0.87813529    -0.43666420
 h     -0.19809523    -2.07546055     0.46555137
 h     -1.82731043     1.73529108     1.35448034
 h     -0.79729541     1.96786807    -1.30928812
 h      1.80832439     1.68284746    -0.82963098
 o      2.42336501    -1.05328997     0.43685916
 h      3.20916756    -0.44654301     0.40313599
 c     -2.50301662    -0.32520869    -0.49835818
 h     -2.71205147    -1.02685744    -1.31551485
 h     -3.16399031    -0.59359282     0.28819165
 h     -2.83596153     0.81103861    -0.87074304
 h     -0.23403773     0.70308114     1.58293470
          17

 c      1.28934855    -0.43068368    -0.03966186
 c      0.01791948    -1.17517407     0.08367484
 c     -1.05118370    -0.24544118    -0.18495645
 c     -0.86298556     1.25847401     0.93551411
 c     -0.48366512     1.19795209    -0.44269087
 c      1.06849400     0.89176437    -0.43545712
 h     -0.20382405    -2.15110292     0.47934426
 h     -1.85372187     1.71286453     1.40093572
 h     -0.76658272     1.94598722    -1.24769291
 h      1.83732389     1.71021172    -0.82844366
 o      2.42795603    -1.05296711     0.43446585
 h      3.18049467    -0.45017492     0.41054167
 c     -2.51441797    -0.33427496    -0.49903479
 h     -2.73169191    -1.02083161    -1.32325143
 h     -3.16066742    -0.60967223     0.31950488
 h     -2.82542373     0.80240126    -0.84646202
 h     -0.26506794     0.68420263     1.53182331
          17

 c      1.27591610    -0.42540565    -0.03824029
 c      0.00090846    -1.17228271     0.09142821
 c     -1.03650040    -0.23559593    -0.18623081
 c     -0.86215104     1.25408143     0.92669723
 c     -0.47192058     1.19326624    -0.45134591
 c      1.08247333     0.90611728    -0.43490941
 h     -0.20542320    -2.23400715     0.49143731
 h     -1.86107700     1.68403048     1.43704240
 h     -0.73955892     1.91311199    -1.17756328
 h      1.85301699     1.72110220    -0.81358443
 o      2.43156701    -1.05228347     0.43143577
 h      3.15391323    -0.45200399     0.41716346
 c     -2.52633459    -0.34146397    -0.50046914
 h     -2.75028338    -1.01498826    -1.33303014
 h     -3.16044566    -0.62772882     0.35664069
 h     -2.81158662     0.76639966    -0.81558530
 h     -0.27927517     0.66024949     1.50330321
          17

 c      1.26327532    -0.42072784    -0.03587380
 c     -0.01634021    -1.16804813     0.09937838
 c     -1.02273517    -0.22497332    -0.18816874
 c     -0.86438870     1.25043384     0.91795273
 c     -0.45720618     1.18659516    -0.45988669
 c      1.09629697     0.92075519    -0.43484797
 h     -0.20046870    -2.30298049     0.49488231
 h     -1.84749018     1.64931029     1.45969688
 h     -0.72310935     1.88428323    -1.11693870
 h      1.85577779     1.71593245    -0.78584217
 o      2.43333415    -1.05166538     0.42772989
 h      3.13936876    -0.44397370     0.42289268
 c     -2.53841991    -0.34714073    -0.50185815
 h     -2.76753880    -1.00977379    -1.34424044
 h     -3.15897777    -0.64597829     0.39282881
 h     -2.79730911     0.70882782    -0.78034478
 h     -0.27384108     0.62908401     1.50047302
          17

 c      1.25188487    -0.41662659    -0.03256429
 c     -0.03323401    -1.16351858     0.10768642
 c     -1.01083900    -0.21379815    -0.19096257
 c     -0.86886131     1.24675292     0.91001270
 c     -0.43905041     1.17672003    -0.46662255
 c      1.10947717     0.93492733    -0.43497398
 h     -0.18902684    -2.34594679     0.48687750
 h     -1.81521309     1.61084120     1.46769180
 h     -0.72536180     1.87870978    -1.08592997
 h      1.84911595     1.69857906    -0.74761730
 o      2.43287203    -1.05124862     0.42332353
 h      3.14011811    -0.42316040     0.42789544
 c     -2.55021364    -0.35227272    -0.50239680
 h     -2.78307351    -1.00532437    -1.35571811
 h     -3.15283760    -0.66297824     0.42199422
 h     -2.78695430     0.64265375    -0.74461322
 h     -0.25487836     0.59752601     1.51723352
          17

 c      1.24211166    -0.41302925    -0.02836610
 c     -0.04909927    -1.15925100     0.11631881
 c     -1.00160993    -0.20228287    -0.19472535
 c     -0.87413282     1.24186702     0.90365870
 c     -0.41745370     1.16355805    -0.47105255
 c      1.12124056     0.94754155    -0.43487034
 h     -0.17243056    -2.35731067     0.46717169
 h     -1.77079791     1.57218779     1.46227463
 h     -0.74922905     1.90266941    -1.09047027
 h      1.84035959     1.67697610    -0.70288110
 o      2.43044709    -1.05068924     0.41822051
 h      3.14999722    -0.39477818     0.43233484
 c     -2.56106215    -0.35855689    -0.50136813
 h     -2.79644794    -1.00152082    -1.36602103
 h     -3.14022840    -0.67798078     0.44013578
 h     -2.78663960     0.58977357    -0.71392721
 h     -0.23167148     0.57568169     1.54396294
          17

 c      1.23423187    -0.40985738    -0.02336262
 c     -0.06328947    -1.15544380     0.12513437
 c     -0.99564902    -0.19065206    -0.19947263
 c     -0.87854757     1.23469294     0.89917929
 c     -0.39329720     1.14889168    -0.47429802
 c      1.13058409     0.95725170    -0.43406868
 h     -0.15257784    -2.33593660     0.43702613
 h     -1.72571438     1.53835781     1.44809890
 h     -0.78773628     1.94094211    -1.11710519
 h      1.84022405     1.66247061    -0.65640895
 o      2.42662467    -1.04942563     0.41246182
 h      3.15894728    -0.36790730     0.43612410
 c     -2.57024544    -0.36778400    -0.49832858
 h     -2.80727626    -0.99818436    -1.37386219
 h     -3.12101757    -0.69109622     0.44587086
 h     -2.80250783     0.57365192    -0.69337082
 h     -0.21152262     0.57106571     1.57260107
          17

 c      1.22841996    -0.40706911    -0.01764308
 c     -0.07524392    -1.15190682     0.13389731
 c     -0.99333397    -0.17914749    -0.20512573
 c     -0.88040788     1.22440461     0.89622997
 c     -0.36787428     1.13491335    -0.47773175
 c      1.13669500     0.96291320    -0.43224269
 h     -0.13167900    -2.28506869     0.39894395
 h     -1.69541997     1.51535860     1.43313358
 h     -0.82984235     1.97361288    -1.14885051
 h      1.85818738     1.66496014    -0.61157099
 o      2.42187901    -1.04701305     0.40611478
 h      3.15912821    -0.35003305     0.43899965
 c     -2.57735818    -0.38010438    -0.49344681
 h     -2.81533428    -0.99533222    -1.37852694
 h     -3.09664519    -0.70340112     0.44073207
 h     -2.83605787     0.59896221    -0.68337893
 h     -0.19847789     0.58704416     1.59796503
          17

 c      1.22473458    -0.40468418    -0.01128687
 c     -0.08451899    -1.14786615     0.14224305
 c     -0.99480875    -0.16802156    -0.21152453
 c     -0.87847274     1.21057105     0.89421989
 c     -0.34240218     1.12315724    -0.48218034
 c      1.13964602     0.96426492    -0.42938123
 h     -0.11213344    -2.21440859     0.35689393
 h     -1.69308887     1.50808287     1.42464303
 h     -0.86649758     1.98808916    -1.17473583
 h      1.89465375     1.68524359    -0.56837660
 o      2.41645498    -1.04325857     0.39925742
 h      3.14707925    -0.34481496     0.44071321
 c     -2.58244795    -0.39358344    -0.48750553
 h     -2.82059583    -0.99326004    -1.38001757
 h     -3.07001380    -0.71689703     0.42929159
 h     -2.88237438     0.64633659    -0.67961560
 h     -0.19373493     0.62341525     1.61743184
          17

 c      1.22311627    -0.40277284    -0.00436218
 c     -0.09081751    -1.14167248     0.14965272
 c     -0.99998621    -0.15752015    -0.21844379
 c     -0.87277731     1.19339393     0.89295090
 c     -0.31793769     1.11446961    -0.48800270
 c      1.14051153     0.96199320    -0.42567119
 h     -0.09621663    -2.14368926     0.31649962
 h     -1.71973786     1.51695701     1.42243236
 h     -0.89173905     1.97897406    -1.18932320
 h      1.93977114     1.71431632    -0.52487832
 o      2.41035922    -1.03824371     0.39196771
 h      3.12385184    -0.35173109     0.44119046
 c     -2.58568234    -0.40588778    -0.48149930
 h     -2.82319315    -0.99240397    -1.37887594
 h     -3.04505552    -0.73419503     0.41856547
 h     -2.93435106     0.69202553    -0.67725326
 h     -0.19597648     0.67709826     1.63074982
          17

 c      1.22339935    -0.40141121     0.00306151
 c     -0.09402315    -1.13091968     0.15556326
 c     -1.00856807    -0.14783787    -0.22561256
 c     -0.86471690     1.17372648     0.89262374
 c     -0.29542074     1.10921808    -0.49528988
 c      1.14071719     0.95709053    -0.42126221
 h     -0.08541810    -2.10186144     0.28383300
 h     -1.76338565     1.53731992     1.41870301
 h     -0.90197496     1.94539421    -1.19052238
 h      1.98087102     1.74070598    -0.47987743
 o      2.40336508    -1.03233473     0.38431573
 h      3.09495311    -0.36599953     0.44067567
 c     -2.58716668    -0.41539600    -0.47628697
 h     -2.82334189    -0.99320951    -1.37591830
 h     -3.02550937    -0.75779620     0.41579790
 h     -2.98611746     0.72029884    -0.67310889
 h     -0.20131467     0.74261813     1.64040814
          17

 c      1.22533191    -0.40062555     0.01089393
 c     -0.09419037    -1.11406284     0.15969566
 c     -1.02008797    -0.13905399    -0.23273754
 c     -0.85621849     1.15273354     0.89322885
 c     -0.27567118     1.10741509    -0.50394052
 c      1.14147939     0.95036961    -0.41619855
 h     -0.08014664    -2.10884875     0.26184373
 h     -1.80859853     1.56247558     1.40495418
 h     -0.89553359     1.88963151    -1.17854207
 h      2.00844061     1.75594971    -0.43365632
 o      2.39505862    -1.02615583     0.37636064
 h      3.06969384    -0.37916969     0.43983453
 c     -2.58707032    -0.42130238    -0.47230439
 h     -2.82125620    -0.99606547    -1.37199382
 h     -3.01305817    -0.78887241     0.42466626
 h     -3.03357299     0.72339073    -0.66548414
 h     -0.20352923     0.81309330     1.65185050
          17

 c      1.22859396    -0.40034766     0.01900581
 c     -0.09146229    -1.09233288     0.16220082
 c     -1.03395228    -0.13110913    -0.23952390
 c     -0.84896488     1.13147841     0.89433698
 c     -0.25927767     1.10871865    -0.51362213
 c      1.14362049     0.94236789    -0.41046685
 h     -0.08051584    -2.15342740     0.24891097
 h     -1.84356485     1.58643333     1.37628645
 h     -0.87315150     1.81737526    -1.15620721
 h      2.01738337     1.75557285    -0.38741977
 o      2.38507074    -1.02038901     0.36816783
 h      3.05765571    -0.38253928     0.43956179
 c     -2.58576132    -0.42348038    -0.46941566
 h     -2.81706229    -1.00123430    -1.36775082
 h     -3.00631553    -0.82625989     0.44278065
 h     -3.07398783     0.69877317    -0.65364309
 h     -0.19609997     0.88246548     1.67160002
          17

 c      1.23280440    -0.40041091     0.02722485
 c     -0.08607985    -1.06853368     0.16335428
 c     -1.04945439    -0.12386645    -0.24568263
 c     -0.84392254     1.11066582     0.89552599
 c     -0.24635263     1.11230970    -0.52362738
 c      1.14753204     0.93340342    -0.40405341
 h     -0.08644776    -2.20701655     0.24237024
 h     -1.86139063     1.60480482     1.33145196
 h     -0.83983651     1.73935420    -1.13068168
 h      2.00646128     1.73848249    -0.34268773
 o      2.37351060    -1.01538544     0.35985689
 h      3.06197652    -0.37353591     0.44026767
 c     -2.58374804    -0.42234313    -0.46708916
 h     -2.81072393    -1.00875216    -1.36341493
 h     -3.00180802    -0.86676929     0.46328848
 h     -3.10582299     0.64769028    -0.63752016
 h     -0.17643121     0.94780181     1.70238596
          17

 c      1.23752475    -0.40057360     0.03534323
 c     -0.07844706    -1.04502374     0.16334789
 c     -1.06578906    -0.11719172    -0.25093641
 c     -0.84118758     1.09070117     0.89679235
 c     -0.23623571     1.11675795    -0.53267194
 c      1.15314428     0.92361220    -0.39698443
 h     -0.09719534    -2.24676269     0.24066840
 h     -1.85925048     1.61482366     1.27173336
 h     -0.80755919     1.67297204    -1.11586034
 h      1.97798298     1.70668459    -0.30085905
 o      2.36114814    -1.01102069     0.35163566
 h      3.07654588    -0.35810339     0.44131838
 c     -2.58148278    -0.41875185    -0.46472945
 h     -2.80201680    -1.01834932    -1.35869645
 h     -2.99584170    -0.90655429     0.47872612
 h     -3.12917862     0.57534621    -0.61769091
 h     -0.14842138     1.00873319     1.73969755
          17

 c      1.24227276    -0.40055794     0.04313076
 c     -0.06912391    -1.02327807     0.16229367
 c     -1.08208734    -0.11098132    -0.25503460
 c     -0.84024945     1.07191263     0.89839261
 c     -0.22766991     1.12037172    -0.53908956
 c      1.15990033     0.91291570    -0.38935844
 h     -0.11147737    -2.26028161     0.24312807
 h     -1.83772061     1.61535139     1.20018064
 h     -0.79311520     1.63815410    -1.12999627
 h      1.93823049     1.66578217    -0.26276599
 o      2.34907579    -1.00701712     0.34376789
 h      3.09128955    -0.34545779     0.44145694
 c     -2.57913440    -0.41403483    -0.46187463
 h     -2.79058663    -1.02945377    -1.35293164
 h     -2.98569055    -0.94235497     0.48370649
 h     -3.14711645     0.49235898    -0.59554344
 h     -0.11989559     1.06488777     1.77460816
          17

 c      1.24655349    -0.40010515     0.05035352
 c     -0.05877861    -1.00414378     0.16026649
 c     -1.09746068    -0.10513980    -0.25777628
 c     -0.84033369     1.05460281     0.90045315
 c     -0.22016136     1.12248732    -0.54214434
 c      1.16678781     0.90095960    -0.38138110
 h     -0.12779937    -2.24255420     0.24946759
 h     -1.80091804     1.60725645     1.12126850
 h     -0.80277751     1.64210057    -1.18025060
 h      1.89796798     1.62568248    -0.22809729
 o      2.33830635    -1.00327235     0.33651489
 h      3.09820687    -0.34255400     0.43957459
 c     -2.57638575    -0.41001404    -0.45822671
 h     -2.77608356    -1.04129128    -1.34542979
 h     -2.96990974    -0.97213935     0.47576089
 h     -3.16743361     0.41581547    -0.57338355
 h     -0.09835243     1.11481663     1.79894544
          17

 c      1.24990532    -0.39904703     0.05680203
 c     -0.04812983    -0.98805358     0.15732789
 c     -1.11104441    -0.09954233    -0.25903356
 c     -0.84052188     1.03893242     0.90281622
 c     -0.21479412     1.12399557    -0.54290723
 c      1.17255340     0.88723904    -0.37338533
 h     -0.14467582    -2.19343486     0.25961327
 h     -1.75716606     1.59414601     1.04049105
 h     -0.82338061     1.67300668    -1.25247945
 h      1.87066267     1.59922251    -0.19510875
 o      2.32958829    -0.99994396     0.33009697
 h      3.09368359    -0.35226707     0.43511424
 c     -2.57251165    -0.40859046    -0.45367416
 h     -2.75831972    -1.05304874    -1.33588383
 h     -2.94826200    -0.99538835     0.45532283
 h     -3.20152443     0.36485114    -0.55373734
 h     -0.08885546     1.15644611     1.80776497
          17

 c      1.25195276    -0.39738978     0.06232797
 c     -0.03787376    -0.97504387     0.15353017
 c     -1.12203566    -0.09401812    -0.25875979
 c     -0.83980180     1.02481599     0.90511278
 c     -0.21291414     1.12608528    -0.54300537
 c      1.17628011     0.87169456    -0.36574259
 h     -0.16086604    -2.11737316     0.27377125
 h     -1.71872863     1.58263083     0.96335025
 h     -0.83789263     1.71476393    -1.32613158
 h      1.86561160     1.59554346    -0.16189324
 o      2.32332987    -0.99741479     0.32467077
 h      3.07886384    -0.37336889     0.42818715
 c     -2.56714287    -0.41059927    -0.44840761
 h     -2.73739275    -1.06405564    -1.32470406
 h     -2.92163240    -1.01329182     0.42562783
 h     -3.25530531     0.34758653    -0.53758704
 h     -0.09372895     1.18781453     1.79953236
          17

 c      1.25246702    -0.39538519     0.06687856
 c     -0.02859324    -0.96458071     0.14889567
 c     -1.12973556    -0.08837382    -0.25698254
 c     -0.83740994     1.01204689     0.90690483
 c     -0.21517481     1.12945005    -0.54359518
 c      1.17796379     0.85538827    -0.35866623
 h     -0.17586209    -2.02531881     0.29281490
 h     -1.69780416     1.58014644     0.89388276
 h     -0.83626582     1.75640331    -1.38655160
 h      1.88079182     1.61235355    -0.12897867
 o      2.31953156    -0.99624903     0.32031230
 h      3.05980690    -0.40066082     0.41960853
 c     -2.56095773    -0.41522497    -0.44294722
 h     -2.71373606    -1.07388218    -1.31312573
 h     -2.89202559    -1.02883204     0.39256656
 h     -3.32096679     0.35459739    -0.52382945
 h     -0.11258068     1.20758862     1.77586168
          17

 c      1.25142602    -0.39353585     0.07050656
 c     -0.02064734    -0.95529865     0.14335561
 c     -1.13361674    -0.08242546    -0.25379935
 c     -0.83349475     1.00066967     0.90768427
 c     -0.22155441     1.13432662    -0.54532069
 c      1.17825041     0.84028631    -0.35219051
 h     -0.19083773    -1.93767287     0.31917989
 h     -1.69900220     1.58992097     0.83437233
 h     -0.81482658     1.79194189    -1.42559336
 h      1.90571001     1.63810026    -0.09961301
 o      2.31778107    -0.99711968     0.31701573
 h      3.04677177    -0.42575223     0.41075996
 c     -2.55510772    -0.42094391    -0.43795536
 h     -2.68808209    -1.08230312    -1.30300242
 h     -2.86236496    -1.04644044     0.36389568
 h     -3.38365714     0.36996315    -0.51089350
 h     -0.14192739     1.21548336     1.74175555
          17

 c      1.24905352    -0.39249635     0.07334003
 c     -0.01411541    -0.94521540     0.13669557
 c     -1.13340325    -0.07600926    -0.24937401
 c     -0.82937605     0.99113161     0.90666783
 c     -0.23157871     1.14068950    -0.54849823
 c      1.17774284     0.82843035    -0.34633742
 h     -0.20925467    -1.88177573     0.35767783
 h     -1.71655118     1.60841503     0.78693031
 h     -0.77365714     1.81848000    -1.43938689
 h      1.92960997     1.66056821    -0.07744336
 o      2.31750536    -1.00058615     0.31473361
 h      3.04983279    -0.44057532     0.40292582
 c     -2.55043565    -0.42649979    -0.43398884
 h     -2.66134610    -1.08919004    -1.29635014
 h     -2.83561023    -1.07060287     0.34696248
 h     -3.43115425     0.38150838    -0.49781836
 h     -0.17463953     1.21274053     1.70622490
          17

 c      1.24582508    -0.39287975     0.07551774
 c     -0.00906232    -0.93334956     0.12878701
 c     -1.12912950    -0.06898059    -0.24392770
 c     -0.82696995     0.98397527     0.90275839
 c     -0.24447571     1.14836852    -0.55320323
 c      1.17670520     0.82138713    -0.34119267
 h     -0.23396233    -1.87308171     0.41274708
 h     -1.74010099     1.62873392     0.75422488
 h     -0.71524361     1.83524076    -1.42712482
 h      1.94538486     1.67154081    -0.06492541
 o      2.31847955    -1.00674490     0.31344753
 h      3.07097601    -0.44324349     0.39627967
 c     -2.54735586    -0.43126155    -0.43125561
 h     -2.63448928    -1.09435688    -1.29476074
 h     -2.81334856    -1.10327636     0.34522250
 h     -3.45639053     0.38239022    -0.48424069
 h     -0.20062093     1.20222133     1.68168950
          17

 c      1.24241309    -0.39506288     0.07712217
 c     -0.00596737    -0.92117510     0.12011293
 c     -1.12115651    -0.06122844    -0.23773032
 c     -0.82789424     0.97961844     0.89502895
 c     -0.25924063     1.15704892    -0.55923543
 c      1.17511148     0.82004533    -0.33685471
 h     -0.26216956    -1.89817340     0.48184153
 h     -1.76090504     1.64487290     0.73855547
 h     -0.64429864     1.84384775    -1.39136573
 h      1.94962418     1.66721971    -0.06311514
 o      2.32100883    -1.01516375     0.31318211
 h      3.10178574    -0.43940094     0.38980938
 c     -2.54599023    -0.43526891    -0.42951999
 h     -2.60843006    -1.09739290    -1.29887139
 h     -2.79512654    -1.14207004     0.35632355
 h     -3.45648415     0.36970018    -0.47016268
 h     -0.21106350     1.18696630     1.67912519
          17

 c      1.23955082    -0.39909401     0.07814064
 c     -0.00549124    -0.91119536     0.11166779
 c     -1.11014291    -0.05271788    -0.23110104
 c     -0.83274320     0.97847503     0.88351002
 c     -0.27464939     1.16614112    -0.56597554
 c      1.17274580     0.82453842    -0.33336632
 h     -0.28757353    -1.93120727     0.55601047
 h     -1.77380374     1.65322962     0.74101293
 h     -0.56808775     1.84989484    -1.33973153
 h      1.94196803     1.64764938    -0.07187642
 o      2.32553615    -1.02521559     0.31394812
 h      3.13035045    -0.43702242     0.38233616
 c     -2.54618654    -0.43906053    -0.42828593
 h     -2.58401855    -1.09759665    -1.30813611
 h     -2.77926552    -1.18137114     0.37389874
 h     -3.43192900     0.34352831    -0.45580275
 h     -0.20502140     1.16762380     1.69988486
          17

 c      1.23786445    -0.40471907     0.07846204
 c     -0.00796273    -0.90524731     0.10440906
 c     -1.09698110    -0.04351466    -0.22441270
 c     -0.84103477     0.98098127     0.86937579
 c     -0.28933528     1.17460314    -0.57225687
 c      1.16923066     0.83421957    -0.33069841
 h     -0.30535834    -1.95326548     0.62609274
 h     -1.77695443     1.65251463     0.76128606
 h     -0.49594519     1.86504548    -1.28655190
 h      1.92509689     1.61665052    -0.08996120
 o      2.33226300    -1.03636795     0.31570307
 h      3.14789598    -0.44184342     0.37323043
 c     -2.54741872    -0.44344350    -0.42707365
 h     -2.56204560    -1.09409670    -1.32103041
 h     -2.76411413    -1.21515091     0.39098611
 h     -3.38694858     0.30717072    -0.44150520
 h     -0.19027057     1.14235679     1.73400821
          17

 c      1.23775313    -0.41148239     0.07790433
 c     -0.01322505    -0.90425060     0.09903309
 c     -1.08270834    -0.03378481    -0.21807645
 c     -0.85176560     0.98736833     0.85430398
 c     -0.30209595     1.18114786    -0.57671613
 c      1.16398820     0.84770046    -0.32878956
 h     -0.31337207    -1.95486670     0.68546642
 h     -1.77140090     1.64351699     0.79778124
 h     -0.43603697     1.90485638    -1.24892018
 h      1.90536983     1.58224014    -0.11495233
 o      2.34104520    -1.04827055     0.31835250
 h      3.15090542    -0.45607435     0.36246465
 c     -2.54866076    -0.44941309    -0.42556932
 h     -2.54324881    -1.08611827    -1.33558167
 h     -2.74868948    -1.23894177     0.40223706
 h     -3.33090512     0.26838364    -0.42763267
 h     -0.17707785     1.10946711     1.76771355
          17

 c      1.23934712    -0.41886322     0.07626383
 c     -0.02072045    -0.90845798     0.09600275
 c     -1.06839925    -0.02380048    -0.21249506
 c     -0.86383873     0.99748515     0.83987508
 c     -0.31227054     1.18537100    -0.57895151
 c      1.15623984     0.86304645    -0.32758826
 h     -0.31138539    -1.93281902     0.72995421
 h     -1.76104866     1.62911200     0.84789381
 h     -0.39113824     1.97587415    -1.23323073
 h      1.89286089     1.55610386    -0.14353930
 o      2.35140442    -1.06076742     0.32176545
 h      3.14124614    -0.47836284     0.35041676
 c     -2.54836531    -0.45816166    -0.42365101
 h     -2.52828964    -1.07328297    -1.34999155
 h     -2.73273734    -1.25050954     0.40461081
 h     -3.27908652     0.24036807    -0.41436197
 h     -0.17314644     1.06894237     1.79001006
          17

 c      1.24252681    -0.42640534     0.07336828
 c     -0.02962748    -0.91762287     0.09558773
 c     -1.05505178    -0.01394078    -0.20800286
 c     -0.87618732     1.01079177     0.82733599
 c     -0.31961693     1.18854406    -0.57997276
 c      1.14530232     0.87831882    -0.32701534
 h     -0.30046617    -1.88812830     0.75747686
 h     -1.75245522     1.61407186     0.90853916
 h     -0.36017665     2.06618171    -1.22979088
 h      1.89772596     1.54930794    -0.17286782
 o      2.36255108    -1.07390628     0.32579262
 h      3.12603718    -0.50379271     0.33761616
 c     -2.54493185    -0.47072628    -0.42137714
 h     -2.51769394    -1.05585993    -1.36317357
 h     -2.71658783    -1.25000642     0.39749289
 h     -3.24782681     0.23786284    -0.40147229
 h     -0.18247482     1.02227693     1.79441175
          17

 c      1.24697834    -0.43379407     0.06911292
 c     -0.03897965    -0.93100228     0.09781757
 c     -1.04348765    -0.00465054    -0.20482439
 c     -0.88790273     1.02651647     0.81751206
 c     -0.32399927     1.19260819    -0.58108611
 c      1.13125458     0.89235882    -0.32686791
 h     -0.28289369    -1.82585314     0.76853871
 h     -1.75300636     1.60370458     0.97682742
 h     -0.34220425     2.15633801    -1.22545607
 h      1.92222043     1.56474668    -0.20231234
 o      2.37348648    -1.08789620     0.33028988
 h      3.11623544    -0.52472254     0.32441243
 c     -2.53779456    -0.48696519    -0.41895956
 h     -2.51177216    -1.03490613    -1.37509096
 h     -2.70103591    -1.24020303     0.38290653
 h     -3.24203829     0.26519076    -0.38861518
 h     -0.20580263     0.97183010     1.77847265
          17

 c      1.25227132    -0.44086215     0.06347098
 c     -0.04774210    -0.94723126     0.10231221
 c     -1.03429816     0.00363125    -0.20306327
 c     -0.89855391     1.04394786     0.81079011
 c     -0.32539371     1.19906579    -0.58310591
 c      1.11521834     0.90501993    -0.32686341
 h     -0.26251045    -1.75661003     0.76802263
 h     -1.76687819     1.60110247     1.05005151
 h     -0.33681582     2.23125215    -1.21238089
 h      1.95739973     1.59516043    -0.23304752
 o      2.38334855    -1.10288505     0.33513896
 h      3.12130941    -0.53453546     0.31071586
 c     -2.52775392    -0.50508123    -0.41674325
 h     -2.51058958    -1.01213897    -1.38667675
 h     -2.68732111    -1.22668948     0.36579209
 h     -3.25119089     0.31050701    -0.37595851
 h     -0.24098722     0.92023761     1.74339526
          17

 c      1.25794610    -0.44754872     0.05648834
 c     -0.05486280    -0.96420252     0.10804041
 c     -1.02783966     0.01054405    -0.20271625
 c     -0.90846267     1.06266228     0.80717268
 c     -0.32397325     1.20873041    -0.58634652
 c      1.09878472     0.91661140    -0.32679683
 h     -0.24503003    -1.69829736     0.76783985
 h     -1.79191017     1.60534468     1.12460663
 h     -0.34348037     2.28226790    -1.18782329
 h      1.98980458     1.62967629    -0.26591728
 o      2.39187608    -1.11862398     0.34023388
 h      3.14188926    -0.53316940     0.29628390
 c     -2.51596984    -0.52262030    -0.41522035
 h     -2.51402262    -0.98949203    -1.39921270
 h     -2.67706248    -1.21718349     0.35347703
 h     -3.26090033     0.35641200    -0.36410703
 h     -0.28297562     0.86977228     1.69429849
          17

 c      1.26358965    -0.45385369     0.04827569
 c     -0.05940829    -0.97944704     0.11343148
 c     -1.02425728     0.01586944    -0.20370058
 c     -0.91857619     1.08249454     0.80628797
 c     -0.32012538     1.22183086    -0.59078713
 c      1.08338905     0.92738066    -0.32659155
 h     -0.23677565    -1.67226505     0.78554148
 h     -1.82118029     1.61292527     1.19550245
 h     -0.36134818     2.30560819    -1.15210505
 h      2.00857500     1.65964044    -0.30054669
 o      2.39941523    -1.13444749     0.34544171
 h      3.16951352    -0.52752195     0.28137553
 c     -2.50325604    -0.53757260    -0.41490817
 h     -2.52181709    -0.96862656    -1.41347769
 h     -2.67176670    -1.21881868     0.35290718
 h     -3.26148023     0.38975792    -0.35361485
 h     -0.32379815     0.82152183     1.64065190
          17

 c      1.26888266    -0.45979668     0.03899837
 c     -0.06090235    -0.99153403     0.11754915
 c     -1.02352201     0.01957380    -0.20589090
 c     -0.93000746     1.10339074     0.80743701
 c     -0.31442187     1.23810746    -0.59616236
 c      1.07010390     0.93737862    -0.32625676
 h     -0.24052207    -1.68772847     0.83048790
 h     -1.84716823     1.62045309     1.25748570
 h     -0.38931235     2.30140817    -1.10755797
 h      2.00752622     1.67997109    -0.33571219
 o      2.40646004    -1.14961219     0.35059809
 h      3.19374647    -0.52608270     0.26682314
 c     -2.49011713    -0.54888327    -0.41602103
 h     -2.53357017    -0.95067805    -1.42916834
 h     -2.67183674    -1.23404054     0.36602040
 h     -3.24848038     0.40329579    -0.34480969
 h     -0.35388583     0.77470504     1.59484276
          17

 c      1.27360630    -0.46539155     0.02886296
 c     -0.05949788    -1.00092193     0.12111713
 c     -1.02545550     0.02179702    -0.20914399
 c     -0.94346752     1.12522007     0.80999623
 c     -0.30754880     1.25679478    -0.60197519
 c      1.05963800     0.94649737    -0.32584822
 h     -0.25314366    -1.73237037     0.89179165
 h     -1.86446315     1.62602759     1.30640036
 h     -0.42619911     2.27435667    -1.05854614
 h      1.98469656     1.68860690    -0.36986372
 o      2.41331216    -1.16356146     0.35553621
 h      3.20751180    -0.53473742     0.25357439
 c     -2.47695281    -0.55647261    -0.41829844
 h     -2.54865554    -0.93627129    -1.44486610
 h     -2.67594907    -1.25904201     0.38773409
 h     -3.22104671     0.39432322    -0.33781193
 h     -0.36623343     0.72782514     1.56648930
          17

 c      1.27762401    -0.47064478     0.01810397
 c     -0.05565556    -1.00875964     0.12552474
 c     -1.02972935     0.02278441    -0.21328755
 c     -0.95882441     1.14746816     0.81392092
 c     -0.30018162     1.27648566    -0.60746906
 c      1.05232662     0.95450873    -0.32545627
 h     -0.26919407    -1.78648375     0.95021616
 h     -1.87054733     1.62936261     1.33981137
 h     -0.47133244     2.23577015    -1.01207700
 h      1.94189652     1.68607476    -0.40147790
 o      2.41999515    -1.17599575     0.36011399
 h      3.20843877    -0.55564081     0.24227123
 c     -2.46410285    -0.56090156    -0.42124051
 h     -2.56615912    -0.92567742    -1.45847207
 h     -2.68159413    -1.28668690     0.40921466
 h     -3.18100466     0.36376218    -0.33251061
 h     -0.36115846     0.68237619     1.55621842
          17

 c      1.28086889    -0.47555862     0.00697084
 c     -0.04985235    -1.01580143     0.13171039
 c     -1.03586673     0.02281415    -0.21809372
 c     -0.97517748     1.16914379     0.81961382
 c     -0.29281698     1.29508992    -0.61165607
 c      1.04806296     0.96104561    -0.32519596
 h     -0.28423113    -1.83561046     0.99159310
 h     -1.86586587     1.63158080     1.35719906
 h     -0.52567600     2.20454809    -0.97769456
 h      1.88503899     1.67577793    -0.42937130
 o      2.42625385    -1.18687266     0.36423360
 h      3.19885309    -0.58719867     0.23294917
 c     -2.45174302    -0.56306637    -0.42444022
 h     -2.58488744    -0.91898672    -1.46786417
 h     -2.68612731    -1.31032054     0.42239931
 h     -3.13307705     0.31648656    -0.32841605
 h     -0.34564713     0.64424105     1.55712657
          17

 c      1.28334395    -0.48013060    -0.00428120
 c     -0.04252800    -1.02230415     0.14002988
 c     -1.04326419     0.02214688    -0.22327071
 c     -0.99129211     1.18906331     0.82734839
 c     -0.28574186     1.31052274    -0.61363839
 c      1.04622966     0.96552809    -0.32516789
 h     -0.29533924    -1.87175749     1.00863432
 h     -1.85386569     1.63508877     1.36014710
 h     -0.59183075     2.19954913    -0.96390046
 h      1.82483372     1.66479152    -0.45313955
 o      2.43155617    -1.19640106     0.36785929
 h      3.18571482    -0.62416491     0.22475613
 c     -2.43972879    -0.56415345    -0.42773196
 h     -2.60347314    -0.91622374    -1.47153173
 h     -2.68743231    -1.32557802     0.42217184
 h     -3.08592571     0.26266721    -0.32438342
 h     -0.32825745     0.62056634     1.56140601
          17

 c      1.28512192    -0.48435614    -0.01539457
 c     -0.03410293    -1.02821602     0.15045495
 c     -1.05123135     0.02100124    -0.22847965
 c     -1.00589853     1.20614660     0.83695564
 c     -0.27945485     1.32216285    -0.61318352
 c      1.04581042     0.96715793    -0.32539980
 h     -0.30072435    -1.89129047     0.99878734
 h     -1.84091032     1.64348530     1.35241958
 h     -0.66919720     2.22284430    -0.97163973
 h      1.77577378     1.66358962    -0.47355473
 o      2.43516731    -1.20497618     0.37102229
 h      3.17941312    -0.65870628     0.21587716
 c     -2.42752254    -0.56564832    -0.43119486
 h     -2.62055513    -0.91738282    -1.46901820
 h     -2.68412498    -1.33066584     0.40663520
 h     -3.05249909     0.21813733    -0.31838573
 h     -0.31560327     0.61659168     1.56404088
          17

 c      1.28633144    -0.48823868    -0.02611126
 c     -0.02497149    -1.03329766     0.16270135
 c     -1.05904443     0.01956469    -0.23336318
 c     -1.01784757     1.21956403     0.84787005
 c     -0.27502655     1.33099593    -0.61075108
 c      1.04591452     0.96528031    -0.32587045
 h     -0.29945913    -1.89361042     0.96277224
 h     -1.83515790     1.66105122     1.33922768
 h     -0.74979720     2.25826585    -0.99406292
 h      1.75016588     1.68143685    -0.49196989
 o      2.43645951    -1.21294227     0.37377364
 h      3.18887673    -0.68422537     0.20431267
 c     -2.41453150    -0.56885224    -0.43507238
 h     -2.63497376    -0.92241759    -1.46111988
 h     -2.67559867    -1.32631048     0.37691979
 h     -3.04559743     0.19851661    -0.30810914
 h     -0.31151430     0.63467279     1.56306287
          17

 c      1.28712966    -0.49180167    -0.03617724
 c     -0.01545812    -1.03711429     0.17622940
 c     -1.06600130     0.01802055    -0.23756994
 c     -1.02638471     1.22887369     0.85937565
 c     -0.27367759     1.33821809    -0.60693882
 c      1.04646091     0.96006190    -0.32667062
 h     -0.29163155    -1.88127641     0.90449877
 h     -1.84321278     1.69113725     1.32495151
 h     -0.82275810     2.28784547    -1.02290615
 h      1.74974353     1.71831041    -0.50831754
 o      2.43536720    -1.22027996     0.37608155
 h      3.21444442    -0.70036696     0.18955567
 c     -2.40092346    -0.57381990    -0.43960763
 h     -2.64591464    -0.93121994    -1.44985910
 h     -2.66214843    -1.31588362     0.33720195
 h     -3.06773595     0.20663544    -0.29300499
 h     -0.31705974     0.67437091     1.55901033
          17

 c      1.28767912    -0.49508739    -0.04534940
 c     -0.00574605    -1.03890124     0.19015498
 c     -1.07146691     0.01656033    -0.24076921
 c     -1.03155031     1.23421815     0.87085081
 c     -0.27625688     1.34448058    -0.60216212
 c      1.04811294     0.95259059    -0.32807120
 h     -0.27896696    -1.86160238     0.83203703
 h     -1.86570352     1.73373314     1.31044824
 h     -0.87957047     2.30056121    -1.05212756
 h      1.76583240     1.76375064    -0.52036192
 o      2.43243776    -1.22661571     0.37779291
 h      3.24712182    -0.71283656     0.17322372
 c     -2.38781905    -0.57915355    -0.44497483
 h     -2.65295844    -0.94355567    -1.43817851
 h     -2.64518712    -1.30547220     0.29472739
 h     -3.10833909     0.23014620    -0.27541481
 h     -0.33027212     0.73250055     1.55488831
          17

 c      1.28814308    -0.49813412    -0.05340556
 c      0.00419094    -1.03739096     0.20319723
 c     -1.07490931     0.01537677    -0.24265523
 c     -1.03432074     1.23639346     0.88173973
 c     -0.28308917     1.34993341    -0.59663525
 c      1.05155802     0.94422091    -0.33038183
 h     -0.26563767    -1.84877868     0.75823227
 h     -1.89633430     1.78449957     1.29301009
 h     -0.91522704     2.29166874    -1.07803318
 h      1.78748753     1.80455082    -0.52544391
 o      2.42840112    -1.23153968     0.37871431
 h      3.27538923    -0.72827439     0.15775745
 c     -2.37648869    -0.58307747    -0.45138114
 h     -2.65599481    -0.95895343    -1.42930748
 h     -2.62712101    -1.30297487     0.25874679
 h     -3.15311913     0.25349207    -0.25882856
 h     -0.34554049     0.80314228     1.55661020
          17

 c      1.28870312    -0.50093816    -0.06016037
 c      0.01450376    -1.03104213     0.21400604
 c     -1.07592789     0.01464806    -0.24294666
 c     -1.03624056     1.23658467     0.89135327
 c     -0.29402422     1.35441128    -0.59042078
 c      1.05708002     0.93605738    -0.33382475
 h     -0.25746897    -1.86138540     0.69693877
 h     -1.92582906     1.83659914     1.26909117
 h     -0.92765071     2.26047950    -1.09865264
 h      1.80675011     1.83073370    -0.52198263
 o      2.42380831    -1.23482326     0.37869907
 h      3.29086298    -0.75073519     0.14502437
 c     -2.36783069    -0.58436072    -0.45898906
 h     -2.65500941    -0.97662623    -1.42593334
 h     -2.61023258    -1.31498144     0.23704605
 h     -3.19128725     0.26595276    -0.24608192
 h     -0.35411651     0.87881312     1.57258354
          17

 c      1.28959449    -0.50340893    -0.06548949
 c      0.02503172    -1.01926509     0.22201937
 c     -1.07427947     0.01452019    -0.24139588
 c     -1.03867749     1.23584602     0.89902328
 c     -0.30851057     1.35752761    -0.58344951
 c      1.06456058     0.92883654    -0.33851041
 h     -0.25714592    -1.90824190     0.65309503
 h     -1.94635371     1.88335590     1.23652368
 h     -0.91738025     2.20940438    -1.11357428
 h      1.81929441     1.83672515    -0.50968479
 o      2.41891679    -1.23645604     0.37768436
 h      3.29004801    -0.78108017     0.13574438
 c     -2.36243578    -0.58271119    -0.46763012
 h     -2.64984321    -0.99544288    -1.42942440
 h     -2.59502327    -1.34233842     0.23138975
 h     -3.21647352     0.26210404    -0.23895960
 h     -0.34851378     0.95394833     1.60970959
          17

 c      1.29112074    -0.50535335    -0.06934845
 c      0.03499043    -1.00338762     0.22772309
 c     -1.06990733     0.01507882    -0.23781082
 c     -1.04207306     1.23473416     0.90465728
 c     -0.32561864     1.35865732    -0.57548351
 c      1.07360544     0.92294817    -0.34444643
 h     -0.26064668    -1.97701052     0.61990566
 h     -1.95340448     1.91978076     1.19493412
 h     -0.88806741     2.14444167    -1.12460394
 h      1.82371670     1.82079634    -0.48927311
 o      2.41367201    -1.23662127     0.37570494
 h      3.27459291    -0.81733660     0.12929442
 c     -2.36068942    -0.57871823    -0.47675535
 h     -2.64007166    -1.01395034    -1.43943436
 h     -2.57999383    -1.37905375     0.23671129
 h     -3.22565793     0.24027105    -0.23838600
 h     -0.32939903     1.02778919     1.66660898
          17

 c      1.29360840    -0.50650641    -0.07177124
 c      0.04337400    -0.98562580     0.23181619
 c     -1.06296686     0.01631591    -0.23207710
 c     -1.04589975     1.23347285     0.90885736
 c     -0.34402130     1.35685249    -0.56600391
 c      1.08362860     0.91842868    -0.35153524
 h     -0.26149341    -2.04586227     0.58880363
 h     -1.94583894     1.94297761     1.14534512
 h     -0.84745543     2.07644031    -1.13730125
 h      1.82119702     1.78478965    -0.46225097
 o      2.40769746    -1.23566626     0.37290463
 h      3.25147730    -0.85512396     0.12353865
 c     -2.36266610    -0.57343539    -0.48573731
 h     -2.62509839    -1.03048707    -1.45413548
 h     -2.56318849    -1.41612012     0.24503962
 h     -3.21861289     0.20165231    -0.24452498
 h     -0.30589576     1.10207169     1.73276570
          17

 c      1.29732113    -0.50658082    -0.07285284
 c      0.04941892    -0.96783439     0.23468845
 c     -1.05383251     0.01811529    -0.22416636
 c     -1.04927046     1.23227787     0.91239374
 c     -0.36209566     1.35091490    -0.55414510
 c      1.09386364     0.91489920    -0.35956487
 h     -0.25530325    -2.09763463     0.55547668
 h     -1.92548020     1.95219636     1.08977046
 h     -0.80678146     2.02052834    -1.16192916
 h      1.81588208     1.73459343    -0.43073856
 o      2.40036495    -1.23403855     0.36952731
 h      3.23202309    -0.88866618     0.11498825
 c     -2.36794689    -0.56802673    -0.49415589
 h     -2.60441985    -1.04339941    -1.47095074
 h     -2.54352331    -1.44570546     0.24942672
 h     -3.19845991     0.15053518    -0.25657763
 h     -0.28863989     1.17707655     1.79517508
          17

 c      1.30237285    -0.50530601    -0.07273152
 c      0.05272730    -0.95123323     0.23646197
 c     -1.04307636     0.02025789    -0.21412791
 c     -1.05136274     1.23137943     0.91577812
 c     -0.37843900     1.34006762    -0.53913195
 c      1.10334672     0.91152383    -0.36822734
 h     -0.24037874    -2.12267038     0.51919495
 h     -1.89697132     1.94901797     1.03089055
 h     -0.77500402     1.98855303    -1.20857117
 h      1.81546572     1.68061542    -0.39712671
 o      2.39113384    -1.23212666     0.36582906
 h      3.22673232    -0.91341156     0.10024414
 c     -2.37546081    -0.56370564    -0.50189741
 h     -2.57790209    -1.05128641    -1.48738530
 h     -2.52105559    -1.46286173     0.24541205
 h     -3.17327364     0.09534667    -0.27227944
 h     -0.28493529     1.25100691     1.84381808
          17

 c      1.30866074    -0.50245775    -0.07157400
 c      0.05324413    -0.93655214     0.23712604
 c     -1.03142587     0.02243210    -0.20206902
 c     -1.05148605     1.23089500     0.91922761
 c     -0.39245749     1.32489871    -0.52128484
 c      1.11103502     0.90720941    -0.37719279
 h     -0.21689631    -2.11700462     0.48108864
 h     -1.86765013     1.93752348     0.97160026
 h     -0.75182371     1.97824255    -1.27559910
 h      1.82994050     1.63581385    -0.36332008
 o      2.38008628    -1.23007700     0.36191587
 h      3.23703972    -0.92906702     0.07863153
 c     -2.38344225    -0.56177103    -0.50913822
 h     -2.54593263    -1.05319592    -1.50165876
 h     -2.49671884    -1.46561886     0.23101887
 h     -3.15723029     0.04908273    -0.28755380
 h     -0.29816940     1.32107759     1.87285266
          17

 c      1.31583563    -0.49788428    -0.06955968
 c      0.05122489    -0.92415230     0.23660717
 c     -1.01970727     0.02425150    -0.18813386
 c     -1.04910126     1.23080039     0.92278904
 c     -0.40405757     1.30708614    -0.50212192
 c      1.11629098     0.90123884    -0.38618909
 h     -0.18634209    -2.08102742     0.44323252
 h     -1.84651261     1.92359367     0.91432311
 h     -0.73117766     1.97637665    -1.34849830
 h      1.86579210     1.60896010    -0.33019136
 o      2.36802409    -1.22782185     0.35769259
 h      3.25387928    -0.93918515     0.05301358
 c     -2.38989074    -0.56327958    -0.51619110
 h     -2.50940297    -1.04876391    -1.51310459
 h     -2.47200209    -1.45483752     0.20654411
 h     -3.16619617     0.02512730    -0.29785840
 h     -0.32864124     1.38436762     1.88002772
          17

 c      1.32332857    -0.49152265    -0.06686355
 c      0.04721210    -0.91400214     0.23479079
 c     -1.00877355     0.02528731    -0.17248831
 c     -1.04401932     1.23108460     0.92639619
 c     -0.41301890     1.28835585    -0.48336654
 c      1.11943123     0.89385219    -0.39496715
 h     -0.15141817    -2.01991756     0.40840092
 h     -1.84126083     1.91237179     0.86047313
 h     -0.70866871     1.97057812    -1.41122903
 h      1.91927063     1.59841468    -0.29849349
 o      2.35598218    -1.22527933     0.35299449
 h      3.26525857    -0.94786436     0.02761520
 c     -2.39375025    -0.56818987    -0.52318711
 h     -2.46955001    -1.03829297    -1.52237682
 h     -2.44871328    -1.43442220     0.17466189
 h     -3.20483089     0.02721275    -0.30198311
 h     -0.37407999     1.43839581     1.86637322
          17

 c      1.33043565    -0.48339222    -0.06364509
 c      0.04199959    -0.90548761     0.23152132
 c     -0.99943550     0.02511050    -0.15531106
 c     -1.03672383     1.23197383     0.92975914
 c     -0.41888884     1.27004608    -0.46633210
 c      1.12153546     0.88598300    -0.40322605
 h     -0.11619099    -1.94601325     0.38015883
 h     -1.85443290     1.90492023     0.81081008
 h     -0.68314322     1.95380839    -1.45297027
 h      1.97832249     1.59534771    -0.27007006
 o      2.34479390    -1.22247051     0.34771740
 h      3.26280824    -0.95767783     0.00580785
 c     -2.39545368    -0.57505861    -0.52999806
 h     -2.42773881    -1.02266321    -1.53130393
 h     -2.42881123    -1.41168974     0.14069850
 h     -3.26090330     0.04609913    -0.30345740
 h     -0.42949428     1.48171213     1.83677682
          17

 c      1.33643507    -0.47358048    -0.06004623
 c      0.03654809    -0.89718819     0.22660978
 c     -0.99241780     0.02335111    -0.13678970
 c     -1.02847927     1.23389928     0.93213036
 c     -0.42114255     1.25313433    -0.45186903
 c      1.12375677     0.87860133    -0.41065091
 h     -0.08588919    -1.88153537     0.36291270
 h     -1.88223677     1.89759058     0.76645041
 h     -0.65538225     1.92335789    -1.46823542
 h      2.03035894     1.59120247    -0.24745926
 o      2.33493862    -1.21952043     0.34186278
 h      3.24374779    -0.96941718    -0.01077117
 c     -2.39599829    -0.58187422    -0.53655473
 h     -2.38527157    -1.00301150    -1.54219286
 h     -2.41419290    -1.39676694     0.11214019
 h     -3.31664371     0.06867464    -0.30700748
 h     -0.48673314     1.51481163     1.80129654
          17

 c      1.34070209    -0.46224242    -0.05619463
 c      0.03178124    -0.88729335     0.21992116
 c     -0.98833596     0.01978072    -0.11712456
 c     -1.02101049     1.23717346     0.93222691
 c     -0.41932909     1.23829942    -0.44044444
 c      1.12692490     0.87240921    -0.41698616
 h     -0.06521512    -1.85372778     0.36105119
 h     -1.91735111     1.88494774     0.72919845
 h     -0.62707205     1.87934501    -1.45552826
 h      2.06664867     1.58096228    -0.23292093
 o      2.32650481    -1.21662627     0.33554702
 h      3.21101320    -0.98235739    -0.02251292
 c     -2.39612063    -0.58698003    -0.54294150
 h     -2.34328146    -0.98033040    -1.55674806
 h     -2.40638932    -1.39918434     0.09582469
 h     -3.35874251     0.08523233    -0.31576564
 h     -0.53513994     1.54098137     1.77537624
          17

 c      1.34279698    -0.44961147    -0.05220504
 c      0.02830502    -0.87540263     0.21161709
 c     -0.98768528     0.01439907    -0.09654693
 c     -1.01584353     1.24184220     0.92872856
 c     -0.41314741     1.22589850    -0.43215674
 c      1.13149917     0.86783978    -0.42206271
 h     -0.05549027    -1.87365234     0.37619755
 h     -1.95250200     1.86284975     0.70095447
 h     -0.60047234     1.82421372    -1.41698819
 h      2.08273056     1.56296785    -0.22798458
 o      2.31917124    -1.21402977     0.32901044
 h      3.17316658    -0.99447860    -0.03208525
 c     -2.39616766    -0.58966056    -0.54910652
 h     -2.30276158    -0.95521770    -1.57512422
 h     -2.40636244    -1.42209836     0.09327416
 h     -3.37986286     0.09048743    -0.33105464
 h     -0.56561250     1.56501995     1.77444021
          17

 c      1.34251049    -0.43601710    -0.04816948
 c      0.02636834    -0.86355076     0.20232308
 c     -0.99081894     0.00746281    -0.07533635
 c     -1.01362415     1.24798900     0.92131811
 c     -0.40245604     1.21586682    -0.42662358
 c      1.13761294     0.86511551    -0.42579876
 h     -0.05458061    -1.92380492     0.40502705
 h     -1.98236559     1.82962374     0.68306180
 h     -0.57855824     1.76332111    -1.35970828
 h      2.07781525     1.53816053    -0.23336770
 o      2.31229148    -1.21197715     0.32259414
 h      3.14280885    -1.00295113    -0.04411724
 c     -2.39619838    -0.59024569    -0.55470108
 h     -2.26468039    -0.92791038    -1.59566042
 h     -2.41444862    -1.45992538     0.09906050
 h     -3.37722527     0.08254638    -0.35293097
 h     -0.57680027     1.58859389     1.80238592
          17

 c      1.33986941    -0.42189929    -0.04414072
 c      0.02602226    -0.85447116     0.19290066
 c     -0.99788719    -0.00059136    -0.05380684
 c     -1.01405921     1.25593649     0.91101965
 c     -0.38722896     1.20758891    -0.42273717
 c      1.14506657     0.86426401    -0.42820619
 h     -0.05950527    -1.97769297     0.44135578
 h     -2.00408554     1.78599868     0.67600706
 h     -0.56547980     1.70625525    -1.29856948
 h      2.05474979     1.50987879    -0.24891460
 o      2.30527124    -1.21062674     0.31659592
 h      3.13053461    -1.00556820    -0.06288738
 c     -2.39604963    -0.58967309    -0.55931570
 h     -2.23004034    -0.89854167    -1.61543581
 h     -2.43028933    -1.50252723     0.10455974
 h     -3.35174593     0.06222181    -0.38051304
 h     -0.57534428     1.60798847     1.84797173
          17

 c      1.33512050    -0.40779279    -0.04012696
 c      0.02713946    -0.85006388     0.18414215
 c     -1.00875787    -0.00928702    -0.03226552
 c     -1.01642443     1.26595184     0.89935881
 c     -0.36750522     1.19994841    -0.41860225
 c      1.15325071     0.86507901    -0.42940957
 h     -0.06770694    -2.01678164     0.47917659
 h     -2.01740285     1.73473569     0.67933486
 h     -0.56684969     1.66661853    -1.25684789
 h      2.02077933     1.48427052    -0.27346325
 o      2.29809668    -1.20994114     0.31103839
 h      3.13668550    -1.00256970    -0.08854425
 c     -2.39530213    -0.58902697    -0.56275252
 h     -2.19978714    -0.86743561    -1.63129423
 h     -2.45287517    -1.54052139     0.10232915
 h     -3.30847583     0.03321085    -0.41201548
 h     -0.56972619     1.61788154     1.89474432
          17

 c      1.32869472    -0.39428601    -0.03609629
 c      0.02935675    -0.85121747     0.17666308
 c     -1.02296409    -0.01824585    -0.01097420
 c     -1.01989627     1.27797482     0.88763061
 c     -0.34352937     1.19201576    -0.41258448
 c      1.16110368     0.86707947    -0.42964508
 h     -0.07709509    -2.03188969     0.51371819
 h     -2.02481761     1.68019908     0.69163234
 h     -0.58767610     1.65473171    -1.25397564
 h      1.98804646     1.47057446    -0.30491328
 o      2.29135247    -1.20970455     0.30563799
 h      3.15130479    -0.99651409    -0.11654062
 c     -2.39316627    -0.58940024    -0.56508187
 h     -2.17460583    -0.83528909    -1.64083547
 h     -2.48077459    -1.56758259     0.08779805
 h     -3.25800006     0.00295588    -0.44472370
 h     -0.56618534     1.61487195     1.92977921
          17

 c      1.32115095    -0.38197785    -0.03198285
 c      0.03207767    -0.85805628     0.17091584
 c     -1.03970760    -0.02725731     0.00986321
 c     -1.02361377     1.29162826     0.87674216
 c     -0.31623324     1.18404733    -0.40507693
 c      1.16739983     0.86965547    -0.42918130
 h     -0.08592215    -2.02021312     0.54142032
 h     -2.03137619     1.62765630     0.71067524
 h     -0.62655307     1.66660300    -1.28496427
 h      1.97054767     1.47898822    -0.34109682
 o      2.28572157    -1.20965271     0.30002488
 h      3.16236395    -0.99033905    -0.14111138
 c     -2.38847587    -0.59188896    -0.56654198
 h     -2.15470176    -0.80320404    -1.64310175
 h     -2.51239240    -1.58062241     0.05918272
 h     -3.21660314    -0.01723726    -0.47541755
 h     -0.56825283     1.59801065     1.94558407
          17

 c      1.31310099    -0.37144438    -0.02769723
 c      0.03456783    -0.87012276     0.16721476
 c     -1.05792076    -0.03624490     0.03008451
 c     -1.02676276     1.30636868     0.86722491
 c     -0.28735751     1.17714118    -0.39793727
 c      1.17156815     0.87258914    -0.42818977
 h     -0.09278040    -1.98358779     0.55993788
 h     -2.04312945     1.58211267     0.73391374
 h     -0.67455535     1.68824085    -1.32698454
 h      1.97512453     1.51406238    -0.38118185
 o      2.28162377    -1.20956668     0.29392818
 h      3.16180946    -0.98602071    -0.15819054
 c     -2.38023097    -0.59726537    -0.56736732
 h     -2.13965330    -0.77259234    -1.63893149
 h     -2.54618419    -1.57959854     0.01708747
 h     -3.19992999    -0.01642429    -0.50174271
 h     -0.57731587     1.56818658     1.93926899
          17

 c      1.30512616    -0.36320571    -0.02314738
 c      0.03611029    -0.88640284     0.16571301
 c     -1.07637928    -0.04519643     0.04955484
 c     -1.02882918     1.32163947     0.85919725
 c     -0.25893891     1.17223539    -0.39267723
 c      1.17427131     0.87647160    -0.42675598
 h     -0.09680357    -1.92877917     0.56865574
 h     -2.06390187     1.54702249     0.75914268
 h     -0.72135493     1.70752771    -1.36053037
 h      1.99522224     1.56935663    -0.42533834
 o      2.27913700    -1.20930396     0.28723781
 h      3.14708142    -0.98425859    -0.16632064
 c     -2.36864399    -0.60524619    -0.56768582
 h     -2.12842665    -0.74495169    -1.63094315
 h     -2.58093338    -1.56770098    -0.03565387
 h     -3.21038485     0.00719134    -0.52343179
 h     -0.59290659     1.52760025     1.91195706
          17

 c      1.29770645    -0.35766633    -0.01827132
 c      0.03616833    -0.90520133     0.16630196
 c     -1.09385159    -0.05412883     0.06817171
 c     -1.02986930     1.33693646     0.85230091
 c     -0.23289800     1.16984268    -0.38996961
 c      1.17687529     0.88229554    -0.42501062
 h     -0.09815225    -1.86950482     0.56992559
 h     -2.09244873     1.52384515     0.78478579
 h     -0.75918626     1.71755816    -1.37535801
 h      2.01734974     1.63168567    -0.47279627
 o      2.27800741    -1.20881162     0.28001940
 h      3.12111349    -0.98444336    -0.16680689
 c     -2.35522726    -0.61433838    -0.56763949
 h     -2.11962320    -0.72151554    -1.62296251
 h     -2.61623753    -1.55163160    -0.09410723
 h     -3.23521835     0.04435362    -0.54138139
 h     -0.61253777     1.47944212     1.86922351
          17

 c      1.29118381    -0.35503062    -0.01307002
 c      0.03449938    -0.92404979     0.16848575
 c     -1.10924940    -0.06308404     0.08587352
 c     -1.03051431     1.35179298     0.84566391
 c     -0.21087576     1.17019190    -0.38991325
 c      1.18063953     0.89075832    -0.42313331
 h     -0.09858016    -1.82799678     0.57041838
 h     -2.12296666     1.51273510     0.80961106
 h     -0.78318275     1.71514644    -1.36776185
 h      2.03026730     1.68874753    -0.52135555
 o      2.27766279    -1.20814108     0.27252177
 h      3.09218929    -0.98459268    -0.16377035
 c     -2.34167450    -0.62262761    -0.56752387
 h     -2.11186409    -0.70293005    -1.61884565
 h     -2.65294562    -1.54071007    -0.15210804
 h     -3.25857162     0.08295215    -0.55619068
 h     -0.63137758     1.42742091     1.82207148
          17

 c      1.28577573    -0.35522297    -0.00762625
 c      0.03109971    -0.94031480     0.17154456
 c     -1.12173172    -0.07213055     0.10263621
 c     -1.03167029     1.36580560     0.83803803
 c     -0.19414322     1.17335260    -0.39229545
 c      1.18639646     0.90197384    -0.42125947
 h     -0.10078829    -1.82835237     0.57900242
 h     -2.14830522     1.51341449     0.83241304
 h     -0.79077372     1.69930105    -1.33793230
 h      2.02790994     1.73235294    -0.56823309
 o      2.27732333    -1.20744092     0.26512902
 h      3.07219593    -0.98164790    -0.16333609
 c     -2.32916916    -0.62860664    -0.56771569
 h     -2.10410061    -0.68918306    -1.62108590
 h     -2.69255276    -1.54319087    -0.20447721
 h     -3.26955467     0.11411281    -0.56796639
 h     -0.64277626     1.37470424     1.78598677
          17

 c      1.28162429    -0.35784735    -0.00210259
 c      0.02591040    -0.95290215     0.17527459
 c     -1.13074456    -0.08135664     0.11845552
 c     -1.03403412     1.37871929     0.82843246
 c     -0.18349377     1.17925419    -0.39668908
 c      1.19451674     0.91552273    -0.41941981
 h     -0.10544474    -1.87700206     0.59782732
 h     -2.16281801     1.52553982     0.85198826
 h     -0.78156608     1.67072107    -1.28921693
 h      2.00866595     1.75838109    -0.61084425
 o      2.27638684    -1.20687383     0.25816167
 h      3.07050084    -0.97298919    -0.17042389
 c     -2.31849068    -0.63167698    -0.56851197
 h     -2.09573988    -0.67981631    -1.62987610
 h     -2.73501940    -1.56094236    -0.24931460
 h     -3.26278564     0.13296631    -0.57661982
 h     -0.64128062     1.32276931     1.77386189
          17

 c      1.27882268    -0.36222947     0.00328392
 c      0.01869931    -0.96286971     0.18030908
 c     -1.13601227    -0.09086068     0.13332391
 c     -1.03763771     1.39037849     0.81699344
 c     -0.17908128     1.18759950    -0.40237015
 c      1.20489581     0.93059322    -0.41753080
 h     -0.11005652    -1.95576064     0.61846049
 h     -2.16361314     1.54869936     0.86725347
 h     -0.75833560     1.63235724    -1.22930492
 h      1.97444466     1.76625141    -0.64728847
 o      2.27490948    -1.20648446     0.25161820
 h      3.08631203    -0.95864509    -0.18462288
 c     -2.31027024    -0.63216305    -0.57011226
 h     -2.08658829    -0.67423144    -1.64314103
 h     -2.77717243    -1.58809328    -0.28774927
 h     -3.23686675     0.13769405    -0.58204947
 h     -0.62692063     1.27223594     1.78570910
          17

 c      1.27739260    -0.36754321     0.00830254
 c      0.00933865    -0.97186885     0.18739730
 c     -1.13751244    -0.10074111     0.14721455
 c     -1.04184337     1.40055156     0.80494158
 c     -0.18019809     1.19770137    -0.40804576
 c      1.21691546     0.94607758    -0.41539969
 h     -0.11191908    -2.04012299     0.63050135
 h     -2.15077231     1.58234548     0.87738813
 h     -0.72944616     1.59090694    -1.17321449
 h      1.93053287     1.75906343    -0.67683860
 o      2.27355508    -1.20618596     0.24519523
 h      3.10942780    -0.94139366    -0.20056673
 c     -2.30495809    -0.63087793    -0.57270451
 h     -2.07667731    -0.67188266    -1.65747458
 h     -2.81391982    -1.61538651    -0.32168519
 h     -3.19356411     0.12896956    -0.58421711
 h     -0.60517415     1.22511670     1.80908271
          17

 c      1.27725371    -0.37295838     0.01274832
 c     -0.00199992    -0.98102183     0.19690408
 c     -1.13545652    -0.11107651     0.16007367
 c     -1.04572259     1.40892120     0.79363810
 c     -0.18517977     1.20842275    -0.41164367
 c      1.22944292     0.96059540    -0.41270994
 h     -0.10992074    -2.11244648     0.62767880
 h     -2.12717890     1.62580897     0.88198300
 h     -0.71067427     1.55743475    -1.14520035
 h      1.88589596     1.74433662    -0.70064003
 o      2.27308398    -1.20587401     0.23855069
 h      3.12825036    -0.92464957    -0.21223739
 c     -2.30259711    -0.62874690    -0.57646992
 h     -2.06608535    -0.67230436    -1.66940181
 h     -2.84058706    -1.63487037    -0.35228709
 h     -3.13814631     0.11033344    -0.58320510
 h     -0.58271365     1.18487701     1.82945508
          17

 c      1.27822116    -0.37775507     0.01647136
 c     -0.01485524    -0.99086295     0.20883189
 c     -1.13027263    -0.12191068     0.17182277
 c     -1.04834748     1.41520245     0.78398412
 c     -0.19217582     1.21873290    -0.41118838
 c      1.24099848     0.97256081    -0.40900536
 h     -0.10430293    -2.16279192     0.60775799
 h     -2.09796942     1.67837957     0.88111824
 h     -0.71745441     1.54119168    -1.16793556
 h      1.85235164     1.73372902    -0.72219131
 o      2.27400233    -1.20550809     0.23147632
 h      3.13524477    -0.91083657    -0.21583952
 c     -2.30262470    -0.62675413    -0.58151319
 h     -2.05484336    -0.67504200    -1.67637265
 h     -2.85421977    -1.64173861    -0.37977234
 h     -3.08045219     0.08935278    -0.57924940
 h     -0.56449881     1.15494540     1.83679199
          17

 c      1.28003068    -0.38139405     0.01939665
 c     -0.02855287    -1.00155738     0.22295787
 c     -1.12258247    -0.13324444     0.18237022
 c     -1.04895970     1.41922214     0.77637433
 c     -0.20075977     1.22866780    -0.40690531
 c      1.25024234     0.98059261    -0.40380817
 h     -0.09607372    -2.18655942     0.57103630
 h     -2.06909443     1.73928522     0.87526772
 h     -0.74702046     1.53883516    -1.23773507
 h      1.84013043     1.73833045    -0.74597537
 o      2.27647406    -1.20512691     0.22392891
 h      3.12824049    -0.90087260    -0.21039972
 c     -2.30386748    -0.62598992    -0.58781600
 h     -2.04292227    -0.67956508    -1.67727829
 h     -2.85388271    -1.63441116    -0.40366283
 h     -3.03477663     0.07803981    -0.57266152
 h     -0.55328350     1.13779370     1.82626946
          17

 c      1.28237309    -0.38354302     0.02153308
 c     -0.04227832    -1.01302939     0.23891623
 c     -1.11316674    -0.14501714     0.19161912
 c     -1.04717586     1.42097430     0.77084440
 c     -0.21163127     1.23892138    -0.40097501
 c      1.25658977     0.98424752    -0.39695293
 h     -0.08665576    -2.18311715     0.51943782
 h     -2.04480832     1.80727619     0.86500410
 h     -0.78229142     1.53944155    -1.32798112
 h      1.85110997     1.76006243    -0.77346255
 o      2.28031471    -1.20484780     0.21602142
 h      3.11045364    -0.89398897    -0.19766164
 c     -2.30501675    -0.62731020    -0.59524194
 h     -2.03022455    -0.68521465    -1.67261501
 h     -2.84068486    -1.61443840    -0.42297332
 h     -3.01445114     0.08844760    -0.56367691
 h     -0.54987071     1.13467347     1.79731058
          17

 c      1.28493316    -0.38406364     0.02296966
 c     -0.05514490    -1.02493782     0.25622729
 c     -1.10291336    -0.15709484     0.19947252
 c     -1.04318886     1.42070613     0.76716589
 c     -0.22511940     1.24989642    -0.39548581
 c      1.26027711     0.98418365    -0.38875988
 h     -0.07769901    -2.15607536     0.45619550
 h     -2.02547321     1.87977102     0.85073395
 h     -0.80948587     1.53551395    -1.41385595
 h      1.87794099     1.78971260    -0.80100883
 o      2.28499597    -1.20487088     0.20801017
 h      3.09033543    -0.88754463    -0.18186103
 c     -2.30549600    -0.63048106    -0.60353636
 h     -2.01653004    -0.69121749    -1.66444559
 h     -2.81791388    -1.58682373    -0.43625253
 h     -3.02172525     0.12267954    -0.55273401
 h     -0.55312442     1.14546288     1.75322962
          17

 c      1.28743456    -0.38297285     0.02386209
 c     -0.06627582    -1.03651399     0.27431769
 c     -1.09275520    -0.16928089     0.20584263
 c     -1.03779257     1.41898221     0.76480351
 c     -0.24084874     1.26157425    -0.39177868
 c      1.26183109     0.98149073    -0.37978346
 h     -0.07087981    -2.11503724     0.38559351
 h     -2.00778375     1.95235822     0.83277870
 h     -0.82221220     1.52436028    -1.48033314
 h      1.91030173     1.81463233    -0.82275010
 o      2.28976361    -1.20545151     0.20022699
 h      3.07960774    -0.87744443    -0.16858894
 c     -2.30560093    -0.63390736    -0.61231243
 h     -2.00148701    -0.69677094    -1.65604848
 h     -2.79108489    -1.56025371    -0.44160027
 h     -3.04622458     0.16991223    -0.54113995
 h     -0.55950991     1.16838305     1.70191848
          17

 c      1.28967768    -0.38040317     0.02441508
 c     -0.07489942    -1.04640996     0.29260270
 c     -1.08360416    -0.18133031     0.21066680
 c     -1.03220178     1.41662547     0.76281134
 c     -0.25801831     1.27369759    -0.39065349
 c      1.26165880     0.97711872    -0.37052522
 h     -0.06755297    -2.07717039     0.31194259
 h     -1.98726567     2.01947573     0.81170262
 h     -0.81875969     1.50595068    -1.51962064
 h      1.93988793     1.82524057    -0.83393093
 o      2.29403453    -1.20676362     0.19288904
 h      3.08688762    -0.86040707    -0.16167623
 c     -2.30576733    -0.63552016    -0.62112411
 h     -1.98478392    -0.70117711    -1.65101646
 h     -2.76693358    -1.54547908    -0.43695868
 h     -3.07456556     0.21545323    -0.53088602
 h     -0.56255156     1.19988312     1.65660405
          17

 c      1.29155788    -0.37657622     0.02486523
 c     -0.08041860    -1.05305689     0.31066592
 c     -1.07629085    -0.19294996     0.21392865
 c     -1.02771817     1.41449610     0.76000365
 c     -0.27565666     1.28590447    -0.39257706
 c      1.25996722     0.97174589    -0.36134388
 h     -0.06840757    -2.06284984     0.23742891
 h     -1.96079013     2.07580921     0.78848351
 h     -0.79985871     1.48146647    -1.52831410
 h      1.96154303     1.81639651    -0.83192487
 o      2.29784606    -1.20870976     0.18591342
 h      3.11051524    -0.83711339    -0.16016336
 c     -2.30623632    -0.63383860    -0.62957022
 h     -1.96650621    -0.70399030    -1.65192156
 h     -2.75044943    -1.55008164    -0.42110840
 h     -3.09708805     0.24826750    -0.52384689
 h     -0.55394858     1.23570468     1.63319937
          17

 c      1.29305601    -0.37179382     0.02546620
 c     -0.08240299    -1.05591686     0.32829918
 c     -1.07152244    -0.20379034     0.21566770
 c     -1.02517319     1.41316847     0.75574727
 c     -0.29274963     1.29778607    -0.39772522
 c      1.25680769     0.96582300    -0.35246691
 h     -0.07361346    -2.08080841     0.16175236
 h     -1.92779166     2.11747457     0.76439886
 h     -0.76785029     1.45274056    -1.50646714
 h      1.97287450     1.78671907    -0.81605989
 o      2.30175886    -1.21093044     0.17899852
 h      3.14010655    -0.81210504    -0.15956357
 c     -2.30723548    -0.62857350    -0.63731309
 h     -1.94748823    -0.70508751    -1.65918583
 h     -2.74184385    -1.57256695    -0.39513521
 h     -3.10855600     0.26232115    -0.52133349
 h     -0.52861927     1.27349629     1.64054181
          17

 c      1.29420512    -0.36644091     0.02647531
 c     -0.08057275    -1.05618188     0.34517309
 c     -1.06983514    -0.21347681     0.21596870
 c     -1.02445111     1.41279588     0.75067426
 c     -0.30826148     1.30889964    -0.40584734
 c      1.25210096     0.95959875    -0.34400240
 h     -0.08312409    -2.11944656     0.08625204
 h     -1.89043607     2.14269054     0.74081497
 h     -0.72692418     1.42217975    -1.45875438
 h      1.97403108     1.73809203    -0.78742175
 o      2.30636607    -1.21300250     0.17185535
 h      3.16444295    -0.79060906    -0.15554330
 c     -2.30901189    -0.62049118    -0.64407551
 h     -1.92937467    -0.70460410    -1.67089041
 h     -2.73724914    -1.60304700    -0.36276805
 h     -3.10710178     0.25566403    -0.52401896
 h     -0.48986139     1.31380167     1.67173857
          17

 c      1.29505177    -0.36098714     0.02814038
 c     -0.07488042    -1.05564547     0.36067991
 c     -1.07151295    -0.22169763     0.21495069
 c     -1.02469982     1.41329340     0.74614971
 c     -0.32107272     1.31876861    -0.41591439
 c      1.24559893     0.95308323    -0.33592000
 h     -0.09638936    -2.15916016     0.01584586
 h     -1.85328886     2.15207669     0.71904394
 h     -0.68421640     1.39280058    -1.39808425
 h      1.96815406     1.67587923    -0.74899282
 o      2.31199273    -1.21458604     0.16432586
 h      3.17642201    -0.77620992    -0.14580101
 c     -2.31161768    -0.61081855    -0.64968478
 h     -1.91428432    -0.70280175    -1.68364042
 h     -2.73210733    -1.62971652    -0.32895295
 h     -3.09373228     0.22984899    -0.53193276
 h     -0.44680694     1.35755362     1.71016000
          17

 c      1.29562979    -0.35597232     0.03068772
 c     -0.06559769    -1.05553854     0.37414659
 c     -1.07650967    -0.22828350     0.21277062
 c     -1.02486950     1.41448617     0.74330495
 c     -0.32990469     1.32692001    -0.42569761
 c      1.23680552     0.94599810    -0.32802252
 h     -0.11219859    -2.18521326    -0.04363336
 h     -1.82272806     2.14863575     0.70023661
 h     -0.65087821     1.36781989    -1.35021462
 h      1.96225667     1.60932850    -0.70587183
 o      2.31863978    -1.21547502     0.15639028
 h      3.17414243    -0.77013629    -0.13016456
 c     -2.31472839    -0.60086284    -0.65410209
 h     -1.90426766    -0.69998051    -1.69387714
 h     -2.72335577    -1.64371771    -0.29822161
 h     -3.07282057     0.19029431    -0.54437172
 h     -0.40832024     1.40422723     1.74069262
          17

 c      1.29595010    -0.35198092     0.03431486
 c     -0.05332195    -1.05632774     0.38500250
 c     -1.08442957    -0.23322553     0.20963439
 c     -1.02403592     1.41613792     0.74270838
 c     -0.33355623     1.33302327    -0.43230412
 c      1.22500625     0.93787480    -0.31999882
 h     -0.12893485    -2.19005531    -0.08759839
 h     -1.80583946     2.13706431     0.68523852
 h     -0.63907922     1.34913719    -1.34772053
 h      1.96682871     1.55031021    -0.66451829
 o      2.32599335    -1.21562084     0.14814749
 h      3.16091382    -0.77103693    -0.11025736
 c     -2.31756945    -0.59197559    -0.65740191
 h     -1.90082564    -0.69647950    -1.69896740
 h     -2.70975741    -1.64037320    -0.27390794
 h     -3.05313719     0.14708623    -0.55979044
 h     -0.38031605     1.45212090     1.75407389
          17

 c      1.29600426    -0.34961465     0.03918662
 c     -0.03891455    -1.05793528     0.39281694
 c     -1.09457745    -0.23663690     0.20580403
 c     -1.02159885     1.41804312     0.74448810
 c     -0.33174597     1.33700486    -0.43484878
 c      1.20969847     0.92849332    -0.31166840
 h     -0.14485089    -2.17145897    -0.11318800
 h     -1.80833021     2.12189003     0.67449222
 h     -0.65162464     1.33625892    -1.39919619
 h      1.99078409     1.50807328    -0.62972758
 o      2.33343883    -1.21515407     0.13979151
 h      3.14512902    -0.77481710    -0.08910600
 c     -2.31902070    -0.58549248    -0.65971129
 h     -1.90459674    -0.69273966    -1.69785145
 h     -2.69157230    -1.61890466    -0.25795213
 h     -3.04732461     0.11395339    -0.57603886
 h     -0.36582214     1.49909158     1.74640223
          17

 c      1.29577954    -0.34944496     0.04542247
 c     -0.02339629    -1.05995106     0.39731129
 c     -1.10604830    -0.23868008     0.20158852
 c     -1.01746994     1.42019757     0.74844137
 c     -0.32535577     1.33889919    -0.43545006
 c      1.19129565     0.91837177    -0.30325082
 h     -0.15826967    -2.13110584    -0.11926515
 h     -1.83188013     2.10497480     0.66815666
 h     -0.67913737     1.32821946    -1.47771826
 h      2.03315365     1.48318344    -0.60134416
 o      2.34018221    -1.21434780     0.13155576
 h      3.13836435    -0.77541919    -0.07021350
 c     -2.31817244    -0.58220216    -0.66111060
 h     -1.91518380    -0.68936481    -1.69135776
 h     -2.67032440    -1.58228928    -0.25076464
 h     -3.06582377     0.10180378    -0.59138492
 h     -0.36542960     1.54303094     1.71805589
          17

 c      1.29528002    -0.35192165     0.05306832
 c     -0.00781766    -1.06171207     0.39840557
 c     -1.11782506    -0.23948540     0.19732130
 c     -1.01215988     1.42285270     0.75397568
 c     -0.31560904     1.33874631    -0.43652243
 c      1.17117668     0.90857028    -0.29524915
 h     -0.16785114    -2.07462639    -0.10671849
 h     -1.87280479     2.08452168     0.66636606
 h     -0.71042506     1.32464460    -1.55230504
 h      2.08243287     1.46903064    -0.57548127
 o      2.34564097    -1.21342773     0.12359916
 h      3.14914974    -0.76805332    -0.05569837
 c     -2.31512327    -0.58158847    -0.66158547
 h     -1.93115458    -0.68710408    -1.68221909
 h     -2.64885264    -1.53763782    -0.25087956
 h     -3.10743551     0.11013054    -0.60548596
 h     -0.37716903     1.58226591     1.67352908
          17

 c      1.29454014    -0.35726275     0.06206741
 c      0.00687879    -1.06223861     0.39631053
 c     -1.12887677    -0.23910263     0.19333340
 c     -1.00670164     1.42632875     0.76000252
 c     -0.30364791     1.33663561    -0.43934603
 c      1.15099878     0.90003501    -0.28810049
 h     -0.17313293    -2.01293882    -0.07930118
 h     -1.92342113     2.05674489     0.66930853
 h     -0.73786437     1.32512638    -1.60447036
 h      2.12470760     1.45839368    -0.54834763
 o      2.34989174    -1.21233223     0.11592198
 h      3.17581439    -0.75317287    -0.04494490
 c     -2.31090998    -0.58194491    -0.66114999
 h     -1.95036436    -0.68671222    -1.67454347
 h     -2.63142023    -1.49632056    -0.25461867
 h     -3.15963637     0.12852634    -0.61876913
 h     -0.39578363     1.61616320     1.62216861
          17

 c      1.29361749    -0.36538878     0.07224699
 c      0.01999101    -1.06013220     0.39160731
 c     -1.13825433    -0.23749740     0.18991847
 c     -1.00245351     1.43074044     0.76494787
 c     -0.29054876     1.33272625    -0.44428170
 c      1.13219148     0.89323640    -0.28200755
 h     -0.17534535    -1.96360005    -0.04435818
 h     -1.97494893     2.01844464     0.67707364
 h     -0.75697026     1.32894239    -1.62592399
 h      2.14969592     1.44686586    -0.51794391
 o      2.35358499    -1.21075026     0.10843372
 h      3.20781820    -0.73591293    -0.03571845
 c     -2.30667635    -0.58132340    -0.65997731
 h     -1.97060421    -0.68875076    -1.67251623
 h     -2.62304311    -1.47171448    -0.25678718
 h     -3.20816357     0.14574828    -0.63132728
 h     -0.41229059     1.64588386     1.57839457
          17

 c      1.29257846    -0.37593333     0.08332507
 c      0.03109296    -1.05384939     0.38508967
 c     -1.14516832    -0.23457955     0.18729237
 c     -1.00071602     1.43589858     0.76715633
 c     -0.27736739     1.32723588    -0.45118976
 c      1.11585590     0.88816230    -0.27695213
 h     -0.17743037    -1.94739407    -0.01076670
 h     -2.01990468     1.96848406     0.68946536
 h     -0.76520721     1.33510059    -1.61422457
 h      2.15191636     1.43290502    -0.48381743
 o      2.35745213    -1.20837806     0.10107316
 h      3.23357322    -0.72191478    -0.02612970
 c     -2.30327912    -0.57848471    -0.65830733
 h     -1.99029138    -0.69343634    -1.67861229
 h     -2.62712536    -1.47260695    -0.25357215
 h     -3.24295345     0.15452182    -0.64271868
 h     -0.41650413     1.67418721     1.55772176
          17

 c      1.29150030    -0.38830309     0.09493177
 c      0.03979657    -1.04283285     0.37719426
 c     -1.14903836    -0.23024151     0.18555824
 c     -1.00205753     1.44152815     0.76579766
 c     -0.26511143     1.32041943    -0.45964659
 c      1.10278844     0.88443947    -0.27275747
 h     -0.18120020    -1.97470286     0.01795947
 h     -2.05335458     1.90801035     0.70588379
 h     -0.76149463     1.34243780    -1.57085276
 h      2.13013244     1.41713153    -0.44648943
 o      2.36198387    -1.20508149     0.09385068
 h      3.24554709    -0.71461276    -0.01535913
 c     -2.30140284    -0.57344482    -0.65625839
 h     -2.00880461    -0.70057943    -1.69226223
 h     -2.64284571    -1.49663689    -0.24570130
 h     -3.25867828     0.15161062    -0.65221891
 h     -0.40418211     1.70272618     1.56683985
          17

 c      1.29049307    -0.40176187     0.10663924
 c      0.04547503    -1.02842245     0.36771282
 c     -1.14951688    -0.22438890     0.18468968
 c     -1.00592895     1.44752411     0.76136956
 c     -0.25462943     1.31253760    -0.46893648
 c      1.09343739     0.88145700    -0.26914345
 h     -0.18425361    -2.03447496     0.04704333
 h     -2.07341963     1.84009291     0.72532153
 h     -0.74663146     1.34976347    -1.50170897
 h      2.08721793     1.40203627    -0.40712217
 o      2.36734821    -1.20092508     0.08683555
 h      3.24149966    -0.71462544    -0.00348886
 c     -2.30159102    -0.56720888    -0.65386136
 h     -2.02627377    -0.70961307    -1.70994098
 h     -2.66562193    -1.53235142    -0.23757786
 h     -3.25382404     0.13681335    -0.65902644
 h     -0.38135298     1.72937529     1.59812047
          17

 c      1.28971233    -0.41552153     0.11799585
 c      0.04745491    -1.01297581     0.35634599
 c     -1.14649691    -0.21696233     0.18453447
 c     -1.01111431     1.45385134     0.75506909
 c     -0.24638906     1.30380652    -0.47781660
 c      1.08776097     0.87844034    -0.26577106
 h     -0.18228940    -2.10425847     0.08357744
 h     -2.08143182     1.76917238     0.74650184
 h     -0.72494567     1.35618369    -1.41995500
 h      2.03089214     1.39224245    -0.36734874
 o      2.37337414    -1.19616424     0.08013524
 h      3.22461065    -0.71971485     0.00880997
 c     -2.30406267    -0.56107466    -0.65120756
 h     -2.04304505    -0.71970753    -1.72663843
 h     -2.68996554    -1.56694861    -0.23375829
 h     -3.23036963     0.11250153    -0.66238136
 h     -0.35891913     1.74985678     1.63703153
          17

 c      1.28934465    -0.42882510     0.12856114
 c      0.04534760    -0.99860870     0.34314605
 c     -1.14011016    -0.20794932     0.18483016
 c     -1.01632457     1.46035064     0.74801722
 c     -0.24018391     1.29432189    -0.48418842
 c      1.08510185     0.87448586    -0.26229821
 h     -0.17265514    -2.16463216     0.13085779
 h     -2.08173635     1.70035228     0.76811315
 h     -0.70686732     1.36178098    -1.34981143
 h      1.97431257     1.39488566    -0.32893817
 o      2.37954486    -1.19123744     0.07387651
 h      3.20345826    -0.72477103     0.02057144
 c     -2.30852729    -0.55625311    -0.64844626
 h     -2.05924444    -0.72993743    -1.73766456
 h     -2.71148338    -1.59103584    -0.23696323
 h     -3.19443875     0.08393095    -0.66167384
 h     -0.34590623     1.76070199     1.67104432
          17

 c      1.28956498    -0.44100755     0.13793714
 c      0.03916148    -0.98680807     0.32848072
 c     -1.13071191    -0.19738588     0.18523049
 c     -1.02047338     1.46674308     0.74101192
 c     -0.23521424     1.28401484    -0.48547909
 c      1.08442064     0.86869187    -0.25846702
 h     -0.15502222    -2.20337639     0.18846727
 h     -2.08058808     1.63847110     0.78903430
 h     -0.70758094     1.36816397    -1.32201662
 h      1.93301638     1.41836833    -0.29299049
 o      2.38512085    -1.18670241     0.06817807
 h      3.19004782    -0.72279407     0.03094867
 c     -2.31410229    -0.55385022    -0.64568566
 h     -2.07463481    -0.73943748    -1.73989436
 h     -2.72737438    -1.59939374    -0.24795920
 h     -3.15718106     0.05979036    -0.65655741
 h     -0.34745300     1.76021248     1.69232845
          17

 c      1.29047667    -0.45153768     0.14579547
 c      0.02929245    -0.97851834     0.31288149
 c     -1.11884799    -0.18535432     0.18534624
 c     -1.02285625     1.47274121     0.73457209
 c     -0.23128264     1.27283709    -0.48081365
 c      1.08515375     0.86060621    -0.25417308
 h     -0.13071210    -2.21419706     0.25388948
 h     -2.08370468     1.58718750     0.80838159
 h     -0.73310429     1.37661465    -1.34820399
 h      1.91530075     1.46701909    -0.25920669
 o      2.38957024    -1.18301226     0.06311620
 h      3.19310854    -0.70852993     0.03970509
 c     -2.31949331    -0.55482333    -0.64292971
 h     -2.08866320    -0.74750220    -1.73233809
 h     -2.73633217    -1.59044479    -0.26594899
 h     -3.13312383     0.05107962    -0.64697847
 h     -0.36531873     1.74818119     1.69721488
          17

 c      1.29205970    -0.46005084     0.15189577
 c      0.01649367    -0.97425976     0.29694835
 c     -1.10520888    -0.17196908     0.18478878
 c     -1.02334410     1.47811126     0.72899545
 c     -0.22957937     1.26100893    -0.47215907
 c      1.08783895     0.85072002    -0.24941552
 h     -0.10210292    -2.19521464     0.32362007
 h     -2.09345455     1.54862897     0.82528016
 h     -0.77107580     1.38530833    -1.40725351
 h      1.91517658     1.53527515    -0.22660416
 o      2.39305099    -1.18024267     0.05871896
 h      3.21060167    -0.68285919     0.04723642
 c     -2.32368628    -0.55953805    -0.64008347
 h     -2.10053077    -0.75363092    -1.71633569
 h     -2.73851444    -1.56607490    -0.28875198
 h     -3.13237267     0.06559656    -0.63307887
 h     -0.39848864     1.72554054     1.68553546
          17

 c      1.29416293    -0.46636751     0.15608395
 c      0.00182281    -0.97414741     0.28129906
 c     -1.09057826    -0.15735476     0.18319701
 c     -1.02245372     1.48264329     0.72432864
 c     -0.23140682     1.24883556    -0.46211756
 c      1.09347537     0.84027612    -0.24419989
 h     -0.07233100    -2.14868688     0.39385024
 h     -2.10793326     1.52375744     0.83857400
 h     -0.80516769     1.39115551    -1.47099961
 h      1.91922645     1.61018576    -0.19489759
 o      2.39628921    -1.17812649     0.05500117
 h      3.23165444    -0.65212227     0.05399189
 c     -2.32667212    -0.56715387    -0.63698080
 h     -2.10924234    -0.75753121    -1.69553011
 h     -2.73581839    -1.53218286    -0.31269486
 h     -3.15193520     0.10116470    -0.61529900
 h     -0.44318509     1.69426619     1.66084602
          17

 c      1.29654718    -0.47049616     0.15827084
 c     -0.01346560    -0.97779281     0.26651336
 c     -1.07577690    -0.14164182     0.18024789
 c     -1.02122489     1.48609940     0.72025999
 c     -0.23725386     1.23648230    -0.45247617
 c      1.10261588     0.83066106    -0.23852718
 h     -0.04506759    -2.08204451     0.46123126
 h     -2.12265533     1.51289037     0.84683393
 h     -0.82540006     1.39215505    -1.52115084
 h      1.91657468     1.67866459    -0.16466632
 o      2.40003798    -1.17633007     0.05198923
 h      3.24500173    -0.62346528     0.06010446
 c     -2.32912921    -0.57570188    -0.63341674
 h     -2.11373324    -0.75907108    -1.67533009
 h     -2.73228320    -1.49926766    -0.33255590
 h     -3.17895329     0.14708574    -0.59471500
 h     -0.49250540     1.65738096     1.63150584
          17

 c      1.29895229    -0.47262228     0.15840568
 c     -0.02809129    -0.98413995     0.25302348
 c     -1.06159339    -0.12498976     0.17566399
 c     -1.02096146     1.48822864     0.71606751
 c     -0.24686110     1.22396341    -0.44427881
 c      1.11512903     0.82305821    -0.23242050
 h     -0.02404868    -2.00954627     0.52422375
 h     -2.13310256     1.51593823     0.84866488
 h     -0.82759115     1.38760330    -1.54850918
 h      1.90180169     1.73125162    -0.13680866
 o      2.40475351    -1.17462969     0.04971824
 h      3.24397608    -0.60179085     0.06546841
 c     -2.33159343    -0.58286327    -0.62921912
 h     -2.11317258    -0.75818289    -1.66139465
 h     -2.73357405    -1.48075913    -0.34238799
 h     -3.20070401     0.19154062    -0.57292700
 h     -0.53681739     1.61854470     1.61103666
          17

 c      1.30115770    -0.47308988     0.15645758
 c     -0.04094827    -0.99149746     0.24096727
 c     -1.04870864    -0.10762207     0.16922444
 c     -1.02280313     1.48888750     0.71098248
 c     -0.25950314     1.21120942    -0.43815424
 c      1.13036152     0.81836604    -0.22592979
 h     -0.01219072    -1.95152742     0.58477531
 h     -2.13644161     1.53245439     0.84304016
 h     -0.81092451     1.37769086    -1.54931858
 h      1.87384986     1.76244611    -0.11214153
 o      2.41053367    -1.17295258     0.04822148
 h      3.22737958    -0.58895601     0.06992126
 c     -2.33427902    -0.58692157    -0.62428251
 h     -2.10743093    -0.75476429    -1.65726775
 h     -2.74402005    -1.48629435    -0.33801955
 h     -3.20926839     0.22590230    -0.55158866
 h     -0.56703462     1.58069885     1.61358783
          17

 c      1.30301604    -0.47236774     0.15241251
 c     -0.05123508    -0.99825645     0.23023881
 c     -1.03764805    -0.08985205     0.16078189
 c     -1.02718579     1.48816102     0.70507112
 c     -0.27418044     1.19813149    -0.43447664
 c      1.14733881     0.81716469    -0.21912146
 h     -0.01093889    -1.92570313     0.64746477
 h     -2.13216944     1.56168907     0.82951410
 h     -0.77672514     1.36327526    -1.52357536
 h      1.83473335     1.77033248    -0.09119790
 o      2.41712816    -1.17138882     0.04752109
 h      3.19926024    -0.58354135     0.07337493
 c     -2.33739701    -0.58748248    -0.61853084
 h     -2.09747338    -0.74866330    -1.66252300
 h     -2.76277164    -1.51388707    -0.31974141
 h     -3.20129924     0.24526147    -0.53207658
 h     -0.58033273     1.54472913     1.64327279
          17

 c      1.30445650    -0.47098842     0.14628258
 c     -0.05843233    -1.00401044     0.22095941
 c     -1.02877584    -0.07209639     0.15028471
 c     -1.03371962     1.48628229     0.69957436
 c     -0.28969922     1.18466349    -0.43330989
 c      1.16488418     0.81961952    -0.21207324
 h     -0.02079971    -1.93397259     0.71350732
 h     -2.12206927     1.60270369     0.80833727
 h     -0.72845381     1.34596197    -1.47555491
 h      1.78909950     1.75690243    -0.07402972
 o      2.42396386    -1.17020985     0.04762037
 h      3.16849423    -0.58063853     0.07589498
 c     -2.34122163    -0.58529937    -0.61194849
 h     -2.08532544    -0.73979546    -1.67297710
 h     -2.78418140    -1.55141353    -0.29183151
 h     -3.17689685     0.24788998    -0.51535702
 h     -0.58149541     1.51028132     1.68963551
          17

 c      1.30547359    -0.46947387     0.13811716
 c     -0.06226346    -1.00952520     0.21375973
 c     -1.02230570    -0.05488546     0.13779368
 c     -1.04162263     1.48345168     0.69609417
 c     -0.30467632     1.17076260    -0.43412442
 c      1.18164649     0.82530203    -0.20489088
 h     -0.04179480    -1.96285911     0.77709545
 h     -2.10964348     1.65452193     0.78045299
 h     -0.67252150     1.32857157    -1.41654453
 h      1.74453117     1.72944239    -0.05986162
 o      2.43028750    -1.16981334     0.04850082
 h      3.14656209    -0.57290878     0.07769166
 c     -2.34582160    -0.58152255    -0.60464926
 h     -2.07357286    -0.72831174    -1.68277864
 h     -2.80178851    -1.58518833    -0.25964982
 h     -3.13922338     0.23512160    -0.50189847
 h     -0.57797224     1.47745405     1.73650141
          17

 c      1.30612175    -0.46826701     0.12800995
 c     -0.06273965    -1.01568434     0.20941389
 c     -1.01831295    -0.03886927     0.12347922
 c     -1.05013914     1.47977998     0.69578670
 c     -0.31755176     1.15636751    -0.43542627
 c      1.19610732     0.83302922    -0.19774556
 h     -0.07290064    -1.99612856     0.82970098
 h     -2.09882120     1.71618002     0.74728180
 h     -0.61881000     1.31587212    -1.36847523
 h      1.71174242     1.70202413    -0.04665963
 o      2.43555012    -1.17046270     0.05013158
 h      3.14150815    -0.55496918     0.07892002
 c     -2.35084265    -0.57729073    -0.59685858
 h     -2.06473514    -0.71469713    -1.68670176
 h     -2.81095833    -1.60534328    -0.22761558
 h     -3.09497767     0.21204041    -0.49151559
 h     -0.57577668     1.44709724     1.77099311
          17

 c      1.30651279    -0.46770402     0.11610581
 c     -0.06015122    -1.02290369     0.20846264
 c     -1.01676254    -0.02479353     0.10759924
 c     -1.05877145     1.47534213     0.69917762
 c     -0.32687287     1.14142402    -0.43508238
 c      1.20677734     0.84111073    -0.19087274
 h     -0.11191524    -2.02217652     0.86470244
 h     -2.09187843     1.78642711     0.71038539
 h     -0.57756078     1.31421339    -1.35969713
 h      1.70233001     1.69277292    -0.03134068
 o      2.43978554    -1.17196894     0.05248284
 h      3.15199521    -0.52867361     0.07944097
 c     -2.35546181    -0.57374077    -0.58884786
 h     -2.06081210    -0.69977593    -1.68152549
 h     -2.80929216    -1.60660844    -0.19869481
 h     -3.05492424     0.18836786    -0.48318329
 h     -0.57861455     1.42035849     1.78588458
          17

 c      1.30679836    -0.46804420     0.10261063
 c     -0.05498184    -1.03114433     0.21113010
 c     -1.01755311    -0.01345091     0.09047623
 c     -1.06740931     1.47027354     0.70627078
 c     -0.33194743     1.12621107    -0.43236082
 c      1.21277471     0.84842646    -0.18442550
 h     -0.15591759    -2.03457652     0.87853700
 h     -2.08768296     1.86300447     0.67133819
 h     -0.55146176     1.32738514    -1.40097404
 h      1.72195531     1.71185528    -0.01184626
 o      2.44348777    -1.17375671     0.05551926
 h      3.16932047    -0.50215457     0.07893384
 c     -2.35858850    -0.57194605    -0.58086309
 h     -2.06302853    -0.68467400    -1.66657549
 h     -2.79627112    -1.58766989    -0.17445310
 h     -3.03209483     0.17697879    -0.47519223
 h     -0.58821475     1.39832334     1.77895387
          17

 c      1.30713406    -0.46951047     0.08779363
 c     -0.04780345    -1.04006569     0.21735739
 c     -1.02055100    -0.00559908     0.07247816
 c     -1.07629794     1.46482866     0.71660714
 c     -0.33290564     1.11162427    -0.42910238
 c      1.21426753     0.85535204    -0.17830375
 h     -0.20173731    -2.03093230     0.87037957
 h     -2.08195129     1.94208948     0.63192813
 h     -0.53485320     1.35272766    -1.47158694
 h      1.76504921     1.75122097     0.01050308
 o      2.44718471    -1.17522626     0.05918413
 h      3.18427445    -0.48404271     0.07719703
 c     -2.35946334    -0.57233444    -0.57302324
 h     -2.07170355    -0.67077273    -1.64388986
 h     -2.77304340    -1.55097240    -0.15498770
 h     -3.03502170     0.18667673    -0.46620215
 h     -0.60450222     1.38180606     1.75247506
          17

 c      1.30764713    -0.47227063     0.07197321
 c     -0.03918627    -1.04910395     0.22681756
 c     -1.02558300    -0.00184014     0.05399312
 c     -1.08586413     1.45934810     0.72917968
 c     -0.33006576     1.09882509    -0.42766819
 c      1.21207492     0.86305134    -0.17225545
 h     -0.24635843    -2.01235994     0.84191584
 h     -2.06947007     2.01863588     0.59433270
 h     -0.52173156     1.38441577    -1.54293930
 h      1.81944260     1.79294189     0.03211984
 o      2.45118930    -1.17598571     0.06339817
 h      3.19112896    -0.47970376     0.07424799
 c     -2.35822080    -0.57398343    -0.56525971
 h     -2.08626379    -0.65961921    -1.61812282
 h     -2.74258146    -1.50329657    -0.13848961
 h     -3.06090731     0.21422505    -0.45646291
 h     -0.62524394     1.37112707     1.71370444
          17

 c      1.30841277    -0.47638532     0.05549740
 c     -0.02961846    -1.05745222     0.23889282
 c     -1.03238987    -0.00248276     0.03539893
 c     -1.09657713     1.45417421     0.74235349
 c     -0.32372833     1.08880371    -0.42940768
 c      1.20705795     0.87235485    -0.16607685
 h     -0.28747936    -1.98394269     0.79756412
 h     -2.04636196     2.08745069     0.56095793
 h     -0.50886991     1.41746665    -1.59615455
 h      1.87364607     1.82203597     0.04970199
 o      2.45554883    -1.17590718     0.06806866
 h      3.18845355    -0.49032903     0.07025172
 c     -2.35559880    -0.57485399    -0.55745917
 h     -2.10554011    -0.65275806    -1.59579678
 h     -2.70990191    -1.45626612    -0.12065026
 h     -3.09860449     0.24735862    -0.44738371
 h     -0.64543863     1.36583596     1.67566858
          17

 c      1.30944298    -0.48177763     0.03872993
 c     -0.01942151    -1.06400530     0.25266509
 c     -1.04056264    -0.00744028     0.01703855
 c     -1.10884333     1.44956970     0.75408439
 c     -0.31428285     1.08221082    -0.43468427
 c      1.19990999     0.88342761    -0.15967476
 h     -0.32439780    -1.95552658     0.74462972
 h     -2.01122337     2.14430304     0.53402553
 h     -0.49492763     1.44857954    -1.62202294
 h      1.91949780     1.83020145     0.06119779
 o      2.46004352    -1.17513173     0.07310074
 h      3.17913290    -0.51289038     0.06539900
 c     -2.35229824    -0.57276327    -0.54968723
 h     -2.12837817    -0.65153374    -1.58337299
 h     -2.68118784    -1.42421826    -0.09517453
 h     -3.13663495     0.27390532    -0.44019644
 h     -0.65782857     1.36469561     1.65527500
          17

 c      1.31069400    -0.48823365     0.02203988
 c     -0.00870555    -1.06746494     0.26704482
 c     -1.04949358    -0.01620467    -0.00079211
 c     -1.12269389     1.44561737     0.76275649
 c     -0.30227829     1.07933343    -0.44326630
 c      1.19118379     0.89589939    -0.15304392
 h     -0.35863213    -1.94062150     0.69193428
 h     -1.96537517     2.18672052     0.51509299
 h     -0.47949617     1.47577415    -1.61722594
 h      1.95194520     1.81456189     0.06567965
 o      2.46419095    -1.17406243     0.07841017
 h      3.17027238    -0.54032639     0.05974964
 c     -2.34889025    -0.56640638    -0.54216752
 h     -2.15427903    -0.65693572    -1.58440115
 h     -2.66070599    -1.41670043    -0.05741716
 h     -3.16700442     0.28617895    -0.43537857
 h     -0.65688133     1.36648786     1.66456911
          17

 c      1.31209549    -0.49541975     0.00578822
 c      0.00247563    -1.06688762     0.28113686
 c     -1.05837710    -0.02790567    -0.01784332
 c     -1.13736853     1.44211929     0.76813759
 c     -0.28840814     1.08012795    -0.45458449
 c      1.18133150     0.90904197    -0.14624076
 h     -0.39231208    -1.95009361     0.64576023
 h     -1.91276721     2.21459070     0.50463790
 h     -0.46273653     1.49816873    -1.58230230
 h      1.96855701     1.77619633     0.06310226
 o      2.46735410    -1.17325809     0.08393595
 h      3.17145550    -0.56334545     0.05307131
 c     -2.34605744    -0.55600976    -0.53504423
 h     -2.18353223    -0.66943642    -1.59745180
 h     -2.64797191    -1.43084820    -0.00920333
 h     -3.18527638     0.28098640    -0.43274220
 h     -0.64419803     1.37103804     1.70054665
          17

 c      1.31358583    -0.50291372    -0.00968889
 c      0.01376415    -1.06241300     0.29455753
 c     -1.06627272    -0.04143514    -0.03390276
 c     -1.15143630     1.43860936     0.77118376
 c     -0.27343857     1.08425818    -0.46779087
 c      1.17067630     0.92187035    -0.13937713
 h     -0.42413452    -1.98356491     0.60646310
 h     -1.85960685     2.23063025     0.50182469
 h     -0.44544663     1.51633091    -1.52177902
 h      1.96973018     1.71969782     0.05426036
 o      2.46909389    -1.17311760     0.08963828
 h      3.18916056    -0.57554961     0.04490831
 c     -2.34456099    -0.54299974    -0.52838057
 h     -2.21665176    -0.68879732    -1.61662053
 h     -2.63926589    -1.45435598     0.04185135
 h     -3.18995811     0.25871341    -0.43162407
 h     -0.62759153     1.37881693     1.74818028
          17

 c      1.31512329    -0.51025221    -0.02409375
 c      0.02441413    -1.05520671     0.30726369
 c     -1.07221321    -0.05560117    -0.04879227
 c     -1.16336422     1.43445842     0.77308980
 c     -0.25809199     1.09107353    -0.48162552
 c      1.15930475     0.93317147    -0.13263163
 h     -0.44838358    -2.02976627     0.57081565
 h     -1.81339690     2.24027451     0.50460949
 h     -0.42949889     1.53348344    -1.44621346
 h      1.95973327     1.65348642     0.04090458
 o      2.46955597    -1.17357231     0.09546935
 h      3.22070165    -0.57834606     0.03507631
 c     -2.34497823    -0.52918322    -0.52234886
 h     -2.25365290    -0.71402064    -1.63420032
 h     -2.63103483    -1.47449099     0.08745841
 h     -3.18251785     0.22295222    -0.43097298
 h     -0.61531801     1.38987387     1.79179589
          17

 c      1.31666457    -0.51700069    -0.03716890
 c      0.03363002    -1.04669639     0.31919911
 c     -1.07533167    -0.06926866    -0.06238236
 c     -1.17195439     1.42904046     0.77475037
 c     -0.24291570     1.09950400    -0.49421146
 c      1.14694973     0.94154797    -0.12625714
 h     -0.45863379    -2.07501916     0.53633013
 h     -1.78100364     2.25004699     0.51040396
 h     -0.41852134     1.55748197    -1.37476833
 h      1.94789221     1.58979439     0.02574015
 o      2.46936994    -1.17420562     0.10135128
 h      3.25587418    -0.57888727     0.02402533
 c     -2.34748078    -0.51632126    -0.51724913
 h     -2.29377773    -0.74356482    -1.64341112
 h     -2.62131042    -1.48275448     0.12182122
 h     -3.16814138     0.18074336    -0.42935419
 h     -0.61282241     1.40353187     1.82091487
          17

 c      1.31813486    -0.52282394    -0.04868760
 c      0.04086241    -1.03804707     0.33017978
 c     -1.07498484    -0.08145736    -0.07461218
 c     -1.17657602     1.42200122     0.77664845
 c     -0.22825651     1.10811712    -0.50335914
 c      1.13312294     0.94567747    -0.12052914
 h     -0.45075686    -2.10899235     0.50259215
 h     -1.76614314     2.26414755     0.51726150
 h     -0.41765659     1.60065086    -1.33161300
 h      1.94697326     1.54192729     0.01170704
 o      2.46920483    -1.17460682     0.10719145
 h      3.28396287    -0.58418357     0.01257478
 c     -2.35170966    -0.50604675    -0.51339526
 h     -2.33568017    -0.77569043    -1.63988712
 h     -2.60954656    -1.47509166     0.14202303
 h     -3.15632153     0.14253219    -0.42497097
 h     -0.62251411     1.41859544     1.83047554
          17

 c      1.31941502    -0.52752728    -0.05844435
 c      0.04588334    -1.03005638     0.33993917
 c     -1.07084274    -0.09139804    -0.08548967
 c     -1.17723726     1.41347516     0.77886191
 c     -0.21458411     1.11593077    -0.50811788
 c      1.11781567     0.94488273    -0.11560613
 h     -0.42341072    -2.12572259     0.47063616
 h     -1.76804182     2.28153594     0.52474364
 h     -0.42979578     1.67056957    -1.32757896
 h      1.96518222     1.51755987     0.00036921
 o      2.46948519    -1.17455310     0.11290913
 h      3.29814110    -0.59801077     0.00145131
 c     -2.35691623    -0.49968548    -0.51100711
 h     -2.37776066    -0.80878067    -1.62209912
 h     -2.59618302    -1.45101274     0.14758718
 h     -3.15858757     0.11972905    -0.41594947
 h     -0.64428549     1.43359741     1.81985126
          17

 c      1.32035514    -0.53105153    -0.06625263
 c      0.04876020    -1.02319079     0.34818301
 c     -1.06291738    -0.09854634    -0.09507552
 c     -1.17447435     1.40400578     0.78108269
 c     -0.20288695     1.12333267    -0.50977445
 c      1.10221139     0.93948335    -0.11144783
 h     -0.37758138    -2.12308918     0.44220655
 h     -1.78256995     2.29654491     0.53359640
 h     -0.45130778     1.75936042    -1.34821303
 h      1.99802562     1.51426524    -0.00884392
 o      2.47031645    -1.17402695     0.11845392
 h      3.29653702    -0.62056126    -0.00903266
 c     -2.36255456    -0.49775389    -0.51012981
 h     -2.41846475    -0.84161696    -1.59139377
 h     -2.58241603    -1.41324203     0.14037313
 h     -3.18115186     0.11873724    -0.40117854
 h     -0.67567796     1.44702189     1.79260206
          17

 c      1.32080686    -0.53342666    -0.07194942
 c      0.04981863    -1.01758498     0.35461571
 c     -1.05154095    -0.10256349    -0.10347527
 c     -1.16915951     1.39423745     0.78259755
 c     -0.19440230     1.13145485    -0.51032226
 c      1.08831230     0.93040778    -0.10792160
 h     -0.31626526    -2.10270076     0.41935062
 h     -1.80461305     2.30217914     0.54471725
 h     -0.47502849     1.85087553    -1.37129717
 h      2.03211648     1.52362778    -0.01731812
 o      2.47146943    -1.17320107     0.12382181
 h      3.28239051    -0.64872136    -0.01924602
 c     -2.36878444    -0.49954703    -0.51060302
 h     -2.45654220    -0.87363650    -1.55201716
 h     -2.57021083    -1.36810953     0.12509394
 h     -3.21880292     0.13668210    -0.38126435
 h     -0.71165736     1.45759863     1.75712206
          17

 c      1.32066088    -0.53471930    -0.07540430
 c      0.04960563    -1.01296735     0.35895387
 c     -1.03732740    -0.10329882    -0.11083911
 c     -1.16232718     1.38464736     0.78229075
 c     -0.19010870     1.14120330    -0.51110093
 c      1.07799537     0.91864216    -0.10494027
 h     -0.24437937    -2.07064158     0.40419638
 h     -1.82980109     2.29291823     0.55841997
 h     -0.49503272     1.93179866    -1.38208847
 h      2.05468117     1.53744623    -0.02590110
 o      2.47238360    -1.17242225     0.12907308
 h      3.26398900    -0.67643883    -0.03052067
 c     -2.37612304    -0.50336737    -0.51215152
 h     -2.49129678    -0.90513645    -1.51091227
 h     -2.56234268    -1.32593763     0.10998881
 h     -3.25901464     0.16470403    -0.35842158
 h     -0.74478092     1.46468263     1.72692047
          17

 c      1.31987520    -0.53499345    -0.07653321
 c      0.04881893    -1.00858115     0.36094599
 c     -1.02111984    -0.10078462    -0.11735445
 c     -1.15492601     1.37544487     0.77896318
 c     -0.19048499     1.15302307    -0.51268796
 c      1.07247528     0.90503326    -0.10252019
 h     -0.16836585    -2.03831083     0.39875854
 h     -1.85522320     2.26586586     0.57424270
 h     -0.50781550     1.99406276    -1.37394893
 h      2.05791609     1.55004531    -0.03468930
 o      2.47230875    -1.17212308     0.13433030
 h      3.25253666    -0.69631610    -0.04509781
 c     -2.38482953    -0.50718337    -0.51450586
 h     -2.52270654    -0.93721506    -1.47652717
 h     -2.56188525    -1.29920466     0.10584003
 h     -3.29006088     0.19382681    -0.33544759
 h     -0.76733320     1.46836601     1.71704443
          17

 c      1.31849576    -0.53428664    -0.07531897
 c      0.04813925    -1.00334476     0.36040225
 c     -1.00391494    -0.09522603    -0.12322860
 c     -1.14743238     1.36663552     0.77215283
 c     -0.19545765     1.16698615    -0.51513913
 c      1.07218515     0.89031347    -0.10079125
 h     -0.09467569    -2.02050201     0.40474462
 h     -1.87964036     2.22087486     0.59105850
 h     -0.51177290     2.03353372    -1.34528900
 h      2.03900569     1.55818094    -0.04328030
 o      2.47073231    -1.17258054     0.13970631
 h      3.25557661    -0.70367625    -0.06492894
 c     -2.39481424    -0.50948626    -0.51731269
 h     -2.55116976    -0.97103627    -1.45595841
 h     -2.57061975    -1.29601802     0.12088819
 h     -3.30458798     0.21767914    -0.31490567
 h     -0.77568325     1.46870320     1.73453582
          17

 c      1.31666992    -0.53260845    -0.07183159
 c      0.04800664    -0.99654168     0.35723089
 c     -0.98677891    -0.08696565    -0.12866776
 c     -1.13967536     1.35812351     0.76267970
 c     -0.20444459     1.18286427    -0.51815912
 c      1.07682429     0.87514280    -0.09997980
 h     -0.02748538    -2.02732462     0.42335287
 h     -1.90357105     2.16030999     0.60732760
 h     -0.50673659     2.04906638    -1.29782109
 h      1.99939831     1.56074736    -0.05098953
 o      2.46780630    -1.17369517     0.14518382
 h      3.27039476    -0.70022795    -0.08970198
 c     -2.40589057    -0.51002602    -0.51995184
 h     -2.57686261    -1.00642796    -1.45150037
 h     -2.58748908    -1.31333523     0.15453023
 h     -3.29952215     0.23274688    -0.29879772
 h     -0.77231446     1.46479574     1.77202747
          17

 c      1.31464781    -0.52997031    -0.06623384
 c      0.04858072    -0.98857217     0.35149148
 c     -0.97077030    -0.07642930    -0.13385839
 c     -1.13111981     1.34970830     0.75209706
 c     -0.21646008     1.20010445    -0.52115397
 c      1.08545662     0.86008341    -0.10036729
 h      0.03160129    -2.05540698     0.45476227
 h     -1.92922982     2.08853511     0.62145165
 h     -0.49400317     2.04297811    -1.23654213
 h      1.94470087     1.55906796    -0.05695954
 o      2.46419424    -1.17510123     0.15060152
 h      3.28649276    -0.69228137    -0.11660083
 c     -2.41786662    -0.50967341    -0.52172311
 h     -2.59926879    -1.04099057    -1.45958525
 h     -2.60923848    -1.33952654     0.19815289
 h     -3.27531907     0.23810181    -0.28842406
 h     -0.76259197     1.45530742     1.81404345
          17

 c      1.31276322    -0.52644097    -0.05876175
 c      0.04991235    -0.98071364     0.34343490
 c     -0.95686384    -0.06408682    -0.13895350
 c     -1.12124040     1.34108383     0.74186175
 c     -0.23022805     1.21767766    -0.52318080
 c      1.09663577     0.84551382    -0.10223713
 h      0.08148584    -2.09064694     0.49750158
 h     -1.95987910     2.01080851     0.63217042
 h     -0.47684365     2.02321124    -1.17111186
 h      1.88484697     1.55767803    -0.06022300
 o      2.46057601    -1.17644364     0.15576247
 h      3.29340354    -0.68615681    -0.14207012
 c     -2.43040068    -0.50969584    -0.52219927
 h     -2.61740051    -1.07079751    -1.47322576
 h     -2.63237050    -1.36255451     0.24155081
 h     -3.23577227     0.23549512    -0.28418928
 h     -0.75110442     1.43950974     1.84653762
          17

 c      1.31140144    -0.52219192    -0.04969410
 c      0.05202029    -0.97425678     0.33345830
 c     -0.94587331    -0.05045204    -0.14406403
 c     -1.10977685     1.33197099     0.73300405
 c     -0.24429221     1.23388286    -0.52288127
 c      1.10865065     0.83159383    -0.10582520
 h      0.12059352    -2.11819576     0.54864223
 h     -1.99803754     1.93145626     0.63890729
 h     -0.46093523     2.00613756    -1.11736918
 h      1.83277760     1.56432685    -0.05978036
 o      2.45736900    -1.17751930     0.16052806
 h      3.28509461    -0.68574441    -0.16337194
 c     -2.44284889    -0.51131646    -0.52130484
 h     -2.63038413    -1.09195735    -1.48541715
 h     -2.65425861    -1.37427799     0.27702938
 h     -3.18825983     0.22992168    -0.28532400
 h     -0.74059255     1.41755971     1.86059719
          17

 c      1.31095920    -0.51751806    -0.03932651
 c      0.05484271    -0.97002954     0.32201218
 c     -0.93839076    -0.03611424    -0.14925392
 c     -1.09693047     1.32227636     0.72614407
 c     -0.25725401     1.24666447    -0.51881879
 c      1.12004141     0.81852246    -0.11127880
 h      0.14736300    -2.12793017     0.60462776
 h     -2.04301194     1.85236078     0.64192230
 h     -0.45267120     2.01335707    -1.09385373
 h      1.79943038     1.58647092    -0.05480217
 o      2.45468047    -1.17829534     0.16485973
 h      3.26076445    -0.69209278    -0.17929696
 c     -2.45427049    -0.51561656    -0.51920190
 h     -2.63783900    -1.10177759    -1.49118186
 h     -2.67327440    -1.37060732     0.30008693
 h     -3.14323844     0.22977782    -0.28984163
 h     -0.73220260     1.39026629     1.85226373
          17

 c      1.31179381    -0.51283294    -0.02795164
 c      0.05820345    -0.96836370     0.30953526
 c     -0.93475936    -0.02177943    -0.15453714
 c     -1.08342397     1.31209811     0.72157182
 c     -0.26823361     1.25517318    -0.51067058
 c      1.13016747     0.80707154    -0.11861910
 h      0.16071766    -2.11484289     0.66195162
 h     -2.08989662     1.77331098     0.64216924
 h     -0.45398451     2.05372488    -1.10795431
 h      1.78743662     1.62449453    -0.04507080
 o      2.45232040    -1.17890566     0.16884417
 h      3.22474478    -0.70342546    -0.19060224
 c     -2.46371648    -0.52334604    -0.51611423
 h     -2.63994182    -1.09928768    -1.48826857
 h     -2.68861369    -1.35064197     0.30899732
 h     -3.11093003     0.24428483    -0.29549584
 h     -0.72579991     1.35883480     1.82191376
          17

 c      1.31416502    -0.50860932    -0.01584744
 c      0.06182617    -0.96918201     0.29642321
 c     -0.93507915    -0.00827252    -0.15988472
 c     -1.07034045     1.30159018     0.71925334
 c     -0.27698324     1.26072106    -0.49985886
 c      1.13918362     0.79869412    -0.12772891
 h      0.16018824    -2.07809299     0.71756575
 h     -2.13131227     1.69384312     0.64098108
 h     -0.46069849     2.11211091    -1.14823000
 h      1.79117878     1.66969888    -0.03136912
 o      2.44983263    -1.17964905     0.17271451
 h      3.18615356    -0.71522667    -0.20037058
 c     -2.47072409    -0.53439753    -0.51213008
 h     -2.63734903    -1.08545411    -1.47735092
 h     -2.70022497    -1.31630900     0.30470274
 h     -3.09552054     0.27706221    -0.30181892
 h     -0.71995515     1.32469610     1.77450924
          17

 c      1.31817789    -0.50525524    -0.00327811
 c      0.06537525    -0.97204872     0.28300017
 c     -0.93923115     0.00354144    -0.16524920
 c     -1.05887734     1.29084326     0.71873867
 c     -0.28343375     1.26528724    -0.48841420
 c      1.14749641     0.79492672    -0.13839116
 h      0.14591579    -2.02049996     0.76931024
 h     -2.16024946     1.61470842     0.63982774
 h     -0.46767935     2.16648332    -1.19714042
 h      1.80272929     1.71018975    -0.01529032
 o      2.44665506    -1.18091855     0.17681222
 h      3.15649399    -0.72150902    -0.21340020
 c     -2.47546240    -0.54743123    -0.50718134
 h     -2.63112428    -1.06321084    -1.46208780
 h     -2.70899568    -1.27269374     0.29141494
 h     -3.09311546     0.32195057    -0.31091001
 h     -0.71160552     1.28931462     1.72059797
          17

 c      1.32374546    -0.50296937     0.00948872
 c      0.06849787    -0.97617392     0.26946968
 c     -0.94690880     0.01287465    -0.17059499
 c     -1.05015156     1.27986779     0.71914031
 c     -0.28745718     1.27024231    -0.47800660
 c      1.15539047     0.79677989    -0.15033949
 h      0.11864170    -1.94861682     0.81661537
 h     -2.17207784     1.53811371     0.64019727
 h     -0.47186079     2.20215136    -1.24165606
 h      1.81603000     1.73666927     0.00132927
 o      2.44252196    -1.18297594     0.18139920
 h      3.14333073    -0.71860493    -0.23317362
 c     -2.47829202    -0.56022479    -0.50131008
 h     -2.62265147    -1.03706214    -1.44866649
 h     -2.71714866    -1.22847081     0.27753593
 h     -3.09638272     0.36718168    -0.32558916
 h     -0.69592470     1.25382074     1.67614199
          17

 c      1.33058517    -0.50165138     0.02215913
 c      0.07086426    -0.98044802     0.25585171
 c     -0.95764420     0.01911540    -0.17592121
 c     -1.04496039     1.26863185     0.71957092
 c     -0.28892207     1.27624593    -0.46980900
 c      1.16296191     0.80451037    -0.16328399
 h      0.07957745    -1.87250077     0.86134576
 h     -2.16553980     1.46727575     0.64348628
 h     -0.47196682     2.21233911    -1.27418070
 h      1.82768631     1.74422165     0.01685677
 o      2.43780956    -1.18573080     0.18643074
 h      3.14469401    -0.70882026    -0.25819758
 c     -2.47936066    -0.57042863    -0.49491302
 h     -2.61337215    -1.01193176    -1.44397369
 h     -2.72826992    -1.19469590     0.27493611
 h     -3.09936312     0.40202394    -0.34749042
 h     -0.66792754     1.21866281     1.65686021
          17

 c      1.33825407    -0.50091030     0.03440210
 c      0.07220969    -0.98366103     0.24199793
 c     -0.97082689     0.02188825    -0.18127071
 c     -1.04337278     1.25704705     0.72004819
 c     -0.28778394     1.28346867    -0.46459393
 c      1.17015696     0.81764831    -0.17692358
 h      0.03004223    -1.80339474     0.90762224
 h     -2.14334798     1.40590669     0.65085886
 h     -0.46774356     2.19530168    -1.29081632
 h      1.83661226     1.73211939     0.03011945
 o      2.43333853    -1.18884045     0.19160013
 h      3.15188768    -0.69879153    -0.28270785
 c     -2.47865939    -0.57638542    -0.48857068
 h     -2.60431313    -0.99147015    -1.45218879
 h     -2.74573929    -1.17974955     0.29324936
 h     -3.09876448     0.41975480    -0.37666707
 h     -0.62661942     1.18406132     1.66699341
          17

 c      1.34620984    -0.50015727     0.04586144
 c      0.07234715    -0.98497031     0.22784174
 c     -0.98572713     0.02108276    -0.18671913
 c     -1.04447382     1.24490586     0.72171536
 c     -0.28413357     1.29174072    -0.46276078
 c      1.17679261     0.83511600    -0.19096933
 h     -0.02870281    -1.74857657     0.95876660
 h     -2.11271540     1.35773095     0.66312837
 h     -0.45958969     2.15265124    -1.29036347
 h      1.84387640     1.70353774     0.04063954
 o      2.42991049    -1.19198161     0.19658197
 h      3.15640138    -0.69493651    -0.30061042
 c     -2.47634226    -0.57774626    -0.48254796
 h     -2.59573876    -0.97698884    -1.47191974
 h     -2.76982095    -1.18327824     0.33155117
 h     -3.09348929     0.41783048    -0.41194066
 h     -0.57731011     1.15101014     1.69589868
          17

 c      1.35387691    -0.49873578     0.05618639
 c      0.07109672    -0.98424985     0.21376163
 c     -1.00153834     0.01685148    -0.19234143
 c     -1.04663639     1.23191369     0.72592406
 c     -0.27819946     1.30057572    -0.46424860
 c      1.18254409     0.85537229    -0.20518605
 h     -0.09467191    -1.70760019     1.01281954
 h     -2.08501518     1.32601530     0.68078905
 h     -0.44860819     2.08939468    -1.27469631
 h      1.85290748     1.66546074     0.04893510
 o      2.42805218    -1.19498626     0.20118643
 h      3.15350103    -0.70099402    -0.30805622
 c     -2.47281644    -0.57531280    -0.47672079
 h     -2.58725106    -0.96792773    -1.49672918
 h     -2.79704714    -1.19721620     0.37850017
 h     -3.08415372     0.39741701    -0.45131734
 h     -0.52836822     1.12116532     1.72792038
          17

 c      1.36070268    -0.49605035     0.06506445
 c      0.06820915    -0.98188630     0.20057970
 c     -1.01743581     0.00957512    -0.19817079
 c     -1.04812221     1.21780193     0.73344655
 c     -0.27028884     1.30907448    -0.46835798
 c      1.18695969     0.87662199    -0.21942829
 h     -0.16423184    -1.67486849     1.06237086
 h     -2.07251905     1.31305164     0.70418961
 h     -0.43704581     2.01542167    -1.25073489
 h      1.86933666     1.62776070     0.05667883
 o      2.42795026    -1.19784741     0.20539783
 h      3.14279311    -0.71762488    -0.30416385
 c     -2.46850180    -0.57038574    -0.47097215
 h     -2.57817171    -0.96315994    -1.51846213
 h     -2.82271787    -1.21220884     0.42076814
 h     -3.07312380     0.36327021    -0.49239980
 h     -0.48705904     1.09597105     1.75116981
          17

 c      1.36620038    -0.49166588     0.07224462
 c      0.06341377    -0.97833585     0.18918527
 c     -1.03263290    -0.00019276    -0.20416787
 c     -1.04781024     1.20242214     0.74435236
 c     -0.26067604     1.31581219    -0.47356317
 c      1.18963850     0.89719482    -0.23360527
 h     -0.23259578    -1.64484666     1.09890357
 h     -2.08143919     1.31967585     0.73366859
 h     -0.42895236     1.94709751    -1.23325450
 h      1.89889460     1.59986263     0.06600119
 o      2.42943028    -1.20069669     0.20938236
 h      3.12813062    -0.74250158    -0.29120173
 c     -2.46360937    -0.56436578    -0.46537341
 h     -2.56785696    -0.96196486    -1.53034641
 h     -2.84303852    -1.22147434     0.44876991
 h     -3.06475884     0.32370673    -0.53293925
 h     -0.45794750     1.07620515     1.75934802
          17

 c      1.36998626    -0.48535794     0.07754733
 c      0.05652716    -0.97390885     0.18024077
 c     -1.04641889    -0.01178576    -0.21021326
 c     -1.04567213     1.18581222     0.75820368
 c     -0.24956587     1.31916626    -0.47779101
 c      1.19060459     0.91601163    -0.24753599
 h     -0.29507409    -1.61455862     1.11628604
 h     -2.10683320     1.34479535     0.76931160
 h     -0.42982434     1.90360038    -1.24263274
 h      1.94298241     1.58582431     0.07755455
 o      2.43195601    -1.20377807     0.21348428
 h      3.11731574    -0.77057630    -0.27451978
 c     -2.45812930    -0.55858325    -0.46008537
 h     -2.55583767    -0.96435680    -1.52841690
 h     -2.85567233    -1.22125567     0.45749376
 h     -3.06489503     0.28929185    -0.57147507
 h     -0.44284233     1.06194292     1.75079461
          17

 c      1.37181544    -0.47710921     0.08086341
 c      0.04751979    -0.96876808     0.17411204
 c     -1.05817313    -0.02447733    -0.21612769
 c     -1.04253738     1.16822670     0.77425696
 c     -0.23736397     1.31852427    -0.47991150
 c      1.19052370     0.93271111    -0.26083952
 h     -0.34790004    -1.58359843     1.11171634
 h     -2.13594942     1.38516460     0.81048085
 h     -0.44284361     1.89284161    -1.28825361
 h      1.99606329     1.58290032     0.08912329
 o      2.43476014    -1.20735532     0.21813358
 h      3.11991245    -0.79560021    -0.26101797
 c     -2.45204795    -0.55399993    -0.45525977
 h     -2.54186475    -0.97103850    -1.51174001
 h     -2.85962407    -1.21029985     0.44572222
 h     -3.07833778     0.26879193    -0.60747399
 h     -0.44087022     1.05258621     1.72784257
          17

 c      1.37160580    -0.46706825     0.08214647
 c      0.03654089    -0.96297322     0.17088657
 c     -1.06736569    -0.03750717    -0.22171101
 c     -1.03952676     1.15010206     0.79151620
 c     -0.22497751     1.31487851    -0.48085233
 c      1.19044247     0.94731335    -0.27302582
 h     -0.38859127    -1.55359590     1.08560473
 h     -2.15570427     1.43592988     0.85574718
 h     -0.46506247     1.90441902    -1.35576662
 h      2.04850793     1.58529879     0.09669606
 o      2.43722576    -1.21149698     0.22358707
 h      3.14136343    -0.81377816    -0.25493434
 c     -2.44565542    -0.55081386    -0.45108837
 h     -2.52594878    -0.98324576    -1.48222752
 h     -2.85520928    -1.18961947     0.41562831
 h     -3.10516316     0.26423632    -0.64045639
 h     -0.44812798     1.04684059     1.69708632
          17

 c      1.36943039    -0.45550507     0.08140759
 c      0.02394150    -0.95648735     0.17037250
 c     -1.07356768    -0.05008810    -0.22678368
 c     -1.03773176     1.13197780     0.80869474
 c     -0.21355258     1.30966728    -0.48229996
 c      1.19135284     0.95986954    -0.28367134
 h     -0.41625674    -1.52798574     1.04159105
 h     -2.15703371     1.49165432     0.90322489
 h     -0.49031966     1.92293334    -1.42227511
 h      2.09127905     1.58813546     0.09652879
 o      2.43924923    -1.21592087     0.22970653
 h      3.17768291    -0.82650564    -0.25426242
 c     -2.43957477    -0.54839591    -0.44792852
 h     -2.50840232    -1.00259181    -1.44435643
 h     -2.84438150    -1.16276548     0.37317508
 h     -3.13981089     0.27051435    -0.66910781
 h     -0.45725465     1.04277556     1.66966025
          17

 c      1.36548122    -0.44277757     0.07871631
 c      0.01031188    -0.94914207     0.17205924
 c     -1.07648505    -0.06143208    -0.23121490
 c     -1.03805095     1.11440236     0.82438307
 c     -0.20408293     1.30389549    -0.48540872
 c      1.19394305     0.97034596    -0.29250752
 h     -0.43209382    -1.51220943     0.98690526
 h     -2.13564870     1.54719092     0.95091126
 h     -0.51341440     1.93797620    -1.47136721
 h      2.11833503     1.58872612     0.08620644
 o      2.44111268    -1.22013898     0.23608979
 h      3.21809530    -0.83826800    -0.25286036
 c     -2.43442096    -0.54561643    -0.44637296
 h     -2.48980908    -1.03087299    -1.40455022
 h     -2.83127045    -1.13629661     0.32880740
 h     -3.17423488     0.27983793    -0.69166550
 h     -0.45868568     1.03825317     1.65890984
          17

 c      1.36002675    -0.42930483     0.07420342
 c     -0.00350414    -0.94061113     0.17512256
 c     -1.07600611    -0.07080095    -0.23493733
 c     -1.04081273     1.09782537     0.83766958
 c     -0.19727119     1.29809933    -0.49067192
 c      1.19852548     0.97863779    -0.29942762
 h     -0.43970740    -1.51383045     0.93212270
 h     -2.09157141     1.59828612     0.99688930
 h     -0.53114150     1.94433396    -1.49460276
 h      2.12702482     1.58640823     0.06476559
 o      2.44308986    -1.22370389     0.24235814
 h      3.25187586    -0.85288467    -0.24507949
 c     -2.43050255    -0.54124963    -0.44720995
 h     -2.47084757    -1.06958783    -1.36957626
 h     -2.82192522    -1.11909260     0.29643227
 h     -3.20135613     0.28568908    -0.70687617
 h     -0.44566466     1.03178479     1.67299170
          17

 c      1.35338253    -0.41553928     0.06805892
 c     -0.01653301    -0.93053535     0.17867148
 c     -1.07224125    -0.07755157    -0.23794786
 c     -1.04535874     1.08252241     0.84872260
 c     -0.19351815     1.29250754    -0.49814273
 c      1.20501380     0.98459487    -0.30447574
 h     -0.44385217    -1.54093711     0.88803989
 h     -2.02874050     1.64212847     1.03951549
 h     -0.54192217     1.94001437    -1.48889774
 h      2.11802982     1.58226686     0.03257316
 o      2.44522937    -1.22631846     0.24829696
 h      3.27222875    -0.87194419    -0.22802141
 c     -2.42791790    -0.53451200    -0.45111209
 h     -2.45207558    -1.11886761    -1.34385489
 h     -2.82145316    -1.11816289     0.28758604
 h     -3.21654958     0.28415979    -0.71448853
 h     -0.41960851     1.02298996     1.70792762
          17

 c      1.34590274    -0.40193983     0.06052345
 c     -0.02800460    -0.91894592     0.18230089
 c     -1.06554542    -0.08115446    -0.24029551
 c     -1.05021040     1.06858661     0.85847076
 c     -0.19292898     1.28712836    -0.50755813
 c      1.21289304     0.98801893    -0.30784538
 h     -0.44668112    -1.59712603     0.85902748
 h     -1.95469951     1.67800564     1.07776075
 h     -0.54551560     1.92522957    -1.45493904
 h      2.09558886     1.57920586    -0.00872661
 o      2.44731277    -1.22784531     0.25387135
 h      3.27719504    -0.89481646    -0.20176464
 c     -2.42687991    -0.52568197    -0.45812617
 h     -2.43391058    -1.17621287    -1.32734385
 h     -2.82965738    -1.13256955     0.30331697
 h     -3.21791436     0.27402799    -0.71530613
 h     -0.38841458     1.01203845     1.75097129
          17

 c      1.33797849    -0.38895748     0.05188060
 c     -0.03756937    -0.90668401     0.18638787
 c     -1.05652605    -0.08119418    -0.24207008
 c     -1.05365019     1.05592751     0.86782528
 c     -0.19529914     1.28172851    -0.51830850
 c      1.22121246     0.98864925    -0.30987389
 h     -0.44528622    -1.67652235     0.83961809
 h     -1.87972133     1.70781786     1.11159587
 h     -0.54326135     1.90269361    -1.39742281
 h      2.06770235     1.58215122    -0.05636567
 o      2.44884562    -1.22829621     0.25921490
 h      3.26988971    -0.91891227    -0.16915958
 c     -2.42766878    -0.51610505    -0.46763365
 h     -2.41683316    -1.23631295    -1.31613485
 h     -2.84108309    -1.15355103     0.33426724
 h     -3.20644106     0.25676213    -0.71113161
 h     -0.36045192     0.99901689     1.78925375
          17

 c      1.33002629    -0.37704312     0.04245438
 c     -0.04507280    -0.89520822     0.19165577
 c     -1.04601299    -0.07737569    -0.24340110
 c     -1.05420621     1.04431272     0.87731178
 c     -0.20006707     1.27570296    -0.52928183
 c      1.22873539     0.98622376    -0.31098572
 h     -0.43459394    -1.76581434     0.81989167
 h     -1.81448223     1.73550719     1.14194661
 h     -0.53898887     1.87923950    -1.32690989
 h      2.04473004     1.59737453    -0.10723518
 o      2.44905824    -1.22781485     0.26460802
 h      3.25853937    -0.93999142    -0.13547441
 c     -2.43020960    -0.50755935    -0.47878266
 h     -2.40154495    -1.29247583    -1.30518505
 h     -2.84945930    -1.17086308     0.36853498
 h     -3.18642549     0.23674012    -0.70473050
 h     -0.34123470     0.98382187     1.81411815
          17

 c      1.32246169    -0.36667099     0.03261059
 c     -0.05027509    -0.88599828     0.19861666
 c     -1.03495811    -0.06955264    -0.24444991
 c     -1.05099712     1.03356194     0.88713915
 c     -0.20627531     1.26791984    -0.53874810
 c      1.23439892     0.98075073    -0.31156330
 h     -0.41128013    -1.85079517     0.79214908
 h     -1.76641877     1.76449630     1.16975434
 h     -0.54006355     1.86783969    -1.26136464
 h      2.03453424     1.62937107    -0.15948373
 o      2.44704983    -1.22661179     0.27038462
 h      3.25430798    -0.95323848    -0.10690031
 c     -2.43385734    -0.50172951    -0.49075410
 h     -2.38891019    -1.33854360    -1.29069868
 h     -2.85060974    -1.17709671     0.39703472
 h     -3.16550458     0.22116102    -0.69965631
 h     -0.33308657     0.96626831     1.82132392
          17

 c      1.31566927    -0.35835866     0.02275096
 c     -0.05285439    -0.88015428     0.20739373
 c     -1.02427885    -0.05778485    -0.24537750
 c     -1.04390688     1.02379290     0.89737624
 c     -0.21278789     1.25700730    -0.54488214
 c      1.23784790     0.97289543    -0.31186811
 h     -0.37473278    -1.92044015     0.75285419
 h     -1.73724598     1.79456353     1.19471483
 h     -0.55546491     1.88467209    -1.22028663
 h      2.03678517     1.67631153    -0.21333651
 o      2.44223009    -1.22481676     0.27671637
 h      3.26447284    -0.95570247    -0.08709790
 c     -2.43761568    -0.49989865    -0.50282509
 h     -2.37975696    -1.37019264    -1.27107595
 h     -2.84271733    -1.16826754     0.41438658
 h     -3.15263164     0.21815592    -0.69950705
 h     -0.33558349     0.94616989     1.81034557
          17

 c      1.30997697    -0.35266421     0.01329994
 c     -0.05255430    -0.87827489     0.21776881
 c     -1.01470994    -0.04241860    -0.24628612
 c     -1.03349392     1.01544140     0.90798071
 c     -0.21901656     1.24262803    -0.54723564
 c      1.23942603     0.96399594    -0.31213589
 h     -0.32632808    -1.96773330     0.70176548
 h     -1.72389112     1.82145455     1.21511556
 h     -0.58765335     1.93483728    -1.20773710
 h      2.04364239     1.72953960    -0.26961699
 o      2.43474794    -1.22235783     0.28344782
 h      3.28575349    -0.94827406    -0.07454585
 c     -2.44067914    -0.50256267    -0.51444124
 h     -2.37465667    -1.38559901    -1.24698355
 h     -2.82574291    -1.14315567     0.41831856
 h     -3.15309537     0.23211071    -0.70651236
 h     -0.34564080     0.92334144     1.78426171
          17

 c      1.30563944    -0.35013171     0.00467876
 c     -0.04928436    -0.88044412     0.22925444
 c     -1.00673566    -0.02414590    -0.24716772
 c     -1.02077550     1.00905283     0.91864661
 c     -0.22524214     1.22621249    -0.54706268
 c      1.23967132     0.95560081    -0.31268614
 h     -0.26867801    -1.98949791     0.64085753
 h     -1.72135086     1.83940290     1.22890531
 h     -0.62868145     2.00432907    -1.20872166
 h      2.04588947     1.77818997    -0.32800423
 o      2.42531799    -1.21902987     0.29021689
 h      3.30703158    -0.93454787    -0.06443066
 c     -2.44284791    -0.50910039    -0.52528410
 h     -2.37373963    -1.38591168    -1.22127102
 h     -2.80103550    -1.10285837     0.40936989
 h     -3.16457871     0.25969078    -0.72059563
 h     -0.35710831     0.89749387     1.75029686
          17

 c      1.30282153    -0.35119238    -0.00272717
 c     -0.04311793    -0.88622143     0.24114371
 c     -1.00062496    -0.00400016    -0.24788951
 c     -1.00704174     1.00509033     0.92868789
 c     -0.23190229     1.20983012    -0.54584650
 c      1.23893729     0.94900932    -0.31390357
 h     -0.20524382    -1.98665849     0.57372433
 h     -1.72480396     1.84369345     1.23476170
 h     -0.66810987     2.07348552    -1.20651915
 h      2.03721264     1.81347191    -0.38691485
 o      2.41470787    -1.21464688     0.29668520
 h      3.31733888    -0.91827517    -0.05229009
 c     -2.44435679    -0.51790360    -0.53525567
 h     -2.37659576    -1.37566120    -1.19890403
 h     -2.77131126    -1.05079140     0.39131303
 h     -3.17939794     0.29172547    -0.74004446
 h     -0.36077757     0.86801435     1.71977882
          17

 c      1.30158412    -0.35604597    -0.00860396
 c     -0.03422699    -0.89460223     0.25256158
 c     -0.99652369     0.01671205    -0.24822119
 c     -0.99354196     1.00383825     0.93728702
 c     -0.23905699     1.19522973    -0.54451985
 c      1.23731174     0.94504429    -0.31615698
 h     -0.14014112    -1.96544102     0.50529678
 h     -1.73049770     1.83185732     1.23251257
 h     -0.69887373     2.12810711    -1.19171827
 h      2.01495002     1.83012954    -0.44421629
 o      2.40344986    -1.20912283     0.30264492
 h      3.31033140    -0.90200316    -0.03567741
 c     -2.44541741    -0.52684435    -0.54447533
 h     -2.38232380    -1.36253607    -1.18645793
 h     -2.74075153    -0.99277476     0.37196987
 h     -3.18974430     0.31850692    -0.76282717
 h     -0.34718189     0.83404027     1.70459558
          17

 c      1.30187451    -0.36456557    -0.01273943
 c     -0.02282940    -0.90398490     0.26255925
 c     -0.99453547     0.03653133    -0.24788405
 c     -0.98090108     1.00527478     0.94415426
 c     -0.24637484     1.18372148    -0.54356370
 c      1.23465864     0.94397482    -0.31973335
 h     -0.07773541    -1.93887212     0.44130138
 h     -1.73616729     1.80401892     1.22312842
 h     -0.71743210     2.16040864    -1.16094509
 h      1.97957622     1.82647953    -0.49788344
 o      2.39178457    -1.20249417     0.30802960
 h      3.28519972    -0.88674219    -0.01427050
 c     -2.44599060    -0.53382660    -0.55334420
 h     -2.38982701    -1.35518772    -1.19019775
 h     -2.71455102    -0.93621065     0.36277836
 h     -3.19054915     0.33315073    -0.78731869
 h     -0.31310694     0.79572649     1.70942593
          17

 c      1.30352775    -0.37625237    -0.01504378
 c     -0.00921581    -0.91238129     0.27029634
 c     -0.99474625     0.05400872    -0.24660128
 c     -0.96877581     1.00892609     0.94983847
 c     -0.25328617     1.17626495    -0.54320535
 c      1.23065410     0.94549532    -0.32479484
 h     -0.02169596    -1.92542165     0.38677346
 h     -1.74148712     1.76299687     1.20861298
 h     -0.72254816     2.16717386    -1.11430212
 h      1.93439849     1.80445848    -0.54652639
 o      2.37966554    -1.19493776     0.31290811
 h      3.24673976    -0.87179580     0.01032411
 c     -2.44587234    -0.53748281    -0.56243253
 h     -2.39827740    -1.35871721    -1.21255462
 h     -2.69716058    -0.88733081     0.37402885
 h     -3.17981430     0.33240801    -0.81247676
 h     -0.26518391     0.75588520     1.72809623
          17

 c      1.30627347    -0.39026274    -0.01555728
 c      0.00618183    -0.91826275     0.27526193
 c     -0.99718548     0.06789112    -0.24413360
 c     -0.95622733     1.01392926     0.95520162
 c     -0.25913830     1.17344286    -0.54348483
 c      1.22478721     0.94873517    -0.33133888
 h      0.02593917    -1.93979741     0.34401131
 h     -1.74841318     1.71408129     1.19183764
 h     -0.71464239     2.14885475    -1.05417525
 h      1.88575230     1.77013050    -0.59001477
 o      2.36679012    -1.18679309     0.31747504
 h      3.20512793    -0.85458692     0.03486072
 c     -2.44489622    -0.53770366    -0.57199803
 h     -2.40730056    -1.37139672    -1.24969476
 h     -2.69007087    -0.84817928     0.40664022
 h     -3.15823519     0.31655097    -0.83789902
 h     -0.21503415     0.71934760     1.74965731
          17

 c      1.30974143    -0.40549730    -0.01444880
 c      0.02280888    -0.92158215     0.27730589
 c     -1.00174933     0.07728058    -0.24030950
 c     -0.94229101     1.01929925     0.96084887
 c     -0.26329810     1.17526799    -0.54420513
 c      1.21637634     0.95234247    -0.33915832
 h      0.06429095    -1.98106576     0.31250258
 h     -1.76074397     1.66390388     1.17610523
 h     -0.69605706     2.11044120    -0.98531742
 h      1.84300555     1.73386712    -0.63015787
 o      2.35279073    -1.17853372     0.32199234
 h      3.17322734    -0.83131876     0.05555678
 c     -2.44296289    -0.53542513    -0.58167582
 h     -2.41664009    -1.38651847    -1.29323309
 h     -2.69180137    -0.81719452     0.45022655
 h     -3.12905719     0.28929873    -0.86396131
 h     -0.17284274     0.69080512     1.76526435
          17

 c      1.31346096    -0.42073070    -0.01200456
 c      0.04005157    -0.92358203     0.27645208
 c     -1.00813145     0.08172236    -0.23504732
 c     -0.92635924     1.02422982     0.96702660
 c     -0.26514776     1.18084616    -0.54482604
 c      1.20475005     0.95481203    -0.34787432
 h      0.09258431    -2.03456473     0.29107203
 h     -1.78197381     1.61808715     1.16428998
 h     -0.67229954     2.06433198    -0.91573030
 h      1.81655231     1.70782752    -0.67052868
 o      2.33771814    -1.17060605     0.32664602
 h      3.15920443    -0.79969929     0.07054129
 c     -2.43988385    -0.53198839    -0.59074842
 h     -2.42577063    -1.39688208    -1.33421506
 h     -2.69994943    -0.79219366     0.49045537
 h     -3.09807661     0.25777884    -0.89202917
 h     -0.14490656     0.67350165     1.77017105
          17

 c      1.31686991    -0.43473690    -0.00860806
 c      0.05722108    -0.92574044     0.27277942
 c     -1.01580786     0.08120313    -0.22835979
 c     -0.90845600     1.02830821     0.97374643
 c     -0.26401014     1.18811564    -0.54444031
 c      1.18971381     0.95515744    -0.35716300
 h      0.11023474    -2.08385525     0.27900791
 h     -1.81197764     1.57892430     1.15797051
 h     -0.65338560     2.03320976    -0.85686159
 h      1.81242156     1.69907140    -0.71391034
 o      2.32244526    -1.16323717     0.33144436
 h      3.16009797    -0.76198075     0.08156636
 c     -2.43532728    -0.52868009    -0.59850203
 h     -2.43382356    -1.39763579    -1.36576687
 h     -2.71264666    -0.77190475     0.51588312
 h     -3.07281196     0.23148263    -0.92443055
 h     -0.13364815     0.66893956     1.76322198
          17

 c      1.31935366    -0.44638225    -0.00471030
 c      0.07353690    -0.92917199     0.26641953
 c     -1.02409145     0.07606782    -0.22033131
 c     -0.88932885     1.03151887     0.98084122
 c     -0.25939252     1.19454213    -0.54216773
 c      1.17195592     0.95339554    -0.36703748
 h      0.11725017    -2.11744208     0.27582528
 h     -1.84559153     1.54535859     1.15732810
 h     -0.65068104     2.04273429    -0.81923241
 h      1.82769963     1.70417760    -0.75891416
 o      2.30840816    -1.15647081     0.33631222
 h      3.16535817    -0.72403258     0.09241598
 c     -2.42903953    -0.52637753    -0.60441645
 h     -2.43971124    -1.38695750    -1.38384643
 h     -2.72881974    -0.75593819     0.51986003
 h     -3.05951423     0.21866863    -0.96339158
 h     -0.13786608     0.67683528     1.74636808
          17

 c      1.32032043    -0.45469505    -0.00078710
 c      0.08816686    -0.93455814     0.25756697
 c     -1.03221640     0.06689454    -0.21107568
 c     -0.87027857     1.03408467     0.98788887
 c     -0.25186937     1.19931075    -0.53792587
 c      1.15286442     0.95019480    -0.37779206
 h      0.11423429    -2.12934367     0.28096609
 h     -1.87482183     1.51513805     1.16180567
 h     -0.66590732     2.09706099    -0.80384436
 h      1.85301388     1.71304380    -0.80046559
 o      2.29701930    -1.15034189     0.34123441
 h      3.16499623    -0.69178862     0.10628356
 c     -2.42119736    -0.52518698    -0.60832468
 h     -2.44229319    -1.36585222    -1.38720769
 h     -2.74803524    -0.74445100     0.50009061
 h     -3.05904021     0.22148304    -1.00880480
 h     -0.15245735     0.69491809     1.72491324
          17

 c      1.31929916    -0.45893865     0.00271711
 c      0.10029852    -0.94220116     0.24646492
 c     -1.03940673     0.05439252    -0.20070195
 c     -0.85288820     1.03632677     0.99412039
 c     -0.24324263     1.20386600    -0.53237232
 c      1.13403129     0.94622145    -0.38971305
 h      0.10219916    -2.11812562     0.29375488
 h     -1.89226469     1.48675076     1.17072487
 h     -0.68871129     2.17346131    -0.80305548
 h      1.87845460     1.71614009    -0.83319607
 o      2.28930361    -1.14494597     0.34628583
 h      3.15373538    -0.66904677     0.12473764
 c     -2.41245902    -0.52441213    -0.61047929
 h     -2.44055120    -1.33787137    -1.37736857
 h     -2.77047185    -0.73795230     0.45818075
 h     -3.06611038     0.23511651    -1.05710118
 h     -0.16813459     0.71880472     1.70790459
          17

 c      1.31603573    -0.45869469     0.00544928
 c      0.10921874    -0.95201135     0.23337163
 c     -1.04493556     0.03933243    -0.18929923
 c     -0.83867990     1.03853641     0.99854596
 c     -0.23552602     1.20990525    -0.52615641
 c      1.11692495     0.94185866    -0.40292528
 h      0.08237781    -2.08663559     0.31351738
 h     -1.89323223     1.46007595     1.18347780
 h     -0.70772168     2.24649911    -0.80916468
 h      1.89679373     1.70765784    -0.85353086
 o      2.28574530    -1.14040687     0.35158701
 h      3.13167900    -0.65684942     0.14780699
 c     -2.40360580    -0.52292808    -0.61142598
 h     -2.43374495    -1.30887561    -1.35869577
 h     -2.79719805    -0.73725496     0.39977728
 h     -3.07301921     0.25203607    -1.10289654
 h     -0.17331792     0.74301828     1.70645629
          17

 c      1.31055844    -0.45393108     0.00719228
 c      0.11439414    -0.96341032     0.21851760
 c     -1.04819572     0.02247783    -0.17693399
 c     -0.82850975     1.04073488     1.00051253
 c     -0.23032928     1.21835935    -0.51964610
 c      1.10273711     0.93721981    -0.41739800
 h      0.05600541    -2.04272920     0.33988056
 h     -1.87658172     1.43628657     1.19952354
 h     -0.71618603     2.30036006    -0.81746966
 h      1.90400199     1.68539173    -0.85999854
 o      2.28620599    -1.13684579     0.35725740
 h      3.10422661    -0.65322145     0.17425689
 c     -2.39517077    -0.51956253    -0.61185281
 h     -2.42145673    -1.28637953    -1.33803388
 h     -2.83065015    -0.74350583     0.33469329
 h     -3.07328873     0.26600823    -1.14136956
 h     -0.16045255     0.76406479     1.72748922
          17

 c      1.30318288    -0.44502237     0.00787671
 c      0.11554954    -0.97525797     0.20205486
 c     -1.04877123     0.00453379    -0.16365869
 c     -0.82201888     1.04249578     1.00028225
 c     -0.22874719     1.22951298    -0.51299252
 c      1.09225539     0.93222256    -0.43298431
 h      0.02396441    -1.99979793     0.37334121
 h     -1.84503792     1.41760149     1.21846960
 h     -0.71132927     2.32749557    -0.82553176
 h      1.89908933     1.65006462    -0.85303051
 o      2.28992706    -1.13438544     0.36338671
 h      3.08155754    -0.65308323     0.20193108
 c     -2.38733057    -0.51337717    -0.61250229
 h     -2.40344713    -1.27753952    -1.32278524
 h     -2.87454574    -0.75803179     0.27506987
 h     -3.06291028     0.27339319    -1.16943724
 h     -0.13209972     0.78289855     1.76721738
          17

 c      1.29445883    -0.43269928     0.00755595
 c      0.11270802    -0.98611589     0.18403684
 c     -1.04648897    -0.01386141    -0.14953368
 c     -0.81785325     1.04313381     0.99880452
 c     -0.23133690     1.24324324    -0.50620980
 c      1.08570656     0.92662932    -0.44942589
 h     -0.01347635    -1.97359058     0.41566807
 h     -1.80518143     1.40702616     1.24033056
 h     -0.69294986     2.32556085    -0.83227956
 h      1.88436106     1.60520091    -0.83493196
 o      2.29577121    -1.13310468     0.36999880
 h      3.07539372    -0.64974485     0.22860967
 c     -2.38010291    -0.50402641    -0.61397588
 h     -2.37946700    -1.28565410    -1.31730564
 h     -2.93165679    -0.78140400     0.22972460
 h     -3.04021313     0.27301431    -1.18596319
 h     -0.09814799     0.80299681     1.81372523
          17

 c      1.28508716    -0.41794109     0.00636198
 c      0.10610744    -0.99509755     0.16456024
 c     -1.04144134    -0.03210825    -0.13465914
 c     -0.81436219     1.04203072     0.99702889
 c     -0.23808661     1.25907887    -0.49920519
 c      1.08260954     0.92004810    -0.46632557
 h     -0.05587181    -1.97253671     0.46845535
 h     -1.76635610     1.40787493     1.26573263
 h     -0.66291357     2.29630557    -0.83774467
 h      1.86624093     1.55753797    -0.81002926
 o      2.30278569    -1.13283775     0.37699336
 h      3.09143517    -0.63930884     0.25343217
 c     -2.37368020    -0.49208639    -0.61644552
 h     -2.34941227    -1.30771357    -1.32041036
 h     -2.99986695    -0.81183570     0.19846975
 h     -3.00562927     0.26598028    -1.19177245
 h     -0.06849202     0.82703399     1.85479481
          17

 c      1.27581503    -0.40186361     0.00446888
 c      0.09603458    -1.00254691     0.14406163
 c     -1.03399216    -0.04961748    -0.11920777
 c     -0.81019455     1.03883741     0.99558720
 c     -0.24839554     1.27607505    -0.49175632
 c      1.08177343     0.91197064    -0.48315645
 h     -0.10087388    -1.99035830     0.52971086
 h     -1.73728741     1.42264956     1.29546341
 h     -0.62558113     2.24670884    -0.84354475
 h      1.85550990     1.51689969    -0.78431063
 o      2.31063947    -1.13302130     0.38414606
 h      3.12405426    -0.62419863     0.27734096
 c     -2.36844113    -0.47897281    -0.61963814
 h     -2.31380562    -1.33586039    -1.32685237
 h     -3.07142095    -0.84489771     0.17393815
 h     -2.96180716     0.25587294    -1.18984085
 h     -0.04941865     0.85575830     1.88202137
          17

 c      1.26731751    -0.38565986     0.00207636
 c      0.08283218    -1.00954386     0.12337122
 c     -1.02476751    -0.06580865    -0.10344404
 c     -0.80473739     1.03361330     0.99488627
 c     -0.26110600     1.29256414    -0.48341408
 c      1.08170611     0.90203527    -0.49942153
 h     -0.14427781    -2.01236608     0.59313977
 h     -1.72125708     1.45127531     1.32906980
 h     -0.58871373     2.19180318    -0.85426154
 h      1.86382491     1.49316401    -0.76336886
 o      2.31941980    -1.13289133     0.39120837
 h      3.16092878    -0.61065947     0.30175391
 c     -2.36458708    -0.46648493    -0.62304396
 h     -2.27403943    -1.36123086    -1.33089594
 h     -3.13681386    -0.87528143     0.14819989
 h     -2.91378730     0.24900807    -1.18554202
 h     -0.04346752     0.88835693     1.89110445
          17

 c      1.26010793    -0.37058008    -0.00059680
 c      0.06706257    -1.01704361     0.10344913
 c     -1.01461867    -0.08012869    -0.08771298
 c     -0.79822899     1.02688333     0.99525228
 c     -0.27470868     1.30615254    -0.47340971
 c      1.08148548     0.89055037    -0.51493060
 h     -0.18193262    -2.02583928     0.65116033
 h     -1.71441102     1.49010083     1.36376567
 h     -0.56293197     2.15492914    -0.87867334
 h      1.89524277     1.48984055    -0.74916832
 o      2.32919695    -1.13179439     0.39799107
 h      3.19090128    -0.60408499     0.32736900
 c     -2.36193152    -0.45634193    -0.62606465
 h     -2.23214980    -1.37678903    -1.32865206
 h     -3.18846271    -0.89855251     0.11636992
 h     -2.86813620     0.25360413    -1.18604253
 h     -0.05007324     0.92301134     1.88124222
          17

 c      1.25452354    -0.35788387    -0.00332582
 c      0.04956743    -1.02557333     0.08516292
 c     -1.00454142    -0.09207460    -0.07240091
 c     -0.79145649     1.01950993     0.99688149
 c     -0.28794985     1.31488305    -0.46102265
 c      1.08126162     0.87867588    -0.52984607
 h     -0.21098297    -2.02379367     0.69748034
 h     -1.70932104     1.53299642     1.39520036
 h     -0.55620124     2.15451482    -0.92551517
 h      1.94172560     1.50123653    -0.73963501
 o      2.33982602    -1.12932863     0.40437714
 h      3.20759048    -0.60689820     0.35402858
 c     -2.36012528    -0.44973959    -0.62822887
 h     -2.19038538    -1.37833195    -1.31865148
 h     -3.22181075    -0.91174568     0.07670801
 h     -2.82988234     0.27613911    -1.19737467
 h     -0.06580562     0.95730022     1.85503767
          17

 c      1.25076486    -0.34873176    -0.00590878
 c      0.03138237    -1.03529804     0.06921003
 c     -0.99556080    -0.10121194    -0.05788373
 c     -0.78540426     1.01244739     0.99966639
 c     -0.30044561     1.31897719    -0.44654366
 c      1.08175748     0.86789550    -0.54442147
 h     -0.22999596    -2.00433128     0.72790906
 h     -1.69951628     1.57353594     1.41923996
 h     -0.56729510     2.18399245    -0.99226957
 h      1.98956836     1.51757329    -0.73169372
 o      2.35091974    -1.12536144     0.41030380
 h      3.20991787    -0.61832071     0.38103168
 c     -2.35902574    -0.44690407    -0.62951553
 h     -2.15079435    -1.36462355    -1.30168142
 h     -3.23516880    -0.91337715     0.02985244
 h     -2.79908964     0.31615123    -1.22019796
 h     -0.08411554     0.98857934     1.81900635
          17

 c      1.24893028    -0.34404866    -0.00820548
 c      0.01360642    -1.04610618     0.05608455
 c     -0.98861471    -0.10718473    -0.04448205
 c     -0.78108451     1.00652571     1.00310167
 c     -0.31235632     1.32013421    -0.43127917
 c      1.08358482     0.85943471    -0.55879240
 h     -0.23876103    -1.96946013     0.74049505
 h     -1.68150284     1.60656777     1.43313654
 h     -0.58940663     2.22021455    -1.06516951
 h      2.02720619     1.53066083    -0.72342084
 o      2.36184381    -1.12001949     0.41574019
 h      3.20209419    -0.63449175     0.40748149
 c     -2.35869237    -0.44702378    -0.63039944
 h     -2.11485346    -1.33743118    -1.28061657
 h     -3.22971056    -0.90351533    -0.02156896
 h     -2.77152738     0.36548302    -1.24919857
 h     -0.09537417     1.01452562     1.78360209
          17

 c      1.24902386    -0.34440911    -0.01017412
 c     -0.00270511    -1.05759767     0.04601508
 c     -0.98445649    -0.10973577    -0.03243700
 c     -0.77933462     1.00232436     1.00649738
 c     -0.32379364     1.31976724    -0.41661177
 c      1.08699960     0.85402143    -0.57292066
 h     -0.23822847    -1.92472614     0.73593412
 h     -1.65482051     1.62886424     1.43585040
 h     -0.61665867     2.24417137    -1.13023335
 h      2.04772248     1.53564567    -0.71423284
 o      2.37173531    -1.11365779     0.42066354
 h      3.19320556    -0.64886356     0.43264640
 c     -2.35903787    -0.44863340    -0.63154175
 h     -2.08309125    -1.30157791    -1.26034843
 h     -3.21012774    -0.88411915    -0.07283875
 h     -2.74257840     0.41321133    -1.27700689
 h     -0.08926537     1.03370348     1.76027231
          17

 c      1.25095124    -0.34997920    -0.01189235
 c     -0.01660780    -1.06899323     0.03886136
 c     -0.98357882    -0.10875211    -0.02190818
 c     -0.78035195     1.00014610     1.00955160
 c     -0.33468132     1.31857182    -0.40357309
 c      1.09192803     0.85184955    -0.58659740
 h     -0.23062920    -1.87960876     0.71852728
 h     -1.62164594     1.63938467     1.42804952
 h     -0.64552132     2.24603701    -1.17823938
 h      2.04844068     1.53071762    -0.70447219
 o      2.37969443    -1.10673166     0.42503982
 h      3.19409902    -0.65414883     0.45626919
 c     -2.35956063    -0.45000641    -0.63354530
 h     -2.05483309    -1.26447966    -1.24737020
 h     -3.18559983    -0.85947705    -0.11694933
 h     -2.70969046     0.45031272    -1.29773013
 h     -0.06076069     1.04550398     1.75464239
          17

 c      1.25452016    -0.36052325    -0.01355228
 c     -0.02731122    -1.07908326     0.03403620
 c     -0.98616941    -0.10430969    -0.01298119
 c     -0.78333399     1.00004183     1.01268206
 c     -0.34482193     1.31677189    -0.39287543
 c      1.09801242     0.85260562    -0.59946609
 h     -0.21946442    -1.84759091     0.69694004
 h     -1.58663801     1.63960327     1.41216467
 h     -0.67404740     2.22229984    -1.20415460
 h      2.03040713     1.51675033    -0.69508988
 o      2.38524667    -1.09953226     0.42883491
 h      3.21006119    -0.64648133     0.47842021
 c     -2.35935242    -0.44948767    -0.63692420
 h     -2.02858616    -1.23415245    -1.24818956
 h     -3.16917348    -0.83582641    -0.14545013
 h     -2.67254769     0.47130384    -1.30801725
 h     -0.01457706     1.04948578     1.76240643
          17

 c      1.25945654    -0.37546070    -0.01542850
 c     -0.03425751    -1.08648467     0.03068514
 c     -0.99210932    -0.09668301    -0.00567135
 c     -0.78675586     1.00178083     1.01660300
 c     -0.35396395     1.31434165    -0.38498373
 c      1.10459091     0.85551070    -0.61106544
 h     -0.20859828    -1.84304091     0.68201072
 h     -1.55686594     1.63384465     1.39243733
 h     -0.70123228     2.17317999    -1.20587571
 h      1.99864604     1.49746780    -0.68747169
 o      2.38866457    -1.09201662     0.43206065
 h      3.23574651    -0.62809452     0.49879518
 c     -2.35750078    -0.44602636    -0.64205229
 h     -2.00351108    -1.21560002    -1.26639249
 h     -3.17216394    -0.81863080    -0.15204011
 h     -2.63248568     0.47430824    -1.30694166
 h      0.03806792     1.04533225     1.77386489
          17

 c      1.26543926    -0.39394371    -0.01783239
 c     -0.03727451    -1.09038196     0.02831907
 c     -1.00100809    -0.08632505     0.00007155
 c     -0.78897832     1.00485616     1.02177165
 c     -0.36183230     1.31107736    -0.38009251
 c      1.11065023     0.85937185    -0.62089372
 h     -0.20017876    -1.87283776     0.67929347
 h     -1.54082598     1.62872992     1.37434906
 h     -0.72691370     2.10181476    -1.18397816
 h      1.96277943     1.47986265    -0.68325605
 o      2.39068494    -1.08396398     0.43479323
 h      3.25962817    -0.60479576     0.51642021
 c     -2.35374134    -0.43972014    -0.64893615
 h     -1.98095850    -1.20825463    -1.30034642
 h     -3.19536511    -0.80865565    -0.13752418
 h     -2.59204016     0.46108630    -1.29594002
 h      0.08578068     1.03333698     1.78047954
          17

 c      1.27212961    -0.41495130    -0.02106291
 c     -0.03662574    -1.09110626     0.02729025
 c     -1.01226226    -0.07382984     0.00435295
 c     -0.78879722     1.00871224     1.02831312
 c     -0.36809596     1.30653179    -0.37800263
 c      1.11491434     0.86274437    -0.62849227
 h     -0.19355414    -1.93012974     0.68357672
 h     -1.54513514     1.63037382     1.36272001
 h     -0.75233531     2.01502311    -1.14287115
 h      1.93596498     1.47343543    -0.68402397
 o      2.39202995    -1.07522466     0.43714207
 h      3.27153096    -0.58191928     0.53011077
 c     -2.34855539    -0.43174694    -0.65710475
 h     -1.96416248    -1.20721714    -1.34399131
 h     -3.22829104    -0.80195695    -0.10990612
 h     -2.55476372     0.43750589    -1.27916177
 h      0.12025848     1.01452053     1.77733864
          17

 c      1.27918077    -0.43739101    -0.02536563
 c     -0.03283896    -1.08973014     0.02837458
 c     -1.02511514    -0.05989865     0.00732048
 c     -0.78587570     1.01312017     1.03623867
 c     -0.37224953     1.29985955    -0.37790394
 c      1.11633985     0.86437722    -0.63353707
 h     -0.18680044    -1.99957651     0.68407888
 h     -1.56989917     1.64022049     1.35933155
 h     -0.78166215     1.92507744    -1.09331178
 h      1.92900909     1.48594067    -0.69080798
 o      2.39318390    -1.06582762     0.43921468
 h      3.26611689    -0.56246045     0.53898418
 c     -2.34260951    -0.42379270    -0.66576706
 h     -1.95643354    -1.20662200    -1.38978907
 h     -3.25765445    -0.79365450    -0.07921272
 h     -2.52502442     0.41389067    -1.26377090
 h      0.13682784     0.99037597     1.76290782
          17

 c      1.28623072    -0.46019220    -0.03090850
 c     -0.02651853    -1.08733287     0.03214416
 c     -1.03871644    -0.04529863     0.00915966
 c     -0.78082041     1.01828064     1.04552665
 c     -0.37347253     1.28981698    -0.37829835
 c      1.11481294     0.86380344    -0.63590371
 h     -0.17840782    -2.06633071     0.67212603
 h     -1.60765788     1.65408268     1.36265996
 h     -0.82363604     1.84970002    -1.05351788
 h      1.94209408     1.51710049    -0.70364307
 o      2.39435726    -1.05598888     0.44109588
 h      3.24340170    -0.54671313     0.54273238
 c     -2.33638705    -0.41748234    -0.67406276
 h     -1.95977824    -1.20200085    -1.43115006
 h     -3.27373026    -0.78045085    -0.05346598
 h     -2.50724439     0.40303313    -1.25856702
 h      0.13437717     0.96256302     1.73847629
          17

 c      1.29290248    -0.48237061    -0.03777946
 c     -0.01827146    -1.08469478     0.03878475
 c     -1.05218667    -0.03081822     0.01009381
 c     -0.77484914     1.02454649     1.05597598
 c     -0.37094425     1.27550370    -0.37780076
 c      1.11115239     0.86139177    -0.63566581
 h     -0.16766297    -2.11987918     0.64349701
 h     -1.64752773     1.66564884     1.36992552
 h     -0.88777411     1.80355160    -1.04010487
 h      1.96482631     1.55818459    -0.72150662
 o      2.39548159    -1.04610572     0.44283425
 h      3.20870548    -0.53208588     0.54176685
 c     -2.33024587    -0.41374418    -0.68145897
 h     -1.97457015    -1.19103326    -1.46346723
 h     -3.27150593    -0.76099986    -0.03768279
 h     -2.50429791     0.41351156    -1.26923173
 h      0.11570657     0.93257651     1.70813862
          17

 c      1.29882037    -0.50306234    -0.04599890
 c     -0.00868717    -1.08230947     0.04817317
 c     -1.06468758    -0.01721861     0.01036754
 c     -0.76945026     1.03216164     1.06706059
 c     -0.36491542     1.25750893    -0.37661637
 c      1.10643039     0.85780469    -0.63302894
 h     -0.15445438    -2.15405968     0.59759957
 h     -1.67978222     1.67003063     1.37889609
 h     -0.97161674     1.78497588    -1.05092900
 h      1.98451722     1.59815451    -0.74272696
 o      2.39623332    -1.03674239     0.44443797
 h      3.17206043    -0.51307000     0.53721659
 c     -2.32457552    -0.41229550    -0.68810689
 h     -1.99975136    -1.17353073    -1.48437671
 h     -3.24994388    -0.73557798    -0.03410901
 h     -2.51608496     0.44292369    -1.29353618
 h      0.08821516     0.90124236     1.67905854
          17

 c      1.30363436    -0.52153781    -0.05553222
 c      0.00167962    -1.08044247     0.05996576
 c     -1.07548949    -0.00516907     0.01020786
 c     -0.76615753     1.04121697     1.07794148
 c     -0.35684601     1.23747415    -0.37616387
 c      1.10149404     0.85357248    -0.62825685
 h     -0.13910960    -2.16639688     0.53638900
 h     -1.69789139     1.66497343     1.38840422
 h     -1.05899489     1.78086677    -1.06931987
 h      1.99195722     1.62840720    -0.76551155
 o      2.39623824    -1.02851114     0.44590031
 h      3.14469730    -0.48295358     0.53046662
 c     -2.31977013    -0.41189664    -0.69465696
 h     -2.03310643    -1.15129575    -1.49390245
 h     -3.21154411    -0.70579801    -0.04237657
 h     -2.53985097     0.48028156    -1.32313610
 h      0.06334303     0.86817054     1.66079400
          17

 c      1.30705074    -0.53720140    -0.06629670
 c      0.01232474    -1.07911973     0.07363994
 c     -1.08401555     0.00479301     0.00979016
 c     -0.76610847     1.05165644     1.08776015
 c     -0.34828777     1.21689368    -0.37758618
 c      1.09687319     0.84899670    -0.62163097
 h     -0.12239472    -2.15810768     0.46377948
 h     -1.69896605     1.65076091     1.39822112
 h     -1.13308276     1.78012334    -1.08121665
 h      1.98233056     1.64380350    -0.78827202
 o      2.39551503    -1.02175988     0.44725615
 h      3.13167101    -0.43870158     0.52219539
 c     -2.31603049    -0.41103467    -0.70178624
 h     -2.07152084    -1.12802272    -1.49465181
 h     -3.16268255    -0.67448798    -0.05914269
 h     -2.57173366     0.51394387    -1.34931166
 h      0.05176269     0.83203906     1.66174491
          17

 c      1.30887732    -0.54958770    -0.07815801
 c      0.02280637    -1.07803718     0.08851878
 c     -1.08985420     0.01225222     0.00923445
 c     -0.76935254     1.06313455     1.09611937
 c     -0.34030793     1.19679336    -0.38133761
 c      1.09282521     0.84418418    -0.61343450
 h     -0.10563544    -2.13498319     0.38530386
 h     -1.68402915     1.63002620     1.40892979
 h     -1.18307221     1.77693467    -1.07988754
 h      1.95444963     1.64223510    -0.80977776
 o      2.39469397    -1.01632079     0.44859560
 h      3.12787792    -0.38486903     0.51199912
 c     -2.31317942    -0.40831300    -0.71000104
 h     -2.11137538    -1.10899813    -1.49168135
 h     -3.11407753    -0.64557352    -0.07748264
 h     -2.60793247     0.53604493    -1.36611371
 h      0.05537978     0.79265323     1.68357981
          17

 c      1.30907381    -0.55836201    -0.09091504
 c      0.03275110    -1.07646943     0.10383748
 c     -1.09274944     0.01689218     0.00862611
 c     -0.77468126     1.07485572     1.10317384
 c     -0.33353568     1.17786598    -0.38739218
 c      1.08936434     0.83906924    -0.60393833
 h     -0.09081371    -2.10830470     0.30738193
 h     -1.65851589     1.60776359     1.42204264
 h     -1.20352256     1.76898280    -1.06357159
 h      1.91026530     1.62435059    -0.82931551
 o      2.39463532    -1.01167279     0.44999376
 h      3.12345795    -0.33087065     0.49922518
 c     -2.31069844    -0.40261615    -0.71967624
 h     -2.14925535    -1.09996834    -1.49118099
 h     -3.07918031    -0.62342517    -0.08767018
 h     -2.64515085     0.54283348    -1.37056381
 h      0.06579323     0.75283497     1.72008036
          17

 c      1.30778184    -0.56332757    -0.10428128
 c      0.04183296    -1.07341939     0.11890304
 c     -1.09258687     0.01849042     0.00804282
 c     -0.78025042     1.08568256     1.10920924
 c     -0.32830393     1.16059349    -0.39544718
 c      1.08623780     0.83338888    -0.59337225
 h     -0.08027821    -2.09296061     0.23555178
 h     -1.63216145     1.59101538     1.44015944
 h     -1.19258087     1.75594233    -1.03327899
 h      1.85507742     1.59391725    -0.84703778
 o      2.39595977    -1.00727279     0.45144353
 h      3.11076126    -0.28557897     0.48376754
 c     -2.30818636    -0.39338074    -0.73096778
 h     -2.18281380    -1.10480077    -1.49756608
 h     -3.06782217    -0.61113414    -0.08189899
 h     -2.68071162     0.53386043    -1.36205911
 h      0.07159504     0.71730364     1.76199890
          17

 c      1.30531711    -0.56443755    -0.11787887
 c      0.04969509    -1.06827434     0.13327408
 c     -1.08939156     0.01692764     0.00756475
 c     -0.78434962     1.09448030     1.11434447
 c     -0.32468841     1.14526745    -0.40500672
 c      1.08288567     0.82663793    -0.58187852
 h     -0.07570043    -2.09958356     0.17249511
 h     -1.61611056     1.58701200     1.46629076
 h     -1.15140239     1.73916063    -0.99207573
 h      1.79797783     1.55851085    -0.86454439
 o      2.39888724    -1.00273410     0.45284315
 h      3.08681998    -0.25448056     0.46617026
 c     -2.30592953    -0.38091526    -0.74354580
 h     -2.21112349    -1.12309820    -1.51066931
 h     -3.07889265    -0.60874656    -0.06068739
 h     -2.71274062     0.51160648    -1.34208931
 h      0.06462477     0.69036081     1.80146111
          17

 c      1.30211383    -0.56181912    -0.13124972
 c      0.05588305    -1.06150067     0.14672655
 c     -1.08334294     0.01219990     0.00725757
 c     -0.78608672     1.10054378     1.11865381
 c     -0.32240638     1.13189790    -0.41535936
 c      1.07852400     0.81814004    -0.56948781
 h     -0.07694427    -2.12614295     0.11860033
 h     -1.61630989     1.59933977     1.50146653
 h     -1.08521790     1.72252885    -0.94562261
 h      1.75084597     1.52891431    -0.88520721
 o      2.40326465    -0.99788449     0.45401757
 h      3.05321962    -0.23887624     0.44740456
 c     -2.30475392    -0.36640349    -0.75660423
 h     -2.23418178    -1.15001486    -1.52589432
 h     -3.10190036    -0.61367584    -0.03248079
 h     -2.74069791     0.48176596    -1.31437902
 h      0.04141727     0.67472507     1.83328868
          17

 c      1.29863184    -0.55582121    -0.14386968
 c      0.05991709    -1.05440896     0.15904502
 c     -1.07479032     0.00443280     0.00713751
 c     -0.78572453     1.10384278     1.12239558
 c     -0.32061510     1.12000497    -0.42547263
 c      1.07255629     0.80746473    -0.55624250
 h     -0.08228846    -2.16039108     0.07448368
 h     -1.62898659     1.62538721     1.54238723
 h     -1.00573407     1.71462421    -0.90349599
 h      1.72354119     1.51450614    -0.91273600
 o      2.40862723    -0.99280567     0.45475281
 h      3.01564031    -0.23543259     0.42856871
 c     -2.30532615    -0.35157249    -0.76914078
 h     -2.25222032    -1.17851590    -1.53716549
 h     -3.12502642    -0.62265300    -0.00717502
 h     -2.76616652     0.45354650    -1.28498891
 h      0.00256028     0.67132280     1.85493792
          17

 c      1.29526474    -0.54705867    -0.15516528
 c      0.06145740    -1.04834875     0.16995092
 c     -1.06425169    -0.00609465     0.00713893
 c     -0.78431912     1.10485537     1.12592584
 c     -0.31790957     1.10846964    -0.43398665
 c      1.06513956     0.79504743    -0.54249965
 h     -0.08964611    -2.18913624     0.04179074
 h     -1.64438027     1.65846872     1.58243994
 h     -0.93137967     1.73025932    -0.87907372
 h      1.71734928     1.51617132    -0.94747240
 o      2.41427983    -0.98785064     0.45483809
 h      2.98309262    -0.23613498     0.41052430
 c     -2.30777501    -0.33825486    -0.78016730
 h     -2.26543332    -1.20195384    -1.53972969
 h     -3.13994363    -0.63300555     0.00818457
 h     -2.79291461     0.43829103    -1.26127348
 h     -0.04795557     0.67924565     1.86652697
          17

 c      1.29229877    -0.53641364    -0.16453931
 c      0.06041065    -1.04426685     0.17916732
 c     -1.05238424    -0.01894522     0.00711244
 c     -0.78314427     1.10425960     1.12938286
 c     -0.31325215     1.09618667    -0.43981041
 c      1.05720536     0.78222220    -0.52904892
 h     -0.09739155    -2.20345820     0.02237190
 h     -1.65335923     1.69173299     1.61481552
 h     -0.87671767     1.78303432    -0.88235769
 h      1.72498081     1.52579352    -0.98470455
 o      2.41948929    -0.98350032     0.45410250
 h      2.96521877    -0.23087494     0.39361395
 c     -2.31188572    -0.32783360    -0.78894405
 h     -2.27400293    -1.21553938    -1.53131637
 h     -3.14231335    -0.64293996     0.01001924
 h     -2.82445729     0.44457119    -1.24866123
 h     -0.10299441     0.69556916     1.87132211
          17

 c      1.28992868    -0.52496998    -0.17141031
 c      0.05694335    -1.04267097     0.18648200
 c     -1.03993242    -0.03357418     0.00686646
 c     -0.78338732     1.10276787     1.13248380
 c     -0.30724879     1.08362105    -0.44307072
 c      1.04992663     0.77059001    -0.51683839
 h     -0.10456231    -2.19931422     0.01755968
 h     -1.65049860     1.72019060     1.63447061
 h     -0.83774323     1.86768002    -0.90899978
 h      1.73699466     1.53311894    -1.01754542
 o      2.42382436    -0.97995459     0.45241363
 h      2.96701348    -0.21430959     0.37792827
 c     -2.31754980    -0.32071168    -0.79522091
 h     -2.27813906    -1.21691923    -1.51223859
 h     -3.13098149    -0.65144057    -0.00239917
 h     -2.85990381     0.47238977    -1.24728150
 h     -0.15282638     0.71538968     1.87606150
          17

 c      1.28828953    -0.51389523    -0.17525582
 c      0.05144421    -1.04368733     0.19177515
 c     -1.02766857    -0.04939251     0.00621495
 c     -0.78594431     1.10100100     1.13462623
 c     -0.30139936     1.07267930    -0.44473916
 c      1.04429055     0.76151958    -0.50667709
 h     -0.11083568    -2.17698436     0.02788113
 h     -1.63419059     1.74103001     1.63852388
 h     -0.80068935     1.96193726    -0.94496291
 h      1.74637665     1.53088623    -1.04020485
 o      2.42735674    -0.97683025     0.44964367
 h      2.98558468    -0.19092793     0.36398319
 c     -2.32487700    -0.31630280    -0.79917531
 h     -2.27805172    -1.20646925    -1.48527910
 h     -3.10753264    -0.65822055    -0.02728700
 h     -2.89333773     0.51345133    -1.25264786
 h     -0.18744610     0.73309579     1.88922781
          17

 c      1.28746411    -0.50429796    -0.17565425
 c      0.04447941    -1.04705634     0.19503339
 c     -1.01633962    -0.06578536     0.00499114
 c     -0.79108412     1.09925008     1.13534065
 c     -0.29678149     1.06512940    -0.44563414
 c      1.04095271     0.75599016    -0.49912000
 h     -0.11654443    -2.14113293     0.05295605
 h     -1.60608589     1.75353352     1.62613036
 h     -0.75695595     2.04484044    -0.97836374
 h      1.74942210     1.51577516    -1.04917238
 o      2.43046357    -0.97341808     0.44567328
 h      3.01325099    -0.17105425     0.35270989
 c     -2.33386873    -0.31347208    -0.80114054
 h     -2.27386456    -1.18752200    -1.45561826
 h     -3.07652082    -0.66392943    -0.06006237
 h     -2.91760856     0.55695399    -1.25930553
 h     -0.20112618     0.74526732     1.91581372
          17

 c      1.28746396    -0.49708030    -0.17232597
 c      0.03675684    -1.05206452     0.19635829
 c     -1.00662554    -0.08210182     0.00304351
 c     -0.79820757     1.09728542     1.13470087
 c     -0.29386141     1.06196895    -0.44616768
 c      1.04021871     0.75452981    -0.49443988
 h     -0.12277595    -2.10157220     0.09151297
 h     -1.57080912     1.75922268     1.59849543
 h     -0.70460608     2.10363794    -1.00249591
 h      1.74535223     1.48788625    -1.04329230
 o      2.43352139    -0.96912765     0.44043297
 h      3.04246926    -0.16376985     0.34482681
 c     -2.34411840    -0.31089074    -0.80148539
 h     -2.26549719    -1.16612995    -1.43042460
 h     -3.04589397    -0.67060140    -0.09285057
 h     -2.92756079     0.59405288    -1.26317072
 h     -0.19557496     0.75270214     1.95255649
          17

 c      1.28820411    -0.49280914    -0.16516888
 c      0.02908253    -1.05756304     0.19593925
 c     -0.99910684    -0.09764828     0.00023386
 c     -0.80604073     1.09444148     1.13314229
 c     -0.29270054     1.06353780    -0.44648106
 c      1.04202815     0.75712136    -0.49259130
 h     -0.13133949    -2.07298670     0.14185216
 h     -1.53584912     1.76224751     1.55903188
 h     -0.64533516     2.13220153    -1.01430532
 h      1.73624115     1.45053506    -1.02387365
 o      2.43676410    -0.96369163     0.43392993
 h      3.06822057    -0.17366391     0.34044669
 c     -2.35482160    -0.30728556    -0.80064306
 h     -2.25266545    -1.14929602    -1.41726852
 h     -3.02605298    -0.68174360    -0.11534806
 h     -2.92084308     0.61914099    -1.26190505
 h     -0.17779089     0.75892359     1.98998810
          17

 c      1.28949739    -0.49163955    -0.15427992
 c      0.02225612    -1.06241609     0.19396546
 c     -0.99424001    -0.11169756    -0.00355660
 c     -0.81309049     1.08986102     1.13099853
 c     -0.29308743     1.06971147    -0.44657311
 c      1.04590200     0.76310092    -0.49315144
 h     -0.14400133    -2.06961293     0.20297730
 h     -1.51066685     1.76921302     1.51292982
 h     -0.58255971     2.12885605    -1.01298743
 h      1.72760151     1.41062318    -0.99515400
 o      2.44025305    -0.95718992     0.42625379
 h      3.08859641    -0.20047510     0.33900922
 c     -2.36513621    -0.30189232    -0.79901358
 h     -2.23529745    -1.14124061    -1.42108269
 h     -3.02548315    -0.70068923    -0.11925896
 h     -2.89760953     0.62985006    -1.25465861
 h     -0.15563779     0.76741727     2.01832802
          17

 c      1.29108133    -0.49331816    -0.13995495
 c      0.01688424    -1.06641297     0.19059366
 c     -0.99233927    -0.12352359    -0.00841912
 c     -0.81814106     1.08282381     1.12838397
 c     -0.29458446     1.07997497    -0.44634239
 c      1.05091699     0.77117340    -0.49530978
 h     -0.16080609    -2.09446784     0.27493023
 h     -1.50345975     1.78663446     1.46513280
 h     -0.52081293     2.09586972    -0.99963757
 h      1.72879902     1.37856468    -0.96438789
 o      2.44386085    -0.95003377     0.41757439
 h      3.10511179    -0.23936566     0.33931794
 c     -2.37463690    -0.29500542    -0.79666563
 h     -2.21430944    -1.14029304    -1.44156983
 h     -3.04489030    -0.72729492    -0.10444520
 h     -2.86023365     0.62719606    -1.24199567
 h     -0.13532882     0.78033998     2.03090353
          17

 c      1.29266188    -0.49727610    -0.12266018
 c      0.01326564    -1.07058116     0.18610260
 c     -0.99355716    -0.13247343    -0.01440179
 c     -0.82073820     1.07319070     1.12538180
 c     -0.29655672     1.09332820    -0.44552803
 c      1.05595077     0.77976731    -0.49808769
 h     -0.17932483    -2.13546535     0.35667169
 h     -1.51618944     1.81583569     1.41762441
 h     -0.46574968     2.04100164    -0.97807265
 h      1.75045297     1.36517131    -0.93947463
 o      2.44726441    -0.94291594     0.40813124
 h      3.12284237    -0.28166330     0.33966679
 c     -2.38330224    -0.28800981    -0.79324515
 h     -2.19192753    -1.13996692    -1.47369738
 h     -3.07703076    -0.75693572    -0.07918602
 h     -2.81327025     0.61614421    -1.22612549
 h     -0.12080403     0.79844718     2.02467315
          17

 c      1.29394845    -0.50277432    -0.10298155
 c      0.01146003    -1.07634066     0.18099223
 c     -0.99785642    -0.13806288    -0.02148158
 c     -0.82132858     1.06159124     1.12206586
 c     -0.29823475     1.10803081    -0.44353417
 c      1.06037978     0.78776647    -0.50083983
 h     -0.19611606    -2.17493579     0.44445641
 h     -1.54306889     1.85052427     1.36942935
 h     -0.42410933     1.98085583    -0.95685628
 h      1.79665961     1.37458010    -0.92348657
 o      2.45005749    -0.93662492     0.39820384
 h      3.14869829    -0.31767727     0.33823115
 c     -2.39110875    -0.28281146    -0.78822241
 h     -2.17108739    -1.13297120    -1.51060746
 h     -3.11238577    -0.78332275    -0.05411389
 h     -2.76315202     0.60583848    -1.21104020
 h     -0.11364943     0.82131576     1.99991641
          17

 c      1.29466794    -0.50902956    -0.08157312
 c      0.01138393    -1.08466346     0.17586354
 c     -1.00498141    -0.14005863    -0.02953203
 c     -0.82092032     1.04907799     1.11826449
 c     -0.29885358     1.12153733    -0.43930586
 c      1.06456641     0.79492538    -0.50349820
 h     -0.20835296    -2.19908808     0.53291780
 h     -1.57473305     1.88062874     1.31934823
 h     -0.40271304     1.94189414    -0.95057412
 h      1.85963893     1.40074608    -0.91236753
 o      2.45208982    -0.93169474     0.38806562
 h      3.18617425    -0.34208431     0.33369942
 c     -2.39788123    -0.28114236    -0.78116640
 h     -2.15453704    -1.11424222    -1.54615111
 h     -3.14348700    -0.80132918    -0.03744506
 h     -2.71659812     0.60733298    -1.20150228
 h     -0.11287236     0.84754042     1.96018288
          17

 c      1.29457384    -0.51528781    -0.05911515
 c      0.01283654    -1.09586504     0.17127197
 c     -1.01445185    -0.13852403    -0.03830605
 c     -0.82070636     1.03667077     1.11340670
 c     -0.29790023     1.13169748    -0.43193246
 c      1.06940269     0.80147403    -0.50622453
 h     -0.21428803    -2.20036214     0.61672744
 h     -1.60291520     1.89737912     1.26771397
 h     -0.40573780     1.94645919    -0.97260694
 h      1.92527334     1.43297916    -0.89957810
 o      2.45376504    -0.92820071     0.37795351
 h      3.23069461    -0.35696212     0.32559577
 c     -2.40350991    -0.28385605    -0.77200779
 h     -2.14427213    -1.08185821    -1.57598626
 h     -3.16589296    -0.80796931    -0.03381599
 h     -2.67778032     0.62713705    -1.20005333
 h     -0.11452614     0.87496465     1.91245798
          17

 c      1.29346685    -0.52087367    -0.03627538
 c      0.01551620    -1.10972039     0.16766093
 c     -1.02559889    -0.13380730    -0.04744837
 c     -0.82187462     1.02512526     1.10662304
 c     -0.29533121     1.13879994    -0.42197511
 c      1.07562696     0.80762349    -0.50906537
 h     -0.21310764    -2.17637608     0.69150142
 h     -1.62227724     1.89543710     1.21626947
 h     -0.43199434     1.98872331    -1.01951487
 h      1.98114243     1.46224002    -0.88053200
 o      2.45586590    -0.92596090     0.36806730
 h      3.27215716    -0.36830129     0.31400760
 c     -2.40810168    -0.29047881    -0.76120784
 h     -2.14134125    -1.03681613    -1.59784207
 h     -3.17787627    -0.80243416    -0.04462002
 h     -2.64713884     0.66158319    -1.20442090
 h     -0.11197913     0.90118560     1.86648582
          17

 c      1.29122527    -0.52523816    -0.01367000
 c      0.01907765    -1.12560347     0.16533250
 c     -1.03764118    -0.12645500    -0.05653952
 c     -0.82537697     1.01484351     1.09710122
 c     -0.29148086     1.14484305    -0.41122891
 c      1.08356462     0.81343216    -0.51190052
 h     -0.20479367    -2.12880529     0.75430452
 h     -1.63049224     1.87298805     1.16745206
 h     -0.47568094     2.04314067    -1.07387742
 h      2.01939106     1.48295486    -0.85336333
 o      2.45912450    -0.92482440     0.35857086
 h      3.30115731    -0.38106122     0.29921938
 c     -2.41181186    -0.29951570    -0.74959696
 h     -2.14583244    -0.98249434    -1.61162464
 h     -3.18030566    -0.78603571    -0.06830653
 h     -2.62342812     0.69968061    -1.20894170
 h     -0.09847483     0.92445620     1.83156199
          17

 c      1.28784143    -0.52799044     0.00816343
 c      0.02321262    -1.14255600     0.16440282
 c     -1.04977368    -0.11710469    -0.06515452
 c     -0.83150842     1.00583740     1.08457032
 c     -0.28677706     1.15147751    -0.40139864
 c      1.09315324     0.81884167    -0.51449895
 h     -0.19018483    -2.06309954     0.80433187
 h     -1.62817656     1.83155538     1.12384350
 h     -0.52955648     2.08848201    -1.11987138
 h      2.03637431     1.49253411    -0.81820512
 o      2.46394846    -0.92477479     0.34958670
 h      3.31259384    -0.39720313     0.28153313
 c     -2.41460443    -0.30912482    -0.73806637
 h     -2.15692297    -0.92401966    -1.61953779
 h     -3.17708058    -0.76228220    -0.10030464
 h     -2.60586100     0.73038424    -1.20802418
 h     -0.07213295     0.94435831     1.81138145
          17

 c      1.28345404    -0.52890792     0.02877358
 c      0.02772213    -1.15930407     0.16471788
 c     -1.06124251    -0.10641423    -0.07290920
 c     -0.83964459     0.99774965     1.06947216
 c     -0.28156392     1.15950649    -0.39366097
 c      1.10401072     0.82370349    -0.51655892
 h     -0.17118031    -1.98873722     0.84406300
 h     -1.61931019     1.77627684     1.08786143
 h     -0.58707097     2.11362867    -1.14829158
 h      2.03202442     1.49081554    -0.77654962
 o      2.47032074    -0.92592440     0.34119837
 h      3.30666937    -0.41559029     0.26113436
 c     -2.41615045    -0.31754696    -0.72740905
 h     -2.17304175    -0.86739954    -1.62588208
 h     -3.17556044    -0.73675533    -0.13310964
 h     -2.59450220     0.74659142    -1.19800720
 h     -0.03860684     0.96135217     1.80220309
          17

 c      1.27836133    -0.52792151     0.04778572
 c      0.03254214    -1.17433409     0.16577653
 c     -1.07139010    -0.09502818    -0.07948765
 c     -0.84845619     0.98990057     1.05262543
 c     -0.27607345     1.16916649    -0.38877951
 c      1.11544738     0.82775262    -0.51772209
 h     -0.15076284    -1.91868161     0.88030567
 h     -1.61192475     1.71633593     1.06156555
 h     -0.64288171     2.11430768    -1.15488260
 h      2.00998114     1.48012467    -0.73094645
 o      2.47777461    -0.92850346     0.33346971
 h      3.28908348    -0.43214534     0.23786721
 c     -2.41593610    -0.32336625    -0.71824940
 h     -2.19229758    -0.81823574    -1.63587532
 h     -3.18511814    -0.71582697    -0.15800728
 h     -2.58986485     0.74561115    -1.17733873
 h     -0.00776762     0.97579467     1.79673469
          17

 c      1.27300856    -0.52507641     0.06488346
 c      0.03766775    -1.18622508     0.16686740
 c     -1.07966709    -0.08356004    -0.08465972
 c     -0.85637632     0.98141646     1.03482602
 c     -0.27046476     1.18038316    -0.38722726
 c      1.12642667     0.83054017    -0.51758649
 h     -0.13219297    -1.86573841     0.92262625
 h     -1.61740539     1.66377502     1.04650469
 h     -0.69273523     2.09017131    -1.13847047
 h      1.97838527     1.46588915    -0.68480038
 o      2.48547182    -0.93283589     0.32647428
 h      3.27006219    -0.44040536     0.21096933
 c     -2.41368070    -0.32584456    -0.71089518
 h     -2.21314135    -0.78028467    -1.65329700
 h     -3.21183645    -0.70367003    -0.16939165
 h     -2.59257545     0.72864590    -1.14629478
 h      0.01131408     0.98754214     1.78866990
          17

 c      1.26794003    -0.52048803     0.07979777
 c      0.04298544    -1.19422613     0.16761417
 c     -1.08562680    -0.07258021    -0.08829248
 c     -0.86223716     0.97166458     1.01668671
 c     -0.26485660     1.19286471    -0.38920630
 c      1.13558867     0.83141154    -0.51575828
 h     -0.11726565    -1.83592092     0.97677137
 h     -1.64529812     1.62814257     1.04363135
 h     -0.73346191     2.04378973    -1.10037941
 h      1.94991918     1.45684339    -0.64182616
 o      2.49254157    -0.93919562     0.32029828
 h      3.25968163    -0.43410323     0.17925854
 c     -2.40978584    -0.32517525    -0.70524314
 h     -2.23482729    -0.75464891    -1.67817637
 h     -3.25279845    -0.69994028    -0.16829077
 h     -2.60331874     0.70057856    -1.10682775
 h      0.01292875     0.99605656     1.77446111
          17

 c      1.26372297    -0.51432280     0.09231648
 c      0.04818667    -1.19848547     0.16845473
 c     -1.08892720    -0.06260876    -0.09035980
 c     -0.86598729     0.96081161     0.99865343
 c     -0.25930105     1.20604293    -0.39456705
 c      1.14160777     0.82973572    -0.51197174
 h     -0.10541260    -1.82568776     1.03871246
 h     -1.69514433     1.60964431     1.05304302
 h     -0.76364167     1.98132029    -1.04515903
 h      1.93789087     1.46238343    -0.60479869
 o      2.49862092    -0.94752014     0.31497002
 h      3.26009365    -0.41199640     0.14239064
 c     -2.40520370    -0.32235007    -0.70096956
 h     -2.25725273    -0.74009824    -1.70649054
 h     -3.29750300    -0.70119072    -0.16040250
 h     -2.62302815     0.67000379    -1.06247508
 h     -0.00474780     1.00059941     1.75335036
          17

 c      1.26086514    -0.50682098     0.10231155
 c      0.05288390    -1.19960717     0.17036131
 c     -1.08935716    -0.05411228    -0.09094590
 c     -0.86874027     0.94973900     0.98107270
 c     -0.25362498     1.21889269    -0.40264428
 c      1.14394120     0.82547505    -0.50620553
 h     -0.09488033    -1.82686572     1.09769715
 h     -1.75574716     1.60000847     1.07335615
 h     -0.78559898     1.91448616    -0.98240348
 h      1.94757595     1.48596185    -0.57439365
 o      2.50399963    -0.95728951     0.31037882
 h      3.26370020    -0.37988651     0.10213089
 c     -2.40089184    -0.31873789    -0.69779071
 h     -2.28041773    -0.73409569    -1.73212201
 h     -3.33438899    -0.70394966    -0.15153292
 h     -2.65305253     0.64820267    -1.01775981
 h     -0.03969462     1.00044595     1.72719843
          17

 c      1.25975497    -0.49833493     0.10976076
 c      0.05676548    -1.19815017     0.17424602
 c     -1.08687257    -0.04750421    -0.09024471
 c     -0.87209320     0.93941571     0.96418483
 c     -0.24717148     1.22979982    -0.41215713
 c      1.14317176     0.81950565    -0.49864853
 h     -0.08419360    -1.83217823     1.14321262
 h     -1.81318915     1.58980180     1.10164399
 h     -0.80830680     1.86200492    -0.92793050
 h      1.97216612     1.52135205    -0.54971961
 o      2.50918007    -0.96776089     0.30630397
 h      3.26020919    -0.34684333     0.06179394
 c     -2.39750421    -0.31553007    -0.69558932
 h     -2.30406243    -0.73376500    -1.74932246
 h     -3.35507735    -0.70626109    -0.14527809
 h     -2.69454821     0.64497263    -0.97646179
 h     -0.08607697     0.99514208     1.70062177
          17

 c      1.26063411    -0.48934280     0.11474539
 c      0.05966240    -1.19445667     0.18068016
 c     -1.08161262    -0.04315012    -0.08855990
 c     -0.87756499     0.93052302     0.94807429
 c     -0.23897085     1.23708658    -0.42168788
 c      1.14044455     0.81318357    -0.48957028
 h     -0.07264395    -1.83701988     1.16838922
 h     -1.85702686     1.57282741     1.13421689
 h     -0.84518543     1.84346603    -0.89827230
 h      1.99940145     1.55751019    -0.52974389
 o      2.51447718    -0.97824749     0.30250740
 h      3.24291879    -0.32075392     0.02471286
 c     -2.39546312    -0.31315326    -0.69445420
 h     -2.32762966    -0.73651306    -1.75429612
 h     -3.35517509    -0.70773758    -0.14292329
 h     -2.74661612     0.66229660    -0.93966658
 h     -0.13478797     0.98468628     1.68091178
          17

 c      1.26358667    -0.48043170     0.11743132
 c      0.06155532    -1.18866808     0.18987990
 c     -1.07388141    -0.04136852    -0.08630114
 c     -0.88629441     0.92345055     0.93277282
 c     -0.22900868     1.24041512    -0.43084470
 c      1.13684765     0.80775825    -0.47924662
 h     -0.06021719    -1.83918860     1.17026403
 h     -1.88155520     1.54641532     1.16739272
 h     -0.89911092     1.86290811    -0.89705504
 h      2.01906268     1.58488644    -0.51386285
 o      2.51992223    -0.98824517     0.29879947
 h      3.21028132    -0.30640775    -0.00678982
 c     -2.39510126    -0.31113081    -0.69456929
 h     -2.35037892    -0.74040981    -1.74587812
 h     -3.33384641    -0.70918892    -0.14392093
 h     -2.80496450     0.69277099    -0.90602457
 h     -0.17601969     0.96941994     1.67612230
          17

 c      1.26853286    -0.47225410     0.11804603
 c      0.06256247    -1.18076065     0.20174076
 c     -1.06410172    -0.04241354    -0.08397065
 c     -0.89869918     0.91841499     0.91859770
 c     -0.21880920     1.24099259    -0.44033929
 c      1.13322384     0.80413486    -0.46794149
 h     -0.04745870    -1.83848788     1.14938078
 h     -1.88520849     1.51058231     1.19791646
 h     -0.95551570     1.90617489    -0.91389911
 h      2.02521641     1.59764913    -0.50179937
 o      2.52529946    -0.99747634     0.29507514
 h      3.16545284    -0.30496508    -0.03193140
 c     -2.39658727    -0.30853451    -0.69600623
 h     -2.37152033    -0.74444940    -1.72578854
 h     -3.29354191    -0.71239728    -0.14612045
 h     -2.86321158     0.72513280    -0.87387617
 h     -0.20419219     0.94961762     1.69032006
          17

 c      1.27523011    -0.46545835     0.11685595
 c      0.06291911    -1.17054391     0.21583182
 c     -1.05275737    -0.04643906    -0.08212273
 c     -0.91425779     0.91550272     0.90639407
 c     -0.21017433     1.24021088    -0.45088304
 c      1.13017234     0.80286885    -0.45590104
 h     -0.03541034    -1.83685050     1.10980181
 h     -1.87022522     1.46756181     1.22329638
 h     -0.99704167     1.95646577    -0.93721965
 h      2.01571640     1.59346055    -0.49342592
 o      2.53019201    -1.00592667     0.29134493
 h      3.11570338    -0.31356110    -0.05192026
 c     -2.39974416    -0.30442979    -0.69863409
 h     -2.39034794    -0.74873453    -1.69865712
 h     -3.24003435    -0.72017989    -0.14565647
 h     -2.91529161     0.74988281    -0.84254086
 h     -0.22102819     0.92536275     1.71969201
          17

 c      1.28329351    -0.46060404     0.11414606
 c      0.06294625    -1.15763342     0.23137310
 c     -1.04033618    -0.05344362    -0.08128687
 c     -0.93170456     0.91456664     0.89724221
 c     -0.20434192     1.23894821    -0.46272376
 c      1.12804072     0.80418276    -0.44333994
 h     -0.02554902    -1.83888620     1.05931491
 h     -1.84310163     1.42188948     1.24241565
 h     -1.01304543     2.00231791    -0.95979808
 h      1.99164161     1.57307447    -0.48868637
 o      2.53405280    -1.01385256     0.28775187
 h      3.07132867    -0.32540589    -0.07017910
 c     -2.40401601    -0.29802562    -0.70217058
 h     -2.40637676    -0.75447018    -1.67147830
 h     -3.18181987    -0.73642357    -0.13704110
 h     -2.95677369     0.76107989    -0.81225663
 h     -0.23283205     0.89703109     1.75467098
          17

 c      1.29224291    -0.45807540     0.11020133
 c      0.06300313    -1.14148635     0.24732276
 c     -1.02729052    -0.06319705    -0.08188155
 c     -0.94936774     0.91509673     0.89187181
 c     -0.20197687     1.23761432    -0.47574797
 c      1.12685080     0.80792777    -0.43042046
 h     -0.01956166    -1.85184823     1.00837451
 h     -1.81532641     1.38059507     1.25646046
 h     -0.99916234     2.03711177    -0.97792954
 h      1.95754420     1.54058277    -0.48763494
 o      2.53639015    -1.02162987     0.28450609
 h      3.04254090    -0.33245750    -0.09122004
 c     -2.40871608    -0.28878111    -0.70624603
 h     -2.41946198    -0.76344377    -1.65180622
 h     -3.12723041    -0.76511990    -0.11476308
 h     -2.98508861     0.75601735    -0.78370038
 h     -0.24574480     0.86567415     1.78534982
          17

 c      1.30157745    -0.45801154     0.10528669
 c      0.06341515    -1.12168988     0.26275369
 c     -1.01403355    -0.07518511    -0.08416759
 c     -0.96546312     0.91626027     0.89034858
 c     -0.20330419     1.23630789    -0.48963500
 c      1.12617813     0.81351315    -0.41723142
 h     -0.01878945    -1.88275550     0.96571200
 h     -1.80216565     1.35222154     1.26922396
 h     -0.95512598     2.05738555    -0.99001906
 h      1.92230640     1.50412724    -0.49061046
 o      2.53705569    -1.02938869     0.28168810
 h      3.03449857    -0.33149198    -0.11737931
 c     -2.41344922    -0.27672067    -0.71038763
 h     -2.42982529    -0.77675972    -1.64462811
 h     -3.07965130    -0.80762617    -0.07704827
 h     -2.99949210     0.73486440    -0.75761888
 h     -0.26346503     0.83290891     1.80478474
          17

 c      1.31085429    -0.46028087     0.09963007
 c      0.06440129    -1.09852576     0.27736388
 c     -1.00097351    -0.08861446    -0.08826221
 c     -0.97867376     0.91725879     0.89227566
 c     -0.20813940     1.23488342    -0.50393096
 c      1.12514051     0.81994275    -0.40377738
 h     -0.02352246    -1.93224243     0.93250913
 h     -1.81594125     1.34304172     1.28461336
 h     -0.88386072     2.06228913    -0.99608205
 h      1.89890831     1.47551452    -0.49849428
 o      2.53635382    -1.03680202     0.27910294
 h      3.04505399    -0.32758740    -0.14635281
 c     -2.41822392    -0.26279079    -0.71403045
 h     -2.43793705    -0.79344373    -1.64978254
 h     -3.03597918    -0.86021349    -0.02861110
 h     -3.00134301     0.70107889    -0.73461264
 h     -0.28713965     0.80059991     1.80964960
          17

 c      1.31973121    -0.46452103     0.09341994
 c      0.06606623    -1.07323342     0.29148475
 c     -0.98856033    -0.10248278    -0.09418854
 c     -0.98890731     0.91779515     0.89727146
 c     -0.21583952     1.23289695    -0.51803319
 c      1.12282655     0.82622385    -0.39001764
 h     -0.03283528    -1.99164906     0.90260559
 h     -1.85676541     1.35250605     1.30203061
 h     -0.79185648     2.05452609    -0.99817120
 h      1.89937521     1.46558926    -0.51253636
 o      2.53482559    -1.04334337     0.27639468
 h      3.06780575    -0.32991732    -0.17294219
 c     -2.42302973    -0.24884676    -0.71668376
 h     -2.44434995    -0.81024435    -1.66239638
 h     -2.99083203    -0.91527797     0.02150113
 h     -2.99484056     0.66242986    -0.71494515
 h     -0.31576918     0.77055698     1.80000881
          17

 c      1.32796368    -0.47022181     0.08681538
 c      0.06846193    -1.04757436     0.30556977
 c     -0.97730121    -0.11568134    -0.10192153
 c     -0.99726722     0.91810375     0.90504027
 c     -0.22528198     1.22944658    -0.53109997
 c      1.11913303     0.83206106    -0.37600263
 h     -0.04515852    -2.04783190     0.86880614
 h     -1.91280891     1.37391439     1.31609849
 h     -0.68981010     2.04255218    -1.00150236
 h      1.92525939     1.47624156    -0.53294897
 o      2.53298923    -1.04864169     0.27325283
 h      3.09611336    -0.34584796    -0.19235511
 c     -2.42742197    -0.23725558    -0.71807646
 h     -2.44960873    -0.82291431    -1.67587948
 h     -2.94093972    -0.96482373     0.06435084
 h     -2.98748153     0.63128834    -0.69829409
 h     -0.34637936     0.74423160     1.77928956
          17

 c      1.33538503    -0.47680642     0.07995426
 c      0.07164188    -1.02324631     0.31984218
 c     -0.96772093    -0.12710651    -0.11140582
 c     -1.00528489     0.91860620     0.91500528
 c     -0.23507774     1.22314883    -0.54203665
 c      1.11498203     0.83795496    -0.36198459
 h     -0.05891358    -2.08929313     0.82715060
 h     -1.96944049     1.39927873     1.32113210
 h     -0.59087095     2.04129251    -1.01471636
 h      1.96555542     1.49929190    -0.55754968
 o      2.53122092    -1.05261562     0.26951654
 h      3.12505374    -0.37853485    -0.20191500
 c     -2.43061926    -0.23023985    -0.71813842
 h     -2.45421485    -0.82780633    -1.68477265
 h     -2.88612510    -1.00277851     0.09359069
 h     -2.98799774     0.62099850    -0.68364225
 h     -0.37401712     0.72235681     1.75438007
          17

 c      1.34189569    -0.48367387     0.07294977
 c      0.07565458    -1.00158827     0.33426785
 c     -0.96026916    -0.13578046    -0.12255538
 c     -1.01434141     0.91968755     0.92617451
 c     -0.24420467     1.21288192    -0.54992683
 c      1.11161055     0.84454913    -0.34832510
 h     -0.07280161    -2.10870226     0.77717121
 h     -2.01544682     1.42241021     1.31401271
 h     -0.50396627     2.06388763    -1.04515186
 h      2.00551874     1.52402839    -0.58258899
 o      2.52971844    -1.05546406     0.26519646
 h      3.15209359    -0.42690693    -0.20145298
 c     -2.43209358    -0.22897383    -0.71687677
 h     -2.45858240    -0.82287269    -1.68613329
 h     -2.82845251    -1.02563038     0.10582273
 h     -3.00047459     0.63698050    -0.66978000
 h     -0.39235315     0.70471345     1.73469014
          17

 c      1.34746206    -0.49022258     0.06588808
 c      0.08049183    -0.98349479     0.34862697
 c     -0.95521764    -0.14096019    -0.13523521
 c     -1.02536791     0.92161264     0.93747426
 c     -0.25242068     1.19905355    -0.55476908
 c      1.10997376     0.85216290    -0.33534486
 h     -0.08586200    -2.10302181     0.72079900
 h     -2.04415501     1.43942163     1.29424976
 h     -0.42942764     2.10704041    -1.09059217
 h      2.03390623     1.54275353    -0.60440408
 o      2.52847477    -1.05762148     0.26047344
 h      3.17755128    -0.48627694    -0.19332446
 c     -2.43198260    -0.23309850    -0.71425339
 h     -2.46300602    -0.80801870    -1.67988583
 h     -2.77133292    -1.03243188     0.10033539
 h     -3.02057076     0.67145534    -0.65618533
 h     -0.39608393     0.69063175     1.72862761
          17

 c      1.35211619    -0.49587244     0.05883346
 c      0.08604330    -0.96937152     0.36255297
 c     -0.95260230    -0.14219327    -0.14923447
 c     -1.03857893     0.92442727     0.94825204
 c     -0.25975341     1.18337309    -0.55736125
 c      1.11059712     0.86076898    -0.32327575
 h     -0.09753011    -2.07341205     0.66151795
 h     -2.05289875     1.44843801     1.26319599
 h     -0.36487544     2.15347408    -1.14064429
 h      2.04439661     1.55155197    -0.62020880
 o      2.52726817    -1.05968038     0.25567297
 h      3.20473927    -0.54947792    -0.18204885
 c     -2.43077898    -0.24123894    -0.71018292
 h     -2.46768783    -0.78502546    -1.66875917
 h     -2.71907361    -1.02495937     0.07915291
 h     -3.03960022     0.70973505    -0.64313631
 h     -0.38461171     0.68037834     1.73863088
          17

 c      1.35595111    -0.50009242     0.05184090
 c      0.09210076    -0.95905693     0.37554090
 c     -0.95222829    -0.13931707    -0.16424408
 c     -1.05338056     0.92789491     0.95841835
 c     -0.26603401     1.16756239    -0.55855432
 c      1.11360095     0.87011019    -0.31227517
 h     -0.10786240    -2.02587828     0.60391983
 h     -2.04282606     1.44951994     1.22348929
 h     -0.31025494     2.18670579    -1.18519002
 h      2.03479798     1.54948767    -0.62824668
 o      2.52576396    -1.06222581     0.25116208
 h      3.23835826    -0.60937378    -0.17273311
 c     -2.42884037    -0.25170482    -0.70466693
 h     -2.47279943    -0.75711901    -1.65787879
 h     -2.67671396    -1.00838236     0.04767355
 h     -3.05023633     0.73882128    -0.63112429
 h     -0.36330916     0.67589396     1.75987460
          17

 c      1.35910821    -0.50243089     0.04497098
 c      0.09842184    -0.95172698     0.38697594
 c     -0.95372792    -0.13243099    -0.17985208
 c     -1.06856585     0.93154501     0.96811359
 c     -0.27092562     1.15281961    -0.55892285
 c      1.11872846     0.87976004    -0.30242630
 h     -0.11798827    -1.97245267     0.55325865
 h     -2.01946881     1.44503280     1.17881605
 h     -0.26725818     2.19710755    -1.21797459
 h      2.00653228     1.53814641    -0.62790047
 o      2.52379525    -1.06561341     0.24716106
 h      3.28017715    -0.66225690    -0.16816422
 c     -2.42621593    -0.26275891    -0.69799721
 h     -2.47850861    -0.72804421    -1.65348107
 h     -2.64977640    -0.99207005     0.01537488
 h     -3.04846320     0.75056312    -0.62041609
 h     -0.34061944     0.67978323     1.78419963
          17

 c      1.36176102    -0.50254577     0.03830240
 c      0.10480924    -0.94596445     0.39623111
 c     -0.95665326    -0.12186731    -0.19555763
 c     -1.08256543     0.93474486     0.97735766
 c     -0.27404847     1.13990727    -0.55880120
 c      1.12532737     0.88910040    -0.29370082
 h     -0.13044093    -1.93063267     0.51445412
 h     -1.99345143     1.44017575     1.13359343
 h     -0.23792178     2.18081916    -1.23606567
 h      1.96504134     1.52193008    -0.62006840
 o      2.52159080    -1.06989887     0.24363609
 h      3.32560657    -0.70881534    -0.16720568
 c     -2.42272327    -0.27280086    -0.69086708
 h     -2.48490421    -0.70069189    -1.66033214
 h     -2.64338406    -0.98842199    -0.00560666
 h     -3.03323001     0.74144059    -0.61093539
 h     -0.32435197     0.69393026     1.80442531
          17

 c      1.36411174    -0.50022468     0.03193489
 c      0.11107751    -0.94036268     0.40283253
 c     -0.96056693    -0.10816775    -0.21080128
 c     -1.09373972     0.93680663     0.98598485
 c     -0.27504916     1.12930531    -0.55837134
 c      1.13231498     0.89726357    -0.28590144
 h     -0.14813451    -1.91657200     0.49049602
 h     -1.97891318     1.44235035     1.09197794
 h     -0.22401996     2.13793346    -1.23883043
 h      1.92059726     1.50873777    -0.60772264
 o      2.51964111    -1.07499265     0.24040391
 h      3.36586930    -0.75151267    -0.16654905
 c     -2.41815692    -0.28093268    -0.68406451
 h     -2.49182447    -0.67608626    -1.67898685
 h     -2.66020374    -1.00653198    -0.00691942
 h     -3.00591551     0.71204912    -0.60228798
 h     -0.31978282     0.71893821     1.81612827
          17

 c      1.36640079    -0.49539908     0.02598387
 c      0.11684122    -0.93454004     0.40655838
 c     -0.96508968    -0.09206071    -0.22499689
 c     -1.10102671     0.93731045     0.99376416
 c     -0.27364710     1.12123783    -0.55768167
 c      1.13830948     0.90318782    -0.27866614
 h     -0.17139963    -1.93333869     0.48165112
 h     -1.98641571     1.45736022     1.05634493
 h     -0.22682670     2.07208023    -1.22775460
 h      1.88727287     1.50942849    -0.59578158
 o      2.51837733    -1.08081771     0.23729704
 h      3.39294885    -0.79192675    -0.16338541
 c     -2.41249603    -0.28762903    -0.67790751
 h     -2.49874024    -0.65363097    -1.70527304
 h     -2.69806478    -1.04427682     0.00872749
 h     -2.97035905     0.66739366    -0.59377667
 h     -0.32907849     0.75416996     1.81784758
          17

 c      1.36889755    -0.48816406     0.02057836
 c      0.12143039    -0.92932819     0.40737265
 c     -0.96989841    -0.07442422    -0.23755569
 c     -1.10468055     0.93650810     1.00042084
 c     -0.26968564     1.11554010    -0.55655647
 c      1.14223235     0.90605474    -0.27168738
 h     -0.19657174    -1.96881342     0.48644301
 h     -2.01447886     1.48435854     1.02705514
 h     -0.24690319     1.99168046    -1.20744895
 h      1.87633534     1.53296700    -0.58851047
 o      2.51796607    -1.08734968     0.23424386
 h      3.40268288    -0.83000612    -0.15668298
 c     -2.40586814    -0.29458126    -0.67227867
 h     -2.50483728    -0.63221929    -1.73246569
 h     -2.75012722    -1.09003380     0.03010859
 h     -2.93332668     0.61770230    -0.58432091
 h     -0.35100316     0.79794650     1.81109203
          17

 c      1.37185766    -0.47880224     0.01586838
 c      0.12413694    -0.92588428     0.40532509
 c     -0.97470624    -0.05622795    -0.24790475
 c     -1.10614099     0.93523831     1.00548047
 c     -0.26316470     1.11142450    -0.55439871
 c      1.14409978     0.90597911    -0.26506186
 h     -0.21841313    -2.00624425     0.50282475
 h     -2.05125728     1.51631117     1.00397856
 h     -0.28404086     1.91225739    -1.18774961
 h      1.88719025     1.57870543    -0.58545874
 o      2.51824097    -1.09459952     0.23128441
 h      3.39582506    -0.86432509    -0.14741711
 c     -2.39834013    -0.30385920    -0.66709972
 h     -2.50923546    -0.61113504    -1.75408142
 h     -2.80781372    -1.13137882     0.04602564
 h     -2.90420317     0.57779050    -0.57240986
 h     -0.38070786     0.84786634     1.80051910
          17

 c      1.37546884    -0.46778616     0.01202957
 c      0.12447552    -0.92498456     0.40050996
 c     -0.97925490    -0.03847451    -0.25550265
 c     -1.10719607     0.93442080     1.00822176
 c     -0.25417680     1.10753924    -0.55014295
 c      1.14491716     0.90405869    -0.25927896
 h     -0.23272877    -2.03270057     0.52861927
 h     -2.08368805     1.54515004     0.98732202
 h     -0.33801585     1.85548277    -1.18402850
 h      1.90854783     1.63605746    -0.58174347
 o      2.51869583    -1.10259676     0.22857026
 h      3.37830855    -0.89246445    -0.13851600
 c     -2.38999621    -0.31699435    -0.66248061
 h     -2.51118880    -0.59036521    -1.76562268
 h     -2.86334868    -1.15997463     0.04948094
 h     -2.89152664     0.56105320    -0.55659028
 h     -0.41036441     0.90143160     1.79352969
          17

 c      1.37981030    -0.45574129     0.00925223
 c      0.12226693    -0.92689066     0.39305617
 c     -0.98332944    -0.02216619    -0.25985820
 c     -1.10927268     0.93470238     1.00794426
 c     -0.24284329     1.10310969    -0.54307405
 c      1.14585852     0.90170775    -0.25486814
 h     -0.23713874    -2.04085267     0.56166864
 h     -2.10292092     1.56508649     0.97727981
 h     -0.40917438     1.83586833    -1.20752495
 h      1.92792387     1.69213908    -0.57223388
 o      2.51856566    -1.11137589     0.22634068
 h      3.36026981    -0.91149695    -0.13439081
 c     -2.38134518    -0.33412048    -0.65853716
 h     -2.51020364    -0.57055314    -1.76522364
 h     -2.91068789    -1.17191035     0.03752717
 h     -2.89704694     0.56924543    -0.53674481
 h     -0.43200312     0.95684882     1.79763133
          17

 c      1.38482971    -0.44338505     0.00771808
 c      0.11762081    -0.93143652     0.38312197
 c     -0.98678168    -0.00826080    -0.26056328
 c     -1.11298581     0.93641312     1.00445335
 c     -0.22965776     1.09925720    -0.53406634
 c      1.14781299     0.90013980    -0.25217609
 h     -0.23093121    -2.02819328     0.59997432
 h     -2.10495277     1.57312886     0.97362207
 h     -0.49450104     1.84531590    -1.25085926
 h      1.93702283     1.73716754    -0.55391980
 o      2.51712607    -1.12093539     0.22481765
 h      3.35169416    -0.91899652    -0.13915827
 c     -2.37335660    -0.35395994    -0.65523125
 h     -2.50611111    -0.55279835    -1.75377040
 h     -2.94566039    -1.16677986     0.01021100
 h     -2.91475004     0.59100070    -0.51473464
 h     -0.44217980     1.01309689     1.81545626
          17

 c      1.39034027    -0.43145364     0.00757327
 c      0.11089810    -0.93809033     0.37087553
 c     -0.98952173     0.00243754    -0.25734839
 c     -1.11803256     0.93970116     0.99829876
 c     -0.21575057     1.09799385    -0.52496113
 c      1.15135489     0.90021516    -0.25133757
 h     -0.21489831    -1.99646672     0.64196990
 h     -2.08993073     1.56876981     0.97558755
 h     -0.58484622     1.86416100    -1.29517721
 h      1.93200675     1.76543468    -0.52592481
 o      2.51416074    -1.13116418     0.22402575
 h      3.35531502    -0.91452229    -0.15368733
 c     -2.36694485    -0.37471332    -0.65240452
 h     -2.49911374    -0.53838307    -1.73484149
 h     -2.96620330    -1.14715780    -0.02993951
 h     -2.93630450     0.61156175    -0.49338534
 h     -0.44399203     1.06879215     1.84210976
          17

 c      1.39604526    -0.42062677     0.00890376
 c      0.10267205    -0.94595414     0.35645236
 c     -0.99147583     0.00938409    -0.25012295
 c     -1.12348713     0.94461031     0.99046530
 c     -0.20250166     1.10068630    -0.51720817
 c      1.15678211     0.90242656    -0.25231258
 h     -0.19132686    -1.95177430     0.68706798
 h     -2.06191275     1.55394529     0.98198127
 h     -0.66955674     1.87802630    -1.32566576
 h      1.91256510     1.77483594    -0.48892485
 o      2.51010321    -1.14180988     0.22372445
 h      3.36440069    -0.90024173    -0.17449349
 c     -2.36253477    -0.39468115    -0.64990987
 h     -2.48973932    -0.52848084    -1.71435260
 h     -2.97310450    -1.11885624    -0.07773793
 h     -2.95532176     0.62020607    -0.47526000
 h     -0.44391007     1.12141219     1.86845428
          17

 c      1.40158491    -0.41146103     0.01171533
 c      0.09366707    -0.95379817     0.33990281
 c     -0.99255208     0.01232259    -0.23897567
 c     -1.12812542     0.95100327     0.98190267
 c     -0.19117348     1.10779367    -0.51154286
 c      1.16408932     0.90686285    -0.25491934
 h     -0.16379264    -1.90436168     0.73640733
 h     -2.02923446     1.53336034     0.99138640
 h     -0.74028835     1.88031594    -1.33499103
 h      1.88159752     1.76684862    -0.44475462
 o      2.50565323    -1.15253973     0.22355198
 h      3.36860832    -0.87987889    -0.19605750
 c     -2.35992491    -0.41232300    -0.64777379
 h     -2.47861978    -0.52389035    -1.69935840
 h     -2.97113856    -1.09158263    -0.12495340
 h     -2.96812445     0.61141205    -0.46217725
 h     -0.44762170     1.16786800     1.88611868
          17

 c      1.40658742    -0.40433975     0.01591828
 c      0.08462906    -0.96033598     0.32120934
 c     -0.99263796     0.01125936    -0.22415609
 c     -1.13060166     0.95849274     0.97327556
 c     -0.18279093     1.11914116    -0.50818497
 c      1.17287705     0.91311112    -0.25885591
 h     -0.13608313    -1.86572782     0.79283233
 h     -2.00423688     1.51433290     1.00248330
 h     -0.79146260     1.86927448    -1.32090666
 h      1.84572102     1.74744968    -0.39618209
 o      2.50136698    -1.16302528     0.22319741
 h      3.36019544    -0.85722514    -0.21360349
 c     -2.35838116    -0.42623382    -0.64632285
 h     -2.46613258    -0.52488096    -1.69565427
 h     -2.96911627    -1.07829495    -0.16118975
 h     -2.97317883     0.58373257    -0.45517684
 h     -0.45823564     1.20541020     1.88994174
          17

 c      1.41070786    -0.39945120     0.02132205
 c      0.07614379    -0.96482341     0.30051804
 c     -0.99162618     0.00642788    -0.20606052
 c     -1.12977659     0.96660361     0.96491275
 c     -0.17809022     1.13416260    -0.50702006
 c      1.18227412     0.92017086    -0.26374566
 h     -0.11032203    -1.84203623     0.85827600
 h     -1.99952397     1.50430945     1.01433850
 h     -0.81978816     1.84589385    -1.28426524
 h      1.81578796     1.72820433    -0.34641352
 o      2.49750351    -1.17299542     0.22247883
 h      3.33627623    -0.83521899    -0.22436456
 c     -2.35708645    -0.43550699    -0.64604448
 h     -2.45215481    -0.53125068    -1.70511292
 h     -2.97551163    -1.09020265    -0.17820140
 h     -2.97067386     0.53897261    -0.45454135
 h     -0.47615961     1.23215712     1.87830406
          17

 c      1.41364462    -0.39681184     0.02764924
 c      0.06857814    -0.96746462     0.27847219
 c     -0.98946209    -0.00174290    -0.18522553
 c     -1.12537094     0.97517216     0.95684763
 c     -0.17743611     1.15201042    -0.50765047
 c      1.19110917     0.92667219    -0.26925390
 h     -0.08628545    -1.82973411     0.92971700
 h     -2.02005896     1.50588889     1.02619379
 h     -0.82436798     1.81345690    -1.22861510
 h      1.80471244     1.72409344    -0.29780085
 o      2.49401777    -1.18226849     0.22136349
 h      3.29888917    -0.81542603    -0.22791284
 c     -2.35579760    -0.44041134    -0.64718134
 h     -2.43616754    -0.54252618    -1.72479601
 h     -2.99055949    -1.12882597    -0.17574260
 h     -2.96271592     0.48227356    -0.45969758
 h     -0.49931631     1.24737590     1.85302092
          17

 c      1.41513701    -0.39633006     0.03456625
 c      0.06222426    -0.96907660     0.25619621
 c     -0.98621342    -0.01266225    -0.16231539
 c     -1.11831462     0.98450074     0.94886291
 c     -0.18066483     1.17152328    -0.50930633
 c      1.19856590     0.93173480    -0.27520570
 h     -0.06292365    -1.81964109     0.99910135
 h     -2.05896192     1.51476176     1.03683176
 h     -0.80817727     1.77857211    -1.16139072
 h      1.81983190     1.74393250    -0.25060724
 o      2.49059118    -1.19078196     0.21997226
 h      3.25455979    -0.79759550    -0.22624919
 c     -2.35481011    -0.44251929    -0.64964428
 h     -2.41760106    -0.55809712    -1.74857598
 h     -3.00544686    -1.18509343    -0.16122543
 h     -2.95409980     0.42280101    -0.46898767
 h     -0.52324526     1.25174933     1.81953097
          17

 c      1.41495656    -0.39786377     0.04171823
 c      0.05743789    -0.97050060     0.23493260
 c     -0.98213652    -0.02561107    -0.13809130
 c     -1.11025489     0.99499903     0.94047931
 c     -0.18682377     1.19106016    -0.51064038
 c      1.20475649     0.93574529    -0.28149368
 h     -0.03983234    -1.80372638     1.05731088
 h     -2.10300088     1.52376505     1.04458817
 h     -0.78127916     1.75353632    -1.09642935
 h      1.85641583     1.78158237    -0.20432670
 o      2.48671604    -1.19860408     0.21855439
 h      3.21303080    -0.77954107    -0.22342034
 c     -2.35423041    -0.44406400    -0.65330251
 h     -2.39613048    -0.57723167    -1.76977106
 h     -3.00991644    -1.24662405    -0.14370837
 h     -2.95272723     0.37351810    -0.47963420
 h     -0.54140532     1.24751129     1.78694974
          17

 c      1.41291821    -0.40122817     0.04874690
 c      0.05464848    -0.97233941     0.21574747
 c     -0.97768887    -0.03976823    -0.11337294
 c     -1.10279853     1.00685302     0.93105566
 c     -0.19407495     1.20844646    -0.50970387
 c      1.21035773     0.93984454    -0.28789425
 h     -0.01741370    -1.77790555     1.09736175
 h     -2.13998812     1.52735262     1.04798261
 h     -0.76254007     1.75723086    -1.05442399
 h      1.90236340     1.82190228    -0.15991781
 o      2.48191877    -1.20586114     0.21737214
 h      3.18367726    -0.75839379    -0.22367219
 c     -2.35372764    -0.44709059    -0.65807740
 h     -2.37178847    -0.59909290    -1.78314726
 h     -2.99745544    -1.30328496    -0.13000347
 h     -2.96709792     0.34681232    -0.48868451
 h     -0.54667651     1.23782965     1.76625122
          17

 c      1.40891322    -0.40618002     0.05529535
 c      0.05429726    -0.97495260     0.19942616
 c     -0.97346531    -0.05426037    -0.08899381
 c     -1.09695604     1.02006743     0.92022823
 c     -0.20076093     1.22190585    -0.50498555
 c      1.21596647     0.94497632    -0.29406802
 h      0.00352591    -1.74175265     1.11539279
 h     -2.16175043     1.52286760     1.04611030
 h     -0.76793951     1.80454179    -1.05106750
 h      1.94644056     1.85158815    -0.11963054
 o      2.47607522    -1.21255737     0.21650650
 h      3.17031370    -0.73357087    -0.22830476
 c     -2.35306718    -0.45261403    -0.66375696
 h     -2.34492585    -0.62283011    -1.78588941
 h     -2.96568153    -1.34839650    -0.12418100
 h     -2.99983543     0.34589813    -0.49502390
 h     -0.53495475     1.22503132     1.76488246
          17

 c      1.40295058    -0.41241435     0.06100961
 c      0.05675343    -0.97848695     0.18644595
 c     -0.97008814    -0.06825110    -0.06574404
 c     -1.09285232     1.03461996     0.90839008
 c     -0.20714406     1.23171174    -0.49697396
 c      1.22188601     0.95154658    -0.29964459
 h      0.02211346    -1.69769764     1.11076630
 h     -2.16421563     1.51010205     1.03867390
 h     -0.79072519     1.88741191    -1.07910081
 h      1.98130309     1.86293815    -0.08583966
 o      2.46950351    -1.21846518     0.21578065
 h      3.16944910    -0.70856635    -0.23438999
 c     -2.35252461    -0.46038785    -0.66987575
 h     -2.31609527    -0.64769472    -1.77790180
 h     -2.91525300    -1.37831042    -0.12813642
 h     -3.04434606     0.36190434    -0.50016254
 h     -0.50859614     1.20925003     1.78120545
          17

 c      1.39518339    -0.41956992     0.06554192
 c      0.06222800    -0.98284668     0.17692861
 c     -0.96809960    -0.08102227    -0.04431703
 c     -1.08985243     1.05041387     0.89655996
 c     -0.21452921     1.23954293    -0.48732518
 c      1.22813654     0.95950587    -0.30428652
 h      0.03757818    -1.65076980     1.08641334
 h     -2.14715517     1.49077542     1.02593838
 h     -0.81178659     1.98255732    -1.11823344
 h      2.00313332     1.85307445    -0.06041313
 o      2.46271556    -1.22324223     0.21490648
 h      3.17403518    -0.68903770    -0.23706933
 c     -2.35255912    -0.46952810    -0.67582935
 h     -2.28590041    -0.67312032    -1.76176035
 h     -2.84913196    -1.39215005    -0.14192901
 h     -3.08983776     0.38126526    -0.50662912
 h     -0.47531720     1.18950483     1.80580757
          17

 c      1.38591590    -0.42723700     0.06855984
 c      0.07069886    -0.98762085     0.17055093
 c     -0.96788048    -0.09201289    -0.02527591
 c     -1.08690786     1.06712193     0.88580061
 c     -0.22366190     1.24684159    -0.47734673
 c      1.23447733     0.96848251    -0.30772859
 h      0.04931571    -1.60888441     1.04971750
 h     -2.11456515     1.46838220     1.00878139
 h     -0.81827350     2.07055773    -1.15283650
 h      2.01094105     1.82276174    -0.04447348
 o      2.45613742    -1.22661881     0.21366329
 h      3.17788048    -0.67973096    -0.23242233
 c     -2.35335607    -0.47906844    -0.68105777
 h     -2.25481796    -0.69876117    -1.74228189
 h     -2.77239703    -1.39227132    -0.16360944
 h     -3.12724624     0.39289025    -0.51634452
 h     -0.44381577     1.16560163     1.82789884
          17

 c      1.37560105    -0.43496672     0.06976263
 c      0.08186412    -0.99206182     0.16649982
 c     -0.96960376    -0.10082397    -0.00904481
 c     -1.08274805     1.08413464     0.87682997
 c     -0.23456537     1.25442797    -0.46775911
 c      1.24040315     0.97782845    -0.30980714
 h      0.05689745    -1.58281895     1.01292255
 h     -2.07549772     1.44819051     0.98880238
 h     -0.80543284     2.14009273    -1.17462640
 h      2.00659472     1.77611820    -0.03814415
 o      2.44998781    -1.22849502     0.21197275
 h      3.17766862    -0.68285375    -0.21872172
 c     -2.35469716    -0.48803408    -0.68522262
 h     -2.22306447    -0.72442384    -1.72534180
 h     -2.69212830    -1.38531076    -0.18872753
 h     -3.15109388     0.38999043    -0.53017818
 h     -0.42075126     1.13868873     1.83966088
          17

 c      1.36483443    -0.44228280     0.06890344
 c      0.09513379    -0.99530028     0.16374190
 c     -0.97323418    -0.10720284     0.00408049
 c     -1.07599169     1.10065690     0.86996636
 c     -0.24685141     1.26270049    -0.45892825
 c      1.24509765     0.98658934    -0.31049989
 h      0.06006065    -1.58375889     0.98980273
 h     -2.04355611     1.43665170     0.96820091
 h     -0.77308346     2.18538082    -1.17992682
 h      1.99567857     1.72111234    -0.04009483
 o      2.44425301    -1.22896406     0.20990420
 h      3.17346868    -0.69765424    -0.19658954
 c     -2.35605979    -0.49539618    -0.68836938
 h     -2.19068731    -0.74979841    -1.71579388
 h     -2.61646447    -1.38245609    -0.21040333
 h     -3.15915361     0.36947187    -0.54807679
 h     -0.40998829     1.11080628     1.83717918
          17

 c      1.35434620    -0.44869283     0.06581086
 c      0.10963580    -0.99690422     0.16178410
 c     -0.97856882    -0.11102124     0.01391212
 c     -1.06558819     1.11596313     0.86524422
 c     -0.25993140     1.27181643    -0.45104132
 c      1.24740081     0.99350271    -0.30996002
 h      0.05889155    -1.61703608     0.98650337
 h     -2.03161386     1.43921261     0.94904073
 h     -0.72335939     2.20394382    -1.16767298
 h      1.98832367     1.66969647    -0.04715063
 o      2.43868626    -1.22830898     0.20765741
 h      3.16884980    -0.72045620    -0.16878594
 c     -2.35681185    -0.50037700    -0.69089379
 h     -2.15794700    -0.77409530    -1.71537840
 h     -2.55215611    -1.39573117    -0.22170636
 h     -3.15209253     0.33146925    -0.56924558
 h     -0.41268025     1.08428609     1.82012705
          17

 c      1.34497800    -0.45370600     0.06040110
 c      0.12422025    -0.99730545     0.16117180
 c     -0.98530078    -0.11225572     0.02035510
 c     -1.05161217     1.12971142     0.86252077
 c     -0.27309823     1.28174026    -0.44416262
 c      1.24603319     0.99726737    -0.30844989
 h      0.05432868    -1.67744621     0.99563561
 h     -2.04247160     1.45723692     0.93229740
 h     -0.65998023     2.19596563    -1.13884533
 h      1.99701711     1.63477892    -0.05514557
 o      2.43285337    -1.22695685     0.20551391
 h      3.17026732    -0.74538696    -0.13948095
 c     -2.35632775    -0.50319112    -0.69319544
 h     -2.12569622    -0.79593497    -1.72215394
 h     -2.50217099    -1.42960832    -0.22028731
 h     -3.13390108     0.27977336    -0.59225676
 h     -0.42721438     1.06125305     1.79170231
          17

 c      1.33761202    -0.45686664     0.05267569
 c      0.13754230    -0.99750404     0.16294252
 c     -0.99308059    -0.11097042     0.02340338
 c     -1.03550466     1.14202316     0.86142057
 c     -0.28554426     1.29214513    -0.43816601
 c      1.24032489     0.99720513    -0.30609498
 h      0.04821095    -1.75285691     1.00300196
 h     -2.06622567     1.48748831     0.91795888
 h     -0.58841273     2.16534555    -1.09721782
 h      2.02838460     1.62258251    -0.06194174
 o      2.42632737    -1.22533175     0.20371921
 h      3.18413977    -0.76673181    -0.11240885
 c     -2.35382483    -0.50540942    -0.69541109
 h     -2.09536794    -0.81366879    -1.73184231
 h     -2.46633872    -1.47702357    -0.21011027
 h     -3.11297104     0.22272984    -0.61515335
 h     -0.44892600     1.04314744     1.75910237
          17

 c      1.33303114    -0.45780485     0.04271148
 c      0.14827527    -0.99849197     0.16787403
 c     -1.00155896    -0.10729181     0.02314585
 c     -1.01937041     1.15327705     0.86122047
 c     -0.29635440     1.30215633    -0.43253594
 c      1.23082250     0.99366064    -0.30272213
 h      0.04256737    -1.83081301     0.99685403
 h     -2.08828924     1.52483507     0.90592290
 h     -0.51629387     2.12260401    -1.05144807
 h      2.07614296     1.62804078    -0.06943549
 o      2.41903129    -1.22364464     0.20233614
 h      3.21165746    -0.78231104    -0.08856007
 c     -2.34820564    -0.50931721    -0.69751499
 h     -2.06856450    -0.82591411    -1.73991229
 h     -2.44359804    -1.52556292    -0.19781390
 h     -3.10204343     0.17258254    -0.63582513
 h     -0.47029416     1.03027647     1.73358282
          17

 c      1.33173797    -0.45629422     0.03065453
 c      0.15535997    -1.00094023     0.17625335
 c     -1.01038729    -0.10139006     0.01976738
 c     -1.00512544     1.16390435     0.86103314
 c     -0.30457485     1.31009070    -0.42615896
 c      1.21886411     0.98752547    -0.29805982
 h      0.03896587    -1.90171679     0.97081390
 h     -2.09713518     1.56468838     0.89638102
 h     -0.45277661     2.08787262    -1.01724642
 h      2.12600530     1.64038054    -0.08114994
 o      2.41139912    -1.22184179     0.20123057
 h      3.24646466    -0.79431157    -0.06598216
 c     -2.33849241    -0.51678565    -0.69943444
 h     -2.04652832    -0.83198716    -1.74319804
 h     -2.43284236    -1.56473761    -0.18891444
 h     -3.11295337     0.13986598    -0.65286907
 h     -0.48318852     1.02181545     1.72752783
          17

 c      1.33380183    -0.45231371     0.01672638
 c      0.15819260    -1.00511529     0.18794293
 c     -1.01918768    -0.09348010     0.01354719
 c     -0.99391098     1.17424241     0.86044919
 c     -0.30951801     1.31397920    -0.41771331
 c      1.20579692     0.97962360    -0.29197624
 h      0.03828856    -1.95921056     0.92303112
 h     -2.08654018     1.60377547     0.88966418
 h     -0.40478856     2.08470583    -1.01280476
 h      2.16469758     1.65032738    -0.09931522
 o      2.40413508    -1.21977460     0.20020965
 h      3.27855926    -0.80651690    -0.04200023
 c     -2.32474370    -0.52835007    -0.70103171
 h     -2.02975674    -0.83209322    -1.74071394
 h     -2.43274900    -1.58840599    -0.18667820
 h     -3.14671654     0.12501081    -0.66621899
 h     -0.48358202     1.01694689     1.74706747
          17

 c      1.33880507    -0.44609221     0.00124000
 c      0.15669677    -1.01087012     0.20246460
 c     -1.02753030    -0.08383613     0.00485749
 c     -0.98590961     1.18442647     0.86004167
 c     -0.31106459     1.31343582    -0.40710738
 c      1.19265204     0.97053658    -0.28452399
 h      0.04072176    -1.99997328     0.85496489
 h     -2.05512481     1.64015165     0.88606558
 h     -0.37311358     2.11793573    -1.04207713
 h      2.18353376     1.65231317    -0.12431674
 o      2.39787248    -1.21736374     0.19913732
 h      3.29958666    -0.82156146    -0.01505741
 c     -2.30824666    -0.54328093    -0.70212036
 h     -2.01789028    -0.82727100    -1.73381370
 h     -2.44165707    -1.59441089    -0.19236647
 h     -3.19177228     0.11866192    -0.67659608
 h     -0.47427948     1.01625058     1.78674630
          17

 c      1.34591733    -0.43810928    -0.01538534
 c      0.15126902    -1.01764005     0.21903361
 c     -1.03494978    -0.07279044    -0.00584089
 c     -0.98063850     1.19440817     0.86101296
 c     -0.30940234     1.31009867    -0.39586920
 c      1.18014086     0.96068660    -0.27590318
 h      0.04575676    -2.02400471     0.77074712
 h     -2.00578595     1.67327860     0.88581088
 h     -0.35520070     2.16824070    -1.08999095
 h      2.17814412     1.64391949    -0.15527336
 o      2.39298971    -1.21464545     0.19795923
 h      3.30550953    -0.84003977     0.01491335
 c     -2.29071054    -0.56038214    -0.70253374
 h     -2.00985851    -0.81915226    -1.72584179
 h     -2.45770076    -1.58398254    -0.20553698
 h     -3.23323142     0.11023955    -0.68466766
 h     -0.46185199     1.02133380     1.83376090
          17

 c      1.35406896    -0.42905211    -0.03262312
 c      0.14263572    -1.02443127     0.23658615
 c     -1.04099580    -0.06070569    -0.01800999
 c     -0.97727816     1.20401810     0.86447133
 c     -0.30473486     1.30578451    -0.38570272
 c      1.16870384     0.95043087    -0.26642371
 h      0.05218460    -2.03553303     0.67682069
 h     -1.94570158     1.70446414     0.88910652
 h     -0.34877329     2.21376735    -1.13869893
 h      2.14772186     1.62516197    -0.19062184
 o      2.38954333    -1.21175829     0.19668517
 h      3.29736733    -0.86058018     0.04681166
 c     -2.27358405    -0.57845635    -0.70221072
 h     -2.00422536    -0.80959895    -1.72119685
 h     -2.47911475    -1.56173721    -0.22402896
 h     -3.25999979     0.09306627    -0.69084127
 h     -0.45221568     1.03345182     1.87569634
          17

 c      1.36216412    -0.41974297    -0.04986287
 c      0.13166676    -1.02986622     0.25388938
 c     -1.04528764    -0.04794710    -0.03105852
 c     -0.97478769     1.21296469     0.87104767
 c     -0.29731613     1.30155967    -0.37766268
 c      1.15850982     0.94006770    -0.25646785
 h      0.05824929    -2.04356571     0.58093932
 h     -1.88611675     1.73738978     0.89615635
 h     -0.35201703     2.24117576    -1.17658013
 h      2.09509123     1.59845135    -0.22849856
 o      2.38724208    -1.20892263     0.19536230
 h      3.28139124    -0.88010403     0.07884071
 c     -2.25783604    -0.59634329    -0.70131911
 h     -1.99968359    -0.80028388    -1.72368288
 h     -2.50466766    -1.53586956    -0.24386981
 h     -3.26602823     0.06459831    -0.69537501
 h     -0.44889167     1.05281201     1.90422461
          17

 c      1.36926212    -0.41105468    -0.06645388
 c      0.11919062    -1.03248954     0.26979334
 c     -1.04755517    -0.03486685    -0.04437647
 c     -0.97208772     1.22087795     0.88085213
 c     -0.28752336     1.29787773    -0.37218757
 c      1.14937356     0.92975210    -0.24644507
 h      0.06216120    -2.05930814     0.48974461
 h     -1.83975371     1.77749453     0.90704395
 h     -0.36325476     2.24428218    -1.19759060
 h      2.02773343     1.56930420    -0.26709571
 o      2.38550437    -1.20640464     0.19403801
 h      3.26786435    -0.89443433     0.10914176
 c     -2.24392972    -0.61294535    -0.70033922
 h     -1.99551329    -0.79240438    -1.73466711
 h     -2.53394953    -1.51709446    -0.25983042
 h     -3.24948644     0.02541016    -0.69848634
 h     -0.45306043     1.07856596     1.91542570
          17

 c      1.37468101    -0.40382962    -0.08175770
 c      0.10586505    -1.03144463     0.28348936
 c     -1.04765829    -0.02179558    -0.05737397
 c     -0.96856689     1.22757639     0.89354396
 c     -0.27587877     1.29485003    -0.36929764
 c      1.14066539     0.91938149    -0.23672472
 h      0.06275299    -2.08881733     0.40635804
 h     -1.81452382     1.82861403     0.92146489
 h     -0.38087504     2.22117657    -1.19914765
 h      1.95879003     1.54720574    -0.30528604
 o      2.38373849    -1.20442421     0.19271223
 h      3.26659720    -0.89991279     0.13661026
 c     -2.23188587    -0.62751614    -0.69993828
 h     -1.99169766    -0.78671638    -1.75230235
 h     -2.56670439    -1.51464864    -0.26744210
 h     -3.21232394    -0.02134500    -0.70041791
 h     -0.46383013     1.10896612     1.90945896
          17

 c      1.37801495    -0.39882418    -0.09519525
 c      0.09216376    -1.02694634     0.29448812
 c     -1.04558230    -0.00903606    -0.06951534
 c     -0.96454036     1.23340377     0.90837317
 c     -0.26304110     1.29237259    -0.36871888
 c      1.13151104     0.90866889    -0.22755680
 h      0.05956905    -2.12750860     0.33121969
 h     -1.80842304     1.88878812     0.93854331
 h     -0.40335646     2.17295990    -1.18119609
 h      1.90459089     1.54416521    -0.34339423
 o      2.38179047    -1.20302752     0.19131799
 h      3.27990836    -0.89561554     0.16126562
 c     -2.22141454    -0.64010404    -0.70065234
 h     -1.98862526    -0.78377826    -1.77247156
 h     -2.60094746    -1.53093337    -0.26564767
 h     -3.16083870    -0.06983226    -0.70146758
 h     -0.47818930     1.14153224     1.89078199
          17

 c      1.37909185    -0.39668208    -0.10628002
 c      0.07844517    -1.01992274     0.30240702
 c     -1.04141882     0.00313331    -0.08034153
 c     -0.96105691     1.23916903     0.92416831
 c     -0.24977179     1.29010245    -0.36989028
 c      1.12159351     0.89770160    -0.21910479
 h      0.05240801    -2.16405823     0.26492893
 h     -1.81232801     1.95063583     0.95703326
 h     -0.42947675     2.10416445    -1.14672203
 h      1.87511423     1.56749497    -0.38256041
 o      2.38007826    -1.20206469     0.18976631
 h      3.30063478    -0.88381662     0.18358686
 c     -2.21194808    -0.65164623    -0.70268981
 h     -1.98666714    -0.78411794    -1.79059989
 h     -2.63200755    -1.56055070    -0.25722751
 h     -3.10674521    -0.11128301    -0.70196193
 h     -0.49086175     1.17335468     1.86863097
          17

 c      1.37790559    -0.39791657    -0.11463749
 c      0.06501447    -1.01135783     0.30689678
 c     -1.03534744     0.01444999    -0.08947748
 c     -0.95930995     1.24572475     0.93944911
 c     -0.23682981     1.28731038    -0.37185214
 c      1.11180961     0.88752986    -0.21165356
 h      0.04104876    -2.18773697     0.20917513
 h     -1.81666176     2.00570147     0.97572163
 h     -0.45903778     2.02460879    -1.10370958
 h      1.86609287     1.61216454    -0.42197956
 o      2.37923202    -1.20130841     0.18799935
 h      3.31792805    -0.86807389     0.20369489
 c     -2.20262666    -0.66351140    -0.70599951
 h     -1.98591702    -0.78823579    -1.80313328
 h     -2.65414122    -1.59470696    -0.24655940
 h     -3.06611293    -0.13507590    -0.70217188
 h     -0.49495938     1.20170200     1.85581767
          17

 c      1.37454651    -0.40284031    -0.12001558
 c      0.05214520    -1.00197679     0.30769672
 c     -1.02761754     0.02464648    -0.09663301
 c     -0.96011597     1.25364597     0.95294100
 c     -0.22476566     1.28275406    -0.37310724
 c      1.10371464     0.87975501    -0.20566013
 h      0.02526223    -2.19183461     0.16598583
 h     -1.81498942     2.04764092     0.99364624
 h     -0.49438403     1.95105753    -1.06733139
 h      1.86535563     1.66460245    -0.45808068
 o      2.37971063    -1.20057399     0.18599761
 h      3.32339431    -0.85129664     0.22126132
 c     -2.19277996    -0.67674805    -0.71039965
 h     -1.98612512    -0.79653738    -1.80830433
 h     -2.66273438    -1.62550364    -0.23745807
 h     -3.05165557    -0.13353721    -0.70224175
 h     -0.48480886     1.22474436     1.86297980
          17

 c      1.36913777    -0.41147372    -0.12228300
 c      0.04008846    -0.99222360     0.30468841
 c     -1.01853630     0.03342952    -0.10159930
 c     -0.96354674     1.26315492     0.96429420
 c     -0.21381571     1.27509797    -0.37197803
 c      1.09867297     0.87565768    -0.20156277
 h      0.00486583    -2.17381895     0.13697521
 h     -1.80443496     2.07305615     1.01009949
 h     -0.54080753     1.90249421    -1.05618262
 h      1.86274367     1.71183988    -0.48673968
 o      2.38165501    -1.19977243     0.18376095
 h      3.31350215    -0.83493964     0.23582920
 c     -2.18274086    -0.69142132    -0.71562551
 h     -1.98674150    -0.80928552    -1.80638270
 h     -2.65523957    -1.64753987    -0.23237153
 h     -3.06218451    -0.10838416    -0.70230831
 h     -0.46006284     1.24176427     1.89059973
          17

 c      1.36179929    -0.42349279    -0.12141903
 c      0.02907751    -0.98230383     0.29791930
 c     -1.00847283     0.04047460    -0.10424710
 c     -0.96891874     1.27416996     0.97414065
 c     -0.20438812     1.26421651    -0.36794283
 c      1.09762453     0.87580402    -0.19964125
 h     -0.02027871    -2.13490828     0.12297043
 h     -1.78523318     2.08143788     1.02460664
 h     -0.60049115     1.88494595    -1.07661426
 h      1.85298449     1.74542234    -0.50494216
 o      2.38487496    -1.19893073     0.18128873
 h      3.28988267    -0.81875288     0.24714180
 c     -2.17368403    -0.70666715    -0.72133093
 h     -1.98701137    -0.82656939    -1.79957348
 h     -2.63118101    -1.65808588    -0.23229739
 h     -3.08438389    -0.07000597    -0.70271919
 h     -0.42634558     1.25272691     1.92858836
          17

 c      1.35265190    -0.43824753    -0.11750222
 c      0.01933325    -0.97217460     0.28761432
 c     -0.99786327     0.04546668    -0.10453809
 c     -0.97511986     1.28632643     0.98341334
 c     -0.19760144     1.25158276    -0.36220477
 c      1.10113450     0.88007740    -0.19999556
 h     -0.05034257    -2.08033655     0.12380522
 h     -1.76057059     2.07527387     1.03697607
 h     -0.66585509     1.88662844    -1.11554012
 h      1.83472283     1.76122865    -0.51110537
 o      2.38887258    -1.19820649     0.17856432
 h      3.25902012    -0.80059827     0.25539799
 c     -2.16668183    -0.72128181    -0.72713325
 h     -1.98608198    -0.84827877    -1.79152704
 h     -2.59200836    -1.65716721    -0.23673253
 h     -3.10400915    -0.03044791    -0.70399839
 h     -0.39150751     1.25794354     1.96402087
          17

 c      1.34185722    -0.45483777    -0.11070461
 c      0.01107432    -0.96147367     0.27418035
 c     -0.98719912     0.04817160    -0.10254180
 c     -0.98088011     1.29895405     0.99278323
 c     -0.19472772     1.23896369    -0.35636860
 c      1.10934675     0.88783824    -0.20256759
 h     -0.08572060    -2.02026531     0.13822083
 h     -1.73673429     2.06038985     1.04737926
 h     -0.72521475     1.89252671    -1.15525377
 h      1.80955801     1.75879170    -0.50503749
 o      2.39294559    -1.19787506     0.17555004
 h      3.23064421    -0.77667800     0.26133970
 c     -2.16220891    -0.73407317    -0.73273299
 h     -1.98312105    -0.87408210    -1.78630465
 h     -2.54102784    -1.64794327    -0.24345929
 h     -3.11182892     0.00101026    -0.70663911
 h     -0.36219840     1.25800661     1.98717527
          17

 c      1.32967620    -0.47221283    -0.10129217
 c      0.00452846    -0.94953412     0.25817898
 c     -0.97700764     0.04848870    -0.09844192
 c     -0.98491078     1.31112239     1.00251817
 c     -0.19648515     1.22761490    -0.35150271
 c      1.12182522     0.89802734    -0.20714655
 h     -0.12730654    -1.96963079     0.16419002
 h     -1.72262246     2.04551420     1.05636361
 h     -0.76988742     1.89323731    -1.18398882
 h      1.78206629     1.74156996    -0.48808557
 o      2.39648313    -1.19822049     0.17221028
 h      3.21305559    -0.74329649     0.26589737
 c     -2.16017169    -0.74390904    -0.73806712
 h     -1.97748381    -0.90338050    -1.78684913
 h     -2.48312042    -1.63693606    -0.24841530
 h     -3.10361992     0.01843870    -0.71095471
 h     -0.34273523     1.25372253     1.99288418
          17

 c      1.31652830    -0.48926991    -0.08962538
 c     -0.00009723    -0.93583177     0.24023135
 c     -0.96783466     0.04648159    -0.09253166
 c     -0.98616528     1.32191910     1.01254696
 c     -0.20288746     1.21831124    -0.34813000
 c      1.13741219     0.90915679    -0.21334837
 h     -0.17630209    -1.94292930     0.20007675
 h     -1.72682530     2.03920883     1.06464770
 h     -0.79533249     1.88452798    -1.19602130
 h      1.76050238     1.71814493    -0.46343606
 o      2.39934267    -1.19932908     0.16856083
 h      3.20713055    -0.70014022     0.26940789
 c     -2.16011309    -0.74980710    -0.74336841
 h     -1.96889788    -0.93523017    -1.79363731
 h     -2.42367297    -1.63270141    -0.24644381
 h     -3.07886068     0.01873175    -0.71702473
 h     -0.33506270     1.24596924     1.98000316
          17

 c      1.30303790    -0.50494317    -0.07615025
 c     -0.00277802    -0.92089849     0.22094402
 c     -0.96023488     0.04240005    -0.08520034
 c     -0.98431600     1.33093513     1.02253034
 c     -0.21338036     1.21153746    -0.34642898
 c      1.15428792     0.91934753    -0.22063710
 h     -0.23247058    -1.94352945     0.24546951
 h     -1.75220216     2.04440176     1.07271869
 h     -0.80008665     1.86534661    -1.18954206
 h      1.75659948     1.70240268    -0.43580168
 o      2.40187506    -1.20099359     0.16468883
 h      3.20584597    -0.65169118     0.27127343
 c     -2.16142139    -0.75130942    -0.74898050
 h     -1.95754754    -0.96829639    -1.80445255
 h     -2.36670819    -1.64148797    -0.23380629
 h     -3.04021687     0.00154562    -0.72470052
 h     -0.33866691     1.23549572     1.95107536
          17

 c      1.29003875    -0.51829370    -0.06136972
 c     -0.00385710    -0.90661689     0.20101459
 c     -0.95476512     0.03667949    -0.07690675
 c     -0.98003692     1.33847570     1.03184484
 c     -0.22702716     1.20756947    -0.34633313
 c      1.17050989     0.92685617    -0.22851305
 h     -0.29206403    -1.95998578     0.29959558
 h     -1.79307843     2.05615544     1.08068723
 h     -0.78513439     1.83695271    -1.16569338
 h      1.78094104     1.70777710    -0.40913237
 o      2.40455612    -1.20284935     0.16071347
 h      3.20006647    -0.60481093     0.27052618
 c     -2.16336769    -0.74896615    -0.75502548
 h     -1.94399044    -1.00091884    -1.81542206
 h     -2.31391268    -1.66225742    -0.21120269
 h     -2.99421441    -0.02984075    -0.73363756
 h     -0.35009588     1.22265886     1.91269864
          17

 c      1.27850749    -0.52858713    -0.04580053
 c     -0.00397088    -0.89532049     0.18132387
 c     -0.95196410     0.02989965    -0.06813824
 c     -0.97472904     1.34522890     1.03952417
 c     -0.24264226     1.20640788    -0.34747388
 c      1.18495553     0.93109614    -0.23677072
 h     -0.34875350    -1.97581063     0.35953649
 h     -1.83885795     2.06584696     1.08857611
 h     -0.75426898     1.80333699    -1.12919793
 h      1.83399809     1.73554198    -0.38360004
 o      2.40767385    -1.20455791     0.15673881
 h      3.18359086    -0.56554265     0.26651893
 c     -2.16488430    -0.74439529    -0.76128605
 h     -1.92898180    -1.03129589    -1.82250972
 h     -2.26590298    -1.68704470    -0.18379123
 h     -2.95266399    -0.06708185    -0.74333805
 h     -0.36255393     1.20709889     1.87583615
          17

 c      1.26943174    -0.53532843    -0.02993173
 c     -0.00380890    -0.88887715     0.16281327
 c     -0.95229810     0.02271283    -0.05937305
 c     -0.96994201     1.35184203     1.04441690
 c     -0.25882236     1.20759857    -0.34899348
 c      1.19761397     0.93280965    -0.24541830
 h     -0.39629936    -1.97885525     0.42085901
 h     -1.87940875     2.06624710     1.09654391
 h     -0.71520511     1.77267361    -1.09036174
 h      1.90434974     1.77284052    -0.35668097
 o      2.41123989    -1.20590447     0.15283381
 h      3.15477320    -0.53738648     0.25921040
 c     -2.16446368    -0.73976338    -0.76736683
 h     -1.91328683    -1.05774299    -1.82270833
 h     -2.22382398    -1.70632432    -0.15809905
 h     -2.93226822    -0.09711218    -0.75325765
 h     -0.36728965     1.18765123     1.85366119
          17

 c      1.26364431    -0.53825285    -0.01419858
 c     -0.00395330    -0.88838281     0.14631169
 c     -0.95607127     0.01575802    -0.05105861
 c     -0.96671718     1.35868116     1.04578380
 c     -0.27399174     1.21012471    -0.34943715
 c      1.20892645     0.93308885    -0.25438935
 h     -0.43007863    -1.96337446     0.47903584
 h     -1.90777640     2.05344328     1.10481679
 h     -0.67968252     1.75810306    -1.06624713
 h      1.97728245     1.80398546    -0.32665807
 o      2.41500975    -1.20684213     0.14903081
 h      3.11648765    -0.52057256     0.24918025
 c     -2.16081498    -0.73680259    -0.77284676
 h     -1.89747092    -1.07897651    -1.81476836
 h     -2.18949473    -1.71333602    -0.13929229
 h     -2.94679355    -0.10913057    -0.76308312
 h     -0.35864037     1.16334117     1.85463562
          17

 c      1.26166150    -0.53730236     0.00102468
 c     -0.00481035    -0.89416953     0.13244454
 c     -0.96333125     0.00957342    -0.04359382
 c     -0.96512037     1.36568802     1.04388568
 c     -0.28684230     1.21287383    -0.34736293
 c      1.21924532     0.93268290    -0.26345697
 h     -0.44740157    -1.92882805     0.53030065
 h     -1.92069848     2.02669187     1.11355199
 h     -0.65821731     1.77228253    -1.07363879
 h      2.04138431     1.81826135    -0.29364011
 o      2.41853066    -1.20752262     0.14533089
 h      3.07566351    -0.51167709     0.23753932
 c     -2.15401835    -0.73581401    -0.77731669
 h     -1.88168981    -1.09435788    -1.79956226
 h     -2.16476203    -1.70529096    -0.13023105
 h     -2.99428494    -0.10499987    -0.77295236
 h     -0.33911488     1.13531474     1.87589557
          17

 c      1.26357257    -0.53260450     0.01541845
 c     -0.00656449    -0.90585720     0.12160357
 c     -0.97381502     0.00452543    -0.03730400
 c     -0.96442614     1.37239898     1.03975891
 c     -0.29705347     1.21574625    -0.34275610
 c      1.22873104     0.93192520    -0.27229481
 h     -0.44752820    -1.87883865     0.57217593
 h     -1.91854736     1.98789862     1.12283342
 h     -0.65116751     1.81480244    -1.11264799
 h      2.08958231     1.81051332    -0.25885622
 o      2.42124437    -1.20827045     0.14171849
 h      3.04184935    -0.50422294     0.22567305
 c     -2.14549408    -0.73588321    -0.78041025
 h     -1.86560938    -1.10398907    -1.78003463
 h     -2.15106302    -1.68302938    -0.13147470
 h     -3.05808158    -0.09692699    -0.78319261
 h     -0.31734743     1.10714327     1.90610487
          17

 c      1.26902377    -0.52445046     0.02870504
 c     -0.00911999    -0.92236376     0.11391458
 c     -0.98695800     0.00079052    -0.03242334
 c     -0.96362118     1.37812065     1.03452265
 c     -0.30509353     1.21974331    -0.33710788
 c      1.23738683     0.93086123    -0.28054848
 h     -0.43200873    -1.82122945     0.60426084
 h     -1.90547059     1.94131382     1.13281705
 h     -0.65061625     1.87145917    -1.16589140
 h      2.11824192     1.77963063    -0.22394310
 o      2.42271450    -1.20938979     0.13819397
 h      3.02357599    -0.49198056     0.21468233
 c     -2.13689802    -0.73584394    -0.78188209
 h     -1.84852094    -1.10859581    -1.76059725
 h     -2.14929331    -1.65061394    -0.14132373
 h     -3.11998589    -0.09645116    -0.79398147
 h     -0.30199223     1.08300429     1.93343206
          17

 c      1.27731031    -0.51326791     0.04063667
 c     -0.01204769    -0.94190506     0.10916277
 c     -1.00196001    -0.00161126    -0.02909175
 c     -0.96166519     1.38209098     1.02898116
 c     -0.31143487     1.22588570    -0.33201963
 c      1.24506748     0.92934344    -0.28788605
 h     -0.40531931    -1.76863107     0.62953895
 h     -1.88944889     1.89314698     1.14394261
 h     -0.64937954     1.92696739    -1.21483611
 h      2.12658344     1.72759137    -0.19052615
 o      2.42289548    -1.21084603     0.13480726
 h      3.02378324    -0.47424083     0.20479781
 c     -2.12949514    -0.73469669    -0.78172722
 h     -1.82963710    -1.10917946    -1.74585840
 h     -2.15978693    -1.61517512    -0.15572952
 h     -3.16737573    -0.10983020    -0.80532264
 h     -0.29850268     1.06612055     1.94975017
          17

 c      1.28754089    -0.49959091     0.05098994
 c     -0.01463927    -0.96216995     0.10674898
 c     -1.01788790    -0.00277715    -0.02735285
 c     -0.95763603     1.38363204     1.02357146
 c     -0.31630009     1.23466534    -0.32851803
 c      1.25143737     0.92704467    -0.29403566
 h     -0.37459350    -1.73740659     0.65516062
 h     -1.88074041     1.85022518     1.15698464
 h     -0.64388877     1.97141920    -1.24779475
 h      2.11702460     1.65948705    -0.15987149
 o      2.42215569    -1.21218318     0.13165133
 h      3.03898126    -0.45723564     0.19544071
 c     -2.12409949    -0.73163805    -0.78028306
 h     -1.80854791    -1.10649841    -1.73887505
 h     -2.18238323    -1.58611337    -0.16876366
 h     -3.19333126    -0.13880459    -0.81716193
 h     -0.30889658     1.05826121     1.95101923
          17

 c      1.29880345    -0.48403089     0.05956940
 c     -0.01622921    -0.98098638     0.10597059
 c     -1.03378335    -0.00289263    -0.02715025
 c     -0.95108947     1.38238205     1.01844497
 c     -0.31974453     1.24610625    -0.32712723
 c      1.25587328     0.92341827    -0.29883259
 h     -0.34635432    -1.74106067     0.68918485
 h     -1.88710513     1.81726770     1.17253463
 h     -0.63311185     1.99979706    -1.25911066
 h      2.09642228     1.58418908    -0.13236425
 o      2.42102429    -1.21280321     0.12882159
 h      3.06286052    -0.44967364     0.18584068
 c     -2.12114211    -0.72620564    -0.77815410
 h     -1.78565682    -1.10068023    -1.73980281
 h     -2.21645278    -1.57213090    -0.17478801
 h     -3.19529223    -0.18200111    -0.82950566
 h     -0.33220854     1.05967416     1.93680837
          17

 c      1.31027368    -0.46725929     0.06621899
 c     -0.01663267    -0.99726873     0.10669200
 c     -1.04875060    -0.00220017    -0.02832987
 c     -0.94250389     1.37848880     1.01353676
 c     -0.32174395     1.25993187    -0.32804219
 c      1.25739302     0.91771185    -0.30228207
 h     -0.32176671    -1.78031371     0.73255546
 h     -1.90835817     1.79465887     1.18999695
 h     -0.61740964     2.01037009    -1.24709179
 h      2.07707063     1.51441905    -0.10681128
 o      2.41995361    -1.21225704     0.12638812
 h      3.08983874    -0.45804077     0.17547479
 c     -2.12072059    -0.71861125    -0.77589971
 h     -1.76228123    -1.09129531    -1.74593751
 h     -2.26046448    -1.57644826    -0.17198135
 h     -3.17465963    -0.23554434    -0.84253722
 h     -0.36457821     1.06895467     1.91041761
          17

 c      1.32125036    -0.45002086     0.07084263
 c     -0.01610632    -1.01112053     0.10953472
 c     -1.06201594    -0.00095471    -0.03065153
 c     -0.93326990     1.37253829     1.00850892
 c     -0.32222662     1.27564133    -0.33117741
 c      1.25491609     0.90927172    -0.30456404
 h     -0.29720235    -1.84277391     0.77673298
 h     -1.93655005     1.77936880     1.20726156
 h     -0.59809745     2.00407430    -1.21324671
 h      2.07365799     1.46347091    -0.08053090
 o      2.41921955    -1.21035409     0.12439131
 h      3.11654111    -0.48479343     0.16414060
 c     -2.12258423    -0.70988426    -0.77377412
 h     -1.74030878    -1.07782871    -1.75308749
 h     -2.31123909    -1.59471742    -0.16373632
 h     -3.13781164    -0.29301090    -0.85677463
 h     -0.39907495     1.08284379     1.87966158
          17

 c      1.33115952    -0.43315975     0.07343086
 c     -0.01493937    -1.02304671     0.11527908
 c     -1.07296331     0.00061980    -0.03381165
 c     -0.92516247     1.36528442     1.00266249
 c     -0.32106054     1.29245842    -0.33607205
 c      1.24809825     0.89819880    -0.30584199
 h     -0.26898073    -1.91268447     0.81071714
 h     -1.96149469     1.76774085     1.22156116
 h     -0.57760299     1.98520988    -1.16314566
 h      2.09318235     1.43773689    -0.05187837
 o      2.41889331    -1.20716350     0.12284727
 h      3.14217356    -0.52833011     0.15187206
 c     -2.12598841    -0.70156555    -0.77176273
 h     -1.72163235    -1.06017494    -1.75724784
 h     -2.36404971    -1.61838170    -0.15598402
 h     -3.09798951    -0.34536970    -0.87334340
 h     -0.42631342     1.09652075     1.85680343
          17

 c      1.33957304    -0.41761242     0.07408227
 c     -0.01325527    -1.03340025     0.12438060
 c     -1.08114842     0.00235706    -0.03747474
 c     -0.91967352     1.35734598     0.99522867
 c     -0.31799895     1.30917270    -0.34169839
 c      1.23786709     0.88565185    -0.30604345
 h     -0.23560940    -1.97765846     0.82675930
 h     -1.97536684     1.75721802     1.23047136
 h     -0.56004942     1.96330849    -1.10860884
 h      2.12806984     1.43310189    -0.02309455
 o      2.41883381    -1.20297800     0.12175527
 h      3.16858103    -0.58364801     0.13882399
 c     -2.12966676    -0.69519390    -0.76972046
 h     -1.70764049    -1.03891025    -1.75578677
 h     -2.41381914    -1.63934043    -0.15379087
 h     -3.07472390    -0.38230828    -0.89424272
 h     -0.43770519     1.10547113     1.85408971
          17

 c      1.34623470    -0.40434943     0.07300354
 c     -0.01103729    -1.04229335     0.13689856
 c     -1.08628302     0.00414177    -0.04130307
 c     -0.91743819     1.34894347     0.98613761
 c     -0.31263692     1.32406387    -0.34640763
 c      1.22575463     0.87332782    -0.30497561
 h     -0.19744196    -2.02975315     0.82123637
 h     -1.97418423     1.74664199     1.23236531
 h     -0.55155968     1.95409778    -1.06860762
 h      2.16341403     1.44054800     0.00106769
 o      2.41873021    -1.19822626     0.12110785
 h      3.19957032    -0.64386673     0.12513051
 c     -2.13258677    -0.69177564    -0.76748183
 h     -1.69889615    -1.01533654    -1.74803325
 h     -2.45630111    -1.65209628    -0.16003626
 h     -3.08403204    -0.39645165    -0.92160667
 h     -0.43078563     1.10847334     1.87454333
          17

 c      1.35105689    -0.39428979     0.07048294
 c     -0.00819072    -1.04965927     0.15257939
 c     -1.08820443     0.00587952    -0.04497342
 c     -0.91812977     1.33988933     0.97633321
 c     -0.30460013     1.33549356    -0.34866977
 c      1.21305168     0.86286623    -0.30255513
 h     -0.15590601    -2.06468524     0.79375864
 h     -1.95772987     1.73606482     1.22654232
 h     -0.55786824     1.97273612    -1.06095745
 h      2.18664119     1.45220957     0.01641431
 o      2.41827527    -1.19330510     0.12090095
 h      3.23832928    -0.70300875     0.11077969
 c     -2.13516772    -0.69143228    -0.76503411
 h     -1.69505628    -0.99134405    -1.73541316
 h     -2.48860411    -1.65383274    -0.17559952
 h     -3.12368289    -0.38761701    -0.95527913
 h     -0.41057495     1.10806075     1.90860065
          17

 c      1.35406952    -0.38819658     0.06684366
 c     -0.00458146    -1.05528575     0.17092739
 c     -1.08686613     0.00745865    -0.04819357
 c     -0.92085719     1.32983522     0.96712535
 c     -0.29404042     1.34319986    -0.34853462
 c      1.20058441     0.85558778    -0.29885499
 h     -0.11301754    -2.08135565     0.74644010
 h     -1.92935752     1.72665232     1.21335181
 h     -0.57857930     2.01876763    -1.08525840
 h      2.19039095     1.46305535     0.02048239
 o      2.41743194    -1.18842567     0.12113245
 h      3.28359037    -0.75850037     0.09567127
 c     -2.13904253    -0.69357576    -0.76257252
 h     -1.69505602    -0.96910378    -1.72115324
 h     -2.50932494    -1.64407067    -0.19977151
 h     -3.17565494    -0.36120695    -0.99187783
 h     -0.38507692     1.10774942     1.94188406
          17

 c      1.35534087    -0.38655824     0.06238983
 c     -0.00005455    -1.05877860     0.19123148
 c     -1.08235261     0.00873476    -0.05073085
 c     -0.92451441     1.31844843     0.95949167
 c     -0.28172395     1.34829987    -0.34751686
 c      1.18882794     0.85238573    -0.29403348
 h     -0.07111520    -2.08219302     0.68364501
 h     -1.89593611     1.72075905     1.19430374
 h     -0.60649253     2.07606241    -1.12392761
 h      2.17175222     1.47053343     0.01236266
 o      2.41652762    -1.18363942     0.12178900
 h      3.32859423    -0.81072148     0.07985440
 c     -2.14570786    -0.69729095    -0.76036120
 h     -1.69749128    -0.95063887    -1.70944063
 h     -2.51870425    -1.62480176    -0.23031564
 h     -3.22132295    -0.32367508    -1.02693274
 h     -0.36112953     1.10990777     1.96299897
          17

 c      1.35491315    -0.38948103     0.05736283
 c      0.00554841    -1.05948388     0.21258681
 c     -1.07488778     0.00954214    -0.05243564
 c     -0.92794349     1.30545092     0.95386862
 c     -0.26856708     1.35199430    -0.34709899
 c      1.17802504     0.85363661    -0.28826562
 h     -0.03260365    -2.07402494     0.61176758
 h     -1.86700008     1.72181015     1.17185264
 h     -0.63344322     2.12787518    -1.15934415
 h      2.13141116     1.47418696    -0.00762996
 o      2.41605445    -1.17899094     0.12284067
 h      3.36452962    -0.86044855     0.06362850
 c     -2.15582746    -0.70148235    -0.75870517
 h     -1.70114981    -0.93738039    -1.70399857
 h     -2.51891027    -1.60115885    -0.26321878
 h     -3.24873298    -0.28037212    -1.05672426
 h     -0.34322776     1.11545166     1.96563583
          17

 c      1.35278933    -0.39664131     0.05192419
 c      0.01235229    -1.05650607     0.23399575
 c     -1.06482170     0.00971563    -0.05324437
 c     -0.93019777     1.29068294     0.95026618
 c     -0.25536212     1.35496984    -0.34811065
 c      1.16819720     0.85912247    -0.28172420
 h      0.00045622    -2.06792097     0.53811916
 h     -1.85149115     1.73320070     1.14847093
 h     -0.65366706     2.16375635    -1.18101036
 h      2.07382593     1.47586196    -0.03801497
 o      2.41640631    -1.17460735     0.12425124
 h      3.38468227    -0.90725408     0.04737587
 c     -2.16922703    -0.70488021    -0.75805742
 h     -1.70557390    -0.92987717    -1.70653936
 h     -2.51411425    -1.58182313    -0.29266522
 h     -3.25214354    -0.23538295    -1.07864668
 h     -0.33368145     1.12419277     1.94794591
          17

 c      1.34897700    -0.40732072     0.04616901
 c      0.02040318    -1.04907964     0.25459771
 c     -1.05260058     0.00912250    -0.05316914
 c     -0.93098590     1.27427224     0.94844317
 c     -0.24276531     1.35747533    -0.35086260
 c      1.15904696     0.86798879    -0.27460609
 h      0.02675189    -2.07497324     0.46839725
 h     -1.85253707     1.75594389     1.12535893
 h     -0.66383792     2.17867040    -1.18422785
 h      2.00829796     1.48052417    -0.07604529
 o      2.41772634    -1.17069102     0.12599450
 h      3.38661321    -0.94943235     0.03129044
 c     -2.18514350    -0.70619608    -0.75900291
 h     -1.71130084    -0.92783126    -1.71608084
 h     -2.50948428    -1.57714472    -0.31230933
 h     -3.23017952    -0.19175394    -1.09103929
 h     -0.33270350     1.13512527     1.91197787
          17

 c      1.34356634    -0.42051915     0.04015736
 c      0.02966061    -1.03726404     0.27385934
 c     -1.03873145     0.00770818    -0.05228370
 c     -0.93091034     1.25674674     0.94793176
 c     -0.23133550     1.35948523    -0.35536464
 c      1.14989038     0.87880804    -0.26714547
 h      0.04564814    -2.09825918     0.40478818
 h     -1.86516768     1.78699756     1.10219866
 h     -0.66240439     2.17115011    -1.16792958
 h      1.94931156     1.49677823    -0.11804926
 o      2.41983832    -1.16747831     0.12807146
 h      3.37294027    -0.98447466     0.01508919
 c     -2.20257350    -0.70462673    -0.76196003
 h     -1.71954661    -0.93041175    -1.72962643
 h     -2.50864134    -1.59327472    -0.31846305
 h     -3.18499985    -0.15139510    -1.09316328
 h     -0.33800810     1.14659893     1.86395566
          17

 c      1.33679698    -0.43512007     0.03394461
 c      0.04002271    -1.02219666     0.29148429
 c     -1.02375337     0.00553843    -0.05070750
 c     -0.93122126     1.23888842     0.94791513
 c     -0.22153122     1.36076146    -0.36142717
 c      1.13999578     0.88997461    -0.25952369
 h      0.05678748    -2.12985079     0.34750700
 h     -1.87996554     1.82043630     1.07828280
 h     -0.64935585     2.14266273    -1.13384384
 h      1.91191443     1.53400569    -0.16107779
 o      2.42222478    -1.16519916     0.13052874
 h      3.35146112    -1.00956807    -0.00229307
 c     -2.22048501    -0.70038733    -0.76683580
 h     -1.73159581    -0.93660580    -1.74356673
 h     -2.51176541    -1.62647455    -0.31274634
 h     -3.12268846    -0.11436748    -1.08552933
 h     -0.34418414     1.15658909     1.81481867
          17

 c      1.32907334    -0.45005995     0.02759705
 c      0.05132525    -1.00553752     0.30722552
 c     -1.00822116     0.00280727    -0.04858447
 c     -0.93334224     1.22142954     0.94727931
 c     -0.21362976     1.36079562    -0.36862872
 c      1.12944185     0.90055632    -0.25175341
 h      0.06006346    -2.15713382     0.29741027
 h     -1.88822812     1.85011794     1.05350004
 h     -0.62672694     2.09845030    -1.08713115
 h      1.90104490     1.59410537    -0.20472633
 o      2.42413159    -1.16403997     0.13346779
 h      3.33348461    -1.02215153    -0.02284494
 c     -2.23768926    -0.69465090    -0.77301526
 h     -1.74833685    -0.94543886    -1.75486495
 h     -2.51692661    -1.66509464    -0.30071056
 h     -3.05418991    -0.07751439    -1.07044777
 h     -0.34325337     1.16331411     1.77872413
          17

 c      1.32093257    -0.46443224     0.02118908
 c      0.06332043    -0.98885088     0.32086137
 c     -0.99269151    -0.00020104    -0.04605942
 c     -0.93831345     1.20481826     0.94515809
 c     -0.20755626     1.35864906    -0.37616343
 c      1.11939884     0.91076606    -0.24380266
 h      0.05580130    -2.16973717     0.25643992
 h     -1.88454375     1.87148711     1.02840801
 h     -0.59989066     2.04968856    -1.03825475
 h      1.90776773     1.66710698    -0.24986068
 o      2.42493890    -1.16410424     0.13700797
 h      3.32816194    -1.02067242    -0.04886383
 c     -2.25273188    -0.68903301    -0.77962718
 h     -1.77008247    -0.95606228    -1.76170825
 h     -2.52254049    -1.69652204    -0.28825393
 h     -2.99454027    -0.03351617    -1.05201613
 h     -0.32877978     1.16607137     1.76652499
          17

 c      1.31300328    -0.47749218     0.01478920
 c      0.07565879    -0.97336884     0.33225794
 c     -0.97769499    -0.00318900    -0.04326349
 c     -0.94625064     1.18917406     0.94162715
 c     -0.20276016     1.35286785    -0.38274202
 c      1.11131097     0.92137330    -0.23579985
 h      0.04474045    -2.16186569     0.22679674
 h     -1.86718675     1.88218210     1.00388189
 h     -0.57843613     2.01477322    -1.00392443
 h      1.91866251     1.73830391    -0.29612664
 o      2.42463315    -1.16537976     0.14118655
 h      3.33528090    -1.00532570    -0.08134590
 c     -2.26435217    -0.68494116    -0.78588943
 h     -1.79654422    -0.96777513    -1.76377970
 h     -2.52823614    -1.71162312    -0.27945489
 h     -2.95674821     0.02591130    -1.03406499
 h     -0.30185958     1.16538686     1.77778368
          17

 c      1.30597588    -0.48861892     0.00844813
 c      0.08788492    -0.95996493     0.34140241
 c     -0.96370362    -0.00592168    -0.04031267
 c     -0.95635421     1.17438466     0.93761712
 c     -0.19857500     1.34210598    -0.38716318
 c      1.10623454     0.93299826    -0.22802619
 h      0.02787033    -2.13210739     0.21028177
 h     -1.83787199     1.88218294     0.98085385
 h     -0.57205844     2.01209735    -0.99998377
 h      1.92385032     1.79599658    -0.34178896
 o      2.42381802    -1.16773858     0.14589075
 h      3.34521281    -0.97813571    -0.11892801
 c     -2.27226724    -0.68275225    -0.79141318
 h     -1.82683161    -0.98004026    -1.76232840
 h     -2.53452448    -1.70572942    -0.27611505
 h     -2.94282530     0.10126242    -1.01693702
 h     -0.27111834     1.16215840     1.80194014
          17

 c      1.30056895    -0.49729744     0.00220057
 c      0.09946266    -0.94913154     0.34839519
 c     -0.95111384    -0.00826978    -0.03731698
 c     -0.96741968     1.16018071     0.93420698
 c     -0.19510738     1.32658432    -0.38962039
 c      1.10478175     0.94588823    -0.22081034
 h      0.00622507    -2.08317751     0.20799950
 h     -1.80155128     1.87399720     0.96022727
 h     -0.58069559     2.04272979    -1.02571525
 h      1.91821365     1.83338172    -0.38464637
 o      2.42325108    -1.17097338     0.15090287
 h      3.34619643    -0.94226249    -0.15867796
 c     -2.27715189    -0.68155707    -0.79615472
 h     -1.85951869    -0.99248910    -1.75999577
 h     -2.54239933    -1.67834790    -0.27791774
 h     -2.94412353     0.18189593    -0.99790950
 h     -0.24671257     1.15696300     1.82673704
          17

 c      1.29746508    -0.50313025    -0.00391733
 c      0.10985002    -0.94088399     0.35342569
 c     -0.94024704    -0.01020876    -0.03439813
 c     -0.97822125     1.14615050     0.93217936
 c     -0.19323905     1.30813099    -0.39162745
 c      1.10721739     0.95996266    -0.21445986
 h     -0.01940770    -2.02248809     0.22018327
 h     -1.76601795     1.86275473     0.94279600
 h     -0.59466929     2.08943406    -1.06447425
 h      1.90021010     1.84771100    -0.42263195
 o      2.42347038    -1.17483886     0.15598528
 h      3.33018766    -0.90116212    -0.19753233
 c     -2.27985310    -0.67982433    -0.80015483
 h     -1.89291348    -1.00485962    -1.76017394
 h     -2.55329527    -1.63293498    -0.28253166
 h     -2.95014090     0.25361553    -0.97460921
 h     -0.23603634     1.15000875     1.84345828
          17

 c      1.29721413    -0.50586395    -0.00984100
 c      0.11862517    -0.93463502     0.35674268
 c     -0.93135479    -0.01179196    -0.03170448
 c     -0.98771095     1.13181497     0.93196112
 c     -0.19372162     1.28868853    -0.39463451
 c      1.11344449     0.97488173    -0.20923272
 h     -0.04896363    -1.96303385     0.24610683
 h     -1.74027856     1.85522116     0.92907317
 h     -0.60468694     2.13359033    -1.09972985
 h      1.87110065     1.83958856    -0.45415858
 o      2.42469285    -1.17908250     0.16093411
 h      3.29454216    -0.85798270    -0.23322153
 c     -2.28088877    -0.67600742    -0.80350859
 h     -1.92554096    -1.01683481    -1.76579238
 h     -2.56929208    -1.57685598    -0.28556240
 h     -2.95363852     0.30565559    -0.94651304
 h     -0.24286656     1.14129325     1.84761236
          17

 c      1.30013552    -0.50541197    -0.01545569
 c      0.12560557    -0.92928208     0.35859519
 c     -0.92462078    -0.01312674    -0.02941887
 c     -0.99529362     1.11688209     0.93368179
 c     -0.19676293     1.26960291    -0.39945089
 c      1.12290897     0.99002138    -0.20530405
 h     -0.08348846    -1.92184626     0.28450465
 h     -1.73095358     1.85662580     0.91918381
 h     -0.60590458     2.16320400    -1.12170124
 h      1.83515256     1.81328039    -0.47858582
 o      2.42684230    -1.18347419     0.16561012
 h      3.24178983    -0.81509034    -0.26478499
 c     -2.28038921    -0.66878500    -0.80648043
 h     -1.95661730    -1.02782047    -1.77791024
 h     -2.59314387    -1.52035149    -0.28099068
 h     -2.95083223     0.33225255    -0.91454698
 h     -0.26768517     1.13071214     1.83831523
          17

 c      1.30625644    -0.50185580    -0.02058959
 c      0.13081254    -0.92388809     0.35913027
 c     -0.92016359    -0.01435526    -0.02775711
 c     -1.00112614     1.10155143     0.93717063
 c     -0.20209094     1.25169949    -0.40635249
 c      1.13450639     1.00435841    -0.20269864
 h     -0.12412679    -1.91174955     0.33475756
 h     -1.73872642     1.86682103     0.91301297
 h     -0.59696490     2.17211244    -1.12607489
 h      1.80054960     1.77788882    -0.49706357
 o      2.42961818    -1.18783936     0.16996231
 h      3.17884170    -0.77363117    -0.29292266
 c     -2.27825440    -0.65735340    -0.80943603
 h     -1.98616347    -1.03682763    -1.79500032
 h     -2.62730457    -1.47263861    -0.26337334
 h     -2.94043270     0.33207760    -0.88046617
 h     -0.30772805     1.11813121     1.81817977
          17

 c      1.31529890    -0.49541957    -0.02501855
 c      0.13421874    -0.91861535     0.35838283
 c     -0.91804275    -0.01563844    -0.02695196
 c     -1.00612814     1.08650396     0.94186314
 c     -0.20911618     1.23547409    -0.41525718
 c      1.14662173     1.01642713    -0.20121484
 h     -0.16913884    -1.93052383     0.39712284
 h     -1.75865746     1.88001670     0.91046541
 h     -0.57864963     2.15810020    -1.11202729
 h      1.77958536     1.74773288    -0.51339168
 o      2.43262270    -1.19206935     0.17402036
 h      3.11520014    -0.73351310    -0.31982711
 c     -2.27441052    -0.64187130    -0.81250767
 h     -2.01467189    -1.04259363    -1.81349647
 h     -2.67160816    -1.43631693    -0.23169870
 h     -2.92328832     0.30803709    -0.84650386
 h     -0.35655333     1.10348693     1.79400509
          17

 c      1.32670434    -0.48643066    -0.02847541
 c      0.13562972    -0.91461496     0.35644674
 c     -0.91826309    -0.01714515    -0.02723059
 c     -1.01166443     1.07256035     0.94673828
 c     -0.21707602     1.22115346    -0.42579550
 c      1.15758900     1.02473068    -0.20051004
 h     -0.21289138    -1.96262352     0.47070100
 h     -1.78387654     1.88843930     0.91153086
 h     -0.55335243     2.12238258    -1.08152850
 h      1.78450889     1.73754434    -0.53282460
 o      2.43556784    -1.19605845     0.17780811
 h      3.05963424    -0.69459305    -0.34773093
 c     -2.26892869    -0.62358079    -0.81536850
 h     -2.04261697    -1.04386931    -1.82916492
 h     -2.72177176    -1.40639746    -0.19101040
 h     -2.90295265     0.26802907    -0.81509449
 h     -0.40406574     1.08688979     1.77721513
          17

 c      1.33968471    -0.47529629    -0.03066403
 c      0.13489400    -0.91305866     0.35356270
 c     -0.92077831    -0.01904383    -0.02879283
 c     -1.01904086     1.06037101     0.95057973
 c     -0.22511529     1.20858063    -0.43727647
 c      1.16659354     1.02869135    -0.20050305
 h     -0.24875736    -1.99099886     0.55228431
 h     -1.80873321     1.88584182     0.91615029
 h     -0.52527886     2.07083881    -1.03998103
 h      1.81811793     1.75155047    -0.55711561
 o      2.43844325    -1.19958566     0.18121046
 h      3.01708430    -0.65873425    -0.37664554
 c     -2.26182615    -0.60441751    -0.81741777
 h     -2.07012697    -1.03973176    -1.83843359
 h     -2.77097073    -1.37550156    -0.14938909
 h     -2.88674605     0.22584556    -0.78837087
 h     -0.43935946     1.06858312     1.78083067
          17

 c      1.35331954    -0.46248531    -0.03128933
 c      0.13208557    -0.91458299     0.35003734
 c     -0.92548951    -0.02149041    -0.03180109
 c     -1.02885507     1.05031043     0.95274754
 c     -0.23229147     1.19696093    -0.44858489
 c      1.17400791     1.02897261    -0.20160823
 h     -0.27175243    -2.00398796     0.63734697
 h     -1.82998907     1.86889460     0.92407153
 h     -0.50099675     2.01670480    -0.99773377
 h      1.87044668     1.78000999    -0.58167580
 o      2.44147013    -1.20228595     0.18394729
 h      2.98863392    -0.63035878    -0.40374170
 c     -2.25289235    -0.58641153    -0.81809671
 h     -2.09686648    -1.02986981    -1.83927162
 h     -2.81261860    -1.33858912    -0.11402458
 h     -2.88513322     0.19908457    -0.76749335
 h     -0.45732604     1.04874157     1.81070743
          17

 c      1.36668145    -0.44850613    -0.03009723
 c      0.12750283    -0.91927710     0.34615947
 c     -0.93223560    -0.02461609    -0.03636631
 c     -1.04068427     1.04245722     0.95372640
 c     -0.23760930     1.18479007    -0.45822309
 c      1.18068634     1.02667162    -0.20439427
 h     -0.27911518    -1.99575074     0.72129281
 h     -1.84694798     1.83728905     0.93481452
 h     -0.48905171     1.98126748    -0.96991814
 h      1.92710545     1.80892755    -0.59968011
 o      2.44491382    -1.20376805     0.18569837
 h      2.97372144    -0.61456543    -0.42514431
 c     -2.24208354    -0.57081430    -0.81699320
 h     -2.12204602    -1.01483102    -1.83167870
 h     -2.84190745    -1.29404349    -0.08952041
 h     -2.90557685     0.20008917    -0.75271438
 h     -0.46229477     1.02752924     1.85938769
          17

 c      1.37894976    -0.43388378    -0.02690908
 c      0.12158662    -0.92682104     0.34217045
 c     -0.94077811    -0.02852282    -0.04251918
 c     -1.05349306     1.03657000     0.95463072
 c     -0.24035131     1.17081017    -0.46499891
 c      1.18732684     1.02264864    -0.20923753
 h     -0.26999528    -1.96494251     0.80018599
 h     -1.86140361     1.79352654     0.94777785
 h     -0.49595713     1.98269994    -0.96860658
 h      1.97665233     1.82794782    -0.60622676
 o      2.44894906    -1.20374767     0.18623954
 h      2.97179097    -0.61495111    -0.43797969
 c     -2.23019324    -0.55738132    -0.81374384
 h     -2.14455367    -0.99611045    -1.81781039
 h     -2.85613461    -1.24287305    -0.07789344
 h     -2.94433547     0.22666017    -0.74456913
 h     -0.46320539     1.00542857     1.91200091
          17

 c      1.38948617    -0.41914662    -0.02164083
 c      0.11485187    -0.93658310     0.33824589
 c     -0.95078696    -0.03328184    -0.05017791
 c     -1.06614015     1.03210210     0.95642887
 c     -0.24056270     1.15566963    -0.46903497
 c      1.19433094     1.01742736    -0.21626339
 h     -0.24517625    -1.91388590     0.87129760
 h     -1.87757162     1.74257211     0.96240203
 h     -0.52031861     2.01662423    -0.99106663
 h      2.01205308     1.83149296    -0.59907502
 o      2.45361691    -1.20210717     0.18550633
 h      2.98277275    -0.63259664    -0.44133430
 c     -2.21866627    -0.54484857    -0.80803944
 h     -2.16323466    -0.97588648    -1.80149393
 h     -2.85471834    -1.18781266    -0.07890857
 h     -2.98862366     0.26650990    -0.74410567
 h     -0.46761538     0.98326964     1.95527594
          17

 c      1.39787660    -0.40481752    -0.01431318
 c      0.10785955    -0.94764929     0.33444320
 c     -0.96182261    -0.03890694    -0.05914174
 c     -1.07759764     1.02831673     0.95963552
 c     -0.23889824     1.14148904    -0.47140089
 c      1.20184277     1.01129721    -0.22540734
 h     -0.20702976    -1.84847740     0.93389160
 h     -1.90137079     1.69077974     0.97828839
 h     -0.55444699     2.06097441    -1.02392909
 h      2.02985307     1.81761551    -0.57802642
 o      2.45881959    -1.19889949     0.18360709
 h      3.00707451    -0.66594888    -0.43641763
 c     -2.20881477    -0.53189598    -0.79983093
 h     -2.17717529    -0.95639703    -1.78697119
 h     -2.83944704    -1.13299765    -0.09003154
 h     -3.02559487     0.30773736    -0.75185555
 h     -0.47981251     0.96200568     1.98093717
          17

 c      1.40395407    -0.39139952    -0.00506208
 c      0.10120072    -0.95884682     0.33061524
 c     -0.97331600    -0.04531327    -0.06910979
 c     -1.08713139     1.02453000     0.96433203
 c     -0.23609171     1.13014098    -0.47306292
 c      1.20976664     1.00437887    -0.23646465
 h     -0.15941543    -1.77811022     0.99027784
 h     -1.93800552     1.64344966     0.99519646
 h     -0.59047810     2.09571880    -1.05524833
 h      2.02961387     1.78727619    -0.54443302
 o      2.46433027    -1.19431906     0.18080512
 h      3.04537134    -0.71127008    -0.42620486
 c     -2.20140972    -0.51753633    -0.78955542
 h     -2.18580560    -0.93921049    -1.77718747
 h     -2.81499127    -1.08414306    -0.10599669
 h     -3.04673191     0.34290058    -0.76736374
 h     -0.50116101     0.94251465     1.98544441
          17

 c      1.40779946    -0.37935889     0.00585338
 c      0.09543377    -0.96890762     0.32638673
 c     -0.98456422    -0.05229638    -0.07970058
 c     -1.09458411     1.02037511     0.97024987
 c     -0.23273609     1.12265556    -0.47456822
 c      1.21771879     0.99659906    -0.24910161
 h     -0.10688775    -1.71399025     1.04604855
 h     -1.98829478     1.60211040     1.01286386
 h     -0.62283232     2.10947437    -1.07810873
 h      2.01432594     1.74462775    -0.50108458
 o      2.46984949    -1.18862587     0.17744395
 h      3.09781812    -0.76388336    -0.41419211
 c     -2.19669613    -0.50109657    -0.77822732
 h     -2.18883080    -0.92479411    -1.77253100
 h     -2.78896959    -1.04850220    -0.11881686
 h     -3.04771759     0.36838127    -0.78938391
 h     -0.53056200     0.92545228     1.96938473
          17

 c      1.40970632    -0.36910069     0.01805272
 c      0.09094890    -0.97688399     0.32139718
 c     -0.99475668    -0.05953687    -0.09047129
 c     -1.10052184     1.01585541     0.97678555
 c     -0.22929313     1.11937776    -0.47615251
 c      1.22492764     0.98759462    -0.26285499
 h     -0.05301414    -1.66453703     1.10712727
 h     -2.04706163     1.56429139     1.03080167
 h     -0.64799177     2.09760475    -1.08938233
 h      1.99165836     1.69805650    -0.45215451
 o      2.47514717    -1.18203540     0.17380404
 h      3.16225183    -0.82002391    -0.40217008
 c     -2.19464832    -0.48222975    -0.76721033
 h     -2.18615116    -0.91266620    -1.77092127
 h     -2.76990192    -1.03318499    -0.12004029
 h     -3.02738027     0.38311623    -0.81617255
 h     -0.56441935     0.91107539     1.93771501
          17

 c      1.41010131    -0.36095612     0.03105851
 c      0.08789608    -0.98254997     0.31577630
 c     -1.00303573    -0.06662857    -0.10094187
 c     -1.10605289     1.01116114     0.98293826
 c     -0.22612880     1.12017600    -0.47785337
 c      1.23021258     0.97668868    -0.27719328
 h      0.00060257    -1.63085816     1.17399764
 h     -2.10559051     1.52609699     1.04831852
 h     -0.66399266     2.05997995    -1.08843628
 h      1.97443037     1.66042025    -0.40241838
 o      2.48021697    -1.17467144     0.16999588
 h      3.23255723    -0.87769271    -0.38875166
 c     -2.19536934    -0.46115444    -0.75763508
 h     -2.17786473    -0.90196826    -1.76910217
 h     -2.76242414    -1.04107647    -0.10591676
 h     -2.98729109     0.38814618    -0.84573690
 h     -0.59633499     0.89899621     1.90058203
          17

 c      1.40944852    -0.35520059     0.04434657
 c      0.08629824    -0.98629040     0.31028207
 c     -1.00858985    -0.07313691    -0.11063396
 c     -1.11245591     1.00648052     0.98736034
 c     -0.22350505     1.12451505    -0.47953207
 c      1.23240735     0.96328173    -0.29170235
 h      0.05315624    -1.60798635     1.23985448
 h     -2.15545798     1.48469048     1.06472080
 h     -0.67046494     2.00041567    -1.07691534
 h      1.97587927     1.64449926    -0.35510499
 o      2.48526773    -1.16663652     0.16601453
 h      3.29963884    -0.93556759    -0.37058464
 c     -2.19922701    -0.43889667    -0.74993068
 h     -2.16431858    -0.89202495    -1.76411946
 h     -2.76429408    -1.06767140    -0.08073453
 h     -2.93227344     0.38721498    -0.87617645
 h     -0.61765979     0.88806405     1.87261575
          17

 c      1.40817877    -0.35208659     0.05740620
 c      0.08618991    -0.98864136     0.30590199
 c     -1.01077242    -0.07867909    -0.11912399
 c     -1.12069241     1.00188733     0.98887806
 c     -0.22149957     1.13139258    -0.48080034
 c      1.23128707     0.94769506    -0.30622076
 h      0.10319498    -1.58999324     1.29511199
 h     -2.19085464     1.43913129     1.07944873
 h     -0.66949291     1.92770986    -1.05968559
 h      1.99885717     1.65306275    -0.31052269
 o      2.49055154    -1.15809353     0.16187946
 h      3.35464979    -0.99164551    -0.34489523
 c     -2.20641353    -0.41716912    -0.74391960
 h     -2.14616614    -0.88263719    -1.75422406
 h     -2.76949220    -1.10315312    -0.05356324
 h     -2.87131952     0.38808953    -0.90632666
 h     -0.62094461     0.87700323     1.86680091
          17

 c      1.40666266    -0.35183793     0.06978220
 c      0.08763781    -0.99000511     0.30344741
 c     -1.00921336    -0.08299046    -0.12609417
 c     -1.13087459     0.99724372     0.98734451
 c     -0.21985334     1.13923884    -0.48088766
 c      1.22781793     0.93136720    -0.32066578
 h      0.14855827    -1.57305047     1.33209980
 h     -2.20933445     1.39018198     1.09209695
 h     -0.66714312     1.85714210    -1.04651329
 h      2.03277592     1.67611912    -0.26836395
 o      2.49619726    -1.14927144     0.15771248
 h      3.39173243    -1.04304230    -0.31093644
 c     -2.21650820    -0.39796634    -0.73913238
 h     -2.12440519    -0.87411884    -1.73915684
 h     -2.77293839    -1.13708389    -0.03288407
 h     -2.81690233     0.40272250    -0.93655840
 h     -0.60551494     0.86588953     1.88454240
          17

 c      1.40521238    -0.35458959     0.08108226
 c      0.09070510    -0.99060925     0.30341661
 c     -1.00387459    -0.08594743    -0.13135369
 c     -1.14217737     0.99220273     0.98373335
 c     -0.21795645     1.14615260    -0.47869520
 c      1.22330572     0.91600001    -0.33484150
 h      0.18693044    -1.55576796     1.34669662
 h     -2.21194673     1.33989470     1.10245317
 h     -0.67331698     1.80806156    -1.05150736
 h      2.06348010     1.70000700    -0.22991460
 o      2.50212062    -1.14042352     0.15374084
 h      3.40933639    -1.08656706    -0.27014287
 c     -2.22873838    -0.38289450    -0.73503708
 h     -2.10035801    -0.86716952    -1.72005097
 h     -2.77226327    -1.16127941    -0.02414854
 h     -2.77955380     0.44198223    -0.96836283
 h     -0.57836853     0.85656626     1.91456629
          17

 c      1.40408678    -0.36032059     0.09096057
 c      0.09542184    -0.99054875     0.30600047
 c     -0.99503411    -0.08755256    -0.13482196
 c     -1.15327597     0.98634532     0.97931966
 c     -0.21543471     1.15096292    -0.47354852
 c      1.21874793     0.90285126    -0.34845447
 h      0.21626124    -1.53870982     1.33831200
 h     -2.20324783     1.29125163     1.11063353
 h     -0.69475885     1.79173426    -1.08424843
 h      2.08094758     1.71466900    -0.19749539
 o      2.50797895    -1.13178206     0.15027396
 h      3.41083707    -1.11941051    -0.22580137
 c     -2.24264850    -0.37229327    -0.73132426
 h     -2.07557978    -0.86263913    -1.69910701
 h     -2.76746759    -1.17062897    -0.02966221
 h     -2.76050872     0.50552412    -1.00153532
 h     -0.54896847     0.85128702     1.94239592
          17

 c      1.40348984    -0.36881265     0.09909746
 c      0.10176047    -0.98980945     0.31108491
 c     -0.98322761    -0.08790423    -0.13650910
 c     -1.16274881     0.97930506     0.97505800
 c     -0.21288926     1.15411139    -0.46611477
 c      1.21476445     0.89258441    -0.36117173
 h      0.23501494    -1.52413897     1.30983959
 h     -2.19093953     1.24773598     1.11721675
 h     -0.72635875     1.80108928    -1.13883762
 h      2.08025310     1.71478511    -0.17339761
 o      2.51315922    -1.12352619     0.14766996
 h      3.40472497    -1.13971718    -0.18250835
 c     -2.25811230    -0.36514688    -0.72807507
 h     -2.05172959    -0.86119852    -1.67903370
 h     -2.76030336    -1.16318647    -0.04895873
 h     -2.75287906     0.58021856    -1.03258212
 h     -0.52488473     0.85156125     1.95747618
          17

 c      1.40355877    -0.37964313     0.10519079
 c      0.10960924    -0.98824568     0.31820189
 c     -0.96917414    -0.08716453    -0.13650290
 c     -1.16933309     0.97084363     0.97147386
 c     -0.21145461     1.15681057    -0.45790137
 c      1.21167478     0.88535810    -0.37265752
 h      0.24239634    -1.51618267     1.26807685
 h     -2.18406603     1.21261121     1.12313353
 h     -0.75612649     1.82044361    -1.19950351
 h      2.06039974     1.69881956    -0.15938311
 o      2.51689698    -1.11577741     0.14626390
 h      3.40286411    -1.14684387    -0.14496107
 c     -2.27478909    -0.35992201    -0.72564672
 h     -2.03046602    -0.86299863    -1.66229043
 h     -2.75408813    -1.14036707    -0.07885838
 h     -2.74914541     0.64982122    -1.05698972
 h     -0.51067619     0.85795587     1.95439421
          17

 c      1.40434879    -0.39220393     0.10896609
 c      0.11875203    -0.98554354     0.32649543
 c     -0.95369084    -0.08554564    -0.13495146
 c     -1.17224992     0.96092461     0.96877066
 c     -0.21196929     1.15998912    -0.45024430
 c      1.20950301     0.88091890    -0.38261174
 h      0.23853225    -1.52107660     1.22389921
 h     -2.18908479     1.18791377     1.12913087
 h     -0.77455476     1.83764700    -1.25227671
 h      2.02371158     1.66849805    -0.15641956
 o      2.51866642    -1.10864560     0.14623796
 h      3.41455615    -1.14092981    -0.11578353
 c     -2.29187971    -0.35515008    -0.72458387
 h     -2.01340374    -0.86748324    -1.65039040
 h     -2.75387135    -1.10746646    -0.11318619
 h     -2.74478738     0.70219767    -1.07152416
 h     -0.50809967     0.87028154     1.93200761
          17

 c      1.40582426    -0.40574407     0.11020383
 c      0.12888936    -0.98128841     0.33490813
 c     -0.93761498    -0.08330588    -0.13204193
 c     -1.17153593     0.94975776     0.96692239
 c     -0.21475938     1.16410382    -0.44400126
 c      1.20789745     0.87861679    -0.39082698
 h      0.22424831    -1.54622163     1.18984648
 h     -2.20596322     1.17376852     1.13509318
 h     -0.77692262     1.84619125    -1.28853446
 h      1.97633589     1.62930717    -0.16428592
 o      2.51864152    -1.10229998     0.14753376
 h      3.43944379    -1.12202337    -0.09402556
 c     -2.30823377    -0.34952786    -0.72560323
 h     -2.00209787    -0.87347915    -1.64361676
 h     -2.76627014    -1.07354148    -0.14304784
 h     -2.73796818     0.73048972    -1.07469924
 h     -0.51617504     0.88777461     1.89297343
          17

 c      1.40787091    -0.41943458     0.10877066
 c      0.13971811    -0.97530223     0.34277250
 c     -0.92174924    -0.08073451    -0.12798567
 c     -1.16807392     0.93775624     0.96563593
 c     -0.21974964     1.16929084    -0.43963891
 c      1.20602087     0.87735859    -0.39725922
 h      0.20022330    -1.59614460     1.17304188
 h     -2.22831510     1.16865672     1.13996449
 h     -0.76207276     1.84347470    -1.30400139
 h      1.92938690     1.59162538    -0.18102569
 o      2.51766260    -1.09697485     0.14993802
 h      3.46797893    -1.08995956    -0.07645602
 c     -2.32264969    -0.34209689    -0.72937615
 h     -1.99796848    -0.87953175    -1.64127340
 h     -2.79754344    -1.04817369    -0.15959512
 h     -2.72851799     0.73231784    -1.06653296
 h     -0.53070056     0.90927048     1.84421114
          17

 c      1.41033543    -0.43244558     0.10463655
 c      0.15095518    -0.96808986     0.35034137
 c     -0.90682888    -0.07812242    -0.12300857
 c     -1.16329914     0.92541704     0.96423970
 c     -0.22658512     1.17547897    -0.43732678
 c      1.20261788     0.87569631    -0.40204291
 h      0.16677561    -1.66724023     1.16904755
 h     -2.24739617     1.17032065     1.14238055
 h     -0.73131055     1.82952227    -1.29767744
 h      1.89826413     1.57010700    -0.20305987
 o      2.51675102    -1.09290614     0.15323899
 h      3.48869766    -1.04498967    -0.06003127
 c     -2.33431489    -0.33277299    -0.73603229
 h     -2.00213482    -0.88430591    -1.64225304
 h     -2.84932660    -1.03469859    -0.15950657
 h     -2.71744576     0.70961836    -1.04845884
 h     -0.54370578     0.93357359     1.79747252
          17

 c      1.41306664    -0.44403366     0.09787607
 c      0.16223624    -0.96079280     0.35847233
 c     -0.89350041    -0.07574093    -0.11734129
 c     -1.15875258     0.91318704     0.96180840
 c     -0.23468599     1.18239240    -0.43692644
 c      1.19665762     0.87246354    -0.40531779
 h      0.12511466    -1.74822820     1.16585669
 h     -2.25595262     1.17656189     1.14129784
 h     -0.68820808     1.80691949    -1.27199727
 h      1.89535594     1.57649886    -0.22754504
 o      2.51672200    -1.09027606     0.15729816
 h      3.49374876    -0.98807091    -0.04305932
 c     -2.34303682    -0.32267755    -0.74487712
 h     -2.01523333    -0.88687148    -1.64558627
 h     -2.91597722    -1.02724582    -0.14750822
 h     -2.70713135     0.66979739    -1.02356411
 h     -0.54489503     0.96011322     1.76715624
          17

 c      1.41592845    -0.45362898     0.08866310
 c      0.17307646    -0.95466932     0.36790971
 c     -0.88230821    -0.07384227    -0.11121821
 c     -1.15543230     0.90141135     0.95782531
 c     -0.24323789     1.18945158    -0.43786087
 c      1.18827988     0.86772422    -0.40699385
 h      0.07801426    -1.82604899     1.15256696
 h     -2.24998882     1.18567563     1.13621167
 h     -0.63911256     1.78186001    -1.23438973
 h      1.91917099     1.60867380    -0.25536986
 o      2.51804430    -1.08919175     0.16204592
 h      3.48052380    -0.92059605    -0.02518248
 c     -2.34894918    -0.31381768    -0.75468607
 h     -2.03729709    -0.88683365    -1.65079375
 h     -2.98748475    -1.01625591    -0.13219402
 h     -2.70196891     0.62752227    -0.99682458
 h     -0.52761293     0.98909690     1.76229198
          17

 c      1.41878579    -0.46089387     0.07726370
 c      0.18296109    -0.95069551     0.37896010
 c     -0.87368029    -0.07266974    -0.10489023
 c     -1.15324371     0.89043837     0.95283489
 c     -0.25118424     1.19565136    -0.43894940
 c      1.17867132     0.86265044    -0.40688152
 h      0.02913033    -1.89028988     1.12321553
 h     -2.22912858     1.19666203     1.12713528
 h     -0.59343550     1.76546767    -1.19917132
 h      1.95594036     1.65210924    -0.28954541
 o      2.52082115    -1.08968971     0.16745649
 h      3.45149752    -0.84383843    -0.00703404
 c     -2.35213272    -0.30844392    -0.76418588
 h     -2.06770614    -0.88437784    -1.65806386
 h     -3.05413158    -0.99465271    -0.12095027
 h     -2.70815763     0.60333168    -0.97421942
 h     -0.49501447     1.02011786     1.77893179
          17

 c      1.42148009    -0.46574557     0.06403161
 c      0.19144940    -0.94945110     0.39152016
 c     -0.86791340    -0.07246418    -0.09862805
 c     -1.15122763     0.88069951     0.94809573
 c     -0.25744045     1.19973809    -0.43864418
 c      1.16910902     0.85852686    -0.40496452
 h     -0.01785882    -1.93433947     1.07634566
 h     -2.19648476     1.20938987     1.11459362
 h     -0.56122998     1.77173486    -1.18466249
 h      1.99094719     1.69146198    -0.33169652
 o      2.52485169    -1.09175119     0.17351617
 h      3.41304530    -0.75840675     0.01020449
 c     -2.35273759    -0.30794781    -0.77247093
 h     -2.10521311    -0.88026761    -1.66828755
 h     -3.10873798    -0.95959254    -0.11814203
 h     -2.72991947     0.61236022    -0.95957759
 h     -0.45739266     1.05100654     1.80425007
          17

 c      1.42380348    -0.46835387     0.04940641
 c      0.19823016    -0.95113102     0.40517997
 c     -0.86516863    -0.07346692    -0.09270170
 c     -1.14819229     0.87260675     0.94477888
 c     -0.26145361     1.20108824    -0.43619628
 c      1.16048362     0.85622423    -0.40143708
 h     -0.05975577    -1.95522745     1.01370911
 h     -2.15827296     1.22474739     1.09963185
 h     -0.54673123     1.80735768    -1.19942769
 h      2.01424405     1.71653039    -0.38136050
 o      2.52983857    -1.09527834     0.18017456
 h      3.37227060    -0.66452632     0.02553112
 c     -2.35141212    -0.31175139    -0.77921936
 h     -2.14810448    -0.87566470    -1.68280078
 h     -3.14692815    -0.91172575    -0.12532117
 h     -2.76393288     0.65030529    -0.95210646
 h     -0.42491353     1.07867662     1.82591405
          17

 c      1.42548807    -0.46911709     0.03390717
 c      0.20314464    -0.95554999     0.41928783
 c     -0.86548400    -0.07590451    -0.08735267
 c     -1.14309555     0.86643363     0.94361843
 c     -0.26343467     1.20039499    -0.43248554
 c      1.15331057     0.85619341    -0.39662389
 h     -0.09421258    -1.95369591     0.93947463
 h     -2.12263804     1.24455594     1.08364048
 h     -0.54572951     1.86371768    -1.23255779
 h      2.02054142     1.72215103    -0.43680894
 o      2.53569674    -1.09996414     0.18728875
 h      3.33235754    -0.56418087     0.03903246
 c     -2.34915176    -0.31789758    -0.78451619
 h     -2.19453342    -0.87156616    -1.70257369
 h     -3.16696351    -0.85411606    -0.14175568
 h     -2.80083286     0.69883991    -0.94878196
 h     -0.40413270     1.10035342     1.83619945
          17

 c      1.42623201    -0.46861267     0.01811453
 c      0.20621265    -0.96209066     0.43297583
 c     -0.86879281    -0.07993423    -0.08277510
 c     -1.13527886     0.86232122     0.94493859
 c     -0.26387190     1.19895029    -0.42902284
 c      1.14782204     0.85857166    -0.39091482
 h     -0.12029395    -1.93506528     0.85995938
 h     -2.09686863     1.27076823     1.06787272
 h     -0.55137235     1.92505938    -1.26546020
 h      2.00796591     1.70684924    -0.49578843
 o      2.54264236    -1.10515032     0.19461542
 h      3.29119704    -0.46360290     0.05212951
 c     -2.34671920    -0.32445627    -0.78867320
 h     -2.24280158    -0.86811828    -1.72710899
 h     -3.16992941    -0.79154149    -0.16459337
 h     -2.83147092     0.74089171    -0.94742573
 h     -0.39790097     1.11410333     1.83184177
          17

 c      1.42575754    -0.46751900     0.00264026
 c      0.20767533    -0.96962923     0.44520488
 c     -0.87493824    -0.08557853    -0.07910115
 c     -1.12472449     0.86038024     0.94873901
 c     -0.26315010     1.19775998    -0.42688773
 c      1.14399425     0.86322238    -0.38471858
 h     -0.13932113    -1.91051007     0.78325517
 h     -2.08373888     1.30390739     1.05292238
 h     -0.55868150     1.97857898    -1.28437539
 h      1.97756983     1.67223177    -0.55603735
 o      2.55093072    -1.10990928     0.20187257
 h      3.24534331    -0.37240840     0.06678349
 c     -2.34435195    -0.33006825    -0.79224892
 h     -2.29134004    -0.86443787    -1.75393744
 h     -3.16030131    -0.73010998    -0.18868936
 h     -2.84977032     0.76643872    -0.94719353
 h     -0.40587442     1.11899944     1.81325141
          17

 c      1.42386535    -0.46651704    -0.01191366
 c      0.20799190    -0.97663497     0.45492680
 c     -0.88368631    -0.09268448    -0.07638142
 c     -1.11217477     0.86074362     0.95466986
 c     -0.26151749     1.19734818    -0.42657114
 c      1.14149782     0.86968960    -0.37840705
 h     -0.15519870    -1.89635938     0.71763390
 h     -2.08007825     1.34199306     1.03872565
 h     -0.56491944     2.01666996    -1.28223118
 h      1.93382698     1.62335150    -0.61592005
 o      2.56059602    -1.11331046     0.20880917
 h      3.19402402    -0.29998515     0.08459348
 c     -2.34178963    -0.33386651    -0.79603529
 h     -2.33850914    -0.85914196    -1.77923782
 h     -3.14607584    -0.67663624    -0.20674614
 h     -2.85249011     0.77140492    -0.94804639
 h     -0.42444466     1.11535382     1.78454717
          17

 c      1.42047176    -0.46619303    -0.02500409
 c      0.20761636    -0.98179283     0.46139571
 c     -0.89473309    -0.10092171    -0.07457026
 c     -1.09897786     0.86346712     0.96189642
 c     -0.25914815     1.19786942    -0.42813833
 c      1.13961185     0.87711899    -0.37222389
 h     -0.17217041    -1.90713295     0.66831301
 h     -2.07915385     1.38119685     1.02511957
 h     -0.56884326     2.03578785    -1.25668819
 h      1.88566588     1.56949634    -0.67550707
 o      2.57140499    -1.11464041     0.21523789
 h      3.13995491    -0.25260677     0.10646722
 c     -2.33853513    -0.33537696    -0.80084183
 h     -2.38251140    -0.85115101    -1.79912918
 h     -3.13663142    -0.63713439    -0.21104677
 h     -2.83844836     0.75574538    -0.95034164
 h     -0.44611478     1.10510359     1.75437730
          17

 c      1.41561757    -0.46697728    -0.03618555
 c      0.20659445    -0.98492882     0.46436903
 c     -0.90770522    -0.10982800    -0.07351897
 c     -1.08676873     0.86839187     0.96905977
 c     -0.25617642     1.19921485    -0.43134081
 c      1.13727112     0.88432216    -0.36618873
 h     -0.19028013    -1.94471522     0.63545102
 h     -2.07427819     1.41752344     1.01231126
 h     -0.57026195     2.03556821    -1.20879332
 h      1.84604008     1.52341851    -0.73776765
 o      2.58291965    -1.11351586     0.22104039
 h      3.08849857    -0.23206126     0.13266717
 c     -2.33432671    -0.33457861    -0.80708838
 h     -2.42150068    -0.84027438    -1.81084945
 h     -3.13745205    -0.61470152    -0.19735619
 h     -2.80822651     0.72265351    -0.95465554
 h     -0.45968662     1.09180587     1.73586616
          17

 c      1.40945035    -0.46913981    -0.04512469
 c      0.20450629    -0.98706108     0.46394040
 c     -0.92216210    -0.11889242    -0.07299259
 c     -1.07694056     0.87520130     0.97471428
 c     -0.25268633     1.20101466    -0.43562320
 c      1.13356623     0.89026237    -0.36020504
 h     -0.20461556    -1.99754781     0.61622309
 h     -2.06101122     1.44810671     1.00091515
 h     -0.57012759     2.01915625    -1.14296524
 h      1.82625555     1.49572966    -0.80728036
 o      2.59455322    -1.10995190     0.22616146
 h      3.04681208    -0.23473757     0.16294254
 c     -2.32943681    -0.33199974    -0.81449256
 h     -2.45378707    -0.82745163    -1.81344596
 h     -3.14611623    -0.60859411    -0.16804598
 h     -2.76452931     0.67909260    -0.96176892
 h     -0.45443584     1.07896220     1.74175404
          17

 c      1.40219746    -0.47281751    -0.05159571
 c      0.20084216    -0.98953904     0.46028391
 c     -0.93761382    -0.12763972    -0.07270605
 c     -1.06990175     0.88365639     0.97824772
 c     -0.24865222     1.20252292    -0.44006523
 c      1.12850934     0.89472688    -0.35453179
 h     -0.20941357    -2.05049135     0.60769340
 h     -2.03786395     1.47177743     0.99172619
 h     -0.57118620     1.99481101    -1.06791712
 h      1.82713861     1.48711588    -0.88442894
 o      2.60560116    -1.10441511     0.23059248
 h      3.02320490    -0.25081156     0.19673834
 c     -2.32438404    -0.32873217    -0.82216778
 h     -2.47804912    -0.81473646    -1.80799559
 h     -3.15476949    -0.61539212    -0.13065657
 h     -2.71289542     0.63721373    -0.97281422
 h     -0.42833573     1.06705215     1.77440797
          17

 c      1.39416566    -0.47801556    -0.05547107
 c      0.19528511    -0.99341981     0.45356722
 c     -0.95354701    -0.13567789    -0.07235801
 c     -1.06488394     0.89360440     0.98019624
 c     -0.24386411     1.20250629    -0.44339673
 c      1.12301155     0.89823620    -0.35001669
 h     -0.20105775    -2.09195561     0.60766474
 h     -2.00633613     1.48924994     0.98549621
 h     -0.57875449     1.97734417    -0.99682215
 h      1.83930098     1.48936598    -0.96221712
 o      2.61530947    -1.09774152     0.23433504
 h      3.02573085    -0.26565346     0.23364032
 c     -2.31947700    -0.32628670    -0.82897023
 h     -2.49350417    -0.80505319    -1.79742038
 h     -3.15557204    -0.63069213    -0.09387387
 h     -2.66139707     0.61416069    -0.98942184
 h     -0.39026800     1.05349257     1.82291706
          17

 c      1.38575909    -0.48458100    -0.05670925
 c      0.18775952    -0.99933948     0.44396143
 c     -0.96944385    -0.14270678    -0.07164850
 c     -1.06057931     0.90472109     0.98152058
 c     -0.23804083     1.19961560    -0.44441817
 c      1.11813402     0.90134820    -0.34767698
 h     -0.17844901    -2.11526968     0.61450009
 h     -1.97066518     1.50313531     0.98281583
 h     -0.59934770     1.98381475    -0.94267177
 h      1.85186820     1.49336501    -1.03081274
 o      2.62309643    -1.09065744     0.23736243
 h      3.05843717    -0.26766981     0.27380639
 c     -2.31484575    -0.32592424    -0.83384612
 h     -2.49996218    -0.80165437    -1.78582206
 h     -3.14365354    -0.65015759    -0.06480734
 h     -2.61717302     0.62461580    -1.01301329
 h     -0.35255428     1.03572538     1.87209931
          17

 c      1.37745597    -0.49219703    -0.05533952
 c      0.17839772    -1.00755710     0.43165848
 c     -0.98479775    -0.14850977    -0.07029148
 c     -1.05573378     0.91640429     0.98296859
 c     -0.23135032     1.19357118    -0.44283140
 c      1.11466138     0.90428938    -0.34827362
 h     -0.14249646    -2.11807204     0.62693413
 h     -1.93703989     1.51757830     0.98407108
 h     -0.63464606     2.01955375    -0.90868331
 h      1.85758608     1.49329357    -1.08235892
 o      2.62886537    -1.08313816     0.23965908
 h      3.11673679    -0.25860852     0.31722140
 c     -2.31079744    -0.32759036    -0.83618340
 h     -2.49766174    -0.80724085    -1.77722031
 h     -3.11749375    -0.67010955    -0.04805197
 h     -2.58188872     0.66771465    -1.04282399
 h     -0.32460197     1.01286513     1.91027083
          17

 c      1.36972069    -0.50042130    -0.05145255
 c      0.16751500    -1.01796918     0.41686376
 c     -0.99913466    -0.15293631    -0.06803405
 c     -1.04942156     0.92791662     0.98494636
 c     -0.22472101     1.18568037    -0.43932345
 c      1.11308448     0.90696937    -0.35220644
 h     -0.09572472    -2.10202832     0.64412779
 h     -1.91164555     1.53700989     0.98943803
 h     -0.67771104     2.07180032    -0.88723368
 h      1.85304909     1.48657439    -1.11225732
 o      2.63300752    -1.07454757     0.24131259
 h      3.18827429    -0.25111018     0.36226859
 c     -2.30775221    -0.32995369    -0.83601002
 h     -2.48689424    -0.82294910    -1.77390194
 h     -3.07856484    -0.68793613    -0.04545351
 h     -2.55300441     0.72671213    -1.07534175
 h     -0.31161512     0.98542036     1.93078350
          17

 c      1.36291845    -0.50874041    -0.04520125
 c      0.15559058    -1.03005920     0.39975910
 c     -1.01203401    -0.15588106    -0.06468281
 c     -1.04124401     0.93864677     0.98758023
 c     -0.21933129     1.17772523    -0.43472528
 c      1.11363665     0.90909141    -0.35955858
 h     -0.04203660    -2.07329826     0.66602682
 h     -1.89767479     1.56396360     0.99890064
 h     -0.71837638     2.12223903    -0.86939660
 h      1.83778109     1.47294580    -1.11888236
 o      2.63606317    -1.06433388     0.24250509
 h      3.25911935    -0.25719287     0.40597393
 c     -2.30588080    -0.33156035    -0.83392293
 h     -2.46769032    -0.84776217    -1.77526874
 h     -3.03117257    -0.70241508    -0.05588243
 h     -2.52827493     0.78231054    -1.10634904
 h     -0.31527086     0.95464494     1.93114590
          17

 c      1.35728721    -0.51661851    -0.03680358
 c      0.14321354    -1.04287975     0.38045030
 c     -1.02314293    -0.15727611    -0.06011654
 c     -1.03145718     0.94830251     0.99075669
 c     -0.21605513     1.17101984    -0.42954491
 c      1.11624649     0.91022116    -0.37012330
 h      0.01384696    -2.04267459     0.69393062
 h     -1.89338242     1.59739323     1.01224318
 h     -0.74885208     2.15762607    -0.85012535
 h      1.81393157     1.45409649    -1.10352102
 o      2.63845350    -1.05235753     0.24343295
 h      3.31830762    -0.28261946     0.44533557
 c     -2.30495028    -0.33147773    -0.83094364
 h     -2.43989824    -0.87879339    -1.77812392
 h     -2.98251773    -0.71407323    -0.07486532
 h     -2.50722020     0.82095580    -1.13257407
 h     -0.33420478     0.92207710     1.91246377
          17

 c      1.35296170    -0.52352865    -0.02654762
 c      0.13095742    -1.05530910     0.35897304
 c     -1.03218987    -0.15708906    -0.05428809
 c     -1.02089415     0.95690306     0.99408566
 c     -0.21531323     1.16628496    -0.42399944
 c      1.12042809     0.90977854    -0.38335278
 h      0.06769195    -2.02264907     0.73046645
 h     -1.89320521     1.63316783     1.02901579
 h     -0.76480066     2.17106847    -0.82779321
 h      1.78687146     1.43406288    -1.07107083
 o      2.64038965    -1.03885696     0.24424840
 h      3.35916847    -0.32716022     0.47824803
 c     -2.30436954    -0.32923227    -0.82834668
 h     -2.40357281    -0.91223269    -1.77818010
 h     -2.94219927    -0.72539963    -0.09475091
 h     -2.49050348     0.83534963    -1.15198012
 h     -0.36380703     0.88914743     1.87988561
          17

 c      1.35001337    -0.52897744    -0.01479277
 c      0.11926085    -1.06670615     0.33548311
 c     -1.03900700    -0.15531592    -0.04722373
 c     -1.01074827     0.96464513     0.99681479
 c     -0.21711773     1.16379175    -0.41813969
 c      1.12518126     0.90698458    -0.39827534
 h      0.11696606    -2.01990321     0.77740079
 h     -1.89077440     1.66619197     1.04855063
 h     -0.76464262     2.16039116    -0.80283167
 h      1.76615393     1.42001632    -1.03094587
 o      2.64183497    -1.02435430     0.24502204
 h      3.37969777    -0.38590153     0.50405302
 c     -2.30341151    -0.32465864    -0.82732988
 h     -2.35929232    -0.94436527    -1.77169596
 h     -2.91971628    -0.73997218    -0.10711880
 h     -2.47924884     0.82291940    -1.16363082
 h     -0.39571792     0.85661745     1.84360240
          17

 c      1.34847144    -0.53254219    -0.00195457
 c      0.10847001    -1.07736740     0.31053289
 c     -1.04355656    -0.15197507    -0.03902490
 c     -1.00229369     0.97179685     0.99788884
 c     -0.22113779     1.16344511    -0.41192092
 c      1.12911630     0.90092362    -0.41361419
 h      0.16022665    -2.03003254     0.83227189
 h     -1.88129475     1.69229954     1.07003059
 h     -0.74915650     2.12732508    -0.77708953
 h      1.76443519     1.42163440    -0.99553535
 o      2.64243721    -1.00959871     0.24569714
 h      3.38347856    -0.44996649     0.52419473
 c     -2.30160359    -0.31800946    -0.82849092
 h     -2.30820848    -0.97227557    -1.75648482
 h     -2.91983518    -0.75972431    -0.10793743
 h     -2.47474468     0.78517439    -1.16776462
 h     -0.41870770     0.82393810     1.81813467
          17

 c      1.34830946    -0.53392296     0.01152920
 c      0.09895555    -1.08812786     0.28504817
 c     -1.04594730    -0.14711322    -0.02987233
 c     -0.99638330     0.97858892     0.99650762
 c     -0.22672722     1.16472963    -0.40520610
 c      1.13113565     0.89101817    -0.42841669
 h      0.19569788    -2.04210931     0.88836972
 h     -1.86255735     1.70919509     1.09255407
 h     -0.72190381     2.07828288    -0.75397662
 h      1.79029143     1.44562322    -0.97274582
 o      2.64147623    -0.99549270     0.24604303
 h      3.38055024    -0.50753453     0.54289106
 c     -2.29895352    -0.31020528    -0.83148295
 h     -2.25191263    -0.99419628    -1.73222977
 h     -2.93980679    -0.78253182    -0.10083590
 h     -2.47849364     0.72861236    -1.16628130
 h     -0.42365912     0.78965024     1.81582180
          17

 c      1.34941118    -0.53298284     0.02523264
 c      0.09110769    -1.09968306     0.26002481
 c     -1.04643109    -0.14081787    -0.02002438
 c     -0.99286598     0.98498628     0.99296102
 c     -0.23290389     1.16655539    -0.39771247
 c      1.13126395     0.87767714    -0.44266394
 h      0.22123017    -2.04640109     0.93803318
 h     -1.83516080     1.71677005     1.11522210
 h     -0.69021866     2.02627139    -0.73917291
 h      1.83927489     1.48819056    -0.95902782
 o      2.63808255    -0.98285218     0.24570707
 h      3.38424656    -0.54763251     0.56629586
 c     -2.29571369    -0.30290494    -0.83520273
 h     -2.19224954    -1.00962137    -1.70036049
 h     -2.97187818    -0.80335840    -0.09405730
 h     -2.49262329     0.66672217    -1.16357130
 h     -0.41040939     0.75386070     1.83695263
          17

 c      1.35154884    -0.52974530     0.03875521
 c      0.08525660    -1.11230562     0.23630093
 c     -1.04537353    -0.13322229    -0.00980388
 c     -0.99066247     0.99056426     0.98858181
[truncated: 34,518 more chars]
