# Supplementary material for: Photochemical permutation of meta-substituted phenols
Source: Nat Commun. 2025 Aug 13;16:7502. doi: 10.1038/s41467-025-62549-5 (PMC12350626; doi:10.1038/s41467-025-62549-5)
Supplement: Supplementary file 3 — Source Data [file 41467_2025_62549_MOESM3_ESM.zip › Source data/NAMD_trajectories/trajectory062.xyz]

          17

 c      1.23351345    -0.40722315     0.01723168
 c     -0.05269972    -1.02331605    -0.03717793
 c     -1.28845293    -0.32480899    -0.01929299
 c     -1.10926260     1.18429777     0.06864829
 c      0.18908331     1.72042377    -0.03243480
 c      1.34402736     1.00707599    -0.07540463
 h     -0.27235539    -2.01616452     0.05551332
 h     -1.76320418     1.73392124    -0.75438921
 h      0.03550861     2.94426483    -0.12870380
 h      2.22986889     1.51136690     0.06294878
 o      2.21232071    -1.15664796     0.04393673
 h      3.05550532    -0.69815541     0.09127975
 c     -2.62939075    -0.79128176    -0.01275222
 h     -2.69067078    -2.02476806    -0.15091775
 h     -3.22292937    -0.55023928     0.93912736
 h     -3.24573788    -0.21862268    -0.81855825
 h     -1.67762806     1.41016640     1.09284484
          17

 c      1.22989589    -0.41017252     0.01108797
 c     -0.04796786    -1.01776203    -0.03580007
 c     -1.29022603    -0.32822710    -0.02301316
 c     -1.10667648     1.19024891     0.07278457
 c      0.19196147     1.72732895    -0.03440472
 c      1.34454954     1.01090534    -0.07720977
 h     -0.29064892    -2.05499406     0.06836960
 h     -1.77231244     1.73376014    -0.72266595
 h      0.05010700     2.92543250    -0.13471147
 h      2.23080308     1.52579268     0.05752684
 o      2.21174437    -1.15938042     0.04757905
 h      3.02107543    -0.71276862     0.10135577
 c     -2.62821019    -0.79680937    -0.01599462
 h     -2.69849168    -2.01574968    -0.15908110
 h     -3.23895767    -0.56816870     0.95009607
 h     -3.23828381    -0.24307789    -0.80080060
 h     -1.68333879     1.42164688     1.10669517
          17

 c      1.22396322    -0.41014270     0.00428301
 c     -0.04547798    -1.01227962    -0.03425845
 c     -1.28970300    -0.32958569    -0.02685939
 c     -1.10787079     1.19593643     0.07764017
 c      0.19423061     1.73741885    -0.03679934
 c      1.34376833     1.01326036    -0.07838932
 h     -0.29887939    -2.10493952     0.08256229
 h     -1.77735198     1.72725686    -0.67998521
 h      0.07682745     2.88206208    -0.13958224
 h      2.25322731     1.54811563     0.05142747
 o      2.21265317    -1.16494220     0.05130980
 h      3.00757662    -0.71774780     0.11244405
 c     -2.62866023    -0.80509027    -0.01930289
 h     -2.70615230    -1.97924249    -0.16613023
 h     -3.24539061    -0.58573336     0.95206949
 h     -3.22752335    -0.27230895    -0.77898567
 h     -1.68015046     1.43580413     1.10645008
          17

 c      1.21635373    -0.40738660    -0.00313119
 c     -0.04570767    -1.00833493    -0.03244992
 c     -1.28693122    -0.32886885    -0.03073782
 c     -1.11252547     1.20117122     0.08348075
 c      0.19593515     1.74976381    -0.03956787
 c      1.34245546     1.01464091    -0.07886201
 h     -0.29388567    -2.14883887     0.09659477
 h     -1.78058793     1.71720207    -0.63102656
 h      0.11390366     2.82400714    -0.14431005
 h      2.28710308     1.57210190     0.04344569
 o      2.21433869    -1.17328818     0.05508185
 h      3.02151183    -0.70949956     0.12518520
 c     -2.63043135    -0.81587543    -0.02213778
 h     -2.71313254    -1.92217091    -0.17261847
 h     -3.24127057    -0.60268843     0.94449773
 h     -3.21806050    -0.30171569    -0.75895865
 h     -1.66786430     1.45153753     1.09340793
          17

 c      1.20793917    -0.40237387    -0.01107299
 c     -0.04884617    -1.00679499    -0.03031105
 c     -1.28217370    -0.32617716    -0.03455281
 c     -1.11993010     1.20571199     0.09055341
 c      0.19721143     1.76258493    -0.04257435
 c      1.34143012     1.01569024    -0.07857045
 h     -0.27470849    -2.17602561     0.10934779
 h     -1.78636417     1.70773946    -0.58275331
 h      0.15860388     2.77048370    -0.15085666
 h      2.32081354     1.59074311     0.03245752
 o      2.21697942    -1.18369760     0.05891574
 h      3.05236011    -0.69356415     0.13889733
 c     -2.63290035    -0.82829977    -0.02399024
 h     -2.71938600    -1.85918237    -0.18004729
 h     -3.22720382    -0.61844250     0.92895889
 h     -3.21503392    -0.32609884    -0.74721631
 h     -1.64763753     1.46801226     1.07133037
          17

 c      1.19965256    -0.39571085    -0.01943847
 c     -0.05477591    -1.00800990    -0.02781930
 c     -1.27587912    -0.32169426    -0.03820899
 c     -1.12906758     1.20930469     0.09894130
 c      0.19818493     1.77340128    -0.04559064
 c      1.34121840     1.01691829    -0.07752491
 h     -0.24221587    -2.18141452     0.12008383
 h     -1.80019022     1.70353774    -0.54308129
 h      0.20825575     2.74850210    -0.16223619
 h      2.34563335     1.59898466     0.01800675
 o      2.22105835    -1.19516208     0.06286786
 h      3.08324209    -0.67923272     0.15210529
 c     -2.63531651    -0.84056179    -0.02456080
 h     -2.72564348    -1.81449472    -0.19149199
 h     -3.20538718    -0.63209092     0.90916174
 h     -3.22183998    -0.34162863    -0.74809278
 h     -1.62216037     1.48491851     1.04682254
          17

 c      1.19232714    -0.38808099    -0.02811096
 c     -0.06307997    -1.01190540    -0.02498992
 c     -1.26862673    -0.31565923    -0.04161087
 c     -1.13888813     1.21180901     0.10831433
 c      0.19882715     1.78059238    -0.04844490
 c      1.34203402     1.01859963    -0.07579775
 h     -0.19863271    -2.16440080     0.12842012
 h     -1.82596901     1.70770440    -0.51778217
 h      0.26166257     2.77489985    -0.18074034
 h      2.35671509     1.59434081     0.00028867
 o      2.22676355    -1.20679917     0.06697212
 h      3.10176867    -0.67358819     0.16353266
 c     -2.63705740    -0.85049012    -0.02402825
 h     -2.73304132    -1.81335424    -0.21089792
 h     -3.17952446    -0.64244837     0.89086487
 h     -3.23805757    -0.34778085    -0.76118237
 h     -1.59556616     1.50274963     1.02918686
          17

 c      1.18658843    -0.38019013    -0.03696975
 c     -0.07307105    -1.01796761    -0.02188293
 c     -1.26105473    -0.30834263    -0.04466301
 c     -1.14869378     1.21335311     0.11786057
 c      0.19911129     1.78506254    -0.05125581
 c      1.34384371     1.02077065    -0.07350553
 h     -0.14725534    -2.12899929     0.13445533
 h     -1.86291451     1.71969580    -0.50748200
 h      0.31725431     2.83708386    -0.20514127
 h      2.35284086     1.57668238    -0.02003684
 o      2.23389814    -1.21798005     0.07121959
 h      3.10246471    -0.68000048     0.17250253
 c     -2.63785972    -0.85745928    -0.02329350
 h     -2.74125280    -1.85943735    -0.23909549
 h     -3.15423938    -0.64824375     0.88106014
 h     -3.25975883    -0.34726386    -0.78166707
 h     -1.57236491     1.52260999     1.02825555
          17

 c      1.18281676    -0.37270629    -0.04589596
 c     -0.08387751    -1.02514845    -0.01862227
 c     -1.25379253    -0.30003891    -0.04727531
 c     -1.15833768     1.21439687     0.12671004
 c      0.19921903     1.78899343    -0.05434320
 c      1.34636205     1.02326790    -0.07079254
 h     -0.09204622    -2.08500239     0.13906805
 h     -1.90557285     1.73558354    -0.50787051
 h      0.37094896     2.90760299    -0.23172868
 h      2.33639825     1.54809698    -0.04202122
 o      2.24195206    -1.22834326     0.07555746
 h      3.08616135    -0.69827081     0.17901539
 c     -2.63783951    -0.86286260    -0.02374094
 h     -2.74789102    -1.93067923    -0.27155565
 h     -3.13350978    -0.64870743     0.88549213
 h     -3.28174236    -0.34418247    -0.80300446
 h     -1.55524817     1.54497142     1.04958291
          17

 c      1.18117324    -0.36620384    -0.05477563
 c     -0.09460715    -1.03186656    -0.01540810
 c     -1.24741228    -0.29107435    -0.04937136
 c     -1.16809093     1.21566058     0.13451003
 c      0.19940928     1.79402561    -0.05798523
 c      1.34899214     1.02575324    -0.06781263
 h     -0.03666723    -2.04817600     0.14414580
 h     -1.94686603     1.75038177    -0.51264000
 h      0.41797609     2.96525267    -0.25714731
 h      2.31376795     1.51294011    -0.06462865
 o      2.25011432    -1.23781920     0.07988471
 h      3.05993334    -0.72442619     0.18385539
 c     -2.63732348    -0.86832778    -0.02642922
 h     -2.75053430    -2.00142393    -0.30214937
 h     -3.11864162    -0.64435628     0.90513713
 h     -3.29951363    -0.34231922    -0.81935835
 h     -1.54363787     1.56818217     1.09054303
          17

 c      1.18166118    -0.36112851    -0.06350193
 c     -0.10452447    -1.03648664    -0.01246123
 c     -1.24239562    -0.28179588    -0.05089211
 c     -1.17831528     1.21793888     0.14149558
 c      0.19987573     1.80092988    -0.06233831
 c      1.35082269     1.02774959    -0.06470311
 h      0.01667574    -2.03498597     0.15199782
 h     -1.98082406     1.76001800    -0.51606621
 h      0.45463175     2.99883303    -0.27930169
 h      2.29517547     1.47751121    -0.08703169
 o      2.25726705    -1.24664869     0.08404667
 h      3.03709381    -0.75049367     0.18869756
 c     -2.63672127    -0.87471759    -0.03162882
 h     -2.74785086    -2.05491606    -0.32636067
 h     -3.10774577    -0.63719165     0.93497581
 h     -3.31016807    -0.34431833    -0.82673850
 h     -1.53483547     1.58869145     1.14205016
          17

 c      1.18419293    -0.35778689    -0.07197705
 c     -0.11305684    -1.03832886    -0.00986992
 c     -1.23911555    -0.27253108    -0.05179412
 c     -1.18920228     1.22188765     0.14814308
 c      0.20072330     1.80988859    -0.06745754
 c      1.35086932     1.02878467    -0.06155955
 h      0.06661310    -2.05109002     0.16357166
 h     -2.00363359     1.76205933    -0.51407345
 h      0.47852456     3.00396004    -0.29711242
 h      2.29179912     1.44829864    -0.10889133
 o      2.26223769    -1.25522763     0.08786420
 h      3.03300634    -0.76699629     0.19565554
 c     -2.63638983    -0.88225663    -0.03899696
 h     -2.73940915    -2.08274760    -0.34164718
 h     -3.09735384    -0.63001281     0.96666431
 h     -3.31256120    -0.35148060    -0.82327570
 h     -1.52618620     1.60275610     1.19372667
          17

 c      1.18863345    -0.35636568    -0.08011226
 c     -0.11964589    -1.03806132    -0.00750891
 c     -1.23781635    -0.26355395    -0.05204788
 c     -1.20069536     1.22789783     0.15489617
 c      0.20198276     1.82071765    -0.07332420
 c      1.34863066     1.02865632    -0.05844808
 h      0.11038109    -2.08677954     0.17745730
 h     -2.01376249     1.75577424    -0.50444034
 h      0.48838367     2.98064223    -0.31024658
 h      2.30920045     1.42878731    -0.13018295
 o      2.26450884    -1.26365244     0.09123325
 h      3.05367721    -0.77017932     0.20571771
 c     -2.63649670    -0.89085972    -0.04792518
 h     -2.72532640    -2.08198265    -0.34692396
 h     -3.08434721    -0.62551629     0.99223391
 h     -3.30732223    -0.36371076    -0.80927786
 h     -1.51611868     1.60772726     1.23738510
          17

 c      1.19482024    -0.35695974    -0.08782517
 c     -0.12378647    -1.03688664    -0.00515805
 c     -1.23857985    -0.25508941    -0.05163921
 c     -1.21250746     1.23605784     0.16210554
 c      0.20360674     1.83290011    -0.07984672
 c      1.34448127     1.02756592    -0.05546297
 h      0.14389205    -2.12623263     0.19118113
 h     -2.01200231     1.74212225    -0.48687843
 h      0.48412783     2.93299462    -0.31917516
 h      2.34266219     1.41780813    -0.15048733
 o      2.26460418    -1.27147066     0.09419428
 h      3.08950014    -0.76588561     0.21766588
 c     -2.63694450    -0.90029917    -0.05771414
 h     -2.70609577    -2.05383427    -0.34227431
 h     -3.06685294    -0.62578368     1.00610216
 h     -3.29696996    -0.37940083    -0.78735205
 h     -1.50410950     1.60235964     1.26785689
          17

 c      1.20257034    -0.35958236    -0.09503466
 c     -0.12520425    -1.03573013    -0.00264069
 c     -1.24130023    -0.24733960    -0.05057335
 c     -1.22413301     1.24614848     0.17007557
 c      0.20542472     1.84542873    -0.08681915
 c      1.33937721     1.02593727    -0.05275273
 h      0.16363631    -2.15669071     0.20270342
 h     -2.00173382     1.72386233    -0.46327577
 h      0.46745103     2.87106814    -0.32570694
 h      2.38064160     1.41156424    -0.16868254
 o      2.26348884    -1.27805315     0.09686017
 h      3.12462184    -0.76345381     0.22923251
 c     -2.63735736    -0.91016588    -0.06758388
 h     -2.68253165    -2.00432716    -0.32911622
 h     -3.04432869    -0.63213851     1.00548365
 h     -3.28597100    -0.39536013    -0.76239116
 h     -1.49036149     1.58667442     1.28271409
          17

 c      1.21167556    -0.36416027    -0.10165562
 c     -0.12392078    -1.03503299     0.00013243
 c     -1.24569152    -0.24049898    -0.04887991
 c     -1.23484386     1.25765057     0.17910233
 c      0.20706709     1.85653666    -0.09383767
 c      1.33427960     1.02416387    -0.05048473
 h      0.16763761    -2.17076912     0.21083077
 h     -1.98917323     1.70558902    -0.43793927
 h      0.44273229     2.81395040    -0.33399130
 h      2.41162482     1.40651504    -0.18340583
 o      2.26193265    -1.28297228     0.09932360
 h      3.14694909    -0.76953276     0.23857510
 c     -2.63714740    -0.91962460    -0.07667896
 h     -2.65567545    -1.94672192    -0.31076041
 h     -3.01741756    -0.64512406     0.99030058
 h     -3.28012904    -0.40729943    -0.74075938
 h     -1.47558558     1.56182101     1.28210325
          17

 c      1.22188259    -0.37053260    -0.10759687
 c     -0.12020089    -1.03483087     0.00316897
 c     -1.25132770    -0.23474442    -0.04661471
 c     -1.24375350     1.26980732     0.18939863
 c      0.20799222     1.86381135    -0.10028169
 c      1.32986053     1.02250273    -0.04880638
 h      0.15541658    -2.16569022     0.21510571
 h     -1.98258818     1.69306568    -0.41700594
 h      0.41658733     2.78841936    -0.35074463
 h      2.42777417     1.40058159    -0.19356913
 o      2.26034931    -1.28608025     0.10162838
 h      3.15071660    -0.78677432     0.24474223
 c     -2.63572212    -0.92711900    -0.08423723
 h     -2.62640699    -1.90342773    -0.29274074
 h     -2.98785770    -0.66442831     0.96329026
 h     -3.28457815    -0.41152181    -0.72803925
 h     -1.46094313     1.53004017     1.26911386
          17

 c      1.23286856    -0.37846266    -0.11276447
 c     -0.11447019    -1.03483415     0.00640444
 c     -1.25769661    -0.23020820    -0.04385774
 c     -1.25007601     1.28180725     0.20082031
 c      0.20784567     1.86568057    -0.10565669
 c      1.32648825     1.02106346    -0.04783044
 h      0.12778827    -2.14261042     0.21571825
 h     -1.98911592     1.69116965    -0.40584868
 h      0.39332403     2.81156877    -0.38117808
 h      2.42542580     1.39313461    -0.19856190
 o      2.25882237    -1.28748050     0.10377000
 h      3.13615622    -0.81433461     0.24769093
 c     -2.63277744    -0.93078949    -0.09001892
 h     -2.59479835    -1.89889442    -0.28101031
 h     -2.95849019    -0.68872796     0.93044759
 h     -3.30098233    -0.40731330    -0.72624050
 h     -1.44807388     1.49460031     1.25052523
          17

 c      1.24422599    -0.38765519    -0.11706851
 c     -0.10725115    -1.03442721     0.00970040
 c     -1.26424992    -0.22694628    -0.04070924
 c     -1.25350318     1.29304888     0.21254519
 c      0.20675125     1.86309743    -0.11011905
 c      1.32427750     1.01980904    -0.04763079
 h      0.08680092    -2.10688100     0.21358758
 h     -2.01022086     1.70130119    -0.40526249
 h      0.37118120     2.87111444    -0.42273647
 h      2.40473017     1.38476327    -0.19828609
 o      2.25710088    -1.28751829     0.10569303
 h      3.10964830    -0.84812247     0.24836612
 c     -2.62835782    -0.93017960    -0.09476199
 h     -2.56064731    -1.93861469    -0.27753861
 h     -2.93316953    -0.71570846     0.90117577
 h     -3.32645907    -0.39772396    -0.73303907
 h     -1.43901635     1.45938923     1.23684478
          17

 c      1.25546812    -0.39776696    -0.12042811
 c     -0.09911572    -1.03263098     0.01283740
 c     -1.27044850    -0.22491925    -0.03728568
 c     -1.25432189     1.30328748     0.22322812
 c      0.20493507     1.85836730    -0.11426521
 c      1.32307432     1.01856251    -0.04823613
 h      0.03558676    -2.06870445     0.21051464
 h     -2.04056892     1.72093806    -0.41047228
 h      0.34672401     2.93919280    -0.46754640
 h      2.36963087     1.37722217    -0.19320241
 o      2.25457605    -1.28677388     0.10728520
 h      3.08409637    -0.88099485     0.24881830
 c     -2.62261047    -0.92686403    -0.09992084
 h     -2.52534041    -2.00260375    -0.27959569
 h     -2.91601436    -0.74282773     0.88627691
 h     -3.35530110    -0.38777108    -0.74367859
 h     -1.43568389     1.42789064     1.23937524
          17

 c      1.26605803    -0.40840438    -0.12277608
 c     -0.09060778    -1.02822699     0.01553961
 c     -1.27580915    -0.22398663    -0.03371116
 c     -1.25317574     1.31256674     0.23181367
 c      0.20241503     1.85331135    -0.11860990
 c      1.32238562     1.01701884    -0.04962054
 h     -0.02241873    -2.04189543     0.20897466
 h     -2.07175506     1.74576328    -0.41431754
 h      0.31873568     2.99381169    -0.50862012
 h      2.32817487     1.37351074    -0.18439468
 o      2.25049632    -1.28593285     0.10841122
 h      3.07545846    -0.90491258     0.25167224
 c     -2.61571980    -0.92280280    -0.10666021
 h     -2.49159308    -2.06564409    -0.28384150
 h     -2.90962265    -0.76874445     0.89236379
 h     -3.38151719    -0.38210881    -0.75336070
 h     -1.43880314     1.40205177     1.26359416
          17

 c      1.27545616    -0.41910597    -0.12406871
 c     -0.08214553    -1.02032921     0.01758694
 c     -1.27993955    -0.22390323    -0.03010301
 c     -1.25078924     1.32103807     0.23819833
 c      0.19905469     1.84890139    -0.12344106
 c      1.32138786     1.01477570    -0.05170557
 h     -0.08475154    -2.03736316     0.21090171
 h     -2.09633041     1.77178295    -0.41074702
 h      0.28787637     3.02302434    -0.54166664
 h      2.29194576     1.37769242    -0.17346319
 o      2.24467510    -1.28545326     0.10903522
 h      3.09143194    -0.91635359     0.25818571
 c     -2.60801668    -0.91924673    -0.11513544
 h     -2.46190357    -2.11077460    -0.28845357
 h     -2.91348700    -0.79388960     0.91668316
 h     -3.40044122    -0.38381732    -0.75862190
 h     -1.44718822     1.38229419     1.30468498
          17

 c      1.28316805    -0.42933518    -0.12429810
 c     -0.07405046    -1.00914347     0.01896357
 c     -1.28255341    -0.22432678    -0.02655874
 c     -1.24779189     1.32879936     0.24303795
 c      0.19467444     1.84552274    -0.12887926
 c      1.31922190     1.01145491    -0.05440142
 h     -0.14978223    -2.05427459     0.21603921
 h     -2.10943377     1.79615803    -0.39618461
 h      0.25560395     3.02181200    -0.56448532
 h      2.27233390     1.39364414    -0.16194408
 o      2.23798675    -1.28538799     0.10931386
 h      3.12340978    -0.91910438     0.26676017
 c     -2.59993555    -0.91682596    -0.12463245
 h     -2.43794262    -2.12950269    -0.29290959
 h     -2.92446470    -0.81935324     0.94890075
 h     -3.40932754    -0.39418367    -0.75774576
 h     -1.45829974     1.36851339     1.35116999
          17

 c      1.28878392    -0.43851164    -0.12349649
 c     -0.06672448    -0.99592017     0.01985166
 c     -1.28346330    -0.22485793    -0.02315203
 c     -1.24461842     1.33583785     0.24717629
 c      0.18910958     1.84319087    -0.13493553
 c      1.31557228     1.00693676    -0.05767457
 h     -0.21481660    -2.08045541     0.22207594
 h     -2.10891663     1.81728630    -0.36950124
 h      0.22362270     2.98957487    -0.57635152
 h      2.27369023     1.42244570    -0.15044186
 o      2.23180748    -1.28564713     0.10950187
 h      3.15494861    -0.91968621     0.27436578
 c     -2.59184512    -0.91587521    -0.13415219
 h     -2.42060386    -2.11899696    -0.29742330
 h     -2.93863149    -0.84563869     0.97749122
 h     -3.40751030    -0.41282881    -0.75075472
 h     -1.46939884     1.36065267     1.39172320
          17

 c      1.29200616    -0.44608635    -0.12172565
 c     -0.06069321    -0.98213562     0.02047877
 c     -1.28256657    -0.22509655    -0.01993727
 c     -1.24146725     1.34204293     0.25133615
 c      0.18224210     1.84159126    -0.14151356
 c      1.31094784     1.00152252    -0.06155928
 h     -0.27559176    -2.10164762     0.22643387
 h     -2.09522533     1.83478559    -0.33172809
 h      0.19368107     2.92968183    -0.57804198
 h      2.29006065     1.46063075    -0.13849961
 o      2.22727222    -1.28624164     0.10981625
 h      3.17295232    -0.92275529     0.27855143
 c     -2.58392537    -0.91656085    -0.14278641
 h     -2.41007055    -2.08064077    -0.30266557
 h     -2.95262909    -0.87242501     0.99394377
 h     -3.39652010    -0.43782722    -0.73935041
 h     -1.47822147     1.35864144     1.41866093
          17

 c      1.29267545    -0.45162585    -0.11905725
 c     -0.05648392    -0.96891562     0.02101258
 c     -1.27983906    -0.22468482    -0.01695657
 c     -1.23828557     1.34722055     0.25609356
 c      0.17403014     1.83994040    -0.14834153
 c      1.30627220     0.99581692    -0.06609184
 h     -0.32756093    -2.10790831     0.22743087
 h     -2.07148330     1.84962432    -0.28591957
 h      0.16743217     2.85110069    -0.57267688
 h      2.31002492     1.50170437    -0.12544055
 o      2.22501501    -1.28729105     0.11038414
 h      3.17111703    -0.93019737     0.27809662
 c     -2.57614583    -0.91879556    -0.14978396
 h     -2.40563380    -2.02054076    -0.30980613
 h     -2.96409277    -0.89890230     0.99358553
 h     -3.38012052    -0.46583531    -0.72681617
 h     -1.48309873     1.36221966     1.42822813
          17

 c      1.29079521    -0.45487443    -0.11555286
 c     -0.05450880    -0.95693688     0.02154319
 c     -1.27533794    -0.22332801    -0.01424453
 c     -1.23477135     1.35109700     0.26192224
 c      0.16453943     1.83672088    -0.15483660
 c      1.30233366     0.99047616    -0.07125829
 h     -0.36700046    -2.09457229     0.22438612
 h     -2.04355271     1.86431078    -0.23700379
 h      0.14613926     2.77156396    -0.56735889
 h      2.32325213     1.53908648    -0.11105320
 o      2.22513897    -1.28895902     0.11123451
 h      3.14980281    -0.94151786     0.27299558
 c     -2.56834989    -0.92198184    -0.15450758
 h     -2.40520558    -1.95176962    -0.32089012
 h     -2.97165019    -0.92412877     0.97507071
 h     -3.36379762    -0.49250216    -0.71757615
 h     -1.48288655     1.37085356     1.42000723
          17

 c      1.28654247    -0.45578230    -0.11125216
 c     -0.05499969    -0.94650335     0.02209626
 c     -1.26921003    -0.22079828    -0.01182830
 c     -1.23044788     1.35335235     0.26915173
 c      0.15396248     1.82970072    -0.16005783
 c      1.29957068     0.98603897    -0.07699113
 h     -0.39146361    -2.06136216     0.21738964
 h     -2.01917164     1.88260456    -0.19103295
 h      0.13024853     2.71753895    -0.57376108
 h      2.32328371     1.56784516    -0.09565490
 o      2.22718094    -1.29142916     0.11229249
 h      3.11624993    -0.95390173     0.26447381
 c     -2.56043928    -0.92474730    -0.15644772
 h     -2.40487196    -1.89618926    -0.33943972
 h     -2.97490337    -0.94727283     0.93996991
 h     -3.35304840    -0.51350744    -0.71598219
 h     -1.47695183     1.38372902     1.39669318
          17

 c      1.28025389    -0.45449184    -0.10617331
 c     -0.05795864    -0.93759134     0.02264184
 c     -1.26170033    -0.21692768    -0.00972241
 c     -1.22489648     1.35374730     0.27777956
 c      0.14257515     1.81723522    -0.16323262
 c      1.29810832     0.98284703    -0.08318423
 h     -0.40005376    -2.01195744     0.20716316
 h     -2.00513273     1.90791459    -0.15331872
 h      0.11952087     2.70923348    -0.60191969
 h      2.30755807     1.58511808    -0.07989146
 o      2.23009739    -1.29492325     0.11338250
 h      3.08485541    -0.96204127     0.25497408
 c     -2.55250255    -0.92535517    -0.15542312
 h     -2.39994995    -1.87788310    -0.37008142
 h     -2.97460506    -0.96778458     0.89295239
 h     -3.35069473    -0.52606381    -0.72449041
 h     -1.46531865     1.39982640     1.36445952
          17

 c      1.27238415    -0.45128619    -0.10032457
 c     -0.06310013    -0.92980591     0.02309122
 c     -1.25315654    -0.21159077    -0.00791978
 c     -1.21807183     1.35231639     0.28725563
 c      0.13064727     1.80013181    -0.16469091
 c      1.29782752     0.98100622    -0.08970856
 h     -0.39386148    -1.95459471     0.19510415
 h     -2.00347745     1.94063313    -0.12622853
 h      0.11387102     2.73886689    -0.64916755
 h      2.27693418     1.59014523    -0.06452771
 o      2.23257422    -1.29965044     0.11429163
 h      3.07274166    -0.95951156     0.24729250
 c     -2.54463872    -0.92329739    -0.15205288
 h     -2.38852706    -1.90315385    -0.41482017
 h     -2.97307747    -0.98557326     0.84241658
 h     -3.35514708    -0.52985103    -0.74244601
 h     -1.44890629     1.41814142     1.33330713
          17

 c      1.26345507    -0.44651365    -0.09371946
 c     -0.06981683    -0.92229981     0.02329004
 c     -1.24402892    -0.20469697    -0.00638303
 c     -1.21040142     1.34943036     0.29655112
 c      0.11847386     1.78080643    -0.16562018
 c      1.29835429     0.98037242    -0.09643087
 h     -0.37642193    -1.90298654     0.18338250
 h     -2.01045757     1.97694154    -0.10871205
 h      0.11311685     2.78053323    -0.70303579
 h      2.23569400     1.58448540    -0.05025339
 o      2.23388791    -1.30555306     0.11491754
 h      3.08678936    -0.94356641     0.24240350
 c     -2.53673647    -0.91990890    -0.14801790
 h     -2.37292999    -1.95342063    -0.46936474
 h     -2.97445254    -1.00123586     0.80030462
 h     -3.36127497    -0.52658403    -0.76650793
 h     -1.42947689     1.43801495     1.31571910
          17

 c      1.25401083    -0.44053462    -0.08638693
 c     -0.07725623    -0.91391112     0.02304953
 c     -1.23486657    -0.19620304    -0.00504266
 c     -1.20260698     1.34563296     0.30470440
 c      0.10644365     1.76134963    -0.16714658
 c      1.29899819     0.98055047    -0.10323825
 h     -0.35309805    -1.87454214     0.17459366
 h     -2.01948944     2.01061448    -0.09787664
 h      0.11641133     2.81267458    -0.75214396
 h      2.19190096     1.57244249    -0.03744620
 o      2.23440441    -1.31212436     0.11533291
 h      3.11633264    -0.91855342     0.23856178
 c     -2.52859849    -0.91684690    -0.14538504
 h     -2.35667176    -2.00445708    -0.52600809
 h     -2.98345205    -1.01603464     0.77847982
 h     -3.36297574    -0.51877371    -0.79220456
 h     -1.40873378     1.45918510     1.32168222
          17

 c      1.24459699    -0.43369716    -0.07837531
 c     -0.08461881    -0.90391194     0.02227052
 c     -1.22629024    -0.18613319    -0.00380561
 c     -1.19550564     1.34146940     0.31150412
 c      0.09501535     1.74303979    -0.17003725
 c      1.29878756     0.98092351    -0.11005992
 h     -0.32804789    -1.88136364     0.17034167
 h     -2.02460841     2.03569910    -0.09068871
 h      0.12248045     2.82359307    -0.78970351
 h      2.15688940     1.56094435    -0.02592489
 o      2.23491910    -1.31864851     0.11566283
 h      3.14398344    -0.89222920     0.23329954
 c     -2.52022784    -0.91511093    -0.14550927
 h     -2.34217977    -2.03989567    -0.57793936
 h     -3.00198586    -1.03105596     0.78146827
 h     -3.35541159    -0.50867694    -0.81542445
 h     -1.38702720     1.48114093     1.35223426
          17

 c      1.23574364    -0.42633419    -0.06975194
 c     -0.09144094    -0.89292398     0.02107414
 c     -1.21894231    -0.17458825    -0.00256998
 c     -1.18984567     1.33742552     0.31760121
 c      0.08465119     1.72658738    -0.17477859
 c      1.29679084     0.98085041    -0.11686081
 h     -0.30142038    -1.91930702     0.16974629
 h     -2.02203599     2.04800099    -0.08474782
 h      0.12996455     2.80850282    -0.81245951
 h      2.14164468     1.55725762    -0.01501315
 o      2.23595918    -1.32449879     0.11598011
 h      3.15694575    -0.87102963     0.22510555
 c     -2.51197863    -0.91515336    -0.14855034
 h     -2.33063453    -2.05154396    -0.62053214
 h     -3.02672041    -1.04615957     0.80284300
 h     -3.33602532    -0.49780327    -0.83323836
 h     -1.36335198     1.50246851     1.39882061
          17

 c      1.22793039    -0.41878075    -0.06059875
 c     -0.09747593    -0.88264438     0.01973910
 c     -1.21342097    -0.16174854    -0.00123723
 c     -1.18613537     1.33388020     0.32399683
 c      0.07574679     1.71236103    -0.18165896
 c      1.29270201     0.98005447    -0.12357695
 h     -0.27130942    -1.97099117     0.17019770
 h     -2.01041733     2.04549515    -0.07845837
 h      0.13755321     2.76682910    -0.81947115
 h      2.15011839     1.56437614    -0.00431976
 o      2.23763643    -1.32923636     0.11629539
 h      3.14958675    -0.85856041     0.21359680
 c     -2.50435240    -0.91712764    -0.15389806
 h     -2.32236243    -2.03656655    -0.65104802
 h     -3.05109993    -1.06011876     0.83035126
 h     -3.30472939    -0.48677083    -0.84421871
 h     -1.33662996     1.52117183     1.44937818
          17

 c      1.22154595    -0.41138890    -0.05100550
 c     -0.10247553    -0.87475454     0.01853577
 c     -1.21019665    -0.14788566     0.00028142
 c     -1.18453275     1.33104494     0.33156966
 c      0.06857209     1.70044000    -0.19076786
 c      1.28711711     0.97881462    -0.13004482
 h     -0.23699841    -2.01828674     0.16927432
 h     -1.99079740     2.02844304    -0.07109717
 h      0.14403884     2.70147436    -0.81187010
 h      2.17609666     1.57869506     0.00538254
 o      2.23970115    -1.33262294     0.11657591
 h      3.12277955    -0.85549618     0.19922762
 c     -2.49768634    -0.92095448    -0.16075685
 h     -2.31706277    -1.99594263    -0.66833555
 h     -3.06896794    -1.07155765     0.85277115
 h     -3.26383548    -0.47523239    -0.84860134
 h     -1.30656890     1.53544463     1.49383854
          17

 c      1.21686375    -0.40451553    -0.04106383
 c     -0.10619882    -0.87032153     0.01765146
 c     -1.20952665    -0.13338476     0.00206105
 c     -1.18480996     1.32892541     0.34094486
 c      0.06322989     1.69048707    -0.20190048
 c      1.28112922     0.97768644    -0.13602363
 h     -0.19954459    -2.04896109     0.16554727
 h     -1.96677126     1.99961049    -0.06299797
 h      0.14847165     2.62008509    -0.79380608
 h      2.20797281     1.59320228     0.01237756
 o      2.24155628    -1.33464742     0.11675985
 h      3.08380798    -0.85924559     0.18306340
 c     -2.49203481    -0.92626086    -0.16834099
 h     -2.31373893    -1.93473971    -0.67315376
 h     -3.07630458    -1.07955056     0.86266241
 h     -3.21784106    -0.46179996    -0.84835980
 h     -1.27366686     1.54408367     1.52576205
          17

 c      1.21403290    -0.39848642    -0.03086387
 c     -0.10850971    -0.86975182     0.01719512
 c     -1.21139669    -0.11876259     0.00415991
 c     -1.18636941     1.32731775     0.35255373
 c      0.05962242     1.68147453    -0.21437256
 c      1.27578153     0.97713344    -0.14127347
 h     -0.16105290    -2.05697310     0.15844962
 h     -1.94458611     1.96438819    -0.05578278
 h      0.15057873     2.53798938    -0.77455428
 h      2.23509687     1.60176680     0.01489615
 o      2.24225532    -1.33556194     0.11677216
 h      3.04647082    -0.86347780     0.16652315
 c     -2.48725625    -0.93220428    -0.17578988
 h     -2.31031450    -1.86399075    -0.66938164
 h     -3.07133203    -1.08375387     0.85628116
 h     -3.17274165    -0.44418194    -0.84689632
 h     -1.23892418     1.54652546     1.54185392
          17

 c      1.21307810    -0.39356043    -0.02049214
 c     -0.10941504    -0.87289363     0.01721705
 c     -1.21551446    -0.10466168     0.00661752
 c     -1.18836241     1.32587843     0.36668056
 c      0.05744019     1.67156765    -0.22691921
 c      1.27182466     0.97738446    -0.14560689
 h     -0.12408203    -2.04132371     0.14800384
 h     -1.93226991     1.92999184    -0.05216952
 h      0.15125011     2.47936287    -0.76972987
 h      2.25049703     1.60086828     0.01166421
 o      2.24074453    -1.33578119     0.11656125
 h      3.02723693    -0.85985950     0.15078095
 c     -2.48321705    -0.93724902    -0.18208120
 h     -2.30311876    -1.80267250    -0.66565970
 h     -3.05425159    -1.08437684     0.83306873
 h     -3.13446848    -0.41997066    -0.84790978
 h     -1.20361240     1.54278917     1.54132634
          17

 c      1.21390812    -0.38990447    -0.01003045
 c     -0.10903321    -0.87908865     0.01772021
 c     -1.22135872    -0.09180813     0.00945794
 c     -1.19000375     1.32432436     0.38336428
 c      0.05627928     1.65910168    -0.23830505
 c      1.26969725     0.97844316    -0.14890689
 h     -0.09130728    -2.00579936     0.13470011
 h     -1.93657216     1.90278252    -0.05455438
 h      0.15167775     2.46570318    -0.79417722
 h      2.25103596     1.58956041     0.00202553
 o      2.23657199    -1.33548388     0.11614270
 h      3.03392759    -0.84457900     0.13604787
 c     -2.47992702    -0.93939796    -0.18630726
 h     -2.28741697    -1.77355534    -0.67409772
 h     -3.02728126    -1.08216832     0.79580612
 h     -3.10679794    -0.38819737    -0.85358343
 h     -1.16911574     1.53349062     1.52589723
          17

 c      1.21633099    -0.38758692     0.00044393
 c     -0.10753832    -0.88713664     0.01866384
 c     -1.22826652    -0.08093388     0.01269765
 c     -1.19098006     1.32266774     0.40214848
 c      0.05589485     1.64448033    -0.24863207
 c      1.26954628     0.98011868    -0.15113362
 h     -0.06517854    -1.95992873     0.11950583
 h     -1.95869356     1.88485257    -0.06257871
 h      0.15078797     2.49354433    -0.84655530
 h      2.23712752     1.56915071    -0.01406718
 o      2.23034108    -1.33432023     0.11558159
 h      3.05840495    -0.82313255     0.12182854
 c     -2.47729917    -0.93751274    -0.18863684
 h     -2.26099339    -1.78633741    -0.70105434
 h     -2.99512062    -1.07848537     0.75159481
 h     -3.09021401    -0.35062249    -0.86338706
 h     -1.13673786     1.51997192     1.50053671
          17

 c      1.22007445    -0.38657774     0.01085796
 c     -0.10513609    -0.89527083     0.01997146
 c     -1.23552901    -0.07268558     0.01635078
 c     -1.19155836     1.32120749     0.42190390
 c      0.05616194     1.62979575    -0.25918038
 c      1.27119673     0.98203168    -0.15232638
 h     -0.04741885    -1.91984901     0.10380643
 h     -1.99316272     1.87354314    -0.07215655
 h      0.14583392     2.53892565    -0.91109986
 h      2.21292215     1.54317370    -0.03607392
 o      2.22315680    -1.33172866     0.11493261
 h      3.08521647    -0.80526217     0.10784599
 c     -2.47476451    -0.93221122    -0.19095500
 h     -2.22754788    -1.82719088    -0.73969855
 h     -2.96525579    -1.07544670     0.71257164
 h     -3.08266333    -0.31143118    -0.87458190
 h     -1.10736060     1.50444477     1.47442579
          17

 c      1.22480709    -0.38675432     0.02114477
 c     -0.10206050    -0.90149946     0.02157292
 c     -1.24247959    -0.06754103     0.02042748
 c     -1.19229041     1.32026583     0.44099578
 c      0.05684846     1.61691633    -0.27111170
 c      1.27408967     0.98361585    -0.15259318
 h     -0.03865170    -1.90483482     0.08889398
 h     -2.03133224     1.86440960    -0.07735006
 h      0.13513582     2.57986781    -0.97273760
 h      2.18671272     1.51747083    -0.06297779
 o      2.21595963    -1.32734174     0.11422382
 h      3.10208800    -0.79840908     0.09427705
 c     -2.47149213    -0.92474252    -0.19582108
 h     -2.19381548    -1.87384210    -0.77777835
 h     -2.94621417    -1.07571842     0.69295972
 h     -3.08122619    -0.27563157    -0.88376500
 h     -1.08103783     1.48980290     1.46036390
          17

 c      1.23016374    -0.38790699     0.03124584
 c     -0.09852550    -0.90464911     0.02348289
 c     -1.24855085    -0.06574859     0.02493275
 c     -1.19366116     1.32001885     0.45788827
 c      0.05759077     1.60687693    -0.28500655
 c      1.27734687     0.98418294    -0.15207036
 h     -0.03886912    -1.92543371     0.07500986
 h     -2.06538106     1.85400255    -0.07290662
 h      0.11854010     2.60364153    -1.02249975
 h      2.16996070     1.49943223    -0.09368222
 o      2.20933602    -1.32109878     0.11347184
 h      3.10290530    -0.80589395     0.08149399
 c     -2.46703507    -0.91602877    -0.20484946
 h     -2.16541557    -1.90986762    -0.80633876
 h     -2.94251696    -1.08112137     0.69999177
 h     -3.08340428    -0.24746197    -0.88824998
 h     -1.05706847     1.47861403     1.46982587
          17

 c      1.23576924    -0.38975219     0.04111345
 c     -0.09467379    -0.90521524     0.02580936
 c     -1.25329306    -0.06731075     0.02987001
 c     -1.19586745     1.32053911     0.47193413
 c      0.05797590     1.60009994    -0.30099453
 c      1.28017054     0.98317324    -0.15086027
 h     -0.04813588    -1.97361980     0.06122784
 h     -2.09011542     1.84075283    -0.05556511
 h      0.09674497     2.60433330    -1.05611182
 h      2.17249672     1.49509283    -0.12769449
 o      2.20353297    -1.31322371     0.11269724
 h      3.08743643    -0.82725813     0.06980301
 c     -2.46167740    -0.90673139    -0.21796107
 h     -2.14578248    -1.92637855    -0.82105733
 h     -2.95103526    -1.09101934     0.72700158
 h     -3.08765592    -0.22954194    -0.88674943
 h     -1.03506511     1.47169815     1.50490816
          17

 c      1.24125598    -0.39195257     0.05071071
 c     -0.09064536    -0.90472850     0.02865443
 c     -1.25636823    -0.07201405     0.03524836
 c     -1.19874030     1.32183066     0.48358554
 c      0.05760899     1.59663309    -0.31891906
 c      1.28243934     0.98051271    -0.14901844
 h     -0.06605447    -2.03017008     0.04661777
 h     -2.10323334     1.82480938    -0.02428716
 h      0.07080315     2.58011689    -1.07222335
 h      2.19541791     1.50508070    -0.16527218
 o      2.19844611    -1.30420614     0.11193847
 h      3.06142947    -0.85852058     0.05921542
 c     -2.45611379    -0.89742327    -0.23397536
 h     -2.13660697    -1.91970325    -0.82087932
 h     -2.96419821    -1.10280230     0.75914632
 h     -3.09347852    -0.22265923    -0.87947567
 h     -1.01591485     1.46794565     1.55624310
          17

 c      1.24628116    -0.39412989     0.06000688
 c     -0.08665375    -0.90464268     0.03205142
 c     -1.25753887    -0.07947698     0.04108450
 c     -1.20181125     1.32375879     0.49382777
 c      0.05615909     1.59621609    -0.33839302
 c      1.28479661     0.97667920    -0.14663636
 h     -0.09116743    -2.07753913     0.03096277
 h     -2.10528547     1.80775341     0.01987568
 h      0.04189162     2.53235295    -1.07189699
 h      2.22989914     1.52401238    -0.20642125
 o      2.19357960    -1.29477958     0.11126738
 h      3.03708556    -0.89241824     0.04919730
 c     -2.45097708    -0.88855331    -0.25151498
 h     -2.13824225    -1.88997024    -0.80703690
 h     -2.97509333    -1.11361585     0.78300675
 h     -3.10136538    -0.22583281    -0.86797307
 h     -1.00123691     1.46555809     1.60985122
          17

 c      1.25054757    -0.39586731     0.06896974
 c     -0.08297656    -0.90590342     0.03597531
 c     -1.25666383    -0.08919409     0.04739293
 c     -1.20440407     1.32599521     0.50361726
 c      0.05340144     1.59818069    -0.35873189
 c      1.28808295     0.97239871    -0.14391014
 h     -0.12124879    -2.10471502     0.01460137
 h     -2.09980049     1.79244146     0.07395248
 h      0.01112464     2.46654406    -1.05951382
 h      2.26369263     1.54422760    -0.25005645
 o      2.18822003    -1.28578014     0.11079201
 h      3.03008012    -0.92054561     0.03863318
 c     -2.44667960    -0.88031595    -0.26934047
 h     -2.14963453    -1.84139522    -0.78302936
 h     -2.97937946    -1.12133737     0.79028456
 h     -3.11269196    -0.23652710    -0.85481479
 h     -0.99228222     1.46306698     1.65395469
          17

 c      1.25382292    -0.39671037     0.07755865
 c     -0.07991552    -0.90897950     0.04036921
 c     -1.25370148    -0.10057638     0.05416892
 c     -1.20569453     1.32804950     0.51369184
 c      0.04926005     1.60122700    -0.37876926
 c      1.29283289     0.96835259    -0.14111830
 h     -0.15382434    -2.10667363    -0.00190636
 h     -2.09315083     1.78272499     0.13345804
 h     -0.02088800     2.39485267    -1.04508269
 h      2.28707138     1.55926266    -0.29424249
 o      2.18211324    -1.27780982     0.11060728
 h      3.04862279    -0.93862695     0.02661939
 c     -2.44350139    -0.87243616    -0.28628784
 h     -2.16778229    -1.78408803    -0.75539555
 h     -2.97505695    -1.12472263     0.77735601
 h     -3.12933919    -0.25116739    -0.84306481
 h     -0.98941206     1.45955844     1.68115131
          17

 c      1.25594368    -0.39618783     0.08572149
 c     -0.07775075    -0.91395095     0.04516496
 c     -1.24871679    -0.11298891     0.06137467
 c     -1.20485613     1.32938942     0.52452180
 c      0.04385653     1.60332341    -0.39671951
 c      1.29915829     0.96506256    -0.13856423
 h     -0.18651823    -2.08321183    -0.01800487
 h     -2.09293626     1.78247741     0.19352073
 h     -0.05493394     2.33744308    -1.04604755
 h      2.29457551     1.56500075    -0.33682069
 o      2.17602088    -1.27105229     0.11072223
 h      3.08447280    -0.94925104     0.01361531
 c     -2.44174444    -0.86394303    -0.30119722
 h     -2.18727033    -1.73577752    -0.73432750
 h     -2.96193556    -1.12331010     0.74423663
 h     -3.15285174    -0.26608885    -0.83544394
 h     -0.99203587     1.45455149     1.68813296
          17

 c      1.25680411    -0.39388997     0.09340062
 c     -0.07666546    -0.92050715     0.05030518
 c     -1.24188977    -0.12577872     0.06893696
 c     -1.20139561     1.32963393     0.53620619
 c      0.03747471     1.60251890    -0.41076310
 c      1.30683149     0.96286604    -0.13652888
 h     -0.21732052    -2.03887527    -0.03332811
 h     -2.10409601     1.79363002     0.25065065
 h     -0.09330616     2.31343425    -1.08060196
 h      2.28467180     1.55962878    -0.37587833
 o      2.17122154    -1.26551180     0.11107475
 h      3.12060721    -0.95752904     0.00116663
 c     -2.44172103    -0.85344808    -0.31318127
 h     -2.20180438    -1.71731393    -0.73111609
 h     -2.94149897    -1.11741564     0.69433899
 h     -3.18333047    -0.27861663    -0.83348751
 h     -0.99861784     1.44788364     1.67531322
          17

 c      1.25633990    -0.38958966     0.10054584
 c     -0.07662951    -0.92784869     0.05577697
 c     -1.23353011    -0.13829066     0.07675859
 c     -1.19548033     1.32870066     0.54836476
 c      0.03025046     1.59867133    -0.42059783
 c      1.31536569     0.96189875    -0.13523263
 h     -0.24501046    -1.98403818    -0.04798554
 h     -2.12524251     1.81444634     0.30368340
 h     -0.13646828     2.32129417    -1.14955437
 h      2.25933149     1.54352424    -0.41011605
 o      2.16874490    -1.26123183     0.11160025
 h      3.14299385    -0.96685251    -0.00923728
 c     -2.44339730    -0.84042440    -0.32238051
 h     -2.20898789    -1.73657803    -0.75031470
 h     -2.91723633    -1.10839232     0.63517282
 h     -3.21876961    -0.28759564    -0.83719824
 h     -1.00662860     1.43971998     1.64719792
          17

 c      1.25450764    -0.38338157     0.10713575
 c     -0.07727956    -0.93462672     0.06165330
 c     -1.22409977    -0.14988041     0.08473663
 c     -1.18788731     1.32674341     0.56012117
 c      0.02200532     1.59332008    -0.42758082
 c      1.32399314     0.96211190    -0.13481067
 h     -0.26976272    -1.93559913    -0.06298048
 h     -2.14942385     1.84004831     0.35285419
 h     -0.18067223     2.34096573    -1.23459291
 h      2.22414199     1.51942313    -0.43935203
 o      2.16908982    -1.25828495     0.11226709
 h      3.14462761    -0.97824987    -0.01677220
 c     -2.44616905    -0.82591331    -0.33034049
 h     -2.21230312    -1.77968832    -0.78583051
 h     -2.89504512    -1.09917810     0.57915768
 h     -3.25533849    -0.29311334    -0.84532353
 h     -1.01251784     1.43067397     1.61322903
          17

 c      1.25130188    -0.37575299     0.11319605
 c     -0.07794774    -0.93930696     0.06809299
 c     -1.21421542    -0.15995116     0.09277222
 c     -1.17962215     1.32395451     0.57021672
 c      0.01256157     1.58798802    -0.43321561
 c      1.33161624     0.96331430    -0.13528463
 h     -0.29306682    -1.91278419    -0.08025066
 h     -2.16835968     1.86472754     0.39835910
 h     -0.22106154     2.35399920    -1.31596662
 h      2.18850976     1.49259800    -0.46516700
 o      2.17219332    -1.25670115     0.11308447
 h      3.12559845    -0.99088818    -0.02144340
 c     -2.44920181    -0.81136481    -0.33923821
 h     -2.21669914    -1.82526819    -0.82764184
 h     -2.88237524    -1.09431400     0.54180535
 h     -3.28837903    -0.29581666    -0.85595059
 h     -1.01199818     1.42184161     1.58748431
          17

 c      1.24682183    -0.36749777     0.11879610
 c     -0.07797082    -0.94121440     0.07520814
 c     -1.20459963    -0.16800532     0.10076675
 c     -1.17154159     1.32046414     0.57745367
 c      0.00194927     1.58355932    -0.43843842
 c      1.33693276     0.96523447    -0.13654570
 h     -0.31548424    -1.92495779    -0.10117516
 h     -2.17576788     1.88382502     0.43981102
 h     -0.25421128     2.35049458    -1.38091297
 h      2.16430243     1.47002248    -0.49102434
 o      2.17740366    -1.25645581     0.11411369
 h      3.09339082    -1.00221870    -0.02425688
 c     -2.45193054    -0.79776897    -0.35065259
 h     -2.22524268    -1.85757066    -0.86790591
 h     -2.88437515    -1.09770918     0.53384042
 h     -3.31363810    -0.29624178    -0.86714411
 h     -1.00109982     1.41436389     1.58392122
          17

 c      1.24132160    -0.35951539     0.12402424
 c     -0.07703497    -0.94121160     0.08288434
 c     -1.19600132    -0.17368820     0.10861191
 c     -1.16410988     1.31638483     0.58149546
 c     -0.00963744     1.58043220    -0.44371035
 c      1.33888865     0.96771124    -0.13846354
 h     -0.33423276    -1.96357852    -0.12445943
 h     -2.16842538     1.89441302     0.47639515
 h     -0.27830733     2.32672182    -1.42277437
 h      2.16091862     1.45727423    -0.52056791
 o      2.18349029    -1.25752329     0.11548742
 h      3.06318058    -1.00787692    -0.02744899
 c     -2.45437049    -0.78584741    -0.36471208
 h     -2.23899820    -1.86812973    -0.90194144
 h     -2.89954245    -1.10912869     0.55236466
 h     -3.32822468    -0.29441009    -0.87741464
 h     -0.97789590     1.40853204     1.60698762
          17

 c      1.23518134    -0.35262533     0.12896168
 c     -0.07514138    -0.94093671     0.09082289
 c     -1.18911322    -0.17681455     0.11618540
 c     -1.15732133     1.31183990     0.58319312
 c     -0.02192326     1.57871158    -0.44920921
 c      1.33723005     0.97095056    -0.14113099
 h     -0.34471337    -2.01083565    -0.14661725
 h     -2.14613405     1.89535877     0.50716693
 h     -0.29272379     2.28244611    -1.43888757
 h      2.17896342     1.45470198    -0.55436203
 o      2.18900733    -1.25988414     0.11738478
 h      3.05298328    -1.00274969    -0.03399568
 c     -2.45691104    -0.77624357    -0.38039146
 h     -2.25774337    -1.85362388    -0.92741344
 h     -2.92116218    -1.12429235     0.58368361
 h     -3.33108302    -0.28969178    -0.88594996
 h     -0.94341727     1.40347261     1.64763967
          17

 c      1.22883793    -0.34743900     0.13366290
 c     -0.07241344    -0.94177800     0.09871759
 c     -1.18448560    -0.17737294     0.12335165
 c     -1.15078294     1.30689091     0.58394560
 c     -0.03458920     1.57827694    -0.45489048
 c      1.33252568     0.97546479    -0.14493547
 h     -0.34340629    -2.05125166    -0.16409104
 h     -2.11165471     1.88737371     0.53129953
 h     -0.29786550     2.21987159    -1.42983129
 h      2.20993053     1.45756179    -0.58881159
 o      2.19323507    -1.26335746     0.11989241
 h      3.06963954    -0.98469708    -0.04534816
 c     -2.45986812    -0.76937189    -0.39640193
 h     -2.28041202    -1.81448153    -0.94374860
 h     -2.94230925    -1.13820737     0.61336915
 h     -3.32309224    -0.28079601    -0.89269278
 h     -0.90071555     1.39789776     1.69067713
          17

 c      1.22273663    -0.34428197     0.13814045
 c     -0.06903868    -0.94453152     0.10634468
 c     -1.18244907    -0.17551349     0.12996080
 c     -1.14383050     1.30145819     0.58497342
 c     -0.04726491     1.57873734    -0.46039145
 c      1.32564787     0.98169165    -0.15032957
 h     -0.32879409    -2.07534756    -0.17436447
 h     -2.07083475     1.87319423     0.54827560
 h     -0.29547772     2.14394636    -1.40047718
 h      2.24228959     1.45994906    -0.61868185
 o      2.19667813    -1.26746398     0.12289156
 h      3.10140880    -0.95724023    -0.05963245
 c     -2.46330825    -0.76523265    -0.41161531
 h     -2.30517932    -1.75503589    -0.95229572
 h     -2.95838964    -1.14727829     0.63141990
 h     -3.30684720    -0.26583581    -0.89829011
 h     -0.85334035     1.39086268     1.72313180
          17

 c      1.21730456    -0.34317843     0.14235720
 c     -0.06527578    -0.94944906     0.11357139
 c     -1.18307291    -0.17153178     0.13584564
 c     -1.13562993     1.29531573     0.58707854
 c     -0.05947744     1.57932015    -0.46478054
 c      1.31734754     0.98971453    -0.15759639
 h     -0.30104871    -2.07895174    -0.17607790
 h     -2.03229979     1.85751531     0.55803235
 h     -0.28941810     2.06352465    -1.36295089
 h      2.26660764     1.45774197    -0.63974911
 o      2.20030904    -1.27159980     0.12616156
 h      3.13001053    -0.92675029    -0.07332362
 c     -2.46714280    -0.76324632    -0.42500894
 h     -2.32933308    -1.68503504    -0.95732636
 h     -2.96713901    -1.14956843     0.63231056
 h     -3.28597041    -0.24259348    -0.90381793
 h     -0.80447418     1.38195878     1.73700677
          17

 c      1.21292149    -0.34389441     0.14622873
 c     -0.06142766    -0.95632010     0.12035301
 c     -1.18616779    -0.16585274     0.14082142
 c     -1.12538347     1.28820505     0.59069201
 c     -0.07060958     1.57886311    -0.46634038
 c      1.30814238     0.99921926    -0.16677098
 h     -0.26166601    -2.06232312    -0.16896640
 h     -2.00536977     1.84580605     0.56103165
 h     -0.28622633     1.99148470    -1.33933343
 h      2.27709079     1.44922957    -0.64972225
 o      2.20481891    -1.27525267     0.12952021
 h      3.14240600    -0.89877493    -0.08351557
 c     -2.47130357    -0.76211055    -0.43550878
 h     -2.34926876    -1.62102036    -0.96734790
 h     -2.96801512    -1.14448743     0.61381726
 h     -3.26385952    -0.20918353    -0.91021700
 h     -0.75666292     1.37121256     1.72878155
          17

 c      1.20988808    -0.34601300     0.14963231
 c     -0.05777378    -0.96447438     0.12674904
 c     -1.19132115    -0.15900310     0.14469427
 c     -1.11272335     1.28007516     0.59596536
 c     -0.08008731     1.57632536    -0.46323861
 c      1.29835277     1.00956522    -0.17765132
 h     -0.21334143    -2.03038415    -0.15400313
 h     -1.99565262     1.84156681     0.55824834
 h     -0.29293332     1.93889449    -1.35401739
 h      2.27145719     1.43478674    -0.64819001
 o      2.21046504    -1.27807158     0.13286805
 h      3.13315259    -0.87678280    -0.08864968
 c     -2.47582628    -0.76007245    -0.44211933
 h     -2.36135249    -1.58235330    -0.99378801
 h     -2.96188810    -1.13260057     0.57645872
 h     -3.24230117    -0.16506443    -0.91764485
 h     -0.71169164     1.35896344     1.69867562
          17

 c      1.20837251    -0.34906096     0.15243032
 c     -0.05447992    -0.97271680     0.13295697
 c     -1.19796545    -0.15156910     0.14728962
 c     -1.09805879     1.27125523     0.60278958
 c     -0.08784483     1.57170505    -0.45555090
 c      1.28812014     1.01990126    -0.18983895
 h     -0.15982657    -1.99383951    -0.13372025
 h     -2.00137187     1.84396432     0.55117995
 h     -0.31117450     1.90478801    -1.41005481
 h      2.25080646     1.41654384    -0.63648784
 o      2.21712252    -1.27987261     0.13619118
 h      3.10357123    -0.86193633    -0.08859165
 c     -2.48070435    -0.75603191    -0.44469648
 h     -2.36405613    -1.57733328    -1.04278839
 h     -2.95125969    -1.11576906     0.52402747
 h     -3.22088989    -0.11181762    -0.92519531
 h     -0.67028303     1.34580902     1.65074268
          17

 c      1.20837492    -0.35261084     0.15449178
 c     -0.05157209    -0.97938206     0.13930612
 c     -1.20546600    -0.14413263     0.14848294
 c     -1.08251066     1.26234317     0.61072126
 c     -0.09436158     1.56584412    -0.44562452
 c      1.27735944     1.02926672    -0.20278391
 h     -0.10523122    -1.96899038    -0.11210383
 h     -2.01469047     1.84864241     0.54188543
 h     -0.33637494     1.87888402    -1.48479767
 h      2.21994895     1.39825314    -0.61768905
 o      2.22429469    -1.28066778     0.13957442
 h      3.06160088    -0.85257672    -0.08484745
 c     -2.48565888    -0.75022130    -0.44468431
 h     -2.35912948    -1.59477845    -1.10769453
 h     -2.94095993    -1.09765758     0.46503151
 h     -3.19769575    -0.05306449    -0.93120969
 h     -0.63145003     1.33262719     1.59370276
          17

 c      1.20973576    -0.35630845     0.15568954
 c     -0.04899044    -0.98291502     0.14609822
 c     -1.21322113    -0.13716138     0.14820962
 c     -1.06754958     1.25392793     0.61894645
 c     -0.10023537     1.55948865    -0.43608103
 c      1.26571892     1.03663791    -0.21583683
 h     -0.05262016    -1.97144947    -0.09276564
 h     -2.02641391     1.85067757     0.53285195
 h     -0.36322755     1.85240850    -1.55316007
 h      2.18763888     1.38512138    -0.59632740
 o      2.23112272    -1.28072023     0.14322476
 h      3.02177049    -0.84351832    -0.08085124
 c     -2.49008482    -0.74323585    -0.44463941
 h     -2.34994592    -1.61593242    -1.17493255
 h     -2.93861235    -1.08413755     0.41347971
 h     -3.17057856     0.00643019    -0.93390350
 h     -0.59177640     1.32059596     1.54126429
          17

 c      1.21211671    -0.35989846     0.15585603
 c     -0.04644252    -0.98292451     0.15332657
 c     -1.22079357    -0.13074212     0.14645003
 c     -1.05464585     1.24639336     0.62662844
 c     -0.10611603     1.55302633    -0.42880148
 c      1.25272750     1.04092477    -0.22837220
 h     -0.00351677    -2.00416801    -0.07566719
 h     -2.02949181     1.84671115     0.52669592
 h     -0.38839695     1.82052953    -1.59955285
 h      2.16494830     1.38308373    -0.57690312
 o      2.23670043    -1.28049784     0.14744074
 h      3.00082672    -0.82750453    -0.08116805
 c     -2.49322085    -0.73520647    -0.44710997
 h     -2.33963973    -1.62672365    -1.23297757
 h     -2.95252741    -1.08177630     0.38476042
 h     -3.13834054     0.06193715    -0.93195190
 h     -0.54617097     1.31100306     1.50887866
          17

 c      1.21404355    -0.36373762     0.15419345
 c     -0.04041013    -0.98034311     0.16043256
 c     -1.22885509    -0.12142023     0.14293209
 c     -1.04538163     1.23950010     0.63499410
 c     -0.11465100     1.54667998    -0.42563642
 c      1.23847308     1.03972761    -0.24021743
 h      0.04086229    -2.05600867    -0.05361576
 h     -2.01984366     1.83566072     0.52664262
 h     -0.41093425     1.77439288    -1.61638795
 h      2.16142447     1.39959746    -0.55632363
 o      2.24153527    -1.28074987     0.15269907
 h      3.00431772    -0.80292361    -0.08908167
 c     -2.49438251    -0.72597276    -0.45412989
 h     -2.33133145    -1.61987347    -1.27536017
 h     -2.98319117    -1.09260023     0.38607868
 h     -3.10155194     0.10926555    -0.92460762
 h     -0.49257430     1.30548890     1.50575882
          17

 c      1.21826768    -0.36602974     0.15105725
 c     -0.03773518    -0.97766663     0.16785276
 c     -1.23568078    -0.11656144     0.13843337
 c     -1.03824779     1.23500413     0.64075292
 c     -0.12269882     1.54109676    -0.42497258
 c      1.22340910     1.03570660    -0.25103751
 h      0.07806806    -2.10551837    -0.03384300
 h     -1.99924775     1.81811525     0.53258239
 h     -0.42972437     1.72346477    -1.60480102
 h      2.17409235     1.42817561    -0.53909996
 o      2.24473569    -1.28027238     0.15869703
 h      3.02978570    -0.77112471    -0.10326398
 c     -2.49442891    -0.71595182    -0.46327179
 h     -2.32388858    -1.59345774    -1.29852187
 h     -3.03103110    -1.11490402     0.40267049
 h     -3.06139983     0.14778492    -0.91325015
 h     -0.43020210     1.29901530     1.52932103
          17

 c      1.22466290    -0.36605184     0.14599410
 c     -0.03814884    -0.97577773     0.17515288
 c     -1.24067068    -0.11571397     0.13287096
 c     -1.03241853     1.23334465     0.64557299
 c     -0.13157870     1.53582969    -0.42696232
 c      1.20915805     1.02810898    -0.26083892
 h      0.10588507    -2.14054529    -0.01334200
 h     -1.97163458     1.79671398     0.54586431
 h     -0.44625706     1.66593108    -1.56703097
 h      2.19367426     1.46641980    -0.51844877
 o      2.24767841    -1.27866223     0.16519149
 h      3.06010850    -0.74325272    -0.11880713
 c     -2.49403098    -0.70570840    -0.47337325
 h     -2.31817712    -1.54769629    -1.30234237
 h     -3.08530556    -1.14076874     0.41885003
 h     -3.02087363     0.17739684    -0.89942903
 h     -0.36806573     1.29046129     1.56645990
          17

 c      1.23200862    -0.36502786     0.13972356
 c     -0.04066197    -0.97534953     0.18224752
 c     -1.24389028    -0.11894542     0.12686686
 c     -1.02700009     1.23335455     0.65053288
 c     -0.13998311     1.53118931    -0.43155880
 c      1.19633923     1.01854303    -0.27016974
 h      0.12229652    -2.15424724     0.00930250
 h     -1.94329466     1.77683910     0.56670453
 h     -0.46132367     1.60715746    -1.50860238
 h      2.20830674     1.50850885    -0.49406610
 o      2.25114565    -1.27529811     0.17173776
 h      3.08294231    -0.72746112    -0.13127775
 c     -2.49354879    -0.69561315    -0.48324872
 h     -2.31424692    -1.48622148    -1.28931988
 h     -3.13696168    -1.16333766     0.42324631
 h     -2.98381236     0.20029798    -0.88517657
 h     -0.31622112     1.27979851     1.60331613
          17

 c      1.23684106    -0.36879165     0.13610250
 c     -0.04494433    -0.97910285     0.18875476
 c     -1.24514798    -0.12610110     0.12253737
 c     -1.02106942     1.22808381     0.65614730
 c     -0.14100086     1.53027509    -0.43954234
 c      1.18131310     1.01315347    -0.28048421
 h      0.13041249    -2.13022591     0.04000162
 h     -1.91897162     1.76951345     0.59418912
 h     -0.47106958     1.57321769    -1.44093150
 h      2.20476398     1.53638449    -0.48904433
 o      2.25469611    -1.26849456     0.17776321
 h      3.10342736    -0.72470595    -0.13566033
 c     -2.49289937    -0.68572203    -0.49206631
 h     -2.31067370    -1.41272641    -1.26402391
 h     -3.17731223    -1.17658187     0.41181795
 h     -2.95516597     0.22095924    -0.87193657
 h     -0.29063062     1.27033234     1.62623176
          17

 c      1.24240902    -0.36993110     0.13087508
 c     -0.05157262    -0.98307752     0.19455047
 c     -1.24289151    -0.13710561     0.11768876
 c     -1.01323251     1.22478487     0.66389788
 c     -0.14283394     1.52745958    -0.44710851
 c      1.17054645     1.00504940    -0.28964077
 h      0.12574694    -2.08908713     0.07439722
 h     -1.90942423     1.77099566     0.62848102
 h     -0.48931647     1.54390329    -1.38782149
 h      2.18198842     1.56085349    -0.47943487
 o      2.25940482    -1.25978969     0.18330014
 h      3.10484683    -0.73970864    -0.13018047
 c     -2.49332767    -0.67556050    -0.49827951
 h     -2.30596468    -1.34290658    -1.24245116
 h     -3.20454986    -1.17845693     0.37908118
 h     -2.93612953     0.24047945    -0.86268835
 h     -0.28730652     1.26026063     1.63407792
          17

 c      1.24818337    -0.36851157     0.12403729
 c     -0.06004330    -0.98644273     0.19970271
 c     -1.23719473    -0.15143878     0.11260408
 c     -1.00348038     1.22332323     0.67372077
 c     -0.14514271     1.52260075    -0.45222308
 c      1.16426272     0.99444425    -0.29771633
 h      0.10890952    -2.04172828     0.11098557
 h     -1.91472434     1.78077059     0.66914472
 h     -0.52384855     1.51992201    -1.37193505
 h      2.14048368     1.58060879    -0.46520615
 o      2.26518129    -1.24946233     0.18842947
 h      3.08951977    -0.76975678    -0.11591224
 c     -2.49518919    -0.66402183    -0.50056512
 h     -2.29654060    -1.29298174    -1.24239471
 h     -3.21729018    -1.16842907     0.32596915
 h     -2.92778201     0.26057229    -0.85818662
 h     -0.30566923     1.24952537     1.62636215
          17

 c      1.25369038    -0.36475651     0.11566268
 c     -0.06990827    -0.98795453     0.20431745
 c     -1.22827632    -0.16848186     0.10756129
 c     -0.99250180     1.22378672     0.68524542
 c     -0.14790745     1.51563480    -0.45438244
 c      1.16217170     0.98161483    -0.30481376
 h      0.08187157    -2.00449121     0.14800820
 h     -1.92904564     1.79458732     0.71523293
 h     -0.57632198     1.50101934    -1.39724221
 h      2.08454742     1.59604534    -0.44710687
 o      2.27144425    -1.23803324     0.19339694
 h      3.06697460    -0.80794873    -0.09662905
 c     -2.49860980    -0.65047548    -0.49856378
 h     -2.28047771    -1.27071732    -1.27384200
 h     -3.21650241    -1.14775426     0.25639188
 h     -2.92958778     0.28143179    -0.85824654
 h     -0.34210790     1.23813862     1.60618179
          17

 c      1.25857496    -0.35907676     0.10590657
 c     -0.08068129    -0.98641821     0.20847635
 c     -1.21655378    -0.18750363     0.10279652
 c     -0.98147786     1.22633563     0.69768761
 c     -0.15177475     1.50649687    -0.45492505
 c      1.16348293     0.96684836    -0.31105725
 h      0.04724372    -1.99416908     0.18425724
 h     -1.94429270     1.80678827     0.76494464
 h     -0.63856565     1.48708634    -1.44527702
 h      2.02223574     1.60978771    -0.42651742
 o      2.27703739    -1.22626076     0.19863959
 h      3.05513476    -0.84326240    -0.07917905
 c     -2.50308273    -0.63532251    -0.49381968
 h     -2.26068019    -1.26800805    -1.32844308
 h     -3.20679294    -1.12033219     0.17819249
 h     -2.93965086     0.30194579    -0.86193511
 h     -0.38893917     1.22612180     1.58178177
          17

 c      1.26263716    -0.35209217     0.09500135
 c     -0.09162318    -0.98172964     0.21219580
 c     -1.20273353    -0.20762629     0.09846315
 c     -0.97184473     1.23106322     0.70971403
 c     -0.15752300     1.49510598    -0.45545561
 c      1.16700145     0.95043105    -0.31660754
 h      0.00659035    -2.01636389     0.21960686
 h     -1.95368670     1.81264860     0.81579186
 h     -0.69944931     1.47831456    -1.49382555
 h      1.96432463     1.62683802    -0.40506998
 o      2.28069521    -1.21485223     0.20461824
 h      3.07297700    -0.86532885    -0.07071044
 c     -2.50742964    -0.61911609    -0.48905005
 h     -2.24273810    -1.27033411    -1.38853038
 h     -3.19821028    -1.09402028     0.10394413
 h     -2.95518201     0.32032229    -0.86786799
 h     -0.43387271     1.21331684     1.56791498
          17

 c      1.26582930    -0.34462484     0.08324996
 c     -0.10167799    -0.97539017     0.21550546
 c     -1.18787331    -0.22781424     0.09460522
 c     -0.96487811     1.23796946     0.71977516
 c     -0.16561626     1.48140248    -0.45692371
 c      1.17146365     0.93281365    -0.32170986
 h     -0.03970633    -2.05995701     0.25411680
 h     -1.95340517     1.80943430     0.86501431
 h     -0.75066616     1.47475164    -1.52809886
 h      1.92064018     1.65266407    -0.38397075
 o      2.28229308    -1.20392087     0.21139065
 h      3.12106089    -0.87338318    -0.07181130
 c     -2.51014473    -0.60182786    -0.48683201
 h     -2.23119689    -1.26684535    -1.43971762
 h     -3.20513935    -1.07989574     0.04829807
 h     -2.97309471     0.33492130    -0.87453894
 h     -0.46354992     1.19907088     1.58175028
          17

 c      1.26821701    -0.33767595     0.07102296
 c     -0.10963895    -0.96968987     0.21853402
 c     -1.17333605    -0.24691681     0.09115507
 c     -0.96092742     1.24693995     0.72728974
 c     -0.17617918     1.46537101    -0.45967823
 c      1.17601654     0.91497019    -0.32672920
 h     -0.09071057    -2.10667243     0.28703428
 h     -1.94290550     1.79657310     0.90997813
 h     -0.78738988     1.47618003    -1.54059878
 h      1.89493308     1.68877000    -0.36352857
 o      2.28302001    -1.19308845     0.21858648
 h      3.17927636    -0.87478099    -0.07614822
 c     -2.51029352    -0.58336967    -0.48858304
 h     -2.22847131    -1.25187613    -1.47390244
 h     -3.23648984    -1.08533026     0.01899837
 h     -2.99061250     0.34501699    -0.88061685
 h     -0.47248323     1.18257490     1.62903332
          17

 c      1.26993383    -0.33237375     0.05874700
 c     -0.11433003    -0.96672104     0.22148152
 c     -1.16061301    -0.26376249     0.08795753
 c     -0.95915712     1.25764250     0.73329270
 c     -0.18909730     1.44705206    -0.46370786
 c      1.18036894     0.89855459    -0.33210263
 h     -0.14423392    -2.14168837     0.31704427
 h     -1.92479217     1.77551628     0.94860013
 h     -0.80737455     1.48215681    -1.52869433
 h      1.88369014     1.73005861    -0.34354749
 o      2.28416536    -1.18204529     0.22582983
 h      3.22636004    -0.87596252    -0.07729339
 c     -2.50837024    -0.56440609    -0.49418755
 h     -2.23524822    -1.22332973    -1.48776180
 h     -3.28527892    -1.10644578     0.01090294
 h     -3.00571819     0.35116076    -0.88511558
 h     -0.46630166     1.16419705     1.69645190
          17

 c      1.27114027    -0.32984248     0.04686397
 c     -0.11479695    -0.96796039     0.22454519
 c     -1.15104852    -0.27730351     0.08481588
 c     -0.95821813     1.26950857     0.73937767
 c     -0.20408576     1.42654147    -0.46874259
 c      1.18449490     0.88551539    -0.33823528
 h     -0.19734131    -2.15662190     0.34288899
 h     -1.90451105     1.74946046     0.97982732
 h     -0.81050115     1.49208105    -1.49341365
 h      1.88022869     1.76764351    -0.32406963
 o      2.28650467    -1.17071521     0.23292595
 h      3.24971028    -0.87968021    -0.07178055
 c     -2.50570535    -0.54608789    -0.50272260
 h     -2.25099156    -1.18154911    -1.48136714
 h     -3.33527196    -1.13234032     0.01312513
 h     -3.01737292     0.35507883    -0.88740234
 h     -0.45402105     1.14573769     1.76368779
          17

 c      1.27198460    -0.33098492     0.03575798
 c     -0.11055546    -0.97414532     0.22785376
 c     -1.14552178    -0.28678632     0.08154585
 c     -0.95681751     1.28185254     0.74665000
 c     -0.22068347     1.40397084    -0.47419626
 c      1.18833529     0.87748401    -0.34541172
 h     -0.24690540    -2.14868420     0.36371312
 h     -1.88956359     1.72273868     1.00390445
 h     -0.79922308     1.50537765    -1.43990550
 h      1.87880736     1.79340130    -0.30559289
 o      2.29032246    -1.15918841     0.23983871
 h      3.24504670    -0.88602127    -0.05878047
 c     -2.50345784    -0.52933313    -0.51314547
 h     -2.27411131    -1.12925316    -1.45816163
 h     -3.37282751    -1.15328632     0.01704471
 h     -3.02550569     0.35933206    -0.88712201
 h     -0.44205660     1.12938976     1.81534505
          17

 c      1.27256692    -0.33624887     0.02567480
 c     -0.10178566    -0.98520668     0.23141605
 c     -1.14419955    -0.29187414     0.07801736
 c     -0.95395743     1.29403306     0.75558472
 c     -0.23816079     1.37945363    -0.47899959
 c      1.19171569     0.87533267    -0.35373675
 h     -0.28996900    -2.11980575     0.37924241
 h     -1.88733282     1.69952883     1.02196279
 h     -0.77985544     1.52205214    -1.37931680
 h      1.87605419     1.80233789    -0.28885335
 o      2.29547654    -1.14767115     0.24666310
 h      3.21542544    -0.89320784    -0.03966821
 c     -2.50236653    -0.51449449    -0.52431738
 h     -2.30180195    -1.07228630    -1.42631681
 h     -3.39027271    -1.16335097     0.01777067
 h     -3.03075994     0.36682056    -0.88407277
 h     -0.43369226     1.11699994     1.84297071
          17

 c      1.27291843    -0.34549211     0.01667424
 c     -0.08931130    -1.00024095     0.23509129
 c     -1.14649735    -0.29265042     0.07416233
 c     -0.94917647     1.30561144     0.76628492
 c     -0.25544133     1.35298672    -0.48150608
 c      1.19436346     0.87898255    -0.36311155
 h     -0.32419861    -2.07680366     0.39000149
 h     -1.90142866     1.68216541     1.03483867
 h     -0.76346357     1.54381067    -1.33004436
 h      1.87094483     1.79311824    -0.27454495
 o      2.30131425    -1.13649298     0.25364799
 h      3.17260437    -0.89747705    -0.01838197
 c     -2.50290951    -0.50129167    -0.53479118
 h     -2.32994568    -1.02028939    -1.40033918
 h     -3.38461359    -1.15974064     0.01305712
 h     -3.03401887     0.38008272    -0.87804601
 h     -0.43008752     1.10985382     1.84333176
          17

 c      1.27300210    -0.35801750     0.00864183
 c     -0.07432703    -1.01756979     0.23859059
 c     -1.15127534    -0.28950343     0.06994965
 c     -0.94273135     1.31641919     0.77868269
 c     -0.27140935     1.32442596    -0.48004998
 c      1.19590956     0.88742565    -0.37326465
 h     -0.34868748    -2.03206535     0.39758469
 h     -1.92913092     1.67044021     1.04214112
 h     -0.76205441     1.57440557    -1.31147412
 h      1.86469062     1.76818491    -0.26307062
 o      2.30658446    -1.12613226     0.26122532
 h      3.13847536    -0.89273724    -0.00186897
 c     -2.50538772    -0.48899121    -0.54296059
 h     -2.35408238    -0.98455438    -1.39853384
 h     -3.35614614    -1.14196460     0.00248040
 h     -3.03586750     0.40051674    -0.86872458
 h     -0.43084420     1.10857350     1.81727742
          17

 c      1.27272867    -0.37275453     0.00134689
 c     -0.05802879    -1.03501149     0.24152248
 c     -1.15714781    -0.28296299     0.06535364
 c     -0.93550580     1.32649454     0.79249251
 c     -0.28575298     1.29383898    -0.47438936
 c      1.19585712     0.89891514    -0.38383826
 h     -0.36472247    -2.00240443     0.40466704
 h     -1.96269226     1.66263026     1.04270244
 h     -0.77845929     1.61555650    -1.32733827
 h      1.86087572     1.73388104    -0.25426246
 o      2.31001166    -1.11709585     0.26984672
 h      3.13601568    -0.87269512     0.00259634
 c     -2.50976045    -0.47699971    -0.54805566
 h     -2.37195167    -0.97051374    -1.43106677
 h     -3.30821745    -1.11177481    -0.01257894
 h     -3.03627065     0.42787653    -0.85574002
 h     -0.43380326     1.11285789     1.77018856
          17

 c      1.27198197    -0.38849435    -0.00549121
 c     -0.04144071    -1.05058967     0.24351613
 c     -1.16275891    -0.27356076     0.06033335
 c     -0.92876049     1.33600002     0.80695919
 c     -0.29916073     1.26189770    -0.46608018
 c      1.19357208     0.91131153    -0.39449542
 h     -0.37482761    -2.00246520     0.41405579
 h     -1.99307427     1.65702715     1.03582254
 h     -0.80396556     1.66216114    -1.36139173
 h      1.86520477     1.69966056    -0.24716547
 o      2.31176479    -1.10954014     0.27953414
 h      3.16597440    -0.83709665    -0.00530036
 c     -2.51544590    -0.46524452    -0.55105778
 h     -2.38477806    -0.97238491    -1.48963386
 h     -3.24814750    -1.07406517    -0.02821056
 h     -3.03464207     0.46029424    -0.83884875
 h     -0.43408763     1.12098012     1.71373603
          17

 c      1.27065923    -0.40410606    -0.01214672
 c     -0.02557045    -1.06346504     0.24439832
 c     -1.16695218    -0.26174987     0.05481783
 c     -0.92393316     1.34519052     0.82069698
 c     -0.31250213     1.22957859    -0.45706748
 c      1.18844004     0.92260454    -0.40497148
 h     -0.37934227    -2.03471602     0.42683182
 h     -2.01289911     1.65273844     1.02202584
 h     -0.82801639     1.70548542    -1.39370227
 h      1.88335910     1.67472441    -0.24035361
 o      2.31347681    -1.10318179     0.28983935
 h      3.20612899    -0.79287425    -0.01825619
 c     -2.52133273    -0.45361262    -0.55407382
 h     -2.39524612    -0.97906062    -1.55576878
 h     -3.18842010    -1.03823249    -0.03692597
 h     -3.03023163     0.49478419    -0.81807372
 h     -0.42322931     1.12940180     1.66665600
          17

 c      1.26871407    -0.41870019    -0.01884019
 c     -0.01149711    -1.07408537     0.24424618
 c     -1.16883756    -0.24788357     0.04869996
 c     -0.92228120     1.35429173     0.83222272
 c     -0.32632890     1.19771724    -0.44876055
 c      1.18023761     0.93148975    -0.41501570
 h     -0.37489822    -2.08796550     0.44169788
 h     -2.01779354     1.64981744     1.00303628
 h     -0.84408028     1.73818238    -1.41123291
 h      1.91660699     1.66272832    -0.23310704
 o      2.31671917    -1.09763866     0.30028796
 h      3.23469190    -0.74797543    -0.02863723
 c     -2.52604526    -0.44148786    -0.55920034
 h     -2.40554672    -0.98155819    -1.61351458
 h     -3.14468906    -1.01713544    -0.02839844
 h     -3.02261737     0.52805767    -0.79375025
 h     -0.39187025     1.13411798     1.64816014
          17

 c      1.26617345    -0.43169719    -0.02570663
 c     -0.00013489    -1.08341726     0.24325639
 c     -1.16779631    -0.23224423     0.04184786
 c     -0.92406814     1.36317448     0.84125675
 c     -0.34087690     1.16689581    -0.44201390
 c      1.16936814     0.93754942    -0.42431255
 h     -0.35727093    -2.14628332     0.45635018
 h     -2.00705483     1.64919844     0.98136717
 h     -0.84944455     1.75567373    -1.40788915
 h      1.95918831     1.65991045    -0.22642123
 o      2.32234918    -1.09260420     0.31057234
 h      3.24000831    -0.70798597    -0.03183943
 c     -2.52874013    -0.42836949    -0.56764702
 h     -2.41697768    -0.97475510    -1.65310727
 h     -3.12624011    -1.01895438     0.00377532
 h     -3.01206423     0.55740867    -0.76653110
 h     -0.33870121     1.13467699     1.66271087
          17

 c      1.26313075    -0.44281162    -0.03278162
 c      0.00798547    -1.09227998     0.24161259
 c     -1.16347626    -0.21510030     0.03413171
 c     -0.92817055     1.37124614     0.84898723
 c     -0.35615753     1.13750461    -0.43729428
 c      1.15663256     0.94087597    -0.43251085
 h     -0.32417177    -2.19650248     0.46885868
 h     -1.98418525     1.65267095     0.95990594
 h     -0.84380542     1.75579050    -1.38218966
 h      2.00112025     1.65907370    -0.22252573
 o      2.33057988    -1.08784755     0.32052448
 h      3.21913391    -0.67593367    -0.02605488
 c     -2.52976084    -0.41473608    -0.57914035
 h     -2.43010085    -0.95641890    -1.66989656
 h     -3.12787006    -1.03848790     0.05381102
 h     -2.99960457     0.58136886    -0.73736937
 h     -0.27456205     1.13545886     1.69678757
          17

 c      1.25972201    -0.45199789    -0.04000094
 c      0.01274101    -1.10114226     0.23943749
 c     -1.15580090    -0.19677396     0.02545675
 c     -0.93277234     1.37777111     0.85683195
 c     -0.37198830     1.10981703    -0.43475213
 c      1.14283018     0.94163080    -0.43930963
 h     -0.27578721    -2.23020830     0.47809964
 h     -1.95688254     1.66285142     0.94156836
 h     -0.82856337     1.73850378    -1.33600938
 h      2.03289581     1.65416700    -0.22367779
 o      2.34108632    -1.08322636     0.33008932
 h      3.17618409    -0.65221882    -0.01190954
 c     -2.53001389    -0.40166331    -0.59237788
 h     -2.44494086    -0.92634792    -1.66312902
 h     -3.13705511    -1.06253931     0.10777580
 h     -2.98685728     0.59983976    -0.70740399
 h     -0.21410499     1.14163711     1.73324132
          17

 c      1.25608989    -0.45938983    -0.04721083
 c      0.01434898    -1.11013037     0.23678821
 c     -1.14497292    -0.17770665     0.01579343
 c     -0.93612925     1.38212630     0.86567155
 c     -0.38795353     1.08400142    -0.43419938
 c      1.12854657     0.93986548    -0.44450303
 h     -0.21428705    -2.24333915     0.48373192
 h     -1.93526344     1.68284664     0.92884469
 h     -0.80696939     1.70643614    -1.27484714
 h      2.04794986     1.64193647    -0.23146984
 o      2.35299076    -1.07877812     0.33936013
 h      3.12290394    -0.63348135     0.00704609
 c     -2.53015219    -0.38995762    -0.60584051
 h     -2.46111284    -0.88631123    -1.63595172
 h     -3.14377230    -1.07985513     0.15304933
 h     -2.97569621     0.61373871    -0.67777382
 h     -0.16838329     1.15628186     1.76054044
          17

 c      1.25234850    -0.46524064    -0.05419046
 c      0.01328803    -1.11904954     0.23365446
 c     -1.13146273    -0.15851354     0.00520290
 c     -0.93706988     1.38390960     0.87588537
 c     -0.40331231     1.06003386    -0.43500747
 c      1.11411671     0.93551847    -0.44798595
 h     -0.14328947    -2.23580933     0.48617741
 h     -1.92708998     1.71508844     0.92324853
 h     -0.78489929     1.66640979    -1.20939346
 h      2.04307408     1.62174727    -0.24669533
 o      2.36488140    -1.07484014     0.34862476
 h      3.07886925    -0.61112994     0.02381075
 c     -2.53044257    -0.37981518    -0.61797564
 h     -2.47786151    -0.84066384    -1.59678040
 h     -3.14257920    -1.08404363     0.18168696
 h     -2.96786095     0.62440083    -0.64946886
 h     -0.14361420     1.18025319     1.77301389
          17

 c      1.24857200    -0.46986152    -0.06068621
 c      0.01021649    -1.12736940     0.22994871
 c     -1.11599070    -0.14002495    -0.00614067
 c     -0.93537884     1.38305336     0.88753926
 c     -0.41693243     1.03759341    -0.43603668
 c      1.09962978     0.92844774    -0.44975514
 h     -0.06738970    -2.21176023     0.48674764
 h     -1.93235271     1.75950810     0.92508069
 h     -0.77135114     1.63106826    -1.15670938
 h      2.01830072     1.59516955    -0.26938540
 o      2.37536277    -1.07187707     0.35819624
 h      3.06319641    -0.57459081     0.03094596
 c     -2.53092176    -0.37082212    -0.62700665
 h     -2.49413954    -0.79694036    -1.56095247
 h     -3.13126098    -1.07254523     0.18972186
 h     -2.96460818     0.63299221    -0.62328227
 h     -0.14204626     1.21283190     1.76908003
          17

 c      1.24482107    -0.47356725    -0.06644794
 c      0.00586674    -1.13422249     0.22549917
 c     -1.09950575    -0.12331204    -0.01792852
 c     -0.93178438     1.37987376     0.90042958
 c     -0.42749443     1.01636248    -0.43607491
 c      1.08490802     0.91844198    -0.44991585
 h      0.00853569    -2.17986662     0.48781401
 h     -1.94312354     1.81269535     0.93371741
 h     -0.77582764     1.61564679    -1.13516256
 h      1.97703854     1.56591698    -0.29884326
 o      2.38415545    -1.06977172     0.36793770
 h      3.07727278    -0.52302558     0.02842558
 c     -2.53149423    -0.36217320    -0.63106953
 h     -2.50897849    -0.76425019    -1.54817363
 h     -3.10969422    -1.04550944     0.17622431
 h     -2.96651517     0.64021379    -0.59984270
 h     -0.16231130     1.25213119     1.75053671
          17

 c      1.24118569    -0.47664608    -0.07125298
 c      0.00091749    -1.13856301     0.22008221
 c     -1.08315151    -0.10967288    -0.02970271
 c     -0.92758145     1.37496280     0.91398310
 c     -0.43411675     0.99708272    -0.43506886
 c      1.06948793     0.90521639    -0.44867639
 h      0.08036718    -2.15192146     0.49259940
 h     -1.94891612     1.86905885     0.94803971
 h     -0.80100045     1.62553258    -1.14975064
 h      1.92632314     1.53998060    -0.33377112
 o      2.39206148    -1.06764716     0.37723665
 h      3.10521676    -0.46832801     0.02415828
 c     -2.53191121    -0.35320769    -0.62927993
 h     -2.52204765    -0.74730327    -1.56999740
 h     -3.07970568    -1.00568448     0.14342266
 h     -2.97348355     0.64641347    -0.57965421
 h     -0.19863869     1.29531126     1.72331685
          17

 c      1.23780233    -0.47935696    -0.07491591
 c     -0.00408585    -1.13963096     0.21353780
 c     -1.06819430    -0.10050875    -0.04088490
 c     -0.92433793     1.36898992     0.92710089
 c     -0.43667119     0.98196348    -0.43450488
 c      1.05272156     0.88846978    -0.44630920
 h      0.14536601    -2.13780124     0.50399351
 h     -1.94161900     1.92272987     0.96668141
 h     -0.83981762     1.65034680    -1.18702952
 h      1.87594252     1.52505899    -0.37273067
 o      2.39989256    -1.06457479     0.38550259
 h      3.13085013    -0.42377893     0.02604363
 c     -2.53170510    -0.34372869    -0.62283104
 h     -2.53353141    -0.74190248    -1.61823199
 h     -3.04595675    -0.95952569     0.09808635
 h     -2.98484958     0.65183323    -0.56310976
 h     -0.23949627     1.33902054     1.69899716
          17

 c      1.23484111    -0.48194716    -0.07728853
 c     -0.00867308    -1.13748347     0.20592897
 c     -1.05587450    -0.09703341    -0.05088765
 c     -0.92364072     1.36248540     0.93824057
 c     -0.43541108     0.97344921    -0.43612693
 c      1.03415412     0.86813608    -0.44308536
 h      0.20128170    -2.13935840     0.52273237
 h     -1.91734820     1.96890293     0.98810139
 h     -0.88210670     1.67538155    -1.22911141
 h      1.83452705     1.52776942    -0.41491593
 o      2.40802729    -1.05998038     0.39239436
 h      3.14487612    -0.39745085     0.03832036
 c     -2.53011246    -0.33347603    -0.61445362
 h     -2.54347095    -0.73954180    -1.67321335
 h     -3.01738139    -0.91897445     0.05336064
 h     -2.99948563     0.65664669    -0.55048126
 h     -0.26878434     1.38055743     1.69374142
          17

 c      1.23248491    -0.48468558    -0.07825113
 c     -0.01235189    -1.13300084     0.19758642
 c     -1.04718010    -0.09988943    -0.05927977
 c     -0.92633818     1.35569550     0.94625307
 c     -0.43079731     0.97306346    -0.44098901
 c      1.01406020     0.84479688    -0.43925896
 h      0.24506113    -2.15015698     0.54681527
 h     -1.87654316     2.00457330     1.01060274
 h     -0.91981977     1.69066350    -1.26360860
 h      1.80385683     1.54895631    -0.46031802
 o      2.41646934    -1.05365151     0.39779531
 h      3.14411754    -0.39200191     0.06194405
 c     -2.52615243    -0.32171000    -0.60707510
 h     -2.55161138    -0.73347202    -1.71785016
 h     -3.00631194    -0.90029461     0.02684897
 h     -3.01593416     0.66089458    -0.54185044
 h     -0.27473099     1.41889727     1.71879261
          17

 c      1.23091605    -0.48788773    -0.07770284
 c     -0.01464642    -1.12738640     0.18899005
 c     -1.04263785    -0.10886150    -0.06591574
 c     -0.93170483     1.34867201     0.95141641
 c     -0.42364738     0.98104856    -0.44935823
 c      0.99354953     0.81983076    -0.43515288
 h      0.27320132    -2.16098942     0.57280190
 h     -1.82362566     2.02909939     1.03246530
 h     -0.94770888     1.69160619    -1.28410151
 h      1.77799907     1.58187598    -0.50859349
 o      2.42491453    -1.04570499     0.40177229
 h      3.13052561    -0.40514894     0.09522346
 c     -2.51933378    -0.30799479    -0.60242083
 h     -2.55753271    -0.72008586    -1.74210926
 h     -3.02002043    -0.91347396     0.02838191
 h     -3.03261522     0.66455138    -0.53700097
 h     -0.26012460     1.45318868     1.76872033
          17

 c      1.23031531    -0.49189885    -0.07556204
 c     -0.01520815    -1.12173935     0.18062992
 c     -1.04225336    -0.12286645    -0.07094344
 c     -0.93790068     1.34138365     0.95500087
 c     -0.41518364     0.99649155    -0.46089493
 c      0.97407872     0.79504839    -0.43121921
 h      0.28296909    -2.16452709     0.59735445
 h     -1.76637845     2.04469211     1.05229127
 h     -0.96267461     1.67740749    -1.28827873
 h      1.74881782     1.61594459    -0.55809184
 o      2.43270258    -1.03663856     0.40457746
 h      3.11195842    -0.42885604     0.13378721
 c     -2.51039857    -0.29321040    -0.60021960
 h     -2.56073449    -0.69810475    -1.74188365
 h     -3.05195651    -0.95114976     0.04935700
 h     -3.04801861     0.66764165    -0.53534741
 h     -0.23746669     1.48094343     1.82649806
          17

 c      1.23086524    -0.49703029    -0.07177955
 c     -0.01388123    -1.11689839     0.17293189
 c     -1.04562802    -0.14024201    -0.07469156
 c     -0.94301904     1.33363114     0.95812936
 c     -0.40682067     1.01768280    -0.47483062
 c      0.95694215     0.77219625    -0.42798333
 h      0.27306234    -2.15677826     0.61800379
 h     -1.71457477     2.05633477     1.06938110
 h     -0.96355948     1.65019036    -1.27703172
 h      1.71098220     1.64153807    -0.60620108
 o      2.43876112    -1.02737737     0.40663621
 h      3.10308870    -0.44868245     0.17079893
 c     -2.50074581    -0.27892680    -0.59921687
 h     -2.56075504    -0.66790636    -1.71744415
 h     -3.08849374    -0.99660220     0.07322745
 h     -3.06079204     0.67022274    -0.53593749
 h     -0.21799864     1.49907215     1.87655308
          17

 c      1.23274181    -0.50346876    -0.06636166
 c     -0.01072427    -1.11340810     0.16622321
 c     -1.05213968    -0.15915772    -0.07752186
 c     -0.94564636     1.32508696     0.96137152
 c     -0.39977870     1.04248014    -0.49005329
 c      0.94303524     0.75265950    -0.42594829
 h      0.24369022    -2.13703091     0.63340499
 h     -1.67716139     2.06999573     1.08372634
 h     -0.95183114     1.61520080    -1.25495474
 h      1.66327405     1.65226845    -0.65021139
 o      2.44198855    -1.01892627     0.40835947
 h      3.11949404    -0.44947920     0.20002448
 c     -2.49157223    -0.26635846    -0.59823630
 h     -2.55734632    -0.63145700    -1.67321325
 h     -3.11885452    -1.03604879     0.08796511
 h     -3.06978274     0.67238931    -0.53753493
 h     -0.20809364     1.50522379     1.90947304
          17

 c      1.23607689    -0.51119619    -0.05939469
 c     -0.00601646    -1.11148757     0.16070036
 c     -1.06107199    -0.17794401    -0.07972292
 c     -0.94511519     1.31559296     0.96487840
 c     -0.39468384     1.06852939    -0.50507189
 c      0.93278793     0.73734029    -0.42552444
 h      0.19647099    -2.10771451     0.64353509
 h     -1.65855623     2.08889993     1.09541598
 h     -0.93309664     1.58151999    -1.23184898
 h      1.60803461     1.64539678    -0.68796363
 o      2.44229001    -1.01150218     0.40981700
 h      3.16164032    -0.42933211     0.22114350
 c     -2.48366965    -0.25609015    -0.59621240
 h     -2.55068294    -0.59263322    -1.61891236
 h     -3.13715601    -1.06148124     0.08772629
 h     -3.07410537     0.67439270    -0.53875959
 h     -0.21020073     1.49806260     1.92098333
          17

 c      1.24089991    -0.51995882    -0.05105784
 c     -0.00024181    -1.11099149     0.15639347
 c     -1.07166730    -0.19525291    -0.08146697
 c     -0.94154994     1.30540256     0.96856226
 c     -0.39138915     1.09344234    -0.51802829
 c      0.92617900     0.72659838    -0.42697834
 h      0.13423743    -2.07445698     0.64997250
 h     -1.65701532     2.11080864     1.10402253
 h     -0.91782358     1.56146730    -1.22302213
 h      1.55050662     1.62189998    -0.71831630
 o      2.44076563    -1.00446022     0.41081644
 h      3.21235574    -0.40070219     0.23854217
 c     -2.47751336    -0.24818870    -0.59190450
 h     -2.54152677    -0.55730938    -1.57064266
 h     -3.14102487    -1.06917346     0.07071085
 h     -3.07323069     0.67675117    -0.53825877
 h     -0.22406597     1.47714344     1.91044054
          17

 c      1.24709239    -0.52929647    -0.04161495
 c      0.00598125    -1.11144500     0.15316330
 c     -1.08313084    -0.21007393    -0.08281650
 c     -0.93566005     1.29505973     0.97211823
 c     -0.38942114     1.11527499    -0.52725965
 c      0.92280946     0.72019094    -0.43037682
 h      0.06051920    -2.04551390     0.65588214
 h     -1.66676800     2.12942511     1.10874981
 h     -0.91651777     1.56526718    -1.24271183
 h      1.49849950     1.58686481    -0.74166190
 o      2.43870284    -0.99714297     0.41124466
 h      3.25297419    -0.37670756     0.25579604
 c     -2.47337069    -0.24243947    -0.58404487
 h     -2.53098828    -0.53175014    -1.54742065
 h     -3.13042575    -1.05832784     0.03765130
 h     -3.06704962     0.68025215    -0.53489139
 h     -0.24703518     1.44290626     1.88052422
          17

 c      1.25437339    -0.53861522    -0.03139039
 c      0.01201964    -1.11228450     0.15080505
 c     -1.09462719    -0.22167229    -0.08375611
 c     -0.92850353     1.28507772     0.97490740
 c     -0.38894579     1.13320927    -0.53240868
 c      0.92200734     0.71725713    -0.43553555
 h     -0.02130331    -2.02902891     0.66481043
 h     -1.68132899     2.13799529     1.10906530
 h     -0.92950296     1.59285270    -1.29095698
 h      1.46191638     1.54975038    -0.76044568
 o      2.43701766    -0.98927197     0.41115364
 h      3.27209956    -0.36467227     0.27417043
 c     -2.47138378    -0.23868176    -0.57230807
 h     -2.51964940    -0.51852056    -1.55918449
 h     -3.10751979    -1.03093086    -0.00845902
 h     -3.05587125     0.68582096    -0.52790075
 h     -0.27342083     1.39681241     1.83820645
          17

 c      1.26231370    -0.54727288    -0.02074046
 c      0.01729702    -1.11328559     0.14927487
 c     -1.10530663    -0.22951821    -0.08423241
 c     -0.92138690     1.27574101     0.97582662
 c     -0.39085678     1.14745059    -0.53449335
 c      0.92298287     0.71653588    -0.44205369
 h     -0.10824150    -2.02822140     0.67804282
 h     -1.69542087     2.13169309     1.10511723
 h     -0.94648511     1.63471972    -1.35270101
 h      1.45090196     1.52243145    -0.77882636
 o      2.43624230    -0.98090333     0.41070304
 h      3.26557813    -0.36666095     0.29341463
 c     -2.47150844    -0.23686013    -0.55811290
 h     -2.50717979    -0.51421469    -1.59770988
 h     -3.07766914    -0.99303085    -0.06169223
 h     -3.04031312     0.69424852    -0.51703074
 h     -0.29361427     1.34123375     1.79600093
          17

 c      1.27036609    -0.55466059    -0.01002361
 c      0.02124057    -1.11477698     0.14882775
 c     -1.11437358    -0.23325277    -0.08418942
 c     -0.91567194     1.26713066     0.97348659
 c     -0.39591392     1.15847906    -0.53481191
 c      0.92513706     0.71698583    -0.44953856
 h     -0.19661904    -2.03901464     0.69295394
 h     -1.70557035     2.10829786     1.09778061
 h     -0.95656264     1.68028260    -1.41067131
 h      1.47151130     1.51285052    -0.80017621
 o      2.43655833    -0.97236097     0.41010975
 h      3.23565764    -0.38035853     0.31242635
 c     -2.47324876    -0.23650753    -0.54397902
 h     -2.49325713    -0.51280648    -1.64492263
 h     -3.05125214    -0.95705506    -0.11232342
 h     -3.02113160     0.70582330    -0.50251861
 h     -0.29566210     1.27843723     1.76979299
          17

 c      1.27789972    -0.56026710     0.00042699
 c      0.02324334    -1.11735634     0.14987221
 c     -1.12116588    -0.23269159    -0.08358800
 c     -0.91210023     1.25922515     0.96708473
 c     -0.40428452     1.16665968    -0.53431428
 c      0.92839721     0.71839230    -0.45788862
 h     -0.28134349    -2.05332820     0.70464070
 h     -1.71038012     2.06823084     1.08851199
 h     -0.95347262     1.72206155    -1.45290264
 h      1.52137589     1.51864410    -0.82382335
 o      2.43770061    -0.96426902     0.40962113
 h      3.19209520    -0.39832836     0.32949392
 c     -2.47557206    -0.23642511    -0.53237664
 h     -2.47824740    -0.50947715    -1.68513267
 h     -3.04338522    -0.94148856    -0.14824770
 h     -2.99914603     0.72007112    -0.48493510
 h     -0.27294553     1.20938717     1.76869708
          17

 c      1.28423558    -0.56370646     0.01031794
 c      0.02275950    -1.12146835     0.15272495
 c     -1.12520202    -0.22783053    -0.08241020
 c     -0.91012703     1.25177315     0.95720220
 c     -0.41559967     1.17222387    -0.53359265
 c      0.93316318     0.72119848    -0.46726822
 h     -0.35683142    -2.06388120     0.70873133
 h     -1.71100331     2.01464646     1.07920030
 h     -0.93522259     1.75561001    -1.47294693
 h      1.59069095     1.52947423    -0.84538418
 o      2.43884498    -0.95761442     0.40949181
 h      3.15348332    -0.40684137     0.34251073
 c     -2.47764266    -0.23556722    -0.52481274
 h     -2.46304650    -0.50149215    -1.70883077
 h     -3.06493134    -0.95961420    -0.16218526
 h     -2.97533112     0.73582995    -0.46497941
 h     -0.23161163     1.13522676     1.78589491
          17

 c      1.28869065    -0.56471024     0.01939392
 c      0.01942797    -1.12720986     0.15748933
 c     -1.12619503    -0.21882845    -0.08065669
 c     -0.90831500     1.24410283     0.94521719
 c     -0.42912825     1.17532306    -0.53299217
 c      0.93992491     0.72586095    -0.47783538
 h     -0.41836568    -2.06641307     0.70278847
 h     -1.71156225     1.95337035     1.07209792
 h     -0.90269401     1.77868003    -1.46841350
 h      1.66744700     1.53470467    -0.86007653
 o      2.43903783    -0.95344937     0.40992500
 h      3.14007300    -0.39063017     0.34988801
 c     -2.47984591    -0.23436787    -0.52139166
 h     -2.44874712    -0.48768310    -1.71160823
 h     -3.11053338    -1.00471600    -0.15808348
 h     -2.95094551     0.75158663    -0.44336081
 h     -0.18554855     1.05959669     1.80564550
          17

 c      1.29064385    -0.56311060     0.02743466
 c      0.01313345    -1.13432490     0.16404998
 c     -1.12407478    -0.20598462    -0.07835174
 c     -0.90518122     1.23528279     0.93233305
 c     -0.44390284     1.17604122    -0.53264919
 c      0.94898069     0.73249776    -0.48957371
 h     -0.46286156    -2.05981597     0.68641906
 h     -1.71855326     1.89181240     1.06969679
 h     -0.85888258     1.79095894    -1.44029322
 h      1.74135212     1.52761509    -0.86486837
 o      2.43842470    -0.95195457     0.41098427
 h      3.15392694    -0.34793796     0.35200220
 c     -2.48330746    -0.23418245    -0.52141165
 h     -2.43648392    -0.46798918    -1.69275474
 h     -3.16434360    -1.05749329    -0.14533860
 h     -2.92751128     0.76570541    -0.42077198
 h     -0.14702189     0.98775694     1.81481809
          17

 c      1.28963565    -0.55884655     0.03427190
 c      0.00402245    -1.14224253     0.17210158
 c     -1.11901390    -0.18973308    -0.07555953
 c     -0.89971893     1.22452796     0.91933504
 c     -0.45878038     1.17435054    -0.53244698
 c      0.96037005     0.74087828    -0.50228064
 h     -0.48922499    -2.04586324     0.66105456
 h     -1.73792526     1.83607970     1.07422741
 h     -0.80876247     1.79459997    -1.39342687
 h      1.80505584     1.50563072    -0.85875852
 o      2.43832224    -0.95223637     0.41260816
 h      3.17698647    -0.29366748     0.35079539
 c     -2.48883413    -0.23599905    -0.52398889
 h     -2.42735356    -0.44335628    -1.65510698
 h     -3.21259135    -1.10163524    -0.13136161
 h     -2.90666664     0.77652528    -0.39790126
 h     -0.12341545     0.92466007     1.80627430
          17

 c      1.28546563    -0.55200163     0.03982153
 c     -0.00748131    -1.15008989     0.18117019
 c     -1.11142946    -0.17065133    -0.07239924
 c     -0.89172278     1.21155710     0.90678489
 c     -0.47247706     1.17002239    -0.53193179
 c      0.97389922     0.75051432    -0.51560640
 h     -0.49869661    -2.02927972     0.62985271
 h     -1.77045290     1.78769156     1.08670839
 h     -0.75924525     1.79541057    -1.33762975
 h      1.85418259     1.46942206    -0.84242586
 o      2.43989636    -0.95324103     0.41469030
 h      3.19103264    -0.24443506     0.34814745
 c     -2.49665316    -0.24009842    -0.52805049
 h     -2.42221574    -0.41582958    -1.60626170
 h     -3.24708071    -1.12795332    -0.12037657
 h     -2.89000999     0.78249558    -0.37544550
 h     -0.11787101     0.87404572     1.77767504
          17

 c      1.27822765    -0.54282614     0.04409732
 c     -0.02067730    -1.15670034     0.19063871
 c     -1.10195342    -0.14948481    -0.06904962
 c     -0.88184485     1.19663279     0.89519546
 c     -0.48367275     1.16260594    -0.53035603
 c      0.98915868     0.76072579    -0.52908663
 h     -0.49511255    -2.01790161     0.59753374
 h     -1.80993792     1.74351212     1.10627934
 h     -0.71823826     1.80334779    -1.28733395
 h      1.88741475     1.42230531    -0.81792676
 o      2.44358650    -0.95423003     0.41710195
 h      3.18647200    -0.21070718     0.34535849
 c     -2.50660009    -0.24623522    -0.53211292
 h     -2.42130322    -0.38849766    -1.56015434
 h     -3.26381096    -1.13255611    -0.11453061
 h     -2.87900603     0.78240491    -0.35410010
 h     -0.13018707     0.83815259     1.73025801
          17

 c      1.26827752    -0.53172230     0.04719897
 c     -0.03467857    -1.16074010     0.19983638
 c     -1.09138598    -0.12717610    -0.06573325
 c     -0.87130258     1.18032651     0.88499716
 c     -0.49126017     1.15178480    -0.52718915
 c      1.00548971     0.77067253    -0.54216825
 h     -0.48420650    -2.02152015     0.56944416
 h     -1.84655614     1.69903022     1.13058027
 h     -0.69187880     1.82861795    -1.25561942
 h      1.90706574     1.37007837    -0.78851667
 o      2.44921668    -0.95477239     0.41969355
 h      3.16108380    -0.19696825     0.34327276
 c     -2.51830798    -0.25388503    -0.53437543
 h     -2.42393132    -0.36466129    -1.53538657
 h     -3.26158359    -1.11509803    -0.11464518
 h     -2.87493732     0.77567267    -0.33450226
 h     -0.15670070     0.81731213     1.66891985
          17

 c      1.25616391    -0.51919742     0.04928296
 c     -0.04867870    -1.16112309     0.20824474
 c     -1.08064458    -0.10488525    -0.06268177
 c     -0.86159677     1.16336063     0.87631745
 c     -0.49457711     1.13815969    -0.52293730
 c      1.02193147     0.77939319    -0.55425028
 h     -0.47088901    -2.04744946     0.54926217
 h     -1.87138974     1.65118404     1.15675438
 h     -0.68176462     1.87271016    -1.24438252
 h      1.91976049     1.32078951    -0.75835099
 o      2.45616489    -0.95471991     0.42231211
 h      3.11832530    -0.20242571     0.34232805
 c     -2.53121690    -0.26244803    -0.53359987
 h     -2.42914291    -0.34607417    -1.54512085
 h     -3.24180528    -1.07851876    -0.12015906
 h     -2.87886571     0.76264072    -0.31713307
 h     -0.18896424     0.80903822     1.60363487
          17

 c      1.24254731    -0.50581564     0.05053247
 c     -0.06224588    -1.15757285     0.21569684
 c     -1.07071557    -0.08396060    -0.06009912
 c     -0.85442579     1.14661610     0.86875605
 c     -0.49333132     1.12347601    -0.51912370
 c      1.03728699     0.78593834    -0.56477119
 h     -0.45606591    -2.09441230     0.53680798
 h     -1.87878385     1.59915090     1.18225310
 h     -0.68571742     1.92563895    -1.24406629
 h      1.93558295     1.28341497    -0.73168185
 o      2.46342033    -0.95430428     0.42483590
 h      3.06745985    -0.21985174     0.34234865
 c     -2.54439692    -0.27122235    -0.53020987
 h     -2.43715403    -0.33222931    -1.58513916
 h     -3.20960290    -1.03036022    -0.12829265
 h     -2.89155995     0.74470647    -0.30224883
 h     -0.21242101     0.80712180     1.55070750
          17

 c      1.22812319    -0.49215817     0.05113302
 c     -0.07529304    -1.15071780     0.22232337
 c     -1.06259854    -0.06582726    -0.05814504
 c     -0.85132641     1.13097670     0.86165134
 c     -0.48738644     1.10989028    -0.51739862
 c      1.05051927     0.78965558    -0.57334418
 h     -0.43709277    -2.15184138     0.52878394
 h     -1.86699860     1.54411434     1.20525998
 h     -0.70042030     1.97379993    -1.24327594
 h      1.96331981     1.26462965    -0.71147752
 o      2.46962088    -0.95426882     0.42721473
 h      3.02378655    -0.23388787     0.34220109
 c     -2.55641210    -0.27908369    -0.52608177
 h     -2.44939154    -0.32197131    -1.63778032
 h     -3.17571288    -0.98496179    -0.13273075
 h     -2.91336859     0.72412318    -0.28991218
 h     -0.21020578     0.80365607     1.52827531
          17

 c      1.21357008    -0.47878645     0.05125504
 c     -0.08779404    -1.14159635     0.22831644
 c     -1.05721416    -0.05179926    -0.05695053
 c     -0.85254174     1.11673850     0.85518860
 c     -0.47669681     1.09925129    -0.51894642
 c      1.06131822     0.79046859    -0.57984624
 h     -0.41114791    -2.20591233     0.52154563
 h     -1.83858706     1.48898129     1.22501838
 h     -0.72272888     2.00675337    -1.23468853
 h      2.00366831     1.26547123    -0.69852995
 o      2.47343038    -0.95557397     0.42946026
 h      3.00315938    -0.22614624     0.34018054
 c     -2.56552405    -0.28443764    -0.52342277
 h     -2.46718438    -0.31483700    -1.68516077
 h     -3.15565014    -0.96242405    -0.12374848
 h     -2.94410744     0.70348959    -0.28006922
 h     -0.17650665     0.79628182     1.54204770
          17

 c      1.19953445    -0.46620756     0.05104775
 c     -0.09961129    -1.13117336     0.23378289
 c     -1.05527587    -0.04284421    -0.05666120
 c     -0.85643076     1.10337786     0.85079707
 c     -0.46137060     1.09278886    -0.52434708
 c      1.07017108     0.78884901    -0.58437197
 h     -0.37728220    -2.24519330     0.51279799
 h     -1.80083802     1.43819830     1.24237182
 h     -0.74987516     2.01868914    -1.21531829
 h      2.04824412     1.28156441    -0.69206701
 o      2.47438933    -0.95831288     0.43152528
 h      3.00863797    -0.19281043     0.33606147
 c     -2.57065556    -0.28620857    -0.52370810
 h     -2.49098794    -0.31096988    -1.71550531
 h     -3.15934177    -0.97648186    -0.09448063
 h     -2.98301087     0.68504588    -0.27259848
 h     -0.12326708     0.79082444     1.57920177
          17

 c      1.18662690    -0.45485800     0.05064841
 c     -0.11049156    -1.12015630     0.23873515
 c     -1.05717454    -0.03937482    -0.05747736
 c     -0.86051180     1.09014289     0.84989173
 c     -0.44175934     1.09100672    -0.53356614
 c      1.07785254     0.78552836    -0.58712957
 h     -0.33641721    -2.26257197     0.50174701
 h     -1.76533787     1.39727649     1.26029228
 h     -0.77947690     2.00786407    -1.18533841
 h      2.08557346     1.30641106    -0.69091524
 o      2.47303559    -0.96137058     0.43324785
 h      3.02840422    -0.15015791     0.33194506
 c     -2.57238552    -0.28499910    -0.52693714
 h     -2.52031983    -0.31067412    -1.72315075
 h     -3.17961983    -1.02044368    -0.04967268
 h     -3.02865452     0.66985170    -0.26737016
 h     -0.06803313     0.79400431     1.62178586
          17

 c      1.17539617    -0.44510852     0.05019476
 c     -0.12011282    -1.10897968     0.24312686
 c     -1.06293752    -0.04117526    -0.05965851
 c     -0.86259618     1.07650314     0.85303904
 c     -0.41848756     1.09364859    -0.54599401
 c      1.08498208     0.78126303    -0.58838114
 h     -0.29070058    -2.25517990     0.48874548
 h     -1.74455873     1.37140346     1.28306088
 h     -0.80976344     1.97634253    -1.14743444
 h      2.10654511     1.33407212    -0.69403244
 o      2.47006859    -0.96349226     0.43447045
 h      3.04880309    -0.11740008     0.33020626
 c     -2.57223334    -0.28233195    -0.53206446
 h     -2.55398575    -0.31422943    -1.70728910
 h     -3.20055315    -1.07564255    -0.00168165
 h     -3.07877799     0.65716591    -0.26434313
 h     -0.02364295     0.80881878     1.65709796
          17

 c      1.16629357    -0.43726385     0.04982697
 c     -0.12812843    -1.09780542     0.24687547
 c     -1.07226420    -0.04749660    -0.06348069
 c     -0.86148000     1.06229333     0.86022699
 c     -0.39235920     1.09973015    -0.56054902
 c      1.09189951     0.77674114    -0.58842279
 h     -0.24297586    -2.22422385     0.47503383
 h     -1.74484076     1.36309716     1.31299404
 h     -0.84024288     1.93044453    -1.10680101
 h      2.10615361     1.36011803    -0.70054374
 o      2.46590808    -0.96392853     0.43511454
 h      3.06125497    -0.10620101     0.33216629
 c     -2.57154739    -0.27939641    -0.53781178
 h     -2.59038496    -0.32193169    -1.67160032
 h     -3.21016864    -1.12636333     0.03881475
 h     -3.13025087     0.64471949    -0.26356684
 h      0.00297482     0.83499193     1.67838597
          17

 c      1.15964861    -0.43154897     0.04967742
 c     -0.13420529    -1.08647577     0.24986229
 c     -1.08459652    -0.05725888    -0.06916012
 c     -0.85721789     1.04773247     0.87135217
 c     -0.36417345     1.10769362    -0.57585077
 c      1.09869029     0.77254730    -0.58756736
 h     -0.19639547    -2.17542512     0.46268296
 h     -1.76187063     1.37075398     1.34748216
 h     -0.87267327     1.88081931    -1.07094053
 h      2.08338013     1.38178419    -0.70970489
 o      2.46069850    -0.96243788     0.43517556
 h      3.06215791    -0.12050989     0.33809341
 c     -2.57124241    -0.27681459    -0.54285471
 h     -2.62789006    -0.33421669    -1.62490437
 h     -3.20270921    -1.16345345     0.06553196
 h     -3.17946451     0.62984779    -0.26503225
 h      0.00926301     0.87035996     1.68298891
          17

 c      1.15567276    -0.42808185     0.04985111
 c     -0.13807342    -1.07444722     0.25192834
 c     -1.09919518    -0.06926101    -0.07678126
 c     -0.85074679     1.03327625     0.88623507
 c     -0.33463934     1.11582953    -0.59052801
 c      1.10521500     0.76911212    -0.58611384
 h     -0.15396821    -2.11973799     0.45462882
 h     -1.78467493     1.38978874     1.38045391
 h     -0.91080860     1.83957584    -1.04764052
 h      2.04095507     1.39814285    -0.72095764
 o      2.45435178    -0.95920750     0.43470839
 h      3.05214321    -0.15778686     0.34741138
 c     -2.57187243    -0.27486477    -0.54574000
 h     -2.66538507    -0.35182289    -1.58136295
 h     -3.17656981    -1.18254439     0.07561835
 h     -3.22300809     0.61065801    -0.26848851
 h     -0.00375426     0.91171703     1.67143380
          17

 c      1.15448108    -0.42684557     0.05040320
 c     -0.13958503    -1.06086807     0.25289584
 c     -1.11520250    -0.08232426    -0.08626163
 c     -0.84337290     1.01941216     0.90431256
 c     -0.30463976     1.12297121    -0.60365609
 c      1.11111177     0.76662494    -0.58430211
 h     -0.11792297    -2.07241480     0.45445606
 h     -1.80254481     1.41489493     1.40606824
 h     -0.95644043     1.81363135    -1.04081181
 h      1.98546433     1.41057978    -0.73411375
 o      2.44649854    -0.95488377     0.43382598
 h      3.03677896    -0.20855004     0.35873757
 c     -2.57368999    -0.27367075    -0.54512376
 h     -2.70262903    -0.37578437    -1.55675402
 h     -3.13266033    -1.18240493     0.06864640
 h     -3.25832427     0.58669920    -0.27333648
 h     -0.03089058     0.95526624     1.64791064
          17

 c      1.15611838    -0.42767153     0.05132126
 c     -0.13874175    -1.04506937     0.25266025
 c     -1.13169222    -0.09534921    -0.09736604
 c     -0.83663136     1.00652411     0.92440494
 c     -0.27559993     1.12887183    -0.61497051
 c      1.11581890     0.76495335    -0.58226956
 h     -0.08930124    -2.04719597     0.46535862
 h     -1.80837440     1.44145100     1.42069158
 h     -1.00461902     1.80092560    -1.04834889
 h      1.92715935     1.42327742    -0.74961996
 o      2.43641275    -0.95060854     0.43269657
 h      3.02777163    -0.25589209     0.36998872
 c     -2.57672716    -0.27330519    -0.54055731
 h     -2.73945257    -0.40665391    -1.55902791
 h     -3.07391909    -1.16466505     0.04645664
 h     -3.28417560     0.55913817    -0.27862124
 h     -0.06126193     0.99720952     1.62155493
          17

 c      1.16056375    -0.43024502     0.05251918
 c     -0.13563286    -1.02732909     0.25133950
 c     -1.14771888    -0.10732545    -0.10975815
 c     -0.83225404     0.99479405     0.94478225
 c     -0.24932698     1.13383023    -0.62462366
 c      1.11873686     0.76369932    -0.58005146
 h     -0.06851375    -2.04710932     0.48832910
 h     -1.79894298     1.46599057     1.42303584
 h     -1.04525309     1.79479102    -1.06494646
 h      1.87788029     1.44243978    -0.76858384
 o      2.42327298    -0.94762461     0.43149773
 h      3.03905711    -0.28190560     0.37922431
 c     -2.58087790    -0.27378411    -0.53306807
 h     -2.77417606    -0.44316651    -1.58206461
 h     -3.00573673    -1.13507505     0.01386512
 h     -3.30088568     0.53058812    -0.28311101
 h     -0.07837475     1.03492303     1.60612590
          17

 c      1.16769320    -0.43413998     0.05384384
 c     -0.13035602    -1.00900031     0.24932178
 c     -1.16236977    -0.11735248    -0.12306432
 c     -0.83156081     0.98415177     0.96382996
 c     -0.22750688     1.13818023    -0.63285986
 c      1.11960954     0.76252826    -0.57767349
 h     -0.05618594    -2.06248198     0.52134910
 h     -1.77449548     1.48638480     1.41374865
 h     -1.06861797     1.78959952    -1.08569723
 h      1.84608860     1.47265433    -0.79195629
 o      2.40706676    -0.94628027     0.43033796
 h      3.07301697    -0.28364017     0.38603859
 c     -2.58581171    -0.27481653    -0.52473694
 h     -2.80376146    -0.48217572    -1.61173688
 h     -2.93668815    -1.10606668    -0.02010555
 h     -3.31031598     0.50462537    -0.28543623
 h     -0.06763255     1.06788460     1.61320051
          17

 c      1.17721423    -0.43887008     0.05508834
 c     -0.12303722    -0.99178013     0.24712461
 c     -1.17480605    -0.12468087    -0.13691839
 c     -0.83436714     0.97441684     0.98100222
 c     -0.21138644     1.14210005    -0.63987756
 c      1.11884162     0.76158473    -0.57529440
 h     -0.05295552    -2.07893952     0.56064732
 h     -1.73863681     1.50217922     1.39514989
 h     -1.06845307     1.78256044    -1.10738334
 h      1.83243746     1.51232082    -0.81908433
 o      2.38894584    -0.94589397     0.42928214
 h      3.11547054    -0.27525125     0.39125443
 c     -2.59092435    -0.27556064    -0.51787011
 h     -2.82542501    -0.52000043    -1.63521064
 h     -2.87755367    -1.09741041    -0.04252080
 h     -3.31543936     0.48496063    -0.28424100
 h     -0.02921131     1.09605087     1.64156011
          17

 c      1.18861729    -0.44392099     0.05600163
 c     -0.11388335    -0.97704051     0.24521912
 c     -1.18428948    -0.12874193    -0.15096904
 c     -0.83899457     0.96544182     0.99667491
 c     -0.20166597     1.14559811    -0.64579205
 c      1.11731036     0.76149421    -0.57323259
 h     -0.05887910    -2.08480575     0.60239814
 h     -1.69837210     1.51513800     1.37113916
 h     -1.04246806     1.77341525    -1.12842860
 h      1.83118486     1.55379831    -0.84735960
 o      2.37039624    -0.94574798     0.42844004
 h      3.14915130    -0.27206460     0.39551460
 c     -2.59575795    -0.27529296    -0.51411915
 h     -2.83755425    -0.55349906    -1.64455886
 h     -2.83582869    -1.12587784    -0.04316473
 h     -3.31941901     0.47436765    -0.27836287
 h      0.02230201     1.11769588     1.67881573
          17

 c      1.20116676    -0.44875052     0.05629082
 c     -0.10318813    -0.96562359     0.24394208
 c     -1.19021452    -0.12915933    -0.16487056
 c     -0.84338271     0.95700487     1.01121122
 c     -0.19845400     1.14849624    -0.65060082
 c      1.11587644     0.76296864    -0.57184164
 h     -0.07330373    -2.07325823     0.64357215
 h     -1.66335533     1.52945037     1.34676208
 h     -0.99233206     1.76412290    -1.14881926
 h      1.83521190     1.58806087    -0.87345992
 o      2.35265643    -0.94558071     0.42798423
 h      3.16293350    -0.28259675     0.39895399
 c     -2.60047057    -0.27476978    -0.51368703
 h     -2.83974211    -0.58039933    -1.63646249
 h     -2.81070711    -1.18731347    -0.02404024
 h     -3.32438817     0.47370079    -0.26711146
 h      0.07050347     1.13034230     1.71236605
          17

 c      1.21392896    -0.45278591     0.05562495
 c     -0.09130644    -0.95786964     0.24347579
 c     -1.19215275    -0.12574998    -0.17829031
 c     -0.84592860     0.94879738     1.02463166
 c     -0.20123929     1.15036792    -0.65412918
 c      1.11508196     0.76649103    -0.57138477
 h     -0.09504945    -2.04192693     0.68217995
 h     -1.64284823     1.55024583     1.32673069
 h     -0.92395881     1.75912263    -1.17047632
 h      1.83918888     1.60839599    -0.89463285
 o      2.33665178    -0.94553601     0.42813087
 h      3.15262413    -0.30920857     0.40144117
 c     -2.60552796    -0.27579973    -0.51566607
 h     -2.83264773    -0.59940940    -1.61132979
 h     -2.79719538    -1.26066251     0.00412540
 h     -3.33046718     0.48135181    -0.25061768
 h      0.10415553     1.13227336     1.73442617
          17

 c      1.22584584    -0.45544857     0.05365266
 c     -0.07862822    -0.95366330     0.24384249
 c     -1.18987776    -0.11850541    -0.19093744
 c     -0.84593472     0.94071074     1.03683181
 c     -0.20896127     1.15050158    -0.65598865
 c      1.11510813     0.77222160    -0.57198256
 h     -0.12263734    -1.99237152     0.71746379
 h     -1.64065064     1.57980736     1.31333232
 h     -0.84715067     1.76557442    -1.19772521
 h      1.84021328     1.61146239    -0.90921460
 o      2.32298296    -0.94606096     0.42911787
 h      3.12047982    -0.34943874     0.40274930
 c     -2.61123870    -0.27971410    -0.51884279
 h     -2.81798954    -0.61048967    -1.57323361
 h     -2.79132276    -1.32612764     0.03166746
 h     -3.33575937     0.49356684    -0.23001489
 h      0.11746822     1.12285733     1.74149765
          17

 c      1.23586241    -0.45621822     0.05004270
 c     -0.06555407    -0.95244046     0.24488276
 c     -1.18336393    -0.10755784    -0.20258743
 c     -0.84370932     0.93307461     1.04774675
 c     -0.22037636     1.14809482    -0.65571035
 c      1.11584243     0.77999871    -0.57360272
 h     -0.15455132    -1.93007771     0.75032594
 h     -1.65271782     1.61477759     1.30588297
 h     -0.77208208     1.79135968    -1.23593029
 h      1.83760089     1.59718663    -0.91672686
 o      2.31176506    -0.94789532     0.43118133
 h      3.07654110    -0.39564606     0.40256362
 c     -2.61761515    -0.28689031    -0.52188626
 h     -2.79860840    -0.61529244    -1.53069925
 h     -2.79080394    -1.37176911     0.05292041
 h     -3.33742747     0.50562510    -0.20725404
 h      0.10897298     1.10237409     1.73307047
          17

 c      1.24310309    -0.45471547     0.04454336
 c     -0.05246840    -0.95321317     0.24622848
 c     -1.17278106    -0.09316285    -0.21308067
 c     -0.84024958     0.92648820     1.05725009
 c     -0.23466147     1.14284207    -0.65322283
 c      1.11693930     0.78933908    -0.57605752
 h     -0.18962815    -1.86430858     0.78384047
 h     -1.67053570     1.64796943     1.30236946
 h     -0.70292400     1.83894018    -1.28622707
 h      1.83284520     1.56867482    -0.91794757
 o      2.30241522    -0.95207318     0.43453065
 h      3.04030062    -0.43432411     0.40033198
 c     -2.62437827    -0.29700777    -0.52327551
 h     -2.77823673    -0.61732811    -1.49691942
 h     -2.79428175    -1.39186929     0.06513686
 h     -3.33302876     0.51319288    -0.18465047
 h      0.08126616     1.07193197     1.71125904
          17

 c      1.24705640    -0.45076309     0.03704152
 c     -0.03972339    -0.95476828     0.24734771
 c     -1.15850011    -0.07571642    -0.22229378
 c     -0.83690876     0.92146674     1.06495435
 c     -0.25151048     1.13540363    -0.64923406
 c      1.11782524     0.79944831    -0.57901057
 h     -0.22740201    -1.80604398     0.82287905
 h     -1.68591727     1.67224014     1.30111280
 h     -0.63691597     1.90081502    -1.34133171
 h      1.82984455     1.53223608    -0.91501954
 o      2.29399392    -0.95956435     0.43931797
 h      3.03358864    -0.45132141     0.39521295
 c     -2.63105866    -0.30943908    -0.52156141
 h     -2.76043596    -0.62069330    -1.48607800
 h     -2.80081725    -1.38467705     0.06734437
 h     -3.32139082     0.51330499    -0.16437413
 h      0.04199909     1.03353018     1.68147522
          17

 c      1.24769732    -0.44440302     0.02759662
 c     -0.02769329    -0.95614218     0.24778389
 c     -1.14110622    -0.05579298    -0.23010656
 c     -0.83529907     0.91826440     1.07008562
 c     -0.27055619     1.12709633    -0.64489322
 c      1.11771441     0.80932316    -0.58202300
 h     -0.26763251    -1.76281816     0.87136615
 h     -1.69328713     1.68270159     1.30126940
 h     -0.57090505     1.96393989    -1.38957751
 h      1.83466335     1.49664294    -0.91125591
 o      2.28648085    -0.97038309     0.44556573
 h      3.05930368    -0.44587921     0.38691841
 c     -2.63715815    -0.32363147    -0.51614986
 h     -2.74701067    -0.62693378    -1.50430989
 h     -2.80972314    -1.35167813     0.06007133
 h     -3.30294826     0.50493554    -0.14800965
 h      0.00510892     0.98989858     1.65331477
          17

 c      1.24550062    -0.43591437     0.01645579
 c     -0.01689899    -0.95704460     0.24749192
 c     -1.12141202    -0.03419342    -0.23637328
 c     -0.83703459     0.91693254     1.07165001
 c     -0.29100424     1.11933981    -0.64123627
 c      1.11581045     0.81804498    -0.58468530
 h     -0.30870054    -1.73418783     0.92828246
 h     -1.69003737     1.67721288     1.30267813
 h     -0.50535627     2.01674641    -1.42138142
 h      1.85329945     1.47026529    -0.90997091
 o      2.28096313    -0.98350351     0.45309805
 h      3.09816293    -0.43180999     0.37661579
 c     -2.64219689    -0.33918346    -0.50786515
 h     -2.73772243    -0.63344212    -1.54401495
 h     -2.82068771    -1.29862631     0.04598701
 h     -3.27971699     0.48927181    -0.13627208
 h     -0.01189945     0.94346487     1.63874555
          17

 c      1.24132278    -0.42584069     0.00404870
 c     -0.00802256    -0.95772446     0.24686970
 c     -1.10045985    -0.01199209    -0.24090196
 c     -0.84275787     0.91743824     1.06912731
 c     -0.31169835     1.11344298    -0.63899426
 c      1.11172993     0.82519118    -0.58681759
 h     -0.34686201    -1.71357868     0.98719231
 h     -1.67659466     1.65645782     1.30567746
 h     -0.44358008     2.05191560    -1.43151077
 h      1.88721990     1.45670385    -0.91240149
 o      2.27834549    -0.99774816     0.46158614
 h      3.12980351    -0.42319866     0.36618128
 c     -2.64560320    -0.35540368    -0.49858632
 h     -2.73161707    -0.63604668    -1.58982412
 h     -2.83429495    -1.23818614     0.03144947
 h     -3.25498274     0.46965187    -0.12897203
 h      0.00039559     0.89507714     1.64430415
          17

 c      1.23618538    -0.41496469    -0.00905959
 c     -0.00173018    -0.95849602     0.24644679
 c     -1.07948655     0.00946351    -0.24344643
 c     -0.85128563     0.91954116     1.06302354
 c     -0.33130324     1.11061478    -0.63864501
 c      1.10576940     0.83098238    -0.58855691
 h     -0.37761243    -1.69382400     1.03990773
 h     -1.65686184     1.62424231     1.31118209
 h     -0.39000389     2.06607079    -1.41848448
 h      1.93079121     1.45327061    -0.91677050
 o      2.27882006    -1.01220920     0.47063310
 h      3.14279474    -0.42811706     0.35727423
 c     -2.64663063    -0.37086732    -0.49059158
 h     -2.72800914    -0.63202478    -1.62752032
 h     -2.85285676    -1.19169262     0.02786356
 h     -3.23264317     0.45095916    -0.12526075
 h      0.03342149     0.84519782     1.66464269
          17

 c      1.23105825    -0.40421645    -0.02224354
 c      0.00152013    -0.95944954     0.24661302
 c     -1.05982526     0.02865588    -0.24371967
 c     -0.86029967     0.92258066     1.05434475
 c     -0.34846707     1.11194139    -0.64046758
 c      1.09869077     0.83599673    -0.59021888
 h     -0.39736792    -1.67038495     1.07983290
 h     -1.63855648     1.58765529     1.32100294
 h     -0.34914266     2.05909538    -1.38368406
 h      1.97413127     1.45421182    -0.91978463
 o      2.28203244    -1.02625873     0.47983868
 h      3.13379916    -0.44937037     0.35102228
 c     -2.64451115    -0.38393391    -0.48586300
 h     -2.72655406    -0.62079254    -1.64773293
 h     -2.87975978    -1.18115293     0.04767992
 h     -3.21617178     0.43822635    -0.12412560
 h      0.06901090     0.79603173     1.68822327
          17

 c      1.22670984    -0.39455638    -0.03488926
 c      0.00156492    -0.96040915     0.24753200
 c     -1.04273927     0.04411814    -0.24145196
 c     -0.86754646     0.92561879     1.04387226
 c     -0.36198725     1.11818675    -0.64449311
 c      1.09132521     0.84081099    -0.59210661
 h     -0.40419559    -1.64175135     1.10317855
 h     -1.63180072     1.55562287     1.33786043
 h     -0.32506728     2.03442130    -1.33127099
 h      2.00785216     1.45450565    -0.91863336
 o      2.28725216    -1.03954774     0.48885401
 h      3.10616095    -0.48543151     0.34780628
 c     -2.63899231    -0.39434203    -0.48495779
 h     -2.72701580    -0.60333358    -1.64612358
 h     -2.91471843    -1.20916415     0.09192392
 h     -3.20742498     0.43459272    -0.12499229
 h      0.09214441     0.75102083     1.70551786
          17

 c      1.22363683    -0.38686713    -0.04644761
 c     -0.00145285    -0.96098321     0.24913566
 c     -1.02923973     0.05471513    -0.23649600
 c     -0.87158690     0.92793702     1.03209034
 c     -0.37099518     1.12937831    -0.65033040
 c      1.08434628     0.84582884    -0.59442027
 h     -0.39792856    -1.60899426     1.10914966
 h     -1.64404965     1.53440705     1.36395410
 h     -0.32090800     2.00090082    -1.26922206
 h      2.02559996     1.45136207    -0.91183640
 o      2.29336621    -1.05208104     0.49744154
 h      3.07063536    -0.52989422     0.34673756
 c     -2.63061522    -0.40329585    -0.48674355
 h     -2.72913220    -0.58166070    -1.62304419
 h     -2.95135320    -1.25698263     0.14728012
 h     -3.20586376     0.43963038    -0.12811553
 h      0.09467577     0.71343070     1.71117115
          17

 c      1.22206392    -0.38186498    -0.05646915
 c     -0.00709649    -0.96061484     0.25110735
 c     -1.01996945     0.05986888    -0.22893473
 c     -0.87221118     0.92949343     1.01949394
 c     -0.37509852     1.14430216    -0.65693851
 c      1.07819152     0.85124580    -0.59724865
 h     -0.38019757    -1.57552265     1.10019789
 h     -1.67412994     1.52304640     1.39827664
 h     -0.33824826     1.97595290    -1.21094068
 h      2.02456645     1.44422324    -0.89923343
 o      2.29883879    -1.06427319     0.50553214
 h      3.04612167    -0.57094779     0.34497320
 c     -2.62024480    -0.41183973    -0.48942579
 h     -2.73270198    -0.55860918    -1.58378794
 h     -2.98210103    -1.30421427     0.19847439
 h     -3.20882329     0.44951789    -0.13439290
 h      0.07419857     0.68566908     1.70316571
          17

 c      1.22199658    -0.38003053    -0.06462969
 c     -0.01466688    -0.95862314     0.25284922
 c     -1.01520443     0.05960909    -0.21912331
 c     -0.87028348     0.93082981     1.00671203
 c     -0.37434215     1.16052202    -0.66273829
 c      1.07300860     0.85705204    -0.60058189
 h     -0.35443470    -1.54706783     1.08247550
 h     -1.71286373     1.51484601     1.43592518
 h     -0.37727519     1.98446457    -1.17340682
 h      2.00548218     1.43452223    -0.88178207
 o      2.30217165    -1.07664228     0.51317503
 h      3.05216119    -0.59643014     0.33862185
 c     -2.60861392    -0.42023380    -0.49115423
 h     -2.73787006    -0.53764914    -1.53925898
 h     -3.00183469    -1.33828023     0.23544290
 h     -3.21273549     0.45904220    -0.14467817
 h      0.03281257     0.66905918     1.68213643
          17

 c      1.22329814    -0.38156673    -0.07074708
 c     -0.02329113    -0.95429342     0.25352932
 c     -1.01495041     0.05442857    -0.20763274
 c     -0.86720564     0.93263717     0.99426939
 c     -0.36898458     1.17605735    -0.66669955
 c      1.06860052     0.86302351    -0.60431038
 h     -0.32534944    -1.53115494     1.06543025
 h     -1.74935801     1.50283604     1.47052271
 h     -0.43822432     2.04063551    -1.16483992
 h      1.97283825     1.42566901    -0.86143212
 o      2.30306351    -1.08905474     0.52027689
 h      3.09028439    -0.60585537     0.32692419
 c     -2.59618040    -0.42826951    -0.49015111
 h     -2.74537879    -0.52231685    -1.50489565
 h     -3.00791230    -1.35322664     0.25306673
 h     -3.21440484     0.46372884    -0.15915542
 h     -0.02288154     0.66351761     1.65169155
          17

 c      1.22575754    -0.38639718    -0.07478290
 c     -0.03211212    -0.94712546     0.25239037
 c     -1.01903286     0.04510178    -0.19514792
 c     -0.86460512     0.93553343     0.98226590
 c     -0.35962180     1.19127569    -0.66927452
 c      1.06444551     0.86870149    -0.60821312
 h     -0.29716231    -1.53466892     1.05835609
 h     -1.77548732     1.48288172     1.49666318
 h     -0.51930415     2.12820641    -1.17478535
 h      1.93502200     1.42307398    -0.84098932
 o      2.30252254    -1.10069896     0.52650487
 h      3.14197792    -0.61063801     0.31370554
 c     -2.58317764    -0.43566247    -0.48515446
 h     -2.75607953    -0.51517868    -1.49418578
 h     -2.99938165    -1.34718802     0.24960081
 h     -3.21175111     0.46100998    -0.17711833
 h     -0.08092221     0.66694841     1.61953354
          17

 c      1.22913093    -0.39420151    -0.07683332
 c     -0.04049880    -0.93722481     0.24929308
 c     -1.02713365     0.03259868    -0.18238588
 c     -0.86419436     0.94005532     0.97025370
 c     -0.34748981     1.20760197    -0.67138701
 c      1.05988546     0.87344992    -0.61199003
 h     -0.27136425    -1.55947776     1.06408687
 h     -1.78692967     1.45389096     1.51081878
 h     -0.61325159     2.21754667    -1.18686314
 h      1.90284153     1.43329507    -0.82354688
 o      2.30169175    -1.11083456     0.53152602
 h      3.18712814    -0.62188111     0.30341589
 c     -2.56977322    -0.44223073    -0.47619002
 h     -2.76933232    -0.51705992    -1.50887894
 h     -2.97663383    -1.32135305     0.22604644
 h     -3.20407361     0.45052850    -0.19710524
 h     -0.12462222     0.67502452     1.59761721
          17

 c      1.23316110    -0.40447687    -0.07710966
 c     -0.04805443    -0.92547000     0.24492860
 c     -1.03882343     0.01800955    -0.17002391
 c     -0.86721869     0.94652603     0.95763880
 c     -0.33420240     1.22579632    -0.67347413
 c      1.05455957     0.87671250    -0.61538327
 h     -0.24671266    -1.60023374     1.07642534
 h     -1.78294946     1.41717920     1.51141562
 h     -0.71016209     2.28737533    -1.19066629
 h      1.88475828     1.46109942    -0.81116049
 o      2.30125492    -1.11910234     0.53515345
 h      3.21335326    -0.64521890     0.29869126
 c     -2.55612511    -0.44780311    -0.46469118
 h     -2.78217521    -0.52733447    -1.53789652
 h     -2.94179068    -1.28066232     0.18670236
 h     -3.19207076     0.43398361    -0.21722567
 h     -0.13946619     0.68330886     1.59707296
          17

 c      1.23758406    -0.41660747    -0.07590943
 c     -0.05443642    -0.91319155     0.24038054
 c     -1.05359829     0.00243106    -0.15863031
 c     -0.87351981     0.95472785     0.94450075
 c     -0.32136458     1.24584017    -0.67551841
 c      1.04885433     0.87836881    -0.61830446
 h     -0.22152026    -1.64744934     1.08510194
 h     -1.76639319     1.37604117     1.49896403
 h     -0.80098911     2.32726548    -1.18194991
 h      1.88129184     1.50555489    -0.80364657
 o      2.30144862    -1.12546182     0.53734727
 h      3.21577498    -0.68167951     0.30026837
 c     -2.54219734    -0.45192803    -0.45283812
 h     -2.79068895    -0.54469328    -1.56647952
 h     -2.89986280    -1.23615748     0.14077621
 h     -3.17772080     0.41472640    -0.23551774
 h     -0.12440496     0.69146375     1.61837407
          17

 c      1.24213128    -0.42992279    -0.07358097
 c     -0.05925925    -0.90170459     0.23659582
 c     -1.07087713    -0.01313621    -0.14860799
 c     -0.88149935     0.96389420     0.93162767
 c     -0.31036908     1.26732500    -0.67729664
 c      1.04381461     0.87880290    -0.62081864
 h     -0.19520179    -1.69201574     1.08167267
 h     -1.74406409     1.33556021     1.47656413
 h     -0.87857912     2.33366807    -1.15998800
 h      1.88531205     1.55956506    -0.79903912
 o      2.30212355    -1.13011286     0.53819771
 h      3.19602682    -0.72884108     0.30718155
 c     -2.52758566    -0.45359785    -0.44301139
 h     -2.79163751    -0.56761578    -1.58349603
 h     -2.85974364    -1.20712761     0.10349335
 h     -3.16394045     0.39702633    -0.25022607
 h     -0.09196964     0.70336929     1.65035227
          17

 c      1.24653704    -0.44373810    -0.07048987
 c     -0.06214459    -0.89204127     0.23416919
 c     -1.08994520    -0.02784255    -0.14016062
 c     -0.88904934     0.97308787     0.91966401
 c     -0.30229133     1.28969497    -0.67851350
 c      1.04056309     0.87861552    -0.62302376
 h     -0.16831156    -1.72743386     1.06163776
 h     -1.72670477     1.30217056     1.45027497
 h     -0.93760831     2.30700357    -1.12593424
 h      1.88783208     1.61364450    -0.79514125
 o      2.30267706    -1.13348111     0.53793752
 h      3.16331680    -0.78098085     0.31648546
 c     -2.51181458    -0.45167830    -0.43718119
 h     -2.78301913    -0.59453975    -1.58309095
 h     -2.83116585    -1.21475390     0.09065800
 h     -3.15387921     0.38488522    -0.25998185
 h     -0.05717011     0.72293905     1.67977069
          17

 c      1.25055565    -0.45738040    -0.06699407
 c     -0.06282096    -0.88486581     0.23333292
 c     -1.10987419    -0.04100788    -0.13328992
 c     -0.89432478     0.98152258     0.90873118
 c     -0.29780115     1.31228422    -0.67883318
 c      1.03983851     0.87834686    -0.62497381
 h     -0.14208659    -1.75021209     1.02417345
 h     -1.72641094     1.28212616     1.42762879
 h     -0.97466602     2.25072922    -1.08231846
 h      1.88247028     1.65960220    -0.79048501
 o      2.30195446    -1.13620161     0.53696295
 h      3.13601269    -0.82928638     0.32286513
 c     -2.49519821    -0.44647829    -0.43577337
 h     -2.76399352    -0.62394675    -1.56403437
 h     -2.81599113    -1.26204381     0.10452435
 h     -3.14989321     0.38062716    -0.26393893
 h     -0.03079638     0.75193313     1.69746493
          17

 c      1.25397504    -0.47020143    -0.06343356
 c     -0.06119381    -0.88045484     0.23398595
 c     -1.12948618    -0.05212476    -0.12780894
 c     -0.89635869     0.98879524     0.89881422
 c     -0.29704005     1.33419474    -0.67784658
 c      1.04185564     0.87838212    -0.62667189
 h     -0.11808222    -1.75991695     0.97153594
 h     -1.74976226     1.27876808     1.41308141
 h     -0.98931234     2.17215989    -1.03338207
 h      1.86651779     1.69198830    -0.78444916
 o      2.29864054    -1.13890526     0.53573853
 h      3.13556294    -0.86529882     0.32018686
 c     -2.47902076    -0.44002187    -0.43760955
 h     -2.73485295    -0.65458491    -1.52907689
 h     -2.80722503    -1.32921167     0.13238873
 h     -3.15251916     0.38381794    -0.26195388
 h     -0.01891197     0.79022176     1.69874057
          17

 c      1.25662449    -0.48158015    -0.06012970
 c     -0.05737063    -0.87867689     0.23571142
 c     -1.14740451    -0.06084839    -0.12337234
 c     -0.89544642     0.99498129     0.89019006
 c     -0.29940221     1.35404351    -0.67498193
 c      1.04634892     0.87894248    -0.62808491
 h     -0.09794957    -1.75958907     0.90882685
 h     -1.79215364     1.29098430     1.40442332
 h     -0.98708685     2.08497633    -0.98614061
 h      1.84052034     1.70827700    -0.77707320
 o      2.29253257    -1.14178752     0.53448207
 h      3.16653856    -0.88788813     0.30659567
 c     -2.46478263    -0.43429977    -0.44109721
 h     -2.69720528    -0.68592427    -1.48491795
 h     -2.79759758    -1.39371723     0.16072877
 h     -3.16012168     0.39126897    -0.25475180
 h     -0.02387243     0.83648542     1.68230289
          17

 c      1.25838029    -0.49093541    -0.05737728
 c     -0.05163879    -0.87897196     0.23780670
 c     -1.16218398    -0.06696049    -0.11952702
 c     -0.89281508     1.00047629     0.88326172
 c     -0.30323720     1.36973537    -0.66940849
 c      1.05267543     0.88006219    -0.62914620
 h     -0.08325626    -1.75638874     0.84381584
 h     -1.84119966     1.31482883     1.39528572
 h     -0.98416313     2.01172917    -0.95148725
 h      1.80783192     1.70891898    -0.76891603
 o      2.28494079    -1.14461789     0.53305051
 h      3.21036277    -0.90306823     0.28628555
 c     -2.45371820    -0.43037249    -0.44475866
 h     -2.65406232    -0.71871953    -1.44232044
 h     -2.78331669    -1.44133863     0.18167699
 h     -3.16967057     0.39835549    -0.24389182
 h     -0.04470380     0.88862441     1.64985074
          17

 c      1.25918227    -0.49776224    -0.05542000
 c     -0.04441284    -0.88043837     0.23941717
 c     -1.17248930    -0.07032734    -0.11578817
 c     -0.89002473     1.00577272     0.87809931
 c     -0.30620534     1.37899763    -0.66022515
 c      1.05993460     0.88152139    -0.62974193
 h     -0.07527356    -1.76102220     0.78568664
 h     -1.88432200     1.34601877     1.37988970
 h     -1.00469371     1.97763410    -0.94185310
 h      1.77445865     1.69765122    -0.76103257
 o      2.27743635    -1.14717556     0.53122118
 h      3.24487177    -0.91675913     0.26474505
 c     -2.44667691    -0.42855099    -0.44728239
 h     -2.60919489    -0.75507070    -1.41424882
 h     -2.76326897    -1.46528953     0.19189637
 h     -3.17808037     0.40068514    -0.23148838
 h     -0.07646116     0.94397968     1.60667997
          17

 c      1.25905396    -0.50167563    -0.05442611
 c     -0.03617664    -0.88223146     0.23985988
 c     -1.17728365    -0.07087435    -0.11173178
 c     -0.88872383     1.01133160     0.87418374
 c     -0.30744748     1.38128852    -0.64728458
 c      1.06710360     0.88279216    -0.62970007
 h     -0.07472072    -1.78337253     0.74156688
 h     -1.91267097     1.38110816     1.35503573
 h     -1.05635492     1.98825121    -0.96132065
 h      1.74867809     1.68156509    -0.75496508
 o      2.27105719    -1.14940372     0.52886669
 h      3.25645314    -0.93196438     0.24565380
 c     -2.44412897    -0.42884886    -0.44785199
 h     -2.56553654    -0.79677184    -1.40981649
 h     -2.73784606    -1.46331635     0.19064087
 h     -3.18329615     0.39524907    -0.21978759
 h     -0.10914156     0.99975303     1.56267777
          17

 c      1.25811032    -0.50244513    -0.05447788
 c     -0.02744493    -0.88418680     0.23897011
 c     -1.17599264    -0.06858414    -0.10708569
 c     -0.89052573     1.01750229     0.87053050
 c     -0.30859557     1.37820107    -0.63154270
 c      1.07321291     0.88316641    -0.62881885
 h     -0.08147378    -1.82521549     0.71265376
 h     -1.92153543     1.41764768     1.31987256
 h     -1.11842441     2.02464701    -1.00127419
 h      1.73926837     1.66943825    -0.75249340
 o      2.26626818    -1.15135097     0.52595550
 h      3.24031508    -0.94943895     0.23065670
 c     -2.44613296    -0.43137683    -0.44659779
 h     -2.52418933    -0.84237995    -1.42776916
 h     -2.70841184    -1.43621212     0.17883758
 h     -3.18486774     0.38099398    -0.21073332
 h     -0.12880964     1.05395385     1.53125080
          17

 c      1.25654724    -0.50001280    -0.05557150
 c     -0.01874789    -0.88698217     0.23707115
 c     -1.16860489    -0.06352607    -0.10179376
 c     -0.89640897     1.02449859     0.86635515
 c     -0.31156918     1.37151358    -0.61424856
 c      1.07762834     0.88216902    -0.62694769
 h     -0.09434488    -1.87816246     0.69461832
 h     -1.90990677     1.45414673     1.27522849
 h     -1.16697186     2.06605642    -1.04984908
 h      1.75156683     1.66715577    -0.75492838
 o      2.26302926    -1.15311446     0.52253566
 h      3.19918897    -0.96842474     0.21949254
 c     -2.45217721    -0.43635915    -0.44448069
 h     -2.48546549    -0.88673457    -1.45787900
 h     -2.67728754    -1.38811119     0.15920841
 h     -3.18411718     0.35903265    -0.20565705
 h     -0.12522725     1.10601739     1.52254732
          17

 c      1.25461269    -0.49449837    -0.05761647
 c     -0.01060221    -0.89161023     0.23462103
 c     -1.15566010    -0.05589950    -0.09602291
 c     -0.90589831     1.03252444     0.86182257
 c     -0.31735140     1.36233623    -0.59643056
 c      1.08031355     0.87995155    -0.62406188
 h     -0.11127887    -1.92969649     0.68169255
 h     -1.88050921     1.49027742     1.22327493
 h     -1.18857170     2.09976870    -1.09809028
 h      1.78384520     1.67332582    -0.76235024
 o      2.26073870    -1.15482855     0.51876866
 h      3.14418345    -0.98676596     0.20940174
 c     -2.46109212    -0.44372354    -0.44279326
 h     -2.45020941    -0.92376249    -1.48821926
 h     -2.64800641    -1.32848129     0.13744306
 h     -3.18396447     0.33253640    -0.20516478
 h     -0.10150169     1.15536208     1.53532571
          17

 c      1.25256227    -0.48618858    -0.06043884
 c     -0.00345321    -0.89883577     0.23195943
 c     -1.13812028    -0.04604207    -0.09010067
 c     -0.91723209     1.04184483     0.85781628
 c     -0.32614291     1.35128438    -0.57888052
 c      1.08174059     0.87719920    -0.62025789
 h     -0.12992672    -1.96939448     0.66953086
 h     -1.84035530     1.52746434     1.16752138
 h     -1.17819164     2.11914641    -1.14013158
 h      1.82822565     1.68050347    -0.77360141
 o      2.25817066    -1.15667090     0.51499667
 h      3.09591234    -1.00090953     0.19414539
 c     -2.47121969    -0.45265454    -0.44294759
 h     -2.41990810    -0.94900206    -1.50988317
 h     -2.62531452    -1.27455331     0.12398276
 h     -3.18827546     0.30610047    -0.20924717
 h     -0.07144018     1.19984405     1.55951422
          17

 c      1.25061393    -0.47550131    -0.06380186
 c      0.00236793    -0.90898887     0.22925494
 c     -1.11718542    -0.03440496    -0.08442295
 c     -0.92823952     1.05261736     0.85517177
 c     -0.33768044     1.33872786    -0.56223347
 c      1.08253267     0.87469340    -0.61568338
 h     -0.14815247    -1.99112088     0.65573347
 h     -1.80084293     1.56953263     1.11260739
 h     -1.13547490     2.12082203    -1.17213611
 h      1.87503301     1.68036319    -0.78694859
 o      2.25397284    -1.15879032     0.51164643
 h      3.07688845    -1.00736912     0.16582053
 c     -2.48084431    -0.46170768    -0.44633416
 h     -2.39620922    -0.96031512    -1.51778634
 h     -2.61379611    -1.24819321     0.13282985
 h     -3.20055488     0.28431885    -0.21762986
 h     -0.04899947     1.23668542     1.58489898
          17

 c      1.24891122    -0.46294976    -0.06743208
 c      0.00666765    -0.92194493     0.22652270
 c     -1.09413577    -0.02152372    -0.07936473
 c     -0.93703850     1.06479884     0.85441687
 c     -0.35137959     1.32491354    -0.54701435
 c      1.08319245     0.87301390    -0.61047838
 h     -0.16432229    -1.99301766     0.63951598
 h     -1.77485466     1.62192645     1.06297887
 h     -1.06301134     2.10349648    -1.19176267
 h      1.91615488     1.66722494    -0.80071400
 o      2.24799678    -1.16110650     0.50874445
 h      3.09069880    -1.00630473     0.12293132
 c     -2.48876244    -0.47003286    -0.45348854
 h     -2.38047898    -0.95771263    -1.51030492
 h     -2.61484426    -1.25990772     0.17120419
 h     -3.22226908     0.26987119    -0.23023203
 h     -0.04310415     1.26383335     1.60499561
          17

 c      1.24751245    -0.44913242    -0.07103041
 c      0.00940861    -0.93712410     0.22363575
 c     -1.07023854    -0.00800773    -0.07522021
 c     -0.94267563     1.07842340     0.85595260
 c     -0.36633032     1.30997636    -0.53361889
 c      1.08401408     0.87247313    -0.60475199
 h     -0.17752007    -1.97736558     0.62150173
 h     -1.76949802     1.68754340     1.02067948
 h     -0.96624148     2.06819972    -1.19852520
 h      1.94619561     1.63882336    -0.81359174
 o      2.24151573    -1.16329679     0.50570742
 h      3.11850201    -1.00186072     0.07386609
 c     -2.49455892    -0.47823162    -0.46326220
 h     -2.37343867    -0.94324926    -1.48941231
 h     -2.62570132    -1.29766003     0.22983703
 h     -3.25172644     0.26225138    -0.24740660
 h     -0.05763064     1.28036734     1.61681617
          17

 c      1.24640146    -0.43473940    -0.07427149
 c      0.01072582    -0.95346568     0.22032260
 c     -1.04670666     0.00546034    -0.07216947
 c     -0.94548033     1.09395319     0.86012154
 c     -0.38123675     1.29384639    -0.52218131
 c      1.08508469     0.87313750    -0.59857300
 h     -0.18782417    -1.95095312     0.60382415
 h     -1.78111969     1.76224418     0.98490621
 h     -0.85423835     2.01989274    -1.19535183
 h      1.96259988     1.59597332    -0.82480293
 o      2.23590740    -1.16502675     0.50182501
 h      3.13967291    -0.99836076     0.02912523
 c     -2.49838483    -0.48718187    -0.47348763
 h     -2.37480321    -0.92126778    -1.46145371
 h     -2.64228916    -1.34110243     0.29149500
 h     -3.28441455     0.25817383    -0.26972779
 h     -0.09236153     1.28644997     1.62011940
          17

 c      1.24550670    -0.42054133    -0.07681248
 c      0.01092244    -0.96944543     0.21617786
 c     -1.02467770     0.01813840    -0.07025559
 c     -0.94667350     1.11210468     0.86696129
 c     -0.39444125     1.27610163    -0.51233563
 c      1.08629279     0.87483794    -0.59195290
 h     -0.19656168    -1.92520697     0.59022928
 h     -1.79963972     1.83656440     0.95410411
 h     -0.73989871     1.96975311    -1.19113810
 h      1.96576122     1.54225087    -0.83426621
 o      2.23197929    -1.16606225     0.49659877
 h      3.14240619    -0.99844156    -0.00415807
 c     -2.50065305    -0.49700982    -0.48191523
 h     -2.38303925    -0.89846582    -1.43768164
 h     -2.66129712    -1.37562740     0.34226425
 h     -3.31470008     0.25340040    -0.29747584
 h     -0.14319568     1.28333972     1.61753338
          17

 c      1.24472949    -0.40734373    -0.07831935
 c      0.01040089    -0.98334273     0.21075977
 c     -1.00520123     0.02924454    -0.06937007
 c     -0.94779105     1.13337338     0.87592843
 c     -0.40427811     1.25610618    -0.50320351
 c      1.08732333     0.87715984    -0.58481683
 h     -0.20599964    -1.91369016     0.58524705
 h     -1.81565084     1.90109605     0.92756838
 h     -0.63649272     1.93405982    -1.20059412
 h      1.95937708     1.48383423    -0.84284136
 o      2.23001111    -1.16626553     0.48977628
 h      3.12310209    -1.00319723    -0.02274017
 c     -2.50182434    -0.50725340    -0.48664667
 h     -2.39571525    -0.88240939    -1.43177685
 h     -2.68039386    -1.39379699     0.37388773
 h     -3.33767711     0.24457005    -0.33022480
 h     -0.20162408     1.27346753     1.61556477
          17

 c      1.24397678    -0.39591940    -0.07850023
 c      0.00948431    -0.99391886     0.20384327
 c     -0.98923193     0.03795770    -0.06925270
 c     -0.95038904     1.15782192     0.88585256
 c     -0.40970776     1.23397397    -0.49427081
 c      1.08767301     0.87947635    -0.57698518
 h     -0.21776984    -1.92495106     0.59150552
 h     -1.82333459     1.94947373     0.90549282
 h     -0.55073418     1.92311338    -1.23385605
 h      1.95047592     1.42895713    -0.85249388
 o      2.22985963    -1.16558593     0.48133963
 h      3.08478210    -1.01247876    -0.02700782
 c     -2.50222096    -0.51747673    -0.48671433
 h     -2.41073767    -0.87776414    -1.45167173
 h     -2.69792924    -1.39282473     0.38239638
 h     -3.35027617     0.23017330    -0.36674975
 h     -0.25508270     1.26005186     1.62509360
          17

 c      1.24318062    -0.38694732    -0.07712971
 c      0.00823451    -1.00103672     0.19566460
 c     -0.97762180     0.04342173    -0.06951881
 c     -0.95563659     1.18519954     0.89535177
 c     -0.41035379     1.21141205    -0.48637711
 c      1.08678512     0.88112779    -0.56822251
 h     -0.23102074    -1.95594635     0.60696789
 h     -1.82042424     1.97875190     0.88847968
 h     -0.48249585     1.93076221    -1.28469743
 h      1.94758029     1.38602784    -0.86587253
 o      2.23092750    -1.16407190     0.47155820
 h      3.03761857    -1.02482566    -0.02173439
 c     -2.50192253    -0.52765523    -0.48260456
 h     -2.42721483    -0.88359812    -1.49206332
 h     -2.71275159    -1.37293345     0.36703341
 h     -3.35162050     0.21076615    -0.40523579
 h     -0.29169667     1.24565509     1.65748970
          17

 c      1.24229725    -0.38097351    -0.07405894
 c      0.00648963    -1.00545568     0.18683974
 c     -0.97108998     0.04483713    -0.06973418
 c     -0.96360401     1.21510132     0.90371808
 c     -0.40599896     1.19084841    -0.48102932
 c      1.08439632     0.88172943    -0.55839050
 h     -0.24278265    -1.99482190     0.62578509
 h     -1.80783853     1.98921980     0.87710160
 h     -0.43101966     1.94275889    -1.33792345
 h      1.95601987     1.36038167    -0.88476835
 o      2.23209403    -1.16188403     0.46106495
 h      3.00001746    -1.03734618    -0.01718736
 c     -2.50080738    -0.53797614    -0.47589957
 h     -2.44473282    -0.89554850    -1.53836213
 h     -2.72430836    -1.33730161     0.33036332
 h     -3.34292638     0.18874349    -0.44368321
 h     -0.30901417     1.23091559     1.71500334
          17

 c      1.24130232    -0.37838122    -0.06922466
 c      0.00405288    -1.00814513     0.17806352
 c     -0.97015033     0.04166603    -0.06952038
 c     -0.97309960     1.24685446     0.91129020
 c     -0.39654165     1.17423288    -0.47929878
 c      1.08086812     0.88134766    -0.54760586
 h     -0.24994885    -2.02898081     0.64163905
 h     -1.78993389     1.98468264     0.87161040
 h     -0.39660581     1.94798592    -1.38130717
 h      1.97374705     1.35215101    -0.90830594
 o      2.23208534    -1.15923330     0.45066588
 h      2.99271977    -1.04681874    -0.02592246
 c     -2.49859417    -0.54835867    -0.46855854
 h     -2.46246263    -0.90948894    -1.57620188
 h     -2.73322022    -1.29352514     0.27972482
 h     -3.32709467     0.16784880    -0.48034149
 h     -0.31558004     1.21582496     1.78682903
          17

 c      1.24018781    -0.37934522    -0.06266995
 c      0.00080727    -1.00987354     0.16991253
 c     -0.97501136     0.03384801    -0.06865005
 c     -0.98231004     1.27932793     0.91878809
 c     -0.38223208     1.16262669    -0.48152654
 c      1.07708489     0.88034528    -0.53622293
 h     -0.25051309    -2.04970150     0.64989461
 h     -1.77511311     1.97297334     0.87173679
 h     -0.37954997     1.94064092    -1.40822077
 h      1.99273497     1.35752474    -0.93292174
 o      2.23064355    -1.15621776     0.44062951
 h      3.02031877    -1.05248893    -0.05126919
 c     -2.49480275    -0.55807560    -0.46267228
 h     -2.47911046    -0.92296157    -1.59614793
 h     -2.74244021    -1.25580651     0.22936014
 h     -3.30791502     0.15237346    -0.51398108
 h     -0.32263828     1.20150115     1.85739534
          17

 c      1.23894585    -0.38379190    -0.05455718
 c     -0.00327042    -1.01112622     0.16279841
 c     -0.98549550     0.02188328    -0.06710007
 c     -0.98939107     1.31104174     0.92668276
 c     -0.36380772     1.15622603    -0.48744725
 c      1.07405385     0.87908821    -0.52466178
 h     -0.24374275    -2.05280352     0.64803595
 h     -1.77507568     1.96497706     0.87660382
 h     -0.37961813     1.91883941    -1.41615090
 h      2.00407911     1.37158909    -0.95411810
 o      2.22890800    -1.15282184     0.43044179
 h      3.06535797    -1.05622074    -0.08335169
 c     -2.48879247    -0.56580605    -0.46029635
 h     -2.49318124    -0.93499828    -1.59393409
 h     -2.75775718    -1.24334780     0.19866883
 h     -3.28886116     0.14599198    -0.54384881
 h     -0.33798194     1.18999573     1.91442876
          17

 c      1.23754167    -0.39139228    -0.04515666
 c     -0.00812815    -1.01211648     0.15697183
 c     -1.00101677     0.00672874    -0.06504143
 c     -0.99301073     1.34069600     0.93507278
 c     -0.34246079     1.15452070    -0.49635618
 c      1.07262937     0.87776972    -0.51326094
 h     -0.23001098    -2.03820379     0.63552974
 h     -1.79951116     1.96958674     0.88504627
 h     -0.39601705     1.88363830    -1.40565144
 h      2.00153754     1.39013334    -0.96806906
 o      2.22827397    -1.14909480     0.41950426
 h      3.10655083    -1.05961440    -0.11033467
 c     -2.48020789    -0.57069498    -0.46243097
 h     -2.50314131    -0.94570441    -1.56977673
 h     -2.78377971    -1.26711759     0.19908244
 h     -3.27191492     0.15056140    -0.56932860
 h     -0.36517383     1.18338233     1.95084046
          17

 c      1.23589574    -0.40158884    -0.03482037
 c     -0.01365586    -1.01276407     0.15251407
 c     -1.02062940    -0.01042923    -0.06276679
 c     -0.99301202     1.36781004     0.94373815
 c     -0.31967367     1.15647562    -0.50719822
 c      1.07342583     0.87637893    -0.50222431
 h     -0.21070023    -2.00989912     0.61382957
 h     -1.84774826     1.98706059     0.89629088
 h     -0.42754544     1.83913723    -1.38065395
 h      1.98249785     1.41021803    -0.97230544
 o      2.22967063    -1.14520594     0.40755159
 h      3.13028597    -1.06298002    -0.12530914
 c     -2.46957453    -0.57339996    -0.46805457
 h     -2.50755214    -0.95621235    -1.52827481
 h     -2.81763568    -1.31700629     0.22214448
 h     -3.25704239     0.16546507    -0.58962321
 h     -0.40447250     1.18316593     1.96399163
          17

 c      1.23389252    -0.41364483    -0.02395209
 c     -0.01970125    -1.01263527     0.14931352
 c     -1.04313401    -0.02841936    -0.06058661
 c     -0.99044641     1.39270586     0.95218286
 c     -0.29697890     1.16067819    -0.51856344
 c      1.07678337     0.87473583    -0.49162113
 h     -0.18816700    -1.97646384     0.58656338
 h     -1.90796727     2.00975617     0.91006776
 h     -0.47308248     1.79310972    -1.34963497
 h      1.94790079     1.43031789    -0.96589604
 o      2.23353281    -1.14140419     0.39463038
 h      3.13098845    -1.06576727    -0.12621130
 c     -2.45804912    -0.57516293    -0.47502729
 h     -2.50535568    -0.96907532    -1.47876854
 h     -2.85156367    -1.37276265     0.25059051
 h     -3.24252229     0.18780937    -0.60380913
 h     -0.45347832     1.18994800     1.95522380
          17

 c      1.23142182    -0.42670818    -0.01297720
 c     -0.02610620    -1.01095896     0.14708133
 c     -1.06719930    -0.04625793    -0.05873601
 c     -0.98687234     1.41595283     0.95961457
 c     -0.27570739     1.16554759    -0.52876400
 c      1.08271313     0.87253197    -0.48139364
 h     -0.16544695    -1.95077487     0.55927142
 h     -1.96538426     2.02908481     0.92606548
 h     -0.53248640     1.75620019    -1.32524421
 h      1.90214033     1.45055454    -0.94955995
 o      2.23986005    -1.13797540     0.38102190
 h      3.10990904    -1.06694639    -0.11485979
 c     -2.44679930    -0.57663564    -0.48123250
 h     -2.49623408    -0.98858393    -1.43490761
 h     -2.87901181    -1.41859253     0.27175785
 h     -3.22592341     0.21338118    -0.61125973
 h     -0.50724426     1.20307409     1.93044796
          17

 c      1.22844392    -0.43988543    -0.00231093
 c     -0.03279397    -1.00696559     0.14551274
 c     -1.09145896    -0.06321305    -0.05731867
 c     -0.98379574     1.43804975     0.96486011
 c     -0.25691326     1.16985133    -0.53637847
 c      1.09085904     0.86934971    -0.47135988
 h     -0.14529662    -1.94605269     0.53741118
 h     -2.00865989     2.03962839     0.94360324
 h     -0.60620029     1.73664435    -1.31802914
 h      1.85287676     1.47305404    -0.92572976
 o      2.24813279    -1.13521632     0.36724557
 h      3.07603698    -1.06504617    -0.09727159
 c     -2.43677133    -0.57785725    -0.48506545
 h     -2.48062826    -1.01956263    -1.41049275
 h     -2.89630320    -1.44579676     0.27948368
 h     -3.20518689     0.23781087    -0.61206775
 h     -0.55830454     1.22020397     1.90126203
          17

 c      1.22505390    -0.45231430     0.00767262
 c     -0.03986797    -1.00059231     0.14458509
 c     -1.11457927    -0.07878255    -0.05629614
 c     -0.98242410     1.45939393     0.96644937
 c     -0.24167387     1.17330137    -0.54104199
 c      1.10057957     0.86469552    -0.46124691
 h     -0.12900275    -1.96755410     0.52271130
 h     -2.03135544     2.03933101     0.96163491
 h     -0.69124233     1.73343457    -1.32715944
 h      1.80977353     1.50179144    -0.89805420
 o      2.25717133    -1.13342916     0.35410200
 h      3.04793700    -1.05793064    -0.08450757
 c     -2.42872257    -0.57883826    -0.48595791
 h     -2.45920303    -1.06355935    -1.41100727
 h     -2.90196229    -1.45060312     0.27189624
 h     -3.17939406     0.25750835    -0.60717622
 h     -0.59792277     1.23740543     1.88386921
          17

 c      1.22149562    -0.46322843     0.01666289
 c     -0.04758566    -0.99283870     0.14465489
 c     -1.13531568    -0.09262909    -0.05551599
 c     -0.98336847     1.48018558     0.96326527
 c     -0.23127819     1.17638666    -0.54331531
 c      1.11120528     0.85817591    -0.45082878
 h     -0.11642984    -2.00813457     0.51187943
 h     -2.03148691     2.02864522     0.97882085
 h     -0.77876032     1.73800075    -1.34197930
 h      1.78114700     1.54063298    -0.86964210
 o      2.26549239    -1.13291445     0.34247287
 h      3.04801154    -1.04288601    -0.08940984
 c     -2.42324296    -0.58000906    -0.48458282
 h     -2.43257934    -1.11586221    -1.42961574
 h     -2.89606708    -1.43243224     0.24976024
 h     -3.14916365     0.27032548    -0.59824697
 h     -0.61994830     1.25106341     1.89121992
          17

 c      1.21810260    -0.47201061     0.02442319
 c     -0.05621191    -0.98523412     0.14618786
 c     -1.15258046    -0.10452571    -0.05476219
 c     -0.98632762     1.50020756     0.95544412
 c     -0.22685835     1.17969495    -0.54384682
 c      1.12232674     0.84983312    -0.44012667
 h     -0.10718482    -2.05403020     0.49969114
 h     -2.01135255     2.01005110     0.99363390
 h     -0.85799936     1.74160233    -1.35177090
 h      1.76996018     1.58961183    -0.84075813
 o      2.27266661    -1.13387556     0.33261601
 h      3.08132020    -1.01840602    -0.11512597
 c     -2.42065407    -0.58206262    -0.48227157
 h     -2.40179429    -1.16784532    -1.45365655
 h     -2.88023201    -1.39360605     0.21607378
 h     -3.11673220     0.27596653    -0.58743867
 h     -0.62471784     1.26085759     1.92208191
          17

 c      1.21521801    -0.47823878     0.03080357
 c     -0.06589439    -0.97912900     0.14948841
 c     -1.16552637    -0.11432878    -0.05380602
 c     -0.99016585     1.51881111     0.94423988
 c     -0.22900780     1.18357261    -0.54295080
 c      1.13380759     0.84031436    -0.42944138
 h     -0.10129373    -2.09276190     0.48220103
 h     -1.97811406     1.98805770     1.00463960
 h     -0.92056562     1.73880628    -1.35046050
 h      1.77321412     1.64306156    -0.80861179
 o      2.27978593    -1.13629985     0.32393368
 h      3.12843609    -0.98616341    -0.15132868
 c     -2.42085700    -0.58545736    -0.48041804
 h     -2.36854525    -1.21139908    -1.47241768
 h     -2.85835753    -1.34054198     0.17693395
 h     -3.08569864     0.27607859    -0.57718456
 h     -0.61758791     1.26973707     1.96218695
          17

 c      1.21314445    -0.48172780     0.03576328
 c     -0.07659561    -0.97540863     0.15463712
 c     -1.17363138    -0.12196343    -0.05244891
 c     -0.99325039     1.53513678     0.93102681
 c     -0.23771674     1.18811712    -0.54062267
 c      1.14552580     0.83064795    -0.41916722
 h     -0.09917227    -2.11632694     0.45760053
 h     -1.94434844     1.96919616     1.01099164
 h     -0.96154327     1.72727759    -1.33622082
 h      1.78522657     1.69210563    -0.76966458
 o      2.28811139    -1.14001849     0.31567692
 h      3.16673881    -0.94969372    -0.18562922
 c     -2.42319964    -0.58998955    -0.48041511
 h     -2.33494259    -1.24107323    -1.47958732
 h     -2.83795909    -1.28588011     0.14336853
 h     -3.06034197     0.27381717    -0.56994663
 h     -0.60445318     1.28111857     1.99547056
          17

 c      1.21211479    -0.48253502     0.03937798
 c     -0.08807123    -0.97449669     0.16153389
 c     -1.17675097    -0.12741758    -0.05055200
 c     -0.99384949     1.54836768     0.91670959
 c     -0.25247205     1.19323691    -0.53663709
 c      1.15718397     0.82188699    -0.40961294
 h     -0.10143829    -2.12119225     0.42584108
 h     -1.92572171     1.96071481     1.01280753
 h     -0.97925544     1.70697201    -1.31027845
 h      1.80083413     1.72845278    -0.72169889
 o      2.29828150    -1.14480920     0.30735195
 h      3.18284400    -0.91240984    -0.21024583
 c     -2.42653186    -0.59471249    -0.48371764
 h     -2.30318214    -1.25420212    -1.47259492
 h     -2.83010822    -1.24793483     0.13135416
 h     -3.04451186     0.27269173    -0.56791498
 h     -0.58949713     1.29716411     2.01075806
          17

 c      1.21227344    -0.48093218     0.04182509
 c     -0.09988796    -0.97640631     0.16994580
 c     -1.17511091    -0.13073546    -0.04804584
 c     -0.99087127     1.55806889     0.90173937
 c     -0.27234167     1.19867191    -0.53058825
 c      1.16831369     0.81489232    -0.40094397
 h     -0.10877796    -2.10782648     0.38816390
 h     -1.93259578     1.96686281     1.01062945
 h     -0.97533307     1.67989523    -1.27661729
 h      1.81659948     1.74646576    -0.66433837
 o      2.31034786    -1.15043671     0.29871055
 h      3.17218736    -0.87686689    -0.22187851
 c     -2.42983280    -0.59873358    -0.49119523
 h     -2.27527773    -1.25058051    -1.45179527
 h     -2.84326192    -1.23994151     0.15299042
 h     -3.04043685     0.27495863    -0.57270366
 h     -0.57505338     1.31862773     2.00233932
          17

 c      1.21366913    -0.47736098     0.04335863
 c     -0.11147604    -0.98073923     0.17953639
 c     -1.16925526    -0.13201005    -0.04492568
 c     -0.98457210     1.56446008     0.88633220
 c     -0.29597583     1.20396917    -0.52185305
 c      1.17836247     0.81024536    -0.39319046
 h     -0.12184311    -2.08086339     0.34679258
 h     -1.96154597     1.98558945     1.00415678
 h     -0.95552454     1.65045969    -1.24271316
 h      1.83086987     1.74369692    -0.59872322
 o      2.32391586    -1.15668307     0.28970188
 h      3.13713211    -0.84436323    -0.22086005
 c     -2.43307211    -0.60225890    -0.50201320
 h     -2.25273570    -1.23257754    -1.42058923
 h     -2.87437487    -1.25645583     0.20297220
 h     -3.04801253     0.28039916    -0.58514223
 h     -0.56193054     1.34514475     1.96892118
          17

 c      1.21625496    -0.47238898     0.04428388
 c     -0.12219917    -0.98665026     0.18989538
 c     -1.15998759    -0.13137668    -0.04124510
 c     -0.97627973     1.56825825     0.87052407
 c     -0.32160981     1.20847080    -0.50954898
 c      1.18675695     0.80820029    -0.38626395
 h     -0.14115649    -2.04966831     0.30459186
 h     -1.99870917     2.01034885     0.99219159
 h     -0.93025295     1.62572806    -1.22037201
 h      1.84369896     1.72102989    -0.52705491
 o      2.33816436    -1.16341892     0.28050344
 h      3.08708445    -0.81396184    -0.21154027
 c     -2.43697334    -0.60591385    -0.51395770
 h     -2.23605980    -1.20580631    -1.38628689
 h     -2.91245246    -1.28082962     0.26322237
 h     -3.06489596     0.28625427    -0.60522522
 h     -0.54950666     1.37543679     1.91326879
          17

 c      1.21989196    -0.46666277     0.04493036
 c     -0.13142326    -0.99292139     0.20060177
 c     -1.14829682    -0.12900447    -0.03710624
 c     -0.96758972     1.57031593     0.85404010
 c     -0.34734864     1.21149142    -0.49278087
 c      1.19291420     0.80863861    -0.37997637
 h     -0.16706859    -2.02761224     0.26435024
 h     -2.02970833     2.03438001     0.97379229
 h     -0.91156481     1.61342379    -1.22324324
 h      1.85698603     1.68289105    -0.45213090
 o      2.35184968    -1.17071848     0.27157550
 h      3.03887801    -0.78090540    -0.20302211
 c     -2.44225656    -0.60961751    -0.52458974
 h     -2.22418824    -1.17941372    -1.36045976
 h     -2.94774352    -1.29969680     0.31707410
 h     -3.08739598     0.28847566    -0.63223267
 h     -0.53541442     1.40739834     1.84290876
          17

 c      1.22435982    -0.46085426     0.04561765
 c     -0.13857436    -0.99840467     0.21132134
 c     -1.13526098    -0.12508976    -0.03263966
 c     -0.95998513     1.57143172     0.83623251
 c     -0.37188397     1.21280237    -0.47151154
 c      1.19623133     0.81107371    -0.37408349
 h     -0.19973887    -2.02701953     0.22774332
 h     -2.04479029     2.05285061     0.94894124
 h     -0.90457611     1.61625156    -1.25725606
 h      1.87457217     1.63705565    -0.37670267
 o      2.36369485    -1.17882701     0.26347426
 h      3.01094169    -0.73750154    -0.20598944
 c     -2.44936046    -0.61267914    -0.53190917
 h     -2.21471719    -1.16364308    -1.35575531
 h     -2.97445995    -1.30619203     0.35406990
 h     -3.11168509     0.28347071    -0.66493530
 h     -0.51502667     1.43832007     1.77085604
          17

 c      1.22938785    -0.45560630     0.04661742
 c     -0.14320925    -1.00275783     0.22184340
 c     -1.12195508    -0.11986134    -0.02798139
 c     -0.95477319     1.57228595     0.81639436
 c     -0.39479101     1.21288367    -0.44729483
 c      1.19614575     0.81482911    -0.36835915
 h     -0.23878602    -2.05063856     0.19511191
 h     -2.03918878     2.06303141     0.91848159
 h     -0.90354853     1.62870925    -1.31303745
 h      1.90126509     1.59269923    -0.30268207
 o      2.37331273    -1.18765689     0.25623839
 h      3.00862359    -0.68154542    -0.22270058
 c     -2.45833477    -0.61460750    -0.53496381
 h     -2.20604924    -1.16371186    -1.37749824
 h     -2.98981806    -1.29783803     0.36882517
 h     -3.13474649     0.26934436    -0.70179753
 h     -0.48207177     1.46573466     1.71307759
          17

 c      1.23470301    -0.45149147     0.04812793
 c     -0.14510655    -1.00665378     0.23199322
 c     -1.10937246    -0.11360239    -0.02325625
 c     -0.95283224     1.57337433     0.79463508
 c     -0.41584108     1.21245392    -0.42275553
 c      1.19237118     0.81941940    -0.36263497
 h     -0.28259697    -2.08912409     0.16665653
 h     -2.01246226     2.06407450     0.88384814
 h     -0.89959239     1.64204072    -1.37310718
 h      1.93976290     1.55617284    -0.23094178
 o      2.38136611    -1.19642587     0.24920567
 h      3.02114060    -0.62229042    -0.24390320
 c     -2.46875476    -0.61560979    -0.53417803
 h     -2.19952313    -1.17617653    -1.41825350
 h     -2.99301490    -1.27475467     0.35954917
 h     -3.15482870     0.24633119    -0.74120061
 h     -0.43260111     1.48882765     1.67955718
          17

 c      1.24005972    -0.44898065     0.05026708
 c     -0.14429939    -1.01114501     0.24155419
 c     -1.09835535    -0.10667668    -0.01856316
 c     -0.95418771     1.57499244     0.77259140
 c     -0.43442639     1.21195663    -0.40070825
 c      1.18517296     0.82482119    -0.35673088
 h     -0.32827776    -2.12823557     0.14332123
 h     -1.96859674     2.05716593     0.84691873
 h     -0.88733445     1.64957602    -1.42250044
 h      1.98727266     1.52780378    -0.16239246
 o      2.38866322    -1.20414500     0.24163460
 h      3.03540001    -0.57268331    -0.25869057
 c     -2.47985682    -0.61626283    -0.53083062
 h     -2.19822455    -1.19310891    -1.46360077
 h     -2.98499019    -1.23921906     0.32773091
 h     -3.17146867     0.21658298    -0.78170432
 h     -0.37012014     1.50879357     1.66641497
          17

 c      1.24523743    -0.44840362     0.05307343
 c     -0.14102427    -1.01700722     0.25028146
 c     -1.08954123    -0.09952880    -0.01395985
 c     -0.95798514     1.57727723     0.75288830
 c     -0.44956615     1.21144748    -0.38374212
 c      1.17532208     0.83129614    -0.35037154
 h     -0.37242517    -2.15625216     0.12648089
 h     -1.91707796     2.04620486     0.81003544
 h     -0.86529510     1.64779430    -1.45213559
 h      2.03594471     1.50362776    -0.09906960
 o      2.39566516    -1.21008813     0.23308952
 h      3.04368985    -0.54188046    -0.26067264
 c     -2.49071369    -0.61693055    -0.52643556
 h     -2.20455681    -1.20765626    -1.50056338
 h     -2.96909153    -1.19646154     0.27929285
 h     -3.18521574     0.18357054    -0.82224997
 h     -0.30454651     1.52742976     1.66093466
          17

 c      1.25002504    -0.44991528     0.05650939
 c     -0.13564780    -1.02452551     0.25794053
 c     -1.08333647    -0.09264630    -0.00945435
 c     -0.96280154     1.58015549     0.73800301
 c     -0.46015976     1.21071377    -0.37398331
 c      1.16375280     0.83900533    -0.34321430
 h     -0.41187127    -2.16640731     0.11738575
 h     -1.87364582     2.03845600     0.77591771
 h     -0.83430083     1.63553167    -1.45800023
 h      2.07674694     1.47956001    -0.04378771
 o      2.40250631    -1.21387658     0.22343638
 h      3.04348554    -0.53395940    -0.24794831
 c     -2.50022935    -0.61739898    -0.52268229
 h     -2.21932161    -1.21590543    -1.52079842
 h     -2.95252954    -1.15630806     0.22698551
 h     -3.19713516     0.15125111    -0.86215849
 h     -0.24651826     1.54596595     1.65160541
          17

 c      1.25420930    -0.45348876     0.06046782
 c     -0.12860353    -1.03353781     0.26433240
 c     -1.07991667    -0.08650047    -0.00501083
 c     -0.96708464     1.58333412     0.72957225
 c     -0.46527179     1.20945470    -0.37276641
 c      1.15128250     0.84780979    -0.33493155
 h     -0.44408407    -2.15660223     0.11687943
 h     -1.85641184     2.04294233     0.74699490
 h     -0.79643326     1.61329915    -1.44016848
 h      2.10262195     1.45365720     0.00085611
 o      2.40907070    -1.21546249     0.21277829
 h      3.03636112    -0.54826305    -0.22208891
 c     -2.50713501    -0.61681309    -0.52151307
 h     -2.24186659    -1.21654987    -1.52037520
 h     -2.94683866    -1.13333269     0.19078234
 h     -3.20820243     0.12316270    -0.90085561
 h     -0.20389618     1.56493396     1.63214366
          17

 c      1.25757869    -0.45894122     0.06478392
 c     -0.12032889    -1.04351390     0.26931296
 c     -1.07924171    -0.08147869    -0.00057340
 c     -0.97004266     1.58664499     0.72816028
 c     -0.46434696     1.20741245    -0.38025307
 c      1.13851738     0.85728274    -0.32526697
 h     -0.46745459    -2.12890831     0.12528562
 h     -1.87379475     2.06434073     0.72445012
 h     -0.75481335     1.58325192    -1.40319696
 h      2.10952841     1.42624674     0.03309258
 o      2.41497083    -1.21517068     0.20144543
 h      3.02829271    -0.57878604    -0.18796686
 c     -2.51050271    -0.61430052    -0.52432716
 h     -2.27030955    -1.21036718    -1.49922348
 h     -2.96200143    -1.13932653     0.18748492
 h     -3.21884273     0.10178185    -0.93746574
 h     -0.18108616     1.58437447     1.60108927
          17

 c      1.25995063    -0.46597767     0.06925055
 c     -0.11119000    -1.05359083     0.27281444
 c     -1.08108083    -0.07781952     0.00389912
 c     -0.97225300     1.59036232     0.73319335
 c     -0.45726589     1.20436626    -0.39511489
 c      1.12584548     0.86679646    -0.31406440
 h     -0.48171974    -2.08964724     0.14232623
 h     -1.91634771     2.09822336     0.70843719
 h     -0.71401376     1.54987809    -1.35835418
 h      2.09646258     1.39941014     0.05219563
 o      2.41946962    -1.21376418     0.18999452
 h      3.03066753    -0.61316931    -0.15372510
 c     -2.51064927    -0.61001206    -0.53053530
 h     -2.30157611    -1.20026769    -1.46135143
 h     -2.99582327    -1.17075658     0.21357860
 h     -3.22879753     0.08836674    -0.97057013
 h     -0.17903887     1.60402243     1.56088113
          17

 c      1.26121727    -0.47423393     0.07363562
 c     -0.10140207    -1.06259415     0.27486211
 c     -1.08506013    -0.07557155     0.00840224
 c     -0.97502204     1.59488570     0.74303429
 c     -0.44423780     1.20000363    -0.41445932
 c      1.11341697     0.87560337    -0.30129449
 h     -0.48850082    -2.04959511     0.16712284
 h     -1.96571421     2.13523719     0.69908621
 h     -0.68052128     1.52081518    -1.32621822
 h      2.06551260     1.37662141     0.05863976
 o      2.42164079    -1.21222702     0.17903023
 h      3.05744768    -0.63621876    -0.12793268
 c     -2.50891016    -0.60479050    -0.53792226
 h     -2.33152364    -1.19188912    -1.41547588
 h     -3.03632450    -1.21217705     0.25033183
 h     -3.23717738     0.08307412    -0.99827572
 h     -0.19478330     1.62351440     1.51771014
          17

 c      1.26137848    -0.48330307     0.07770283
 c     -0.09101232    -1.06919044     0.27556135
 c     -1.09072249    -0.07459975     0.01287390
 c     -0.97964775     1.60033990     0.75531067
 c     -0.42572968     1.19395031    -0.43460925
 c      1.10109191     0.88288697    -0.28708766
 h     -0.49128066    -2.02250299     0.19853244
 h     -2.00637637     2.16727652     0.69669050
 h     -0.66133172     1.50500355    -1.33172800
 h      2.02224677     1.36264533     0.05433619
 o      2.42115544    -1.21098783     0.16875889
 h      3.11268555    -0.64234114    -0.11257355
 c     -2.50665264    -0.59907568    -0.54412432
 h     -2.35558076    -1.19370359    -1.37446048
 h     -3.07247911    -1.24926800     0.28121471
 h     -3.24262578     0.08519798    -1.01859490
 h     -0.22060444     1.64266617     1.48170826
          17

 c      1.26053291    -0.49274705     0.08123556
 c     -0.08006113    -1.07237138     0.27504352
 c     -1.09757648    -0.07463438     0.01720653
 c     -0.98723749     1.60653538     0.76745073
 c     -0.40271770     1.18628071    -0.45325059
 c      1.08843132     0.88779791    -0.27174503
 h     -0.49347825    -2.01953076     0.23590562
 h     -2.02910983     2.18942794     0.70136926
 h     -0.65873034     1.50548169    -1.38338797
 h      1.97584309     1.36337792     0.04267610
 o      2.41880990    -1.20959193     0.15889532
 h      3.18258994    -0.64072769    -0.10175554
 c     -2.50481448    -0.59279782    -0.54744767
 h     -2.37021468    -1.21412963    -1.35047817
 h     -3.09786937    -1.27328247     0.29725548
 h     -3.24362935     0.09349383    -1.02997999
 h     -0.24482977     1.66171898     1.46552357
          17

 c      1.25885225    -0.50210496     0.08405679
 c     -0.06887998    -1.07208570     0.27343982
 c     -1.10512602    -0.07533035     0.02127110
 c     -0.99837438     1.61309396     0.77740874
 c     -0.37686120     1.17778013    -0.47056333
 c      1.07490269     0.88954656    -0.25566282
 h     -0.49506726    -2.04175171     0.27936026
 h     -2.03019436     2.19959687     0.71278424
 h     -0.66724537     1.51594088    -1.46260046
 h      1.93708859     1.38479027     0.02764584
 o      2.41580731    -1.20744339     0.14911520
 h      3.24737704    -0.64330693    -0.08909219
 c     -2.50383248    -0.58606550    -0.54739523
 h     -2.37451568    -1.25498444    -1.34654074
 h     -3.10962486    -1.27981142     0.29512000
 h     -3.23890918     0.10651230    -1.03174308
 h     -0.25757250     1.68114228     1.47861560
          17

 c      1.25656623    -0.51091466     0.08604032
 c     -0.05816133    -1.06928872     0.27095309
 c     -1.11288914    -0.07630868     0.02493491
 c     -1.01250403     1.61956593     0.78434184
 c     -0.35010887     1.16936236    -0.48760400
 c      1.06041332     0.88765706    -0.23914284
 h     -0.49187113    -2.07934359     0.32872507
 h     -2.01059902     2.19813315     0.72997607
 h     -0.67846314     1.52769276    -1.54355011
 h      1.91264700     1.42995850     0.01170354
 o      2.41305166    -1.20429408     0.13928806
 h      3.29256974    -0.65662876    -0.07150449
 c     -2.50372767    -0.57958200    -0.54463417
 h     -2.37013735    -1.30847276    -1.35463461
 h     -3.10711986    -1.26724271     0.27495083
 h     -3.22779684     0.12293393    -1.02424540
 h     -0.25888925     1.70078046     1.51988629
          17

 c      1.25395048    -0.51875202     0.08711371
 c     -0.04869165    -1.06531773     0.26791770
 c     -1.12042075    -0.07719387     0.02807675
 c     -1.02793287     1.62542853     0.78854907
 c     -0.32432560     1.16164746    -0.50500988
 c      1.04579482     0.88227843    -0.22225386
 h     -0.47868099    -2.11861473     0.38254078
 h     -1.97626212     2.18813718     0.75132556
 h     -0.68564682     1.53488696    -1.60855908
 h      1.89971356     1.49551752    -0.00559443
 o      2.41101849    -1.20021648     0.12943749
 h      3.31086412    -0.68201437    -0.04859814
 c     -2.50423804    -0.57426629    -0.54027715
 h     -2.35977640    -1.36243344    -1.36346338
 h     -3.09157894    -1.23630978     0.23956911
 h     -3.21049022     0.14188267    -1.00889029
 h     -0.25831482     1.71939983     1.57812883
          17

 c      1.25130621    -0.52527668     0.08725595
 c     -0.04109440    -1.06133206     0.26475802
 c     -1.12733516    -0.07764930     0.03060113
 c     -1.04244463     1.62995788     0.79077716
 c     -0.30117389     1.15496717    -0.52293951
 c      1.03257408     0.87418326    -0.20493933
 h     -0.45207026    -2.14823871     0.43830292
 h     -1.93894680     2.17619127     0.77472540
 h     -0.68456298     1.53467216    -1.64862763
 h      1.88845686     1.57187208    -0.02604031
 o      2.40978528    -1.19549639     0.11967320
 h      3.30138979    -0.71705317    -0.02155857
 c     -2.50485129    -0.57069109    -0.53540178
 h     -2.34600190    -1.40640447    -1.36487405
 h     -3.06671423    -1.19081422     0.19510601
 h     -3.18807794     0.16311799    -0.98794844
 h     -0.26655793     1.73528276     1.63966811
          17

 c      1.24893332    -0.53026229     0.08649333
 c     -0.03574537    -1.05811845     0.26190963
 c     -1.13331855    -0.07740745     0.03244592
 c     -1.05384538     1.63220485     0.79168982
 c     -0.28203346     1.14945906    -0.54129641
 c      1.02226940     0.86442792    -0.18721062
 h     -0.41108121    -2.16119305     0.49321449
 h     -1.91500337     2.17192143     0.79808676
 h     -0.67293929     1.52614553    -1.66031279
 h      1.86917661     1.64737649    -0.05044606
 o      2.40896841    -1.19060843     0.11015666
 h      3.27052274    -0.75586549     0.00741592
 c     -2.50472192    -0.56876369    -0.53112943
 h     -2.33089707    -1.43366290    -1.35493881
 h     -3.04026286    -1.13921019     0.15276298
 h     -3.16225666     0.18694908    -0.96419840
 h     -0.29027322     1.74687331     1.69371877
          17

 c      1.24709791    -0.53360254     0.08489355
 c     -0.03277505    -1.05608222     0.25975860
 c     -1.13812683    -0.07629141     0.03358149
 c     -1.06067816     1.63137624     0.79168945
 c     -0.26786803     1.14509963    -0.55980423
 c      1.01590187     0.85404925    -0.16922577
 h     -0.35687730    -2.15454670     0.54477859
 h     -1.91749692     2.18337302     0.81990869
 h     -0.65010033     1.50978004    -1.64397931
 h      1.83633668     1.71203030    -0.07800990
 o      2.40756562    -1.18625508     0.10107262
 h      3.23438205    -0.78849846     0.03558985
 c     -2.50264679    -0.56768218    -0.52880378
 h     -2.31606399    -1.44095006    -1.33290275
 h     -3.02476734    -1.09492881     0.12944847
 h     -3.13481357     0.21379975    -0.94041794
 h     -0.33155639     1.75294456     1.73351200
          17

 c      1.24599131    -0.53528818     0.08255433
 c     -0.03208380    -1.05525455     0.25859625
 c     -1.14157227    -0.07421803     0.03400394
 c     -1.06305943     1.62744297     0.79093868
 c     -0.25907705     1.14166887    -0.57788412
 c      1.01384643     0.84395151    -0.15128805
 h     -0.29231834    -2.12914440     0.59126089
 h     -1.94538433     2.20992352     0.83898346
 h     -0.61719484     1.48755085    -1.60413556
 h      1.78878363     1.75885680    -0.10682727
 o      2.40409797    -1.18328438     0.09255007
 h      3.21687936    -0.80249074     0.06098984
 c     -2.49756282    -0.56647457    -0.52949637
 h     -2.30263828    -1.42800948    -1.30036930
 h     -3.03222947    -1.06985533     0.14062070
 h     -3.10712021     0.24358621    -0.91888325
 h     -0.38890794     1.75255861     1.75589823
          17

 c      1.24568516    -0.53536759     0.07958737
 c     -0.03336121    -1.05527018     0.25857440
 c     -1.14350950    -0.07117758     0.03372377
 c     -1.06247295     1.62110757     0.78940356
 c     -0.25539841     1.13866499    -0.59436209
 c      1.01586069     0.83488591    -0.13382384
 h     -0.22160604    -2.08976861     0.63224466
 h     -1.98504264     2.24260615     0.85363348
 h     -0.57808795     1.46379137    -1.55193363
 h      1.72880631     1.78409451    -0.13449060
 o      2.39779929    -1.18217981     0.08456011
 h      3.23141946    -0.79144050     0.08407596
 c     -2.48957717    -0.56490802    -0.53278399
 h     -2.29114638    -1.39787043    -1.26137698
 h     -3.06236272    -1.06283451     0.18553257
 h     -3.07988120     0.27523306    -0.90107078
 h     -0.45803489     1.74510441     1.76116463
          17

 c      1.24611360    -0.53391024     0.07609966
 c     -0.03613613    -1.05536348     0.25966015
 c     -1.14384167    -0.06721133     0.03275565
 c     -1.06074852     1.61318060     0.78677074
 c     -0.25593417     1.13522381    -0.60715307
 c      1.02120308     0.82740670    -0.11733601
 h     -0.14972736    -2.04529570     0.66926347
 h     -2.02158623     2.27122361     0.86191926
 h     -0.54025005     1.44634998    -1.50850660
 h      1.66142572     1.78738477    -0.15852483
 o      2.38968496    -1.18263751     0.07700498
 h      3.26429419    -0.76201023     0.10635545
 c     -2.47999039    -0.56318178    -0.53670258
 h     -2.28119612    -1.35795954    -1.22315057
 h     -3.10249802    -1.06207010     0.24741817
 h     -3.05316054     0.30653010    -0.88761715
 h     -0.53233692     1.73045075     1.75346547
          17

 c      1.24711344    -0.53100757     0.07217936
 c     -0.03987883    -1.05452088     0.26164121
 c     -1.14253699    -0.06240027     0.03111099
 c     -1.05945206     1.60420016     0.78235685
 c     -0.25950793     1.13027419    -0.61364047
 c      1.02879816     0.82175593    -0.10232089
 h     -0.08139101    -2.00720372     0.70585437
 h     -2.04510158     2.28865388     0.86222431
 h     -0.51256401     1.44530288    -1.50090590
 h      1.59410966     1.77249011    -0.17679128
 o      2.38145685    -1.18403733     0.06987604
 h      3.29163642    -0.72614802     0.12788415
 c     -2.47028838    -0.56089755    -0.53894780
 h     -2.27123274    -1.32069825    -1.19637489
 h     -3.13925333    -1.05709424     0.30832889
 h     -3.02666828     0.33452313    -0.87854950
 h     -0.60356057     1.70906890     1.74129693
          17

 c      1.24848506    -0.52679491     0.06789019
 c     -0.04411652    -1.05191611     0.26427916
 c     -1.13963381    -0.05686403     0.02879917
 c     -1.05970595     1.59442670     0.77524984
 c     -0.26546323     1.12326569    -0.61267304
 c      1.03740678     0.81771837    -0.08916266
 h     -0.01990520    -1.98479545     0.74582406
 h     -2.05080951     2.29117099     0.85344793
 h     -0.49762850     1.46509230    -1.53949601
 h      1.53645051     1.74827496    -0.18798609
 o      2.37432914    -1.18591736     0.06323297
 h      3.29736960    -0.69301258     0.14760468
 c     -2.46156876    -0.55711401    -0.53770125
 h     -2.25921814    -1.29979997    -1.19213004
 h     -3.16406453    -1.04272126     0.35630756
 h     -3.00022832     0.35642736    -0.87367135
 h     -0.66354600     1.68181678     1.73599361
          17

 c      1.25003122    -0.52147760     0.06327923
 c     -0.04844891    -1.04739901     0.26757237
 c     -1.13523740    -0.05077015     0.02583985
 c     -1.06204479     1.58397290     0.76482376
 c     -0.27389239     1.11469195    -0.60577567
 c      1.04579228     0.81462879    -0.07806869
 h      0.03272864    -1.97961069     0.79005165
 h     -2.03777975     2.27766293     0.83495569
 h     -0.48950462     1.49896449    -1.60445473
 h      1.49883602     1.72818613    -0.19205886
 o      2.36888192    -1.18802334     0.05714158
 h      3.27511904    -0.66781408     0.16434999
 c     -2.45436767    -0.55137287    -0.53222334
 h     -2.24491714    -1.30065627    -1.21403180
 h     -3.17260842    -1.01747632     0.38487067
 h     -2.97417594     0.37059121    -0.87286614
 h     -0.70717477     1.64929000     1.74605494
          17

 c      1.25156630    -0.51537322     0.05839209
 c     -0.05246528    -1.04149524     0.27183972
 c     -1.12952038    -0.04433488     0.02226789
 c     -1.06632154     1.57286286     0.75130422
 c     -0.28490235     1.10549675    -0.59528865
 c      1.05295969     0.81182164    -0.06911565
 h      0.07466870    -1.98533009     0.83533144
 h     -2.00830819     2.24926393     0.80655785
 h     -0.48171164     1.53621340    -1.66799125
 h      1.48911335     1.72499128    -0.18985865
 o      2.36519606    -1.19025735     0.05164245
 h      3.22598484    -0.65243779     0.17736880
 c     -2.44866401    -0.54428532    -0.52305609
 h     -2.23121229    -1.31560652    -1.25397551
 h     -3.16337497    -0.98188636     0.39129941
 h     -2.94945667     0.37697733    -0.87622703
 h     -0.73420053     1.61151375     1.77056221
          17

 c      1.25291206    -0.50894545     0.05328423
 c     -0.05573008    -1.03494650     0.27752147
 c     -1.12272791    -0.03783004     0.01813854
 c     -1.07180914     1.56093722     0.73570536
 c     -0.29820290     1.09651736    -0.58290132
 c      1.05844621     0.80940606    -0.06238593
 h      0.10386059    -1.99301291     0.87655412
 h     -1.96836379     2.20973388     0.76861801
 h     -0.47123587     1.56880180    -1.71158218
 h      1.50857022     1.74178180    -0.18178675
 o      2.36288609    -1.19269986     0.04672354
 h      3.15814447    -0.64502320     0.18679688
 c     -2.44410857    -0.53692174    -0.51143450
 h     -2.22207429    -1.33168742    -1.29837450
 h     -3.13711753    -0.93784682     0.37593295
 h     -2.92740312     0.37698173    -0.88404765
 h     -0.74781695     1.56866499     1.79974079
          17

 c      1.25388863    -0.50277857     0.04801901
 c     -0.05785492    -1.02833401     0.28495810
 c     -1.11517620    -0.03159172     0.01353592
 c     -1.07735482     1.54771373     0.71925622
 c     -0.31314760     1.08842042    -0.56963489
 c      1.06235389     0.80846218    -0.05802348
 h      0.11859293    -1.99545734     0.90926958
 h     -1.92863883     2.16630323     0.72212460
 h     -0.45765233     1.59202203    -1.72617356
 h      1.55144656     1.76950446    -0.16718881
 o      2.36105213    -1.19571779     0.04227718
 h      3.08787007    -0.63831287     0.19437785
 c     -2.44018550    -0.53004750    -0.49873296
 h     -2.22030882    -1.33886359    -1.33554669
 h     -3.09745990    -0.88886343     0.34289612
 h     -2.90933493     0.37279617    -0.89667729
 h     -0.75204430     1.52186257     1.82165334
          17

 c      1.25430437    -0.49746925     0.04265802
 c     -0.05856509    -1.02196716     0.29430165
 c     -1.10723520    -0.02602673     0.00857932
 c     -1.08156950     1.53242464     0.70301157
 c     -0.32885260     1.08176826    -0.55617007
 c      1.06507159     0.81034659    -0.05613591
 h      0.11796498    -1.98853879     0.93078948
 h     -1.90391028     2.12930665     0.66837969
 h     -0.44183902     1.60344129    -1.70850693
 h      1.60857263     1.79451659    -0.14539022
 o      2.35848552    -1.19995767     0.03808856
 h      3.03651942    -0.62003661     0.20364925
 c     -2.43613260    -0.52382919    -0.48648834
 h     -2.22708942    -1.33196761    -1.35793005
 h     -3.05266025    -0.84080426     0.30231937
 h     -2.89614209     0.36659036    -0.91422236
 h     -0.75039048     1.47315794     1.82721023
          17

 c      1.25396629    -0.49347753     0.03725849
 c     -0.05773217    -1.01589635     0.30550710
 c     -1.09929657    -0.02161214     0.00342163
 c     -1.08343739     1.51447377     0.68779579
 c     -0.34428021     1.07703772    -0.54304884
 c      1.06701109     0.81599446    -0.05670510
 h      0.10201420    -1.97113503     0.94036536
 h     -1.90637670     2.10739361     0.60852613
 h     -0.42534000     1.60225218    -1.65900348
 h      1.67096632     1.80594561    -0.11662449
 o      2.35456563    -1.20575607     0.03400197
 h      3.01628878    -0.58276166     0.21723241
 c     -2.43080777    -0.51783596    -0.47663616
 h     -2.24230443    -1.30975510    -1.36160802
 h     -3.01714171    -0.80215829     0.27227596
 h     -2.88801816     0.35982777    -0.93616945
 h     -0.74555772     1.42506186     1.81153444
          17

 c      1.25272504    -0.49101678     0.03188168
 c     -0.05538192    -1.00993016     0.31833282
 c     -1.09172465    -0.01887204    -0.00176462
 c     -1.08320228     1.49411166     0.67416067
 c     -0.35829876     1.07456525    -0.53068640
 c      1.06850456     0.82567712    -0.05958185
 h      0.07170169    -1.94502622     0.93923877
 h     -1.93540005     2.10013258     0.54432089
 h     -0.41014712     1.58941981    -1.58174205
 h      1.73140248     1.79790925    -0.08205571
 o      2.34990718    -1.21245430     0.03014526
 h      3.01945219    -0.53516869     0.23315220
 c     -2.42306466    -0.51135512    -0.47107739
 h     -2.26482312    -1.27405028    -1.34586254
 h     -3.00691109    -0.78100499     0.27288893
 h     -2.88447851     0.35308030    -0.96115430
 h     -0.73933833     1.38004634     1.77395128
          17

 c      1.25051611    -0.49003488     0.02660079
 c     -0.05168086    -1.00363111     0.33233218
 c     -1.08479705    -0.01831227    -0.00681362
 c     -1.08233060     1.47241241     0.66224367
 c     -0.36975866     1.07440778    -0.51916513
 c      1.06979548     0.83903535    -0.06451680
 h      0.02881538    -1.91507866     0.93078462
 h     -1.97794657     2.09850286     0.47957566
 h     -0.39861143     1.56885068    -1.48660560
 h      1.78476261     1.76905664    -0.04342246
 o      2.34556331    -1.21891044     0.02680212
 h      3.03041875    -0.49393343     0.24680097
 c     -2.41295350    -0.50399933    -0.47009995
 h     -2.29252040    -1.22986006    -1.31370994
 h     -3.02527637    -0.77817577     0.30812379
 h     -2.88462017     0.34642275    -0.98708261
 h     -0.73239611     1.34013760     1.71823409
          17

 c      1.24736184    -0.49027215     0.02149981
 c     -0.04689569    -0.99634823     0.34687648
 c     -1.07866777    -0.02032773    -0.01159922
 c     -1.08260446     1.45061179     0.65172723
 c     -0.37760264     1.07611336    -0.50782773
 c      1.07103618     0.85519533    -0.07119562
 h     -0.02436069    -1.88904206     0.92031586
 h     -2.01916977     2.09258261     0.41951071
 h     -0.39323964     1.54970699    -1.39333882
 h      1.82817474     1.72178727    -0.00266909
 o      2.34224160    -1.22424853     0.02418778
 h      3.03806111    -0.47166608     0.25452338
 c     -2.40202007    -0.49573532    -0.47184278
 h     -2.32240232    -1.18630236    -1.27317912
 h     -3.05898304    -0.78651277     0.36101369
 h     -2.88739228     0.33994160    -1.01149367
 h     -0.72389797     1.30655498     1.65332937
          17

 c      1.24335712    -0.49135231     0.01666440
 c     -0.04132801    -0.98742808     0.36130087
 c     -1.07336935    -0.02512703    -0.01605974
 c     -1.08555957     1.42970959     0.64193487
 c     -0.38097918     1.07861475    -0.49514021
 c      1.07225383     0.87290299    -0.07928258
 h     -0.08566067    -1.87532773     0.91349967
 h     -2.04887528     2.07599324     0.36904528
 h     -0.39622051     1.54741022    -1.33229669
 h      1.86134809     1.66173390     0.03842785
 o      2.34021818    -1.22801436     0.02239628
 h      3.03731607    -0.47434913     0.25451645
 c     -2.39204752    -0.48629757    -0.47373945
 h     -2.35133218    -1.15678640    -1.23750847
 h     -3.09213155    -0.79778410     0.41146141
 h     -2.89174072     0.33396542    -1.03198110
 h     -0.71120580     1.27945506     1.59338769
          17

 c      1.23866660    -0.49286869     0.01216771
 c     -0.03528899    -0.97666570     0.37519574
 c     -1.06883228    -0.03270555    -0.02019357
 c     -1.09235383     1.41040769     0.63219650
 c     -0.37929514     1.08101044    -0.48016970
 c      1.07330826     0.89068680    -0.08847864
 h     -0.15321300    -1.87806265     0.91313793
 h     -2.06205503     2.04602773     0.33189648
 h     -0.40893783     1.57439382    -1.32639073
 h      1.88689353     1.59708116     0.07871068
 o      2.33943674    -1.23011302     0.02141783
 h      3.02784797    -0.50234189     0.24660516
 c     -2.38424213    -0.47524672    -0.47380158
 h     -2.37732279    -1.15458932    -1.21998510
 h     -3.11446050    -0.80633947     0.44674846
 h     -2.89668082     0.32906662    -1.04662714
 h     -0.69073793     1.25829669     1.55397928
          17

 c      1.23353422    -0.49444838     0.00805514
 c     -0.02917886    -0.96464017     0.38859623
 c     -1.06489647    -0.04284431    -0.02403302
 c     -1.10356255     1.39306016     0.62257825
 c     -0.37226474     1.08388964    -0.46474782
 c      1.07393105     0.90709091    -0.09856975
 h     -0.22437760    -1.89342029     0.91716798
 h     -2.05796059     2.00278150     0.31032722
 h     -0.43125542     1.62439906    -1.36483107
 h      1.90971460     1.53690807     0.11798501
 o      2.33951960    -1.23080449     0.02114055
 h      3.01393444    -0.55048653     0.23223835
 c     -2.37923661    -0.46280843    -0.47146614
 h     -2.39993327    -1.18299333    -1.22319096
 h     -3.12102782    -0.80889114     0.46109985
 h     -2.90136019     0.32593630    -1.05433075
 h     -0.66129838     1.24325286     1.54309406
          17

 c      1.22829121    -0.49579066     0.00433719
 c     -0.02354861    -0.95249331     0.40182179
 c     -1.06131036    -0.05507542    -0.02764060
 c     -1.11886017     1.37758371     0.61422033
 c     -0.36005679     1.08868529    -0.45203432
 c      1.07393748     0.92097314    -0.10940919
 h     -0.29478588    -1.91210705     0.92068474
 h     -2.03998761     1.94890321     0.30488825
 h     -0.46063837     1.67974296    -1.41830032
 h      1.93443619     1.48838788     0.15670582
 o      2.33967760    -1.23076835     0.02133161
 h      3.00579397    -0.60710950     0.21478668
 c     -2.37735536    -0.45021630    -0.46756757
 h     -2.41898134    -1.23186212    -1.23671991
 h     -3.11031247    -0.80370567     0.45320056
 h     -2.90513915     0.32524628    -1.05495075
 h     -0.62723483     1.23613841     1.55548063
          17

 c      1.22335238    -0.49667568     0.00100152
 c     -0.01901031    -0.94141542     0.41518115
 c     -1.05775784    -0.06866873    -0.03111770
 c     -1.13694902     1.36345251     0.60868770
 c     -0.34335835     1.09637192    -0.44416837
 c      1.07352675     0.93171147    -0.12081427
 h     -0.35904377    -1.92488232     0.91939343
 h     -2.01676611     1.89016280     0.31386401
 h     -0.49315619     1.72663262    -1.46461844
 h      1.96191199     1.45450696     0.19481643
 o      2.33874383    -1.23100166     0.02167112
 h      3.01892789    -0.65574294     0.19896381
 c     -2.37870661    -0.43900009    -0.46336059
 h     -2.43391452    -1.28618380    -1.24740639
 h     -3.08333428    -0.79032018     0.42493382
 h     -2.90768565     0.32761821    -1.04928596
 h     -0.59671574     1.23916851     1.57843301
          17

 c      1.21918303    -0.49694614    -0.00196249
 c     -0.01608711    -0.93231625     0.42882154
 c     -1.05392792    -0.08270312    -0.03459752
 c     -1.15571360     1.34976037     0.60719999
 c     -0.32333987     1.10728376    -0.44190897
 c      1.07336599     0.93915202    -0.13247711
 h     -0.41212697    -1.92575758     0.91123733
 h     -2.00331368     1.83593236     0.33277781
 h     -0.52498353     1.75791407    -1.49241898
 h      1.98826167     1.43437484     0.23082015
 o      2.33586453    -1.23214486     0.02196513
 h      3.06333804    -0.68603933     0.18740548
 c     -2.38305964    -0.43029658    -0.45993468
 h     -2.44432612    -1.33377471    -1.24664053
 h     -3.04406256    -0.76986093     0.38176731
 h     -2.90902633     0.33368017    -1.03890693
 h     -0.57753100     1.25334535     1.60033472
          17

 c      1.21621778    -0.49649217    -0.00454169
 c     -0.01510931    -0.92572851     0.44270860
 c     -1.04959284    -0.09618845    -0.03822870
 c     -1.17270571     1.33549261     0.61033844
 c     -0.30154647     1.12136832    -0.44510196
 c      1.07436228     0.94339022    -0.14398871
 h     -0.45028009    -1.91253646     0.89638626
 h     -2.01755033     1.79676327     0.35562649
 h     -0.55298041     1.77072926    -1.49705047
 h      2.00743434     1.42537335     0.26212090
 o      2.33142621    -1.23386220     0.02233353
 h      3.12945259    -0.70371744     0.17772914
 c     -2.38967131    -0.42462218    -0.45834792
 h     -2.45029819    -1.36698642    -1.23085286
 h     -3.00085242    -0.74586356     0.33459134
 h     -2.90946001     0.34401110    -1.02581534
 h     -0.57481411     1.27806778     1.61398056
          17

 c      1.21476724    -0.49526110    -0.00668842
 c     -0.01615329    -0.92179476     0.45663397
 c     -1.04465909    -0.10818523    -0.04215772
 c     -1.18637817     1.32020542     0.61789037
 c     -0.27968177     1.13835859    -0.45311379
 c      1.07736439     0.94459860    -0.15493419
 h     -0.47147389    -1.88657357     0.87682444
 h     -2.06735209     1.77697994     0.37916326
 h     -0.57475937     1.76474295    -1.47773178
 h      2.01432925     1.42489386     0.28605897
 o      2.32659584    -1.23543354     0.02301223
 h      3.19604361    -0.72097936     0.16579889
 c     -2.39722457    -0.42187264    -0.45992295
 h     -2.45237492    -1.38194196    -1.19997189
 h     -2.96732383    -0.72479274     0.30118586
 h     -2.90934113     0.35886405    -1.01197368
 h     -0.59063184     1.31146466     1.61647616
          17

 c      1.21497027    -0.49327744    -0.00831514
 c     -0.01899760    -0.92024588     0.47021183
 c     -1.03917588    -0.11787998    -0.04650840
 c     -1.19700350     1.30440419     0.62887283
 c     -0.25932322     1.15779986    -0.46503569
 c      1.08295883     0.94296544    -0.16497696
 h     -0.47583473    -1.85283423     0.85611898
 h     -2.14130613     1.77057302     0.40516721
 h     -0.58887378     1.74172126    -1.43692070
 h      2.00641881     1.43101868     0.30070118
 o      2.32235668    -1.23642715     0.02414050
 h      3.24570215    -0.74552839     0.14919464
 c     -2.40427395    -0.42157016    -0.46591102
 h     -2.45143606    -1.37793250    -1.15644970
 h     -2.95760238    -0.71345767     0.30067414
 h     -2.90886339     0.37780945    -0.99887790
 h     -0.62406475     1.35089220     1.60871354
          17

 c      1.21680177    -0.49064940    -0.00929675
 c     -0.02309987    -0.92036781     0.48287835
 c     -1.03331333    -0.12461363    -0.05135747
 c     -1.20591432     1.28898063     0.64192546
 c     -0.24162853     1.17896520    -0.47962541
 c      1.09134746     0.93869775    -0.17391474
 h     -0.46612001    -1.82024097     0.83931199
 h     -2.21899021     1.76757647     0.43671035
 h     -0.59562047     1.70631178    -1.38168213
 h      1.98414842     1.44268142     0.30523513
 o      2.31923278    -1.23675123     0.02575143
 h      3.26907112    -0.77957818     0.12737522
 c     -2.41030367    -0.42336940    -0.47615916
 h     -2.44862751    -1.35785323    -1.10526666
 h     -2.97423313    -0.71242259     0.33733665
 h     -2.90797285     0.39955072    -0.98737511
 h     -0.67126324     1.39355273     1.59533567
          17

 c      1.22011667    -0.48755900    -0.00948526
 c     -0.02765545    -0.92106952     0.49394293
 c     -1.02733618    -0.12790127    -0.05671493
 c     -1.21445222     1.27460550     0.65560478
 c     -0.22705722     1.20069717    -0.49503970
 c      1.10228079     0.93203803    -0.18172283
 h     -0.44751858    -1.80093338     0.83236129
 h     -2.28382960     1.76047517     0.47491860
 h     -0.59882639     1.66771681    -1.32680481
 h      1.95087123     1.45977102     0.30017383
 o      2.31734231    -1.23653434     0.02781845
 h      3.26379507    -0.82170657     0.10091950
 c     -2.41593622    -0.42699276    -0.48863802
 h     -2.44539210    -1.32978142    -1.05451367
 h     -3.00580857    -0.71511019     0.39559440
 h     -2.90638463     0.42193665    -0.97771661
 h     -0.72576114     1.43727068     1.58464304
          17

 c      1.22470969    -0.48424189    -0.00873460
 c     -0.03184386    -0.92127698     0.50276479
 c     -1.02157210    -0.12746467    -0.06251685
 c     -1.22358806     1.26159351     0.66856650
 c     -0.21521194     1.22138537    -0.50870675
 c      1.11507976     0.92327196    -0.18857484
 h     -0.42537347    -1.80579595     0.84023754
 h     -2.32632692     1.74524938     0.51883215
 h     -0.60762283     1.63994407    -1.29618713
 h      1.91244863     1.48323788     0.28738881
 o      2.31639481    -1.23607105     0.03028788
 h      3.23440933    -0.86772843     0.07099411
 c     -2.42193453    -0.43154769    -0.50071276
 h     -2.44344012    -1.30826525    -1.01533769
 h     -3.03877984    -0.71467279     0.45539276
 h     -2.90369297     0.44218965    -0.96978512
 h     -0.78002185     1.48105471     1.58659904
          17

 c      1.23036648    -0.48096861    -0.00692465
 c     -0.03519288    -0.92061725     0.50902507
 c     -1.01635916    -0.12325413    -0.06863389
 c     -1.23376694     1.25005141     0.67996421
 c     -0.20531384     1.23961392    -0.51834329
 c      1.12881098     0.91274053    -0.19479360
 h     -0.40144211    -1.83665767     0.86399385
 h     -2.34274951     1.72040489     0.56615650
 h     -0.63209114     1.63445480    -1.31100594
 h      1.87605531     1.51483749     0.26965940
 o      2.31555814    -1.23583549     0.03310774
 h      3.19439601    -0.91053233     0.03886875
 c     -2.42865409    -0.43561769    -0.51025931
 h     -2.44437486    -1.31023550    -0.99862758
 h     -3.06431642    -0.70752614     0.50263950
 h     -2.89963192     0.45752844    -0.96348098
 h     -0.82854282     1.52439806     1.60752069
          17

 c      1.23688064    -0.47802347    -0.00397367
 c     -0.03765648    -0.91966350     0.51283221
 c     -1.01198678    -0.11543498    -0.07490036
 c     -1.24481277     1.24010495     0.68983546
 c     -0.19743031     1.25516474    -0.52389832
 c      1.14260066     0.90090736    -0.20070172
 h     -0.37333563    -1.88364684     0.89981020
 h     -2.33388010     1.68625024     0.61380214
 h     -0.67053596     1.64875185    -1.36703154
 h      1.84779764     1.55586065     0.24937279
 o      2.31343160    -1.23645802     0.03628615
 h      3.16671962    -0.94062996     0.00494403
 c     -2.43612431    -0.43848232    -0.51627478
 h     -2.44912315    -1.34204783    -1.00776457
 h     -3.07800075    -0.69272174     0.52957496
 h     -2.89438208     0.46603546    -0.95907100
 h     -0.86994650     1.56534763     1.64517668
          17

 c      1.24402617    -0.47567628     0.00016084
 c     -0.03933225    -0.91937691     0.51453020
 c     -1.00865849    -0.10433559    -0.08114552
 c     -1.25601955     1.23193587     0.69892292
 c     -0.19253052     1.26862442    -0.52709699
 c      1.15588983     0.88850090    -0.20646337
 h     -0.33800396    -1.93182752     0.94141624
 h     -2.30501738     1.64486015     0.65824467
 h     -0.70991645     1.67120690    -1.43998416
 h      1.83026531     1.60501737     0.22699272
 o      2.30886279    -1.23844226     0.03994366
 h      3.17121864    -0.95102913    -0.03213631
 c     -2.44420888    -0.44087264    -0.51892494
 h     -2.45779806    -1.39236881    -1.03589271
 h     -3.07817612    -0.67076520     0.53269432
 h     -2.88868764     0.46723427    -0.95731599
 h     -0.90550738     1.59991912     1.69046942
          17

 c      1.25151776    -0.47414231     0.00548381
 c     -0.04024368    -0.92048737     0.51446264
 c     -1.00648366    -0.09039300    -0.08720589
 c     -1.26626075     1.22558449     0.70811653
 c     -0.19144808     1.28041541    -0.52951938
 c      1.16844119     0.87657317    -0.21206231
 h     -0.29432956    -1.96846891     0.98290693
 h     -2.26713332     1.60051969     0.69596592
 h     -0.73824843     1.69245092    -1.50796990
 h      1.82223636     1.65738360     0.20085918
 o      2.30235903    -1.24176705     0.04417772
 h      3.20258074    -0.94393271    -0.07338463
 c     -2.45266803    -0.44412204    -0.51892852
 h     -2.46996423    -1.44281971    -1.07222333
 h     -3.06507884    -0.64306103     0.51158406
 h     -2.88367736     0.46200218    -0.95937141
 h     -0.93648038     1.62371374     1.73332795
          17

 c      1.25900701    -0.47355321     0.01196361
 c     -0.04031991    -0.92328425     0.51286970
 c     -1.00548471    -0.07411972    -0.09292083
 c     -1.27402377     1.22079132     0.71806653
 c     -0.19448969     1.29060100    -0.53202027
 c      1.18015513     0.86632651    -0.21741688
 h     -0.24326723    -1.98557414     1.01993022
 h     -2.23752005     1.55982299     0.72411982
 h     -0.74905648     1.70773119    -1.55816653
 h      1.82069671     1.70584110     0.16858234
 o      2.29565271    -1.24607341     0.04889054
 h      3.23709317    -0.92765097    -0.11677807
 c     -2.46114708    -0.44918804    -0.51712723
 h     -2.48488572    -1.47915734    -1.10780754
 h     -3.04094855    -0.61185949     0.46925813
 h     -2.88050251     0.45196618    -0.96652715
 h     -0.96304496     1.63354873     1.76646931
          17

 c      1.26611257    -0.47394306     0.01953097
 c     -0.03943795    -0.92765393     0.50987648
 c     -1.00561390    -0.05608718    -0.09813054
 c     -1.27781217     1.21713373     0.72907668
 c     -0.20153747     1.29903763    -0.53493761
 c      1.19090241     0.85882552    -0.22249279
 h     -0.18712462    -1.97962166     1.04981649
 h     -2.23489249     1.52958526     0.74114509
 h     -0.74007331     1.71530170    -1.58434701
 h      1.82294363     1.74361785     0.12848683
 o      2.29026924    -1.25106996     0.05387668
 h      3.25478012    -0.90958588    -0.15867904
 c     -2.46909747    -0.45638664    -0.51458541
 h     -2.50168154    -1.49365810    -1.13672316
 h     -3.01106188    -0.58037688     0.41407807
 h     -2.87994639     0.43870642    -0.97982891
 h     -0.98452496     1.62798240     1.78607023
          17

 c      1.27245498    -0.47523370     0.02807333
 c     -0.03745325    -0.93315239     0.50549970
 c     -1.00677910    -0.03691900    -0.10268333
 c     -1.27723093     1.21443123     0.74114964
 c     -0.21218057     1.30550334    -0.53830935
 c      1.20046594     0.85477804    -0.22733605
 h     -0.12896560    -1.95098453     1.07156875
 h     -2.26617903     1.51231174     0.74668426
 h     -0.71168224     1.71515472    -1.58435227
 h      1.82749218     1.76602601     0.08015162
 o      2.28708993    -1.25661514     0.05894911
 h      3.24579396    -0.89435489    -0.19585932
 c     -2.47565995    -0.46547691    -0.51290088
 h     -2.51940483    -1.48377864    -1.15547977
 h     -2.98516651    -0.55261261     0.36239810
 h     -2.88217003     0.42310916    -0.99966431
 h     -0.99979265     1.60721692     1.79137382
          17

 c      1.27768870    -0.47723013     0.03742791
 c     -0.03421842    -0.93903643     0.49963724
 c     -1.00887649    -0.01727210    -0.10644536
 c     -1.27354269     1.21286966     0.75400757
 c     -0.22577032     1.30974479    -0.54192700
 c      1.20854648     0.85443015    -0.23205245
 h     -0.07220425    -1.90387650     1.08614993
 h     -2.31962238     1.50484118     0.74130604
 h     -0.66637111     1.70869583    -1.55945148
 h      1.83418650     1.77116173     0.02430670
 o      2.28644913    -1.26265950     0.06398827
 h      3.20849142    -0.88429702    -0.22630465
 c     -2.47975186    -0.47584918    -0.51409351
 h     -2.53706289    -1.45107822    -1.16267509
 h     -2.97634411    -0.53209671     0.33663935
 h     -2.88672715     0.40520334    -1.02548162
 h     -1.00746360     1.57299584     1.78461404
          17

 c      1.28153397    -0.47964072     0.04737805
 c     -0.02961386    -0.94427199     0.49203924
 c     -1.01181908     0.00220180    -0.10930832
 c     -1.26873309     1.21263718     0.76700001
 c     -0.24141519     1.31144918    -0.54522077
 c      1.21477453     0.85754232    -0.23677370
 h     -0.02016963    -1.84658177     1.09706236
 h     -2.37554869     1.50244531     0.72679137
 h     -0.60902038     1.69923715    -1.51562689
 h      1.84414865     1.76011888    -0.03747821
 o      2.28819485    -1.26922110     0.06897779
 h      3.14821334    -0.87957043    -0.24982221
 c     -2.48077478    -0.48670678    -0.51927106
 h     -2.55364231    -1.40146587    -1.15954739
 h     -2.99237354    -0.51992449     0.35007599
 h     -2.89283198     0.38457673    -1.05581063
 h     -1.00589152     1.52860180     1.77147997
          17

 c      1.28380863    -0.48211855     0.05765694
 c     -0.02360645    -0.94762912     0.48231408
 c     -1.01555364     0.02088820    -0.11120155
 c     -1.26450911     1.21367505     0.77909057
 c     -0.25796801     1.31015713    -0.54702474
 c      1.21871665     0.86342520    -0.24162422
 h      0.02447900    -1.79067008     1.11050983
 h     -2.41794187     1.50199320     0.70602926
 h     -0.54733902     1.69313979    -1.46631269
 h      1.85975073     1.73694343    -0.10318762
 o      2.29162796    -1.27643608     0.07407938
 h      3.07812248    -0.87720147    -0.26927810
 c     -2.47928706    -0.49698049    -0.52724378
 h     -2.56832527    -1.34655678    -1.15134647
 h     -3.02727161    -0.51506453     0.39210821
 h     -2.89969316     0.36102335    -1.08855366
 h     -0.99312339     1.47848549     1.76111552
          17

 c      1.28445432    -0.48430873     0.06796067
 c     -0.01630459    -0.94802935     0.47010598
 c     -1.02006926     0.03821568    -0.11210996
 c     -1.26200941     1.21577588     0.78915442
 c     -0.27415961     1.30523397    -0.54555651
 c      1.21990650     0.87106456    -0.24668229
 h      0.06013922    -1.74719090     1.13343079
 h     -2.43725895     1.50218196     0.68237382
 h     -0.49052831     1.70028573    -1.43280902
 h      1.88427517     1.70785433    -0.17091125
 o      2.29553622    -1.28462447     0.07970786
 h      3.01868355    -0.87014496    -0.29182098
 c     -2.47637723    -0.50515806    -0.53542531
 h     -2.58098405    -1.30396779    -1.14806951
 h     -3.06796639    -0.51647077     0.44016353
 h     -2.90673338     0.33497058    -1.12138180
 h     -0.96735062     1.42690420     1.76338084
          17

 c      1.28356266    -0.48588175     0.07796647
 c     -0.00795446    -0.94507332     0.45549402
 c     -1.02538786     0.05363539    -0.11207821
 c     -1.26176450     1.21880338     0.79660124
 c     -0.28903188     1.29627145    -0.53943658
 c      1.21796430     0.87938812    -0.25194148
 h      0.08582252    -1.72062711     1.16871972
 h     -2.42933323     1.50289008     0.65906817
 h     -0.44429401     1.72959973    -1.43265444
 h      1.92053242     1.67894587    -0.23942355
 o      2.29883955    -1.29407796     0.08633462
 h      2.98748120    -0.85107490    -0.32571583
 c     -2.47285478    -0.50976788    -0.54153341
 h     -2.59215352    -1.29125546    -1.16056739
 h     -3.10385935    -0.52352791     0.47640782
 h     -2.91367357     0.30758253    -1.15218191
 h     -0.92846041     1.37611054     1.78256608
          17

 c      1.28140616    -0.48655590     0.08734773
 c      0.00109462    -0.93921028     0.43924271
 c     -1.03153891     0.06659094    -0.11118292
 c     -1.26363312     1.22273507     0.80179747
 c     -0.30219710     1.28388841    -0.52930657
 c      1.21281069     0.88761042    -0.25732155
 h      0.10039949    -1.70689317     1.21197397
 h     -2.39447642     1.50482444     0.63888556
 h     -0.40779807     1.77985093    -1.46087655
 h      1.96832717     1.65297075    -0.30821273
 o      2.30159063    -1.30447896     0.09390139
 h      2.98322876    -0.82209037    -0.37086047
 c     -2.46924246    -0.51050589    -0.54469214
 h     -2.60135553    -1.31291149    -1.19068664
 h     -3.12880899    -0.53558691     0.49118158
 h     -2.92049766     0.28051945    -1.17941566
 h     -0.87970159     1.32628618     1.81318661
          17

 c      1.27844908    -0.48611950     0.09578493
 c      0.01037092    -0.93133041     0.42254830
 c     -1.03853941     0.07652084    -0.10949415
 c     -1.26680134     1.22748196     0.80575903
 c     -0.31343587     1.26968324    -0.51732798
 c      1.20480987     0.89539055    -0.26275815
 h      0.10281363    -1.69797572     1.25407362
 h     -2.33790688     1.50965598     0.62380363
 h     -0.37848006     1.83996441    -1.49574353
 h      2.02275385     1.62814303    -0.37665144
 o      2.30466751    -1.31491510     0.10175710
 h      2.99041105    -0.79462787    -0.41756442
 c     -2.46599778    -0.50849880    -0.54550254
 h     -2.60599222    -1.35706010    -1.22819133
 h     -3.13987834    -0.55177329     0.48076125
 h     -2.92731403     0.25543379    -1.20222342
 h     -0.82721262     1.27743880     1.84373173
          17

 c      1.27530398    -0.48444084     0.10298115
 c      0.01925250    -0.92230987     0.40660193
 c     -1.04638624     0.08291288    -0.10705830
 c     -1.26982642     1.23271248     0.80956679
 c     -0.32241607     1.25539544    -0.50548179
 c      1.19466850     0.90266139    -0.26828485
 h      0.09276979    -1.68703574     1.28595991
 h     -2.27136285     1.52059718     0.61446082
 h     -0.35567698     1.89804502    -1.51820565
 h      2.07550855     1.60045356    -0.44321625
 o      2.30876894    -1.32449308     0.10922198
 h      2.99529412    -0.77963661    -0.45542647
 c     -2.46346153    -0.50528200    -0.54512154
 h     -2.60302815    -1.40708228    -1.25992162
 h     -3.13637509    -0.57109004     0.44548366
 h     -2.93418348     0.23353995    -1.22030780
 h     -0.77777824     1.23065306     1.86345217
          17

 c      1.27264129    -0.48145997     0.10868299
 c      0.02700677    -0.91283376     0.39234967
 c     -1.05505222     0.08539120    -0.10390217
 c     -1.27072662     1.23779495     0.81408597
 c     -0.32878248     1.24243124    -0.49499871
 c      1.18318729     0.90936718    -0.27402439
 h      0.07091686    -1.67019656     1.30120543
 h     -2.21376788     1.54301201     0.60953209
 h     -0.34001218     1.94585019    -1.51799301
 h      2.11800832     1.56677120    -0.50563803
 o      2.31412667    -1.33261576     0.11587865
 h      2.99092383    -0.78322185    -0.47803164
 c     -2.46171375    -0.50203623    -0.54465646
 h     -2.59058934    -1.45034505    -1.27684803
 h     -3.11993059    -0.59263603     0.38949596
 h     -2.94102101     0.21551753    -1.23376644
 h     -0.73698764     1.18790850     1.86577076
          17

 c      1.27108145    -0.47717926     0.11270099
 c      0.03288631    -0.90338341     0.38043490
 c     -1.06447632     0.08380609    -0.10004892
 c     -1.26759574     1.24194190     0.81986387
 c     -0.33227864     1.23178329    -0.48652383
 c      1.17107649     0.91533794    -0.28012885
 h      0.03860984    -1.64637232     1.29651099
 h     -2.18471911     1.58319861     0.60645360
 h     -0.33240517     1.97867053    -1.49130696
 h      2.14368385     1.52621633    -0.56157955
 o      2.32061392    -1.33897129     0.12157985
 h      2.97587224    -0.80699001    -0.48318323
 c     -2.46046192    -0.49947328    -0.54521496
 h     -2.56809402    -1.47934541    -1.27476582
 h     -3.09558076    -0.61597243     0.32193546
 h     -2.94760162     0.20165577    -1.24297328
 h     -0.70837462     1.15144564     1.84863047
          17

 c      1.27109067    -0.47166683     0.11492743
 c      0.03624479    -0.89424126     0.37118854
 c     -1.07454424     0.07829603    -0.09553786
 c     -1.25995525     1.24469432     0.82687993
 c     -0.33280949     1.22404109    -0.48031903
 c      1.15888573     0.92028824    -0.28672871
 h     -0.00240044    -1.61687406     1.27166406
 h     -2.18892570     1.64320229     0.60482917
 h     -0.33370017     1.99443940    -1.43829113
 h      2.14882847     1.48008035    -0.60921932
 o      2.32782243    -1.34351167     0.12644334
 h      2.95330801    -0.84856668    -0.47288785
 c     -2.45894817    -0.49790682    -0.54812819
 h     -2.53584970    -1.49045898    -1.25303230
 h     -3.07312436    -0.64173571     0.25823272
 h     -2.95364288     0.19204333    -1.24851095
 h     -0.69292538     1.12320366     1.81420102
          17

 c      1.27290408    -0.46506916     0.11534634
 c      0.03664585    -0.88546227     0.36459924
 c     -1.08506511     0.06930772    -0.09044007
 c     -1.24919572     1.24629171     0.83439354
 c     -0.33047228     1.21937567    -0.47632245
 c      1.14698514     0.92385326    -0.29389973
 h     -0.05027209    -1.58542652     1.22977309
 h     -2.21155182     1.71695029     0.60812754
 h     -0.34457865     1.99361771    -1.36224731
 h      2.13277384     1.43135528    -0.64762893
 o      2.33502688    -1.34648840     0.13092547
 h      2.93163145    -0.90115245    -0.45452771
 c     -2.45610508    -0.49730292    -0.55477074
 h     -2.49469679    -1.48317447    -1.21378371
 h     -3.06555083    -0.67191664     0.21714697
 h     -2.95892100     0.18669083    -1.25113095
 h     -0.68852700     1.10431723     1.76908860
          17

 c      1.27649669    -0.45762510     0.11403336
 c      0.03395146    -0.87682973     0.36027261
 c     -1.09575978     0.05757805    -0.08485537
 c     -1.23740249     1.24738125     0.84116914
 c     -0.32555493     1.21745839    -0.47406381
 c      1.13553309     0.92562235    -0.30163584
 h     -0.10347241    -1.55846288     1.17767382
 h     -2.23273152     1.79416523     0.62046047
 h     -0.36556116     1.98038670    -1.27055806
 h      2.09811573     1.38440278    -0.67712391
 o      2.34115927    -1.34844213     0.13587714
 h      2.92478297    -0.95377472    -0.44167907
 c     -2.45132134    -0.49741457    -0.56556053
 h     -2.44577489    -1.46049238    -1.16198871
 h     -3.08026751    -0.70790224     0.20889335
 h     -2.96335612     0.18554732    -1.25172974
 h     -0.68944920     1.09463901     1.72477858
          17

 c      1.28160918    -0.44966866     0.11114441
 c      0.02836500    -0.86788577     0.35748595
 c     -1.10627910     0.04407379    -0.07889292
 c     -1.22639034     1.24859772     0.84581552
 c     -0.31847587     1.21729374    -0.47250321
 c      1.12441619     0.92517002    -0.30982287
 h     -0.16123518    -1.54472604     1.12523488
 h     -2.23854767     1.86558881     0.64389264
 h     -0.39723996     1.96524759    -1.17662523
 h      2.05115057     1.34478061    -0.69968516
 o      2.34520803    -1.34985859     0.14216657
 h      2.94582495    -0.99684715    -0.44800712
 c     -2.44513031    -0.49792613    -0.57916315
 h     -2.39032796    -1.43038921    -1.10587604
 h     -3.11128209    -0.74721750     0.22598708
 h     -2.96697828     0.18834962    -1.25128211
 h     -0.68697991     1.09261005     1.69627169
          17

 c      1.28780794    -0.44160621     0.10689411
 c      0.02036531    -0.85819784     0.35551940
 c     -1.11625905     0.02989418    -0.07265036
 c     -1.21728723     1.25035048     0.84737005
 c     -0.30966153     1.21718590    -0.47009867
 c      1.11323527     0.92210318    -0.31822899
 h     -0.22336399    -1.55235070     1.08149389
 h     -2.22212309     1.92474348     0.67831078
 h     -0.44102183     1.96621412    -1.09930138
 h      2.00178768     1.31888367    -0.71917476
 o      2.34711696    -1.35062038     0.14978393
 h      2.99282901    -1.03096347    -0.47301556
 c     -2.43871604    -0.49826545    -0.59328642
 h     -2.32931170    -1.40679585    -1.05648245
 h     -3.14554321    -0.78452677     0.25204978
 h     -2.96975233     0.19433421    -1.25069282
 h     -0.67349385     1.09630885     1.69554229
          17

 c      1.29455299    -0.43388594     0.10153501
 c      0.01048165    -0.84785021     0.35417487
 c     -1.12538278     0.01615972    -0.06619269
 c     -1.21020188     1.25270514     0.84604443
 c     -0.29952968     1.21563357    -0.46573285
 c      1.10151257     0.91616787    -0.32657310
 h     -0.28846602    -1.58345095     1.04872290
 h     -2.18175295     1.96782410     0.72205717
 h     -0.49884269     1.99904888    -1.05242279
 h      1.96115684     1.31273594    -0.74049487
 o      2.34779373    -1.35021505     0.15783996
 h      3.04903530    -1.06353426    -0.50215561
 c     -2.43315512    -0.49766877    -0.60596300
 h     -2.26303107    -1.40516751    -1.02410958
 h     -3.17228927    -0.81512130     0.27343022
 h     -2.97142448     0.20213224    -1.25071686
 h     -0.64849299     1.10528530     1.72248419
          17

 c      1.30126695    -0.42697278     0.09533794
 c     -0.00091328    -0.83766318     0.35388058
 c     -1.13341810     0.00391818    -0.05954216
 c     -1.20431867     1.25543100     0.84318116
 c     -0.28889383     1.21293876    -0.45986099
 c      1.08921340     0.90743109    -0.33472849
 h     -0.35227080    -1.63177941     1.02146525
 h     -2.11971487     1.99351169     0.77245229
 h     -0.56854837     2.05880027    -1.03160974
 h      1.93589315     1.32952540    -0.76688395
 o      2.34819806    -1.34830264     0.16545522
 h      3.09743470    -1.09960508    -0.52111316
 c     -2.42908348    -0.49610197    -0.61627748
 h     -2.19260331    -1.43029437    -1.01233195
 h     -3.18539679    -0.83624829     0.28202719
 h     -2.97156640     0.21009683    -1.25204095
 h     -0.61877959     1.12048377     1.76504390
          17

 c      1.30739319    -0.42133281     0.08857301
 c     -0.01354922    -0.82883174     0.35523378
 c     -1.14023997    -0.00591499    -0.05269801
 c     -1.19838979     1.25813390     0.84040503
 c     -0.27918373     1.21080894    -0.45381354
 c      1.07715228     0.89643543    -0.34292774
 h     -0.40876377    -1.68679256     0.99208864
 h     -2.04224838     2.00348935     0.82624360
 h     -0.64162343     2.12442836    -1.02225273
 h      1.92355252     1.36728959    -0.79715296
 o      2.34890745    -1.34481737     0.17214585
 h      3.12755743    -1.14009924    -0.52199396
 c     -2.42654498    -0.49472690    -0.62429782
 h     -2.12249562    -1.47107341    -1.01717875
 h     -3.18230384    -0.84680412     0.27399252
 h     -2.96972712     0.21679172    -1.25535602
 h     -0.59253570     1.14240301     1.80839166
          17

 c      1.31243609    -0.41741185     0.08149545
 c     -0.02708884    -0.82245195     0.35860216
 c     -1.14584275    -0.01259336    -0.04567114
 c     -1.19103292     1.26024302     0.83898900
 c     -0.27196283     1.21072848    -0.44856924
 c      1.06671462     0.88412775    -0.35169649
 h     -0.45260205    -1.73878265     0.95544264
 h     -1.96007014     2.00365584     0.88020876
 h     -0.70833154     2.17756319    -1.01347074
 h      1.91519518     1.41936820    -0.82635728
 o      2.35012925    -1.33986208     0.17778145
 h      3.13511168    -1.18342799    -0.50262014
 c     -2.42513968    -0.49502208    -0.63049508
 h     -2.05943732    -1.51104121    -1.03256935
 h     -3.16301672    -0.84696020     0.24851457
 h     -2.96548484     0.22119124    -1.26126885
 h     -0.57516677     1.17017240     1.84138196
          17

 c      1.31599176    -0.41560031     0.07433358
 c     -0.04107388    -0.81930265     0.36404080
 c     -1.15032061    -0.01556496    -0.03850786
 c     -1.18085637     1.26095992     0.83967875
 c     -0.26847688     1.21343511    -0.44454618
 c      1.05919921     0.87159396    -0.36158367
 h     -0.48033299    -1.78103004     0.90971306
 h     -1.88759365     2.00455491     0.93207314
 h     -0.76154635     2.20821362    -1.00037124
 h      1.90174650     1.47725362    -0.84898466
 o      2.35173771    -1.33363062     0.18252744
 h      3.12124471    -1.22671461    -0.46556444
 c     -2.42427714    -0.49794393    -0.63543245
 h     -2.00937131    -1.53797512    -1.05388698
 h     -3.13007067    -0.83822418     0.20773422
 h     -2.95840603     0.22258654    -1.27013781
 h     -0.56864788     1.20175682     1.85777009
          17

 c      1.31776391    -0.41619007     0.06727964
 c     -0.05497607    -0.81980412     0.37134404
 c     -1.15381468    -0.01449548    -0.03129461
 c     -1.16685344     1.25956196     0.84273832
 c     -0.26948212     1.21908119    -0.44181347
 c      1.05539124     0.85982914    -0.37297290
 h     -0.49048334    -1.80996279     0.85562826
 h     -1.83792530     2.01738757     0.98101868
 h     -0.79705903     2.21246959    -0.98171661
 h      1.87761878     1.53310258    -0.86116806
 o      2.35319966    -1.32636476     0.18688649
 h      3.09363733    -1.26648896    -0.41877875
 c     -2.42321505    -0.50374587    -0.63984165
 h     -1.97612824    -1.54545711    -1.07822289
 h     -3.08946279    -0.82392717     0.15783465
 h     -2.94804845     0.22045437    -1.28197544
 h     -0.57206813     1.23440104     1.85559244
          17

 c      1.31756306    -0.41932841     0.06048032
 c     -0.06826557    -0.82400315     0.38009166
 c     -1.15645271    -0.00929778    -0.02414881
 c     -1.14904091     1.25611757     0.84814222
 c     -0.27520116     1.22740592    -0.44025455
 c      1.05545855     0.84962384    -0.38602999
 h     -0.48340885    -1.82503987     0.79568849
 h     -1.81508691     2.04523896     1.02624425
 h     -0.81299421     2.19019390    -0.95829461
 h      1.84115186     1.58088389    -0.86120356
 o      2.35346384    -1.31829958     0.19176605
 h      3.06829228    -1.29961267    -0.37664804
 c     -2.42094891    -0.51206144    -0.64480633
 h     -1.96147589    -1.53142314    -1.10376990
 h     -3.05193229    -0.80977768     0.11056489
 h     -2.93407124     0.21443770    -1.29644886
 h     -0.58206600     1.26502166     1.83678822
          17

 c      1.31527909    -0.42497941     0.05402615
 c     -0.08043787    -0.83152473     0.38967095
 c     -1.15831402    -0.00015070    -0.01719313
 c     -1.12854704     1.25169190     0.85571964
 c     -0.28531170     1.23777008    -0.43961328
 c      1.05900374     0.84151236    -0.40070451
 h     -0.46131053    -1.82908441     0.73375307
 h     -1.81290394     2.08010774     1.06511659
 h     -0.80982814     2.14464382    -0.93261978
 h      1.79403804     1.61681275    -0.84939473
 o      2.35127318    -1.30958094     0.19821081
 h      3.06483350    -1.32479916    -0.35569620
 c     -2.41629084    -0.52207366    -0.65166587
 h     -1.96526547    -1.49716152    -1.12956727
 h     -3.03175822    -0.80304927     0.08180534
 h     -2.91643445     0.20446818    -1.31297208
 h     -0.59298126     1.29068586     1.80749031
          17

 c      1.31083931    -0.43289529     0.04794042
 c     -0.09100635    -0.84150920     0.39930905
 c     -1.15942878     0.01250937    -0.01052780
 c     -1.10701304     1.24766251     0.86502360
 c     -0.29892672     1.24904399    -0.43942219
 c      1.06516869     0.83571743    -0.41673141
 h     -0.42830420    -1.82897022     0.67468842
 h     -1.82172945     2.11014376     1.09409104
 h     -0.79155032     2.08418023    -0.90983438
 h      1.74087827     1.63981047    -0.82788921
 o      2.34632874    -1.30028476     0.20651502
 h      3.08848685    -1.34266209    -0.36041612
 c     -2.40856958    -0.53286060    -0.66116008
 h     -1.98509926    -1.44759141    -1.15588915
 h     -3.03859418    -0.80847434     0.08180591
 h     -2.89560443     0.19100167    -1.33087529
 h     -0.59707421     1.30925986     1.77838338
          17

 c      1.30417931    -0.44262798     0.04217881
 c     -0.09951034    -0.85266335     0.40816713
 c     -1.15980328     0.02801368    -0.00422051
 c     -1.08603730     1.24510167     0.87528061
 c     -0.31453876     1.25939748    -0.43883841
 c      1.07275992     0.83207568    -0.43363666
 h     -0.38990905    -1.83530010     0.62353545
 h     -1.83352160     2.12624519     1.11064616
 h     -0.76773842     2.02542260    -0.89961325
 h      1.68889300     1.65220857    -0.80055641
 o      2.33973493    -1.29058072     0.21594128
 h      3.12322812    -1.35321072    -0.37878794
 c     -2.39845391    -0.54363105    -0.67243391
 h     -2.01560771    -1.39259532    -1.18531266
 h     -3.06827403    -0.82431719     0.10447568
 h     -2.87266525     0.17523443    -1.34955601
 h     -0.58584044     1.31991974     1.76290857
          17

 c      1.29525744    -0.45359405     0.03664462
 c     -0.10561573    -0.86364577     0.41551641
 c     -1.15945818     0.04548823     0.00167673
 c     -1.06677181     1.24468594     0.88586567
 c     -0.33017992     1.26645069    -0.43662826
 c      1.08042003     0.82999740    -0.45078189
 h     -0.35127394    -1.85849104     0.58394874
 h     -1.84279176     2.12343534     1.11399584
 h     -0.75305973     1.99229835    -0.91639692
 h      1.64713693     1.66009233    -0.77250903
 o      2.33286255    -1.28073288     0.22558824
 h      3.14947453    -1.35543055    -0.39615272
 c     -2.38757897    -0.55345705    -0.68344737
 h     -2.04844108    -1.34746629    -1.22372967
 h     -3.10726963    -0.84506453     0.13326988
 h     -2.84924477     0.15909780    -1.36847021
 h     -0.55373458     1.32281599     1.77057878
          17

 c      1.28409201    -0.46516492     0.03121123
 c     -0.10925337    -0.87374774     0.42089473
 c     -1.15845451     0.06389458     0.00711000
 c     -1.04960485     1.24684177     0.89694749
 c     -0.34438270     1.26879260    -0.43200403
 c      1.08689289     0.82861554    -0.46749372
 h     -0.31506444    -1.90150115     0.55699018
 h     -1.84620025     2.10014500     1.10495794
 h     -0.75679334     1.99896280    -0.96981117
 h      1.62428175     1.67154447    -0.74870050
 o      2.32660882    -1.27098597     0.23490123
 h      3.15528033    -1.34855885    -0.40346043
 c     -2.37746735    -0.56133637    -0.69220532
 h     -2.07521874    -1.32749049    -1.27821314
 h     -3.14292059    -0.86593755     0.15350817
 h     -2.82724036     0.14496481    -1.38702592
 h     -0.50232619     1.31805437     1.79947198
          17

 c      1.27079237    -0.47674910     0.02574650
 c     -0.11060308    -0.88319532     0.42409547
 c     -1.15689045     0.08210416     0.01203783
 c     -1.03421704     1.25176000     0.90938010
 c     -0.35706177     1.26751338    -0.42582644
 c      1.09134614     0.82723695    -0.48326074
 h     -0.28148594    -1.95678225     0.54171717
 h     -1.84249807     2.05780816     1.08571844
 h     -0.77253432     2.03221928    -1.05075234
 h      1.62504880     1.69162124    -0.73184910
 o      2.32136560    -1.26150963     0.24366198
 h      3.13642857    -1.33259885    -0.39723161
 c     -2.36883734    -0.56706889    -0.69780152
 h     -2.09274893    -1.33618230    -1.34918055
 h     -3.16719064    -0.88405897     0.15655708
 h     -2.80836564     0.13504349    -1.40444890
 h     -0.43963773     1.30562193     1.83793853
          17

 c      1.25556946    -0.48785156     0.02013747
 c     -0.10993692    -0.89270061     0.42505012
 c     -1.15488106     0.09900591     0.01646599
 c     -1.01990081     1.25924361     0.92398738
 c     -0.36863419     1.26477372    -0.41991921
 c      1.09352786     0.82578081    -0.49783745
 h     -0.25014127    -2.01166363     0.53665696
 h     -1.83323002     2.00124559     1.05968184
 h     -0.78835797     2.06820427    -1.13926330
 h      1.64794942     1.71779478    -0.72158726
 o      2.31708943    -1.25238302     0.25192222
 h      3.09508237    -1.30832649    -0.37861980
 c     -2.36169142    -0.57149050    -0.70071906
 h     -2.10331871    -1.36268536    -1.42633342
 h     -3.17606127    -0.89795911     0.13886274
 h     -2.79365654     0.13057969    -1.41960558
 h     -0.37545686     1.28622977     1.87301632
          17

 c      1.23873642    -0.49809389     0.01430662
 c     -0.10753118    -0.90289031     0.42375613
 c     -1.15253634     0.11359865     0.02046440
 c     -1.00572545     1.26859984     0.94110224
 c     -0.37916464     1.26218144    -0.41579799
 c      1.09361486     0.82468645    -0.51114990
 h     -0.22116130    -2.05497598     0.54052710
 h     -1.82394472     1.93917590     1.03123116
 h     -0.79699429     2.09084327    -1.21894263
 h      1.68676046     1.74147273    -0.71583972
 o      2.31326031    -1.24359325     0.26004240
 h      3.04037045    -1.27721008    -0.35412914
 c     -2.35580942    -0.57557337    -0.70212163
 h     -2.11006138    -1.39263487    -1.49585995
 h     -3.16852762    -0.90720468     0.10056206
 h     -2.78323727     0.13140813    -1.43095297
 h     -0.31795228     1.26162206     1.89561872
          17

 c      1.22070286    -0.50719767     0.00821354
 c     -0.10367817    -0.91407195     0.42026146
 c     -1.14994061     0.12504325     0.02415592
 c     -0.99061162     1.27875605     0.96054427
 c     -0.38839619     1.26063792    -0.41436914
 c      1.09193420     0.82446939    -0.52315223
 h     -0.19520298    -2.07973154     0.55228287
 h     -1.82416598     1.88302982     1.00499021
 h     -0.79587612     2.09291383    -1.27997903
 h      1.73385231     1.75333990    -0.71259726
 o      2.30883214    -1.23506652     0.26877421
 h      2.98932438    -1.24100297    -0.33695332
 c     -2.35092301    -0.57980028    -0.70320461
 h     -2.11460378    -1.41577730    -1.54744745
 h     -3.14655003    -0.91249600     0.04511426
 h     -2.77651672     0.13623649    -1.43681794
 h     -0.27272223     1.23423530     1.90125697
          17

 c      1.20195779    -0.51494734     0.00184076
 c     -0.09872250    -0.92622885     0.41466333
 c     -1.14713436     0.13269041     0.02768652
 c     -0.97374237     1.28872356     0.98178251
 c     -0.39597609     1.26059036    -0.41606974
 c      1.08878347     0.82542007    -0.53376798
 h     -0.17315707    -2.08319508     0.57105837
 h     -1.84263867     1.84206046     0.98464546
 h     -0.78493989     2.07240916    -1.31721966
 h      1.78246264     1.74689596    -0.71062102
 o      2.30265145    -1.22675548     0.27899185
 h      2.96062289    -1.20065855    -0.34258063
 c     -2.34656803    -0.58412667    -0.70509346
 h     -2.11725444    -1.42653816    -1.57550559
 h     -3.11606348    -0.91617843    -0.02009435
 h     -2.77262413     0.14337925    -1.43589062
 h     -0.24268347     1.20667742     1.88939100
          17

 c      1.18305016    -0.52115803    -0.00483064
 c     -0.09308235    -0.93905394     0.40710136
 c     -1.14410350     0.13610855     0.03119609
 c     -0.95529636     1.29811434     1.00400482
 c     -0.40158954     1.26217268    -0.42099375
 c      1.08437091     0.82753473    -0.54289563
 h     -0.15595799    -2.06653260     0.59622399
 h     -1.87897394     1.81782268     0.97264969
 h     -0.76541758     2.03032734    -1.32857424
 h      1.82751701     1.71926211    -0.70939319
 o      2.29456310    -1.21866566     0.29074038
 h      2.95741939    -1.15623656    -0.37342038
 c     -2.34189936    -0.58809874    -0.70893029
 h     -2.11754721    -1.42261453    -1.57813907
 h     -3.08814967    -0.92284931    -0.08324077
 h     -2.77081086     0.15145911    -1.42766256
 h     -0.22770819     1.18120477     1.86314829
          17

 c      1.16458393    -0.52566944    -0.01183509
 c     -0.08724608    -0.95195086     0.39773879
 c     -1.14077963     0.13511893     0.03480044
 c     -0.93660924     1.30708122     1.02602933
 c     -0.40499438     1.26520502    -0.42889820
 c      1.07880740     0.83054443    -0.55042613
 h     -0.14450129    -2.03485640     0.62761945
 h     -1.92238342     1.80537714     0.97109089
 h     -0.73964819     1.97028699    -1.31490329
 h      1.86582898     1.67084903    -0.70891423
 o      2.28556592    -1.21071483     0.30295225
 h      2.96479759    -1.10916165    -0.41412092
 c     -2.33582663    -0.59101728    -0.71569288
 h     -2.11443461    -1.40416095    -1.55648726
 h     -3.07697955    -0.93863652    -0.13062495
 h     -2.77069884     0.15984407    -1.41265483
 h     -0.22383288     1.15918222     1.82964101
          17

 c      1.14720660    -0.52836017    -0.01921487
 c     -0.08174790    -0.96404262     0.38672908
 c     -1.13704592     0.12981228     0.03857684
 c     -0.91956061     1.31589735     1.04630772
 c     -0.40596792     1.26908229    -0.43905826
 c      1.07210349     0.83395458    -0.55625459
 h     -0.13958747    -1.99719247     0.66594753
 h     -1.95934634     1.79890002     0.98184618
 h     -0.71168415     1.89969704    -1.28180505
 h      1.89629183     1.60493507    -0.70957732
 o      2.27670892    -1.20269806     0.31440802
 h      2.96695021    -1.06257851    -0.44684807
 c     -2.32780437    -0.59227411    -0.72549664
 h     -2.10613931    -1.37409057    -1.51509328
 h     -3.09058665    -0.96709883    -0.15462802
 h     -2.77236334     0.16877110    -1.39239859
 h     -0.22275501     1.14052292     1.79995064
          17

 c      1.13156441    -0.52916432    -0.02700270
 c     -0.07713804    -0.97433013     0.37419672
 c     -1.13275673     0.12052458     0.04254897
 c     -0.90589108     1.32474067     1.06324543
 c     -0.40417430     1.27259168    -0.44996356
 c      1.06415874     0.83709152    -0.56029191
 h     -0.14180388    -1.96466199     0.71293862
 h     -1.97974521     1.79461004     1.00598741
 h     -0.68854014     1.83207403    -1.24350797
 h      1.92016010     1.52725886    -0.71211295
 o      2.26856465    -1.19438088     0.32430630
 h      2.95545062    -1.01978916    -0.46040753
 c     -2.31856562    -0.59158003    -0.73704859
 h     -2.08981329    -1.33945408    -1.46312059
 h     -3.12267633    -1.00500278    -0.15928896
 h     -2.77623528     0.17909616    -1.36914637
 h     -0.21382587     1.12363448     1.78637336
          17

 c      1.11823905    -0.52808594    -0.03520364
 c     -0.07396578    -0.98213558     0.36032149
 c     -1.12778454     0.10777678     0.04668409
 c     -0.89654067     1.33357884     1.07586686
 c     -0.39908223     1.27394023    -0.45918956
 c      1.05477918     0.83919579    -0.56248508
 h     -0.15123187    -1.94528931     0.77021618
 h     -1.97830146     1.79086005     1.04343721
 h     -0.68068535     1.78720610    -1.22492028
 h      1.94095785     1.44516744    -0.71750744
 o      2.26129308    -1.18556312     0.33226684
 h      2.92839311    -0.98331514    -0.45030775
 c     -2.30965696    -0.58861270    -0.74811249
 h     -2.06129374    -1.31266295    -1.41492814
 h     -3.15864459    -1.04473558    -0.15472624
 h     -2.78278290     0.19166413    -1.34535663
 h     -0.19052421     1.10707412     1.79550070
          17

 c      1.10768211    -0.52521802    -0.04377527
 c     -0.07277048    -0.98757015     0.34554905
 c     -1.12207514     0.09220454     0.05091683
 c     -0.89119499     1.34202650     1.08429245
 c     -0.39037659     1.27176423    -0.46467343
 c      1.04380955     0.83959253    -0.56285122
 h     -0.16699893    -1.93851168     0.83659529
 h     -1.95428013     1.78765400     1.09298593
 h     -0.69681847     1.77996533    -1.24713691
 h      1.96309598     1.36589128    -0.72675146
 o      2.25474503    -1.17611636     0.33826729
 h      2.88895744    -0.95442867    -0.41773619
 c     -2.30252999    -0.58284846    -0.75655396
 h     -2.01610670    -1.30782785    -1.38566507
 h     -3.18569169    -1.07936885    -0.14967434
 h     -2.79208367     0.20663439    -1.32319879
 h     -0.15613118     1.09193175     1.82312562
          17

 c      1.10014730    -0.52076854    -0.05260485
 c     -0.07402572    -0.99144405     0.33068570
 c     -1.11567963     0.07451560     0.05518364
 c     -0.88854886     1.34938137     1.08939809
 c     -0.37880788     1.26655735    -0.46692145
 c      1.03140895     0.83787983    -0.56152150
 h     -0.18714930    -1.93618474     0.90666040
 h     -1.91146970     1.78651092     1.15255021
 h     -0.73386613     1.80403376    -1.30157602
 h      1.98893021     1.29450872    -0.74037081
 o      2.24844903    -1.16603790     0.34268989
 h      2.84576118    -0.93240443    -0.37026482
 c     -2.29793911    -0.57440291    -0.76147027
 h     -1.95364719    -1.32871215    -1.38027409
 h     -3.19608755    -1.10454678    -0.14936848
 h     -2.80357646     0.22326417    -1.30430322
 h     -0.12056070     1.08151761     1.85821074
          17

 c      1.09562982    -0.51508398    -0.06149254
 c     -0.07800871    -0.99471222     0.31670133
 c     -1.10876303     0.05548914     0.05942628
 c     -0.88688038     1.35479875     1.09212889
 c     -0.36598115     1.25990674    -0.46802277
 c      1.01826107     0.83399366    -0.55877376
 h     -0.20918620    -1.92887401     0.97272177
 h     -1.85845957     1.79063155     1.21975149
 h     -0.77975300     1.84090300    -1.36131570
 h      2.01640889     1.23327344    -0.75802114
 o      2.24154750    -1.15552645     0.34641360
 h      2.81389224    -0.91340961    -0.32319867
 c     -2.29571107    -0.56454446    -0.76340822
 h     -1.88071583    -1.36308891    -1.39022157
 h     -3.18637544    -1.11816618    -0.15618001
 h     -2.81611392     0.24020354    -1.28970335
 h     -0.09329997     1.07904578     1.88999749
          17

 c      1.09386167    -0.50864529    -0.07016350
 c     -0.08468295    -0.99807301     0.30445875
 c     -1.10160773     0.03596912     0.06357056
 c     -0.88446603     1.35744182     1.09311738
 c     -0.35350976     1.25310131    -0.46951789
 c      1.00547808     0.82810377    -0.55501666
 h     -0.23079195    -1.91031903     1.02770671
 h     -1.80733994     1.80459765     1.29278413
 h     -0.82338175     1.87599570    -1.40591601
 h      2.03988854     1.18275747    -0.77853132
 o      2.23303280    -1.14494380     0.35053082
 h      2.81099490    -0.89126004    -0.29482702
 c     -2.29511215    -0.55479239    -0.76340039
 h     -1.80794336    -1.39400668    -1.40390946
 h     -3.15632602    -1.11991683    -0.17039486
 h     -2.82815577     0.25588910    -1.27982805
 h     -0.08000463     1.08622993     1.91114075
          17

 c      1.09437572    -0.50203674    -0.07830625
 c     -0.09367237    -1.00188582     0.29457302
 c     -1.09460085     0.01683311     0.06751248
 c     -0.88010146     1.35670462     1.09266053
 c     -0.34270673     1.24688837    -0.47206108
 c      0.99427473     0.82048137    -0.55073014
 h     -0.25022406    -1.87830065     1.06672545
 h     -1.76813119     1.83221411     1.37052883
 h     -0.85767562     1.90129690    -1.42543069
 h      2.05317572     1.14325953    -0.80036313
 o      2.22265614    -1.13444268     0.35531039
 h      2.84261873    -0.86355016    -0.28965567
 c     -2.29527496    -0.54608655    -0.76231925
 h     -1.74459019    -1.40957956    -1.41392688
 h     -3.10879138    -1.11140277    -0.19036559
 h     -2.83801530     0.26883099    -1.27455970
 h     -0.08227199     1.10305942     1.91779930
          17

 c      1.09659206    -0.49589951    -0.08560868
 c     -0.10431608    -1.00622365     0.28737806
 c     -1.08819831    -0.00104288     0.07111743
 c     -0.87369078     1.35253358     1.09094165
 c     -0.33457041     1.24165221    -0.47578585
 c      0.98566269     0.81144809    -0.54640228
 h     -0.26642521    -1.83410004     1.08758570
 h     -1.74173270     1.87288162     1.45052865
 h     -0.87865412     1.91297493    -1.41636521
 h      2.05197291     1.11534263    -0.82209714
 o      2.21136788    -1.12374675     0.35985656
 h      2.89516696    -0.83530878    -0.29289849
 c     -2.29525993    -0.53865150    -0.76089549
 h     -1.69689670    -1.40401723    -1.41716578
 h     -3.05042464    -1.09686977    -0.21199751
 h     -2.84416859     0.27783952    -1.27337880
 h     -0.09809215     1.12794540     1.90925375
          17

 c      1.09988159    -0.49088316    -0.09177814
 c     -0.11575831    -1.01091770     0.28291511
 c     -1.08287366    -0.01681231     0.07423093
 c     -0.86619766     1.34549553     1.08818690
 c     -0.32977262     1.23753164    -0.48056844
 c      0.98026563     0.80138730    -0.54248318
 h     -0.27906441    -1.78207804     1.09116983
 h     -1.72056698     1.92075964     1.52711697
 h     -0.88439407     1.90964166    -1.37878218
 h      2.03486625     1.09976657    -0.84275013
 o      2.20045156    -1.11252761     0.36317983
 h      2.94982197    -0.81303023    -0.28763782
 c     -2.29395903    -0.53210537    -0.75990109
 h     -1.66845311    -1.37573065    -1.41317753
 h     -2.99231400    -1.08400655    -0.22813039
 h     -2.84557728     0.28221545    -1.27553376
 h     -0.12200287     1.15791179     1.88805084
          17

 c      1.10361374    -0.48759302    -0.09655864
 c     -0.12704590    -1.01555702     0.28089523
 c     -1.07906159    -0.02968257     0.07669831
 c     -0.85901788     1.33646291     1.08449084
 c     -0.32859778     1.23442381    -0.48608860
 c      0.97821841     0.79075939    -0.53935201
 h     -0.28861742    -1.72964314     1.08209231
 h     -1.69598545     1.96807834     1.59293888
 h     -0.87485595     1.89200482    -1.31561186
 h      2.00350620     1.09734409    -0.86197599
 o      2.19087881    -1.10067570     0.36479919
 h      2.99305017    -0.80034876    -0.26457429
 c     -2.29023810    -0.52568852    -0.76012196
 h     -1.66063580    -1.32598681    -1.40321858
 h     -2.94778115    -1.08275112    -0.22978948
 h     -2.84195329     0.28190443    -1.28019156
 h     -0.14511083     1.18893421     1.86047557
          17

 c      1.10719979    -0.48652687    -0.09975666
 c     -0.13722464    -1.01949586     0.28067094
 c     -1.07710367    -0.03894949     0.07838660
 c     -0.85347655     1.32626138     1.07963955
 c     -0.33082599     1.23187797    -0.49171415
 c      0.97913079     0.78008354    -0.53729084
 h     -0.29640749    -1.68694592     1.06909017
 h     -1.66296862     2.00834279     1.64163270
 h     -0.85289143     1.86402286    -1.23392750
 h      1.96249689     1.10891723    -0.88021447
 o      2.18325553    -1.08830003     0.36468418
 h      3.01761451    -0.79805219    -0.22118304
 c     -2.28359115    -0.51878108    -0.76188134
 h     -1.67233709    -1.25880302    -1.39029755
 h     -2.92485089    -1.09938472    -0.21175507
 h     -2.83391373     0.27764603    -1.28657463
 h     -0.15620458     1.21673953     1.83585809
          17

 c      1.11013239    -0.48800857    -0.10126956
 c     -0.14545228    -1.02201194     0.28138659
 c     -1.07721250    -0.04404786     0.07920208
 c     -0.85044502     1.31546470     1.07336716
 c     -0.33554862     1.22885904    -0.49624703
 c      0.98215352     0.76988521    -0.53647187
 h     -0.30423295    -1.66468126     1.06309618
 h     -1.62038053     2.03734427     1.66903230
 h     -0.82669511     1.83589906    -1.14791538
 h      1.91875254     1.13534422    -0.89869449
 o      2.17787578    -1.07568129     0.36312073
 h      3.02168025    -0.80480582    -0.15960405
 c     -2.27474994    -0.51132259    -0.76447102
 h     -1.69879000    -1.18205547    -1.38019506
 h     -2.92011174    -1.13042871    -0.17820121
 h     -2.82298792     0.27106955    -1.29404595
 h     -0.14588616     1.23809154     1.82236101
          17

 c      1.11202052    -0.49213385    -0.10110849
 c     -0.15115058    -1.02271118     0.28246910
 c     -1.07946319    -0.04461351     0.07909975
 c     -0.84992897     1.30434336     1.06589640
 c     -0.34108828     1.22355591    -0.49781870
 c      0.98622593     0.76064484    -0.53698410
 h     -0.31324192    -1.66901808     1.07114968
 h     -1.56979191     2.05300466     1.67317208
 h     -0.81174911     1.82690760    -1.08020280
 h      1.87948255     1.17713009    -0.91891155
 o      2.17465997    -1.06325983     0.36066750
 h      3.00957305    -0.81723203    -0.08600446
 c     -2.26540473    -0.50341108    -0.76625500
 h     -1.73015118    -1.10882372    -1.38299612
 h     -2.92334966    -1.16571444    -0.13983309
 h     -2.81142187     0.26454832    -1.30203061
 h     -0.11251303     1.25151398     1.82069171
          17

 c      1.11261557    -0.49875330    -0.09940250
 c     -0.15412553    -1.02187049     0.28409507
 c     -1.08379354    -0.04054278     0.07809384
 c     -0.85104618     1.29293334     1.05801772
 c     -0.34579258     1.21420934    -0.49490977
 c      0.99048248     0.75280481    -0.53891792
 h     -0.32284826    -1.69736392     1.09067324
 h     -1.51460549     2.05523213     1.65414567
 h     -0.82282189     1.85651234    -1.05006663
 h      1.84884803     1.23328680    -0.94136914
 o      2.17297336    -1.05164464     0.35814805
 h      2.99432400    -0.82955195    -0.01058954
 c     -2.25740503    -0.49485339    -0.76534443
 h     -1.75335372    -1.05483316    -1.41194335
 h     -2.92532049    -1.19562763    -0.10705659
 h     -2.80177614     0.26073944    -1.30978990
 h     -0.06330788     1.25661789     1.82346586
          17

 c      1.11181818    -0.50749323    -0.09638262
 c     -0.15453926    -1.02025478     0.28699662
 c     -1.08999266    -0.03203459     0.07627387
 c     -0.85248850     1.28108180     1.05056191
 c     -0.34965525     1.20119494    -0.48814249
 c      0.99454152     0.74681779    -0.54244173
 h     -0.33112935    -1.74039388     1.11181793
 h     -1.45981310     2.04631258     1.61435402
 h     -0.85580426     1.92057311    -1.05249305
 h      1.82587352     1.29998510    -0.96445793
 o      2.17165313    -1.04155117     0.35648356
 h      2.99698000    -0.83435247     0.05490231
 c     -2.25178947    -0.48575362    -0.76071888
 h     -1.76151053    -1.02770121    -1.47349972
 h     -2.92049217    -1.21411046    -0.08684858
 h     -2.79634060     0.26186788    -1.31619115
 h     -0.00919034     1.25326349     1.82125630
          17

 c      1.10965413    -0.51778147    -0.09236391
 c     -0.15279256    -1.01864549     0.29188722
 c     -1.09769541    -0.01958331     0.07381149
 c     -0.85292562     1.26839936     1.04392544
 c     -0.35384674     1.18670184    -0.47948454
 c      0.99838431     0.74313440    -0.54776841
 h     -0.33611333    -1.78757649     1.12440409
 h     -1.41216176     2.03183708     1.55901285
 h     -0.89309990     1.99517058    -1.06750247
 h      1.80600972     1.37065877    -0.98485358
 o      2.16998813    -1.03352410     0.35620046
 h      3.03114429    -0.82691213     0.10496949
 c     -2.24836156    -0.47704600    -0.75312482
 h     -1.76028345    -1.02016378    -1.55711286
 h     -2.90662826    -1.21839472    -0.08267239
 h     -2.79644060     0.26888032    -1.31956218
 h      0.04009853     1.24146063     1.80746879
          17

 c      1.10623400    -0.52888220    -0.08772610
 c     -0.14942974    -1.01756436     0.29914232
 c     -1.10641447    -0.00392992     0.07094656
 c     -0.85117153     1.25423315     1.03799832
 c     -0.35916226     1.17274320    -0.47054846
 c      1.00202388     0.74208734    -0.55503405
 h     -0.33652899    -1.83057652     1.12179880
 h     -1.37986098     2.02113454     1.49590900
 h     -0.92116006     2.05960525    -1.08008151
 h      1.78450587     1.43785764    -0.99910584
 o      2.16884840    -1.02769117     0.35721829
 h      3.08529723    -0.80902237     0.14365680
 c     -2.24650337    -0.46972136    -0.74435552
 h     -1.75949200    -1.01960191    -1.64330648
 h     -2.88399296    -1.20838202    -0.09505233
 h     -2.80201443     0.28095467    -1.31774445
 h      0.07761605     1.22152979     1.77931735
          17

 c      1.10175672    -0.53997770    -0.08286563
 c     -0.14506061    -1.01723290     0.30877601
 c     -1.11561161     0.01399432     0.06795926
 c     -0.84639433     1.23792202     1.03247676
 c     -0.36570168     1.16061238    -0.46237298
 c      1.00530726     0.74377388    -0.56420481
 h     -0.33191889    -1.86406833     1.10132566
 h     -1.37011579     2.02432201     1.43267602
 h     -0.93368494     2.10240278    -1.08290308
 h      1.75852670     1.49522544    -1.00491858
 o      2.16984229    -1.02394869     0.35932216
 h      3.13572779    -0.78554992     0.17664932
 c     -2.24580991    -0.46411306    -0.73616097
 h     -1.76532118    -1.01698933    -1.71610056
 h     -2.85517377    -1.18674494    -0.12173115
 h     -2.81189236     0.29592331    -1.30850812
 h      0.09918671     1.19416602     1.73714561
          17

 c      1.09655642    -0.55027431    -0.07813073
 c     -0.14028034    -1.01760552     0.32050601
 c     -1.12478401     0.03311387     0.06512679
 c     -0.83853070     1.21944853     1.02731563
 c     -0.37310404     1.15110845    -0.45571411
 c      1.00789354     0.74801460    -0.57505499
 h     -0.32258246    -1.88572997     1.06365847
 h     -1.38426834     2.04468132     1.37242828
 h     -0.92879038     2.11837110    -1.07311007
 h      1.72759731     1.53858000    -1.00157996
 o      2.17408590    -1.02217472     0.36242258
 h      3.16501522    -0.76037955     0.20655782
 c     -2.24598739    -0.45984980    -0.72996886
 h     -1.78001861    -1.00769152    -1.76603515
 h     -2.82554626    -1.15971895    -0.15726518
 h     -2.82455284     0.31129746    -1.29016699
 h      0.10347373     1.16039420     1.68389550
          17

 c      1.09112501    -0.55909314    -0.07376883
 c     -0.13558897    -1.01837944     0.33379519
 c     -1.13353785     0.05225792     0.06268587
 c     -0.82853436     1.19980069     1.02275584
 c     -0.38075669     1.14473692    -0.45121634
 c      1.00930184     0.75436920    -0.58718606
 h     -0.30958070    -1.89644686     1.01242340
 h     -1.41557121     2.07436728     1.31349995
 h     -0.90692520     2.10603633    -1.05020744
 h      1.69339250     1.56635937    -0.98995482
 o      2.18192989    -1.02225500     0.36648519
 h      3.16559095    -0.73560708     0.23366505
 c     -2.24660363    -0.45602937    -0.72698172
 h     -1.80358714    -0.98977270    -1.78853475
 h     -2.80349142    -1.13756217    -0.19291490
 h     -2.83883134     0.32519897    -1.26204816
 h      0.09283521     1.12141547     1.62516947
          17

 c      1.08608384    -0.56591601    -0.06990356
 c     -0.13132863    -1.01896418     0.34787000
 c     -1.14162418     0.07023114     0.06080528
 c     -0.81812613     1.18047000     1.01887649
 c     -0.38790815     1.14173363    -0.44939956
 c      1.00896694     0.76216097    -0.60005509
 h     -0.29479707    -1.90090464     0.95401879
 h     -1.45320770     2.10028343     1.25397997
 h     -0.87029900     2.06710819    -1.01558202
 h      1.65948661     1.57986472    -0.97234779
 o      2.19304528    -1.02408216     0.37145278
 h      3.13827463    -0.71155986     0.25714784
 c     -2.24714257    -0.45158334    -0.72808103
 h     -1.83478920    -0.96282029    -1.78239516
 h     -2.79810811    -1.13186220    -0.21904325
 h     -2.85434254     0.33691464    -1.22466610
 h      0.07469458     1.07829491     1.56954259
          17

 c      1.08210414    -0.57039929    -0.06653951
 c     -0.12766055    -1.01849346     0.36178849
 c     -1.14892473     0.08590992     0.05957444
 c     -0.80933242     1.16280300     1.01535259
 c     -0.39368073     1.14188764    -0.45049429
 c      1.00629369     0.77050770    -0.61301435
 h     -0.28081388    -1.90763126     0.89678390
 h     -1.48736280     2.11169406     1.19442515
 h     -0.82359037     2.00819291    -0.97343305
 h      1.63107396     1.58332665    -0.95227063
 o      2.20645181    -1.02762029     0.37723574
 h      3.09241220    -0.68606845     0.27553380
 c     -2.24749655    -0.44595979    -0.73335726
 h     -1.87131712    -0.92767067    -1.74966548
 h     -2.81308480    -1.14786477    -0.23095901
 h     -2.87160313     0.34704747    -1.17959664
 h      0.06142494     1.03157355     1.52785122
          17

 c      1.07980357    -0.57236370    -0.06359177
 c     -0.12461813    -1.01607399     0.37466330
 c     -1.15540347     0.09833895     0.05899401
 c     -0.80382818     1.14774494     1.01174137
 c     -0.39697650     1.14413438    -0.45414674
 c      1.00075053     0.77841401    -0.62538820
 h     -0.27022093    -1.92624426     0.84835067
 h     -1.51136638     2.10287111     1.13741048
 h     -0.77580962     1.94512189    -0.93320681
 h      1.61414587     1.58310300    -0.93381657
 o      2.22053752    -1.03302950     0.38373925
 h      3.04665841    -0.65294375     0.28678760
 c     -2.24835612    -0.43947202    -0.74174928
 h     -1.90934888    -0.88705189    -1.69724173
 h     -2.84286361    -1.17944697    -0.23206528
 h     -2.89180809     0.35716023    -1.12905813
 h      0.06475924     0.98142184     1.50940433
          17

 c      1.07964109    -0.57177519    -0.06093065
 c     -0.12222391    -1.01134036     0.38597999
 c     -1.16105743     0.10679495     0.05897336
 c     -0.80209489     1.13574120     1.00801833
 c     -0.39642673     1.14622023    -0.45919481
 c      0.99205545     0.78500239    -0.63660514
 h     -0.26441415    -1.96103358     0.81195212
 h     -1.52191820     2.07273706     1.08634688
 h     -0.74143353     1.90661210    -0.91157104
 h      1.61350938     1.58508524    -0.92042577
 o      2.23358074    -1.04063668     0.39086011
 h      3.02205974    -0.60294812     0.28897742
 c     -2.25096401    -0.43263960    -0.75117509
 h     -1.94269555    -0.84711817    -1.64018507
 h     -2.87712058    -1.21458835    -0.22955592
 h     -2.91616475     0.36883874    -1.07532721
 h      0.08579942     0.92915177     1.51625696
          17

 c      1.08184064    -0.56873178    -0.05842000
 c     -0.12055549    -1.00481326     0.39567805
 c     -1.16588300     0.11080048     0.05935761
 c     -0.80330925     1.12667448     1.00468003
 c     -0.39102585     1.14590388    -0.46437948
 c      0.98042814     0.78981141    -0.64633122
 h     -0.26301116    -2.00665430     0.78563192
 h     -1.51900245     2.02424343     1.04475610
 h     -0.73328448     1.92024268    -0.92401338
 h      1.63011069     1.59106976    -0.91357564
 o      2.24504900    -1.05036699     0.39838692
 h      3.02254311    -0.53321745     0.28237158
 c     -2.25670085    -0.42539087    -0.75883351
 h     -1.96259889    -0.81831532    -1.60354201
 h     -2.90682267    -1.24298172    -0.22940540
 h     -2.94497894     0.38258351    -1.02035861
 h      0.11331666     0.87848957     1.54253748
          17

 c      1.08638272    -0.56346419    -0.05591986
 c     -0.11968159    -0.99756894     0.40389742
 c     -1.16984649     0.11011643     0.05998413
 c     -0.80609970     1.11992763     1.00234155
 c     -0.38138472     1.14379969    -0.47001679
 c      0.96672357     0.79288035    -0.65449770
 h     -0.26457867    -2.05172868     0.76540102
 h     -1.50624669     1.96448344     1.01593376
 h     -0.74813257     1.97926003    -0.96549457
 h      1.65991635     1.59748653    -0.91259687
 o      2.25583544    -1.06129554     0.40594514
 h      3.03123923    -0.45445761     0.27043275
 c     -2.26662904    -0.41728094    -0.76230353
 h     -1.96180006    -0.81000681    -1.61076078
 h     -2.92627153    -1.25855312    -0.23497014
 h     -2.97715839     0.39737670    -0.96585976
 h      0.13300897     0.83430680     1.57959562
          17

 c      1.09304069    -0.55633351    -0.05326173
 c     -0.11956027    -0.99065863     0.41072797
 c     -1.17284795     0.10477300     0.06071847
 c     -0.80907452     1.11445587     1.00140289
 c     -0.36932063     1.14252440    -0.47745581
 c      0.95229280     0.79452183    -0.66121222
 h     -0.26765419    -2.08534162     0.74818324
 h     -1.49167150     1.90524202     1.00254349
 h     -0.77200276     2.05254859    -1.01675210
 h      1.69570276     1.59804223    -0.91577525
 o      2.26694932    -1.07218138     0.41312027
 h      3.03054928    -0.38231090     0.25764711
 c     -2.28081890    -0.40854344    -0.76155794
 h     -1.94271985    -0.81927894    -1.65928157
 h     -2.93280231    -1.25895515    -0.24734727
 h     -3.01060349     0.41133131    -0.91355539
 h      0.13473771     0.80068092     1.62001386
          17

 c      1.10142055    -0.54780613    -0.05023769
 c     -0.12000127    -0.98480839     0.41613549
 c     -1.17472494     0.09509134     0.06144092
 c     -0.81095919     1.10893155     1.00197683
 c     -0.35670566     1.14403518    -0.48749421
 c      0.93870444     0.79503055    -0.66664982
 h     -0.27121349    -2.10036005     0.73257220
 h     -1.48702379     1.86161662     1.00613154
 h     -0.79376489     2.11580573    -1.06281700
 h      1.72997994     1.58724690    -0.92152390
 o      2.27885477    -1.08200840     0.41956561
 h      3.01208618    -0.32871516     0.24764811
 c     -2.29841859    -0.40003227    -0.75857053
 h     -1.91627112    -0.83328541    -1.72446706
 h     -2.92626102    -1.24488031    -0.26588258
 h     -3.04300478     0.42269055    -0.86522886
 h      0.11382549     0.78012984     1.65858167
          17

 c      1.11100249    -0.53841545    -0.04661406
 c     -0.12068884    -0.98037354     0.41998331
 c     -1.17531063     0.08164479     0.06202218
 c     -0.81099017     1.10232394     1.00393829
 c     -0.34518125     1.14919865    -0.50016933
 c      0.92750079     0.79453552    -0.67098164
 h     -0.27472641    -2.09392670     0.71853246
 h     -1.50205840     1.84496226     1.02697490
 h     -0.80742505     2.15679626    -1.09605998
 h      1.75696545     1.56217295    -0.92890771
 o      2.29155310    -1.09009891     0.42502661
 h      2.97522204    -0.30021718     0.24283518
 c     -2.31832062    -0.39227417    -0.75525414
 h     -1.89306966    -0.84088654    -1.78378490
 h     -2.90897178    -1.22016596    -0.28833659
 h     -3.07244457     0.43043304    -0.82254078
 h      0.07024361     0.77356649     1.69217568
          17

 c      1.12118680    -0.52872269    -0.04215755
 c     -0.12122585    -0.97735646     0.42206599
 c     -1.17449787     0.06519299     0.06232124
 c     -0.80959829     1.09468002     1.00697923
 c     -0.33613779     1.15821440    -0.51508988
 c      0.91999307     0.79299002    -0.67433259
 h     -0.27812863    -2.06730456     0.70707359
 h     -1.53590948     1.85377572     1.06399399
 h     -0.81019850     2.17058754    -1.11332879
 h      1.77339656     1.52267430    -0.93772534
 o      2.30473608    -1.09611395     0.42934441
 h      2.92471848    -0.29813620     0.24439936
 c     -2.33938538    -0.38513009    -0.75283523
 h     -1.88001111    -0.83614413    -1.82455442
 h     -2.88607909    -1.19250511    -0.31067891
 h     -3.09772640     0.43445460    -0.78681366
 h      0.00814935     0.78025964     1.71991443
          17

 c      1.13134257    -0.51928047    -0.03666304
 c     -0.12117228    -0.97539486     0.42213114
 c     -1.17227714     0.04662185     0.06220268
 c     -0.80838470     1.08702965     1.01063423
 c     -0.33059198     1.17088200    -0.53168029
 c      0.91705040     0.79021916    -0.67674881
 h     -0.28185867    -2.02610040     0.70017029
 h     -1.57755069     1.87539198     1.11420570
 h     -0.80120847     2.15629953    -1.11397272
 h      1.77886705     1.47111960    -0.94850699
 o      2.31781983    -1.10013347     0.43247623
 h      2.87025220    -0.31744387     0.25207360
 c     -2.36041050    -0.37793424    -0.75209582
 h     -1.88096923    -0.81678271    -1.84123880
 h     -2.86522590    -1.17335924    -0.32722275
 h     -3.11850856     0.43549152    -0.75887120
 h     -0.06407777     0.79766016     1.74396433
          17

 c      1.14086538    -0.51059564    -0.02997850
 c     -0.12007117    -0.97374790     0.41989440
 c     -1.16874506     0.02689455     0.06155533
 c     -0.80932876     1.08057354     1.01423649
 c     -0.32898615     1.18661538    -0.54925396
 c      0.91889392     0.78597328    -0.67817576
 h     -0.28694683    -1.98051678     0.70082157
 h     -1.61472117     1.89599425     1.17286053
 h     -0.78137454     2.11657373    -1.09946714
 h      1.77616167     1.41215154    -0.96259224
 o      2.32990734    -1.10282756     0.43453449
 h      2.82690774    -0.34421418     0.26356116
 c     -2.38029864    -0.36993969    -0.75348450
 h     -1.89785978    -0.78258466    -1.83249271
 h     -2.85377459    -1.17416640    -0.33259047
 h     -3.13529647     0.43492007    -0.73894277
 h     -0.13454126     0.82154240     1.77027131
          17

 c      1.14926160    -0.50308388    -0.02202386
 c     -0.11748292    -0.97144541     0.41508058
 c     -1.16409917     0.00700552     0.06029363
 c     -0.81404311     1.07614440     1.01701877
 c     -0.33099092     1.20424484    -0.56692118
 c      0.92498834     0.77997990    -0.67846187
 h     -0.29490340    -1.94372476     0.71279343
 h     -1.63946531     1.90622903     1.23451482
 h     -0.75453772     2.05965747    -1.07462082
 h      1.77138578     1.35228637    -0.98223403
 o      2.33992081    -1.10539086     0.43576677
 h      2.81262729    -0.35692636     0.27486008
 c     -2.39845590    -0.36101649    -0.75689590
 h     -1.93100486    -0.73473014    -1.80015075
 h     -2.85410475    -1.19845775    -0.32559244
 h     -3.14929977     0.43450498    -0.72662087
 h     -0.19128350     0.84731305     1.80670759
          17

 c      1.15626115    -0.49702243    -0.01279940
 c     -0.11307628    -0.96780778     0.40756035
 c     -1.15863779    -0.01206794     0.05834099
 c     -0.82323163     1.07402745     1.01861175
 c     -0.33536301     1.22164738    -0.58334646
 c      0.93418021     0.77204322    -0.67741512
 h     -0.30688035    -1.92592682     0.73919432
 h     -1.64862941     1.90148206     1.29396048
 h     -0.72984577     2.00398493    -1.05034668
 h      1.77271679     1.29859271    -1.01034389
 o      2.34726760    -1.10853751     0.43632566
 h      2.83689121    -0.34277116     0.28385464
 c     -2.41495906    -0.35188448    -0.76147097
 h     -1.97865003    -0.67601783    -1.75019395
 h     -2.86253396    -1.23837828    -0.31071198
 h     -3.16209003     0.43605061    -0.72085663
 h     -0.22821677     0.87232085     1.85672567
          17

 c      1.16188928    -0.49253053    -0.00238038
 c     -0.10676552    -0.96308187     0.39757122
 c     -1.15275517    -0.02941748     0.05561253
 c     -0.83656671     1.07401690     1.01945071
 c     -0.34007431     1.23569044    -0.59664740
 c      0.94518955     0.76223074    -0.67494432
 h     -0.32222490    -1.92700019     0.77994369
 h     -1.64283566     1.88074965     1.34674320
 h     -0.72262296     1.97962258    -1.04473647
 h      1.78650381     1.25596936    -1.04921693
 o      2.35241384    -1.11149941     0.43608047
 h      2.89113477    -0.31372730     0.29320549
 c     -2.43036550    -0.34345827    -0.76560189
 h     -2.03558572    -0.61174054    -1.69578626
 h     -2.87340784    -1.28086869    -0.29489080
 h     -3.17506766     0.44092758    -0.72000495
 h     -0.24749496     0.89654425     1.91433647
          17

 c      1.16643193    -0.48959728     0.00909545
 c     -0.09875468    -0.95840860     0.38579631
 c     -1.14690518    -0.04425755     0.05201329
 c     -0.85309265     1.07562067     1.02043839
 c     -0.34344479     1.24406224    -0.60541024
 c      0.95722704     0.75101808    -0.67124218
 h     -0.33808924    -1.93682112     0.83073194
 h     -1.62577294     1.84598236     1.38960193
 h     -0.74391848     2.00771845    -1.07106576
 h      1.81261104     1.22466319    -1.09840814
 o      2.35631811    -1.11295300     0.43485459
 h      2.95802292    -0.29164582     0.30651410
 c     -2.44556097    -0.33616967    -0.76692746
 h     -2.09194079    -0.54999798    -1.66048772
 h     -2.88253272    -1.31477402    -0.28409882
 h     -3.18897299     0.44967938    -0.72194061
 h     -0.25531221     0.92075184     1.96773579
          17

 c      1.17033847    -0.48813220     0.02144543
 c     -0.08943762    -0.95513952     0.37316972
 c     -1.14153342    -0.05596462     0.04745433
 c     -0.87162068     1.07816293     1.02230990
 c     -0.34557331     1.24771653    -0.61016127
 c      0.97015407     0.73918818    -0.66683158
 h     -0.35076190    -1.94298069     0.88496169
 h     -1.60416779     1.80218742     1.42111359
 h     -0.78537803     2.07232158    -1.12051394
 h      1.84426110     1.20089824    -1.15387356
 o      2.35976370    -1.11207029     0.43262271
 h      3.02273106    -0.29121721     0.32517624
 c     -2.46139759    -0.33005400    -0.76302565
 h     -2.13699148    -0.49818958    -1.67087406
 h     -2.88782755    -1.33318522    -0.28219292
 h     -3.20377084     0.46199760    -0.72424238
 h     -0.25721193     0.94497772     2.00608466
          17

 c      1.17413227    -0.48799009     0.03445763
 c     -0.07929081    -0.95429636     0.36061648
 c     -1.13700350    -0.06408257     0.04187363
 c     -0.89084239     1.08076221     1.02528216
 c     -0.34742221     1.24902059    -0.61231829
 c      0.98409058     0.72757922    -0.66240180
 h     -0.35709615    -1.93657525     0.93628598
 h     -1.58798093     1.75770157     1.44251616
 h     -0.82997338     2.14205473    -1.17445417
 h      1.87259000     1.17985524    -1.20955908
 o      2.36322588    -1.10862447     0.42949263
 h      3.07553577    -0.31806851     0.34865451
 c     -2.47784783    -0.32531941    -0.75362039
 h     -2.16958723    -0.45680461    -1.73017274
 h     -2.88894495    -1.33317767    -0.29085240
 h     -3.21884625     0.47698423    -0.72447095
 h     -0.25658544     0.96846418     2.02257935
          17

 c      1.17834452    -0.48896899     0.04789894
 c     -0.06882403    -0.95642113     0.34890449
 c     -1.13354487    -0.06832505     0.03525279
 c     -0.90941690     1.08240530     1.02904170
 c     -0.34958175     1.24953071    -0.61286561
 c      0.99902502     0.71690376    -0.65859990
 h     -0.35508163    -1.91344521     0.97989824
 h     -1.58919679     1.72295150     1.45777210
 h     -0.86588310     2.19583961    -1.21998996
 h      1.89067454     1.15786949    -1.25962919
 o      2.36691488    -1.10282982     0.42564858
 h      3.11132633    -0.37121841     0.37536380
 c     -2.49405601    -0.32218860    -0.74103822
 h     -2.19789844    -0.42173568    -1.81253285
 h     -2.88694973    -1.31547669    -0.30965832
 h     -3.23308224     0.49323413    -0.72056741
 h     -0.25498887     0.99014236     2.01440953
          17

 c      1.18345880    -0.49080340     0.06151737
 c     -0.05854646    -0.96160327     0.33858904
 c     -1.13123442    -0.06859490     0.02761704
 c     -0.92634859     1.08232885     1.03303647
 c     -0.35217047     1.24989557    -0.61229222
 c      1.01469361     0.70767752    -0.65590883
 h     -0.34390526    -1.87352213     1.01292336
 h     -1.61703030     1.70573501     1.47099103
 h     -0.88730929     2.22373797    -1.25075858
 h      1.89485928     1.13303041    -1.29974909
 o      2.37075589    -1.09526583     0.42131375
 h      3.12995534    -0.44423161     0.40324563
 c     -2.50920908    -0.32034722    -0.72792334
 h     -2.22895922    -0.39039060    -1.88990822
 h     -2.88426593    -1.28484133    -0.33616193
 h     -3.24494989     0.50887950    -0.71113497
 h     -0.25267391     1.00901158     1.98202109
          17

 c      1.18985703    -0.49316849     0.07504322
 c     -0.04890682    -0.96951720     0.32997676
 c     -1.13000827    -0.06499440     0.01903027
 c     -0.94153470     1.08049219     1.03687623
 c     -0.35504241     1.25026751    -0.61084345
 c      1.03060384     0.70020442    -0.65459998
 h     -0.32398397    -1.82026925     1.03474193
 h     -1.67150410     1.70556441     1.48214927
 h     -0.89193815     2.22204023    -1.26410297
 h      1.88463999     1.10505692    -1.32754831
 o      2.37425850    -1.08688350     0.41671386
 h      3.13831936    -0.52503634     0.43031110
 c     -2.52273981    -0.31885874    -0.71612254
 h     -2.26558105    -0.36224512    -1.94527814
 h     -2.88481396    -1.25083185    -0.36594180
 h     -3.25295813     0.52200984    -0.69541451
 h     -0.24870199     1.02433954     1.92884776
          17

 c      1.19776627    -0.49569618     0.08818967
 c     -0.04021357    -0.97943051     0.32306826
 c     -1.12969804    -0.05781050     0.00959652
 c     -0.95583886     1.07750873     1.04033397
 c     -0.35791863     1.25054492    -0.60866398
 c      1.04607117     0.69457420    -0.65470487
 h     -0.29712052    -1.76060170     1.04766822
 h     -1.74304887     1.71436642     1.48687284
 h     -0.87942199     2.19048076    -1.25944580
 h      1.86241707     1.07513384    -1.34291860
 o      2.37643169    -1.07891119     0.41201927
 h      3.15185900    -0.59732477     0.45553499
 c     -2.53417328    -0.31639705    -0.70680734
 h     -2.30793540    -0.33755739    -1.97063347
 h     -2.89362241    -1.22690377    -0.39334355
 h     -3.25623044     0.53128375    -0.67309896
 h     -0.24054521     1.03577665     1.86154920
          17

 c      1.20720558    -0.49799068     0.10065012
 c     -0.03257966    -0.99023747     0.31749887
 c     -1.13007807    -0.04748116    -0.00053552
 c     -0.97060017     1.07411702     1.04302131
 c     -0.36041627     1.25042029    -0.60580770
 c      1.06023197     0.69066383    -0.65598051
 h     -0.26656529    -1.70462933     1.05769564
 h     -1.81862061     1.72256617     1.48053940
 h     -0.85113348     2.13181836    -1.23814115
 h      1.83347567     1.04586047    -1.34844528
 o      2.37632549    -1.07234335     0.40731205
 h      3.18645891    -0.64866716     0.47941685
 c     -2.54316065    -0.31185216    -0.70060928
 h     -2.35493381    -0.31664036    -1.96320774
 h     -2.91465766    -1.22448602    -0.41383415
 h     -3.25490378     0.53642494    -0.64413481
 h     -0.22374206     1.04345076     1.78966590
          17

 c      1.21794357    -0.49963769     0.11209683
 c     -0.02595836    -1.00065932     0.31261367
 c     -1.13090930    -0.03455867    -0.01117537
 c     -0.98705725     1.07082283     1.04439373
 c     -0.36197851     1.24925258    -0.60211834
 c      1.07207419     0.68816414    -0.65789749
 h     -0.23636951    -1.66359445     1.07365995
 h     -1.88691329     1.72320162     1.46097061
 h     -0.81109676     2.05353077    -1.20484101
 h      1.80573663     1.02107816    -1.34965628
 o      2.37422634    -1.06734853     0.40269825
 h      3.24021800    -0.68000923     0.50227224
 c     -2.54971621    -0.30511960    -0.69756147
 h     -2.40478744    -0.29959746    -1.92376145
 h     -2.94744332    -1.24416535    -0.42657684
 h     -3.25021879     0.53839329    -0.60854380
 h     -0.19340835     1.04805697     1.72281931
          17

 c      1.22951314    -0.50022094     0.12219374
 c     -0.02029449    -1.00970118     0.30787334
 c     -1.13197240    -0.01968053    -0.02211124
 c     -1.00579568     1.06784527     1.04415364
 c     -0.36171312     1.24576874    -0.59696021
 c      1.08059473     0.68667206    -0.65974756
 h     -0.20964234    -1.64493941     1.10249992
 h     -1.94016766     1.71267467     1.42847766
 h     -0.76805649     1.97152234    -1.17064109
 h      1.78808198     1.00504595    -1.35388625
 o      2.37160983    -1.06360992     0.39841116
 h      3.29437490    -0.70024233     0.52255064
 c     -2.55428103    -0.29714282    -0.69711682
 h     -2.45513119    -0.28624775    -1.85705818
 h     -2.98658010    -1.27506229    -0.43381854
 h     -3.24420524     0.53902697    -0.56629933
 h     -0.14887599     1.05082141     1.66594093
          17

 c      1.24129449    -0.49936390     0.13063071
 c     -0.01565292    -1.01705481     0.30338051
 c     -1.13309111    -0.00355272    -0.03313728
 c     -1.02642943     1.06518916     1.04244446
 c     -0.35832852     1.23793757    -0.58901351
 c      1.08515280     0.68586428    -0.66096384
 h     -0.18708256    -1.64801620     1.14308453
 h     -1.97434936     1.69029622     1.38509628
 h     -0.73646335     1.91185297    -1.15549038
 h      1.78643695     1.00064484    -1.36658550
 o      2.36997729    -1.06093423     0.39471932
 h      3.33098580    -0.71622952     0.53807223
 c     -2.55750278    -0.28913050    -0.69813154
 h     -2.50308486    -0.27608087    -1.77468592
 h     -3.02502535    -1.30338332    -0.43812229
 h     -3.23893780     0.54013649    -0.51737692
 h     -0.09726934     1.05318008     1.61776833
          17

 c      1.25261435    -0.49679111     0.13716389
 c     -0.01215764    -1.02297405     0.29986733
 c     -1.13414564     0.01304973    -0.04406287
 c     -1.04784219     1.06270043     1.03957065
 c     -0.35085018     1.22425940    -0.57718063
 c      1.08581061     0.68564305    -0.66146858
 h     -0.16765315    -1.66583043     1.18642502
 h     -1.98920014     1.65795164     1.33405368
 h     -0.72818791     1.89591774    -1.17759487
 h      1.80002323     1.00772484    -1.38719621
 o      2.37030181    -1.05934805     0.39182515
 h      3.34054454    -0.73080982     0.54735866
 c     -2.56002113    -0.28192813    -0.69856853
 h     -2.54576480    -0.26813417    -1.69957583
 h     -3.05693813    -1.31899204    -0.44092765
 h     -3.23561883     0.54243966    -0.46210988
 h     -0.05065757     1.05637584     1.57468239
          17

 c      1.26284059    -0.49238166     0.14164099
 c     -0.00985280    -1.02784197     0.29818921
 c     -1.13508290     0.02927567    -0.05469909
 c     -1.06863017     1.06005625     1.03569134
 c     -0.33982192     1.20594114    -0.56253178
 c      1.08329174     0.68609680    -0.66164491
 h     -0.15020761    -1.69022797     1.22177528
 h     -1.98877536     1.62018329     1.27953986
 h     -0.73830600     1.91514457    -1.23054809
 h      1.82209448     1.02346009    -1.40941481
 o      2.37297289    -1.05899287     0.38982685
 h      3.32172263    -0.74396686     0.55000388
 c     -2.56231046    -0.27587672    -0.69558652
 h     -2.58181982    -0.26087424    -1.66438914
 h     -3.07844748    -1.31672458    -0.44257770
 h     -3.23406405     0.54503975    -0.40171923
 h     -0.02036072     1.06128053     1.53453713
          17

 c      1.27146232    -0.48619462     0.14400860
 c     -0.00864907    -1.03190840     0.29894821
 c     -1.13591590     0.04423213    -0.06484482
 c     -1.08730953     1.05674133     1.03075065
 c     -0.32666332     1.18576237    -0.54760927
 c      1.07860743     0.68734895    -0.66198956
 h     -0.13423561    -1.71498400     1.24117165
 h     -1.98214980     1.58433826     1.22642982
 h     -0.75245110     1.94410386    -1.29120259
 h      1.84419894     1.04421817    -1.42540097
 o      2.37774569    -1.06006959     0.38869365
 h      3.28130432    -0.75329792     0.54692620
 c     -2.56459098    -0.27089827    -0.68752789
 h     -2.61240961    -0.25250968    -1.68752294
 h     -3.08750047    -1.29567777    -0.44263565
 h     -3.23302998     0.54591928    -0.33854504
 h     -0.01377722     1.06843316     1.49749643
          17

 c      1.27813709    -0.47846567     0.14430894
 c     -0.00834603    -1.03524138     0.30240539
 c     -1.13670900     0.05704736    -0.07428798
 c     -1.10247412     1.05213343     1.02457273
 c     -0.31251800     1.16598331    -0.53454366
 c      1.07274667     0.68945452    -0.66284410
 h     -0.11982549    -1.73635027     1.24049363
 h     -1.98219751     1.55949078     1.17938298
 h     -0.76023967     1.96436725    -1.34124294
 h      1.85949634     1.06698517    -1.42918013
 o      2.38361068    -1.06286918     0.38823599
 h      3.23588649    -0.75336583     0.54083301
 c     -2.56698320    -0.26657886    -0.67584791
 h     -2.63870960    -0.24175264    -1.75050426
 h     -3.08379019    -1.25870637    -0.44009909
 h     -3.23105071     0.54303575    -0.27569846
 h     -0.03367627     1.07814522     1.46542240
          17

 c      1.28268866    -0.46957459     0.14266684
 c     -0.00867746    -1.03774798     0.30850539
 c     -1.13756218     0.06692877    -0.08283280
 c     -1.11335138     1.04582522     1.01701828
 c     -0.29812684     1.14804194    -0.52467442
 c      1.06655786     0.69237369    -0.66432139
 h     -0.10745737    -1.75281745     1.21914173
 h     -1.99928756     1.55255846     1.14122152
 h     -0.75679970     1.96723946    -1.37110790
 h      1.86384955     1.08982842    -1.41767698
 o      2.38896306    -1.06778666     0.38813558
 h      3.20956367    -0.73574420     0.53591425
 c     -2.56953153    -0.26220579    -0.66323130
 h     -2.66048405    -0.22811925    -1.82078666
 h     -3.06906737    -1.21262877    -0.43354747
 h     -3.22708956     0.53516973    -0.21643279
 h     -0.07792583     1.09057837     1.44140195
          17

 c      1.28506267    -0.45998942     0.13927067
 c     -0.00935596    -1.03917636     0.31689045
 c     -1.13857839     0.07322017    -0.09032719
 c     -1.12057953     1.03800227     1.00803363
 c     -0.28403848     1.13283389    -0.51878621
 c      1.06071706     0.69597825    -0.66632250
 h     -0.09786470    -1.76509279     1.17979096
 h     -2.03296247     1.56361398     1.11207144
 h     -0.74050005     1.94977279    -1.37679724
 h      1.85588147     1.11193907    -1.39061130
 o      2.39278512    -1.07500155     0.38816805
 h      3.21614178    -0.69471512     0.53460142
 c     -2.57201932    -0.25679277    -0.65164039
 h     -2.67736061    -0.21172347    -1.87538917
 h     -3.04755353    -1.16861281    -0.42113302
 h     -3.22086394     0.52229653    -0.16352882
 h     -0.13863356     1.10584844     1.42983566
          17

 c      1.28529526    -0.45022560     0.13435949
 c     -0.01010620    -1.03908302     0.32689353
 c     -1.13980716     0.07546110    -0.09666708
 c     -1.12619366     1.02937075     0.99750566
 c     -0.27075287     1.12087951    -0.51726709
 c      1.05569667     0.70005218    -0.66855573
 h     -0.09196237    -1.77646938     1.12840431
 h     -2.07248361     1.58627209     1.09044346
 h     -0.71153186     1.91227841    -1.35759005
 h      1.83701230     1.13371261    -1.35032244
 o      2.39573693    -1.08397519     0.38840650
 h      3.24254044    -0.63568775     0.53452819
 c     -2.57398007    -0.24925336    -0.64219627
 h     -2.68941981    -0.19302436    -1.90249957
 h     -3.02518539    -1.14050761    -0.40074381
 h     -3.21293270     0.50558266    -0.11885646
 h     -0.20177552     1.12428472     1.43673521
          17

 c      1.28352447    -0.44084534     0.12822075
 c     -0.01068397    -1.03682044     0.33758536
 c     -1.14118685     0.07342886    -0.10179010
 c     -1.13254760     1.02072701     0.98521362
 c     -0.25874451     1.11232636    -0.52009735
 c      1.05171863     0.70427411    -0.67054147
 h     -0.09075360    -1.79301106     1.07367588
 h     -2.10537258     1.61246704     1.07458446
 h     -0.67173627     1.85801232    -1.31578940
 h      1.81170734     1.15700416    -1.30172821
 o      2.39911278    -1.09368306     0.38902089
 h      3.26527478    -0.57140965     0.53168339
 c     -2.57501336    -0.23894984    -0.63545915
 h     -2.69705881    -0.17263816    -1.89715006
 h     -3.00629237    -1.13837950    -0.37121210
 h     -3.20460531     0.48713791    -0.08316682
 h     -0.25147628     1.14658373     1.46857041
          17

 c      1.27999498    -0.43245567     0.12118468
 c     -0.01090091    -1.03169299     0.34800473
 c     -1.14252073     0.06714283    -0.10567959
 c     -1.14088220     1.01276440     0.97121564
 c     -0.24835226     1.10679278    -0.52667538
 c      1.04873657     0.70821027    -0.67165205
 h     -0.09507719    -1.82188403     1.02435761
 h     -2.12320842     1.63583014     1.06283921
 h     -0.62563828     1.79498356    -1.25866907
 h      1.78734615     1.18529378    -1.25186406
 o      2.40368515    -1.10314338     0.39006620
 h      3.26869297    -0.51344520     0.52373206
 c     -2.57512984    -0.22631172    -0.63148136
 h     -2.70083549    -0.15121084    -1.85864796
 h     -2.99006660    -1.16088266    -0.33427981
 h     -3.19770345     0.46957986    -0.05610440
 h     -0.28121140     1.17274011     1.52731279
          17

 c      1.27503505    -0.42567697     0.11360941
 c     -0.01067124    -1.02338782     0.35756637
 c     -1.14351250     0.05683849    -0.10837700
 c     -1.15075776     1.00617315     0.95630192
 c     -0.23954549     1.10304442    -0.53548936
 c      1.04656961     0.71140386    -0.67128026
 h     -0.10511349    -1.86657557     0.98457786
 h     -2.12249544     1.65245390     1.05358607
 h     -0.58261458     1.73987920    -1.20264730
 h      1.77226364     1.22283628    -1.20792146
 o      2.40960734    -1.11160302     0.39147548
 h      3.24680688    -0.46942604     0.51020020
 c     -2.57466375    -0.21268849    -0.62977726
 h     -2.70151951    -0.12932225    -1.79053039
 h     -2.97193247    -1.19637839    -0.29473665
 h     -3.19413827     0.45541305    -0.03646540
 h     -0.29952583     1.20018784     1.60547151
          17

 c      1.26902397    -0.42110296     0.10586225
 c     -0.01005455    -1.01236633     0.36626237
 c     -1.14384172     0.04293663    -0.10997399
 c     -1.16091584     1.00159258     0.94172890
 c     -0.23183088     1.09890918    -0.54406901
 c      1.04525690     0.71363235    -0.66914272
 h     -0.11994293    -1.92257863     0.95172816
 h     -2.10377887     1.66072214     1.04525259
 h     -0.55732794     1.71926489    -1.17430686
 h      1.77131790     1.27189152    -1.17373857
 o      2.41660978    -1.11855877     0.39310763
 h      3.20059406    -0.44306600     0.49184341
 c     -2.57391131    -0.19959853    -0.62924267
 h     -2.70042861    -0.10728313    -1.70309490
 h     -2.94782932    -1.23119571    -0.25826584
 h     -3.19532479     0.44635944    -0.02269144
 h     -0.32045408     1.22442283     1.68942175
          17

 c      1.26236339    -0.41927210     0.09829815
 c     -0.00924364    -0.99972650     0.37439256
 c     -1.14323806     0.02601344    -0.11057456
 c     -1.17015652     0.99939639     0.92863090
 c     -0.22508003     1.09286757    -0.55068086
 c      1.04534772     0.71515901    -0.66545020
 h     -0.13768818    -1.97924225     0.91998623
 h     -2.07104505     1.66132196     1.03644752
 h     -0.55941467     1.75120213    -1.19087575
 h      1.78250401     1.32980864    -1.14782235
 o      2.42408861    -1.12381173     0.39477802
 h      3.13692614    -0.43357964     0.47027336
 c     -2.57292194    -0.18826064    -0.62785425
 h     -2.70009851    -0.08456034    -1.61814618
 h     -2.91624534    -1.25515845    -0.22961792
 h     -3.20165730     0.44294617    -0.01340878
 h     -0.35360968     1.24119171     1.76627763
          17

 c      1.25544848    -0.42063744     0.09123100
 c     -0.00850241    -0.98672769     0.38220574
 c     -1.14151609     0.00677301    -0.11025536
 c     -1.17749034     0.99954323     0.91773979
 c     -0.22053990     1.08616125    -0.55634488
 c      1.04772243     0.71666404    -0.66071464
 h     -0.15614634    -2.02539299     0.88478627
 h     -2.03166189     1.65759074     1.02611043
 h     -0.58092734     1.82059369    -1.23680704
 h      1.79893360     1.38963773    -1.12545097
 o      2.43108422    -1.12760705     0.39627775
 h      3.06914293    -0.43365143     0.44772879
 c     -2.57149061    -0.17956703    -0.62266805
 h     -2.70463984    -0.05903631    -1.56928246
 h     -2.87796286    -1.26260770    -0.21203941
 h     -3.21238137     0.44459350    -0.00768567
 h     -0.40249579     1.24764793     1.82704749
          17

 c      1.24864060    -0.42550262     0.08489960
 c     -0.00810638    -0.97445806     0.38976858
 c     -1.13855600    -0.01395359    -0.10905838
 c     -1.18202457     1.00157466     0.90936076
 c     -0.21976974     1.08107529    -0.56296812
 c      1.05309671     0.71893987    -0.65542431
 h     -0.17335070    -2.05299238     0.84436369
 h     -1.99597150     1.65555514     1.01355659
 h     -0.60764404     1.89889390    -1.28589578
 h      1.81350560     1.44354206    -1.10208161
 o      2.43635650    -1.13071622     0.39741315
 h      3.01594196    -0.42830400     0.42648114
 c     -2.56942411    -0.17403324    -0.61171973
 h     -2.71715428    -0.02855793    -1.57965548
 h     -2.83533749    -1.25194918    -0.20715694
 h     -3.22595473     0.45012352    -0.00486561
 h     -0.46629389     1.24242372     1.86671659
          17

 c      1.24226408    -0.43394629     0.07943772
 c     -0.00830565    -0.96372699     0.39698744
 c     -1.13427186    -0.03522306    -0.10700824
 c     -1.18306183     1.00481281     0.90345141
 c     -0.22356066     1.07899978    -0.57159134
 c      1.06167747     0.72263691    -0.64986058
 h     -0.18784779    -2.05804207     0.79935635
 h     -1.97473862     1.66222187     0.99819149
 h     -0.63043437     1.96640118    -1.32202997
 h      1.82162665     1.48544726    -1.07496453
 o      2.43895505    -1.13393752     0.39807928
 h      2.99216601    -0.40307422     0.40767131
 c     -2.56694148    -0.17147170    -0.59643144
 h     -2.73527176     0.00467934    -1.63385219
 h     -2.79187215    -1.22563123    -0.21478062
 h     -3.24052604     0.45820696    -0.00435346
 h     -0.54135263     1.22533987     1.88372832
          17

 c      1.23663416    -0.44577130     0.07485901
 c     -0.00929533    -0.95503829     0.40365444
 c     -1.12861864    -0.05602850    -0.10415423
 c     -1.18051931     1.00875681     0.89968576
 c     -0.23189055     1.08036404    -0.58246941
 c      1.07308922     0.72813603    -0.64406205
 h     -0.19883307    -2.04059754     0.75213616
 h     -1.97385833     1.68135566     0.97892864
 h     -0.64523435     2.01305015    -1.33834531
 h      1.82168515     1.51198246    -1.04321298
 o      2.43897620    -1.13706455     0.39826989
 h      2.99635032    -0.36061933     0.39113050
 c     -2.56447385    -0.17102611    -0.57988940
 h     -2.75338180     0.03524696    -1.69833148
 h     -2.75204653    -1.19080065    -0.23274361
 h     -3.25415771     0.46740162    -0.00572239
 h     -0.62177401     1.19728796     1.88023930
          17

 c      1.23207249    -0.46050201     0.07106424
 c     -0.01117509    -0.94853880     0.40947404
 c     -1.12162144    -0.07536205    -0.10060682
 c     -1.17525861     1.01338031     0.89738354
 c     -0.24416886     1.08502040    -0.59544355
 c      1.08646037     0.73548627    -0.63785676
 h     -0.20633049    -2.00512271     0.70641512
 h     -1.99055847     1.71013537     0.95416983
 h     -0.65080431     2.03436262    -1.33284599
 h      1.81483264     1.52269711    -1.00748285
 o      2.43724826    -1.13902838     0.39799033
 h      3.01530618    -0.31849403     0.37671666
 c     -2.56227043    -0.17145879    -0.56450724
 h     -2.76704656     0.05873212    -1.74894003
 h     -2.72102072    -1.15986981    -0.25701097
 h     -3.26501356     0.47612660    -0.00872860
 h     -0.69952965     1.16028847     1.86336702
          17

 c      1.22887783    -0.47742913     0.06786661
 c     -0.01389776    -0.94392645     0.41407871
 c     -1.11340515    -0.09227658    -0.09654693
 c     -1.16883604     1.01899128     0.89533836
 c     -0.25945895     1.09248400    -0.61011628
 c      1.10056371     0.74436302    -0.63091336
 h     -0.21147860    -1.96133392     0.66700776
 h     -2.01578593     1.74106063     0.92285156
 h     -0.64756183     2.02927447    -1.30626798
 h      1.80487923     1.52028441    -0.96974168
 o      2.43454260    -1.13890859     0.39723056
 h      3.03662614    -0.29292193     0.36471075
 c     -2.56035689    -0.17142896    -0.55171678
 h     -2.77377905     0.07283640    -1.77370881
 h     -2.70367161    -1.14814740    -0.28282319
 h     -3.27169350     0.48285929    -0.01303006
 h     -0.76509466     1.11733414     1.84638561
          17

 c      1.22727799    -0.49568695     0.06502912
 c     -0.01723828    -0.94043767     0.41707108
 c     -1.10422173    -0.10594566    -0.09222307
 c     -1.16281748     1.02594187     0.89199855
 c     -0.27661876     1.10197652    -0.62585858
 c      1.11396113     0.75406534    -0.62280526
 h     -0.21667448    -1.92409393     0.63929312
 h     -2.03955889     1.76649261     0.88535938
 h     -0.63751755     2.00026591    -1.26198694
 h      1.79818674     1.51072179    -0.93303669
 o      2.43133230    -1.13631665     0.39599122
 h      3.05277679    -0.29247676     0.35539990
 c     -2.55868179    -0.17016568    -0.54217693
 h     -2.77235292     0.07686259    -1.76811815
 h     -2.70288777    -1.16531232    -0.30734267
 h     -3.27359995     0.48649905    -0.01785319
 h     -0.81013500     1.07133379     1.84580917
          17

 c      1.22739339    -0.51434278     0.06230464
 c     -0.02084857    -0.93721082     0.41814269
 c     -1.09446595    -0.11571345    -0.08794443
 c     -1.15810681     1.03452456     0.88640842
 c     -0.29432839     1.11225895    -0.64168981
 c      1.12519257     0.76364575    -0.61311436
 h     -0.22482725    -1.90887349     0.62780529
 h     -2.05427795     1.78125046     0.84343779
 h     -0.62515099     1.95589011    -1.20758677
 h      1.80258597     1.50220198    -0.90081203
 o      2.42783850    -1.13134117     0.39430202
 h      3.06059988    -0.31875976     0.34879374
 c     -2.55723443    -0.16815656    -0.53592316
 h     -2.76229271     0.07122988    -1.73206362
 h     -2.71833644    -1.20686158    -0.33116411
 h     -3.27114299     0.48668891    -0.02182505
 h     -0.83200817     1.02381880     1.87047087
          17

 c      1.22921945    -0.53247794     0.05946544
 c     -0.02443449    -0.93410112     0.41724644
 c     -1.08465748    -0.12112009    -0.08405834
 c     -1.15474873     1.04485528     0.87898980
 c     -0.31103176     1.12128364    -0.65608558
 c      1.13310714     0.77226640    -0.60159253
 h     -0.23732861    -1.92186204     0.63420364
 h     -2.05566117     1.78303635     0.79956349
 h     -0.61890749     1.91529930    -1.15734182
 h      1.82414160     1.50150835    -0.87540065
 o      2.42404957    -1.12449174     0.39223247
 h      3.06112695    -0.36714536     0.34446776
 c     -2.55602760    -0.16684456    -0.53257501
 h     -2.74380077     0.05733391    -1.66941748
 h     -2.74697733    -1.25764189    -0.35624815
 h     -3.26562185     0.48383451    -0.02309059
 h     -0.83500986     0.97589419     1.91287330
          17

 c      1.23261785    -0.54925090     0.05632018
 c     -0.02787775    -0.93208985     0.41465864
 c     -1.07538463    -0.12191317    -0.08090034
 c     -1.15226721     1.05671777     0.87096642
 c     -0.32503951     1.12630017    -0.66714908
 c      1.13724622     0.77961911    -0.58830152
 h     -0.25275215    -1.95481398     0.65646490
 h     -2.04281536     1.77221489     0.75636656
 h     -0.63049791     1.90736683    -1.13043318
 h      1.86293127     1.50945900    -0.85648419
 o      2.41964509    -1.11672417     0.38990304
 h      3.06081038    -0.42625694     0.34139226
 c     -2.55500887    -0.16776955    -0.53133688
 h     -2.71810097     0.03784674    -1.59009043
 h     -2.78457891    -1.30216008    -0.38351091
 h     -3.25874857     0.47874565    -0.01974193
 h     -0.82620310     0.93010912     1.95636454
          17

 c      1.23731265    -0.56393233     0.05272042
 c     -0.03114915    -0.93264947     0.41084395
 c     -1.06722085    -0.11807465    -0.07873545
 c     -1.14997911     1.06957793     0.86343694
 c     -0.33532642     1.12587427    -0.67392779
 c      1.13791463     0.78595719    -0.57357731
 h     -0.26814255    -1.99222113     0.69025928
 h     -2.01835249     1.75174494     0.71619221
 h     -0.66574909     1.94716882    -1.13577163
 h      1.91225725     1.52056559    -0.84127443
 o      2.41395651    -1.10936553     0.38748989
 h      3.07216855    -0.47908449     0.33786740
 c     -2.55400064    -0.17214173    -0.53062805
 h     -2.68803995     0.01747475    -1.51421522
 h     -2.82687867    -1.32997709    -0.41248798
 h     -3.25196516     0.47208182    -0.01048333
 h     -0.81161875     0.89015617     1.98644353
          17

 c      1.24288970    -0.57590731     0.04855661
 c     -0.03419324    -0.93693902     0.40626945
 c     -1.06063476    -0.10985159    -0.07771676
 c     -1.14705811     1.08268333     0.85708647
 c     -0.34222521     1.12165775    -0.67730080
 c      1.13584129     0.79171638    -0.55785039
 h     -0.28088418    -2.02049217     0.73082770
 h     -1.98863234     1.72724251     0.68066320
 h     -0.71635141     2.01508291    -1.16175974
 h      1.96237767     1.52737719    -0.82626856
 o      2.40641744    -1.10353507     0.38519066
 h      3.10682104    -0.51217303     0.33210585
 c     -2.55275063    -0.18080171    -0.52793860
 h     -2.65786948     0.00315795    -1.47276726
 h     -2.87008279    -1.33602278    -0.44192402
 h     -3.24588955     0.46393076     0.00472376
 h     -0.79534955     0.85964990     1.99457455
          17

 c      1.24879658    -0.58466767     0.04374715
 c     -0.03692374    -0.94549343     0.40128952
 c     -1.05591649    -0.09775385    -0.07786978
 c     -1.14256007     1.09518112     0.85226534
 c     -0.34660590     1.11626018    -0.67860886
 c      1.13178890     0.79719209    -0.54150879
 h     -0.28940131    -2.03129464     0.77401602
 h     -1.96318349     1.70643617     0.65031186
 h     -0.76918117     2.08148935    -1.19220527
 h      2.00450751     1.52434250    -0.80867655
 o      2.39748710    -1.09937353     0.38315186
 h      3.16117385    -0.52779532     0.32343269
 c     -2.55119423    -0.19401620    -0.52139614
 h     -2.63035897     0.00062767    -1.48847351
 h     -2.91105587    -1.31969054    -0.47021520
 h     -3.24025150     0.45382857     0.02449487
 h     -0.77984239     0.84145175     1.97742147
          17

 c      1.25436182    -0.58982821     0.03823700
 c     -0.03926010    -0.95823385     0.39610218
 c     -1.05315403    -0.08252959    -0.07910089
 c     -1.13567051     1.10635416     0.84904164
 c     -0.34910705     1.11145750    -0.67870731
 c      1.12636429     0.80245397    -0.52485657
 h     -0.29310606    -2.02129974     0.81664224
 h     -1.95154151     1.69676311     0.62489037
 h     -0.81487763     2.12742320    -1.21717170
 h      2.03256941     1.50894503    -0.78684688
 o      2.38856681    -1.09636407     0.38145673
 h      3.21773235    -0.53850387     0.31238354
 c     -2.54957961    -0.21108890    -0.51207343
 h     -2.60481650     0.00893131    -1.54861517
 h     -2.94759621    -1.28455734    -0.49566261
 h     -3.23430146     0.44118390     0.04651816
 h     -0.76610475     0.83738804     1.93583161
          17

 c      1.25887116    -0.59116533     0.03201460
 c     -0.04114124    -0.97454335     0.39073417
 c     -1.05228186    -0.06512962    -0.08123691
 c     -1.12619784     1.11598848     0.84706698
 c     -0.35008208     1.10820163    -0.67803000
 c      1.11997556     0.80737632    -0.50811733
 h     -0.29226152    -1.99147758     0.85676010
 h     -1.95758401     1.70132709     0.60480366
 h     -0.84817267     2.14416110    -1.23211616
 h      2.04348794     1.48143172    -0.76018437
 o      2.38103158    -1.09410098     0.38016561
 h      3.25970735    -0.55434779     0.29976789
 c     -2.54807686    -0.23054517    -0.50265691
 h     -2.58040324     0.02256516    -1.62089691
 h     -2.97903684    -1.23882778    -0.51684925
 h     -3.22723588     0.42566190     0.06821972
 h     -0.75343931     0.84790060     1.87505576
          17

 c      1.26167812    -0.58865430     0.02513508
 c     -0.04250163    -0.99331888     0.38502264
 c     -1.05315545    -0.04665068    -0.08406285
 c     -1.11486992     1.12455082     0.84534703
 c     -0.34973035     1.10698061    -0.67679884
 c      1.11281872     0.81167707    -0.49144377
 h     -0.28799549    -1.94693926     0.89417488
 h     -1.97667973     1.71718298     0.59226805
 h     -0.86627006     2.12883208    -1.23541144
 h      2.03724489     1.44442643    -0.72901741
 o      2.37574200    -1.09246375     0.37932560
 h      3.27760689    -0.57958146     0.28614805
 c     -2.54650940    -0.25055991    -0.49513607
 h     -2.55783692     0.03655372    -1.68073521
 h     -3.00707471    -1.19559185    -0.53313402
 h     -3.21848984     0.40737987     0.08730510
 h     -0.73863570     0.87144838     1.80627464
          17

 c      1.26230877    -0.58249611     0.01773844
 c     -0.04323438    -1.01303460     0.37859020
 c     -1.05560028    -0.02825010    -0.08733548
 c     -1.10308832     1.13295106     0.84221251
 c     -0.34817817     1.10799916    -0.67512210
 c      1.10484213     0.81493861    -0.47492338
 h     -0.28236328    -1.89681220     0.93117283
 h     -1.99935008     1.73817875     0.59041710
 h     -0.86794101     2.08215060    -1.22717743
 h      2.01723805     1.40281239    -0.69455746
 o      2.37298263    -1.09150731     0.37895912
 h      3.26917479    -0.61404859     0.27170434
 c     -2.54441838    -0.26929279    -0.49045345
 h     -2.53851761     0.04774361    -1.71551955
 h     -3.03564502    -1.17030377    -0.54491816
 h     -3.20796336     0.38699063     0.10216665
 h     -0.71512211     0.90415219     1.74764854
          17

 c      1.26053415    -0.57312692     0.01005412
 c     -0.04319928    -1.03195790     0.37088149
 c     -1.05942411    -0.01104676    -0.09079077
 c     -1.09234235     1.14207492     0.83591637
 c     -0.34547355     1.11115382    -0.67298194
 c      1.09571172     0.81663392    -0.45858876
 h     -0.27801480    -1.85242959     0.97253751
 h     -2.01669743     1.75866199     0.60151379
 h     -0.85369388     2.00850254    -1.20942120
 h      1.99069702     1.36361467    -0.65883519
 o      2.37243141    -1.09139737     0.37906625
 h      3.23929221    -0.65405769     0.25601010
 c     -2.54139574    -0.28548551    -0.48894327
 h     -2.52383119     0.05431253    -1.72017775
 h     -3.06777943    -1.17333140    -0.55313048
 h     -3.19614947     0.36562818     0.11207750
 h     -0.67452123     0.94143012     1.71889118
          17

 c      1.25639446    -0.56120119     0.00238562
 c     -0.04233201    -1.04864415     0.36141319
 c     -1.06440790     0.00396354    -0.09416308
 c     -1.08341419     1.15231275     0.82602403
 c     -0.34147662     1.11581843    -0.67010248
 c      1.08489375     0.81622782    -0.44245711
 h     -0.27690800    -1.82227460     1.02294501
 h     -2.02309914     1.77513580     0.62602037
 h     -0.82725511     1.91824669    -1.18760767
 h      1.96778583     1.33503845    -0.62428526
 o      2.37306810    -1.09243356     0.37966457
 h      3.20150280    -0.69214943     0.23742415
 c     -2.53749816    -0.29900127    -0.49069990
 h     -2.51494388     0.05528818    -1.69391584
 h     -3.10115705    -1.20309413    -0.55813751
 h     -3.18411583     0.34467029     0.11714026
 h     -0.61353777     0.98201610     1.72579454
          17

 c      1.25017139    -0.54754693    -0.00492396
 c     -0.04079444    -1.06243453     0.35019932
 c     -1.07030268     0.01596184    -0.09720987
 c     -1.07592515     1.16353121     0.81397081
 c     -0.33565341     1.12051890    -0.66568073
 c      1.07202065     0.81342398    -0.42661684
 h     -0.27870311    -1.80678606     1.08210651
 h     -2.01654343     1.78636203     0.66265040
 h     -0.79837568     1.83143595    -1.17377841
 h      1.95743000     1.32374903    -0.59268727
 o      2.37327432    -1.09502617     0.38084800
 h      3.17715946    -0.71795001     0.21243670
 c     -2.53323184    -0.31057506    -0.49565089
 h     -2.51277218     0.05045353    -1.63937973
 h     -3.12851704    -1.24874336    -0.55949034
 h     -3.17329996     0.32535540     0.11805122
 h     -0.53912757     1.02835626     1.75364657
          17

 c      1.24231949    -0.53310723    -0.01153272
 c     -0.03898094    -1.07339413     0.33788341
 c     -1.07684279     0.02432947    -0.09971904
 c     -1.06882679     1.17546862     0.80178925
 c     -0.32710746     1.12311495    -0.65831842
 c      1.05742333     0.80845658    -0.41130404
 h     -0.28082853    -1.79947677     1.14317020
 h     -1.99819054     1.79302167     0.70892335
 h     -0.78299009     1.77577985    -1.18728460
 h      1.96123895     1.33143681    -0.56405066
 o      2.37174057    -1.09934628     0.38271346
 h      3.18218319    -0.72447284     0.17729844
 c     -2.52918152    -0.32116334    -0.50334380
 h     -2.51794945     0.04084770    -1.56407978
 h     -3.14220520    -1.29805954    -0.55664482
 h     -3.16514863     0.30840963     0.11579786
 h     -0.46312019     1.08224174     1.78159973
          17

 c      1.23339559    -0.51889356    -0.01712570
 c     -0.03736826    -1.08182984     0.32539718
 c     -1.08376911     0.02865401    -0.10150286
 c     -1.06101756     1.18791128     0.79101693
 c     -0.31574648     1.12266261    -0.64724412
 c      1.04227151     0.80211760    -0.39685517
 h     -0.28019594    -1.79271057     1.19657589
 h     -1.97187052     1.79737513     0.76183933
 h     -0.78990870     1.76493351    -1.24052234
 h      1.97219891     1.35418354    -0.53678984
 o      2.36863953    -1.10488788     0.38508227
 h      3.20939762    -0.71570929     0.13282624
 c     -2.52576972    -0.33167440    -0.51255901
 h     -2.53079803     0.03019650    -1.48400141
 h     -3.13711410    -1.34185005    -0.54953078
 h     -3.16073490     0.29382813     0.11139924
 h     -0.39539811     1.14289026     1.79480883
          17

 c      1.22400900    -0.50595379    -0.02141814
 c     -0.03637821    -1.08796695     0.31358304
 c     -1.09084547     0.02874781    -0.10241407
 c     -1.05157020     1.20065299     0.78253341
 c     -0.30339890     1.12076657    -0.63381427
 c      1.02814418     0.79547168    -0.38357400
 h     -0.27454600    -1.78141170     1.23427661
 h     -1.94323449     1.80273886     0.81848121
 h     -0.80767758     1.78255665    -1.32121472
 h      1.97992826     1.38534641    -0.50901056
 o      2.36507423    -1.11076675     0.38748102
 h      3.23757177    -0.70208078     0.08479285
 c     -2.52319838    -0.34307257    -0.52103843
 h     -2.55158520     0.02669431    -1.42635785
 h     -3.11106883    -1.37453657    -0.53865984
 h     -3.16054022     0.28089019     0.10577358
 h     -0.34206442     1.20777399     1.78582347
          17

 c      1.21477140    -0.49532106    -0.02415981
 c     -0.03632113    -1.09188265     0.30303421
 c     -1.09785400     0.02467919    -0.10238569
 c     -1.03983776     1.21350399     0.77670569
 c     -0.29248451     1.11956027    -0.62025500
 c      1.01651288     0.78956872    -0.37166184
 h     -0.26279835    -1.76359118     1.25138185
 h     -1.91796409     1.81233429     0.87636690
 h     -0.81947076     1.80558434    -1.40669243
 h      1.97603786     1.41860140    -0.47942813
 o      2.36191601    -1.11624042     0.38941460
 h      3.24981931    -0.69215560     0.03954644
 c     -2.52142514    -0.35619842    -0.52639159
 h     -2.58107511     0.04014930    -1.41874315
 h     -3.06439490    -1.39377132    -0.52497956
 h     -3.16450441     0.26840780     0.09975291
 h     -0.30597125     1.27364833     1.75250141
          17

 c      1.20624206    -0.48791897    -0.02515699
 c     -0.03738636    -1.09352914     0.29406854
 c     -1.10457404     0.01676732    -0.10144140
 c     -1.02562505     1.22639566     0.77351913
 c     -0.28481359     1.12027994    -0.60821407
 c      1.00845757     0.78528695    -0.36122132
 h     -0.24495830    -1.73981028     1.24631917
 h     -1.89934321     1.82762528     0.93332087
 h     -0.81560598     1.82033768    -1.48044867
 h      1.95609827     1.44931665    -0.44752273
 o      2.35951860    -1.12084176     0.39051993
 h      3.23816602    -0.69059837     0.00159625
 c     -2.52027823    -0.37080237    -0.52845971
 h     -2.61931872     0.07026442    -1.46124032
 h     -2.99968960    -1.40062681    -0.50962821
 h     -3.17223465     0.25505479     0.09409317
 h     -0.28717493     1.33714714     1.69660908
          17

 c      1.19888383    -0.48443700    -0.02430354
 c     -0.03964668    -1.09274778     0.28671610
 c     -1.11077041     0.00553827    -0.09967279
 c     -1.00934164     1.23944153     0.77263210
 c     -0.28148614     1.12335793    -0.59863574
 c      1.00454895     0.78323937    -0.35227680
 h     -0.22200982    -1.71286069     1.22092806
 h     -1.88694085     1.84736795     0.98695120
 h     -0.79282330     1.82099291    -1.53342744
 h      1.91962659     1.47490129    -0.41336983
 o      2.35783180    -1.12434460     0.39059836
 h      3.20181794    -0.69886296    -0.02683422
 c     -2.51965915    -0.38532500    -0.52925868
 h     -2.66332449     0.10458624    -1.52726659
 h     -2.92177922    -1.40034875    -0.49373350
 h     -3.18311085     0.23952372     0.08925213
 h     -0.28253029     1.39525629     1.62383888
          17

 c      1.19303115    -0.48521100    -0.02160636
 c     -0.04306249    -1.08925417     0.28067484
 c     -1.11619980    -0.00832630    -0.09720780
 c     -0.99203187     1.25282764     0.77331616
 c     -0.28300468     1.12873346    -0.59200030
 c      1.00478518     0.78368300    -0.34478844
 h     -0.19587463    -1.68789780     1.18094939
 h     -1.87762370     1.86834417     1.03442818
 h     -0.75139437     1.80580133    -1.56121617
 h      1.86980880     1.49504181    -0.37744415
 o      2.35646211    -1.12675359     0.38964902
 h      3.14624858    -0.71546184    -0.04629618
 c     -2.51947152    -0.39789047    -0.53066854
 h     -2.70843821     0.13047866    -1.59132184
 h     -2.83719441    -1.40256041    -0.47825427
 h     -3.19634565     0.22055543     0.08524344
 h     -0.28435230     1.44609790     1.54488920
          17

 c      1.18888348    -0.49014252    -0.01720000
 c     -0.04750272    -1.08263245     0.27529081
 c     -1.12062550    -0.02403278    -0.09419215
 c     -0.97527696     1.26659776     0.77438958
 c     -0.28933402     1.13601949    -0.58846262
 c      1.00856806     0.78642529    -0.33866230
 h     -0.16923874    -1.67257197     1.13625966
 h     -1.86772540     1.88698788     1.07295808
 h     -0.69369633     1.77529285    -1.56245739
 h      1.81341595     1.51217214    -0.34037830
 o      2.35462649    -1.12834699     0.38795282
 h      3.08397413    -0.73535305    -0.06144347
 c     -2.51959466    -0.40701506    -0.53366046
 h     -2.75050616     0.14049211    -1.63877421
 h     -2.75229129    -1.41838925    -0.46386341
 h     -3.21117948     0.19705139     0.08189734
 h     -0.27930626     1.49009488     1.47587106
          17

 c      1.18651939    -0.49868764    -0.01134409
 c     -0.05280660    -1.07245839     0.26974916
 c     -1.12384434    -0.04071823    -0.09078868
 c     -0.96073994     1.28058226     0.77457928
 c     -0.29993593     1.14455404    -0.58783034
 c      1.01478829     0.79079265    -0.33376901
 h     -0.14489138    -1.67573272     1.09859350
 h     -1.85458519     1.90061862     1.10046363
 h     -0.62406843     1.73218388    -1.53920407
 h      1.76015823     1.53168939    -0.30259839
 o      2.35120424    -1.12968049     0.38612892
 h      3.03381316    -0.74996628    -0.08192056
 c     -2.52004102    -0.41216959    -0.53857145
 h     -2.78636416     0.13135340    -1.66289209
 h     -2.67082882    -1.45299783    -0.45121175
 h     -3.22710949     0.16827431     0.07927010
 h     -0.25207453     1.52989746     1.43338213
          17

 c      1.18592103    -0.50992792    -0.00440228
 c     -0.05887051    -1.05868370     0.26362733
 c     -1.12573739    -0.05750238    -0.08718988
 c     -0.94910330     1.29469964     0.77345218
 c     -0.31381489     1.15336462    -0.58935510
 c      1.02213558     0.79580883    -0.32996700
 h     -0.12468243    -1.70308092     1.07492238
 h     -1.83715731     1.90797665     1.11598686
 h     -0.54932110     1.68262484    -1.49950012
 h      1.71993236     1.56031821    -0.26395814
 o      2.34535511    -1.13129055     0.38482635
 h      3.01118661    -0.75205488    -0.11740519
 c     -2.52093964    -0.41408569    -0.54537160
 h     -2.81363073     0.10239395    -1.66141693
 h     -2.59420832    -1.50029906    -0.44148673
 h     -3.24398873     0.13400140     0.07788202
 h     -0.19716859     1.56656556     1.42295315
          17

 c      1.18698906    -0.52270932     0.00319450
 c     -0.06564885    -1.04205910     0.25736862
 c     -1.12633258    -0.07353023    -0.08362254
 c     -0.93952378     1.30920374     0.77166686
 c     -0.32963723     1.16108673    -0.59137197
 c      1.02961032     0.80066650    -0.32708760
 h     -0.10924439    -1.75225786     1.06173950
 h     -1.81619430     1.90937997     1.11982979
 h     -0.47868633     1.63809177    -1.46167498
 h      1.69793696     1.60150216    -0.22395251
 o      2.33743422    -1.13318894     0.38402732
 h      3.01362262    -0.74382721    -0.16645342
 c     -2.52231747    -0.41426801    -0.55377119
 h     -2.83062881     0.05486232    -1.63524198
 h     -2.52396265    -1.54756514    -0.43635134
 h     -3.26188970     0.09446493     0.07863225
 h     -0.12514153     1.59647983     1.43551391
          17

 c      1.18952748    -0.53581081     0.01099780
 c     -0.07303087    -1.02404856     0.25198874
 c     -1.12584354    -0.08799203    -0.08033243
 c     -0.93048042     1.32438096     0.77008112
 c     -0.34608261     1.16615193    -0.59140004
 c      1.03684517     0.80515236    -0.32486995
 h     -0.09884387    -1.81365700     1.04846501
 h     -1.79429125     1.90672475     1.11357470
 h     -0.42074522     1.61384369    -1.45333825
 h      1.69200237     1.65143843    -0.18275193
 o      2.32869240    -1.13499465     0.38307178
 h      3.02535653    -0.73472142    -0.21689311
 c     -2.52399632    -0.41428641    -0.56317930
 h     -2.83674811    -0.00790478    -1.58912321
 h     -2.46263615    -1.58333500    -0.43727874
 h     -3.28075492     0.05010038     0.08241875
 h     -0.05263556     1.61461001     1.45771285
          17

 c      1.19320624    -0.54807262     0.01858779
 c     -0.08074426    -1.00632579     0.24842647
 c     -1.12466139    -0.10015212    -0.07756685
 c     -0.92063682     1.34025739     0.76916676
 c     -0.36231820     1.16778319    -0.58795969
 c      1.04392477     0.80955369    -0.32295086
 h     -0.09399011    -1.87591145     1.02515576
 h     -1.77565580     1.90321066     1.09989908
 h     -0.37822349     1.61731722    -1.49041023
 h      1.69545984     1.70094911    -0.14185027
 o      2.32032479    -1.13644659     0.38132819
 h      3.03225393    -0.73293459    -0.25663136
 c     -2.52559387    -0.41551585    -0.57246380
 h     -2.83351579    -0.07966456    -1.53442184
 h     -2.41298737    -1.60083290    -0.44509244
 h     -3.30001992     0.00131832     0.08962458
 h      0.00728105     1.61802207     1.47965363
          17

 c      1.19754015    -0.55845909     0.02560530
 c     -0.08836162    -0.99038671     0.24724094
 c     -1.12329844    -0.10938945    -0.07556373
 c     -0.90909657     1.35664246     0.76907447
 c     -0.37783617     1.16667755    -0.58224832
 c      1.05100910     0.81426376    -0.32096537
 h     -0.09534771    -1.92984661     0.98610690
 h     -1.76506916     1.90247326     1.08196376
 h     -0.34978275     1.63965929    -1.55768304
 h      1.70164757     1.74061131    -0.10355061
 o      2.31314295    -1.13755894     0.37849002
 h      3.02685030    -0.74258462    -0.27859713
 c     -2.52649055    -0.41917155    -0.57964124
 h     -2.82612685    -0.15081704    -1.49250450
 h     -2.37716382    -1.59786316    -0.45984661
 h     -3.31845837    -0.05150816     0.09970637
 h      0.04684713     1.60619851     1.49567502
          17

 c      1.20191638    -0.56608049     0.03176967
 c     -0.09537448    -0.97739842     0.24862187
 c     -1.12228783    -0.11522381    -0.07453885
 c     -0.89547318     1.37332154     0.76983921
 c     -0.39204481     1.16400814    -0.57647403
 c      1.05813186     0.81952796    -0.31864807
 h     -0.10349755    -1.96951453     0.92964204
 h     -1.76573627     1.90708309     1.06239401
 h     -0.33488119     1.66695054    -1.62834292
 h      1.70605481     1.76387664    -0.07012751
 o      2.30760682    -1.13855672     0.37455938
 h      3.00753110    -0.76435915    -0.28071816
 c     -2.52595720    -0.42612232    -0.58227064
 h     -2.82251185    -0.21142002    -1.49023474
 h     -2.35624359    -1.57619467    -0.48077737
 h     -3.33442077    -0.10783274     0.11117065
 h      0.06234111     1.58021929     1.50307774
          17

 c      1.20567468    -0.57020809     0.03689050
 c     -0.10130292    -0.96814271     0.25246542
 c     -1.12205887    -0.11734620    -0.07465011
 c     -0.87997790     1.39020629     0.77147643
 c     -0.40432730     1.16060484    -0.57217204
 c      1.06518716     0.82537042    -0.31585720
 h     -0.11879897    -1.99206207     0.85703111
 h     -1.77706678     1.91724878     1.04247462
 h     -0.33358018     1.68967417    -1.68357334
 h      1.70651767     1.76769866    -0.04333637
 o      2.30382611    -1.13981519     0.36982199
 h      2.97794693    -0.79607710    -0.26576543
 c     -2.52379948    -0.43631609    -0.57946189
 h     -2.82589919    -0.25808343    -1.53695484
 h     -2.34990208    -1.54177464    -0.50627870
 h     -3.34641924    -0.16667420     0.12209407
 h      0.05315863     1.54214211     1.50134235
          17

 c      1.20822113    -0.57030168     0.04087909
 c     -0.10581147    -0.96294890     0.25841242
 c     -1.12284377    -0.11566205    -0.07595821
 c     -0.86343329     1.40733481     0.77390876
 c     -0.41416738     1.15694503    -0.57008492
 c      1.07196061     0.83158633    -0.31255725
 h     -0.14132747    -1.99778904     0.77178681
 h     -1.79439064     1.93092965     1.02229992
 h     -0.34564734     1.70294262    -1.71376145
 h      1.70295842     1.75234292    -0.02418071
 o      2.30145428    -1.14184253     0.36489888
 h      2.94789978    -0.83253122    -0.24239402
 c     -2.52068163    -0.44871696    -0.57297280
 h     -2.83081738    -0.29396445    -1.61208837
 h     -2.35611845    -1.50555305    -0.53420649
 h     -3.35371735    -0.22650262     0.13086027
 h      0.02198644     1.49468058     1.49230010
          17

 c      1.20914572    -0.56604978     0.04375451
 c     -0.10878908    -0.96159126     0.26585467
 c     -1.12465824    -0.11033148    -0.07841777
 c     -0.84717497     1.42476290     0.77675822
 c     -0.42118276     1.15332930    -0.57044828
 c      1.07812402     0.83773470    -0.30880895
 h     -0.17088263    -1.99084101     0.67932457
 h     -1.81098074     1.94526866     1.00165081
 h     -0.37051360     1.70463659    -1.71487369
 h      1.69735914     1.72138605    -0.01268837
 o      2.29963801    -1.14522742     0.36074430
 h      2.93326252    -0.86595863    -0.22520414
 c     -2.51744198    -0.46187319    -0.56527606
 h     -2.83052806    -0.32217073    -1.68766004
 h     -2.37123444    -1.48307882    -0.56267439
 h     -3.35659242    -0.28532270     0.13661572
 h     -0.02409080     1.44083752     1.48117386
          17

 c      1.20830480    -0.55741043     0.04563461
 c     -0.11035490    -0.96321004     0.27397405
 c     -1.12733382    -0.10178202    -0.08188998
 c     -0.83287851     1.44250544     0.77916804
 c     -0.42512195     1.14998606    -0.57315674
 c      1.08319818     0.84313547    -0.30477853
 h     -0.20713839    -1.97999424     0.58636520
 h     -1.82061089     1.95806004     0.98070647
 h     -0.40739903     1.69433709    -1.68627750
 h      1.69396885     1.68190655    -0.00764645
 o      2.29750027    -1.15036668     0.35817073
 h      2.94771673    -0.89022389    -0.22707333
 c     -2.51457951    -0.47449900    -0.55808417
 h     -2.82175559    -0.34384304    -1.74492406
 h     -2.39102437    -1.48913303    -0.59084967
 h     -3.35628408    -0.34089338     0.13940084
 h     -0.07292708     1.38301240     1.47761220
          17

 c      1.20582983    -0.54464449     0.04671669
 c     -0.11079114    -0.96645804     0.28189851
 c     -1.13057657    -0.09067116    -0.08616417
 c     -0.82209822     1.46059006     0.77999294
 c     -0.42585559     1.14707354    -0.57777680
 c      1.08655678     0.84695308    -0.30073892
 h     -0.24988179    -1.97728171     0.49923612
 h     -1.81927388     1.96850546     0.96020259
 h     -0.45534497     1.67328272    -1.63063828
 h      1.69909130     1.64386593    -0.00662359
 o      2.29507541    -1.15711011     0.35702217
 h      2.98795078    -0.90650990    -0.24582580
 c     -2.51218524    -0.48625036    -0.55234583
 h     -2.80407064    -0.35909816    -1.77442583
 h     -2.41245088    -1.52729424    -0.61864809
 h     -3.35466818    -0.39104790     0.14000026
 h     -0.11100803     1.32169560     1.49333130
          17

 c      1.20206390    -0.52833508     0.04726340
 c     -0.11048419    -0.97010147     0.28894481
 c     -1.13403809    -0.07779937    -0.09098311
 c     -0.81536492     1.47899079     0.77861499
 c     -0.42335811     1.14457017    -0.58341815
 c      1.08760126     0.84850389    -0.29700104
 h     -0.29870234    -1.99172707     0.42145535
 h     -1.80605740     1.97740579     0.94124461
 h     -0.51331797     1.64536746    -1.55583986
 h      1.71907806     1.61693405    -0.00700423
 o      2.29317622    -1.16493223     0.35637694
 h      3.03634299    -0.92062186    -0.26741504
 c     -2.51010092    -0.49794960    -0.54862303
 h     -2.77852317    -0.36776738    -1.77242604
 h     -2.43393031    -1.58647837    -0.64534288
 h     -3.35365443    -0.43403579     0.13949942
 h     -0.13331216     1.25630441     1.53311091
          17

 c      1.19747145    -0.50937999     0.04759096
 c     -0.10995344    -0.97371943     0.29469934
 c     -1.13738148    -0.06400863    -0.09605948
 c     -0.81180662     1.49730876     0.77554414
 c     -0.41763519     1.14207975    -0.58849590
 c      1.08612919     0.84775136    -0.29377098
 h     -0.35165445    -2.02202370     0.35338453
 h     -1.78347022     1.98708143     0.92507105
 h     -0.58099995     1.61899572    -1.47826402
 h      1.75613780     1.60506773    -0.00804093
 o      2.29248175    -1.17331606     0.35539619
 h      3.07620126    -0.93696935    -0.27944372
 c     -2.50814248    -0.51080846    -0.54723666
 h     -2.74696833    -0.36967510    -1.73894234
 h     -2.45416190    -1.65006132    -0.66919680
 h     -3.35448219    -0.46872720     0.13870099
 h     -0.14756088     1.18918920     1.58843394
          17

 c      1.19255337    -0.48894422     0.04805204
 c     -0.10984832    -0.97765184     0.29885887
 c     -1.14032451    -0.05011832    -0.10107815
 c     -0.80993042     1.51471877     0.77187424
 c     -0.40856942     1.13881142    -0.59083941
 c      1.08257190     0.84552199    -0.29109216
 h     -0.40457844    -2.05779957     0.29462397
 h     -1.75707849     2.00105883     0.91287268
 h     -0.66059912     1.60709192    -1.42188297
 h      1.80560457     1.60416469    -0.01180103
 o      2.29320004    -1.18185974     0.35361838
 h      3.09787539    -0.95719894    -0.27575959
 c     -2.50618131    -0.52571379    -0.54813962
 h     -2.71201581    -0.36459744    -1.67798608
 h     -2.47164541    -1.70469883    -0.68833240
 h     -3.35728383    -0.49457815     0.13773403
 h     -0.16533742     1.12645838     1.64443977
          17

 c      1.18778290    -0.46837746     0.04901451
 c     -0.11080405    -0.98236838     0.30112053
 c     -1.14265990    -0.03691562    -0.10569458
 c     -0.80842063     1.53029326     0.76856316
 c     -0.39606106     1.13432780    -0.58913910
 c      1.07780492     0.84314496    -0.28896362
 h     -0.45239041    -2.08738790     0.24559604
 h     -1.73393143     2.02328408     0.90556322
 h     -0.75527092     1.61847580    -1.40167445
 h      1.85830162     1.60598684    -0.02158149
 o      2.29513407    -1.19026154     0.35091145
 h      3.09831813    -0.98094109    -0.25551528
 c     -2.50408761    -0.54311074    -0.55065436
 h     -2.67737434    -0.35179415    -1.59996643
 h     -2.48491687    -1.74246818    -0.70145035
 h     -3.36115166    -0.51146000     0.13606591
 h     -0.19421883     1.07475751     1.68897291
          17

 c      1.18356631    -0.44910191     0.05083535
 c     -0.11328818    -0.98806258     0.30121304
 c     -1.14425738    -0.02514951    -0.10955169
 c     -0.80648606     1.54332552     0.76625267
 c     -0.38082712     1.12947638    -0.58440650
 c      1.07279577     0.84193296    -0.28745278
 h     -0.49069268    -2.10279509     0.20726388
 h     -1.71942053     2.05660209     0.90339776
 h     -0.85988306     1.64711393    -1.40662115
 h      1.90499723     1.60326314    -0.03990329
 o      2.29773305    -1.19832275     0.34743727
 h      3.08067815    -1.00627566    -0.22242751
 c     -2.50164258    -0.56320779    -0.55318865
 h     -2.64818613    -0.32881682    -1.52517628
 h     -2.49278452    -1.75980806    -0.70807712
 h     -3.36462550    -0.51952420     0.13286594
 h     -0.23687008     1.03896302     1.71507637
          17

 c      1.18021629    -0.43247642     0.05382851
 c     -0.11753226    -0.99459296     0.29894791
 c     -1.14504207    -0.01547706    -0.11232788
 c     -0.80401638     1.55352896     0.76531915
 c     -0.36445361     1.12572755    -0.57859121
 c      1.06839317     0.84288349    -0.28669562
 h     -0.51650129    -2.10050903     0.18049411
 h     -1.71406627     2.10104182     0.90561411
 h     -0.96052823     1.67958224    -1.41544175
 h      1.93897763     1.59183873    -0.06781117
 o      2.30002950    -1.20597640     0.34369016
 h      3.05552884    -1.02966657    -0.18527175
 c     -2.49855786    -0.58616128    -0.55349814
 h     -2.63014682    -0.29043712    -1.48112823
 h     -2.49442253    -1.75647848    -0.70862447
 h     -3.36633982    -0.51917091     0.12755372
 h     -0.29248471     1.02165214     1.72013906
          17

 c      1.17792850    -0.41964464     0.05822533
 c     -0.12351992    -1.00153031     0.29424547
 c     -1.14496542    -0.00840271    -0.11378585
 c     -0.80152514     1.56108573     0.76588759
 c     -0.34857951     1.12418629    -0.57299726
 c      1.06525009     0.84655615    -0.28684176
 h     -0.52844033    -2.08102828     0.16570245
 h     -1.71324379     2.15338242     0.91048902
 h     -1.04397740     1.70608956    -1.41449083
 h      1.95669834     1.57072417    -0.10504795
 o      2.30064640    -1.21329237     0.34046774
 h      3.04090514    -1.04616845    -0.15735000
 c     -2.49471403    -0.61171526    -0.55045111
 h     -2.62620356    -0.23278473    -1.48193243
 h     -2.48938459    -1.73576589    -0.70440152
 h     -3.36555938    -0.51108174     0.12030805
 h     -0.35781973     1.02305413     1.70515922
          17

 c      1.17676461    -0.41138318     0.06413389
 c     -0.13098851    -1.00816882     0.28714880
 c     -1.14399761    -0.00425564    -0.11380489
 c     -0.79988045     1.56657121     0.76773798
 c     -0.33451558     1.12543905    -0.56818510
 c      1.06377593     0.85299527    -0.28800037
 h     -0.52695969    -2.04882636     0.16264400
 h     -1.71015886     2.20853283     0.91587474
 h     -1.10166493     1.72191217    -1.39858338
 h      1.95792571     1.54175521    -0.15040277
 o      2.29841694    -1.22035142     0.33842632
 h      3.05263503    -1.05170222    -0.14937516
 c     -2.49032278    -0.63833725    -0.54536152
 h     -2.63440782    -0.16210538    -1.51213578
 h     -2.47757347    -1.70605375    -0.69766082
 h     -3.36229628    -0.49627598     0.11212037
 h     -0.42750426     1.04060578     1.67525591
          17

 c      1.17664952    -0.40800268     0.07151243
 c     -0.13942215    -1.01348575     0.27783707
 c     -1.14214475    -0.00319319    -0.11240069
 c     -0.80003311     1.57087519     0.77013308
 c     -0.32325207     1.12970640    -0.56429256
 c      1.06405387     0.86168475    -0.29020665
 h     -0.51472011    -2.01296380     0.17027682
 h     -1.69906439     2.26143617     0.91978384
 h     -1.12888725     1.72544576    -1.36721661
 h      1.94614330     1.50950716    -0.20203269
 o      2.29345935    -1.22703020     0.33740608
 h      3.08742207    -1.04666279    -0.15874253
 c     -2.48572128    -0.66333676    -0.54024048
 h     -2.65057292    -0.09200208    -1.54655223
 h     -2.45916490    -1.68212020    -0.69167670
 h     -3.35687373    -0.47621078     0.10420270
 h     -0.49410238     1.06797626     1.64128281
          17

 c      1.17739733    -0.40934013     0.08017259
 c     -0.14807885    -1.01617017     0.26661485
 c     -1.13945481    -0.00521593    -0.10971212
 c     -0.80280663     1.57511987     0.77176691
 c     -0.31549443     1.13695094    -0.56123195
 c      1.06575183     0.87157969    -0.29340512
 h     -0.49655945    -1.98695200     0.18690796
 h     -1.67684693     2.30832629     0.92069887
 h     -1.12359683     1.71688122    -1.32232693
 h      1.92904245     1.48120923    -0.25790621
 o      2.28694228    -1.23304703     0.33665656
 h      3.12643358    -1.03510522    -0.17319173
 c     -2.48119768    -0.68391531    -0.53624265
 h     -2.67093666    -0.03447425    -1.56876249
 h     -2.43449249    -1.68160194    -0.69016228
 h     -3.34945905    -0.45288528     0.09741583
 h     -0.54905258     1.09486264     1.62032443
          17

 c      1.17876226    -0.41483472     0.08980662
 c     -0.15615713    -1.01501040     0.25384732
 c     -1.13601915    -0.01017841    -0.10596731
 c     -0.80860726     1.58028328     0.77133717
 c     -0.31160764     1.14688960    -0.55873476
 c      1.06817572     0.88130827    -0.29743215
 h     -0.47770925    -1.98451257     0.21098397
 h     -1.64333347     2.34728821     0.91763016
 h     -1.08633126     1.69803773    -1.26790003
 h      1.91743224     1.46549149    -0.31652532
 o      2.27998747    -1.23817341     0.33553503
 h      3.15239275    -1.02111950    -0.18200924
 c     -2.47695608    -0.69844100    -0.53380710
 h     -2.69268352     0.00300959    -1.57166208
 h     -2.40428474    -1.71296442    -0.69524613
 h     -3.34001313    -0.42878557     0.09222465
 h     -0.58586192     1.11110024     1.62909464
          17

 c      1.18048956    -0.42364273     0.10002413
 c     -0.16309893    -1.00973720     0.23989116
 c     -1.13199431    -0.01779149    -0.10145699
 c     -0.81713510     1.58650952     0.76875941
 c     -0.31143331     1.15890398    -0.55625468
 c      1.07067529     0.88961473    -0.30202026
 h     -0.46029191    -2.01004584     0.24189228
 h     -1.60111954     2.37852222     0.91011889
 h     -1.02190665     1.67343980    -1.21128349
 h      1.92019883     1.46865808    -0.37744119
 o      2.27325588    -1.24231394     0.33372586
 h      3.15591747    -1.00736369    -0.17957323
 c     -2.47305740    -0.70714845    -0.53317941
 h     -2.71368859     0.01667050    -1.55350941
 h     -2.37055099    -1.76665791    -0.70579629
 h     -3.32857433    -0.40659739     0.08904387
 h     -0.60380489     1.11482320     1.66976535
          17

 c      1.18234155    -0.43476168     0.11039049
 c     -0.16867124    -1.00147647     0.22515283
 c     -1.12764078    -0.02761436    -0.09653172
 c     -0.82750115     1.59303334     0.76538076
 c     -0.31396448     1.17182524    -0.55268707
 c      1.07321809     0.89584217    -0.30689768
 h     -0.44228683    -2.05359932     0.27914816
 h     -1.55512402     2.40445364     0.89832450
 h     -0.94321305     1.65293062    -1.16641055
 h      1.93755180     1.49030716    -0.44041197
 o      2.26699305    -1.24550099     0.33118641
 h      3.13472746    -0.99504363    -0.16452124
 c     -2.46940529    -0.71135750    -0.53453659
 h     -2.73228725     0.00533143    -1.51559171
 h     -2.33668158    -1.82355290    -0.71866354
 h     -3.31547871    -0.38885486     0.08856290
 h     -0.60705206     1.11333389     1.72728421
          17

 c      1.18409791    -0.44714282     0.12046307
 c     -0.17269290    -0.99211698     0.21018673
 c     -1.12334249    -0.03904599    -0.09161312
 c     -0.83863536     1.59885490     0.76281292
 c     -0.31721202     1.18377845    -0.54612246
 c      1.07643186     0.89997798    -0.31192253
 h     -0.42067467    -2.09828943     0.32097199
 h     -1.51163450     2.42938410     0.88307937
 h     -0.87318272     1.65369347    -1.15626723
 h      1.96084944     1.52350207    -0.50380960
 o      2.26107083    -1.24789538     0.32810407
 h      3.09300648    -0.98379953    -0.13911485
 c     -2.46582478    -0.71243386    -0.53783501
 h     -2.74734582    -0.02975280    -1.46191117
 h     -2.30627866    -1.86723224    -0.73083506
 h     -3.30132333    -0.37770919     0.09183091
 h     -0.60082298     1.11540044     1.78270633
          17

 c      1.18555079    -0.45977265     0.12982225
 c     -0.17482870    -0.98347045     0.19565955
 c     -1.11958037    -0.05135133    -0.08718597
 c     -0.84960945     1.60325587     0.76213864
 c     -0.31953548     1.19307269    -0.53490164
 c      1.08109729     0.90227099    -0.31707177
 h     -0.39404133    -2.12978027     0.36437682
 h     -1.47656677     2.45801889     0.86566095
 h     -0.82978129     1.69025579    -1.20032266
 h      1.97923992     1.55931195    -0.56452371
 o      2.25492299    -1.24982574     0.32491585
 h      3.04251613    -0.97098212    -0.10961873
 c     -2.46209671    -0.71155128    -0.54260143
 h     -2.75888703    -0.08381795    -1.40059958
 h     -2.28219085    -1.88794246    -0.74025382
 h     -3.28675740    -0.37483685     0.10010031
 h     -0.58936208     1.12659476     1.82249561
          17

 c      1.18650515    -0.47172038     0.13809334
 c     -0.17462583    -0.97692293     0.18224391
 c     -1.11687037    -0.06374962    -0.08374973
 c     -0.85984508     1.60603374     0.76388985
 c     -0.32157388     1.20002472    -0.51999738
 c      1.08774614     0.90291331    -0.32233826
 h     -0.36275669    -2.13960810     0.40607476
 h     -1.45333795     2.49275605     0.84728815
 h     -0.80368272     1.75371488    -1.28702509
 h      1.98484080     1.59041934    -0.61911652
 o      2.24755948    -1.25182884     0.32228473
 h      3.00250067    -0.95095699    -0.08597049
 c     -2.45787458    -0.70994054    -0.54767341
 h     -2.76953820    -0.14649531    -1.34660605
 h     -2.26621137    -1.88172375    -0.74572643
 h     -3.27221305    -0.38141024     0.11443717
 h     -0.57566899     1.14914139     1.83955304
          17

 c      1.18677994    -0.48215654     0.14495240
 c     -0.17165413    -0.97337398     0.17053042
 c     -1.11567207    -0.07551628    -0.08176276
 c     -0.86917908     1.60757434     0.76821091
 c     -0.32469593     1.20612419    -0.50407656
 c      1.09650441     0.90198418    -0.32768659
 h     -0.32830205    -2.12474000     0.44315866
 h     -1.44188588     2.53161356     0.82878176
 h     -0.77637829     1.82184354    -1.38530632
 h      1.97394437     1.61214261    -0.66474294
 o      2.23818579    -1.25448136     0.32075721
 h      2.98994019    -0.91778430    -0.07629856
 c     -2.45258995    -0.70898668    -0.55113193
 h     -2.78591457    -0.20166435    -1.32210263
 h     -2.25899631    -1.84935623    -0.74670480
 h     -3.25768124    -0.39805804     0.13515488
 h     -0.56163345     1.18281298     1.83186953
          17

 c      1.18623167    -0.49035830     0.15012227
 c     -0.16564296    -0.97319518     0.16096440
 c     -1.11627321    -0.08605631    -0.08159657
 c     -0.87776318     1.60870952     0.77488299
 c     -0.32936548     1.21234336    -0.48922051
 c      1.10706883     0.89949463    -0.33304949
 h     -0.29275986    -2.08678727     0.47354958
 h     -1.43975862     2.56896820     0.81074382
 h     -0.73919884     1.87882982    -1.47137154
 h      1.94655322     1.62231413    -0.69957139
 o      2.22725376    -1.25793553     0.32022409
 h      3.00270889    -0.87257469    -0.07825768
 c     -2.44579676    -0.70943668    -0.55128995
 h     -2.81500850    -0.23650521    -1.34440493
 h     -2.25983597    -1.79672999    -0.74328125
 h     -3.24269047    -0.42480811     0.16135604
 h     -0.54798452     1.22544446     1.80191678
          17

 c      1.18480566    -0.49572756     0.15337394
 c     -0.15657319    -0.97613708     0.15378541
 c     -1.11868205    -0.09495072    -0.08348913
 c     -0.88592853     1.61045032     0.78321640
 c     -0.33534231     1.21896747    -0.47657450
 c      1.11875495     0.89539023    -0.33830787
 h     -0.25856431    -2.03217098     0.49655578
 h     -1.44403783     2.59828827     0.79389492
 h     -0.69123065     1.91717327    -1.53258303
 h      1.90592476     1.62120873    -0.72306949
 o      2.21620249    -1.26184937     0.32009250
 h      3.02312248    -0.82428502    -0.08176403
 c     -2.43800907    -0.71023172    -0.54835485
 h     -2.85475568    -0.25371803    -1.40621309
 h     -2.26627637    -1.73655246    -0.73659911
 h     -3.22660006    -0.46100331     0.19098425
 h     -0.53380775     1.27298573     1.75735081
          17

 c      1.18257972    -0.49782719     0.15453743
 c     -0.14470842    -0.98122335     0.14895395
 c     -1.12259567    -0.10197186    -0.08751754
 c     -0.89414066     1.61376358     0.79194198
 c     -0.34212504     1.22591339    -0.46670796
 c      1.13056382     0.88950047    -0.34325152
 h     -0.22834660    -1.97309571     0.51375784
 h     -1.45259768     2.61446869     0.77916870
 h     -0.63471471     1.93405716    -1.56306549
 h      1.85843999     1.61185676    -0.73637035
 o      2.20634136    -1.26579867     0.31985622
 h      3.03500590    -0.78260881    -0.07819196
 c     -2.43058271    -0.70903202    -0.54386228
 h     -2.89511768    -0.26460437    -1.48266768
 h     -2.27415431    -1.68898920    -0.72947678
 h     -3.20904155    -0.50521340     0.22140922
 h     -0.51567902     1.31959443     1.71203132
          17

 c      1.17977964    -0.49642018     0.15351563
 c     -0.13057525    -0.98680491     0.14610384
 c     -1.12746070    -0.10705860    -0.09360810
 c     -0.90295586     1.61936716     0.79942534
 c     -0.34916828     1.23294843    -0.45988086
 c      1.14127653     0.88149534    -0.34755100
 h     -0.20464933    -1.92731554     0.52970783
 h     -1.46454067     2.61491560     0.76758610
 h     -0.57297831     1.92898298    -1.56054639
 h      1.81322509     1.60031982    -0.74252985
 o      2.19842909    -1.26949180     0.31926834
 h      3.02994882    -0.75407409    -0.06325976
 c     -2.42478239    -0.70378026    -0.53908771
 h     -2.92721109    -0.27712790    -1.55192258
 h     -2.27907870    -1.67488557    -0.72567723
 h     -3.19026087    -0.55524992     0.25023890
 h     -0.48769819     1.35900723     1.68360416
          17

 c      1.17677059    -0.49150336     0.15030017
 c     -0.11493270    -0.99114725     0.14469388
 c     -1.13258040    -0.11026370    -0.10157125
 c     -0.91269073     1.62742791     0.80456058
 c     -0.35595079     1.23977620    -0.45613849
 c      1.14966841     0.87098049    -0.35081029
 h     -0.18927580    -1.91203931     0.55027735
 h     -1.48031764     2.59993257     0.76005208
 h     -0.50986816     1.90298757    -1.52531487
 h      1.78026218     1.59452795    -0.74588739
 o      2.19272183    -1.27277509     0.31828248
 h      3.00637795    -0.74169872    -0.03618052
 c     -2.42128463    -0.69418414    -0.53486878
 h     -2.94630013    -0.29431599    -1.60099054
 h     -2.27918683    -1.69948658    -0.72673097
 h     -3.17117455    -0.60839899     0.27590007
 h     -0.44531365     1.38798135     1.68325735
          17

 c      1.17402972    -0.48333486     0.14499033
 c     -0.09876114    -0.99353612     0.14446393
 c     -1.13722744    -0.11170029    -0.11114348
 c     -0.92291327     1.63738065     0.80761358
 c     -0.36198329     1.24601612    -0.45523788
 c      1.15489137     0.85785922    -0.35276895
 h     -0.18238413    -1.93178871     0.57733809
 h     -1.50181697     2.57286186     0.75717571
 h     -0.44974732     1.85911166    -1.46107995
 h      1.76631826     1.60020355    -0.74971768
 o      2.18902884    -1.27563918     0.31700342
 h      2.96873324    -0.74486064     0.00109829
 c     -2.42024115    -0.68193840    -0.53191911
 h     -2.95070942    -0.31635864    -1.62333622
 h     -2.27565913    -1.74723672    -0.73045861
 h     -3.15302249    -0.66185346     0.29760712
 h     -0.39128533     1.40851977     1.70596237
          17

 c      1.17209788    -0.47245674     0.13780750
 c     -0.08321609    -0.99464068     0.14567935
 c     -1.14073443    -0.11151136    -0.12202272
 c     -0.93250953     1.64817699     0.80971705
 c     -0.36681147     1.25104665    -0.45634420
 c      1.15678581     0.84275991    -0.35352961
 h     -0.18218303    -1.97471942     0.60593314
 h     -1.53227294     2.53969264     0.75919178
 h     -0.39749885     1.80437958    -1.37832431
 h      1.77143170     1.61619570    -0.75366277
 o      2.18666953    -1.27829976     0.31568426
 h      2.92835391    -0.75818997     0.04398381
 c     -2.42158498    -0.66928895    -0.53075216
 h     -2.94064017    -0.34208809    -1.61644848
 h     -2.27040857    -1.79684868    -0.73364401
 h     -3.13682508    -0.71309960     0.31488921
 h     -0.33493883     1.42531160     1.73638148
          17

 c      1.17151190    -0.45969748     0.12909124
 c     -0.06948018    -0.99563046     0.14878709
 c     -1.14255284    -0.10986455    -0.13389330
 c     -0.94026127     1.65871809     0.81186922
 c     -0.37007088     1.25369176    -0.45748013
 c      1.15577802     0.82703260    -0.35353678
 h     -0.18581177    -2.02324614     0.62849565
 h     -1.57545190     2.50726579     0.76601904
 h     -0.35778420     1.75346511    -1.30063787
 h      1.78999391     1.63487601    -0.75416786
 o      2.18447819    -1.28126642     0.31469214
 h      2.90361363    -0.77088124     0.08591237
 c     -2.42516075    -0.65797526    -0.53150237
 h     -2.91785799    -0.36949023    -1.58121457
 h     -2.26466090    -1.83307763    -0.73422777
 h     -3.12308426    -0.76002799     0.32722487
 h     -0.28610814     1.44235459     1.76059080
          17

 c      1.17272885    -0.44613914     0.11927587
 c     -0.05857691    -0.99737378     0.15405165
 c     -1.14229136    -0.10696749    -0.14644192
 c     -0.94532471     1.66824579     0.81458734
 c     -0.37164529     1.25216504    -0.45543921
 c      1.15250666     0.81234258    -0.35335301
 h     -0.19050037    -2.06344965     0.63934809
 h     -1.63351753     2.47981243     0.77742851
 h     -0.33284962     1.72918455    -1.26600915
 h      1.81479360     1.64706728    -0.74727485
 o      2.18133465    -1.28504694     0.31428753
 h      2.91163642    -0.77201085     0.12203169
 c     -2.43063017    -0.64913495    -0.53378380
 h     -2.88631964    -0.39551602    -1.52327333
 h     -2.25894708    -1.84800023    -0.73149281
 h     -3.11188997    -0.80084150     0.33406404
 h     -0.25170158     1.46197482     1.77038906
          17

 c      1.17605317    -0.43305334     0.10885833
 c     -0.05123147    -1.00025062     0.16147796
 c     -1.13974545    -0.10310247    -0.15935449
 c     -0.94749977     1.67658938     0.81802875
 c     -0.37166484     1.24555774    -0.44837086
 c      1.14754492     0.80031401    -0.35349600
 h     -0.19416967    -2.08715643     0.63575648
 h     -1.70443555     2.45614089     0.79314915
 h     -0.32195187     1.74475642    -1.29697338
 h      1.83981784     1.64593234    -0.73049793
 o      2.17722725    -1.28944695     0.31435130
 h      2.95156824    -0.76225379     0.15363147
 c     -2.43727382    -0.64354395    -0.53645585
 h     -2.85369736    -0.41537532    -1.45645518
 h     -2.25339088    -1.83890759    -0.72563794
 h     -3.10326879    -0.83396861     0.33515122
 h     -0.23536181     1.48512869     1.76264355
          17

 c      1.18156950    -0.42179855     0.09836006
 c     -0.04779721    -1.00421711     0.17085716
 c     -1.13490570    -0.09864786    -0.17230507
 c     -0.94724817     1.68406997     0.82213936
 c     -0.37016581     1.23535752    -0.43845404
 c      1.14130618     0.79233436    -0.35437969
 h     -0.19558731    -2.09106166     0.61743015
 h     -1.78154202     2.43070060     0.81273741
 h     -0.32498426     1.78570081    -1.36930689
 h      1.86111254     1.62819798    -0.70315018
 o      2.17323585    -1.29362545     0.31456347
 h      3.00508334    -0.75321159     0.18524877
 c     -2.44386105    -0.64179693    -0.53743764
 h     -2.83251848    -0.42194717    -1.40571846
 h     -2.24784184    -1.80679955    -0.71749183
 h     -3.09755464    -0.85808484     0.33095920
 h     -0.23780803     1.51179461     1.73817186
          17

 c      1.18910200    -0.41364172     0.08826953
 c     -0.04823851    -1.00885752     0.18180100
 c     -1.12792294    -0.09403269    -0.18496034
 c     -0.94548699     1.69116067     0.82662045
 c     -0.36718372     1.22370050    -0.42889675
 c      1.13404597     0.78937093    -0.35626971
 h     -0.19442414    -2.07610761     0.58608144
 h     -1.85597226     2.39736557     0.83539295
 h     -0.34164118     1.83031693    -1.44674323
 h      1.87689381     1.59420596    -0.66616723
 o      2.17049441    -1.29682979     0.31471987
 h      3.05313781    -0.75564320     0.21956294
 c     -2.44905779    -0.64413980    -0.53457185
 h     -2.83557365    -0.40794559    -1.39748781
 h     -2.24179449    -1.75628096    -0.70849135
 h     -3.09566367    -0.87224365     0.32313442
 h     -0.25663188     1.54115166     1.70158617
          17

 c      1.19822790    -0.40951999     0.07896536
 c     -0.05216640    -1.01336547     0.19374396
 c     -1.11905355    -0.08967739    -0.19698205
 c     -0.94339791     1.69823323     0.83078914
 c     -0.36292838     1.21205062    -0.42162038
 c      1.12587791     0.79173696    -0.35921193
 h     -0.19136792    -2.04795849     0.54535039
 h     -1.91956657     2.35218256     0.85996676
 h     -0.36992654     1.86530577    -1.50750953
 h      1.88784059     1.54793131    -0.62193321
 o      2.16970554    -1.29868816     0.31477189
 h      3.08388479    -0.77474488     0.25678914
 c     -2.45252572    -0.64979485    -0.52793501
 h     -2.86366328    -0.37278074    -1.43233966
 h     -2.23407695    -1.69682898    -0.70092106
 h     -3.09915969    -0.87604388     0.31471680
 h     -0.28544018     1.57161614     1.66207214
          17

 c      1.20833042    -0.40983788     0.07065321
 c     -0.05891427    -1.01650173     0.20595340
 c     -1.10863745    -0.08596317    -0.20803455
 c     -0.94231800     1.70547085     0.83352042
 c     -0.35773414     1.20131865    -0.41743957
 c      1.11676749     0.79891962    -0.36298587
 h     -0.18822092    -2.01800143     0.50068775
 h     -1.96652316     2.29403596     0.88509005
 h     -0.40704271     1.88450837    -1.54196132
 h      1.89765598     1.49693638    -0.57398233
 o      2.17115292    -1.29915918     0.31476044
 h      3.09252841    -0.81098401     0.29581033
 c     -2.45505919    -0.65669575    -0.51981775
 h     -2.90500650    -0.32446747    -1.48417382
 h     -2.22244548    -1.64417103    -0.69826436
 h     -3.10976575    -0.86964689     0.30941722
 h     -0.31349105     1.60104978     1.63363904
          17

 c      1.21866928    -0.41439941     0.06335359
 c     -0.06765653    -1.01674741     0.21763864
 c     -1.09709816    -0.08322116    -0.21780634
 c     -0.94340736     1.71281714     0.83360573
 c     -0.35199376     1.19216264    -0.41658945
 c      1.10658340     0.80966180    -0.36716180
 h     -0.18757667    -2.00212649     0.45819205
 h     -1.99409221     2.22430172     0.90928541
 h     -0.45017844     1.88540587    -1.54655391
 h      1.91279206     1.45112671    -0.52618353
 o      2.17474081    -1.29847015     0.31476418
 h      3.08060235    -0.86114175     0.33506172
 c     -2.45762753    -0.66232865    -0.51227682
 h     -2.94731875    -0.27283536    -1.52781605
 h     -2.20395717    -1.61723740    -0.70482729
 h     -3.12820667    -0.85361461     0.30987067
 h     -0.32907095     1.62765667     1.63085954
          17

 c      1.22846521    -0.42249922     0.05694445
 c     -0.07758197    -1.01301264     0.22821369
 c     -1.08492872    -0.08171855    -0.22603228
 c     -0.94691624     1.71991427     0.83065392
 c     -0.34613888     1.18512703    -0.41902072
 c      1.09537654     0.82240869    -0.37127141
 h     -0.19158704    -2.01287709     0.42181328
 h     -2.00308939     2.14636162     0.93108469
 h     -0.49675551     1.86730502    -1.52076690
 h      1.93926701     1.41906732    -0.48134337
 o      2.17991394    -1.29711098     0.31485404
 h      3.05704050    -0.91842056     0.37326572
 c     -2.46083094    -0.66511682    -0.50633215
 h     -2.98281274    -0.22519781    -1.54942871
 h     -2.17770804    -1.62608116    -0.72330569
 h     -3.15311113    -0.82880759     0.31616679
 h     -0.32782601     1.65123967     1.65838304
          17

 c      1.23698955    -0.43310319     0.05122697
 c     -0.08804065    -1.00557224     0.23748822
 c     -1.07267517    -0.08163485    -0.23251157
 c     -0.95184274     1.72616522     0.82552073
 c     -0.34064498     1.18064201    -0.42449246
 c      1.08382704     0.83587161    -0.37495772
 h     -0.20059681    -2.04866712     0.39151977
 h     -1.99845090     2.06507971     0.94928894
 h     -0.54449069     1.83093793    -1.46641297
 h      1.97714802     1.40371282    -0.44038509
 o      2.18556451    -1.29580273     0.31502765
 h      3.03939313    -0.97286612     0.41043734
 c     -2.46473730    -0.66524695    -0.50245558
 h     -3.00730475    -0.18608006    -1.54352277
 h     -2.14796861    -1.66215853    -0.75193937
 h     -3.18094318    -0.79644758     0.32587437
 h     -0.31636468     1.67301531     1.70592571
          17

 c      1.24363721    -0.44503372     0.04598392
 c     -0.09852651    -0.99596601     0.24551894
 c     -1.06092108    -0.08303662    -0.23711918
 c     -0.95653062     1.73092875     0.81956082
 c     -0.33600571     1.17890859    -0.43248652
 c      1.07332045     0.84921213    -0.37797266
 h     -0.21341167    -2.09482791     0.36535803
 h     -1.98916329     1.98592931     0.96335906
 h     -0.59169097     1.77924030    -1.38885026
 h      2.01891066     1.40232127    -0.40319570
 o      2.19042591    -1.29524872     0.31517310
 h      3.04740300    -1.01519801     0.44840241
 c     -2.46907286    -0.66386933    -0.50089481
 h     -3.01880107    -0.15799228    -1.50934515
 h     -2.12231401    -1.70685549    -0.78557460
 h     -3.20704151    -0.75821187     0.33539536
 h     -0.30527374     1.69415816     1.75696875
          17

 c      1.24796376    -0.45711463     0.04101927
 c     -0.10857383    -0.98601233     0.25238224
 c     -1.05025702    -0.08586197    -0.23980653
 c     -0.95942389     1.73369964     0.81384640
 c     -0.33258844     1.17966408    -0.44192058
 c      1.06545494     0.86185225    -0.38012186
 h     -0.22856914    -2.13479448     0.34214048
 h     -1.98607319     1.91356445     0.97353994
 h     -0.63847652     1.71950279    -1.30039090
 h      2.05405609     1.41015151    -0.36981759
 o      2.19423917    -1.29571436     0.31522352
 h      3.08454039    -1.04337249     0.48830379
 c     -2.47350858    -0.66199549    -0.50164836
 h     -3.01692366    -0.14184309    -1.44946100
 h     -2.10742112    -1.74419286    -0.81888637
 h     -3.22695929    -0.71622074     0.34152178
 h     -0.30240249     1.71512481     1.79801514
          17

 c      1.24970175    -0.46828779     0.03618355
 c     -0.11771536    -0.97717508     0.25811663
 c     -1.04123907    -0.08992458    -0.24059263
 c     -0.95961684     1.73421796     0.80902141
 c     -0.33030375     1.18190906    -0.45076338
 c      1.06150370     0.87331820    -0.38127294
 h     -0.24498605    -2.15703770     0.32190744
 h     -1.99671877     1.85047678     0.98021465
 h     -0.68974546     1.66614265    -1.22473803
 h      2.07407794     1.42327855    -0.34067727
 o      2.19805092    -1.29705640     0.31534269
 h      3.13327622    -1.06178271     0.52759009
 c     -2.47769229    -0.66023806    -0.50436804
 h     -3.00329765    -0.13649400    -1.37027725
 h     -2.10738943    -1.76458428    -0.84796943
 h     -3.23740679    -0.67292033     0.34242603
 h     -0.31152133     1.73581015     1.82099611
          17

 c      1.24878507    -0.47771717     0.03139309
 c     -0.12550106    -0.97045481     0.26274626
 c     -1.03435285    -0.09494961    -0.23954862
 c     -0.95717284     1.73244558     0.80544028
 c     -0.32840591     1.18418237    -0.45644648
 c      1.06216554     0.88321848    -0.38138598
 h     -0.26197732    -2.15585837     0.30534565
 h     -2.02060594     1.79711200     0.98290057
 h     -0.75659266     1.63742115    -1.19187900
 h      2.07434590     1.43932323    -0.31628992
 o      2.20305821    -1.29909002     0.31579590
 h      3.17304361    -1.07474023     0.56189955
 c     -2.48107603    -0.65906953    -0.50821564
 h     -2.98295473    -0.13715274    -1.28402911
 h     -2.12400682    -1.76365702    -0.87043124
 h     -3.23669394    -0.63091094     0.33805747
 h     -0.33316484     1.75584732     1.82251826
          17

 c      1.24537409    -0.48485421     0.02664103
 c     -0.13153643    -0.96642703     0.26629485
 c     -1.02998528    -0.10063035    -0.23678283
 c     -0.95296978     1.72844001     0.80320348
 c     -0.32651043     1.18606274    -0.45818625
 c      1.06753782     0.89123505    -0.38050762
 h     -0.27914035    -2.13047284     0.29330171
 h     -2.05019541     1.75325599     0.98017827
 h     -0.84393812     1.63807388    -1.21029936
 h      2.05422843     1.45739687    -0.29698351
 o      2.20988479    -1.30169549     0.31676401
 h      3.19127388    -1.08419630     0.58783330
 c     -2.48272824    -0.65914120    -0.51175265
 h     -2.96596690    -0.13319577    -1.21029915
 h     -2.15727293    -1.74092299    -0.88518360
 h     -3.22485062    -0.59273403     0.33015508
 h     -0.36533638     1.77485230     1.80322024
          17

 c      1.23985814    -0.48943643     0.02199302
 c     -0.13551297    -0.96521228     0.26877566
 c     -1.02839017    -0.10665391    -0.23244290
 c     -0.94825571     1.72226403     0.80201319
 c     -0.32562097     1.18858455    -0.45771305
 c      1.07714231     0.89707078    -0.37873884
 h     -0.29636924    -2.08481554     0.28658383
 h     -2.07607381     1.71891972     0.97061054
 h     -0.93846737     1.65449294    -1.25797096
 h      2.01708184     1.47815310    -0.28271468
 o      2.21854870    -1.30477100     0.31828730
 h      3.18376326    -1.09034225     0.60379472
 c     -2.48155647    -0.66113064    -0.51339299
 h     -2.96485625    -0.11023640    -1.17023821
 h     -2.20552413    -1.69980456    -0.89253228
 h     -3.20353720    -0.56060651     0.32194076
 h     -0.40356781     1.79265110     1.76814165
          17

 c      1.23282399    -0.49143529     0.01757099
 c     -0.13721010    -0.96634446     0.27017275
 c     -1.02964929    -0.11270872    -0.22671551
 c     -0.94433922     1.71395667     0.80101357
 c     -0.32694211     1.19269251    -0.45687061
 c      1.08992931     0.90038404    -0.37622126
 h     -0.31410345    -2.02849720     0.28592830
 h     -2.09094002     1.69430293     0.95350496
 h     -1.02272033     1.67269698    -1.31070658
 h      1.97032826     1.50410529    -0.27291707
 o      2.22854594    -1.30821801     0.32025686
 h      3.15359341    -1.09208601     0.61021830
 c     -2.47731590    -0.66457331    -0.51270372
 h     -2.98332696    -0.06271010    -1.16973795
 h     -2.26520630    -1.64918839    -0.89483021
 h     -3.17571817    -0.53610611     0.31740444
 h     -0.44067869     1.80957293     1.72769308
          17

 c      1.22499768    -0.49099497     0.01353453
 c     -0.13646824    -0.96866466     0.27043253
 c     -1.03366095    -0.11852376    -0.21980861
 c     -0.94241955     1.70352051     0.79886662
 c     -0.33099851     1.19865400    -0.45662676
 c      1.10440967     0.90077008    -0.37313447
 h     -0.33374797    -1.97766656     0.29200388
 h     -2.09100378     1.67951527     0.92908063
 h     -1.08580216     1.68532763    -1.35453084
 h      1.92439271     1.53958688    -0.26646912
 o      2.23883731    -1.31198876     0.32238579
 h      3.11188005    -1.08675628     0.61018999
 c     -2.47105669    -0.66711326    -0.51061553
 h     -3.01137579    -0.00132265    -1.19476671
 h     -2.33114906    -1.60500830    -0.89748171
 h     -3.14502008    -0.51990592     0.32018497
 h     -0.46750480     1.82677586     1.69701290
          17

 c      1.21716872    -0.48838020     0.01006030
 c     -0.13319310    -0.97061873     0.26947360
 c     -1.04016701    -0.12390743    -0.21193544
 c     -0.94325841     1.69096109     0.79436710
 c     -0.33775443     1.20628274    -0.45739233
 c      1.11908348     0.89792895    -0.36966670
 h     -0.35757681    -1.95146940     0.30544192
 h     -2.07623599     1.67441667     0.89830947
 h     -1.12263985     1.68942406    -1.38284052
 h      1.88867715     1.58872429    -0.26209579
 o      2.24788165    -1.31616085     0.32419442
 h      3.07795548    -1.06949032     0.60989590
 c     -2.46408425    -0.66581020    -0.50805471
 h     -3.03631550     0.05863719    -1.22740951
 h     -2.39869197    -1.58629089    -0.90805292
 h     -3.11485080    -0.51177164     0.33248036
 h     -0.47661426     1.84587327     1.68944512
          17

 c      1.21011007    -0.48393978     0.00731876
 c     -0.12751853    -0.97129217     0.26723102
 c     -1.04878716    -0.12874392    -0.20329738
 c     -0.94671107     1.67644127     0.78738650
 c     -0.34688720     1.21517693    -0.45938456
 c      1.13299812     0.89206314    -0.36595750
 h     -0.38664092    -1.96014403     0.32664996
 h     -2.05058611     1.67863060     0.86271126
 h     -1.13135527     1.68409799    -1.39281632
 h      1.86604664     1.65099294    -0.25918269
 o      2.25425152    -1.32088145     0.32519836
 h      3.07035831    -1.03471894     0.61587471
 c     -2.45720273    -0.65911993    -0.50560246
 h     -3.05015575     0.10677132    -1.25538782
 h     -2.46617174    -1.60089720    -0.93036773
 h     -3.08759159    -0.51090847     0.35447216
 h     -0.46768611     1.86703633     1.70599270
          17

 c      1.20451515    -0.47808462     0.00545486
 c     -0.12003913    -0.97122999     0.26374386
 c     -1.05903658    -0.13296603    -0.19405507
 c     -0.95170243     1.66036839     0.77895620
 c     -0.35791833     1.22484678    -0.46277773
 c      1.14586756     0.88410087    -0.36208343
 h     -0.41790503    -1.99572041     0.35499573
 h     -2.02210830     1.69174004     0.82417616
 h     -1.11191531     1.66954435    -1.38382922
 h      1.85210803     1.71885575    -0.25806999
 o      2.25782646    -1.32601643     0.32534070
 h      3.08841800    -0.98213640     0.62833609
 c     -2.45095541    -0.64766071    -0.50393387
 h     -3.04933005     0.13800212    -1.27178565
 h     -2.53296300    -1.63675510    -0.95966118
 h     -3.06413579    -0.51642769     0.38415833
 h     -0.44764300     1.88761513     1.73458850
          17

 c      1.20095708    -0.47129476     0.00458513
 c     -0.11170359    -0.97177538     0.25919034
 c     -1.07033415    -0.13653695    -0.18430304
 c     -0.95678266     1.64323772     0.77040674
 c     -0.37021287     1.23474840    -0.46766734
 c      1.15767232     0.87540708    -0.35811288
 h     -0.44524313    -2.04000231     0.38832413
 h     -2.00164261     1.71365371     0.78466342
 h     -1.06614083     1.64700744    -1.35749025
 h      1.84022716     1.78113769    -0.25941966
 o      2.25973419    -1.33097367     0.32501624
 h      3.11314873    -0.91941015     0.64077326
 c     -2.44601781    -0.63303847    -0.50363081
 h     -3.03297418     0.15066725    -1.27307816
 h     -2.59637656    -1.67395504    -0.98723107
 h     -3.04398502    -0.52757056     0.41757223
 h     -0.42529165     1.90343637     1.76032764
          17

 c      1.19985728    -0.46412184     0.00480221
 c     -0.10347884    -0.97401831     0.25381363
 c     -1.08202400    -0.13944781    -0.17406735
 c     -0.96083082     1.62545146     0.76275640
 c     -0.38286915     1.24423162    -0.47386263
 c      1.16831451     0.86732753    -0.35414831
 h     -0.46287278    -2.07703033     0.42366474
 h     -1.99822336     1.74473544     0.74579432
 h     -0.99910639     1.61956163    -1.31944029
 h      1.82576970     1.82791000    -0.26358916
 o      2.26113799    -1.33502201     0.32464763
 h      3.12611486    -0.85674992     0.64658380
 c     -2.44311735    -0.61669321    -0.50484312
 h     -3.00211590     0.14548632    -1.25819681
 h     -2.65242338    -1.69752767    -1.00639117
 h     -3.02594776    -0.54355215     0.44966962
 h     -0.40743625     1.91069615     1.77264854
          17

 c      1.20145056    -0.45716321     0.00617432
 c     -0.09613873    -0.97845503     0.24784151
 c     -1.09341813    -0.14170213    -0.16333497
 c     -0.96363345     1.60731929     0.75658346
 c     -0.39451735     1.25239176    -0.48047907
 c      1.17755103     0.86092997    -0.35031917
 h     -0.46706115    -2.09724302     0.45814656
 h     -2.01285109     1.78502223     0.70881781
 h     -0.92184793     1.59377707    -1.28340549
 h      1.80702690     1.85280979    -0.27051093
 o      2.26270663    -1.33756242     0.32448132
 h      3.11757114    -0.80238780     0.64222875
 c     -2.44276861    -0.59973964    -0.50725985
 h     -2.95989487     0.12585037    -1.22882821
 h     -2.69744893    -1.69966085    -1.01374922
 h     -3.00901203    -0.56328693     0.47558439
 h     -0.39807396     1.90674625     1.76634305
          17

 c      1.20575818    -0.45100931     0.00873677
 c     -0.09019447    -0.98507945     0.24145659
 c     -1.10385442    -0.14329150    -0.15210045
 c     -0.96593128     1.58916695     0.75202382
 c     -0.40327604     1.25796140    -0.48557776
 c      1.18504562     0.85690214    -0.34674912
 h     -0.45615040    -2.09664458     0.48944998
 h     -2.03740161     1.83288901     0.67508267
 h     -0.85232668     1.58086445    -1.27475599
 h      1.78468872     1.85340081    -0.27981767
 o      2.26467182    -1.33819420     0.32460115
 h      3.08544957    -0.76150513     0.62697584
 c     -2.44504669    -0.58325194    -0.51012622
 h     -2.91261672     0.09939620    -1.19092871
 h     -2.72875109    -1.67776466    -1.00839949
 h     -2.99292800    -0.58526071     0.49164587
 h     -0.39871419     1.89021125     1.74060166
          17

 c      1.21257720    -0.44618017     0.01247729
 c     -0.08587280    -0.99350719     0.23479261
 c     -1.11275860    -0.14418682    -0.14040117
 c     -0.96891352     1.57135657     0.74878719
 c     -0.40766533     1.25980043    -0.48722082
 c      1.19040730     0.85547182    -0.34352040
 h     -0.43025629    -2.07563240     0.51600559
 h     -2.06026090     1.88481393     0.64622307
 h     -0.80490423     1.59095104    -1.31786355
 h      1.76141308     1.83127038    -0.29096702
 o      2.26692606    -1.33674230     0.32496168
 h      3.03383564    -0.73587012     0.60234869
 c     -2.44943778    -0.56854282    -0.51217216
 h     -2.87081948     0.08005688    -1.15669158
 h     -2.74468169    -1.63297636    -0.99123479
 h     -2.97841965    -0.60758497     0.49596485
 h     -0.40856754     1.86106933     1.69857277
          17

 c      1.22148436    -0.44306750     0.01731948
 c     -0.08310201    -1.00300369     0.22792132
 c     -1.11969307    -0.14435565    -0.12832168
 c     -0.97376394     1.55418610     0.74619584
 c     -0.40792059     1.25795644    -0.48615394
 c      1.19317705     0.85630500    -0.34065417
 h     -0.39122804    -2.03893807     0.53730172
 h     -2.07194926     1.93641690     0.62381443
 h     -0.77475080     1.62080175    -1.40492891
 h      1.74190172     1.79262850    -0.30331497
 o      2.26901703    -1.33334279     0.32538739
 h      2.97317318    -0.72257311     0.57213501
 c     -2.45498785    -0.55696956    -0.51181560
 h     -2.84706097     0.08600316    -1.14238408
 h     -2.74482533    -1.57015082    -0.96493900
 h     -2.96717670    -0.62818564     0.48880560
 h     -0.42424096     1.82088144     1.64785892
          17

 c      1.23185313    -0.44189277     0.02311010
 c     -0.08151012    -1.01242801     0.22080871
 c     -1.12438013    -0.14376687    -0.11598332
 c     -0.98151781     1.53778038     0.74319302
 c     -0.40507983     1.25334566    -0.48514142
 c      1.19278283     0.85845806    -0.33811849
 h     -0.34279883    -1.99648802     0.55454064
 h     -2.06710990     1.98358726     0.60900345
 h     -0.74858180     1.65771836    -1.50404003
 h      1.73313585     1.74881485    -0.31620971
 o      2.27012611    -1.32856199     0.32557550
 h      2.92071492    -0.71226737     0.54235876
 c     -2.46100026    -0.54868796    -0.50820314
 h     -2.84707526     0.12662550    -1.15552878
 h     -2.73055429    -1.49942185    -0.93476363
 h     -2.96175747    -0.64511027     0.47294236
 h     -0.43927369     1.77284479     1.60098902
          17

 c      1.24290507    -0.44269258     0.02962422
 c     -0.08049182    -1.02025390     0.21326934
 c     -1.12671994    -0.14237352    -0.10353583
 c     -0.99295654     1.52210118     0.73852724
 c     -0.39978142     1.24676315    -0.48636800
 c      1.18859974     0.86060936    -0.33584241
 h     -0.29021546    -1.96338443     0.57127561
 h     -2.04439334     2.02316804     0.60233862
 h     -0.71883357     1.69130340    -1.58943289
 h      1.74335246     1.71405144    -0.32920820
 o      2.26936814    -1.32324737     0.32522148
 h      2.89565945    -0.69177192     0.51925152
 c     -2.46742622    -0.54156409    -0.50190894
 h     -2.86458606     0.19184080    -1.18542030
 h     -2.70575844    -1.43829345    -0.90970891
 h     -2.96535301    -0.65688749     0.45361399
 h     -0.44525584     1.72077203     1.57292969
          17

 c      1.25380812    -0.44533071     0.03659351
 c     -0.07942021    -1.02502908     0.20506460
 c     -1.12681033    -0.14009450    -0.09114713
 c     -1.00819616     1.50710609     0.73144034
 c     -0.39228051     1.23869987    -0.49088569
 c      1.18031082     0.86179097    -0.33372645
 h     -0.23834278    -1.95486519     0.59227062
 h     -2.00616252     2.05345963     0.60367908
 h     -0.68342161     1.71574901    -1.64771374
 h      1.77766437     1.69757816    -0.34225956
 o      2.26662779    -1.31774935     0.32430026
 h      2.90537440    -0.65672994     0.50464497
 c     -2.47431814    -0.53232150    -0.49393192
 h     -2.88924731     0.26296349    -1.21488018
 h     -2.67597819    -1.40881275    -0.90151683
 h     -2.98114441    -0.66279309     0.43719713
 h     -0.43688337     1.66663314     1.57269643
          17

 c      1.26378112    -0.44951738     0.04373476
 c     -0.07788853    -1.02632299     0.19626191
 c     -1.12493320    -0.13679638    -0.07898635
 c     -1.02620756     1.49278575     0.72232429
 c     -0.38271810     1.22949815    -0.49899894
 c      1.16838338     0.86207566    -0.33167625
 h     -0.18931070    -1.97551201     0.61917626
 h     -1.95863184     2.07493042     0.61212043
 h     -0.64273482     1.72810400    -1.67327752
 h      1.83255202     1.69612888    -0.35540301
 o      2.26287885    -1.31148928     0.32311290
 h      2.93963524    -0.61863683     0.49508132
 c     -2.48174085    -0.51893274    -0.48513282
 h     -2.91348072     0.32528128    -1.23196256
 h     -2.64408287    -1.42183150    -0.91719667
 h     -3.01108548    -0.66287570     0.42849367
 h     -0.41744951     1.60951450     1.59559381
          17

 c      1.27213635    -0.45482521     0.05075931
 c     -0.07567346    -1.02508188     0.18746163
 c     -1.12151222    -0.13228964    -0.06721482
 c     -1.04500416     1.47889751     0.71235317
 c     -0.37128257     1.21945915    -0.51056954
 c      1.15401867     0.86224774    -0.32963377
 h     -0.14315795    -2.01512131     0.64767000
 h     -1.91180806     2.09103092     0.62607809
 h     -0.59814762     1.72695456    -1.66474523
 h      1.89675843     1.69785941    -0.36825981
 o      2.25941004    -1.30370175     0.32200639
 h      2.98256928    -0.59294897     0.48623434
 c     -2.49002787    -0.50195171    -0.47655451
 h     -2.93296239     0.37034795    -1.23103280
 h     -2.60848065    -1.46367849    -0.95163985
 h     -3.05450156    -0.65764834     0.42811975
 h     -0.39663614     1.54809634     1.62753643
          17

 c      1.27826925    -0.46071152     0.05737426
 c     -0.07254431    -1.02282001     0.17950395
 c     -1.11706525    -0.12636991    -0.05599382
 c     -1.06237753     1.46481860     0.70263912
 c     -0.35826671     1.20885372    -0.52512598
 c      1.13863932     0.86298473    -0.32755691
 h     -0.10027552    -2.05781867     0.67067196
 h     -1.87750455     2.10790336     0.64374689
 h     -0.55164109     1.71210425    -1.62393241
 h      1.95758738     1.69175342    -0.38007267
 o      2.25723789    -1.29403176     0.32121973
 h      3.02205468    -0.58932880     0.47541365
 c     -2.49951948    -0.48323541    -0.46910956
 h     -2.94546308     0.39434334    -1.21060963
 h     -2.56794919    -1.50975997    -0.99307178
 h     -3.10757555    -0.64767701     0.43225137
 h     -0.38394238     1.48278619     1.65483442
          17

 c      1.28165653    -0.46656945     0.06329342
 c     -0.06823794    -1.02080914     0.17309677
 c     -1.11214450    -0.11886938    -0.04549871
 c     -1.07666418     1.44985616     0.69384865
 c     -0.34404258     1.19783196    -0.54180756
 c      1.12352857     0.86450886    -0.32538365
 h     -0.06202571    -2.09098169     0.68253932
 h     -1.86402766     2.13102962     0.66382019
 h     -0.50599291     1.68531194    -1.55714900
 h      2.00517900     1.67173136    -0.39006521
 o      2.25702121    -1.28256166     0.32088977
 h      3.05114779    -0.61086918     0.46149483
 c     -2.51032291    -0.46441189    -0.46316864
 h     -2.95022245     0.39681147    -1.17204365
 h     -2.52406738    -1.54130817    -1.03144194
 h     -3.16439989    -0.63347071     0.43504350
 h     -0.38538644     1.41554014     1.66861212
          17

 c      1.28189441    -0.47179728     0.06826021
 c     -0.06254914    -1.01985148     0.16869660
 c     -1.10726762    -0.10969575    -0.03592782
 c     -1.08724733     1.43376978     0.68625093
 c     -0.32897170     1.18620992    -0.55908821
 c      1.10973440     0.86665107    -0.32301986
 h     -0.03012392    -2.10739012     0.68034439
 h     -1.87091999     2.16013202     0.68565028
 h     -0.46532683     1.65248911    -1.47916246
 h      2.03340627     1.63621563    -0.39768265
 o      2.25907704    -1.26969478     0.32107757
 h      3.06758520    -0.65550933     0.44443120
 c     -2.52226890    -0.44662431    -0.45860451
 h     -2.94806180     0.38075705    -1.11951197
 h     -2.48002348    -1.54826414    -1.06060129
 h     -3.21878800    -0.61567623     0.43146453
 h     -0.40341781     1.34898881     1.66474539
          17

 c      1.27877203    -0.47587610     0.07207790
 c     -0.05540811    -1.02032675     0.16653196
 c     -1.10286105    -0.09885663    -0.02750310
 c     -1.09444102     1.41689781     0.67988945
 c     -0.31330841     1.17317459    -0.57439483
 c      1.09805359     0.86899828    -0.32034895
 h     -0.00612861    -2.10436803     0.66354029
 h     -1.89015339     2.18848621     0.70852887
 h     -0.43558836     1.62698982    -1.41818236
 h      2.03960613     1.58688257    -0.40269108
 o      2.26330716    -1.25608827     0.32177423
 h      3.07436227    -0.71657611     0.42500731
 c     -2.53486041    -0.43086967    -0.45490708
 h     -2.94215350     0.35411319    -1.06103602
 h     -2.43937479    -1.52660321    -1.07740794
 h     -3.26566856    -0.59528875     0.41881545
 h     -0.43755762     1.28583624     1.64301872
          17

 c      1.27235925    -0.47844029     0.07463994
 c     -0.04692368    -1.02224322     0.16663575
 c     -1.09922814    -0.08648319    -0.02045685
 c     -1.09900038     1.39982609     0.67465557
 c     -0.29727378     1.15750670    -0.58477894
 c      1.08897861     0.87098458    -0.31725093
 h      0.00879302    -2.08312121     0.63356663
 h     -1.91196730     2.20742857     0.73118968
 h     -0.42303296     1.62702638    -1.40818093
 h      2.02466350     1.52806483    -0.40524190
 o      2.26905161    -1.24260871     0.32290236
 h      3.08133924    -0.78298474     0.40464355
 c     -2.54721005    -0.41832787    -0.45121611
 h     -2.93891188     0.33146815    -1.00941042
 h     -2.40549097    -1.47618151    -1.08078075
 h     -3.30179226    -0.57373708     0.39706163
 h     -0.48460964     1.22843012     1.60706381
          17

 c      1.26307127    -0.47932213     0.07594824
 c     -0.03740498    -1.02521111     0.16884437
 c     -1.09654125    -0.07286210    -0.01500246
 c     -1.10182365     1.38311375     0.67022006
 c     -0.28147474     1.13921285    -0.58987644
 c      1.08258710     0.87190747    -0.31361643
 h      0.01400918    -2.04918731     0.59386306
 h     -1.92884582     2.21030216     0.75201237
 h     -0.42883626     1.65664495    -1.45395933
 h      1.99398161     1.46689009    -0.40597963
 o      2.27515517    -1.23013716     0.32435743
 h      3.10378273    -0.84208386     0.38466354
 c     -2.55818695    -0.41016305    -0.44657119
 h     -2.94653576     0.33116662    -0.97930155
 h     -2.38121400    -1.40029981    -1.07152534
 h     -3.32604926    -0.55285407     0.36865825
 h     -0.53835957     1.17818882     1.56516578
          17

 c      1.25165914    -0.47854934     0.07610645
 c     -0.02736150    -1.02835481     0.17277335
 c     -1.09485483    -0.05843825    -0.01131040
 c     -1.10386576     1.36725533     0.66592756
 c     -0.26703708     1.12009232    -0.59239523
 c      1.07840419     0.87092014    -0.30934541
 h      0.00952770    -2.01367010     0.55007824
 h     -1.93646678     2.19367444     0.76938406
 h     -0.44729873     1.69914945    -1.52490977
 h      1.95884926     1.41352401    -0.40620752
 o      2.28073503    -1.21911293     0.32610301
 h      3.15061293    -0.88707306     0.36492829
 c     -2.56703639    -0.40632222    -0.44064677
 h     -2.96832498     0.36221808    -0.97723988
 h     -2.36825769    -1.30708990    -1.05328267
 h     -3.33962568    -0.53472756     0.33817580
 h     -0.58960328     1.13488514     1.53068620
          17

 c      1.23911510    -0.47631827     0.07529875
 c     -0.01745415    -1.03035564     0.17785963
 c     -1.09414838    -0.04376124    -0.00950849
 c     -1.10593227     1.35266543     0.66098165
 c     -0.25511342     1.10203757    -0.59498716
 c      1.07544900     0.86715645    -0.30435063
 h     -0.00412920    -1.99292223     0.50941869
 h     -1.93355389     2.15731260     0.78189953
 h     -0.47133130     1.73695433    -1.59126686
 h      1.93540499     1.37979054    -0.40787695
 o      2.28601745    -1.20935270     0.32818724
 h      3.21226195    -0.92026178     0.34385109
 c     -2.57387279    -0.40454700    -0.43397907
 h     -2.99815482     0.41500501    -0.99571337
 h     -2.36604130    -1.21229496    -1.03493375
 h     -3.34587298    -0.52138259     0.31155879
 h     -0.62855154     1.09674484     1.51873427
          17

 c      1.22656924    -0.47297234     0.07377286
 c     -0.00840597    -1.03005043     0.18361511
 c     -1.09438884    -0.02942758    -0.00968298
 c     -1.10820864     1.33946193     0.65515650
 c     -0.24656888     1.08628281    -0.59913280
 c      1.07290376     0.86017778    -0.29862207
 h     -0.02639542    -2.00168610     0.47752963
 h     -1.92196391     2.10422049     0.78850087
 h     -0.49572706     1.76020251    -1.63696020
 h      1.93635124     1.37391254    -0.41272614
 o      2.29185381    -1.20048221     0.33064119
 h      3.26925923    -0.94646037     0.32016611
 c     -2.57931665    -0.40126878    -0.42695274
 h     -3.02648590     0.47208813    -1.02164114
 h     -2.37062361    -1.13975319    -1.03261267
 h     -3.34944326    -0.51437789     0.29477862
 h     -0.65028154     1.06277773     1.53693561
          17

 c      1.21521704    -0.46898718     0.07182507
 c     -0.00096070    -1.02748957     0.18995370
 c     -1.09557330    -0.01604105    -0.01186800
 c     -1.10997960     1.32720797     0.64929178
 c     -0.24194412     1.07356188    -0.60551015
 c      1.07103401     0.85050064    -0.29235480
 h     -0.05658261    -2.04072191     0.45468056
 h     -1.90723531     2.04096711     0.78875473
 h     -0.51718151     1.76469531    -1.65520934
 h      1.95978057     1.39432808    -0.42069846
 o      2.29886130    -1.19225354     0.33343669
 h      3.30620853    -0.96808261     0.29361920
 c     -2.58389456    -0.39361405    -0.41953272
 h     -3.04656729     0.52018250    -1.04470085
 h     -2.37722326    -1.10966691    -1.06261041
 h     -3.35446412    -0.51455794     0.29208184
 h     -0.65753261     1.03527375     1.57892239
          17

 c      1.20623756    -0.46494990     0.06977744
 c      0.00407769    -1.02405720     0.19710844
 c     -1.09772312    -0.00419950    -0.01603440
 c     -1.10994420     1.31503490     0.64475593
 c     -0.24145864     1.06430323    -0.61435443
 c      1.07096606     0.83947820    -0.28596859
 h     -0.09279057    -2.09514795     0.43691345
 h     -1.89877870     1.97744117     0.78319196
 h     -0.53368433     1.74931574    -1.64407360
 h      1.99132696     1.43108764    -0.42975153
 o      2.30717795    -1.18455365     0.33651643
 h      3.31581570    -0.98520036     0.26450854
 c     -2.58761576    -0.38125680    -0.41254948
 h     -3.05520761     0.55221665    -1.05860038
 h     -2.38659881    -1.11865129    -1.12318462
 h     -3.36240110    -0.52199115     0.30444951
 h     -0.65671615     1.01841155     1.63016745
          17

 c      1.20066011    -0.46153138     0.06795174
 c      0.00591606    -1.02140277     0.20526552
 c     -1.10084192     0.00550174    -0.02209861
 c     -1.10680914     1.30211548     0.64269725
 c     -0.24498243     1.05867465    -0.62556274
 c      1.07364834     0.82869301    -0.27998927
 h     -0.13180577    -2.14645736     0.42045017
 h     -1.90742621     1.92408721     0.77308693
 h     -0.54425880     1.71509554    -1.60484386
 h      2.01599456     1.47273465    -0.43732097
 o      2.31650511    -1.17735366     0.33983334
 h      3.29839723    -0.99654913     0.23309911
 c     -2.59028359    -0.36577250    -0.40768658
 h     -3.05161121     0.56546247    -1.05994388
 h     -2.40368357    -1.14567793    -1.19519487
 h     -3.37095384    -0.53589122     0.32898212
 h     -0.65330962     1.01537262     1.67711525
          17

 c      1.19919660    -0.45944621     0.06665069
 c      0.00397389    -1.02064413     0.21439775
 c     -1.10487105     0.01248618    -0.02994519
 c     -1.09998311     1.28824159     0.64386789
 c     -0.25200095     1.05648794    -0.63859222
 c      1.07934209     0.81954652    -0.27494871
 h     -0.17023538    -2.18128461     0.40359215
 h     -1.93857563     1.88607559     0.75923816
 h     -0.54933363     1.66594367    -1.54298628
 h      2.02432993     1.51042515    -0.44142871
 o      2.32611101    -1.17069362     0.34339700
 h      3.26208570    -0.99994358     0.19892776
 c     -2.59200292    -0.34884549    -0.40612614
 h     -3.03658289     0.56014382    -1.04751609
 h     -2.43140759    -1.17216075    -1.25998214
 h     -3.37509393    -0.55457718     0.35991108
 h     -0.65054219     1.02731386     1.71069308
          17

 c      1.20211068    -0.45936667     0.06613653
 c     -0.00196593    -1.02222865     0.22428377
 c     -1.10966132     0.01624270    -0.03943804
 c     -1.09001638     1.27405870     0.64870207
 c     -0.26156583     1.05696112    -0.65213050
 c      1.08769547     0.81309698    -0.27133145
 h     -0.20537413    -2.19269688     0.38636285
 h     -1.98659654     1.86009571     0.74123889
 h     -0.55215040     1.61127349    -1.47190371
 h      2.01246898     1.53861473    -0.44092702
 o      2.33481367    -1.16469582     0.34734113
 h      3.22340022    -0.99226457     0.15976986
 c     -2.59308023    -0.33179520    -0.40813559
 h     -3.01251281     0.53950250    -1.02242947
 h     -2.46959235    -1.18756789    -1.30637276
 h     -3.36951006    -0.57571183     0.39072960
 h     -0.64973277     1.05362693     1.72612616
          17

 c      1.20916159    -0.46179789     0.06660674
 c     -0.01171886    -1.02604009     0.23456429
 c     -1.11497362     0.01640554    -0.05040880
 c     -1.07824506     1.26062417     0.65724114
 c     -0.27221764     1.05842619    -0.66366786
 c      1.09795542     0.80996289    -0.26952791
 h     -0.23550738    -2.17904129     0.36983572
 h     -2.03844514     1.83852875     0.71860646
 h     -0.56109589     1.56959617    -1.41809617
 h      1.98089363     1.55481329    -0.43545030
 o      2.34134553    -1.15954220     0.35194801
 h      3.20189555    -0.97011166     0.11129528
 c     -2.59369733    -0.31586461    -0.41327554
 h     -2.98398469     0.51117353    -0.98903360
 h     -2.51632366    -1.18702746    -1.32915252
 h     -3.35051922    -0.59673515     0.41593715
 h     -0.65069237     1.09238763     1.72238289
          17

 c      1.21964026    -0.46694204     0.06816461
 c     -0.02475229    -1.03148874     0.24479176
 c     -1.12049558     0.01281163    -0.06262921
 c     -1.06612602     1.24885218     0.66898017
 c     -0.28224819     1.05879346    -0.67015058
 c      1.10911778     0.81020265    -0.26977075
 h     -0.26006352    -2.14343182     0.35574217
 h     -2.08131354     1.81498755     0.69199627
 h     -0.58807865     1.56359933    -1.41395365
 h      1.93391418     1.55976773    -0.42541526
 o      2.34541255    -1.15531235     0.35742199
 h      3.20382939    -0.93271393     0.05069990
 c     -2.59370276    -0.30253314    -0.42058239
 h     -2.95843950     0.48889486    -0.95587555
 h     -2.56897471    -1.16892709    -1.32682054
 h     -3.31678025    -0.61526820     0.43187325
 h     -0.65177212     1.14069206     1.70245053
          17

 c      1.23249023    -0.47462657     0.07080143
 c     -0.04026937    -1.03751704     0.25447806
 c     -1.12586006     0.00549935    -0.07579238
 c     -1.05493098     1.23929688     0.68280424
 c     -0.29093869     1.05765890    -0.67103557
 c      1.11997930     0.81319052    -0.27207037
 h     -0.27992097    -2.09450054     0.34629257
 h     -2.10648282     1.78617700     0.66323951
 h     -0.63476533     1.59597365    -1.46254597
 h      1.87995041     1.55835092    -0.41212178
 o      2.34814592    -1.15182388     0.36355536
 h      3.21507004    -0.88456029    -0.01803379
 c     -2.59266971    -0.29339428    -0.42883757
 h     -2.94495173     0.49050441    -0.93381314
 h     -2.62464816    -1.13401170    -1.30064683
 h     -3.26931988    -0.62944245     0.43708734
 h     -0.64962678     1.19507585     1.67423154
          17

 c      1.24647229    -0.48433445     0.07440258
 c     -0.05728008    -1.04257818     0.26313870
 c     -1.13066084    -0.00530896    -0.08953945
 c     -1.04570942     1.23213410     0.69708424
 c     -0.29892175     1.05660714    -0.66870742
 c      1.12915392     0.81760443    -0.27621486
 h     -0.29780316    -2.04739240     0.34402789
 h     -2.10966083     1.75144673     0.63481670
 h     -0.68839432     1.64600905    -1.53307267
 h      1.83142178     1.56028741    -0.39770194
 o      2.35107458    -1.14875818     0.36984496
 h      3.21684842    -0.83310574    -0.08611755
 c     -2.59034099    -0.28912699    -0.43723368
 h     -2.94878209     0.52652533    -0.92800780
 h     -2.68044815    -1.08587759    -1.25514600
 h     -3.21140878    -0.63822938     0.43275205
 h     -0.63924476     1.25238679     1.65028151
          17

 c      1.26030720    -0.49531755     0.07877234
 c     -0.07470658    -1.04489402     0.27034697
 c     -1.13447643    -0.01921591    -0.10353421
 c     -1.03916664     1.22717917     0.71015472
 c     -0.30691652     1.05707648    -0.66537193
 c      1.13531951     0.82178374    -0.28188769
 h     -0.31787904    -2.02125605     0.35146569
 h     -2.09054492     1.71211182     0.60932227
 h     -0.73642900     1.69436576    -1.59728248
 h      1.80131637     1.57756858    -0.38432585
 o      2.35530918    -1.14585449     0.37581062
 h      3.19797985    -0.78524763    -0.14513637
 c     -2.58698095    -0.28840452    -0.44575113
 h     -2.96669671     0.58918156    -0.93200252
 h     -2.73411861    -1.03269023    -1.19990597
 h     -3.14836955    -0.64172944     0.42314068
 h     -0.61564065     1.31080803     1.64300778
          17

 c      1.27277811    -0.50673184     0.08366738
 c     -0.09164493    -1.04339819     0.27582084
 c     -1.13691731    -0.03568557    -0.11754094
 c     -1.03531289     1.22400194     0.72115131
 c     -0.31524049     1.05968835    -0.66211559
 c      1.13786667     0.82458909    -0.28884374
 h     -0.34315043    -2.02845124     0.37029623
 h     -2.05306670     1.67123130     0.58900673
 h     -0.77209662     1.73071447    -1.64043550
 h      1.79529075     1.61592373    -0.37272707
 o      2.36145596    -1.14297123     0.38113280
 h      3.15560788    -0.74597060    -0.18933704
 c     -2.58296813    -0.28838954    -0.45440313
 h     -2.99075182     0.66002256    -0.93454924
 h     -2.78555481    -0.98888340    -1.15140723
 h     -3.08689644    -0.64116514     0.41545647
 h     -0.57766591     1.36942147     1.65574596
          17

 c      1.28279499    -0.51774920     0.08883327
 c     -0.10762748    -1.03868431     0.27951835
 c     -1.13767425    -0.05408080    -0.13146296
 c     -1.03319554     1.22211771     0.73032621
 c     -0.32394648     1.06452548    -0.65932523
 c      1.13724556     0.82602395    -0.29696214
 h     -0.37239242    -2.06343335     0.40038092
 h     -2.00644018     1.63379551     0.57529707
 h     -0.79258562     1.75053587    -1.65640426
 h      1.80751062     1.66840290    -0.36195125
 o      2.36970867    -1.14008036     0.38567905
 h      3.09316782    -0.71805436    -0.21619680
 c     -2.57834670    -0.28617188    -0.46272594
 h     -3.01394743     0.72282535    -0.92764676
 h     -2.83797514    -0.97155620    -1.12897840
 h     -3.03337183    -0.63826941     0.41779489
 h     -0.53004697     1.42623500     1.67995505
          17

 c      1.28944110    -0.52763459     0.09404254
 c     -0.12250857    -1.03252873     0.28164659
 c     -1.13654451    -0.07368338    -0.14532401
 c     -1.03108276     1.22104717     0.73846679
 c     -0.33296226     1.07139557    -0.65705558
 c      1.13444257     0.82677815    -0.30613174
 h     -0.40125661    -2.10810265     0.43960213
 h     -1.96555349     1.60658478     0.56827747
 h     -0.79715855     1.75225350    -1.64336145
 h      1.82668987     1.72095326    -0.35085011
 o      2.37986337    -1.13727444     0.38954222
 h      3.01948931    -0.70151007    -0.22727481
 c     -2.57321267    -0.28038274    -0.47057501
 h     -3.03175514     0.76758724    -0.90777331
 h     -2.89410656    -0.98659701    -1.14013436
 h     -2.99161560    -0.63406793     0.43492167
 h     -0.48060460     1.47771656     1.70275443
          17

 c      1.29201946    -0.53580114     0.09912691
 c     -0.13615694    -1.02673606     0.28256885
 c     -1.13345970    -0.09370447    -0.15922305
 c     -1.02711707     1.22035618     0.74625986
 c     -0.34212801     1.07993673    -0.65516610
 c      1.13035237     0.82748194    -0.31617133
 h     -0.42560653    -2.14496231     0.48482202
 h     -1.94682586     1.59627277     0.56693249
 h     -0.78644068     1.73620721    -1.60220471
 h      1.84321973     1.76113742    -0.33906280
 o      2.39128941    -1.13481224     0.39312320
 h      2.94855520    -0.69246483    -0.22975131
 c     -2.56834301    -0.27178399    -0.47856723
 h     -3.04154634     0.78942357    -0.87447768
 h     -2.95020895    -1.02163158    -1.17368308
 h     -2.96188742    -0.62798255     0.46479527
 h     -0.43641838     1.52012489     1.71423744
          17

 c      1.29011724    -0.54184072     0.10398858
 c     -0.14832650    -1.02262042     0.28270899
 c     -1.12853061    -0.11331715    -0.17330163
 c     -1.02035272     1.21991373     0.75397117
 c     -0.35115608     1.08958984    -0.65327162
 c      1.12557297     0.82843219    -0.32684116
 h     -0.44294915    -2.16276631     0.53287027
 h     -1.95756367     1.60519451     0.57105169
 h     -0.76276151     1.70516010    -1.53723784
 h      1.85128337     1.78129852    -0.32692435
 o      2.40305165    -1.13310869     0.39711553
 h      2.89684282    -0.68318911    -0.23619331
 c     -2.56486117    -0.26202110    -0.48717370
 h     -3.04211054     0.78718755    -0.82934084
 h     -2.99880682    -1.05889080    -1.21288214
 h     -2.94209852    -0.61832594     0.49963349
 h     -0.40206665     1.55055615     1.70940429
          17

 c      1.28368367    -0.54552351     0.10857731
 c     -0.15867949    -1.02100009     0.28249932
 c     -1.12207003    -0.13170251    -0.18772651
 c     -1.01131880     1.22005550     0.76137441
 c     -0.35951186     1.09942679    -0.65048881
 c      1.12042171     0.82962578    -0.33787749
 h     -0.45227005    -2.15615566     0.58102225
 h     -1.98959581     1.62901909     0.58268309
 h     -0.73161126     1.66647725    -1.45924166
 h      1.84834627     1.77816805    -0.31511481
 o      2.41438510    -1.13242344     0.40204966
 h      2.87509366    -0.66728404    -0.25696485
 c     -2.56356834    -0.25259707    -0.49624567
 h     -3.03379899     0.76336723    -0.77559990
 h     -3.03398986    -1.08572076    -1.24578521
 h     -2.92971806    -0.60363756     0.53023446
 h     -0.37939121     1.56726596     1.68752008
          17

 c      1.27307919    -0.54677435     0.11284794
 c     -0.16684738    -1.02227234     0.28234485
 c     -1.11456148    -0.14809911    -0.20267158
 c     -1.00138731     1.22130148     0.76793234
 c     -0.36624532     1.10786961    -0.64503226
 c      1.11496996     0.83082324    -0.34901564
 h     -0.45362465    -2.12432809     0.62722132
 h     -2.02686701     1.65994973     0.60451746
 h     -0.70382289     1.63560827    -1.39032044
 h      1.83453621     1.75211871    -0.30440052
 o      2.42511432    -1.13242249     0.40764697
 h      2.88127550    -0.64711013    -0.28942663
 c     -2.56466609    -0.24482277    -0.50523516
 h     -3.01923242     0.72536679    -0.71803393
 h     -3.05269754    -1.09534776    -1.26600621
 h     -2.92279037    -0.58357444     0.54937104
 h     -0.36761085     1.56981042     1.65145048
          17

 c      1.25902336    -0.54564296     0.11673450
 c     -0.17248339    -1.02640386     0.28256671
 c     -1.10657806    -0.16186826    -0.21828433
 c     -0.99196950     1.22398767     0.77297593
 c     -0.37014423     1.11286597    -0.63447833
 c      1.10905227     0.83153919    -0.36000065
 h     -0.44800488    -2.07067056     0.67042900
 h     -2.05539170     1.69087469     0.63779885
 h     -0.69397269     1.63430992    -1.36109930
 h      1.81267942     1.70717939    -0.29542573
 o      2.43538871    -1.13235356     0.41302959
 h      2.90533528    -0.63141648    -0.32094016
 c     -2.56773456    -0.24009403    -0.51347775
 h     -3.00411956     0.68720562    -0.66251769
 h     -3.05409919    -1.08496242    -1.27090092
 h     -2.92010011    -0.55910469     0.55301635
 h     -0.36316255     1.55930481     1.60766662
          17

 c      1.24245497    -0.54227982     0.12015288
 c     -0.17529710    -1.03283297     0.28330348
 c     -1.09867832    -0.17258298    -0.23463176
 c     -0.98428051     1.22813321     0.77577076
 c     -0.37085012     1.11361824    -0.61820270
 c      1.10225506     0.83097190    -0.37059839
 h     -0.43753044    -2.00347869     0.71139834
 h     -2.06654685     1.71684454     0.68194210
 h     -0.70730094     1.67070610    -1.38256997
 h      1.78893806     1.65169312    -0.28844216
 o      2.44526437    -1.13153891     0.41739625
 h      2.93726251    -0.62779944    -0.33961404
 c     -2.57189045    -0.23983430    -0.52041853
 h     -2.99641112     0.66775236    -0.61448656
 h     -3.03911150    -1.05467741    -1.26052961
 h     -2.92107848    -0.53239818     0.54046882
 h     -0.35943252     1.53858331     1.56632679
          17

 c      1.22439327    -0.53692567     0.12301283
 c     -0.17506505    -1.04039050     0.28438337
 c     -1.09131828    -0.18008790    -0.25165447
 c     -0.97930476     1.23352031     0.77566273
 c     -0.36941019     1.11159362    -0.59871142
 c      1.09392516     0.82801761    -0.38062507
 h     -0.42572842    -1.93661686     0.75383381
 h     -2.05654769     1.73497226     0.73503350
 h     -0.73310840     1.72756292    -1.43070475
 h      1.77306047     1.59821478    -0.28300570
 o      2.45460679    -1.12956990     0.42030326
 h      2.97002307    -0.63979941    -0.33887346
 c     -2.57625038    -0.24456313    -0.52576724
 h     -3.00123721     0.67993925    -0.57680435
 h     -3.01061927    -1.00798326    -1.23802121
 h     -2.92578500    -0.50663570     0.51431402
 h     -0.34779190     1.51141092     1.53946636
          17

 c      1.20585184    -0.52991086     0.12522589
 c     -0.17167252    -1.04754220     0.28530528
 c     -1.08482094    -0.18448166    -0.26916045
 c     -0.97749159     1.23991505     0.77249738
 c     -0.36707609     1.10865590    -0.57899515
 c      1.08340684     0.82164037    -0.38996459
 h     -0.41701721    -1.88669294     0.80441793
 h     -2.02568804     1.74423454     0.79434247
 h     -0.75874973     1.78400494    -1.47727122
 h      1.77554381     1.55956429    -0.27810744
 o      2.46312990    -1.12630090     0.42167063
 h      2.99971386    -0.66710792    -0.31758979
 c     -2.58031494    -0.25278784    -0.52932653
 h     -3.01569370     0.71903949    -0.54994407
 h     -2.97447169    -0.95361249    -1.21147656
 h     -2.93502163    -0.48564605     0.48035497
 h     -0.32194379     1.48010719     1.53528377
          17

 c      1.18780992    -0.52165036     0.12670959
 c     -0.16529509    -1.05322687     0.28561690
 c     -1.07941071    -0.18605650    -0.28684234
 c     -0.97828708     1.24719673     0.76705104
 c     -0.36468063     1.10600229    -0.56108252
 c      1.07066428     0.81160450    -0.39849915
 h     -0.41426932    -1.86366663     0.86837968
 h     -1.97846489     1.74568267     0.85678741
 h     -0.77686351     1.82773769    -1.50623424
 h      1.80028696     1.54057715    -0.27333657
 o      2.47039837    -1.12182989     0.42177360
 h      3.02576357    -0.70595262    -0.27991907
 c     -2.58363145    -0.26139123    -0.53056788
 h     -3.03194632     0.76820134    -0.53407828
 h     -2.94038449    -0.90719092    -1.19629074
 h     -2.95039095    -0.47327220     0.44697644
 h     -0.28336002     1.44376007     1.55208671
          17

 c      1.17121763    -0.51262513     0.12739293
 c     -0.15658170    -1.05756526     0.28550230
 c     -1.07525347    -0.18523122    -0.30429551
 c     -0.98013360     1.25515490     0.76079413
 c     -0.36274294     1.10431039    -0.54622826
 c      1.05665228     0.79877056    -0.40603587
 h     -0.41631665    -1.86314992     0.94270404
 h     -1.92415610     1.74294465     0.91969411
 h     -0.78410832     1.85322606    -1.51086612
 h      1.84020925     1.53475702    -0.26995466
 o      2.47576859    -1.11649030     0.42126002
 h      3.05185370    -0.74929325    -0.23556837
 c     -2.58555702    -0.26721795    -0.52871971
 h     -3.04328536     0.81151980    -0.52950315
 h     -2.91906166    -0.88633834    -1.21154423
 h     -2.97387493    -0.47261082     0.42303734
 h     -0.24070672     1.39999864     1.57980834
          17

 c      1.15699266    -0.50335744     0.12722695
 c     -0.14652171    -1.06139712     0.28572263
 c     -1.07245569    -0.18250148    -0.32103590
 c     -0.98102774     1.26325459     0.75516720
 c     -0.36161886     1.10399929    -0.53523300
 c      1.04283688     0.78451430    -0.41237521
 h     -0.41916950    -1.87222772     1.01696430
 h     -1.87601058     1.74214179     0.98189089
 h     -0.77925247     1.85851852    -1.48930251
 h      1.88259730     1.53102567    -0.27015565
 o      2.47839698    -1.11075556     0.42103399
 h      3.08579548    -0.78838420    -0.19799827
 c     -2.58596376    -0.26889722    -0.52390030
 h     -3.04597089     0.83910714    -0.53599453
 h     -2.91335700    -0.89490119    -1.26335328
 h     -3.00657282    -0.48532774     0.41406111
 h     -0.20395446     1.34777423     1.60700626
          17

 c      1.14597559    -0.49439407     0.12620108
 c     -0.13614883    -1.06544092     0.28704771
 c     -1.07105483    -0.17841120    -0.33653603
 c     -0.97928898     1.27078412     0.75116981
 c     -0.36154229     1.10532836    -0.52857171
 c      1.03053890     0.77011595    -0.41742221
 h     -0.41896560    -1.87938757     1.08015200
 h     -1.84621270     1.74953991     1.04389856
 h     -0.76234202     1.84381836    -1.44256684
 h      1.91629681     1.52066746    -0.27574169
 o      2.47761564    -1.10494725     0.42176123
 h      3.13378101    -0.81742080    -0.17668703
 c     -2.58561549    -0.26720955    -0.51756119
 h     -3.03858730     0.84635155    -0.55256475
 h     -2.91613748    -0.91841686    -1.33634254
 h     -3.04706541    -0.51112827     0.41887309
 h     -0.18026717     1.28796828     1.62529803
          17

 c      1.13885084    -0.48629934     0.12436067
 c     -0.12636129    -1.06999649     0.28993359
 c     -1.07103167    -0.17352502    -0.35028009
 c     -0.97429106     1.27728670     0.74950004
 c     -0.36257713     1.10833890    -0.52635796
 c      1.02066387     0.75658041    -0.42122094
 h     -0.41328479    -1.87795562     1.12461435
 h     -1.83801750     1.76722803     1.10554884
 h     -0.73483035     1.81175414    -1.37480967
 h      1.93435191     1.49913008    -0.28764954
 o      2.47352277    -1.09900382     0.42335595
 h      3.19133246    -0.83716776    -0.16916343
 c     -2.58550246    -0.26362939    -0.51116831
 h     -3.02140688     0.83246888    -0.57764543
 h     -2.91905909    -0.94002772    -1.40947460
 h     -3.09100477    -0.54763517     0.43020299
 h     -0.17327367     1.22265177     1.63005452
          17

 c      1.13607332    -0.47964726     0.12181583
 c     -0.11784386    -1.07499855     0.29449822
 c     -1.07232452    -0.16838535    -0.36181155
 c     -0.96654919     1.28274567     0.75080220
 c     -0.36449717     1.11262643    -0.52810928
 c      1.01368129     0.74465472    -0.42393206
 h     -0.40115112    -1.86542534     1.14647428
 h     -1.84415504     1.79171403     1.16342615
 h     -0.70071062     1.76960292    -1.29584394
 h      1.93388513     1.46542559    -0.30606696
 o      2.46687640    -1.09267644     0.42524782
 h      3.24504542    -0.85173048    -0.16542084
 c     -2.58631661    -0.25947829    -0.50549957
 h     -2.99631534     0.80024300    -0.60937614
 h     -2.91721857    -0.94964042    -1.46812141
 h     -3.13265721    -0.59098911     0.43893151
 h     -0.18363015     1.15432940     1.61984531
          17

 c      1.13782901    -0.47500014     0.11873237
 c     -0.11102113    -1.08010275     0.30056469
 c     -1.07483540    -0.16346412    -0.37076136
 c     -0.95711020     1.28735113     0.75554498
 c     -0.36661825     1.11693649    -0.53230633
 c      1.00963967     0.73483095    -0.42579662
 h     -0.38282941    -1.84245879     1.14524482
 h     -1.85351959     1.81724147     1.21205175
 h     -0.66857722     1.73368398    -1.22582212
 h      1.91581392     1.42160681    -0.33062684
 o      2.45847886    -1.08579906     0.42694260
 h      3.28208512    -0.86413263    -0.15691238
 c     -2.58831031    -0.25598303    -0.50086811
 h     -2.96709873     0.75686442    -0.64601389
 h     -2.90858207    -0.94313852    -1.50459272
 h     -3.16687472    -0.63681692     0.43778016
 h     -0.20937028     1.08541459     1.59621341
          17

 c      1.14402715    -0.47286484     0.11530509
 c     -0.10602446    -1.08470772     0.30765291
 c     -1.07843307    -0.15913440    -0.37685879
 c     -0.94705323     1.29128583     0.76372036
 c     -0.36784863     1.11909045    -0.53639267
 c      1.00814371     0.72727260    -0.42709827
 h     -0.35984549    -1.81276401     1.12403810
 h     -1.85710543     1.83907080     1.24665943
 h     -0.65137785     1.73012470    -1.19477808
 h      1.88535197     1.37296850    -0.36053900
 o      2.44885943    -1.07834337     0.42821029
 h      3.29493232    -0.87538718    -0.13954118
 c     -2.59131260    -0.25446784    -0.49737567
 h     -2.93949884     0.71455475    -0.68655531
 h     -2.89271211    -0.92003288    -1.51579317
 h     -3.19016429    -0.68099938     0.42259571
 h     -0.24570467     1.01760011     1.56406338
          17

 c      1.15431863    -0.47363168     0.11172433
 c     -0.10268168    -1.08792432     0.31491103
 c     -1.08295938    -0.15568481    -0.37992361
 c     -0.93736924     1.29474436     0.77472372
 c     -0.36763571     1.11780584    -0.53887539
 c      1.00832729     0.72170064    -0.42811177
 h     -0.33519045    -1.78378496     1.09048976
 h     -1.84961527     1.85444489     1.26456307
 h     -0.65562389     1.77372975    -1.21800656
 h      1.85294261     1.32854186    -0.39479562
 o      2.43823955    -1.07038761     0.42905762
 h      3.28185030    -0.88504912    -0.11317344
 c     -2.59487651    -0.25619249    -0.49499861
 h     -2.91989583     0.68788680    -0.73105079
 h     -2.87009488    -0.88229413    -1.50189501
 h     -3.20097559    -0.72017265     0.39230497
 h     -0.28489130     0.95087805     1.53193087
          17

 c      1.16812734    -0.47750406     0.10814663
 c     -0.10055968    -1.08858483     0.32110138
 c     -1.08823693    -0.15333811    -0.37985164
 c     -0.92886820     1.29798961     0.78751924
 c     -0.36674026     1.11457545    -0.54116374
 c      1.00899072     0.71742797    -0.42903246
 h     -0.31323405    -1.76700905     1.05704457
 h     -1.82915751     1.86247359     1.26529249
 h     -0.67251892     1.84618407    -1.27487364
 h      1.83315204     1.29998799    -0.43271511
 o      2.42652841    -1.06210269     0.42970802
 h      3.24712378    -0.89159233    -0.08123550
 c     -2.59854922    -0.26162494    -0.49367719
 h     -2.91212022     0.68552077    -0.77919579
 h     -2.84203651    -0.83436020    -1.46661633
 h     -3.19980587    -0.75221672     0.34878038
 h     -0.31781672     0.88313039     1.51033913
          17

 c      1.18467374    -0.48443132     0.10467083
 c     -0.09913739    -1.08555968     0.32495150
 c     -1.09407207    -0.15221343    -0.37661630
 c     -0.92182430     1.30118411     0.80109635
[truncated: 34,518 more chars]
