# Supplementary material for: Photochemical permutation of meta-substituted phenols
Source: Nat Commun. 2025 Aug 13;16:7502. doi: 10.1038/s41467-025-62549-5 (PMC12350626; doi:10.1038/s41467-025-62549-5)
Supplement: Supplementary file 3 — Source Data [file 41467_2025_62549_MOESM3_ESM.zip › Source data/NAMD_trajectories/trajectory063.xyz]

          17

 c      1.17777622    -0.38681265    -0.01683290
 c     -0.12204545    -1.04048278     0.02466832
 c     -1.31271441    -0.26137785    -0.03909733
 c     -1.07122105     1.15359034     0.04016329
 c      0.27294061     1.72124298    -0.03129024
 c      1.27043857     1.00952606    -0.00102587
 h     -0.26016668    -2.00286557     0.03312199
 h     -1.72271728     1.62546562    -0.80732381
 h      0.30861303     2.74751622    -0.09311864
 h      2.39206866     1.47636989    -0.03714443
 o      2.21961982    -1.11918025     0.01423125
 h      3.13948894    -0.78712148     0.13931117
 c     -2.61728683    -0.84485806     0.01555815
 h     -2.47815354    -1.91002976    -0.48506936
 h     -3.16825183    -0.86138820     1.10729471
 h     -3.24024784    -0.31836126    -0.75889689
 h     -1.57842304     1.69833545     0.76955468
          17

 c      1.17522477    -0.39089335    -0.02247721
 c     -0.11633788    -1.03375521     0.02564779
 c     -1.31477757    -0.26572289    -0.04197309
 c     -1.06756117     1.16049589     0.04290353
 c      0.27314418     1.72769106    -0.03303656
 c      1.27597819     1.01229554    -0.00313739
 h     -0.28198584    -2.05372397     0.04576188
 h     -1.73090693     1.62759574    -0.78060887
 h      0.31760091     2.75497463    -0.10083342
 h      2.36921416     1.48120647    -0.04156718
 o      2.21842574    -1.12156195     0.01781425
 h      3.09798613    -0.80002535     0.14854212
 c     -2.61580701    -0.84998941     0.01212174
 h     -2.48915717    -1.90817789    -0.48645879
 h     -3.18235617    -0.87964581     1.10982407
 h     -3.23705136    -0.33866436    -0.74121330
 h     -1.59488597     1.71144197     0.80153158
          17

 c      1.17241819    -0.39411148    -0.02780579
 c     -0.11092960    -1.02554226     0.02606543
 c     -1.31500855    -0.26970099    -0.04355067
 c     -1.06614630     1.16915212     0.04412031
 c      0.26777313     1.73641120    -0.03491814
 c      1.28935289     1.01185661    -0.00536419
 h     -0.30015133    -2.12776073     0.06085050
 h     -1.73347212     1.62746859    -0.75222958
 h      0.32776000     2.78586954    -0.11017593
 h      2.32597338     1.47641984    -0.04444588
 o      2.21757729    -1.12608852     0.02126794
 h      3.06374737    -0.80220832     0.15876371
 c     -2.61531231    -0.85713822     0.00841105
 h     -2.50589555    -1.89419248    -0.47398312
 h     -3.18447439    -0.89684363     1.08941797
 h     -3.23946312    -0.35522329    -0.71949397
 h     -1.61847684     1.72454332     0.84744699
          17

 c      1.16963884    -0.39633814    -0.03281262
 c     -0.10644831    -1.01841686     0.02601366
 c     -1.31330342    -0.27304960    -0.04385448
 c     -1.06752444     1.17962878     0.04481507
 c      0.25801097     1.74736495    -0.03695137
 c      1.30847248     1.00864475    -0.00772505
 h     -0.30980074    -2.19558809     0.07762836
 h     -1.73234753     1.62716018    -0.72475854
 h      0.33832567     2.83049626    -0.12070084
 h      2.27279568     1.46527019    -0.04596556
 o      2.21608591    -1.13307680     0.02443156
 h      3.05246553    -0.78804948     0.17250784
 c     -2.61561826    -0.86614734     0.00481779
 h     -2.52678794    -1.87291176    -0.45027632
 h     -3.17473791    -0.91241534     1.04835066
 h     -3.25053004    -0.36489078    -0.69811428
 h     -1.64219898     1.73171289     0.89806288
          17

 c      1.16722488    -0.39753444    -0.03749608
 c     -0.10331572    -1.01378877     0.02560449
 c     -1.30966034    -0.27562078    -0.04294234
 c     -1.07195152     1.19176051     0.04587997
 c      0.24550227     1.76047633    -0.03916126
 c      1.33006258     1.00308449    -0.01021532
 h     -0.30839062    -2.24066340     0.09508327
 h     -1.73083355     1.62940876    -0.70148295
 h      0.34804418     2.87635816    -0.13166121
 h      2.22872490     1.45511870    -0.04669750
 o      2.21395975    -1.14246443     0.02729657
 h      3.06380853    -0.75797152     0.18992879
 c     -2.61647920    -0.87637543     0.00150643
 h     -2.54985715    -1.85301391    -0.42018673
 h     -3.15518193    -0.92584817     0.99267665
 h     -3.27153870    -0.36587769    -0.68000770
 h     -1.66102130     1.72936221     0.94619813
          17

 c      1.16552884    -0.39774752    -0.04185184
 c     -0.10175609    -1.01222812     0.02493935
 c     -1.30419506    -0.27735754    -0.04090009
 c     -1.07939689     1.20518400     0.04801054
 c      0.23192781     1.77548496    -0.04156577
 c      1.35037823     0.99535660    -0.01280617
 h     -0.29523143    -2.25558029     0.11220115
 h     -1.73292326     1.63705484    -0.68577667
 h      0.35551614     2.91335165    -0.14236432
 h      2.21772611     1.45663014    -0.04750299
 o      2.21215761    -1.15373403     0.03004315
 h      3.08209643    -0.71950392     0.20822485
 c     -2.61759314    -0.88668440    -0.00184687
 h     -2.57304924    -1.84612834    -0.39026759
 h     -3.13061726    -0.93676931     0.93369295
 h     -3.30086080    -0.35874488    -0.66552602
 h     -1.67213191     1.71621029     0.98716300
          17

 c      1.16487908    -0.39714236    -0.04586877
 c     -0.10181777    -1.01380928     0.02410066
 c     -1.29714968    -0.27826833    -0.03784120
 c     -1.08968312     1.21948166     0.05164899
 c      0.21870250     1.79196706    -0.04417130
 c      1.36696613     0.98593363    -0.01549710
 h     -0.27081460    -2.23826520     0.12805295
 h     -1.74185787     1.65203760    -0.67978600
 h      0.35955621     2.93551375    -0.15234182
 h      2.25128766     1.47546134    -0.04881979
 o      2.21163809    -1.16621913     0.03288857
 h      3.09111810    -0.68198194     0.22401985
 c     -2.61850969    -0.89584560    -0.00625452
 h     -2.59478890    -1.86216832    -0.36647830
 h     -3.10906647    -0.94503752     0.88846726
 h     -3.33430876    -0.34624410    -0.65291510
 h     -1.67440538     1.69253772     1.01816999
          17

 c      1.16553472    -0.39601787    -0.04953103
 c     -0.10336778    -1.01822000     0.02314728
 c     -1.28888077    -0.27840648    -0.03390983
 c     -1.10263087     1.23431781     0.05691447
 c      0.20685637     1.80936774    -0.04697045
 c      1.37983744     0.97619932    -0.01835336
 h     -0.23658800    -2.19086947     0.14193588
 h     -1.75858798     1.67441984    -0.68305998
 h      0.35944042     2.94100031    -0.16141439
 h      2.31587231     1.50452017    -0.05016940
 o      2.21287151    -1.17933534     0.03597986
 h      3.08182282    -0.65260361     0.23503329
 c     -2.61872857    -0.90326667    -0.01311950
 h     -2.61431210    -1.90214862    -0.35104331
 h     -3.09901658    -0.95067535     0.87457161
 h     -3.36675369    -0.33211668    -0.63980680
 h     -1.66793176     1.65961128     1.03785914
          17

 c      1.16765328    -0.39475675    -0.05282380
 c     -0.10607938    -1.02463614     0.02209596
 c     -1.27982745    -0.27785486    -0.02928274
 c     -1.11808153     1.24947677     0.06358446
 c      0.19703974     1.82697358    -0.04993419
 c      1.39018351     0.96785365    -0.02145031
 h     -0.19505062    -2.12132315     0.15372072
 h     -1.78141162     1.70224168    -0.69233837
 h      0.35509631     2.93188849    -0.16976234
 h      2.38780479     1.53105264    -0.05082665
 o      2.21585174    -1.19264528     0.03937496
 h      3.05238411    -0.63544873     0.24037262
 c     -2.61819839    -0.90928878    -0.02311170
 h     -2.63135209    -1.95655115    -0.34207379
 h     -3.10258478    -0.95347863     0.89743304
 h     -3.39369976    -0.31982781    -0.62441468
 h     -1.65387386     1.61948457     1.04634135
          17

 c      1.17127527    -0.39373834    -0.05574159
 c     -0.10945206    -1.03139580     0.02086618
 c     -1.27047801    -0.27672253    -0.02416269
 c     -1.13578511     1.26479491     0.07114139
 c      0.18956144     1.84385906    -0.05299784
 c      1.39897331     0.96214766    -0.02482696
 h     -0.14974201    -2.04727012     0.16462018
 h     -1.80707745     1.73235036    -0.70276466
 h      0.34725829     2.91422078    -0.17803538
 h      2.44905791     1.54559746    -0.05040134
 o      2.22018499    -1.20589435     0.04304331
 h      3.00719432    -0.63113867     0.24054868
 c     -2.61750046    -0.91473507    -0.03548968
 h     -2.64569486    -2.01159445    -0.33623118
 h     -3.11308937    -0.95294193     0.94524965
 h     -3.41211348    -0.31187286    -0.60597743
 h     -1.63462829     1.57505739     1.04582026
          17

 c      1.17632678    -0.39326161    -0.05829883
 c     -0.11293480    -1.03583893     0.01920561
 c     -1.26134629    -0.27514659    -0.01876521
 c     -1.15527131     1.28007169     0.07882188
 c      0.18444178     1.85888742    -0.05605001
 c      1.40669453     0.95974603    -0.02848689
 h     -0.10419638    -1.99820210     0.17815584
 h     -1.83228107     1.76150014    -0.70946820
 h      0.33746715     2.89761019    -0.18743302
 h      2.48958293     1.54353591    -0.04883089
 o      2.22511990    -1.21908197     0.04685691
 h      2.95675966    -0.63597207     0.23766343
 c     -2.61730347    -0.92035068    -0.04884276
 h     -2.65709241    -2.05553833    -0.33093169
 h     -3.12132403    -0.94882726     0.99993647
 h     -3.42070785    -0.30955679    -0.58477803
 h     -1.61403020     1.53008240     1.04150296
          17

 c      1.18265272    -0.39348618    -0.06053803
 c     -0.11613040    -1.03556909     0.01680419
 c     -1.25296082    -0.27327030    -0.01330957
 c     -1.17583086     1.29505101     0.08569046
 c      0.18150247     1.87090532    -0.05894624
 c      1.41350444     0.96084294    -0.03240770
 h     -0.05987974    -2.00102800     0.19882952
 h     -1.85461213     1.78709643    -0.70860569
 h      0.32764250     2.89275620    -0.19953118
 h      2.50494785     1.52376493    -0.04623563
 o      2.22962316    -1.23250640     0.05059599
 h      2.91667904    -0.64152169     0.23534874
 c     -2.61790981    -0.92659535    -0.06190732
 h     -2.66534881    -2.08094757    -0.32490560
 h     -3.12081325    -0.94143264     1.04731244
 h     -3.42004319    -0.31290975    -0.56209363
 h     -1.59700472     1.48867929     1.04170137
          17

 c      1.19006350    -0.39441401    -0.06252537
 c     -0.11869889    -1.03095758     0.01374669
 c     -1.24586239    -0.27119168    -0.00801666
 c     -1.19666089     1.30948913     0.09090491
 c      0.18049949     1.87919534    -0.06156935
 c      1.41932455     0.96526025    -0.03654614
 h     -0.01737610    -2.05089932     0.22664957
 h     -1.87291956     1.80753089    -0.69786797
 h      0.31915354     2.90606305    -0.21560343
 h      2.49472853     1.48772313    -0.04282801
 o      2.23277095    -1.24653176     0.05404442
 h      2.90133647    -0.63865794     0.23721906
 c     -2.61921186    -0.93366959    -0.07374572
 h     -2.67037630    -2.08466009    -0.31800496
 h     -3.10840558    -0.93141851     1.07901975
 h     -3.41253210    -0.32061427    -0.54013115
 h     -1.58796568     1.45417647     1.05517888
          17

 c      1.19836329    -0.39593196    -0.06433137
 c     -0.12009909    -1.02453989     0.01055760
 c     -1.24056604    -0.26894431    -0.00310599
 c     -1.21708424     1.32321552     0.09420857
 c      0.18122823     1.88386264    -0.06390698
 c      1.42379081     0.97248165    -0.04084410
 h      0.02047279    -2.11808040     0.25640598
 h     -1.88744411     1.82233620    -0.67680514
 h      0.31212041     2.93508786    -0.23576199
 h      2.46266965     1.43931347    -0.03886109
 o      2.23439121    -1.26102052     0.05716838
 h      2.91339610    -0.62678795     0.24395175
 c     -2.62081416    -0.94154621    -0.08365210
 h     -2.67221062    -2.06756066    -0.31096756
 h     -3.08322389    -0.91960311     1.09100823
 h     -3.40215670    -0.33010465    -0.52179504
 h     -1.58847044     1.42808032     1.08562625
          17

 c      1.20735688    -0.39787466    -0.06601374
 c     -0.11976399    -1.01851874     0.00775901
 c     -1.23747769    -0.26652946     0.00121195
 c     -1.23661331     1.33607565     0.09622033
 c      0.18352213     1.88568977    -0.06606570
 c      1.42608154     0.98164911    -0.04524041
 h      0.05008166    -2.17669859     0.28278996
 h     -1.89991919     1.83232304    -0.64709566
 h      0.30577645     2.97019773    -0.25882740
 h      2.41850820     1.38542281    -0.03454713
 o      2.23509794    -1.27521122     0.06013761
 h      2.94291059    -0.61580170     0.25288072
 c     -2.62218989    -0.94989571    -0.09108093
 h     -2.67102218    -2.03498558    -0.30535153
 h     -3.04582925    -0.90686264     1.08210554
 h     -3.39353212    -0.33817787    -0.51010960
 h     -1.59652871     1.41037292     1.12843036
          17

 c      1.21683830    -0.40007132    -0.06761403
 c     -0.11733038    -1.01405297     0.00568351
 c     -1.23681089    -0.26395138     0.00474448
 c     -1.25480254     1.34781819     0.09815670
 c      0.18719083     1.88563398    -0.06821196
 c      1.42476149     0.99160987    -0.04968976
 h      0.06903023    -2.21259361     0.30257795
 h     -1.91355811     1.83963748    -0.61253421
 h      0.29935141     3.00033985    -0.28301526
 h      2.37992463     1.33597347    -0.02987584
 o      2.23566918    -1.28825864     0.06315700
 h      2.97709078    -0.61731519     0.26066892
 c     -2.62285509    -0.95792359    -0.09567501
 h     -2.66712955    -1.99746385    -0.30359722
 h     -2.99792188    -0.89409009     1.05355330
 h     -3.39022129    -0.34227040    -0.50730946
 h     -1.60842951     1.40061877     1.17385207
          17

 c      1.22657554    -0.40237805    -0.06916195
 c     -0.11270126    -1.01154956     0.00450920
 c     -1.23853831    -0.26123486     0.00732169
 c     -1.27113835     1.35807639     0.10130672
 c      0.19198057     1.88446560    -0.07050725
 c      1.41815733     1.00120502    -0.05417873
 h      0.07618066    -2.21972948     0.31421998
 h     -1.93249398     1.84737922    -0.57825370
 h      0.29255644     3.01716898    -0.30665474
 h      2.36841126     1.30108521    -0.02444132
 o      2.23664676    -1.29961255     0.06635634
 h      3.00674982    -0.63847349     0.26509275
 c     -2.62250446    -0.96434210    -0.09739419
 h     -2.66095292    -1.96983548    -0.30888282
 h     -2.94246896    -0.88211875     1.00960610
 h     -3.39310663    -0.34181664    -0.51400076
 h     -1.62076063     1.39851275     1.21237247
          17

 c      1.23630936    -0.40470014    -0.07067791
 c     -0.10602679    -1.01096124     0.00431258
 c     -1.24238606    -0.25842206     0.00879767
 c     -1.28513777     1.36648430     0.10662931
 c      0.19756169     1.88266713    -0.07307295
 c      1.40575791     1.00981348    -0.05869608
 h      0.07131107    -2.19684786     0.31721584
 h     -1.96015178     1.85837131    -0.54881406
 h      0.28560761     3.01622766    -0.32854893
 h      2.39303550     1.28498543    -0.01780883
 o      2.23827318    -1.30906272     0.06977673
 h      3.02736968    -0.68115738     0.26528558
 c     -2.62102537    -0.96787008    -0.09675217
 h     -2.65280826    -1.96528714    -0.32404710
 h     -2.88402846    -0.87151677     0.95911238
 h     -3.40014145    -0.33856430    -0.52896222
 h     -1.63112582     1.40380585     1.23748059
          17

 c      1.24577616    -0.40698303    -0.07216957
 c     -0.09766075    -1.01189195     0.00508035
 c     -1.24786983    -0.25555440     0.00905364
 c     -1.29656828     1.37284889     0.11452399
 c      0.20352753     1.88045042    -0.07597378
 c      1.38908115     1.01747568    -0.06316716
 h      0.05496868    -2.14653665     0.31196159
 h     -1.99698167     1.87345673    -0.52594782
 h      0.27908628     2.99684630    -0.34812437
 h      2.44027172     1.28439730    -0.01033937
 o      2.24050022    -1.31669767     0.07337990
 h      3.03894274    -0.74267768     0.26160029
 c     -2.61840533    -0.96815210    -0.09508013
 h     -2.64269432    -1.98581159    -0.34943660
 h     -2.82870799    -0.86227789     0.91698492
 h     -3.40764808    -0.33555621    -0.54964718
 h     -1.63805205     1.41611717     1.24609134
          17

 c      1.25474265    -0.40918126    -0.07362352
 c     -0.08811160    -1.01350143     0.00666951
 c     -1.25436896    -0.25265116     0.00800930
 c     -1.30555444     1.37722882     0.12479732
 c      0.20940729     1.87777236    -0.07920383
 c      1.37048746     1.02439709    -0.06746325
 h      0.02862645    -2.07667478     0.30019360
 h     -2.03946567     1.89079207    -0.50796220
 h      0.27378919     2.96205735    -0.36558345
 h      2.48780962     1.29391144    -0.00313570
 o      2.24295577    -1.32287638     0.07705009
 h      3.04639982    -0.81630328     0.25556755
 c     -2.61467877    -0.96600807    -0.09432824
 h     -2.63046533    -2.02051002    -0.38184540
 h     -2.78271602    -0.85387564     0.90140252
 h     -3.41197193    -0.33573880    -0.57293372
 h     -1.64081280     1.43484558     1.23832071
          17

 c      1.26303107    -0.41124626    -0.07499823
 c     -0.07799159    -1.01423167     0.00871723
 c     -1.26122969    -0.24969530     0.00564406
 c     -1.31244465     1.37984987     0.13679839
 c      0.21468052     1.87432765    -0.08267054
 c      1.35194984     1.03061880    -0.07146086
 h     -0.00512079    -2.00393740     0.28603604
 h     -2.08155429     1.90690788    -0.49140589
 h      0.27059263     2.91871145    -0.38212104
 h      2.51877671     1.30955433     0.00263889
 o      2.24494072    -1.32815283     0.08060712
 h      3.05955713    -0.89253256     0.24967357
 c     -2.61000246    -0.96265765    -0.09592204
 h     -2.61617028    -2.05437800    -0.41617649
 h     -2.74953201    -0.84637101     0.92229169
 h     -3.41057696    -0.34106159    -0.59581488
 h     -1.63944825     1.45920117     1.21753790
          17

 c      1.27052433    -0.41313796    -0.07622316
 c     -0.06790556    -1.01168690     0.01059069
 c     -1.26786753    -0.24662027     0.00201853
 c     -1.31757182     1.38095452     0.14957359
 c      0.21878853     1.86958259    -0.08618940
 c      1.33483237     1.03600238    -0.07506897
 h     -0.04320656    -1.95545066     0.27660446
 h     -2.11710865     1.91838356    -0.47319900
 h      0.27031287     2.87702645    -0.40003442
 h      2.52409655     1.32894946     0.00609716
 o      2.24571146    -1.33303144     0.08388058
 h      3.08866690    -0.96302796     0.24618441
 c     -2.60465050    -0.95900533    -0.09972712
 h     -2.60009565    -2.07586912    -0.44771837
 h     -2.72891917    -0.84145489     0.97156050
 h     -3.40254796    -0.35211257    -0.61597577
 h     -1.63494378     1.48836935     1.19069266
          17

 c      1.27715858    -0.41482768    -0.07720953
 c     -0.05825772    -1.00377510     0.01169469
 c     -1.27382802    -0.24329315    -0.00272189
 c     -1.32109799     1.38069697     0.16199645
 c      0.22115431     1.86298801    -0.08953359
 c      1.32004826     1.04029907    -0.07822775
 h     -0.08411910    -1.95556763     0.27840814
 h     -2.14155507     1.92287810    -0.45173360
 h      0.27352969     2.84790297    -0.42218129
 h      2.50040184     1.35071579     0.00665765
 o      2.24510883    -1.33767129     0.08683441
 h      3.13473231    -1.02536210     0.24521928
 c     -2.59882968    -0.95556753    -0.10456454
 h     -2.58262376    -2.07869748    -0.47316809
 h     -2.71896100    -0.84141747     1.03050152
 h     -3.38870065    -0.36807622    -0.63217034
 h     -1.62924284     1.52178111     1.16797968
          17

 c      1.28291668    -0.41628324    -0.07787104
 c     -0.04929866    -0.99093646     0.01209829
 c     -1.27878303    -0.23951295    -0.00836839
 c     -1.32301857     1.37911655     0.17302853
 c      0.22122293     1.85440683    -0.09257618
 c      1.30816204     1.04321445    -0.08090395
 h     -0.12754125    -1.99971372     0.29001953
 h     -2.15248598     1.91942163    -0.42703113
 h      0.28037336     2.83751629    -0.45031716
 h      2.44855242     1.37416987     0.00404040
 o      2.24377461    -1.34195286     0.08958118
 h      3.18643643    -1.08194843     0.24460332
 c     -2.59257607    -0.95264173    -0.10922521
 h     -2.56410291    -2.06114788    -0.49072009
 h     -2.71778347    -0.84768909     1.08219111
 h     -3.37142751    -0.38689085    -0.64434803
 h     -1.62452172     1.55919486     1.16005682
          17

 c      1.28782195    -0.41747049    -0.07813973
 c     -0.04143585    -0.97565501     0.01240105
 c     -1.28248184    -0.23505216    -0.01468170
 c     -1.32328641     1.37620095     0.18218461
 c      0.21852091     1.84440303    -0.09543450
 c      1.29933232     1.04444640    -0.08309608
 h     -0.17096743    -2.05994938     0.30379181
 h     -2.14975493     1.90838989    -0.40054267
 h      0.29035404     2.84332802    -0.48337600
 h      2.37382617     1.39949372    -0.00166187
 o      2.24260287    -1.34578104     0.09226152
 h      3.22891938    -1.13503915     0.24182602
 c     -2.58579862    -0.95034787    -0.11282574
 h     -2.54474612    -2.02550766    -0.50002218
 h     -2.72390870    -0.86060587     1.11575729
 h     -3.35424351    -0.40562924    -0.65350302
 h     -1.62160712     1.60002784     1.17248641
          17

 c      1.29193496    -0.41837350    -0.07796757
 c     -0.03518618    -0.96019507     0.01311505
 c     -1.28470995    -0.22970756    -0.02141953
 c     -1.32189454     1.37199365     0.18983012
 c      0.21271627     1.83399355    -0.09844413
 c      1.29310729     1.04366705    -0.08484994
 h     -0.21028538    -2.11128116     0.31325857
 h     -2.13547965     1.89145553    -0.37489635
 h      0.30236787     2.85632131    -0.51773906
 h      2.28761221     1.42852818    -0.00983171
 o      2.24222837    -1.34919478     0.09496046
 h      3.25166422    -1.18470106     0.23535733
 c     -2.57838979    -0.94852843    -0.11474454
 h     -2.52451765    -1.97823062    -0.50236704
 h     -2.73612316    -0.87977291     1.12547921
 h     -3.34087245    -0.42120738    -0.66115448
 h     -1.61900588     1.64221432     1.20206110
          17

 c      1.29535865    -0.41900368    -0.07731975
 c     -0.03097524    -0.94589667     0.01449095
 c     -1.28527965    -0.22331833    -0.02834858
 c     -1.31880216     1.36661271     0.19692357
 c      0.20365936     1.82412657    -0.10199293
 c      1.28825731     1.04044541    -0.08626919
 h     -0.24192030    -2.13973371     0.31515750
 h     -2.11395627     1.87152387    -0.35359527
 h      0.31490829     2.86659943    -0.54913933
 h      2.20867461     1.46602720    -0.01923788
 o      2.24287519    -1.35231576     0.09769771
 h      3.25058410    -1.22940351     0.22476653
 c     -2.57035907    -0.94661976    -0.11453261
 h     -2.50300074    -1.93021681    -0.50102804
 h     -2.75334067    -0.90437184     1.10930835
 h     -3.33393462    -0.43135637    -0.66850083
 h     -1.61393597     1.68213118     1.23958916
          17

 c      1.29823544    -0.41940168    -0.07616815
 c     -0.02906006    -0.93343280     0.01659747
 c     -1.28404031    -0.21576171    -0.03524184
 c     -1.31385491     1.36018437     0.20450027
 c      0.19139745     1.81536726    -0.10638578
 c      1.28320873     1.03430598    -0.08747917
 h     -0.26346493    -2.13929925     0.30839887
 h     -2.09102860     1.85235096    -0.34044533
 h      0.32632426     2.86697783    -0.57421794
 h      2.15770806     1.51896076    -0.02848473
 o      2.24433539    -1.35528588     0.10043886
 h      3.22816392    -1.26688895     0.21051661
 c     -2.56192440    -0.94371126    -0.11195459
 h     -2.47936631    -1.89518636    -0.50099430
 h     -2.77459339    -0.93329577     1.06835247
 h     -3.33383955    -0.43542521    -0.67567477
 h     -1.60405928     1.71580391     1.27543533
          17

 c      1.30072181    -0.41964944    -0.07448879
 c     -0.02952664    -0.92308552     0.01939561
 c     -1.28089401    -0.20695334    -0.04186801
 c     -1.30688549     1.35284224     0.21331290
 c      0.17617415     1.80785579    -0.11179596
 c      1.27736657     1.02529958    -0.08853463
 h     -0.27356652    -2.10875439     0.29310844
 h     -2.07230689     1.83744431    -0.33838079
 h      0.33499644     2.85384983    -0.59111035
 h      2.14186450     1.58957425    -0.03710863
 o      2.24592434    -1.35823041     0.10310420
 h      3.19416615    -1.29474880     0.19381173
 c     -2.55345951    -0.93903177    -0.10723614
 h     -2.45277433    -1.88371210    -0.50688449
 h     -2.79926952    -0.96521655     1.00762069
 h     -3.33866936    -0.43445837    -0.68168151
 h     -1.58827557     1.74000654     1.30261508
          17

 c      1.30294947    -0.41987348    -0.07226339
 c     -0.03229047    -0.91482865     0.02276161
 c     -1.27582213    -0.19686441    -0.04797868
 c     -1.29794692     1.34482668     0.22365926
 c      0.15843554     1.80137016    -0.11826307
 c      1.27163028     1.01452347    -0.08940450
 h     -0.27191054    -2.05074263     0.27030944
 h     -2.06061140     1.82847407    -0.34784913
 h      0.33946661     2.82701198    -0.59954585
 h      2.14891646     1.66899414    -0.04571892
 o      2.24649679    -1.36123920     0.10558995
 h      3.16556352    -1.31088709     0.17627048
 c     -2.54526585    -0.93259677    -0.10143272
 h     -2.42328812    -1.89582240    -0.51973569
 h     -2.82775950    -0.99883177     0.93777405
 h     -3.34511607    -0.43050684    -0.68505868
 h     -1.56665061     1.75263939     1.31726129
          17

 c      1.30499447    -0.42020100    -0.06948387
 c     -0.03707256    -0.90820053     0.02646761
 c     -1.26892049    -0.18555316    -0.05329908
 c     -1.28744201     1.33654676     0.23534777
 c      0.13881288     1.79538522    -0.12569846
 c      1.26721093     1.00358975    -0.09006166
 h     -0.25962546    -1.97324347     0.24213903
 h     -2.05468510     1.82447795    -0.36596930
 h      0.33864554     2.78952785    -0.60087754
 h      2.16150833     1.74303164    -0.05488005
 o      2.24488989    -1.36436228     0.10783005
 h      3.15987221    -1.31400206     0.15898710
 c     -2.53732081    -0.92518705    -0.09647370
 h     -2.39235189    -1.92124884    -0.53648252
 h     -2.86235632    -1.03355800     0.87587786
 h     -3.34975541    -0.42569973    -0.68472036
 h     -1.54012496     1.75272508     1.31824958
          17

 c      1.30685771    -0.42069304    -0.06615667
 c     -0.04334075    -0.90197596     0.03013743
 c     -1.26042385    -0.17319105    -0.05753314
 c     -1.27601167     1.32849723     0.24780026
 c      0.11804614     1.78912045    -0.13388750
 c      1.26476876     0.99388554    -0.09052199
 h     -0.24014619    -1.89335934     0.21240205
 h     -2.05055380     1.82272879    -0.38748645
 h      0.33213535     2.74772661    -0.59812322
 h      2.16790241     1.80019001    -0.06464018
 o      2.24087097    -1.36761491     0.10985747
 h      3.18051346    -1.30397229     0.14160929
 c     -2.52927485    -0.91770626    -0.09441265
 h     -2.36214816    -1.94702374    -0.55273172
 h     -2.90671025    -1.07007001     0.83979376
 h     -3.35002036    -0.42155152    -0.68051704
 h     -1.51033249     1.74041805     1.30703366
          17

 c      1.30846955    -0.42130830    -0.06230174
 c     -0.05029810    -0.89394631     0.03325626
 c     -1.25068866    -0.16006535    -0.06039311
 c     -1.26431555     1.32109693     0.26020247
 c      0.09688770     1.78163320    -0.14251372
 c      1.26443170     0.98634704    -0.09082947
 h     -0.21956790    -1.83987420     0.18653518
 h     -2.04403364     1.82033478    -0.40669893
 h      0.32045736     2.71060082    -0.59570719
 h      2.16253233     1.83365062    -0.07474596
 o      2.23538249    -1.37097320     0.11175530
 h      3.21304697    -1.28202886     0.12310974
 c     -2.52087081    -0.91085627    -0.09610054
 h     -2.33469254    -1.96321661    -0.56515994
 h     -2.96139638    -1.10876378     0.83508186
 h     -3.34472142    -0.41863663    -0.67337828
 h     -1.47954778     1.71717410     1.28794092
          17

 c      1.30972541    -0.42191271    -0.05794680
 c     -0.05715404    -0.88201669     0.03542673
 c     -1.24015432    -0.14655258    -0.06164765
 c     -1.25289191     1.31457002     0.27160575
 c      0.07606751     1.77205788    -0.15125983
 c      1.26603145     0.98150472    -0.09104043
 h     -0.20355073    -1.84041502     0.16869840
 h     -2.03238160     1.81530026    -0.41890697
 h      0.30473561     2.68729179    -0.59826258
 h      2.14386166     1.84037516    -0.08487241
 o      2.22966654    -1.37436499     0.11356733
 h      3.23880765    -1.25051792     0.10313158
 c     -2.51232467    -0.90524777    -0.10078639
 h     -2.31140776    -1.96421738    -0.57211427
 h     -3.02019454    -1.14731060     0.85089104
 h     -3.33417096    -0.41660174    -0.66507612
 h     -1.45062054     1.68594620     1.26860587
          17

 c      1.31052236    -0.42230375    -0.05312409
 c     -0.06355395    -0.86674566     0.03673260
 c     -1.22932611    -0.13307427    -0.06116362
 c     -1.24214187     1.30893686     0.28104424
 c      0.05634729     1.75999961    -0.15999364
 c      1.26923777     0.97953262    -0.09121488
 h     -0.19216324    -1.89167352     0.15762491
 h     -2.01477967     1.80684537    -0.42100587
 h      0.28563058     2.68256414    -0.60842179
 h      2.11316478     1.82039230    -0.09472148
 o      2.22459988    -1.37767782     0.11528427
 h      3.24515866    -1.21231062     0.08213100
 c     -2.50408438    -0.90136312    -0.10712799
 h     -2.29306035    -1.94823774    -0.57340028
 h     -3.07362377    -1.18150182     0.87156135
 h     -3.31997728    -0.41440912    -0.65780490
 h     -1.42662275     1.65086757     1.25933108
          17

 c      1.31075460    -0.42225592    -0.04786845
 c     -0.06936873    -0.85101950     0.03753868
 c     -1.21876118    -0.12006778    -0.05892329
 c     -1.23239635     1.30413659     0.28785225
 c      0.03857390     1.74579332    -0.16889493
 c      1.27353924     0.98020437    -0.09140802
 h     -0.18219635    -1.96316685     0.14909513
 h     -1.99229780     1.79537401    -0.41164163
 h      0.26247612     2.69370987    -0.62530581
 h      2.07477119     1.77726006    -0.10407756
 o      2.22058675    -1.38077450     0.11686899
 h      3.22706593    -1.17024785     0.06093293
 c     -2.49647195    -0.89936502    -0.11400362
 h     -2.27971250    -1.91700808    -0.57016055
 h     -3.11387980    -1.20758858     0.88580366
 h     -3.30453849    -0.41068835    -0.65376796
 h     -1.40993910     1.61576359     1.26950969
          17

 c      1.31028812    -0.42156973    -0.04221506
 c     -0.07431362    -0.83749474     0.03811968
 c     -1.20902955    -0.10797746    -0.05501463
 c     -1.22398540     1.30019244     0.29215417
 c      0.02361749     1.73033196    -0.17837066
 c      1.27808536     0.98274993    -0.09165669
 h     -0.17183156    -2.02703784     0.14029013
 h     -1.96783427     1.78242286    -0.39131521
 h      0.23380974     2.71240689    -0.64546769
 h      2.03767966     1.71981769    -0.11291834
 o      2.21760966    -1.38351655     0.11828132
 h      3.18632856    -1.12663319     0.04031769
 c     -2.48965028    -0.89896588    -0.12061808
 h     -2.27054020    -1.87608813    -0.56506913
 h     -3.13622149    -1.22318300     0.88769887
 h     -3.29021673    -0.40419618    -0.65474628
 h     -1.40111439     1.58216214     1.30174785
          17

 c      1.30894902    -0.42010849    -0.03619680
 c     -0.07797345    -0.82775903     0.03861466
 c     -1.20065775    -0.09723847    -0.04960442
 c     -1.21720471     1.29721313     0.29503028
 c      0.01223354     1.71465687    -0.18885261
 c      1.28151336     0.98574998    -0.09196036
 h     -0.16093597    -2.06758988     0.13019820
 h     -1.94609629     1.77066646    -0.36247127
 h      0.19863771     2.72928371    -0.66513097
 h      2.01731222     1.66375354    -0.12162611
 o      2.21524381    -1.38580808     0.11950278
 h      3.13146380    -1.08249126     0.02061590
 c     -2.48376474    -0.89938427    -0.12638091
 h     -2.26363735    -1.83514084    -0.56257801
 h     -3.13843466    -1.22713604     0.87503718
 h     -3.27841302    -0.39432438    -0.66167036
 h     -1.39860422     1.54915631     1.34961542
          17

 c      1.30652825    -0.41782777    -0.02984083
 c     -0.07995814    -0.82259460     0.03908766
 c     -1.19407435    -0.08825103    -0.04290217
 c     -1.21218905     1.29523211     0.29807071
 c      0.00494006     1.69966393    -0.20065247
 c      1.28226303     0.98756604    -0.09227605
 h     -0.15012624    -2.07791912     0.11875255
 h     -1.93316370     1.76369948    -0.32914962
 h      0.15712557     2.73705844    -0.68167554
 h      2.03170649     1.62707627    -0.13107265
 o      2.21270533    -1.38765586     0.12056315
 h      3.07710213    -1.03669174     0.00128441
 c     -2.47901898    -0.89948984    -0.13087867
 h     -2.25628165    -1.80622825    -0.56834785
 h     -3.12026575    -1.21930680     0.84816321
 h     -3.26902154    -0.38143003    -0.67438497
 h     -1.39978457     1.51531743     1.40208594
          17

 c      1.30280046    -0.41479637    -0.02316540
 c     -0.08002215    -0.82226035     0.03956383
 c     -1.18956321    -0.08135913    -0.03512992
 c     -1.20887690     1.29414731     0.30274682
 c      0.00192909     1.68598955    -0.21390669
 c      1.27989383     0.98761663    -0.09258224
 h     -0.14026835    -2.05637332     0.10629330
 h     -1.93487960     1.76506912    -0.29559386
 h      0.11059051     2.73154709    -0.69405789
 h      2.08613346     1.61561385    -0.14189701
 o      2.20918815    -1.38914305     0.12153380
 h      3.03871732    -0.98657176    -0.01896850
 c     -2.47554656    -0.89829361    -0.13407523
 h     -2.24627209    -1.79813367    -0.58674775
 h     -3.08349155    -1.20060264     0.80998341
 h     -3.26064197    -0.36674222    -0.69178235
 h     -1.40207610     1.48016020     1.44914148
          17

 c      1.29757472    -0.41118435    -0.01617869
 c     -0.07812744    -0.82655986     0.04004090
 c     -1.18722998    -0.07683891    -0.02650934
 c     -1.20716783     1.29385067     0.30999396
 c      0.00302314     1.67397943    -0.22856281
 c      1.27580905     0.98681326    -0.09296073
 h     -0.13232751    -2.00556176     0.09336821
 h     -1.95398376     1.77646415    -0.26396449
 h      0.06122842     2.71174250    -0.70276822
 h      2.16466211     1.61812377    -0.15356809
 o      2.20450469    -1.39018231     0.12243630
 h      3.02221408    -0.93209241    -0.04068447
 c     -2.47313742    -0.89549361    -0.13665908
 h     -2.23370681    -1.80999643    -0.61752077
 h     -3.03272126    -1.17338623     0.76715919
 h     -3.25134747    -0.35191072    -0.71218643
 h     -1.40341141     1.44426577     1.48413278
          17

 c      1.29077689    -0.40721021    -0.00888142
 c     -0.07445351    -0.83468971     0.04049089
 c     -1.18698828    -0.07489149    -0.01726570
 c     -1.20710805     1.29437315     0.32010018
 c      0.00770456     1.66367033    -0.24437530
 c      1.27200530     0.98635001    -0.09355207
 h     -0.12738686    -1.93405380     0.08069824
 h     -1.98796677     1.79633747    -0.23304561
 h      0.01174001     2.67982294    -0.70977265
 h      2.24475728     1.62031732    -0.16490874
 o      2.19925961    -1.39031477     0.12315929
 h      3.02057743    -0.87914917    -0.06227134
 c     -2.47108349    -0.89139765    -0.14018026
 h     -2.22105454    -1.83221258    -0.65551957
 h     -2.97638853    -1.14201178     0.73187517
 h     -3.23948192    -0.33851999    -0.73372434
 h     -1.40223605     1.40886606     1.50369645
          17

 c      1.28249693    -0.40309798    -0.00127000
 c     -0.06935097    -0.84488859     0.04086438
 c     -1.18856834    -0.07562728    -0.00763939
 c     -1.20887122     1.29586338     0.33286837
 c      0.01521524     1.65478321    -0.26091214
 c      1.26996997     0.98692608    -0.09447719
 h     -0.12680863    -1.86065681     0.06917234
 h     -2.03001650     1.82051258    -0.19951228
 h     -0.03519629     2.64110046    -0.71848026
 h      2.31000228     1.61368139    -0.17499448
 o      2.19427845    -1.38891346     0.12352170
 h      3.02246673    -0.83637461    -0.08095608
 c     -2.46837140    -0.88641391    -0.14668511
 h     -2.21143806    -1.85336161    -0.69381853
 h     -2.92564043    -1.11230656     0.72089958
 h     -3.22419540    -0.32774717    -0.75459575
 h     -1.39740996     1.37549440     1.50714707
          17

 c      1.27297520    -0.39906172     0.00666072
 c     -0.06324851    -0.85425724     0.04111683
 c     -1.19155322    -0.07903151     0.00210776
 c     -1.21257626     1.29844433     0.34783522
 c      0.02469053     1.64679092    -0.27759714
 c      1.27055256     0.98877694    -0.09581658
 h     -0.13247264    -1.81698254     0.05963254
 h     -2.07210279     1.84415457    -0.16028743
 h     -0.07754254     2.60319610    -0.73337235
 h      2.35138573     1.59497906    -0.18337001
 o      2.19013388    -1.38547938     0.12337793
 h      3.01969280    -0.81051280    -0.09442433
 c     -2.46430723    -0.88093019    -0.15763264
 h     -2.20717552    -1.86509949    -0.72652709
 h     -2.88812925    -1.08841224     0.74576032
 h     -3.20574838    -0.32009087    -0.77336204
 h     -1.38817533     1.34579102     1.49632008
          17

 c      1.26256947    -0.39528789     0.01491299
 c     -0.05661512    -0.86014809     0.04127213
 c     -1.19545693    -0.08492829     0.01170432
 c     -1.21814314     1.30210855     0.36435254
 c      0.03526858     1.63914257    -0.29382692
 c      1.27414643     0.99185596    -0.09761461
 h     -0.14617658    -1.83175721     0.05223613
 h     -2.10750762     1.86335544    -0.11389095
 h     -0.11424462     2.57349154    -0.75882949
 h      2.36508898     1.56408955    -0.18994656
 o      2.18705310    -1.37975848     0.12266272
 h      3.00890196    -0.80470183    -0.10152039
 c     -2.45903590    -0.87549531    -0.17271108
 h     -2.20932834    -1.86318801    -0.74987333
 h     -2.86216423    -1.06976415     0.79991012
 h     -3.18561875    -0.31513742    -0.78928118
 h     -1.37420192     1.32134389     1.47605399
          17

 c      1.25174457    -0.39189915     0.02347878
 c     -0.05013872    -0.86297089     0.04144481
 c     -1.19982232    -0.09297630     0.02090106
 c     -1.22525267     1.30670248     0.38155085
 c      0.04612094     1.63159986    -0.30915013
 c      1.28079929     0.99592536    -0.09988082
 h     -0.16685696    -1.89835148     0.04625785
 h     -2.13191298     1.87576834    -0.06058431
 h     -0.14480021     2.55533674    -0.79723763
 h      2.35117186     1.52292335    -0.19492816
 o      2.18494734    -1.37176320     0.12140190
 h      2.99130426    -0.81829454    -0.10240690
 c     -2.45316112    -0.87066004    -0.19023543
 h     -2.21779581    -1.84705621    -0.76232190
 h     -2.84106207    -1.05324775     0.86347150
 h     -3.16631661    -0.31151994    -0.80245801
 h     -1.35560367     1.30345131     1.45484334
          17

 c      1.24104967    -0.38894010     0.03233438
 c     -0.04475715    -0.86546240     0.04175870
 c     -1.20426992    -0.10271619     0.02950485
 c     -1.23337495     1.31194949     0.39837163
 c      0.05644010     1.62441129    -0.32339358
 c      1.29015095     1.00055587    -0.10258263
 h     -0.18992157    -1.98341039     0.04101830
 h     -2.14367936     1.88071323    -0.00205856
 h     -0.16835785     2.54610146    -0.84768714
 h      2.31408579     1.47545155    -0.19888697
 o      2.18340737    -1.36178877     0.11972353
 h      2.97281251    -0.84669300    -0.09872768
 c     -2.44718435    -0.86666886    -0.20840164
 h     -2.23147190    -1.81957258    -0.76454012
 h     -2.81989596    -1.03660075     0.91772369
 h     -3.15082834    -0.30722467    -0.81361075
 h     -1.33269365     1.29281113     1.44421119
          17

 c      1.23107046    -0.38638211     0.04143621
 c     -0.04135123    -0.86994363     0.04230418
 c     -1.20849706    -0.11362701     0.03739571
 c     -1.24182785     1.31745811     0.41389863
 c      0.06547407     1.61813951    -0.33663165
 c      1.30119389     1.00505853    -0.10562316
 h     -0.21050719    -2.05878219     0.03628235
 h     -2.14399086     1.87921536     0.05886520
 h     -0.18345787     2.53918894    -0.90651456
 h      2.26513643     1.42853451    -0.20304279
 o      2.18169994    -1.35039947     0.11786105
 h      2.96404069    -0.88160396    -0.09363376
 c     -2.44144327    -0.86332166    -0.22581801
 h     -2.24833924    -1.78728665    -0.75952133
 h     -2.79685686    -1.01911009     0.95094419
 h     -3.14172627    -0.30025341    -0.82348585
 h     -1.30537249     1.28937888     1.45461619
          17

 c      1.22237491    -0.38412526     0.05071628
 c     -0.04054165    -0.87762554     0.04314816
 c     -1.21226288    -0.12515769     0.04452301
 c     -1.24980549     1.32270132     0.42792024
 c      0.07261319     1.61334531    -0.34905425
 c      1.31201470     1.00843236    -0.10880747
 h     -0.22531202    -2.10932423     0.03202763
 h     -2.13702235     1.87407741     0.11852001
 h     -0.18864160     2.52767780    -0.96901450
 h      2.22528675     1.39260391    -0.20967133
 o      2.17899811    -1.33824461     0.11608523
 h      2.97660604    -0.91401704    -0.09067314
 c     -2.43626576    -0.85997347    -0.24148347
 h     -2.26573052    -1.76024349    -0.75248279
 h     -2.77215039    -1.00105246     0.95747335
 h     -3.14022878    -0.28942679    -0.83219928
 h     -1.27279725     1.29264997     1.48870998
          17

 c      1.21544743    -0.38200820     0.06008135
 c     -0.04265072    -0.88894385     0.04434213
 c     -1.21536584    -0.13675027     0.05088864
 c     -1.25635268     1.32702888     0.44110999
 c      0.07744330     1.61038840    -0.36085064
 c      1.32023007     1.00960965    -0.11186296
 h     -0.23254134    -2.12868331     0.02826726
 h     -2.12958089     1.86962280     0.17294616
 h     -0.18314178     2.50662780    -1.03088793
 h      2.22012730     1.37887510    -0.22183312
 o      2.17501024    -1.32569025     0.11453287
 h      3.01337301    -0.94014784    -0.09107386
 c     -2.43203648    -0.85575961    -0.25476717
 h     -2.28111672    -1.74936971    -0.74942571
 h     -2.74708346    -0.98319259     0.93585881
 h     -3.14572160    -0.27489354    -0.83895702
 h     -1.23418067     1.30204069     1.53885575
          17

 c      1.21060274    -0.37984462     0.06942081
 c     -0.04770822    -0.90384221     0.04592562
 c     -1.21761885    -0.14786692     0.05652529
 c     -1.26045708     1.32980940     0.45451752
 c      0.07973291     1.60937498    -0.37214520
 c      1.32483414     1.00822190    -0.11463438
 h     -0.23153280    -2.11576682     0.02498020
 h     -2.12906740     1.87039470     0.21893945
 h     -0.16720044     2.47371252    -1.08897711
 h      2.25854561     1.39052517    -0.24102112
 o      2.17034483    -1.31273333     0.11312902
 h      3.06319510    -0.96284853    -0.09257526
 c     -2.42911413    -0.85013324    -0.26558808
 h     -2.29329264    -1.76046474    -0.75386665
 h     -2.72376312    -0.96655713     0.88812550
 h     -3.15605260    -0.25801055    -0.84238459
 h     -1.18986173     1.31688361     1.59227626
          17

 c      1.20792680    -0.37746334     0.07861700
 c     -0.05545844    -0.92181943     0.04793293
 c     -1.21883640    -0.15802421     0.06147627
 c     -1.26138198     1.33068352     0.46895202
 c      0.07941375     1.61016270    -0.38295936
 c      1.32713750     1.00493045    -0.11725238
 h     -0.22266009    -2.07406194     0.02205530
 h     -2.13956669     1.87871333     0.25520200
 h     -0.14211847     2.42910042    -1.14163097
 h      2.32200466     1.41899980    -0.26514733
 o      2.16601262    -1.29933799     0.11172974
 h      3.10926745    -0.98614664    -0.09180637
 c     -2.42770993    -0.84330313    -0.27461216
 h     -2.30283054    -1.78954745    -0.76448681
 h     -2.70524230    -0.95244298     0.82046917
 h     -3.16836664    -0.24071712    -0.84120606
 h     -1.14135977     1.33625797     1.63734711
          17

 c      1.20728544    -0.37472098     0.08754886
 c     -0.06536715    -0.94173856     0.05040806
 c     -1.21885173    -0.16683258     0.06578385
 c     -1.25895719     1.32973489     0.48474509
 c      0.07658911     1.61237403    -0.39317727
 c      1.32904056     1.00071080    -0.11997156
 h     -0.20760938    -2.01383366     0.01917251
 h     -2.15900073     1.89291161     0.28260418
 h     -0.11017307     2.37514226    -1.18900508
 h      2.38487876     1.45251034    -0.29049009
 o      2.16283564    -1.28565421     0.11025684
 h      3.13861383    -1.01153889    -0.08651698
 c     -2.42782155    -0.83602658    -0.28321926
 h     -2.31119449    -1.82560912    -0.77679543
 h     -2.69591454    -0.94261118     0.74509369
 h     -3.17998250    -0.22481561    -0.83485169
 h     -1.09074540     1.35896887     1.66623779
          17

 c      1.20837383    -0.37150311     0.09609219
 c     -0.07663315    -0.96144842     0.05343235
 c     -1.21757562    -0.17402951     0.06949531
 c     -1.25349770     1.32740221     0.50182134
 c      0.07152403     1.61543991    -0.40252898
 c      1.33171907     0.99630956    -0.12298398
 h     -0.18980164    -1.95669634     0.01554573
 h     -2.18054804     1.90824211     0.30329184
 h     -0.07438241     2.31585152    -1.23321292
 h      2.42986414     1.48241338    -0.31395119
 o      2.16126083    -1.27200186     0.10872160
 h      3.14496468    -1.03804271    -0.07600120
 c     -2.42919363    -0.82906194    -0.29328174
 h     -2.31967172    -1.85712234    -0.78646525
 h     -2.70164618    -0.93944209     0.68111727
 h     -3.18903730    -0.21142770    -0.82380395
 h     -1.04006789     1.38364474     1.67498464
          17

 c      1.21077863    -0.36772920     0.10412355
 c     -0.08828403    -0.97779169     0.05715307
 c     -1.21508469    -0.17949166     0.07268612
 c     -1.24549339     1.32423358     0.51981809
 c      0.06459115     1.61871554    -0.41063875
 c      1.33559486     0.99220349    -0.12638650
 h     -0.17373729    -1.93587831     0.00963257
 h     -2.19655565     1.91938064     0.31960140
 h     -0.03803598     2.25581995    -1.27780028
 h      2.44844608     1.50366482    -0.33349205
 o      2.16135018    -1.25880113     0.10720999
 h      3.12878698    -1.06312880    -0.06087633
 c     -2.43139040    -0.82288931    -0.30650263
 h     -2.32898392    -1.87587170    -0.79107040
 h     -2.72808146    -0.94533379     0.64829577
 h     -3.19487632    -0.20067103    -0.80968594
 h     -0.99098635     1.40887147     1.66310452
          17

 c      1.21404502    -0.36335944     0.11152987
 c     -0.09946719    -0.98853058     0.06172506
 c     -1.21169861    -0.18320268     0.07548021
 c     -1.23539609     1.32068779     0.53812010
 c      0.05619899     1.62166288    -0.41718080
 c      1.34062165     0.98869302    -0.13020717
 h     -0.16176750    -1.97414794    -0.00018401
 h     -2.20132212     1.92226496     0.33350362
 h     -0.00411783     2.19851573    -1.32599227
 h      2.43781996     1.51373172    -0.34788995
 o      2.16273401    -1.24652227     0.10587454
 h      3.09784052    -1.08329932    -0.04296024
 c     -2.43413921    -0.81780283    -0.32311811
 h     -2.33933186    -1.87769805    -0.79028727
 h     -2.77598472    -0.96074051     0.65146177
 h     -3.19817282    -0.19158072    -0.79506252
 h     -0.94442795     1.43337441     1.63367407
          17

 c      1.21771394    -0.35841901     0.11822133
 c     -0.10957509    -0.99478568     0.06713179
 c     -1.20798743    -0.18518710     0.07804550
 c     -1.22358386     1.31702905     0.55582662
 c      0.04675584     1.62400308    -0.42208887
 c      1.34644494     0.98596239    -0.13442808
 h     -0.15258314    -2.05557128    -0.01350035
 h     -2.19200118     1.91475211     0.34646805
 h      0.02498237     2.14491710    -1.37828317
 h      2.39919981     1.51197911    -0.35660603
 o      2.16455037    -1.23564386     0.10492441
 h      3.06793473    -1.09450465    -0.02511676
 c     -2.43758161    -0.81402334    -0.34156786
 h     -2.35051130    -1.86226604    -0.78557667
 h     -2.83868172    -0.98292882     0.67589421
 h     -3.20062111    -0.18240645    -0.78286482
 h     -0.90011026     1.45630337     1.59383627
          17

 c      1.22129584    -0.35306470     0.12414639
 c     -0.11796868    -0.99931611     0.07319209
 c     -1.20467567    -0.18548514     0.08057062
 c     -1.21040041     1.31326397     0.57175643
 c      0.03670051     1.62572280    -0.42564386
 c      1.35236577     0.98408469    -0.13899020
 h     -0.14463933    -2.14564855    -0.02795756
 h     -2.16866466     1.89671200     0.35943552
 h      0.04732038     2.09380025    -1.43139341
 h      2.33812816     1.49993750    -0.36001574
 o      2.16571427    -1.22658013     0.10456271
 h      3.05853737    -1.09313379    -0.01026772
 c     -2.44203683    -0.81152871    -0.35979443
 h     -2.36197456    -1.83310151    -0.77987522
 h     -2.90626830    -1.00766114     0.70207362
 h     -3.20411944    -0.17132408    -0.77558443
 h     -0.85605211     1.47758168     1.55476096
          17

 c      1.22425619    -0.34762127     0.12930638
 c     -0.12394875    -1.00410074     0.07971893
 c     -1.20246808    -0.18419819     0.08323641
 c     -1.19611997     1.30913314     0.58468163
 c      0.02653782     1.62694728    -0.42834796
 c      1.35715325     0.98294256    -0.14375615
 h     -0.13760220    -2.21916899    -0.04116657
 h     -2.13435158     1.87007516     0.37273371
 h      0.06119917     2.04335676    -1.47969397
 h      2.26653980     1.48256492    -0.36009626
 o      2.16584041    -1.21955919     0.10485494
 h      3.07803300    -1.07788290     0.00068051
 c     -2.44775320    -0.80982078    -0.37618793
 h     -2.37285038    -1.79789371    -0.77744064
 h     -2.97036021    -1.03127291     0.71653731
 h     -3.20975066    -0.15727906    -0.77468133
 h     -0.80891318     1.49792485     1.52897989
          17

 c      1.22609570    -0.34251296     0.13374609
 c     -0.12698062    -1.01002389     0.08657373
 c     -1.20186014    -0.18155332     0.08618329
 c     -1.18072705     1.30422935     0.59388670
 c      0.01678631     1.62779026    -0.43071439
 c      1.35889763     0.98205659    -0.14842750
 h     -0.13166768    -2.26330149    -0.05148965
 h     -2.09522702     1.83888085     0.38596283
 h      0.06519687     1.99248993    -1.51768176
 h      2.20480451     1.46982647    -0.36120423
 o      2.16579918    -1.21455906     0.10569729
 h      3.11461650    -1.05065641     0.00936911
 c     -2.45491265    -0.80792862    -0.38966781
 h     -2.38202433    -1.76767574    -0.78345701
 h     -3.02538840    -1.05130149     0.71246327
 h     -3.21715718    -0.14049187    -0.78049565
 h     -0.75628810     1.51787969     1.52411489
          17

 c      1.22645632    -0.33818074     0.13752689
 c     -0.12684250    -1.01725522     0.09365020
 c     -1.20303833    -0.17792018     0.08949309
 c     -1.16369890     1.29819670     0.59960065
 c      0.00787740     1.62827211    -0.43312375
 c      1.35549621     0.98069759    -0.15259279
 h     -0.12706513    -2.27290217    -0.05793159
 h     -2.06009570     1.80886546     0.39809655
 h      0.05830826     1.94114647    -1.54169764
 h      2.17652986     1.47446993    -0.36909225
 o      2.16691159    -1.21138349     0.10695122
 h      3.14864969    -1.01509971     0.01792067
 c     -2.46367586    -0.80480732    -0.39959923
 h     -2.38843553    -1.75265893    -0.80254469
 h     -3.06806937    -1.06628044     0.68730746
 h     -3.22471417    -0.12229436    -0.79257233
 h     -0.69959773     1.53639582     1.53797555
          17

 c      1.22515120    -0.33508318     0.14071743
 c     -0.12362319    -1.02551836     0.10085986
 c     -1.20589640    -0.17378075     0.09319780
 c     -1.14423744     1.29088093     0.60272141
 c      0.00010197     1.62831789    -0.43576352
 c      1.34626073     0.97877932    -0.15612636
 h     -0.12391011    -2.24751029    -0.05995370
 h     -2.03776207     1.78581181     0.40814091
 h      0.04005220     1.89015864    -1.55058285
 h      2.18986584     1.50113000    -0.38607167
 o      2.17010686    -1.20975243     0.10853359
 h      3.16577657    -0.97488894     0.02754761
 c     -2.47413831    -0.79999349    -0.40586013
 h     -2.39156352    -1.75550409    -0.83618608
 h     -3.09677310    -1.07545626     0.64122088
 h     -3.23028008    -0.10444011    -0.81011427
 h     -0.64389521     1.55080617     1.56124873
          17

 c      1.22213971    -0.33370296     0.14339243
 c     -0.11764769    -1.03414832     0.10813908
 c     -1.21011084    -0.16967926     0.09729820
 c     -1.12192514     1.28243840     0.60417760
 c     -0.00638370     1.62779045    -0.43861024
 c      1.33264248     0.97737928    -0.15943614
 h     -0.12217936    -2.19106997    -0.05752166
 h     -2.03213982     1.77275669     0.41621926
 h      0.01048702     1.84098572    -1.54585622
 h      2.22889615     1.53997871    -0.40810159
 o      2.17574458    -1.20934512     0.11041691
 h      3.15976470    -0.93298445     0.03854911
 c     -2.48624053    -0.79386478    -0.40890772
 h     -2.39169290    -1.76899698    -0.88143678
 h     -3.11143846    -1.07875345     0.57674402
 h     -3.23193219    -0.08839238    -0.83231980
 h     -0.59494451     1.55817313     1.58392751
          17

 c      1.21750681    -0.33445840     0.14561118
 c     -0.10939375    -1.04193902     0.11548747
 c     -1.21523170    -0.16615831     0.10177579
 c     -1.09716041     1.27335958     0.60459050
 c     -0.01153258     1.62652422    -0.44143716
 c      1.31672867     0.97780031    -0.16307711
 h     -0.12174623    -2.11429440    -0.05153228
 h     -2.03925631     1.76844566     0.42399243
 h     -0.02989314     1.79540107    -1.53173136
 h      2.27122266     1.57694134    -0.42917242
 o      2.18368314    -1.20984067     0.11261066
 h      3.13161660    -0.89122294     0.05061812
 c     -2.49967728    -0.78718880    -0.40970353
 h     -2.38965672    -1.78137963    -0.93260827
 h     -3.11425972    -1.07712838     0.49966960
 h     -3.22835496    -0.07494026    -0.85852372
 h     -0.55698664     1.55632552     1.59894637
          17

 c      1.21145347    -0.33756251     0.14738387
 c     -0.09941344    -1.04683304     0.12304205
 c     -1.22077151    -0.16368265     0.10659857
 c     -1.07097852     1.26429497     0.60431688
 c     -0.01539865     1.62435910    -0.44386880
 c      1.30011133     0.98073696    -0.16740496
 h     -0.12256796    -2.03903535    -0.04467916
 h     -2.04990010     1.76887326     0.43375659
 h     -0.08038296     1.75506462    -1.51465804
 h      2.30128093     1.60235376    -0.44505962
 o      2.19332613    -1.21099266     0.11515085
 h      3.08916869    -0.84961113     0.06304303
 c     -2.51377534    -0.78052695    -0.40965570
 h     -2.38638693    -1.78258353    -0.98384742
 h     -3.11121694    -1.07337344     0.42082890
 h     -3.21893354    -0.06414373    -0.88816838
 h     -0.53212806     1.54413355     1.60274596
          17

 c      1.20430871    -0.34288862     0.14863975
 c     -0.08826995    -1.04601972     0.13110572
 c     -1.22627521    -0.16255981     0.11171933
 c     -1.04461087     1.25582670     0.60359988
 c     -0.01816308     1.62116933    -0.44553879
 c      1.28385080     0.98614750    -0.17252960
 h     -0.12510892    -1.99795458    -0.04179400
 h     -2.05467205     1.76990809     0.44728346
 h     -0.14030030     1.72096592    -1.50162300
 h      2.31099486     1.61161163    -0.45353776
 o      2.20368824    -1.21272477     0.11809226
 h      3.04643275    -0.80542562     0.07490009
 c     -2.52739392    -0.77394342    -0.41059606
 h     -2.38264398    -1.76664665    -1.03053921
 h     -3.11337490    -1.07288679     0.35696395
 h     -3.20371041    -0.05548475    -0.92066175
 h     -0.52044246     1.52147565     1.59492345
          17

 c      1.19659260    -0.34986454     0.14920027
 c     -0.07659000    -1.03783007     0.13985316
 c     -1.23134308    -0.16288330     0.11705367
 c     -1.01921227     1.24837896     0.60264393
 c     -0.02021764     1.61685577    -0.44635323
 c      1.26872738     0.99336669    -0.17835914
 h     -0.13018064    -2.01292343    -0.04636017
 h     -2.04700619     1.76870744     0.46538061
 h     -0.20887711     1.69294487    -1.49707516
 h      2.29727706     1.60361837    -0.45357510
 o      2.21373497    -1.21511530     0.12148893
 h      3.01847340    -0.75404307     0.08546334
 c     -2.53922237    -0.76711892    -0.41429195
 h     -2.37891311    -1.73158484    -1.06968885
 h     -3.13352893    -1.08214800     0.32506604
 h     -3.18332382    -0.04808694    -0.95522888
 h     -0.52006925     1.48921732     1.57814108
          17

 c      1.18907558    -0.35751996     0.14878646
 c     -0.06529812    -1.02393300     0.14889538
 c     -1.23559850    -0.16457475     0.12244559
 c     -0.99576962     1.24225320     0.60157589
 c     -0.02224767     1.61129892    -0.44666927
 c      1.25537099     1.00129279    -0.18465050
 h     -0.13716976    -2.06914648    -0.05524256
 h     -2.02392203     1.76396581     0.48799815
 h     -0.28453941     1.66976923    -1.50041509
 h      2.26070848     1.57986549    -0.44489199
 o      2.22304501    -1.21808288     0.12536331
 h      3.01080307    -0.69404283     0.09470503
 c     -2.54872309    -0.75986536    -0.42126254
 h     -2.37531162    -1.67884562    -1.10006890
 h     -3.17537715    -1.10301447     0.32853097
 h     -3.15897573    -0.04084977    -0.99087549
 h     -0.52720247     1.44921196     1.55834108
          17

 c      1.18265080    -0.36485077     0.14711696
 c     -0.05557837    -1.00761992     0.15757047
 c     -1.23870123    -0.16752760     0.12768356
 c     -0.97504926     1.23761914     0.60033919
 c     -0.02510561     1.60438486    -0.44717118
 c      1.24411395     1.00869190    -0.19109616
 h     -0.14379154    -2.13437423    -0.06183659
 h     -1.98597338     1.75588667     0.51443082
 h     -0.36416524     1.64996480    -1.50656149
 h      2.20604674     1.54440513    -0.42827032
 o      2.23201643    -1.22107609     0.12969774
 h      3.01575509    -0.63161410     0.10319636
 c     -2.55652599    -0.75237435    -0.43041573
 h     -2.37143390    -1.61321223    -1.12249515
 h     -3.22911287    -1.12987070     0.35355218
 h     -3.13233670    -0.03247222    -1.02639949
 h     -0.53639837     1.40403952     1.54436484
          17

 c      1.17809039    -0.37115972     0.14399580
 c     -0.04846617    -0.99149987     0.16540333
 c     -1.24045190    -0.17163214     0.13256195
 c     -0.95749684     1.23444533     0.59880001
 c     -0.02956631     1.59611118    -0.44858497
 c      1.23465159     1.01433607    -0.19737633
 h     -0.14786209    -2.18491363    -0.06128399
 h     -1.93726379     1.74631758     0.54351461
 h     -0.44334223     1.63238235    -1.50901051
 h      2.14442866     1.50470470    -0.40615178
 o      2.24129838    -1.22329067     0.13446152
 h      3.02156027    -0.57701219     0.11151624
 c     -2.56361121    -0.74476663    -0.44009845
 h     -2.36620287    -1.54294046    -1.14028908
 h     -3.28116058    -1.15473686     0.38223868
 h     -3.10528191    -0.02155121    -1.06035065
 h     -0.54198257     1.35615225     1.54531015
          17

 c      1.17594925    -0.37602962     0.13925755
 c     -0.04459336    -0.97716192     0.17214946
 c     -1.24083068    -0.17666430     0.13689479
 c     -0.94305867     1.23253820     0.59722278
 c     -0.03627325     1.58658768    -0.45149194
 c      1.22584664     1.01682352    -0.20312784
 h     -0.14813821    -2.20880395    -0.05111173
 h     -1.88555556     1.73890053     0.57395687
 h     -0.51746942     1.61583181    -1.50266983
 h      2.09538856     1.47256196    -0.38242263
 o      2.25132309    -1.22406864     0.13964273
 h      3.02023382    -0.53883511     0.11997097
 c     -2.57068220    -0.73676214    -0.44888891
 h     -2.35792053    -1.47888608    -1.15932386
 h     -3.32177531    -1.17175903     0.40177161
 h     -3.07952973    -0.00687779    -1.09102832
 h     -0.54052916     1.30694565     1.56527187
          17

 c      1.17648144    -0.37928677     0.13264421
 c     -0.04397511    -0.96546797     0.17768147
 c     -1.24000798    -0.18208528     0.14051167
 c     -0.93120326     1.23157383     0.59667522
 c     -0.04581874     1.57603439    -0.45633014
 c      1.21623649     1.01462882    -0.20807682
 h     -0.14424013    -2.20159413    -0.03011067
 h     -1.84131969     1.73878025     0.60491694
 h     -0.58276021     1.59809958    -1.48501917
 h      2.08120611     1.46125528    -0.35967791
 o      2.26225921    -1.22308803     0.14527757
 h      3.00910296    -0.52171709     0.12859486
 c     -2.57807352    -0.72789307    -0.45588127
 h     -2.34500632    -1.43104210    -1.18590791
 h     -3.34564981    -1.17773845     0.40511958
 h     -3.05636990     0.01219200    -1.11653602
 h     -0.53229186     1.25705381     1.59985262
          17

 c      1.17891026    -0.38182602     0.12323577
 c     -0.04411980    -0.95657715     0.18180619
 c     -1.23887243    -0.18538268     0.14332529
 c     -0.92198886     1.23076103     0.59969122
 c     -0.05933508     1.56549651    -0.46417493
 c      1.20552850     1.00609706    -0.21262704
 h     -0.13632017    -2.16408257     0.00418711
 h     -1.81322596     1.75163371     0.63735862
 h     -0.63677643     1.56949566    -1.45502362
 h      2.10800467     1.47835971    -0.32959098
 o      2.27443465    -1.22059189     0.15164274
 h      2.98987780    -0.52669493     0.13691275
 c     -2.58552766    -0.71793858    -0.46131799
 h     -2.32833253    -1.40361683    -1.22245941
 h     -3.34988179    -1.17108001     0.39030290
 h     -3.03671862     0.03540916    -1.13480983
 h     -0.52027891     1.20815362     1.63930248
          17

 c      1.18481592    -0.38224505     0.11250944
 c     -0.04882573    -0.95185945     0.18527408
 c     -1.23758028    -0.19031939     0.14609960
 c     -0.91375403     1.23012836     0.60338263
 c     -0.07402608     1.55566194    -0.47296431
 c      1.19477948     0.99419670    -0.21720447
 h     -0.12508983    -2.09892014     0.04005742
 h     -1.80587936     1.77901788     0.67061201
 h     -0.67906566     1.54233150    -1.41894499
 h      2.15857757     1.50970984    -0.29897636
 o      2.28642772    -1.21654252     0.15861655
 h      2.97248972    -0.54454638     0.14319292
 c     -2.59304926    -0.70703348    -0.46439204
 h     -2.30697789    -1.39450519    -1.26398462
 h     -3.33811822    -1.15449936     0.35519384
 h     -3.02017178     0.06278414    -1.14416290
 h     -0.50482577     1.15612225     1.67785632
          17

 c      1.19070946    -0.38207494     0.10106392
 c     -0.06446320    -0.95470995     0.18702027
 c     -1.23014122    -0.19535371     0.14918277
 c     -0.90522656     1.22367832     0.60812135
 c     -0.08812808     1.55108106    -0.48366212
 c      1.18656332     0.98129362    -0.22008268
 h     -0.13047345    -1.99235633     0.08274694
 h     -1.81459050     1.81783464     0.70556222
 h     -0.71109264     1.52630436    -1.38893189
 h      2.20107850     1.53602430    -0.27903121
 o      2.29689355    -1.21070973     0.16623713
 h      2.99965067    -0.56453564     0.14594573
 c     -2.60035865    -0.69633930    -0.46642913
 h     -2.28980990    -1.38234616    -1.29118833
 h     -3.30648281    -1.12837214     0.30564246
 h     -3.00865149     0.09198635    -1.14474730
 h     -0.49106709     1.10798771     1.70196668
          17

 c      1.19904936    -0.38019330     0.08851822
 c     -0.08327276    -0.95728458     0.18809181
 c     -1.22184368    -0.20172218     0.15108277
 c     -0.89844546     1.21931153     0.61659077
 c     -0.10354606     1.54435345    -0.49378230
 c      1.18222769     0.96724317    -0.22306379
 h     -0.13731942    -1.90426251     0.12628532
 h     -1.82846042     1.85612965     0.73920596
 h     -0.73577726     1.51593853    -1.36693490
 h      2.22745092     1.55736298    -0.25783223
 o      2.30605132    -1.20399576     0.17409038
 h      3.03925957    -0.58515653     0.14846237
 c     -2.60643592    -0.68525177    -0.46867658
 h     -2.27568939    -1.37472144    -1.30941279
 h     -3.26967033    -1.09746424     0.24766411
 h     -3.00010575     0.12200712    -1.13497777
 h     -0.47875447     1.06569613     1.70657578
          17

 c      1.20914230    -0.37727915     0.07509655
 c     -0.10335914    -0.95550907     0.18873639
 c     -1.21352116    -0.20880365     0.15174897
 c     -0.89410868     1.21748503     0.62895359
 c     -0.11963623     1.53533684    -0.50266247
 c      1.18197352     0.95295739    -0.22644499
 h     -0.14898867    -1.88560462     0.16728939
 h     -1.83825327     1.88645039     0.77049046
 h     -0.75624010     1.51125479    -1.35877153
 h      2.23068229     1.56962417    -0.23549111
 o      2.31398990    -1.19646110     0.18217230
 h      3.08741961    -0.60682086     0.15065980
 c     -2.60986580    -0.67331338    -0.47267212
 h     -2.26710067    -1.36811922    -1.31565620
 h     -3.24175114    -1.07036315     0.19658145
 h     -2.99425612     0.15179036    -1.11510936
 h     -0.46787227     1.03132026     1.69113931
          17

 c      1.22039177    -0.37405726     0.06108291
 c     -0.12298063    -0.94860168     0.18885248
 c     -1.20619071    -0.21583241     0.15113981
 c     -0.89257925     1.21844007     0.64483474
 c     -0.13585207     1.52389538    -0.50977664
 c      1.18548877     0.93930808    -0.23050461
 h     -0.16600388    -1.95039604     0.20693208
 h     -1.83872950     1.90395807     0.79871792
 h     -0.77449946     1.51234430    -1.36736186
 h      2.20880124     1.57107317    -0.21272002
 o      2.32100620    -1.18807391     0.19046848
 h      3.13717248    -0.63175161     0.15256675
 c     -2.60915178    -0.65989052    -0.47982802
 h     -2.26554560    -1.36039637    -1.30931433
 h     -3.23878579    -1.05718750     0.16981289
 h     -2.99100698     0.18114414    -1.08654136
 h     -0.45726295     1.00624282     1.65905930
          17

 c      1.23231899    -0.37124823     0.04679194
 c     -0.14057703    -0.94097356     0.18835968
 c     -1.20103778    -0.22188061     0.14922143
 c     -0.89399012     1.22224863     0.66330681
 c     -0.15190631     1.50993162    -0.51490064
 c      1.19208874     0.92706861    -0.23549510
 h     -0.18595197    -2.05335901     0.24637235
 h     -1.82818981     1.90647505     0.82378484
 h     -0.79011341     1.51923011    -1.39115582
 h      2.16390995     1.56213925    -0.19042773
 o      2.32744945    -1.17884954     0.19896195
 h      3.18120373    -0.66173556     0.15425122
 c     -2.60385748    -0.64487857    -0.49023481
 h     -2.27125907    -1.35104048    -1.29245905
 h     -3.26558766    -1.06114632     0.17278327
 h     -2.99052126     0.21094719    -1.05174539
 h     -0.44424077     0.99069542     1.61803824
          17

 c      1.24452139    -0.36953907     0.03254252
 c     -0.15463693    -0.93687006     0.18743457
 c     -1.19921294    -0.22600226     0.14598522
 c     -0.89833488     1.22884120     0.68295820
 c     -0.16776363     1.49341765    -0.51812285
 c      1.20070465     0.91675946    -0.24163115
 h     -0.20684296    -2.15139679     0.28368156
 h     -1.80806678     1.89440796     0.84624461
 h     -0.80043515     1.53163987    -1.42462702
 h      2.10271942     1.54613433    -0.16937440
 o      2.33357889    -1.16892522     0.20764173
 h      3.21423590    -0.69680752     0.15570674
 c     -2.59512562    -0.62897450    -0.50226182
 h     -2.28316447    -1.34137954    -1.26980177
 h     -3.30982175    -1.07465628     0.19359878
 h     -2.99313686     0.24273115    -1.01375769
 h     -0.42427985     0.98332733     1.57970595
          17

 c      1.25665713    -0.36951813     0.01862545
 c     -0.16395648    -0.93849461     0.18627948
 c     -1.20151252    -0.22743904     0.14146889
 c     -0.90537762     1.23792948     0.70223822
 c     -0.18350755     1.47441821    -0.51972109
 c      1.20978515     0.90842555    -0.24910412
 h     -0.22753511    -2.22321325     0.31643004
 h     -1.78322623     1.87108340     0.86738791
 h     -0.80221315     1.54877540    -1.46045996
 h      2.03791061     1.53075719    -0.14961757
 o      2.33948694    -1.15856377     0.21651066
 h      3.23430502    -0.73508732     0.15675094
 c     -2.58463620    -0.61291765    -0.51380863
 h     -2.29924691    -1.33446679    -1.24802339
 h     -3.35441788    -1.08725453     0.21635812
 h     -2.99901952     0.27748769    -0.97530126
 h     -0.39210356     0.98167510     1.55610210
          17

 c      1.26844146    -0.37160452     0.00527586
 c     -0.16796803    -0.94657598     0.18502133
 c     -1.20808003    -0.22580036     0.13577086
 c     -0.91430407     1.24880524     0.72009193
 c     -0.19921243     1.45309179    -0.52002163
 c      1.21737138     0.90152504    -0.25812521
 h     -0.24718888    -2.26047526     0.34278048
 h     -1.76261487     1.84320236     0.88936217
 h     -0.79312101     1.56929226    -1.49179888
 h      1.98733828     1.52850350    -0.12979685
 o      2.34507297    -1.14812486     0.22559237
 h      3.24320289    -0.77319792     0.15694031
 c     -2.57375957    -0.59696891    -0.52330398
 h     -2.31739449    -1.33392674    -1.23401039
 h     -3.38730060    -1.09175836     0.23059754
 h     -3.00771818     0.31449627    -0.93817507
 h     -0.34542566     0.98418832     1.55268211
          17

 c      1.27963331    -0.37601635    -0.00733816
 c     -0.16686827    -0.96090184     0.18371316
 c     -1.21828126    -0.22113951     0.12905267
 c     -0.92352112     1.26029628     0.73630099
 c     -0.21488562     1.42966932    -0.51930229
 c      1.22183329     0.89538349    -0.26889536
 h     -0.26495906    -2.26068330     0.36144916
 h     -1.75828880     1.81992116     0.91504089
 h     -0.77247198     1.59150686    -1.51357831
 h      1.96537408     1.55087382    -0.10753623
 o      2.35006843    -1.13801918     0.23493660
 h      3.24612977    -0.80700343     0.15551578
 c     -2.56342991    -0.58108309    -0.52995531
 h     -2.33644246    -1.34144252    -1.23212530
 h     -3.40210843    -1.08461825     0.23154386
 h     -3.01802158     0.35117791    -0.90334069
 h     -0.28844997     0.99190843     1.56478395
          17

 c      1.29000746    -0.38277811    -0.01911323
 c     -0.16148323    -0.98060856     0.18235243
 c     -1.23082414    -0.21388407     0.12152720
 c     -0.93129789     1.27125344     0.75117033
 c     -0.23045746     1.40442308    -0.51773923
 c      1.22292777     0.89014496    -0.28138395
 h     -0.27989967    -2.22463820     0.37161256
 h     -1.77959762     1.80850256     0.94690735
 h     -0.74129837     1.61369237    -1.52302241
 h      1.97044797     1.59710227    -0.08228951
 o      2.35415748    -1.12864140     0.24461695
 h      3.24987664    -0.83271533     0.15146382
 c     -2.55424502    -0.56528550    -0.53370536
 h     -2.35656957    -1.35453902    -1.24229381
 h     -3.39639833    -1.06471390     0.21813741
 h     -3.02827512     0.38408568    -0.87143404
 h     -0.23017190     1.00732304     1.58257288
          17

 c      1.29932305    -0.39171567    -0.03000869
 c     -0.15295875    -1.00429158     0.18088044
 c     -1.24404116    -0.20466563     0.11343496
 c     -0.93686028     1.28120940     0.76516258
 c     -0.24578120     1.37763292    -0.51538220
 c      1.22156802     0.88678437    -0.29520671
 h     -0.29109060    -2.15716072     0.37311545
 h     -1.82490462     1.80896026     0.98502957
 h     -0.70214557     1.63440320    -1.51977400
 h      1.98785437     1.65384237    -0.05694226
 o      2.35720768    -1.12029214     0.25471264
 h      3.25921509    -0.84815881     0.14382284
 c     -2.54657848    -0.54980324    -0.53503511
 h     -2.37857229    -1.36711488    -1.26077174
 h     -3.37054972    -1.03265506     0.19186021
 h     -3.03689083     0.41022307    -0.84319447
 h     -0.17972802     1.03217040     1.59746289
          17

 c      1.30730279    -0.40244484    -0.04004822
 c     -0.14240515    -1.02983472     0.17912893
 c     -1.25618944    -0.19413448     0.10501399
 c     -0.94060819     1.29038874     0.77875199
 c     -0.26064870     1.34955108    -0.51214679
 c      1.21872099     0.88614815    -0.30981224
 h     -0.29828743    -2.07118229     0.36728481
 h     -1.88171424     1.81498252     1.02652959
 h     -0.65872751     1.65281425    -1.50589075
 h      2.00289396     1.70622471    -0.03559403
 o      2.35946688    -1.11313628     0.26527697
 h      3.27366779    -0.85338283     0.13217613
 c     -2.54060770    -0.53490620    -0.53473580
 h     -2.40285608    -1.37221830    -1.28263965
 h     -3.32788899    -0.99086895     0.15672620
 h     -3.04274381     0.42796036    -0.81961448
 h     -0.14365166     1.06656100     1.60444369
          17

 c      1.31363606    -0.41440990    -0.04931147
 c     -0.13054571    -1.05389184     0.17668559
 c     -1.26567740    -0.18282736     0.09646695
 c     -0.94342239     1.29921431     0.79229380
 c     -0.27483935     1.32037347    -0.50783324
 c      1.21494010     0.88843994    -0.32465994
 h     -0.30371519    -1.99534603     0.35863822
 h     -1.93523068     1.81963401     1.06736086
 h     -0.61541205     1.66897932    -1.48552854
 h      2.00653381     1.74415323    -0.02146293
 o      2.36151088    -1.10722762     0.27631581
 h      3.28799228    -0.85005540     0.11692305
 c     -2.53619166    -0.52067172    -0.53381718
 h     -2.42903119    -1.36448410    -1.30377638
 h     -3.27595181    -0.94435098     0.12029312
 h     -3.04538021     0.43740995    -0.80188247
 h     -0.12537225     1.10917820     1.60185955
          17

 c      1.31801608    -0.42697019    -0.05791126
 c     -0.11747952    -1.07195784     0.17283647
 c     -1.27119986    -0.17110307     0.08792866
 c     -0.94612519     1.30799821     0.80592644
 c     -0.28819301     1.29023846    -0.50220922
 c      1.21043154     0.89328378    -0.33926881
 h     -0.31394276    -1.97408884     0.35561613
 h     -1.97443965     1.81858577     1.10400392
 h     -0.57648053     1.68376405    -1.46387610
 h      1.99472630     1.76246779    -0.01646208
 o      2.36398090    -1.10255984     0.28779188
 h      3.29577876    -0.84032071     0.09905988
 c     -2.53268903    -0.50683252    -0.53353155
 h     -2.45606642    -1.34114608    -1.32161331
 h     -3.22783156    -0.90138458     0.09481831
 h     -3.04508373     0.44038037    -0.79120632
 h     -0.12535277     1.15771970     1.59088729
          17

 c      1.32021063    -0.43947763    -0.06596760
 c     -0.10321884    -1.08169790     0.16718024
 c     -1.27179549    -0.15911870     0.07944245
 c     -0.94938676     1.31689904     0.81954262
 c     -0.30067971     1.25927586    -0.49516854
 c      1.20518214     0.89992770    -0.35322335
 h     -0.33375109    -2.02893712     0.36335012
 h     -1.99319883     1.81021803     1.13399369
 h     -0.54529655     1.69823705    -1.44521950
 h      1.96690856     1.75979808    -0.02139338
 o      2.36733995    -1.09909679     0.29964253
 h      3.29268905    -0.82600684     0.07970050
 c     -2.52912130    -0.49288043    -0.53516915
 h     -2.48260621    -1.30215481    -1.33523785
 h     -3.19935355    -0.87175675     0.09494033
 h     -3.04282560     0.43998812    -0.78855619
 h     -0.14101521     1.20930452     1.57537999
          17

 c      1.32012798    -0.45133785    -0.07358357
 c     -0.08858324    -1.08559811     0.16024940
 c     -1.26684201    -0.14686761     0.07095524
 c     -0.95379286     1.32594205     0.83279053
 c     -0.31241867     1.22769406    -0.48687985
 c      1.19899102     0.90736876    -0.36619650
 h     -0.35645389    -2.12719083     0.37635653
 h     -1.98961358     1.79490857     1.15586298
 h     -0.52381739     1.71270349    -1.43105924
 h      1.92547804     1.73821538    -0.03597984
 o      2.37175520    -1.09678068     0.31179546
 h      3.27787492    -0.80828993     0.05962972
 c     -2.52507966    -0.47856183    -0.53921085
 h     -2.50723233    -1.25011283    -1.34546666
 h     -3.19776516    -0.86016755     0.12752209
 h     -3.04006417     0.43997413    -0.79435750
 h     -0.16653150     1.26090614     1.56180463
          17

 c      1.31782905    -0.46208780    -0.08081699
 c     -0.07455746    -1.08703909     0.15277472
 c     -1.25604241    -0.13429157     0.06232673
 c     -0.95980206     1.33500132     0.84512495
 c     -0.32362391     1.19584007    -0.47779124
 c      1.19139825     0.91435232    -0.37800787
 h     -0.37231502    -2.22753438     0.38722783
 h     -1.96585624     1.77463883     1.16910652
 h     -0.51273305     1.72611073    -1.41975602
 h      1.87631491     1.70398068    -0.05847840
 o      2.37708375    -1.09553253     0.32417830
 h      3.25404584    -0.78757876     0.03898642
 c     -2.52133058    -0.46414952    -0.54465796
 h     -2.52867402    -1.19020060    -1.35502586
 h     -3.21436050    -0.86197274     0.18364260
 h     -3.03831093     0.44377120    -0.80818019
 h     -0.19346403     1.30991759     1.55835775
          17

 c      1.31350538    -0.47144460    -0.08766001
 c     -0.06170366    -1.08800070     0.14521215
 c     -1.23944347    -0.12137901     0.05334716
 c     -0.96742217     1.34374580     0.85599706
 c     -0.33451705     1.16419316    -0.46848301
 c      1.18158394     0.91930878    -0.38869615
 h     -0.37587878    -2.30642093     0.39212681
 h     -1.92898111     1.75310670     1.17445270
 h     -0.51195911     1.73635832    -1.40791738
 h      1.82969915     1.66873466    -0.08510032
 o      2.38294426    -1.09525170     0.33672003
 h      3.22647833    -0.76359148     0.01718983
 c     -2.51900773    -0.44994281    -0.54972749
 h     -2.54602625    -1.12955669    -1.36835342
 h     -3.23419126    -0.86859711     0.24648669
 h     -3.03849300     0.45349678    -0.82853595
 h     -0.21374177     1.35470782     1.57208202
          17

 c      1.30744306    -0.47930959    -0.09403459
 c     -0.05023851    -1.08942672     0.13781350
 c     -1.21744609    -0.10822678     0.04377388
 c     -0.97572684     1.35161975     0.86514284
 c     -0.34525373     1.13332611    -0.45949819
 c      1.16846677     0.92048865    -0.39849478
 h     -0.36526821    -2.35337791     0.38982037
 h     -1.89205700     1.73602373     1.17437003
 h     -0.52105395     1.74116296    -1.39223181
 h      1.79909649     1.64816092    -0.11050993
 o      2.38888228    -1.09579885     0.34932826
 h      3.20076973    -0.73588188    -0.00660277
 c     -2.51880180    -0.43589584    -0.55286262
 h     -2.55885042    -1.07533144    -1.39009223
 h     -3.24618934    -0.87332306     0.30174275
 h     -3.04046479     0.46936347    -0.85293700
 h     -0.22423458     1.39457705     1.60467874
          17

 c      1.29998135    -0.48575427    -0.09980105
 c     -0.04019624    -1.09178031     0.13073526
 c     -1.19078711    -0.09508606     0.03339270
 c     -0.98286146     1.35795790     0.87271582
 c     -0.35587630     1.10388131    -0.45125945
 c      1.15134403     0.91670028    -0.40754584
 h     -0.34043641    -2.36422640     0.38027557
 h     -1.87258971     1.73041752     1.17287459
 h     -0.53943193     1.73884511    -1.37064592
 h      1.79382935     1.65343323    -0.13133574
 o      2.39457798    -1.09694999     0.36183313
 h      3.17998428    -0.70490190    -0.03240173
 c     -2.52089528    -0.42180560    -0.55321699
 h     -2.56699999    -1.03178306    -1.42205671
 h     -3.24465555    -0.87229757     0.34031289
 h     -3.04304500     0.48986403    -0.87825240
 h     -0.22830779     1.42905102     1.65106619
          17

 c      1.29148001    -0.49099370    -0.10477439
 c     -0.03151291    -1.09528817     0.12408111
 c     -1.16051132    -0.08241446     0.02209170
 c     -0.98708357     1.36231560     0.87925723
 c     -0.36627650     1.07657629    -0.44407710
 c      1.13067071     0.90817780    -0.41558675
 h     -0.30233507    -2.33801448     0.36404194
 h     -1.88366071     1.74114556     1.17288185
 h     -0.56646389     1.72878462    -1.34278098
 h      1.81027071     1.68098968    -0.14992553
 o      2.39994561    -1.09836288     0.37394278
 h      3.16339155    -0.67283578    -0.05844422
 c     -2.52513827    -0.40758756    -0.55075719
 h     -2.57036427    -0.99876795    -1.46095000
 h     -3.22762178    -0.86371813     0.35735438
 h     -3.04453437     0.51254445    -0.90122165
 h     -0.23247778     1.45743085     1.70251801
          17

 c      1.28230402    -0.49533576    -0.10874552
 c     -0.02404398    -1.09994243     0.11789609
 c     -1.12794457    -0.07093781     0.00992740
 c     -0.98804742     1.36482988     0.88567023
 c     -0.37615463     1.05222826    -0.43819526
 c      1.10781100     0.89624469    -0.42215080
 h     -0.25284760    -2.27683323     0.34222046
 h     -1.92281377     1.76651126     1.17269577
 h     -0.60155043     1.71162776    -1.30993886
 h      1.83507547     1.71632326    -0.17191812
 o      2.40504365    -1.09961588     0.38527572
 h      3.14801984    -0.64320725    -0.08150121
 c     -2.53114078    -0.39329182    -0.54607261
 h     -2.56890521    -0.97314428    -1.49951192
 h     -3.19567842    -0.84725006     0.35135627
 h     -3.04334634     0.53489001    -0.91893601
 h     -0.24242872     1.47891270     1.75064564
          17

 c      1.27281819    -0.49911727    -0.11150389
 c     -0.01753147    -1.10526830     0.11211939
 c     -1.09465445    -0.06169011    -0.00283365
 c     -0.98673569     1.36610835     0.89293848
 c     -0.38500084     1.03177524    -0.43382341
 c      1.08420821     0.88233757    -0.42695111
 h     -0.19529906    -2.18846925     0.31697356
 h     -1.97454317     1.79926956     1.16728376
 h     -0.64419688     1.68933528    -1.27491719
 h      1.85505887     1.74522865    -0.20157749
 o      2.40991394    -1.10030271     0.39545506
 h      3.13123515    -0.61954296    -0.09820981
 c     -2.53825961    -0.37894767    -0.54009399
 h     -2.56289687    -0.95128109    -1.52985529
 h     -3.15188038    -0.82412365     0.32432248
 h     -3.03846103     0.55500462    -0.92917354
 h     -0.26134284     1.49283643     1.78937358
          17

 c      1.26338426    -0.50264855    -0.11285934
 c     -0.01154185    -1.10976757     0.10648102
 c     -1.06236903    -0.05597644    -0.01571756
 c     -0.98445096     1.36678475     0.90170467
 c     -0.39214403     1.01625596    -0.43113868
 c      1.06101199     0.86758273    -0.42997873
 h     -0.13530065    -2.09304985     0.29277811
 h     -2.02220192     1.83156741     1.15244164
 h     -0.69404856     1.66499486    -1.24157655
 h      1.86155863     1.75856444    -0.24050756
 o      2.41448260    -1.10011763     0.40419646
 h      3.11233127    -0.60414550    -0.10634715
 c     -2.54552824    -0.36440744    -0.53399326
 h     -2.55302928    -0.93054578    -1.54600429
 h     -3.10258702    -0.79797799     0.28328306
 h     -3.02963993     0.57202076    -0.93057261
 h     -0.28983529     1.49884534     1.81543142
          17

 c      1.25437255    -0.50616326    -0.11266452
 c     -0.00550762    -1.11032449     0.10039417
 c     -1.03282643    -0.05519469    -0.02811560
 c     -0.98224930     1.36726531     0.91208488
 c     -0.39690223     1.00671207    -0.43027442
 c      1.03909379     0.85281359    -0.43143267
 h     -0.08043265    -2.03050664     0.27784211
 h     -2.05431133     1.85771839     1.12648764
 h     -0.75076172     1.64216859    -1.21394067
 h      1.85021263     1.75184319    -0.28837163
 o      2.41853393    -1.09890386     0.41135934
 h      3.09294070    -0.59742408    -0.10555188
 c     -2.55159572    -0.34923636    -0.52925987
 h     -2.54030950    -0.90964920    -1.54486659
 h     -3.05845566    -0.77611901     0.24233060
 h     -3.01746693     0.58631617    -0.92269016
 h     -0.32623468     1.49699158     1.82853060
          17

 c      1.24620680    -0.50975560    -0.11084196
 c      0.00085292    -1.10387626     0.09327301
 c     -1.00757151    -0.06047003    -0.03943657
 c     -0.98089933     1.36770359     0.92366327
 c     -0.39883960     1.00400494    -0.43130329
 c      1.01912743     0.83864296    -0.43164260
 h     -0.03556750    -2.04191546     0.28065214
 h     -2.06480661     1.87441696     1.08984940
 h     -0.81353639     1.62370516    -1.19481634
 h      1.82003462     1.72410828    -0.34368618
 o      2.42172395    -1.09667108     0.41696506
 h      3.07678007    -0.59771732    -0.09753605
 c     -2.55491477    -0.33279345    -0.52749256
 h     -2.52587063    -0.88857973    -1.52650013
 h     -3.03256621    -0.76885065     0.22058201
 h     -3.00327698     0.59962242    -0.90599825
 h     -0.36675429     1.48781598     1.83168033
          17

 c      1.23941615    -0.51333436    -0.10740385
 c      0.00724747    -1.09207390     0.08545920
 c     -0.98776787    -0.07218207    -0.04929564
 c     -0.98095543     1.36804852     0.93554513
 c     -0.39804987     1.00856586    -0.43420176
 c      1.00160153     0.82544997    -0.43101633
 h      0.00038947    -2.11557930     0.29931360
 h     -2.05190208     1.88030199     1.04434628
 h     -0.88034296     1.61059100    -1.18458439
 h      1.77329867     1.67773743    -0.40430934
 o      2.42363188    -1.09357356     0.42117418
 h      3.06880272    -0.60171305    -0.08566956
 c     -2.55449049    -0.31482337    -0.52927171
 h     -2.51078009    -0.86862604    -1.49442382
 h     -3.03194327    -0.78250143     0.22918540
 h     -2.98897324     0.61498285    -0.88181735
 h     -0.40576902     1.47234831     1.83135099
          17

 c      1.23460431    -0.51667765    -0.10243384
 c      0.01333583    -1.07967167     0.07797546
 c     -0.97409722    -0.08969300    -0.05763003
 c     -0.98270839     1.36809449     0.94652706
 c     -0.39527997     1.02015172    -0.43879095
 c      0.98671729     0.81326779    -0.42999097
 h      0.02872773    -2.20564004     0.32428894
 h     -2.01769188     1.87584283     0.99270341
 h     -0.94741001     1.60182505    -1.18116909
 h      1.71648565     1.61938369    -0.46791088
 o      2.42387608    -1.08982077     0.42419792
 h      3.07339439    -0.60581680    -0.07357162
 c     -2.55049244    -0.29604216    -0.53316556
 h     -2.49592511    -0.85253893    -1.45583620
 h     -3.05079528    -0.81167751     0.25952318
 h     -2.97661618     0.63611224    -0.85201400
 h     -0.43692656     1.45187474     1.83631679
          17

 c      1.23234971    -0.51952310    -0.09605237
 c      0.01891911    -1.07031385     0.07166621
 c     -0.96679389    -0.11147345    -0.06466400
 c     -0.98592909     1.36750586     0.95549823
 c     -0.39177222     1.03778165    -0.44470421
 c      0.97422504     0.80163801    -0.42894722
 h      0.04939500    -2.28005529     0.34806757
 h     -1.96883437     1.86378047     0.93813567
 h     -1.00964689     1.59543746    -1.18129320
 h      1.66157848     1.56130536    -0.53291729
 o      2.42228422    -1.08554276     0.42616376
 h      3.09181742    -0.60820600    -0.06299453
 c     -2.54373653    -0.27758888    -0.53671978
 h     -2.48206076    -0.84428596    -1.42065094
 h     -3.07729905    -0.84412842     0.29337353
 h     -2.96765132     0.66564290    -0.81835143
 h     -0.45569816     1.42744795     1.85385344
          17

 c      1.23309259    -0.52162630    -0.08839452
 c      0.02386918    -1.06605669     0.06704663
 c     -0.96576785    -0.13551957    -0.07076260
 c     -0.98956687     1.36578744     0.96194263
 c     -0.38891536     1.05993971    -0.45142275
 c      0.96348689     0.78972945    -0.42809187
 h      0.06226924    -2.32436932     0.36655710
 h     -1.91755819     1.84982464     0.88368473
 h     -1.06182450     1.58971735    -1.18200021
 h      1.62452936     1.51969301    -0.59989400
 o      2.41900171    -1.08072111     0.42704727
 h      3.12076224    -0.60989375    -0.05274530
 c     -2.53502536    -0.26024652    -0.53794664
 h     -2.47003628    -0.84738598    -1.39814140
 h     -3.10197313    -0.86941001     0.31666455
 h     -2.96209523     0.70307303    -0.78195621
 h     -0.46212719     1.39963217     1.88485262
          17

 c      1.23702476    -0.52281088    -0.07959478
 c      0.02811196    -1.06793041     0.06440131
 c     -0.97070203    -0.15983595    -0.07627855
 c     -0.99188825     1.36228520     0.96609855
 c     -0.38789479     1.08490395    -0.45835285
 c      0.95416629     0.77715150    -0.42751200
 h      0.06744262    -2.33347055     0.37765970
 h     -1.88016627     1.84220652     0.83130846
 h     -1.09974788     1.58391546    -1.18157552
 h      1.61624534     1.50496322    -0.67089878
 o      2.41442996    -1.07525905     0.42674607
 h      3.15367071    -0.61360047    -0.03987464
 c     -2.52499724    -0.24443786    -0.53595459
 h     -2.46108897    -0.86185824    -1.39214994
 h     -3.11933864    -0.88132438     0.32223432
 h     -2.95839908     0.74429356    -0.74344108
 h     -0.46080413     1.36893383     1.92300389
          17

 c      1.24400890    -0.52300147    -0.06978608
 c      0.03161577    -1.07623630     0.06384992
 c     -0.98106900    -0.18278982    -0.08145633
 c     -0.99140575     1.35647691     0.96858777
 c     -0.38944785     1.11101763    -0.46489085
 c      0.94694385     0.76478715    -0.42754480
 h      0.06512853    -2.30690862     0.38035425
 h     -1.86902869     1.84764264     0.78200465
 h     -1.12103595     1.57840300    -1.17984680
 h      1.63314385     1.51181913    -0.74491474
 o      2.40906572    -1.06910693     0.42521004
 h      3.18361835    -0.62174393    -0.02176371
 c     -2.51416592    -0.23055233    -0.53088746
 h     -2.45679414    -0.88269491    -1.39936553
 h     -3.12684290    -0.87705007     0.30788848
 h     -2.95417856     0.78324085    -0.70343577
 h     -0.45789133     1.33629519     1.95903241
          17

 c      1.25355518    -0.52219958    -0.05911724
 c      0.03435281    -1.09057448     0.06535787
 c     -0.99608908    -0.20327349    -0.08640573
 c     -0.98792295     1.34844426     0.96983393
 c     -0.39373963     1.13682100    -0.47044733
 c      0.94300024     0.75423598    -0.42888240
 h      0.05562367    -2.24804788     0.37455374
 h     -1.88290894     1.86573660     0.73816859
 h     -1.12558187     1.57453905    -1.17817946
 h      1.66236401     1.52550977    -0.81623341
 o      2.40337242    -1.06234121     0.42251962
 h      3.20560661    -0.63520683     0.00262382
 c     -2.50296856    -0.21901281    -0.52347985
 h     -2.45849544    -0.90203236    -1.41264479
 h     -3.12402086    -0.85627457     0.27477549
 h     -2.94715454     0.81415928    -0.66294549
 h     -0.45828134     1.30299779     1.98510939
          17

 c      1.26485274    -0.52042819    -0.04777761
 c      0.03626344    -1.10964966     0.06868533
 c     -1.01470081    -0.22069150    -0.09111608
 c     -0.98240644     1.33884525     0.96979912
 c     -0.40037860     1.16106639    -0.47443474
 c      0.94312137     0.74679844    -0.43222768
 h      0.03936641    -2.16664552     0.36184417
 h     -1.90928619     1.88954154     0.70472655
 h     -1.11572599     1.57446218    -1.17935973
 h      1.69219517     1.53342893    -0.87818169
 o      2.39771574    -1.05518451     0.41889965
 h      3.21772159    -0.65305852     0.03250000
 c     -2.49177117    -0.21010239    -0.51467212
 h     -2.46677394    -0.91254320    -1.42526464
 h     -3.11252424    -0.82119387     0.22704686
 h     -2.93574393     0.83309508    -0.62339367
 h     -0.46455006     1.27028566     1.99662282
          17

 c      1.27684479    -0.51769221    -0.03601129
 c      0.03725725    -1.13078581     0.07323666
 c     -1.03559333    -0.23484601    -0.09548340
 c     -0.97608973     1.32845725     0.96815004
 c     -0.40856928     1.18269711    -0.47626995
 c      0.94748301     0.74315577    -0.43804425
 h      0.01688799    -2.08555941     0.34749682
 h     -1.93464264     1.91107829     0.68687139
 h     -1.09586631     1.58075319    -1.18718999
 h      1.71549890     1.52861703    -0.92588255
 o      2.39233604    -1.04799291     0.41469759
 h      3.22156295    -0.67276030     0.06553557
 c     -2.48079186    -0.20377903    -0.50552060
 h     -2.48135353    -0.90927617    -1.43290224
 h     -3.09705614    -0.77735001     0.17256521
 h     -2.91929262     0.83855226    -0.58648276
 h     -0.47707786     1.23909714     1.99226710
          17

 c      1.28834297    -0.51395971    -0.02411487
 c      0.03729619    -1.14957495     0.07791008
 c     -1.05729978    -0.24579137    -0.09933820
 c     -0.96998246     1.31790478     0.96445226
 c     -0.41737004     1.20086872    -0.47546304
 c      0.95582809     0.74345424    -0.44651234
 h     -0.01197470    -2.04637464     0.34251236
 h     -1.94984746     1.92457138     0.68794564
 h     -1.07100129     1.59571471    -1.20529279
 h      1.72894446     1.50863691    -0.95669591
 o      2.38735118    -1.04121897     0.41033608
 h      3.22194662    -0.69068584     0.09848030
 c     -2.46997588    -0.19958521    -0.49725643
 h     -2.50130262    -0.88996283    -1.43384637
 h     -3.08664964    -0.73449368     0.12358364
 h     -2.89813557     0.83175036    -0.55398467
 h     -0.49439745     1.20991390     1.97383125
          17

 c      1.29817887    -0.50912591    -0.01242528
 c      0.03645904    -1.16215082     0.08169301
 c     -1.07831826    -0.25369199    -0.10246918
 c     -0.96482802     1.30763545     0.95823162
 c     -0.42598886     1.21503649    -0.47181265
 c      0.96764338     0.74741360    -0.45754134
 h     -0.04873005    -2.08444473     0.35684938
 h     -1.95038756     1.92674417     0.70901811
 h     -1.04436654     1.62021853    -1.23491993
 h      1.73206868     1.47435195    -0.97007396
 o      2.38283211    -1.03534063     0.40623315
 h      3.22512740    -0.70313007     0.12821696
 c     -2.45907084    -0.19683339    -0.49111556
 h     -2.52532503    -0.85477247    -1.42873719
 h     -3.09339969    -0.70464120     0.09422565
 h     -2.87358680     0.81668913    -0.52748659
 h     -0.51346718     1.18264149     1.94603927
          17

 c      1.30536139    -0.50296988    -0.00129946
 c      0.03456613    -1.16947360     0.08493250
 c     -1.09720416    -0.25873222    -0.10463946
 c     -0.96114245     1.29795156     0.94902936
 c     -0.43394856     1.22503433    -0.46559121
 c      0.98220217     0.75436572    -0.47075474
 h     -0.09191335    -2.17980125     0.38456025
 h     -1.93549064     1.91638568     0.74915745
 h     -1.01596237     1.65280655    -1.27306319
 h      1.72736372     1.42978246    -0.96782993
 o      2.37896933    -1.03075801     0.40270442
 h      3.23523715    -0.70772427     0.15302462
 c     -2.44827243    -0.19522979    -0.48765806
 h     -2.55207601    -0.80608181    -1.42043044
 h     -3.12435216    -0.69458552     0.09199930
 h     -2.84784582     0.79977321    -0.50808635
 h     -0.53007937     1.15655071     1.91592783
          17

 c      1.30917209    -0.49521446     0.00892793
 c      0.03106903    -1.17478696     0.08860961
 c     -1.11261736    -0.26113366    -0.10560650
 c     -0.95914869     1.28899155     0.93658801
 c     -0.44099935     1.23103645    -0.45753617
 c      0.99846070     0.76323278    -0.48543582
 h     -0.13574346    -2.28712583     0.41234640
 h     -1.90791219     1.89432636     0.80570918
 h     -0.98359301     1.68997125    -1.31293437
 h      1.72142420     1.38283223    -0.95492682
 o      2.37619049    -1.02770574     0.39990513
 h      3.25125498    -0.70432426     0.17311335
 c     -2.43885908    -0.19524565    -0.48627592
 h     -2.58050848    -0.74827494    -1.41389919
 h     -3.17339324    -0.70036578     0.11175152
 h     -2.82361186     0.78838394    -0.49606575
 h     -0.53979980     1.13044235     1.89083537
          17

 c      1.30922238    -0.48565677     0.01799668
 c      0.02549357    -1.18006381     0.09328710
 c     -1.12342825    -0.26118469    -0.10516611
 c     -0.95859820     1.28063968     0.92114885
 c     -0.44691550     1.23343032    -0.44865197
 c      1.01495052     0.77255522    -0.50051163
 h     -0.17496057    -2.37703276     0.43196917
 h     -1.87448416     1.86391795     0.87464537
 h     -0.94520801     1.72739602    -1.34658763
 h      1.72594148     1.34553145    -0.93988158
 o      2.37504096    -1.02623983     0.39785147
 h      3.26772002    -0.69451064     0.18987245
 c     -2.43267981    -0.19749963    -0.48574195
 h     -2.61015472    -0.68706075    -1.41553184
 h     -3.22655039    -0.71273272     0.14182259
 h     -2.80318656     0.78817272    -0.49074412
 h     -0.53943279     1.10319815     1.87496744
          17

 c      1.30549058    -0.47428425     0.02576172
 c      0.01761845    -1.18597197     0.09912252
 c     -1.12888998    -0.25921715    -0.10321124
 c     -0.95867459     1.27245231     0.90360425
 c     -0.45138341     1.23269824    -0.44000234
 c      1.03006347     0.78086330    -0.51481614
 h     -0.20642817    -2.43615939     0.44013245
 h     -1.84608546     1.83118594     0.95152283
 h     -0.90036144     1.76110210    -1.36744839
 h      1.75429326     1.33031186    -0.93197439
 o      2.37590656    -1.02628016     0.39647694
 h      3.27830565    -0.68029861     0.20470237
 c     -2.43128741    -0.20210896    -0.48499955
 h     -2.64096090    -0.62776542    -1.43090730
 h     -3.27155296    -0.72410926     0.17200469
 h     -2.78747205     0.80034377    -0.49068877
 h     -0.52808186     1.07447714     1.86690994
          17

 c      1.29830988    -0.46134125     0.03220927
 c      0.00744975    -1.19253776     0.10608231
 c     -1.12878248    -0.25556517    -0.09977996
 c     -0.95832156     1.26382388     0.88528527
 c     -0.45401471     1.22933402    -0.43258052
 c      1.04300347     0.78747784    -0.52771777
 h     -0.22853211    -2.45927219     0.43599511
 h     -1.83405665     1.80270550     1.03294796
 h     -0.85037365     1.78810422    -1.37161358
 h      1.81056277     1.34110007    -0.93421683
 o      2.37881634    -1.02765743     0.39567252
 h      3.27886847    -0.66313878     0.21839232
 c     -2.43563181    -0.20870470    -0.48355550
 h     -2.67242878    -0.57336682    -1.46132839
 h     -3.30086707    -0.73016775     0.19562982
 h     -2.77582048     0.82114918    -0.49412994
 h     -0.50685581     1.04492659     1.86073855
          17

 c      1.28829899    -0.44732271     0.03744136
 c     -0.00482796    -1.19950094     0.11405134
 c     -1.12346130    -0.25053870    -0.09507545
 c     -0.95700786     1.25443199     0.86766042
 c     -0.45439680     1.22377884    -0.42722869
 c      1.05431874     0.79281143    -0.53935088
 h     -0.24056752    -2.44504897     0.41987442
 h     -1.84245850     1.78089509     1.11644967
 h     -0.79792391     1.80675269    -1.35824405
 h      1.88353840     1.36997046    -0.94097291
 o      2.38340864    -1.03015751     0.39531084
 h      3.26872492    -0.64344746     0.23105222
 c     -2.44605602    -0.21671426    -0.48152285
 h     -2.70285586    -0.52425485    -1.50211492
 h     -3.31090643    -0.72901358     0.20887757
 h     -2.76689765     0.84402323    -0.49930227
 h     -0.47773405     1.01579456     1.84947941
          17

 c      1.27625709    -0.43289797     0.04163420
 c     -0.01888429    -1.20639465     0.12285637
 c     -1.11379294    -0.24442625    -0.08944903
 c     -0.95510675     1.24445073     0.85225133
 c     -0.45212274     1.21637270    -0.42454941
 c      1.06511839     0.79768937    -0.55008548
 h     -0.24255348    -2.39511406     0.39291749
 h     -1.86458565     1.76219509     1.19805727
 h     -0.74665915     1.81700749    -1.32969858
 h      1.95607874     1.40496908    -0.94440332
 o      2.38901021    -1.03356758     0.39526558
 h      3.25062330    -0.62046078     0.24228409
 c     -2.46228859    -0.22551350    -0.47938108
 h     -2.72972456    -0.47987267    -1.54483888
 h     -3.30115587    -0.72050220     0.21012517
 h     -2.75968007     0.86239682    -0.50462616
 h     -0.44271974     0.98843821     1.82781620
          17

 c      1.26304764    -0.41881398     0.04499247
 c     -0.03423689    -1.21240306     0.13223220
 c     -1.10100526    -0.23750272    -0.08335194
 c     -0.95340279     1.23425539     0.84048279
 c     -0.44682344     1.20731011    -0.42478502
 c      1.07625141     0.80275357    -0.56010884
 h     -0.23554759    -2.31580092     0.35743924
 h     -1.88897034     1.74095944     1.27175559
 h     -0.70088365     1.82078746    -1.29165172
 h      2.01475174     1.43685107    -0.93941393
 o      2.39479153    -1.03770558     0.39542249
 h      3.22959881    -0.59246297     0.25147795
 c     -2.48342384    -0.23444083    -0.47771499
 h     -2.75078173    -0.44019115    -1.58106801
 h     -3.27429939    -0.70624110     0.20011712
 h     -2.75393005     0.87150833    -0.50876864
 h     -0.40352573     0.96402907     1.79315133
          17

 c      1.24950113    -0.40580787     0.04771285
 c     -0.05019460    -1.21593426     0.14174314
 c     -1.08649606    -0.23003134    -0.07727125
 c     -0.95250004     1.22411594     0.83335849
 c     -0.43822671     1.19661803    -0.42772344
 c      1.08812967     0.80834468    -0.56938877
 h     -0.22256641    -2.22340539     0.31779460
 h     -1.90611752     1.71325425     1.33166725
 h     -0.66515707     1.82215424    -1.25277822
 h      2.05182141     1.46018896    -0.92400203
 o      2.39998856    -1.04239562     0.39567313
 h      3.21048777    -0.55775945     0.25824987
 c     -2.50793525    -0.24276078    -0.47717215
 h     -2.76475926    -0.40606236    -1.60466087
 h     -3.23730962    -0.69024598     0.18309140
 h     -2.75019811     0.86911667    -0.51063077
 h     -0.36140796     0.94337503     1.74580373
          17

 c      1.23635979    -0.39453102     0.04995749
 c     -0.06579199    -1.21402018     0.15073507
 c     -1.07166074    -0.22224804    -0.07167117
 c     -0.95263838     1.21414206     0.83124494
 c     -0.42623707     1.18422799    -0.43278030
 c      1.10081623     0.81455523    -0.57774857
 h     -0.20960765    -2.15171657     0.28092056
 h     -1.91051504     1.67759909     1.37373708
 h     -0.64357597     1.82642945    -1.22285488
 h      2.06408319     1.47250455    -0.89825619
 o      2.40412266    -1.04738614     0.39589814
 h      3.19500150    -0.51636462     0.26287962
 c     -2.53375070    -0.24963218    -0.47857752
 h     -2.77151179    -0.37896728    -1.61244326
 h     -3.20241128    -0.67973970     0.16823751
 h     -2.74961669     0.85565616    -0.50930910
 h     -0.31692569     0.92678110     1.68889248
          17

 c      1.22426790    -0.38547838     0.05183610
 c     -0.07999328    -1.20312847     0.15861811
 c     -1.05778819    -0.21430535    -0.06695717
 c     -0.95373564     1.20432809     0.83386832
 c     -0.41102105     1.17021841    -0.43934608
 c      1.11409048     0.82126277    -0.58491666
 h     -0.20333400    -2.14331759     0.25309126
 h     -1.90023430     1.63440000     1.39617898
 h     -0.63869144     1.83733986    -1.20866857
 h      2.05200088     1.47371673    -0.86368111
 o      2.40706381    -1.05229204     0.39596506
 h      3.18084160    -0.47112296     0.26637943
 c     -2.55861289    -0.25424548    -0.48282952
 h     -2.77185903    -0.36068562    -1.60437760
 h     -3.18436643    -0.68400650     0.16829089
 h     -2.75366013     0.83424405    -0.50406241
 h     -0.26976398     0.91402621     1.62782036
          17

 c      1.21378867    -0.37892970     0.05339516
 c     -0.09229181    -1.18333730     0.16543275
 c     -1.04604107    -0.20616993    -0.06347354
 c     -0.95540894     1.19456194     0.84045960
 c     -0.39306380     1.15509656    -0.44716409
 c      1.12741936     0.82809827    -0.59054109
 h     -0.20375851    -2.20144515     0.23355942
 h     -1.87662993     1.58553633     1.39963288
 h     -0.65050392     1.85370658    -1.21033073
 h      2.02004154     1.46645550    -0.82300308
 o      2.40888973    -1.05664546     0.39575080
 h      3.16378871    -0.42697172     0.27008402
 c     -2.58096947    -0.25634330    -0.49012355
 h     -2.76737076    -0.35303456    -1.58398304
 h     -3.19080351    -0.70849516     0.19063233
 h     -2.76393475     0.81052626    -0.49429378
 h     -0.21905393     0.90463637     1.56899841
          17

 c      1.20540359    -0.37496385     0.05462130
 c     -0.10255271    -1.15880691     0.17155470
 c     -1.03745643    -0.19758224    -0.06151903
 c     -0.95686519     1.18457513     0.84994749
 c     -0.37314455     1.13978599    -0.45634795
 c      1.13984849     0.83435717    -0.59419764
 h     -0.20596264    -2.28462504     0.21836735
 h     -1.84494651     1.53441020     1.38765877
 h     -0.67632816     1.86946208    -1.22209217
 h      1.97800997     1.45716324    -0.78012866
 o      2.40969248    -1.06001391     0.39516815
 h      3.14054447    -0.38899285     0.27514252
 c     -2.60056754    -0.25663870    -0.49916629
 h     -2.76015913    -0.35766059    -1.55885431
 h     -3.21539683    -0.74917237     0.22857383
 h     -2.78198309     0.79172021    -0.47956259
 h     -0.16458596     0.89848165     1.51795443
          17

 c      1.19948744    -0.37353824     0.05546372
 c     -0.11047948    -1.13346348     0.17720751
 c     -1.03289971    -0.18814462    -0.06134438
 c     -0.95673898     1.17389654     0.86109786
 c     -0.35222499     1.12530703    -0.46710226
 c      1.14997528     0.83896084    -0.59544947
 h     -0.20692512    -2.35628648     0.20598826
 h     -1.81538815     1.48611619     1.36735011
 h     -0.71170423     1.87709231    -1.23651298
 h      1.94147287     1.45676616    -0.73959310
 o      2.40946541    -1.06209963     0.39417755
 h      3.11033207    -0.36069008     0.28223781
 c     -2.61783812    -0.25629127    -0.50772673
 h     -2.75254278    -0.37583800    -1.53986236
 h     -3.24530442    -0.79626691     0.26734851
 h     -2.80898259     0.78398009    -0.45972421
 h     -0.10831544     0.89627612     1.47793817
          17

 c      1.19628816    -0.37456070     0.05586906
 c     -0.11567887    -1.10971074     0.18248742
 c     -1.03298344    -0.17745530    -0.06312798
 c     -0.95321207     1.16193897     0.87264416
 c     -0.33132104     1.11248217    -0.47951162
 c      1.15643868     0.84079445    -0.59402447
 h     -0.20583647    -2.39802669     0.19662110
 h     -1.80211021     1.44671400     1.34840803
 h     -0.75161170     1.87078864    -1.24762806
 h      1.92626346     1.47706867    -0.70474863
 o      2.40807539    -1.06279481     0.39278554
 h      3.07523437    -0.34300425     0.29153150
 c     -2.63319433    -0.25607501    -0.51382650
 h     -2.74637241    -0.40809115    -1.53696354
 h     -3.27023205    -0.84097933     0.29449071
 h     -2.84526142     0.78890330    -0.43533595
 h     -0.05459599     0.89937972     1.45004921
          17

 c      1.19590931    -0.37793403     0.05581303
 c     -0.11787558    -1.08887957     0.18742969
 c     -1.03797616    -0.16523892    -0.06694899
 c     -0.94480824     1.14830910     0.88364645
 c     -0.31141327     1.10181988    -0.49350250
 c      1.15898904     0.83956542    -0.59000003
 h     -0.20277114    -2.40255537     0.19096246
 h     -1.81579826     1.42045625     1.33831506
 h     -0.79136253     1.84763155    -1.25188890
 h      1.93620514     1.52096323    -0.67585883
 o      2.40528371    -1.06220327     0.39103639
 h      3.03985018    -0.33395184     0.30274861
 c     -2.64693934    -0.25614897    -0.51653912
 h     -2.74235041    -0.45336012    -1.55248851
 h     -3.28436321    -0.87774557     0.30306221
 h     -2.88990251     0.80224934    -0.40808181
 h     -0.00865303     0.90898686     1.43436693
          17

 c      1.19829704    -0.38356478     0.05530810
 c     -0.11703933    -1.07160989     0.19201445
 c     -1.04773586    -0.15143928    -0.07277226
 c     -0.93144295     1.13311476     0.89390395
 c     -0.29338734     1.09350950    -0.50887081
 c      1.15876184     0.83615795    -0.58371914
 h     -0.19804649    -2.36801493     0.18980707
 h     -1.85338469     1.40689473     1.33680455
 h     -0.82714678     1.80764391    -1.24807196
 h      1.95998478     1.57828195    -0.65110178
 o      2.40080973    -1.06061239     0.38899843
 h      3.01030589    -0.32911902     0.31538566
 c     -2.65932769    -0.25636271    -0.51611426
 h     -2.74018437    -0.50819350    -1.57879488
 h     -3.28520342    -0.90380394     0.29073499
 h     -2.94083793     0.81634225    -0.38063915
 h      0.02537710     0.92541540     1.43079238
          17

 c      1.20324046    -0.39132793     0.05438264
 c     -0.11341454    -1.05798629     0.19615962
 c     -1.06170131    -0.13624620    -0.08044381
 c     -0.91438912     1.11687275     0.90374559
 c     -0.27796903     1.08744942    -0.52528037
 c      1.15728057     0.83188245    -0.57556461
 h     -0.19206239    -2.29608966     0.19398363
 h     -1.89949767     1.40205273     1.33781870
 h     -0.85649600     1.75368031    -1.23716981
 h      1.98255856     1.63433899    -0.62889555
 o      2.39445712    -1.05837383     0.38674533
 h      2.99226389    -0.32366558     0.32903791
 c     -2.67052194    -0.25656699    -0.51347528
 h     -2.73937690    -0.56720367    -1.60364981
 h     -3.27260329    -0.91861720     0.25864285
 h     -2.99539507     0.82368105    -0.35597294
 h      0.04556989     0.94791518     1.43924254
          17

 c      1.21037943    -0.40101816     0.05305181
 c     -0.10746006    -1.04748222     0.19972683
 c     -1.07895340    -0.12005189    -0.08969714
 c     -0.89534578     1.10018740     0.91347551
 c     -0.26563734     1.08327403    -0.54223083
 c      1.15568831     0.82778192    -0.56586812
 h     -0.18540428    -2.19328913     0.20437691
 h     -1.93750371     1.40179860     1.33559563
 h     -0.87889038     1.69140818    -1.22251889
 h      1.99353174     1.67775781    -0.60854296
 o      2.38628035    -1.05571291     0.38434323
 h      2.98830790    -0.31552666     0.34365913
 c     -2.68050927    -0.25665714    -0.50970167
 h     -2.73967027    -0.62454867    -1.61667030
 h     -3.24860500    -0.92401433     0.21112338
 h     -3.05092576     0.81914334    -0.33663601
 h      0.05242740     0.97488945     1.45958528
          17

 c      1.21921350    -0.41231325     0.05129531
 c     -0.09971892    -1.03863138     0.20253734
 c     -1.09833117    -0.10337542    -0.10017391
 c     -0.87584076     1.08357323     0.92313457
 c     -0.25653845     1.08040595    -0.55904348
 c      1.15462598     0.82448444    -0.55491472
 h     -0.17926069    -2.07599366     0.22202864
 h     -1.95594648     1.40341027     1.32717703
 h     -0.89636788     1.62898943    -1.20981268
 h      1.98794909     1.70200392    -0.58988818
 o      2.37667204    -1.05262935     0.38186143
 h      2.99662993    -0.30717388     0.35944779
 c     -2.68903182    -0.25644112    -0.50586837
 h     -2.74100262    -0.67513182    -1.61194122
 h     -3.21786874    -0.92508428     0.15617617
 h     -3.10525917     0.80056847    -0.32440633
 h      0.04851549     1.00428221     1.49157171
          17

 c      1.22910971    -0.42475704     0.04904184
 c     -0.09063623    -1.02844954     0.20436480
 c     -1.11857540    -0.08677644    -0.11146310
 c     -0.85708300     1.06741977     0.93254842
 c     -0.25049193     1.07818903    -0.57494476
 c      1.15432143     0.82227078    -0.54295752
 h     -0.17631468    -1.97855436     0.24867106
 h     -1.94905531     1.40554068     1.31194540
 h     -0.91315434     1.57569425    -1.20610746
 h      1.96485360     1.70451386    -0.57300153
 o      2.36628898    -1.04901248     0.37940095
 h      3.01233919    -0.30391885     0.37645325
 c     -2.69557309    -0.25551488    -0.50304821
 h     -2.74333236    -0.71514787    -1.58802683
 h     -3.18775766    -0.93095088     0.10545171
 h     -3.15698972     0.76860784    -0.32017227
 h      0.03753951     1.03399673     1.53467233
          17

 c      1.23933163    -0.43774226     0.04615495
 c     -0.08046739    -1.01306375     0.20487625
 c     -1.13847096    -0.07076612    -0.12315514
 c     -0.83989130     1.05200118     0.94145822
 c     -0.24720878     1.07613220    -0.58930287
 c      1.15465973     0.82111145    -0.53022587
 h     -0.18097889    -1.94703022     0.28793755
 h     -1.91571747     1.40787959     1.29075519
 h     -0.93306430     1.53911081    -1.21702673
 h      1.92647940     1.68619940    -0.55804379
 o      2.35589870    -1.04484853     0.37711285
 h      3.02999084    -0.31069058     0.39434657
 c     -2.69954546    -0.25340992    -0.50209037
 h     -2.74652530    -0.74236602    -1.54750668
 h     -3.16601380    -0.95252570     0.07116547
 h     -3.20571421     0.72642958    -0.32391054
 h      0.02286550     1.06218282     1.58757663
          17

 c      1.24910852    -0.45049123     0.04242476
 c     -0.06965084    -0.99202234     0.20385643
 c     -1.15695107    -0.05571674    -0.13489148
 c     -0.82457669     1.03749137     0.94963890
 c     -0.24663447     1.07412963    -0.60190336
 c      1.15518227     0.82061337    -0.51693119
 h     -0.19485774    -1.98912829     0.34308598
 h     -1.85914658     1.41111389     1.26551877
 h     -0.95570733     1.52253517    -1.24344851
 h      1.87857933     1.65208471    -0.54525854
 o      2.34625592    -1.04035039     0.37519544
 h      3.04547879    -0.32993503     0.41250535
 c     -2.70072663    -0.25018043    -0.50305364
 h     -2.75035708    -0.75656006    -1.49683453
 h     -3.15538538    -0.99481785     0.05924003
 h     -3.25222930     0.67928315    -0.33471556
 h      0.00618432     1.08720446     1.64747530
          17

 c      1.25770859    -0.46210737     0.03759043
 c     -0.05912684    -0.96931056     0.20172180
 c     -1.17313478    -0.04184425    -0.14638054
 c     -0.81084236     1.02394741     0.95693306
 c     -0.24904088     1.07243269    -0.61297634
 c      1.15502146     0.81991400    -0.50327141
 h     -0.21328705    -2.06189142     0.41064387
 h     -1.78760154     1.41739323     1.23920838
 h     -0.97566118     1.52498125    -1.28102071
 h      1.83143797     1.61276286    -0.53502991
 o      2.33801333    -1.03597459     0.37387333
 h      3.05699989    -0.36098809     0.43024764
 c     -2.69945177    -0.24674361    -0.50493038
 h     -2.75463190    -0.76017685    -1.44624694
 h     -3.15127736    -1.05128116     0.06604101
 h     -3.29839062     0.63345507    -0.35095731
 h     -0.01264564     1.10745514     1.70989895
          17

 c      1.26448518    -0.47173378     0.03140337
 c     -0.04987247    -0.94862700     0.19920702
 c     -1.18633329    -0.02925671    -0.15738315
 c     -0.79779738     1.01124510     0.96319814
 c     -0.25476480     1.07142212    -0.62295568
 c      1.15293801     0.81773520    -0.48943710
 h     -0.23073606    -2.12618306     0.48341759
 h     -1.71511645     1.43115011     1.21585625
 h     -0.98564915     1.54329985    -1.32286365
 h      1.79940644     1.58420408    -0.52794243
 o      2.33163530    -1.03235947     0.37336178
 h      3.06548112    -0.40027681     0.44707100
 c     -2.69628438    -0.24425294    -0.50613862
 h     -2.75931716    -0.75853523    -1.40859311
 h     -3.14633192    -1.10902393     0.08341591
 h     -3.34612620     0.59426071    -0.37069308
 h     -0.03448944     1.12128402     1.76950475
          17

 c      1.26894203    -0.47872754     0.02370231
 c     -0.04260290    -0.93195132     0.19692249
 c     -1.19606440    -0.01798719    -0.16769578
 c     -0.78428874     0.99908584     0.96828170
 c     -0.26392953     1.07142849    -0.63224316
 c      1.14785961     0.81305010    -0.47564263
 h     -0.24386500    -2.16265837     0.55531034
 h     -1.65882793     1.45890801     1.19965518
 h     -0.97989953     1.57400248    -1.36236567
 h      1.79452914     1.58043041    -0.52459556
 o      2.32732717    -1.03021094     0.37382562
 h      3.07438557    -0.44217370     0.46281961
 c     -2.69177335    -0.24341404    -0.50527671
 h     -2.76446677    -0.75790824    -1.39529122
 h     -3.13501303    -1.15664775     0.10412272
 h     -3.39568576     0.56394849    -0.39219074
 h     -0.05958323     1.12707947     1.82133195
          17

 c      1.27081417    -0.48279156     0.01447452
 c     -0.03777272    -0.92018493     0.19528738
 c     -1.20206095    -0.00801628    -0.17714741
 c     -0.76976618     0.98731202     0.97214332
 c     -0.27633783     1.07267172    -0.64111013
 c      1.13975940     0.80617207    -0.46220266
 h     -0.25111221    -2.16384382     0.62201822
 h     -1.62937165     1.50531287     1.19251500
 h     -0.95548797     1.61400724    -1.39445738
 h      1.81623712     1.60110224    -0.52483938
 o      2.32504595    -1.03013656     0.37535020
 h      3.08819859    -0.48079021     0.47763520
 c     -2.68650956    -0.24456255    -0.50176716
 h     -2.76976519    -0.76130580    -1.40986209
 h     -3.11451183    -1.18696450     0.12326426
 h     -3.44448576     0.54122937    -0.41414862
 h     -0.08687446     1.12350272     1.86187618
          17

 c      1.27012504    -0.48402386     0.00388290
 c     -0.03562748    -0.91368117     0.19458408
 c     -1.20426447     0.00070141    -0.18561110
 c     -0.75498316     0.97637734     0.97496381
 c     -0.29147340     1.07525959    -0.64968576
 c      1.12960699     0.79871497    -0.44956585
 h     -0.25192714    -2.12771045     0.68042479
 h     -1.62245354     1.56727910     1.19239759
 h     -0.91232589     1.66082536    -1.41587048
 h      1.85188848     1.63206903    -0.52729593
 o      2.32463649    -1.03246283     0.37794301
 h      3.10939579    -0.51239630     0.49156266
 c     -2.68115771    -0.24800199    -0.49605171
 h     -2.77412081    -0.76631375    -1.44532149
 h     -3.08409024    -1.19655860     0.13789360
 h     -3.48776056     0.52278551    -0.43552221
 h     -0.11412007     1.10972244     1.88957677
          17

 c      1.26718052    -0.48288070    -0.00774840
 c     -0.03623105    -0.91243480     0.19499345
 c     -1.20281367     0.00821281    -0.19301553
 c     -0.74147143     0.96724698     0.97697772
 c     -0.30854402     1.07919899    -0.65796302
 c      1.11847565     0.79249721    -0.43823003
 h     -0.24641722    -2.05524553     0.72824539
 h     -1.62458347     1.63488852     1.19527526
 h     -0.85274958     1.71266251    -1.42512269
 h      1.88725399     1.65791584    -0.53003272
 o      2.32598323    -1.03715123     0.38155714
 h      3.13599059    -0.53671657     0.50407623
 c     -2.67631348    -0.25398508    -0.48915926
 h     -2.77597177    -0.76788329    -1.48910896
 h     -3.04454157    -1.18513110     0.14665819
 h     -3.52035543     0.50526844    -0.45528540
 h     -0.13834948     1.08554268     1.90481412
          17

 c      1.26248328    -0.48008761    -0.01997931
 c     -0.03945313    -0.91604198     0.19656414
 c     -1.19803203     0.01455038    -0.19934216
 c     -0.73061427     0.96086368     0.97824955
 c     -0.32655424     1.08440587    -0.66580852
 c      1.10705721     0.78890260    -0.42863800
 h     -0.23542790    -1.95077880     0.76442507
 h     -1.62360795     1.69758675     1.19787147
 h     -0.78096455     1.76855347    -1.42245066
 h      1.91239408     1.66875269    -0.53136889
 o      2.32900651    -1.04388741     0.38610275
 h      3.16238319    -0.55584422     0.51408693
 c     -2.67230539    -0.26248776    -0.48219336
 h     -2.77396159    -0.76202241    -1.52940501
 h     -2.99810665    -1.15565746     0.15001252
 h     -3.53831648     0.48652319    -0.47236233
 h     -0.15632676     1.05138152     1.90966395
          17

 c      1.25660633    -0.47652235    -0.03231595
 c     -0.04491630    -0.92345445     0.19904741
 c     -1.19040929     0.01972174    -0.20460916
 c     -0.72330676     0.95786170     0.97864521
 c     -0.34440994     1.09073119    -0.67300047
 c      1.09567450     0.78879550    -0.42111946
 h     -0.22111841    -1.82485918     0.79110130
 h     -1.61238420     1.74774011     1.19845225
 h     -0.70223188     1.82830601    -1.40946582
 h      1.92188179     1.66021364    -0.53015703
 o      2.33353843    -1.05224817     0.39144093
 h      3.18257423    -0.57213045     0.52043157
 c     -2.66906826    -0.27304341    -0.47616833
 h     -2.76732088    -0.74717000    -1.55788339
 h     -2.94865312    -1.11535240     0.15105595
 h     -3.53973943     0.46598335    -0.48568145
 h     -0.16497392     1.00806963     1.90732413
          17

 c      1.25008129    -0.47308520    -0.04427596
 c     -0.05191602    -0.93256421     0.20148896
 c     -1.18056872     0.02370790    -0.20884814
 c     -0.71998601     0.95857081     0.97795773
 c     -0.36104301     1.09803703    -0.67932049
 c      1.08440039     0.79254141    -0.41586236
 h     -0.20802900    -1.69933621     0.81848893
 h     -1.58792595     1.78093184     1.19649084
 h     -0.62185669     1.89184619    -1.38824557
 h      1.91381481     1.63211391    -0.52579892
 o      2.33923368    -1.06182556     0.39738271
 h      3.19283250    -0.58681915     0.52234340
 c     -2.66612677    -0.28470077    -0.47207637
 h     -2.75590262    -0.72400309    -1.56987789
 h     -2.90156401    -1.07639732     0.15648256
 h     -3.52508826     0.44471209    -0.49425007
 h     -0.16197210     0.95655385     1.90092645
          17

 c      1.24334369    -0.47056487    -0.05544952
 c     -0.05945810    -0.94030404     0.20184903
 c     -1.16921876     0.02647973    -0.21208576
 c     -0.72067151     0.96307034     0.97608091
 c     -0.37551567     1.10631778    -0.68466343
 c      1.07310477     0.79996362    -0.41289700
 h     -0.20311434    -1.60675079     0.86960573
 h     -1.55016050     1.79547544     1.19227994
 h     -0.54444921     1.95804384    -1.36018425
 h      1.88962827     1.58801575    -0.51826811
 o      2.34556039    -1.07228924     0.40370284
 h      3.19280284    -0.59962485     0.51964735
 c     -2.66272682    -0.29628542    -0.47081939
 h     -2.74008599    -0.69495391    -1.56408176
 h     -2.86237180    -1.05332776     0.17539593
 h     -3.49726925     0.42541232    -0.49720920
 h     -0.14662172     0.89779371     1.89187051
          17

 c      1.23674049    -0.46951148    -0.06554611
 c     -0.06677282    -0.94492478     0.19843354
 c     -1.15710171     0.02804553    -0.21434425
 c     -0.72493194     0.97115301     0.97311210
 c     -0.38706742     1.11577842    -0.68906899
 c      1.06139424     0.81025223    -0.41209323
 h     -0.21044920    -1.56456859     0.96364255
 h     -1.50164795     1.79249227     1.18682990
 h     -0.47385505     2.02398487    -1.32555503
 h      1.85509751     1.53588751    -0.50822889
 o      2.35184418    -1.08341135     0.41016279
 h      3.18542310    -0.60882828     0.51270527
 c     -2.65810446    -0.30713330    -0.47266946
 h     -2.72068486    -0.66389195    -1.54280373
 h     -2.83408628    -1.05453346     0.21302095
 h     -3.46140034     0.41233018    -0.49385207
 h     -0.12058798     0.83313510     1.87868797
          17

 c      1.23054089    -0.47018429    -0.07439874
 c     -0.07379817    -0.94780839     0.19252250
 c     -1.14494601     0.02849612    -0.21565260
 c     -0.73182439     0.98217269     0.96928701
 c     -0.39512195     1.12677498    -0.69264276
 c      1.04849464     0.82193745    -0.41317773
 h     -0.22603846    -1.55464535     1.08480188
 h     -1.44833581     1.77700313     1.18210650
 h     -0.41349387     2.08551292    -1.28415428
 h      1.82182604     1.48883164    -0.49713728
 o      2.35736543    -1.09505337     0.41653669
 h      3.17575849    -0.61183154     0.50215635
 c     -2.65168747    -0.31759057    -0.47666196
 h     -2.69889413    -0.63591755    -1.51280575
 h     -2.81606329    -1.07566798     0.26417307
 h     -3.42373650     0.41047162    -0.48359716
 h     -0.08790321     0.76498892     1.85757459
          17

 c      1.22490199    -0.47263145    -0.08192024
 c     -0.08066231    -0.95087933     0.18667851
 c     -1.13341707     0.02799823    -0.21604235
 c     -0.73988175     0.99486351     0.96477260
 c     -0.39930617     1.13963648    -0.69544422
 c      1.03338263     0.83319882    -0.41580271
 h     -0.24382060    -1.55336834     1.20196100
 h     -1.40061998     1.75957447     1.18150862
 h     -0.36648052     2.13865042    -1.23626929
 h      1.80557917     1.46251268    -0.48681314
 o      2.36152503    -1.10709197     0.42263644
 h      3.16853142    -0.60642812     0.48853103
 c     -2.64314902    -0.32841361    -0.48084446
 h     -2.67621800    -0.61688600    -1.48556419
 h     -2.80593823    -1.10496522     0.31646318
 h     -3.38924485     0.42345342    -0.46602273
 h     -0.05403400     0.69718558     1.82437074
          17

 c      1.21985116    -0.47680689    -0.08806654
 c     -0.08728810    -0.95507638     0.18256769
 c     -1.12307714     0.02677549    -0.21554482
 c     -0.74734071     1.00743663     0.95950044
 c     -0.39950143     1.15449950    -0.69742666
 c      1.01564550     0.84275445    -0.41968478
 h     -0.26017642    -1.54892615     1.29431227
 h     -1.37204379     1.75552011     1.18986136
 h     -0.33537063     2.18086825    -1.18317223
 h      1.81610056     1.46586226    -0.47813412
 o      2.36402379    -1.11930857     0.42832549
 h      3.16523029    -0.59250984     0.47201382
 c     -2.63249463    -0.33992635    -0.48315974
 h     -2.65428218    -0.61200229    -1.47426085
 h     -2.80150249    -1.13183670     0.35815218
 h     -3.35899504     0.45075233    -0.44119910
 h     -0.02448338     0.63455752     1.77654463
          17

 c      1.21530832    -0.48263248    -0.09282416
 c     -0.09343953    -0.96065195     0.18091612
 c     -1.11435914     0.02509291    -0.21420726
 c     -0.75290120     1.01840438     0.95328220
 c     -0.39588704     1.17122466    -0.69844362
 c      0.99637038     0.85055721    -0.42467377
 h     -0.27349482    -1.53748935     1.35198443
 h     -1.37167804     1.77624345     1.21117332
 h     -0.32184459     2.21174310    -1.12708142
 h      1.84669836     1.49357733    -0.47041358
 o      2.36490500    -1.13133459     0.43350463
 h      3.16322939    -0.57286565     0.45262810
 c     -2.62007116    -0.35190782    -0.48235593
 h     -2.63456919    -0.62344976    -1.48595516
 h     -2.80110888    -1.14986578     0.38176297
 h     -3.33002202     0.48693037    -0.41020832
 h     -0.00348746     0.58197581     1.71420324
          17

 c      1.21112426    -0.48999892    -0.09620751
 c     -0.09883413    -0.96755275     0.18194306
 c     -1.10754978     0.02323102    -0.21211297
 c     -0.75654766     1.02762916     0.94614454
 c     -0.38893385     1.18938543    -0.69829524
 c      0.97759646     0.85726708    -0.43065323
 h     -0.28313603    -1.51867375     1.37109837
 h     -1.39542944     1.81799430     1.24470436
 h     -0.32654097     2.23315073    -1.07087104
 h      1.88064971     1.53245384    -0.46262490
 o      2.36440560    -1.14271170     0.43808109
 h      3.15785542    -0.55215508     0.43064196
 c     -2.60637430    -0.36394561    -0.47848086
 h     -2.61827588    -0.64904583    -1.51551270
 h     -2.80353955    -1.15631422     0.38410653
 h     -3.29791072     0.52387595    -0.37524633
 h      0.00692050     0.54337394     1.64030253
          17

 c      1.20711628    -0.49875180    -0.09825415
 c     -0.10321476    -0.97557419     0.18561088
 c     -1.10278453     0.02145458    -0.20938299
 c     -0.75927239     1.03607546     0.93835184
 c     -0.37935509     1.20831482    -0.69678234
 c      0.96125649     0.86344625    -0.43745964
 h     -0.28891845    -1.49364561     1.35099196
 h     -1.42989439     1.86561016     1.28495936
 h     -0.34907964     2.24906648    -1.01768671
 h      1.90338453     1.57082661    -0.45437090
 o      2.36275854    -1.15300893     0.44195183
 h      3.14524573    -0.53500398     0.40674302
 c     -2.59183626    -0.37564605    -0.47252436
 h     -2.60624418    -0.68369438    -1.54962823
 h     -2.80795108    -1.15134071     0.36563151
 h     -3.25940405     0.55386257    -0.33913452
 h      0.00742145     0.52097637     1.56042499
          17

 c      1.20309159    -0.50869489    -0.09901769
 c     -0.10637503    -0.98437854     0.19166045
 c     -1.10005055     0.01998308    -0.20615407
 c     -0.76225562     1.04482666     0.93011644
 c     -0.36803174     1.22722198    -0.69376199
 c      0.94878801     0.86933561    -0.44489169
 h     -0.29105167    -1.46483986     1.29390784
 h     -1.46230185     1.90464372     1.32549023
 h     -0.38826059     2.26461025    -0.97043268
 h      1.90654392     1.60134334    -0.44581757
 o      2.36007528    -1.16191377     0.44500923
 h      3.12403561    -0.52454078     0.38189288
 c     -2.57672927    -0.38659397    -0.46575699
 h     -2.59885889    -0.72183791    -1.57519141
 h     -2.81403746    -1.13794136     0.33031606
 h     -3.21346683     0.57139086    -0.30471242
 h      0.00161234     0.51472170     1.48220751
          17

 c      1.19886492    -0.51960121    -0.09856459
 c     -0.10813647    -0.99340868     0.19942276
 c     -1.09919068     0.01896350    -0.20254820
 c     -0.76651320     1.05466347     0.92146073
 c     -0.35592736     1.24540018    -0.68920254
 c      0.94115157     0.87493841    -0.45274342
 h     -0.29054244    -1.43687584     1.20726894
 h     -1.48446035     1.92631993     1.36125323
 h     -0.44228914     2.28390214    -0.93114745
 h      1.88708817     1.62020060    -0.43738848
 o      2.35631241    -1.16927891     0.44715960
 h      3.09581124    -0.52167303     0.35703114
 c     -2.56113753    -0.39625816    -0.45943546
 h     -2.59603406    -0.75879178    -1.58355595
 h     -2.82241446    -1.12240303     0.28599199
 h     -3.16127726     0.57381198    -0.27443809
 h     -0.00428295     0.52216316     1.41435594
          17

 c      1.19427674    -0.53122215    -0.09697364
 c     -0.10824990    -1.00166830     0.20732846
 c     -1.09990717     0.01845445    -0.19864272
 c     -0.77280392     1.06602400     0.91232150
 c     -0.34402064     1.26246189    -0.68321426
 c      0.93885822     0.88010452    -0.46082820
 h     -0.29038885    -1.41904838     1.10940489
 h     -1.49229815     1.92687975     1.38890040
 h     -0.50867057     2.30743692    -0.90057820
 h      1.84615320     1.62631565    -0.42956580
 o      2.35128755    -1.17513507     0.44834381
 h      3.06483468    -0.52493089     0.33276738
 c     -2.54495338    -0.40400821    -0.45473936
 h     -2.59730054    -0.79103070    -1.57097594
 h     -2.83492391    -1.11402398     0.24376170
 h     -3.10594106     0.56149933    -0.25016009
 h     -0.00314220     0.53950086     1.36490693
          17

 c      1.18922206    -0.54328202    -0.09433729
 c     -0.10624089    -1.00745862     0.21240988
 c     -1.10176711     0.01843560    -0.19444925
 c     -0.78142650     1.07891915     0.90275291
 c     -0.33326636     1.27841243    -0.67601979
 c      0.94189272     0.88452032    -0.46899253
 h     -0.29740560    -1.42858276     1.03532588
 h     -1.48491179     1.90624926     1.40653764
 h     -0.58372989     2.33123298    -0.87834953
 h      1.78906959     1.62147822    -0.42274057
 o      2.34474094    -1.17966212     0.44855159
 h      3.03703921    -0.53100927     0.30917876
 c     -2.52796388    -0.40942028    -0.45251156
 h     -2.60192586    -0.81619399    -1.53810977
 h     -2.85379986    -1.12172339     0.21422671
 h     -3.05225263     0.53801159    -0.23292168
 h      0.00944632     0.56398287     1.33877214
          17

 c      1.18370963    -0.55544437    -0.09077588
 c     -0.10162996    -1.00897746     0.21180460
 c     -1.10422065     0.01885277    -0.18991380
 c     -0.79197926     1.09281472     0.89301085
 c     -0.32453970     1.29347451    -0.66787508
 c      0.94956342     0.88760238    -0.47712998
 h     -0.31983761    -1.48425856     1.01888759
 h     -1.46442233     1.86768207     1.41384439
 h     -0.66246698     2.34890066    -0.86360565
 h      1.72637712     1.61156028    -0.41697466
 o      2.33646031    -1.18309422     0.44781642
 h      3.01798693    -0.53640628     0.28592034
 c     -2.51009481    -0.41280627    -0.45276080
 h     -2.60907876    -0.83331088    -1.48994222
 h     -2.87896722    -1.14765329     0.20135286
 h     -3.00638317     0.51003754    -0.22275031
 h      0.03201023     0.59590271     1.33621905
          17

 c      1.17795405    -0.56726010    -0.08647223
 c     -0.09495893    -1.00650461     0.20658725
 c     -1.10664907     0.01967653    -0.18494634
 c     -0.80334781     1.10667245     0.88339371
 c     -0.31854495     1.30783489    -0.65899470
 c      0.96045465     0.88839774    -0.48520017
 h     -0.35575853    -1.58159465     1.04766709
 h     -1.43669347     1.81838462     1.41291816
 h     -0.73923871     2.35469569    -0.85559223
 h      1.67406284     1.60762710    -0.41163950
 o      2.32643541    -1.18557842     0.44618357
 h      3.01028091    -0.53977164     0.26276862
 c     -2.49159956    -0.41527209    -0.45451019
 h     -2.61812183    -0.84339487    -1.43605733
 h     -2.90625158    -1.18491048     0.20105364
 h     -2.97501519     0.48616250    -0.21864769
 h      0.05781572     0.63777398     1.35354613
          17

 c      1.17239438    -0.57818523    -0.08167500
 c     -0.08771567    -1.00217155     0.20011501
 c     -1.10843013     0.02090868    -0.17944779
 c     -0.81393008     1.11912594     0.87396165
 c     -0.31573090     1.32149118    -0.64952183
 c      0.97286773     0.88586345    -0.49322066
 h     -0.39406727    -1.69555297     1.08283357
 h     -1.41218180     1.77021061     1.40957920
 h     -0.80881542     2.34535101    -0.85392556
 h      1.64856725     1.62262526    -0.40541651
 o      2.31492462    -1.18709649     0.44367346
 h      3.01233497    -0.54306120     0.24018893
 c     -2.47298835    -0.41796221    -0.45621562
 h     -2.62899764    -0.84992781    -1.39005094
 h     -2.92935818    -1.22281571     0.20635244
 h     -2.96341754     0.47349163    -0.21923530
 h      0.07861150     0.69166121     1.38504280
          17

 c      1.16760200    -0.58765904    -0.07666564
 c     -0.08131830    -0.99785936     0.19459565
 c     -1.10900473     0.02255595    -0.17333379
 c     -0.82203515     1.12881436     0.86445353
 c     -0.31624763     1.33421948    -0.63953248
 c      0.98582263     0.87978487    -0.50116552
 h     -0.42576993    -1.80465760     1.09968969
 h     -1.40439838     1.73750605     1.41292223
 h     -0.86723263     2.32046687    -0.85866512
 h      1.65559054     1.66046052    -0.39752695
 o      2.30237126    -1.18753530     0.44028126
 h      3.01966908    -0.55024067     0.21929893
 c     -2.45494071    -0.42133809    -0.45635886
 h     -2.64221356    -0.85774275    -1.36569720
 h     -2.94282808    -1.25252585     0.21185254
 h     -2.97301229     0.47349861    -0.22392410
 h      0.08800646     0.75751683     1.42479110
          17

 c      1.16414533    -0.59516314    -0.07172749
 c     -0.07682134    -0.99469897     0.19095605
 c     -1.10792589     0.02460851    -0.16656237
 c     -0.82661541     1.13510359     0.85478649
 c     -0.31992397     1.34559728    -0.62905645
 c      0.99941926     0.87124985    -0.50886630
 h     -0.44625536    -1.89642067     1.08888150
 h     -1.42263279     1.72897561     1.42910333
 h     -0.91232888     2.28227342    -0.87034541
 h      1.68649828     1.71020107    -0.38902652
 o      2.28925635    -1.18682771     0.43601281
 h      3.02739357    -0.56493337     0.20129418
 c     -2.43835209    -0.42526043    -0.45412547
 h     -2.65761957    -0.86941598    -1.36936442
 h     -2.94322319    -1.26875097     0.21464685
 h     -3.00045239     0.48114388    -0.23334673
 h      0.08289345     0.83311774     1.46765992
          17

 c      1.16245688    -0.60024096    -0.06712627
 c     -0.07494450    -0.99332085     0.18947707
 c     -1.10488483     0.02702277    -0.15915748
 c     -0.82790285     1.13865794     0.84573043
 c     -0.32626278     1.35503316    -0.61809611
 c      1.01406651     0.86183074    -0.51607918
 h     -0.45360337    -1.96409868     1.04852030
 h     -1.46441220     1.74062556     1.45363830
 h     -0.94409659     2.23526095    -0.89002669
 h      1.72802885     1.75544034    -0.38203786
 o      2.27599114    -1.18504798     0.43092197
 h      3.03210897    -0.58886548     0.18687755
 c     -2.42431883    -0.42951672    -0.44979482
 h     -2.67284722    -0.88264898    -1.39569733
 h     -2.92907776    -1.26937883     0.21375142
 h     -3.03916242     0.48829971    -0.24849459
 h      0.06337158     0.91470631     1.50964985
          17

 c      1.16272175    -0.60250274    -0.06309830
 c     -0.07607361    -0.99405836     0.19013650
 c     -1.09973832     0.02971117    -0.15121565
 c     -0.82705542     1.14093338     0.83861091
 c     -0.33449244     1.36181910    -0.60662604
 c      1.02989274     0.85276477    -0.52258762
 h     -0.44731619    -2.00398125     0.97987876
 h     -1.51906614     1.76093949     1.47465715
 h     -0.96477996     2.18558245    -0.91933824
 h      1.77003276     1.78363966    -0.37842073
 o      2.26286803    -1.18243840     0.42513125
 h      3.03283391    -0.62143547     0.17595007
 c     -2.41387916    -0.43398786    -0.44437785
 h     -2.68381550    -0.89239235    -1.43246619
 h     -2.90073650    -1.25504398     0.20967740
 h     -3.08179634     0.48769567    -0.26971696
 h      0.03205445     0.99787117     1.54820911
          17

 c      1.16481247    -0.60162758    -0.05984483
 c     -0.08023129    -0.99701363     0.19270696
 c     -1.09253759     0.03253920    -0.14289449
 c     -0.82537918     1.14336143     0.83453886
 c     -0.34369815     1.36525815    -0.59459150
 c      1.04672693     0.84477886    -0.52822865
 h     -0.42789778    -2.01444569     0.88603898
 h     -1.57602742     1.77959478     1.48152099
 h     -0.97820205     2.13965629    -0.96028172
 h      1.80652501     1.78789091    -0.37936344
 o      2.25005061    -1.17938966     0.41883583
 h      3.03122115    -0.66001597     0.16754403
 c     -2.40766192    -0.43846040    -0.43903839
 h     -2.68667671    -0.89444603    -1.46783495
 h     -2.86052224    -1.22932884     0.20459182
 h     -3.12200975     0.47479404    -0.29641088
 h     -0.00683954     1.07833272     1.58236937
          17

 c      1.16829288    -0.59736180    -0.05752880
 c     -0.08705039    -1.00198528     0.19671502
 c     -1.08353705     0.03532531    -0.13438949
 c     -0.82396391     1.14704761     0.83411318
 c     -0.35303586     1.36488973    -0.58196404
 c      1.06424007     0.83817970    -0.53288220
 h     -0.39714372    -1.99683477     0.77223497
 h     -1.62817003     1.79025024     1.46815349
 h     -0.98780459     2.10169040    -1.01431198
 h      1.83457768     1.76567144    -0.38548759
 o      2.23760508    -1.17638236     0.41228811
 h      3.03098209    -0.70084116     0.16002704
 c     -2.40568722    -0.44245674    -0.43485756
 h     -2.67898173    -0.88693620    -1.49353696
 h     -2.81302236    -1.19933928     0.20290073
 h     -3.15529937     0.44802354    -0.32718327
 h     -0.04845532     1.15246537     1.61249888
          17

 c      1.17249622    -0.58952015    -0.05626906
 c     -0.09574567    -1.00817057     0.20130619
 c     -1.07316833     0.03784559    -0.12589963
 c     -0.82363358     1.15276739     0.83747732
 c     -0.36193938     1.36069950    -0.56887153
 c      1.08201404     0.83293440    -0.53646414
 h     -0.35918898    -1.95906521     0.64741725
 h     -1.67150139     1.78981785     1.43241769
 h     -0.99428412     2.07143247    -1.08064262
 h      1.85363403     1.71793589    -0.39696525
 o      2.22559716    -1.17388657     0.40575347
 h      3.03608764    -0.74048505     0.15169433
 c     -2.40739133    -0.44525791    -0.43280573
 h     -2.65979658    -0.87019124    -1.50501425
 h     -2.76459196    -1.17530586     0.21125218
 h     -3.17936542     0.40852499    -0.36010201
 h     -0.08822210     1.21767515     1.63986890
          17

 c      1.17666500    -0.57799801    -0.05612754
 c     -0.10509301    -1.01357274     0.20511293
 c     -1.06198801     0.03984797    -0.11758687
 c     -0.82495032     1.16101216     0.84445415
 c     -0.37013592     1.35311307    -0.55568890
 c      1.09949713     0.82868075    -0.53893569
 h     -0.32201048    -1.92290228     0.52585343
 h     -1.70433607     1.77746284     1.37498704
 h     -0.99516339     2.04447399    -1.15510919
 h      1.86582151     1.64930597    -0.41350632
 o      2.21423116    -1.17225294     0.39944436
 h      3.04808185    -0.77734741     0.14161125
 c     -2.41187102    -0.44625918    -0.43353891
 h     -2.62944524    -0.84632965    -1.50105852
 h     -2.72093735    -1.16681656     0.23580781
 h     -3.19443704     0.36002732    -0.39291044
 h     -0.12265030     1.27243838     1.66591672
          17

 c      1.18013020    -0.56279101    -0.05709438
 c     -0.11364892    -1.01485948     0.20662078
 c     -1.05063042     0.04107932    -0.10954853
 c     -0.82818540     1.17201279     0.85462986
 c     -0.37745514     1.34278051    -0.54296022
 c      1.11587606     0.82468264    -0.54032633
 h     -0.29627663    -1.92619577     0.42305299
 h     -1.72713095     1.75424385     1.29882029
 h     -0.98681197     2.01500198    -1.23098437
 h      1.87720410     1.56902983    -0.43425543
 o      2.20390330    -1.17167044     0.39347354
 h      3.06453789    -0.81193463     0.13006634
 c     -2.41817456    -0.44554677    -0.43690535
 h     -2.58925317    -0.81904926    -1.48403914
 h     -2.68408198    -1.17635349     0.27659732
 h     -3.20368014     0.30883858    -0.42325322
 h     -0.14977291     1.31604623     1.69154331
          17

 c      1.18247328    -0.54403396    -0.05907897
 c     -0.12057656    -1.01016983     0.20539178
 c     -1.03979556     0.04135322    -0.10181115
 c     -0.83324598     1.18570940     0.86736709
 c     -0.38363983     1.33036650    -0.53121974
 c      1.12998128     0.81987369    -0.54074375
 h     -0.28647061    -1.99054578     0.34193958
 h     -1.74316434     1.72335275     1.20910337
 h     -0.96664353     1.97841600    -1.30101848
 h      1.89878594     1.49099574    -0.45794085
 o      2.19507767    -1.17220890     0.38786012
 h      3.08029204    -0.84569647     0.11817684
 c     -2.42533096    -0.44400470    -0.44170502
 h     -2.54127568    -0.79351254    -1.46053471
 h     -2.65272342    -1.19762231     0.32533578
 h     -3.21315578     0.26325951    -0.44899636
 h     -0.16925596     1.34843085     1.71682662
          17

 c      1.18357818    -0.52209160    -0.06189564
 c     -0.12596653    -1.00186981     0.20203038
 c     -1.03023800     0.04061368    -0.09434390
 c     -0.83960065     1.20172843     0.88183054
 c     -0.38829500     1.31645308    -0.52085443
 c      1.14058906     0.81331634    -0.54032440
 h     -0.28694124    -2.08907151     0.27403754
 h     -1.75947762     1.69030268     1.11285094
 h     -0.93400081     1.93238278    -1.35914052
 h      1.94299783     1.42890463    -0.48375567
 o      2.18808224    -1.17387462     0.38256668
 h      3.09021623    -0.87966396     0.10707916
 c     -2.43231726    -0.44269657    -0.44611899
 h     -2.48778856    -0.77579723    -1.44095749
 h     -2.62527538    -1.22115786     0.37033615
 h     -3.22999383     0.23132121    -0.46863523
 h     -0.18224888     1.37011338     1.74113523
          17

 c      1.18356029    -0.49769501    -0.06522789
 c     -0.12999301    -0.99331334     0.19693382
 c     -1.02270204     0.03891586    -0.08706504
 c     -0.84640905     1.21949139     0.89712448
 c     -0.39093604     1.30150944    -0.51205136
 c      1.14734921     0.80506195    -0.53916931
 h     -0.29128637    -2.18402085     0.21441642
 h     -1.78564691     1.66167961     1.01721957
 h     -0.89007419     1.87681234    -1.40134740
 h      2.01280108     1.38687095    -0.51235754
 o      2.18297182    -1.17662912     0.37753205
 h      3.09142324    -0.91383944     0.09731241
 c     -2.43837608    -0.44224938    -0.44847737
 h     -2.43058245    -0.77116528    -1.43574387
 h     -2.60136323    -1.23953331     0.40199223
 h     -3.25821624     0.21699721    -0.48158495
 h     -0.19096412     1.38216590     1.76351666
          17

 c      1.18269482    -0.47199849    -0.06861358
 c     -0.13260425    -0.98653286     0.19020070
 c     -1.01783149     0.03636070    -0.07985165
 c     -0.85308729     1.23852869     0.91246676
 c     -0.39105484     1.28588537    -0.50477615
 c      1.15125991     0.79633313    -0.53743127
 h     -0.29606918    -2.25325369     0.16246649
 h     -1.82763789     1.64170102     0.92738211
 h     -0.83757518     1.81354782    -1.42618961
 h      2.09601469     1.35790324    -0.54494570
 o      2.17949555    -1.18039173     0.37269738
 h      3.08426127    -0.94724094     0.08853350
 c     -2.44334554    -0.44277331    -0.44801667
 h     -2.37099948    -0.78143859    -1.44827490
 h     -2.58155929    -1.24868563     0.41467101
 h     -3.29533959     0.21799174    -0.48813353
 h     -0.19797608     1.38611438     1.78322284
          17

 c      1.18136690    -0.44651914    -0.07147122
 c     -0.13366476    -0.98245573     0.18186783
 c     -1.01610297     0.03304139    -0.07255860
 c     -0.85988257     1.25869741     0.92714473
 c     -0.38816849     1.26981344    -0.49874027
 c      1.15385121     0.78877348    -0.53544545
 h     -0.29966453    -2.28720986     0.11879211
 h     -1.88151175     1.62996763     0.84689091
 h     -0.78046280     1.74610186    -1.43523699
 h      2.17468911     1.33280899    -0.58158970
 o      2.17714460    -1.18504852     0.36802938
 h      3.07230210    -0.97824241     0.07948931
 c     -2.44747720    -0.44414749    -0.44513674
 h     -2.31122071    -0.80396044    -1.47174413
 h     -2.56686966    -1.24747208     0.40652837
 h     -3.33373969     0.22771055    -0.48915606
 h     -0.20543996     1.38376174     1.80014634
          17

 c      1.18000807    -0.42299456    -0.07315839
 c     -0.13308534    -0.98140916     0.17199199
 c     -1.01779171     0.02902415    -0.06503476
 c     -0.86764758     1.28000535     0.94034695
 c     -0.38186816     1.25341821    -0.49336774
 c      1.15634483     0.78389077    -0.53369916
 h     -0.30119879    -2.28268546     0.08403415
 h     -1.93615403     1.62372353     0.77966509
 h     -0.72364634     1.67936530    -1.43349163
 h      2.23476876     1.30598596    -0.62117166
 o      2.17527692    -1.19046195     0.36352712
 h      3.06118017    -1.00508918     0.06831094
 c     -2.45101682    -0.44619612    -0.44093076
 h     -2.25494958    -0.83350198    -1.49444633
 h     -2.55848115    -1.23734495     0.37914252
 h     -3.36494995     0.23903601    -0.48582112
 h     -0.21466451     1.37695172     1.81488720
          17

 c      1.17902087    -0.40316158    -0.07305979
 c     -0.13088143    -0.98334805     0.16066040
 c     -1.02294512     0.02434358    -0.05713236
 c     -0.87718465     1.30237071     0.95121721
 c     -0.37188794     1.23675791    -0.48783810
 c      1.15947182     0.78288387    -0.53270417
 h     -0.30012473    -2.24000477     0.05860910
 h     -1.98073174     1.62087257     0.72984533
 h     -0.67237780     1.61891764    -1.42899954
 h      2.26818379     1.27558079    -0.66211494
 o      2.17332823    -1.19647149     0.35919354
 h      3.05594789    -1.02654395     0.05330415
 c     -2.45401436    -0.44863457    -0.43663851
 h     -2.20649324    -0.86477841    -1.50645886
 h     -2.55768623    -1.22266636     0.33763635
 h     -3.38268580     0.24663318    -0.47938755
 h     -0.22626072     1.36735499     1.82838355
          17

 c      1.17871659    -0.38846419    -0.07070102
 c     -0.12717855    -0.98783820     0.14800004
 c     -1.03136221     0.01900114    -0.04871332
 c     -0.88890283     1.32557043     0.95903586
 c     -0.35820336     1.21993032    -0.48131907
 c      1.16357580     0.78649377    -0.53285493
 h     -0.29621716    -2.16321483     0.04254603
 h     -2.00837526     1.62077109     0.70054614
 h     -0.63111271     1.56958409    -1.43033388
 h      2.27172829     1.24228996    -0.70291610
 o      2.17103634    -1.20289327     0.35498125
 h      3.05796847    -1.04238738     0.03401564
 c     -2.45633604    -0.45096828    -0.43344846
 h     -2.16961437    -0.89363626    -1.50221058
 h     -2.56586830    -1.21119865     0.29084284
 h     -3.38375130     0.24754071    -0.47112359
 h     -0.24062805     1.35635812     1.84133942
          17

 c      1.17928538    -0.37976801    -0.06586035
 c     -0.12215894    -0.99378545     0.13421770
 c     -1.04259402     0.01297194    -0.03965699
 c     -0.90278234     1.34928091     0.96334254
 c     -0.34113185     1.20320810    -0.47337143
 c      1.16868856     0.79479826    -0.53429888
 h     -0.29005967    -2.06346872     0.03506966
 h     -2.01635974     1.62384773     0.69321143
 h     -0.60221817     1.53368280    -1.44198846
 h      2.24627861     1.20867914    -0.74249257
 o      2.16850792    -1.20953912     0.35076647
 h      3.06401446    -1.05337715     0.01170498
 c     -2.45771814    -0.45256235    -0.43238410
 h     -2.14695866    -0.91722892    -1.48032685
 h     -2.58439717    -1.21299855     0.24975569
 h     -3.36804246     0.24115217    -0.46231126
 h     -0.25838963     1.34507721     1.85377818
          17

 c      1.18080408    -0.37720651    -0.05862985
 c     -0.11591833    -0.99885285     0.11968050
 c     -1.05597548     0.00623319    -0.02987171
 c     -0.91840309     1.37310560     0.96397564
 c     -0.32135675     1.18707824    -0.46419994
 c      1.17448093     0.80707396    -0.53684290
 h     -0.28438194    -1.96635695     0.03379430
 h     -2.00578753     1.63124502     0.70741723
 h     -0.58554091     1.51042988    -1.46141082
 h      2.19738798     1.17913987    -0.78066224
 o      2.16607151    -1.21625323     0.34638585
 h      3.06852599    -1.06071650    -0.01128822
 c     -2.45783659    -0.45307547    -0.43392703
 h     -2.13981076    -0.93400106    -1.44308971
 h     -2.61404903    -1.23532963     0.22247439
 h     -3.33857049     0.22929225    -0.45425808
 h     -0.28050553     1.33445603     1.86495110
          17

 c      1.18328652    -0.38022281    -0.04939304
 c     -0.10830519    -0.99918074     0.10495490
 c     -1.07069474    -0.00118157    -0.01930682
 c     -0.93492109     1.39656944     0.96105857
 c     -0.29984841     1.17214179    -0.45446819
 c      1.18011054     0.82184063    -0.53990884
 h     -0.28555254    -1.91604297     0.03443876
 h     -1.98216501     1.64477431     0.74067234
 h     -0.57917694     1.49706819    -1.48101758
 h      2.13701642     1.16012546    -0.81903702
 o      2.16406864    -1.22294392     0.34170151
 h      3.06672438    -1.06549944    -0.03265943
 c     -2.45642252    -0.45299986    -0.43758828
 h     -2.14782784    -0.94396025    -1.39638371
 h     -2.65382564    -1.27619816     0.20900384
 h     -3.30157766     0.21638076    -0.44821710
 h     -0.30801082     1.32535773     1.87361347
          17

 c      1.18677509    -0.38774831    -0.03873210
 c     -0.09928250    -0.99209603     0.09054878
 c     -1.08589879    -0.00910836    -0.00795513
 c     -0.95101235     1.41909514     0.95494442
 c     -0.27775624     1.15898800    -0.44491176
 c      1.18419475     0.83712917    -0.54255096
 h     -0.29905969    -1.94445592     0.03402577
 h     -1.95658482     1.66711787     0.78834769
 h     -0.58058093     1.49044713    -1.49261599
 h      2.08384268     1.15974632    -0.86203123
 o      2.16271956    -1.22960016     0.33664999
 h      3.05651621    -1.06840035    -0.05098248
 c     -2.45337942    -0.45352398    -0.44203408
 h     -2.16871876    -0.94933614    -1.34996673
 h     -2.70046643    -1.32501103     0.20292176
 h     -3.26592550     0.20899279    -0.44517177
 h     -0.34150688     1.31857299     1.87853203
          17

 c      1.19141875    -0.39842399    -0.02731080
 c     -0.08976441    -0.97998351     0.07666224
 c     -1.10079326    -0.01723350     0.00416028
 c     -0.96501774     1.44001906     0.94607517
 c     -0.25632564     1.14813125    -0.43608665
 c      1.18548184     0.85100729    -0.54368826
 h     -0.31967686    -2.02618408     0.03369336
 h     -1.94466868     1.70175347     0.84462877
 h     -0.58730306     1.48793033    -1.49028916
 h      2.05556733     1.18482310    -0.91553532
 o      2.16207546    -1.23629488     0.33126540
 h      3.03908624    -1.06957005    -0.06612607
 c     -2.44890290    -0.45573992    -0.44563470
 h     -2.19834019    -0.95498481    -1.31693598
 h     -2.74955343    -1.36956243     0.19732113
 h     -3.24034333     0.21371354    -0.44563133
 h     -0.38060923     1.31470535     1.87905495
          17

 c      1.19742151    -0.41084379    -0.01577240
 c     -0.08108520    -0.96699155     0.06348911
 c     -1.11467568    -0.02519867     0.01699566
 c     -0.97570150     1.45876783     0.93475913
 c     -0.23682388     1.13997932    -0.42829248
 c      1.18417705     0.86224929    -0.54271962
 h     -0.33762677    -2.11634781     0.03456810
 h     -1.95826687     1.75128288     0.90482708
 h     -0.59735562     1.48766884    -1.47124521
 h      2.05368374     1.23543571    -0.98066457
 o      2.16203507    -1.24317495     0.32567987
 h      3.01861834    -1.06865974    -0.07930115
 c     -2.44362008    -0.46006880    -0.44703652
 h     -2.23214093    -0.96667877    -1.30989676
 h     -2.79689922    -1.40082955     0.18794881
 h     -3.22878771     0.23334599    -0.44966400
 h     -0.42358393     1.31397569     1.87558842
          17

 c      1.20490996    -0.42372504    -0.00468210
 c     -0.07423843    -0.95577813     0.05131298
 c     -1.12694118    -0.03270797     0.03048210
 c     -0.98323864     1.47517251     0.92112534
 c     -0.22043343     1.13480725    -0.42157372
 c      1.18203847     0.87053754    -0.53987846
 h     -0.34688669    -2.18751199     0.03620629
 h     -1.99410951     1.81425279     0.96609458
 h     -0.60944384     1.48864823    -1.43581169
 h      2.06254627     1.30366483    -1.05001593
 o      2.16242959    -1.25043866     0.32009151
 h      3.00100199    -1.06500502    -0.09260586
 c     -2.43851658    -0.46640127    -0.44579383
 h     -2.26758019    -0.98638213    -1.33323666
 h     -2.83922135    -1.41379281     0.17321992
 h     -3.22809270     0.26463691    -0.45706405
 h     -0.46747802     1.31609733     1.86970814
          17

 c      1.21383036    -0.43596716     0.00548902
 c     -0.06980121    -0.94761025     0.04041726
 c     -1.13710068    -0.03956469     0.04451707
 c     -0.98897560     1.48952145     0.90538077
 c     -0.20810699     1.13273340    -0.41572858
 c      1.18101235     0.87603056    -0.53579135
 h     -0.34513317    -2.22765600     0.03757927
 h     -2.03622935     1.88472182     1.02505571
 h     -0.62322520     1.49076498    -1.38740683
 h      2.06483502     1.37882829    -1.11290024
 o      2.16318223    -1.25829800     0.31468664
 h      2.99125684    -1.05808979    -0.10786300
 c     -2.43464320    -0.47455869    -0.44263775
 h     -2.30443693    -1.00941774    -1.37912236
 h     -2.87431225    -1.40677786     0.15344392
 h     -3.23077917     0.30022883    -0.46737749
 h     -0.50889764     1.32040627     1.86358200
          17

 c      1.22391405    -0.44666098     0.01436088
 c     -0.06801447    -0.94299953     0.03104500
 c     -1.14481614    -0.04566788     0.05895809
 c     -0.99428423     1.50226396     0.88796643
 c     -0.20042807     1.13369783    -0.41030990
 c      1.18238246     0.87898051    -0.53100259
 h     -0.33201673    -2.23243311     0.03762927
 h     -2.06858700     1.95553405     1.07696196
 h     -0.63960029     1.49494542    -1.33256888
 h      2.05023482     1.45181504    -1.16076408
 o      2.16446735    -1.26692645     0.30954291
 h      2.99075326    -1.04819493    -0.12518626
 c     -2.43288074    -0.48434835    -0.43894744
 h     -2.34262612    -1.02798523    -1.43332231
 h     -2.90119838    -1.38102728     0.13037063
 h     -3.22949922     0.33242185    -0.47989139
 h     -0.54501672     1.32619213     1.85885494
          17

 c      1.23470730    -0.45509090     0.02163678
 c     -0.06882857    -0.94203639     0.02340014
 c     -1.14993844    -0.05100290     0.07361682
 c     -0.99996097     1.51376555     0.86951614
 c     -0.19753240     1.13746130    -0.40467880
 c      1.18669053     0.87963507    -0.52585326
 h     -0.30826419    -2.20131848     0.03539240
 h     -2.08142824     2.02088855     1.11700618
 h     -0.66073931     1.50306951    -1.28034801
 h      2.01502798     1.51604292    -1.18838114
 o      2.16671508    -1.27641986     0.30459348
 h      2.99666736    -1.03670940    -0.14254980
 c     -2.43376388    -0.49533305    -0.43608949
 h     -2.38098421    -1.03590926    -1.48293600
 h     -2.92060805    -1.34095284     0.10725323
 h     -3.21942297     0.35551853    -0.49375398
 h     -0.57418203     1.33298714     1.85568484
          17

 c      1.24565036    -0.46074443     0.02709969
 c     -0.07192487    -0.94445259     0.01765740
 c     -1.15252542    -0.05563619     0.08825773
 c     -1.00625062     1.52425264     0.85077974
 c     -0.19916110     1.14366839    -0.39820611
 c      1.19386659     0.87825132    -0.52051393
 h     -0.27555558    -2.13708813     0.03001012
 h     -2.07089425     2.07684552     1.14128699
 h     -0.68917282     1.51720148    -1.23995596
 h      1.95984532     1.56710644    -1.19328046
 o      2.17043172    -1.28679114     0.29968320
 h      3.00421566    -1.02574734    -0.15685190
 c     -2.43732975    -0.50670365    -0.43518398
 h     -2.41762092    -1.03020999    -1.51931851
 h     -2.93571781    -1.29467213     0.08922292
 h     -3.19864530     0.36650459    -0.50814121
 h     -0.59587305     1.34063982     1.85259051
          17

 c      1.25618267    -0.46332820     0.03061481
 c     -0.07672555    -0.94942466     0.01396480
 c     -1.15282757    -0.05970932     0.10260711
 c     -1.01303112     1.53383769     0.83253185
 c     -0.20487498     1.15199015    -0.39060794
 c      1.20334916     0.87509200    -0.51500995
 h     -0.23695504    -2.04835479     0.02075786
 h     -2.03724355     2.12107927     1.14707200
 h     -0.72563989     1.53797033    -1.21681660
 h      1.88838727     1.60260332    -1.17531829
 o      2.17598619    -1.29798294     0.29465297
 h      3.00943098    -1.01741651    -0.16541209
 c     -2.44307697    -0.51737852    -0.43710539
 h     -2.45052179    -1.01065665    -1.53780728
 h     -2.95235746    -1.25332735     0.08312906
 h     -3.16790671     0.36511151    -0.52237963
 h     -0.61025445     1.34917812     1.84718200
          17

 c      1.26584757    -0.46278270     0.03213675
 c     -0.08240151    -0.95504753     0.01243806
 c     -1.15124580    -0.06342677     0.11637168
 c     -1.01993559     1.54253472     0.81546143
 c     -0.21427972     1.16223873    -0.38214974
 c      1.21417475     0.87035678    -0.50919459
 h     -0.19760772    -1.95595548     0.00705629
 h     -1.98395179     2.15283805     1.13292040
 h     -0.76730057     1.56334701    -1.21014408
 h      1.80719532     1.62270279    -1.13691613
 o      2.18348165    -1.30987838     0.28939364
 h      3.01075252    -1.01321265    -0.16691256
 c     -2.45017891    -0.52643478    -0.44234480
 h     -2.47786239    -0.97910418    -1.53704490
 h     -2.97677094    -1.22686724     0.09517105
 h     -3.13034234     0.35395081    -0.53601417
 h     -0.61770887     1.35860400     1.83723150
          17

 c      1.27437324    -0.45928331     0.03171890
 c     -0.08797139    -0.95783145     0.01317687
 c     -1.14828715    -0.06702673     0.12926165
 c     -1.02636523     1.55022165     0.80006292
 c     -0.22704953     1.17432473    -0.37350108
 c      1.22505708     0.86404087    -0.50268264
 h     -0.16434377    -1.89920024    -0.01189942
 h     -1.91798456     2.17351584     1.09902910
 h     -0.80850525     1.58932276    -1.21466302
 h      1.72585399     1.63160149    -1.08383688
 o      2.19271816    -1.32231230     0.28386675
 h      3.00944955    -1.01365760    -0.16170340
 c     -2.45793864    -0.53370977    -0.45061937
 h     -2.49812408    -0.93925295    -1.51911510
 h     -3.01074381    -1.21753949     0.12623559
 h     -3.09128961     0.33873444    -0.54881138
 h     -0.61857414     1.36876478     1.82151355
          17

 c      1.28171343    -0.45321625     0.02952125
 c     -0.09268324    -0.95445770     0.01630595
 c     -1.14455757    -0.07071517     0.14101925
 c     -1.03142601     1.55653559     0.78655771
 c     -0.24279620     1.18812603    -0.36544100
 c      1.23453297     0.85580270    -0.49483526
 h     -0.14155388    -1.91591381    -0.03788395
 h     -1.85080966     2.18793991     1.04778261
 h     -0.84327670     1.61173893    -1.22421503
 h      1.65637755     1.63898561    -1.02544088
 o      2.20322487    -1.33509053     0.27810350
 h      3.00927878    -1.01816480    -0.15164626
 c     -2.46603274    -0.53985272    -0.46062919
 h     -2.51021977    -0.89676582    -1.49065872
 h     -3.04955572    -1.21883366     0.16986671
 h     -3.05759879     0.32780453    -0.56065073
 h     -0.61310948     1.37936810     1.80018503
          17

 c      1.28802283    -0.44516234     0.02581157
 c     -0.09625817    -0.94604747     0.02177636
 c     -1.14077914    -0.07457399     0.15144855
 c     -1.03395402     1.56079213     0.77491679
 c     -0.26096254     1.20340178    -0.35869106
 c      1.24129941     0.84516073    -0.48500864
 h     -0.12809053    -1.99293032    -0.07143699
 h     -1.79827438     2.20534160     0.98371054
 h     -0.86715931     1.62758709    -1.23404497
 h      1.60999570     1.65786575    -0.97188395
 o      2.21436740    -1.34800520     0.27217577
 h      3.01526518    -1.02527448    -0.13942947
 c     -2.47435789    -0.54561970    -0.47030509
 h     -2.51369594    -0.85914170    -1.46398745
 h     -3.08575809    -1.22150337     0.21592584
 h     -3.03558112     0.32956580    -0.57127786
 h     -0.60162257     1.39013390     1.77474204
          17

 c      1.29355871    -0.43594441     0.02095882
 c     -0.09849489    -0.93649586     0.02915585
 c     -1.13772958    -0.07855684     0.16042236
 c     -1.03299997     1.56227471     0.76509754
 c     -0.28077491     1.21975776    -0.35389626
 c      1.24466409     0.83232416    -0.47311500
 h     -0.12174512    -2.08566085    -0.10922978
 h     -1.77507310     2.23607253     0.91136999
 h     -0.87784521     1.63538319    -1.24143979
 h      1.59193611     1.69520426    -0.92760443
 o      2.22553677    -1.36082174     0.26613167
 h      3.03138379    -1.03345052    -0.12729331
 c     -2.48294833    -0.55118637    -0.47741236
 h     -2.50876172    -0.83415627    -1.45488380
 h     -3.11331298    -1.21866846     0.25515766
 h     -3.02797811     0.34781012    -0.58007956
 h     -0.58462889     1.40099173     1.74771424
          17

 c      1.29859233    -0.42665947     0.01542076
 c     -0.09914112    -0.92862820     0.03788094
 c     -1.13610807    -0.08256746     0.16787215
 c     -1.02877229     1.56106980     0.75733207
 c     -0.30122389     1.23664204    -0.35164709
 c      1.24464452     0.81886632    -0.45985263
 h     -0.12128013    -2.16256071    -0.14673926
 h     -1.78378281     2.28186506     0.83264631
 h     -0.87517178     1.63508624    -1.24573949
 h      1.59985283     1.74428070    -0.88865728
 o      2.23634961    -1.37324969     0.25992913
 h      3.05803298    -1.04211991    -0.11578840
 c     -2.49202381    -0.55610568    -0.48050712
 h     -2.49593550    -0.82637877    -1.47331244
 h     -3.12888452    -1.20697239     0.28120945
 h     -3.03268676     0.37885602    -0.58622901
 h     -0.56288133     1.41219966     1.72225912
          17

 c      1.30337010    -0.41860440     0.00971252
 c     -0.09801307    -0.92381105     0.04745438
 c     -1.13642249    -0.08651778     0.17377797
 c     -1.02280014     1.55838453     0.75198644
 c     -0.32110358     1.25337538    -0.35244030
 c      1.24161185     0.80719034    -0.44623049
 h     -0.12581378    -2.20892446    -0.18031886
 h     -1.81268172     2.33183083     0.74862461
 h     -0.86096992     1.62793572    -1.24839616
 h      1.62763218     1.79050935    -0.84815050
 o      2.24671688    -1.38494935     0.25343487
 h      3.09141306    -1.05201167    -0.10368375
 c     -2.50185189    -0.55975826    -0.47973205
 h     -2.47602071    -0.83475036    -1.51391631
 h     -3.13165458    -1.18602044     0.29094907
 h     -3.04472653     0.41392414    -0.58916234
 h     -0.53727761     1.42433149     1.70160628
          17

 c      1.30809503    -0.41308943     0.00434260
 c     -0.09506889    -0.92256787     0.05746755
 c     -1.13893603    -0.09034858     0.17815465
 c     -1.01692818     1.55571842     0.74924333
 c     -0.33913465     1.26921584    -0.35655047
 c      1.23598081     0.79957191    -0.43308475
 h     -0.13452345    -2.21915646    -0.20731780
 h     -1.84650555     2.37156394     0.66287396
 h     -0.83882758     1.61625364    -1.25309393
 h      1.66896081     1.82096716    -0.80131557
 o      2.25673608    -1.39559332     0.24649528
 h      3.12550211    -1.06443531    -0.08910515
 c     -2.51246956    -0.56162296    -0.47643315
 h     -2.45073874    -0.85446781    -1.56023093
 h     -3.12313059    -1.15786972     0.28447394
 h     -3.05904326     0.44379405    -0.58886543
 h     -0.50890106     1.43817539     1.68817065
          17

 c      1.31290951    -0.41117529    -0.00027606
 c     -0.09043356    -0.92495841     0.06757830
 c     -1.14365966    -0.09403306     0.18103779
 c     -1.01251245     1.55413095     0.74906654
 c     -0.35413578     1.28344891    -0.36390692
 c      1.22812730     0.79761849    -0.42092104
 h     -0.14660732    -2.19211925    -0.22577993
 h     -1.87435893     2.39107441     0.58092545
 h     -0.81346272     1.60300662    -1.26529554
 h      1.71846981     1.82792142    -0.74634032
 o      2.26652420    -1.40493579     0.23901002
 h      3.15479740    -1.08027262    -0.07075507
 c     -2.52352894    -0.56123622    -0.47222663
 h     -2.42275452    -0.88029616    -1.59602839
 h     -3.10735985    -1.12703161     0.26544961
 h     -3.07197838     0.46171830    -0.58581786
 h     -0.47928117     1.45459693     1.68260238
          17

 c      1.31787415    -0.41341783    -0.00390748
 c     -0.08439123    -0.93069415     0.07750155
 c     -1.15037110    -0.09756773     0.18247865
 c     -1.01025881     1.55412570     0.75124901
 c     -0.36520779     1.29549813    -0.37412844
 c      1.21840532     0.80204113    -0.40990031
 h     -0.16130085    -2.12987478    -0.23436961
 h     -1.89054999     2.38581112     0.50847621
 h     -0.78936335     1.59088243    -1.29027463
 h      1.77181823     1.80856465    -0.68354666
 o      2.27610081    -1.41284778     0.23096271
 h      3.17613604    -1.09939414    -0.04845887
 c     -2.53430420    -0.55811910    -0.46858020
 h     -2.39500108    -0.90807651    -1.61074270
 h     -3.09116321    -1.10061113     0.24150694
 h     -3.08155904     0.46425207    -0.58084331
 h     -0.45056882     1.47437544     1.68348277
          17

 c      1.32294693    -0.41973131    -0.00652631
 c     -0.07734500    -0.93904393     0.08704247
 c     -1.15865171    -0.10095233     0.18254956
 c     -1.01034194     1.55578221     0.75539332
 c     -0.37187851     1.30503036    -0.38675456
 c      1.20716164     0.81256882    -0.39986538
 h     -0.17800526    -2.03913162    -0.23285057
 h     -1.89317084     2.35518571     0.45043937
 h     -0.76912115     1.58116131    -1.32980491
 h      1.82580501     1.76434446    -0.61464715
 o      2.28533598    -1.41931925     0.22241550
 h      3.18942630    -1.12054052    -0.02312772
 c     -2.54384102    -0.55185954    -0.46670590
 h     -2.37009986    -0.93483457    -1.59948858
 h     -3.08298869    -1.08724646     0.22294550
 h     -3.08743330     0.45129204    -0.57503461
 h     -0.42534014     1.49803205     1.68795803
          17

 c      1.32797127    -0.42944719    -0.00828476
 c     -0.06972120    -0.94848403     0.09622224
 c     -1.16793749    -0.10415853     0.18135355
 c     -1.01255360     1.55887380     0.76089466
 c     -0.37411529     1.31198113    -0.40145801
 c      1.19470623     0.82801009    -0.39041652
 h     -0.19685383    -1.93586217    -0.22367356
 h     -1.88315378     2.30150581     0.41057578
 h     -0.75282377     1.57334326    -1.38013784
 h      1.87889216     1.70077748    -0.54225822
 o      2.29394927    -1.42444099     0.21348442
 h      3.19757284    -1.14151029     0.00359801
 c     -2.55132871    -0.54246912    -0.46721178
 h     -2.35002781    -0.95861144    -1.56199573
 h     -3.08876954    -1.09316556     0.21752286
 h     -3.09092971     0.42619008    -0.56975512
 h     -0.40611639     1.52571614     1.69284271
          17

 c      1.33268391    -0.44153967    -0.00943387
 c     -0.06177804    -0.95619655     0.10551884
 c     -1.17758317    -0.10709554     0.17903364
 c     -1.01637717     1.56290453     0.76700211
 c     -0.37219413     1.31648009    -0.41801160
 c      1.18125617     0.84650390    -0.38104528
 h     -0.22031310    -1.85179727    -0.21490023
 h     -1.86442049     2.22988595     0.39103365
 h     -0.73903510     1.56590404    -1.43357360
 h      1.93188307     1.62697305    -0.46932270
 o      2.30157185    -1.42836780     0.20430099
 h      3.20542068    -1.15964895     0.02993246
 c     -2.55649044    -0.53079366    -0.46962879
 h     -2.33583699    -0.97859946    -1.50228518
 h     -3.10731614    -1.11734664     0.22449551
 h     -3.09527577     0.39592096    -0.56663322
 h     -0.39487855     1.55719334     1.69556954
          17

 c      1.33674973    -0.45489008    -0.01024312
 c     -0.05346113    -0.95872963     0.11580962
 c     -1.18694019    -0.10957743     0.17577764
 c     -1.02095541     1.56708409     0.77297167
 c     -0.36655390     1.31875657    -0.43611482
 c      1.16697378     0.86598542    -0.37129803
 h     -0.25425344    -1.82729059    -0.21946656
 h     -1.84508846     2.14880360     0.39139527
 h     -0.72614843     1.55730310    -1.48192816
 h      1.98739067     1.55328183    -0.39824603
 o      2.30789265    -1.43126337     0.19496787
 h      3.21737840    -1.17265522     0.05462741
 c     -2.55952553    -0.51835022    -0.47249389
 h     -2.32729696    -0.99583172    -1.42917674
 h     -3.13142893    -1.15190430     0.23599201
 h     -3.10542458     0.37023035    -0.56742578
 h     -0.39273332     1.59191710     1.69474336
          17

 c      1.33982947    -0.46845976    -0.01095031
 c     -0.04499037    -0.95553712     0.12714718
 c     -1.19542283    -0.11131540     0.17181285
 c     -1.02502288     1.57034083     0.77824265
 c     -0.35773250     1.31909133    -0.45529481
 c      1.15223600     0.88474719    -0.36088426
 h     -0.30069999    -1.86999021    -0.24033941
 h     -1.83873872     2.07008192     0.40759501
 h     -0.71307764     1.54649815    -1.51904155
 h      2.04653681     1.48716178    -0.33032720
 o      2.31283263    -1.43324738     0.18553332
 h      3.23456909    -1.17938209     0.07735586
 c     -2.56083541    -0.50651548    -0.47391263
 h     -2.32254985    -1.01420545    -1.35656073
 h     -3.15315559    -1.18717051     0.24364997
 h     -3.12632516     0.35811932    -0.57366279
 h     -0.39970649     1.62912671     1.69038865
          17

 c      1.34163501    -0.48137306    -0.01174724
 c     -0.03744409    -0.94970104     0.13827991
 c     -1.20251748    -0.11198352     0.16738183
 c     -1.02714918     1.57160272     0.78241619
 c     -0.34636134     1.31780067    -0.47491255
 c      1.13791721     0.90171187    -0.34964872
 h     -0.35096543    -1.94586792    -0.26443925
 h     -1.86168740     2.00557894     0.43299986
 h     -0.69937982     1.53300207    -1.54172210
 h      2.10530727     1.43116742    -0.26625593
 o      2.31660041    -1.43437755     0.17600590
 h      3.25386429    -1.18002468     0.09844848
 c     -2.56101654    -0.49577463    -0.47215601
 h     -2.31847351    -1.04022088    -1.30060524
 h     -3.16697162    -1.21541913     0.24248447
 h     -3.15949796     0.36243885    -0.58614734
 h     -0.41457729     1.66793524     1.68404066
          17

 c      1.34193830    -0.49295670    -0.01278520
 c     -0.03199242    -0.94419670     0.14803453
 c     -1.20776387    -0.11131585     0.16271324
 c     -1.02672467     1.57041418     0.78485466
 c     -0.33314194     1.31521946    -0.49419919
 c      1.12526065     0.91624734    -0.33748500
 h     -0.39467902    -2.02224403    -0.27895774
 h     -1.92130813     1.95988027     0.46384018
 h     -0.68524886     1.51679889    -1.54989230
 h      2.15552835     1.38516426    -0.20690175
 o      2.31956541    -1.43467156     0.16639103
 h      3.26981057    -1.17557414     0.11828668
 c     -2.56082388    -0.48584195    -0.46638709
 h     -2.31281606    -1.07864933    -1.27160061
 h     -3.17014668    -1.23176898     0.23114113
 h     -3.20102991     0.37798640    -0.60460143
 h     -0.43482784     1.70742128     1.67860688
          17

 c      1.34056982    -0.50273886    -0.01417963
 c     -0.02937462    -0.94064811     0.15583024
 c     -1.21076966    -0.10913348     0.15800338
 c     -1.02475739     1.56713411     0.78451234
 c     -0.31877391     1.31166557    -0.51228694
 c      1.11547171     0.92789654    -0.32431074
 h     -0.42562961    -2.08184416    -0.27758655
 h     -2.00623479     1.92802407     0.50236386
 h     -0.67156756     1.49830995    -1.54651184
 h      2.18908367     1.34907103    -0.15332127
 o      2.32206588    -1.43413929     0.15671202
 h      3.27753899    -1.16708537     0.13694205
 c     -2.56084987    -0.47651605    -0.45714423
 h     -2.30654816    -1.12656838    -1.26713959
 h     -3.16223593    -1.23395726     0.21102799
 h     -3.24356060     0.39558269    -0.62771955
 h     -0.45717269     1.74671756     1.67749585
          17

 c      1.33741997    -0.51042540    -0.01600862
 c     -0.02993819    -0.93979896     0.16147289
 c     -1.21124636    -0.10532842     0.15340527
 c     -1.02305339     1.56236601     0.78053766
 c     -0.30386175     1.30740441    -0.52824769
 c      1.10943482     0.93627711    -0.31008504
 h     -0.44102229    -2.11715977    -0.25823776
 h     -2.09507773     1.90250828     0.55168559
 h     -0.65994290     1.47835333    -1.53727228
 h      2.20071731     1.32364209    -0.10635895
 o      2.32427615    -1.43280285     0.14700691
 h      3.27469873    -1.15518917     0.15420224
 c     -2.56133685    -0.46801037    -0.44588464
 h     -2.30288102    -1.17436077    -1.27634271
 h     -3.14475873    -1.22224931     0.18565641
 h     -3.27970860     0.40703567    -0.65357221
 h     -0.47891809     1.78488288     1.68271483
          17

 c      1.33244012    -0.51587080    -0.01831000
 c     -0.03376177    -0.94195978     0.16495622
 c     -1.20903770    -0.09985094     0.14902329
 c     -1.02302817     1.55655844     0.77277662
 c     -0.28886445     1.30264187    -0.54118342
 c      1.10761673     0.94108151    -0.29482433
 h     -0.43995896    -2.12529155    -0.22083381
 h     -2.16956930     1.87850024     0.61152860
 h     -0.65244344     1.45792969    -1.52949132
 h      2.18871584     1.31019937    -0.06637878
 o      2.32615512    -1.43070488     0.13731384
 h      3.26213628    -1.13986090     0.16978846
 c     -2.56221685    -0.46056024    -0.43420481
 h     -2.30459127    -1.21201481    -1.28839008
 h     -3.12127064    -1.19982832     0.16047042
 h     -3.30402295     0.40727167    -0.68008559
 h     -0.49914081     1.82046925     1.69311639
          17

 c      1.32564356    -0.51905074    -0.02108020
 c     -0.04071894    -0.94718562     0.16637906
 c     -1.20413026    -0.09270704     0.14491213
 c     -1.02538024     1.55001445     0.76171316
 c     -0.27413189     1.29755053    -0.55041669
 c      1.11002937     0.94207966    -0.27861808
 h     -0.42274778    -2.10593142    -0.16642315
 h     -2.21860171     1.85399681     0.67864820
 h     -0.65074884     1.43778565    -1.52958125
 h      2.15500551     1.31038187    -0.03308702
 o      2.32745931    -1.42791045     0.12765604
 h      3.24362746    -1.12036648     0.18359283
 c     -2.56313855    -0.45408390    -0.42350303
 h     -2.31293544    -1.23281001    -1.29612075
 h     -3.09747997    -1.17320400     0.14281047
 h     -3.31348562     0.39444618    -0.70541025
 h     -0.51851227     1.85125613     1.70451736
          17

 c      1.31710728    -0.52003971    -0.02427555
 c     -0.05047382    -0.95523528     0.16594341
 c     -1.19664965    -0.08396039     0.14107809
 c     -1.03027710     1.54296517     0.74816166
 c     -0.26000588     1.29230209    -0.55572608
 c      1.11617815     0.93909453    -0.26165543
 h     -0.39104272    -2.06179170    -0.09718521
 h     -2.23708578     1.82863454     0.74835318
 h     -0.65491943     1.41800135    -1.53987627
 h      2.10557004     1.32622341    -0.00525851
 o      2.32782795    -1.42449596     0.11803427
 h      3.22455605    -1.09548616     0.19581504
 c     -2.56351813    -0.44822238    -0.41489784
 h     -2.32787996    -1.23361773    -1.29577460
 h     -3.08032006    -1.15111451     0.14091334
 h     -3.30755358     0.36960404    -0.72819822
 h     -0.53810904     1.87456712     1.71157830
          17

 c      1.30697414    -0.51899999    -0.02781616
 c     -0.06240902    -0.96529583     0.16400242
 c     -1.18684539    -0.07373755     0.13747903
 c     -1.03755951     1.53558151     0.73299576
 c     -0.24689109     1.28706518    -0.55742211
 c      1.12504290     0.93196612    -0.24425349
 h     -0.34877351    -2.00167095    -0.01693462
 h     -2.22446116     1.80291074     0.81546216
 h     -0.66278953     1.39802724    -1.55742581
 h      2.05062904     1.36044620     0.01956850
 o      2.32694837    -1.42051032     0.10843499
 h      3.20939071    -1.06422831     0.20685811
 c     -2.56276325    -0.44275315    -0.40901664
 h     -2.34849371    -1.21427443    -1.28606758
 h     -3.07481825    -1.14019541     0.16069683
 h     -3.28830504     0.33658348    -0.74789251
 h     -0.55834110     1.88791221     1.70982270
          17

 c      1.29545908    -0.51618597    -0.03159178
 c     -0.07552695    -0.97546133     0.16108503
 c     -1.17507211    -0.06223757     0.13402120
 c     -1.04680379     1.52795012     0.71698543
 c     -0.23522813     1.28196517    -0.55616159
 c      1.13530625     0.92058864    -0.22682710
 h     -0.30346283    -1.94640612     0.06874129
 h     -2.18434119     1.77794043     0.87487211
 h     -0.67069113     1.37718305    -1.57601437
 h      2.00209661     1.41609375     0.04471300
 o      2.32472727    -1.41591638     0.09885555
 h      3.19908159    -1.02687074     0.21695991
 c     -2.56055240    -0.43805093    -0.40566286
 h     -2.37308963    -1.17739432    -1.26791053
 h     -3.08053009    -1.13981441     0.20178678
 h     -3.26068730     0.30208965    -0.76504625
 h     -0.57846283     1.88950720     1.69680115
          17

 c      1.28286059    -0.51197381    -0.03547207
 c     -0.08856799    -0.98262692     0.15768498
 c     -1.16177785    -0.04973375     0.13055700
 c     -1.05725261     1.52003742     0.70069032
 c     -0.22541394     1.27704653    -0.55267670
 c      1.14598474     0.90520096    -0.20972093
 h     -0.26509287    -1.93022944     0.15522277
 h     -2.12541010     1.75560581     0.92225901
 h     -0.67482840     1.35514413    -1.58932876
 h      1.96651307     1.49360455     0.07235176
 o      2.32132341    -1.41056404     0.08932615
 h      3.19061688    -0.98548413     0.22586972
 c     -2.55684202    -0.43495811    -0.40375003
 h     -2.39917624    -1.12887999    -1.24500470
 h     -3.09199564    -1.14256189     0.25733755
 h     -3.23215441     0.27514097    -0.78137065
 h     -0.59647119     1.87855314     1.67253622
          17

 c      1.26957711    -0.50689521    -0.03932164
 c     -0.10068479    -0.98481311     0.15388537
 c     -1.14750825    -0.03653418     0.12689792
 c     -1.06769477     1.51165303     0.68434505
 c     -0.21773215     1.27226827    -0.54759992
 c      1.15690766     0.88683827    -0.19302311
 h     -0.23851969    -1.97409294     0.24340564
 h     -2.06285315     1.73892363     0.95530673
 h     -0.67229311     1.33212064    -1.59302743
 h      1.93996983     1.58631747     0.10133958
 o      2.31701236    -1.40423445     0.07990688
 h      3.17919817    -0.94333358     0.23291672
 c     -2.55173949    -0.43406472    -0.40162835
 h     -2.42350279    -1.07852392    -1.22484103
 h     -3.10260741    -1.13973554     0.31790130
 h     -3.21035502     0.26459189    -0.79877989
 h     -0.60919234     1.85533523     1.63959618
          17

 c      1.25609854    -0.50165442    -0.04301005
 c     -0.11174906    -0.98379544     0.14980215
 c     -1.13290124    -0.02292742     0.12284887
 c     -1.07653304     1.50245811     0.66777775
 c     -0.21229302     1.26752683    -0.54139686
 c      1.16832672     0.86733350    -0.17663077
 h     -0.22027462    -2.05545748     0.33407243
 h     -2.01742427     1.73211678     0.97501110
 h     -0.66150242     1.30878568    -1.58549177
 h      1.91325666     1.68101324     0.12812488
 o      2.31201984    -1.39672367     0.07066523
 h      3.16094982    -0.90367555     0.23737256
 c     -2.54557711    -0.43512565    -0.39762301
 h     -2.44272760    -1.03873452    -1.21809418
 h     -3.10734565    -1.12527190     0.37493460
 h     -3.19895661     0.27481509    -0.81724380
 h     -0.61263874     1.82112648     1.60278247
          17

 c      1.24294361    -0.49712115    -0.04641149
 c     -0.12170187    -0.98256922     0.14602736
 c     -1.11862652    -0.00920435     0.11824233
 c     -1.08245460     1.49213921     0.65061681
 c     -0.20898007     1.26268285    -0.53435346
 c      1.18027956     0.84879483    -0.16045823
 h     -0.20665954    -2.13805733     0.42205583
 h     -2.00689287     1.73916114     0.98453819
 h     -0.64232180     1.28609538    -1.56797854
 h      1.87969090     1.76373883     0.14942216
 o      2.30643184    -1.38791368     0.06165239
 h      3.13451537    -0.86874768     0.23880352
 c     -2.53894295    -0.43724889    -0.39075348
 h     -2.45488374    -1.01910515    -1.23302643
 h     -3.10335143    -1.09649036     0.42222552
 h     -3.19541575     0.30315233    -0.83348255
 h     -0.60294415     1.77778532     1.56802669
          17

 c      1.23058680    -0.49424676    -0.04941189
 c     -0.13034973    -0.98296517     0.14322408
 c     -1.10530044     0.00427625     0.11294881
 c     -1.08544065     1.48075675     0.63290136
 c     -0.20743031     1.25758332    -0.52659282
 c      1.19242952     0.83313689    -0.14452536
 h     -0.19654939    -2.19935807     0.50084085
 h     -2.03278400     1.76064923     0.98449325
 h     -0.61603763     1.26510995    -1.54461751
 h      1.83733080     1.82405216     0.16347754
 o      2.30017938    -1.37781568     0.05288812
 h      3.10150225    -0.83919343     0.23728996
 c     -2.53242475    -0.43965071    -0.38133641
 h     -2.46033651    -1.02024647    -1.26736652
 h     -3.08971051    -1.05355129     0.45624401
 h     -3.19343619     0.34204752    -0.84246447
 h     -0.57798739     1.72709109     1.54024845
          17

 c      1.21940364    -0.49389383    -0.05192715
 c     -0.13750091    -0.98570039     0.14187990
 c     -1.09342624     0.01704428     0.10686556
 c     -1.08668372     1.46889129     0.61542106
 c     -0.20707354     1.25208388    -0.51812023
 c      1.20420619     0.82184126    -0.12892850
 h     -0.19002545    -2.22954870     0.56559439
 h     -2.07993174     1.79270883     0.97137970
 h     -0.58509151     1.24683244    -1.52203672
 h      1.78770603     1.85587617     0.16997087
 o      2.29307018    -1.36658856     0.04435583
 h      3.06615380    -0.81389742     0.23349405
 c     -2.52635871    -0.44193211    -0.37075846
 h     -2.46099014    -1.03506430    -1.30874385
 h     -3.06734707    -0.99896237     0.47637389
 h     -3.18683930     0.38303589    -0.83992684
 h     -0.53902662     1.67028230     1.52104668
          17

 c      1.20963996    -0.49663461    -0.05391508
 c     -0.14303840    -0.99088615     0.14231726
 c     -1.08336688     0.02851676     0.09990170
 c     -1.08749027     1.45739153     0.59939736
 c     -0.20723852     1.24607056    -0.50893516
 c      1.21494476     0.81579399    -0.11379631
 h     -0.18749124    -2.22547895     0.61318486
 h     -2.12917679     1.82955778     0.94165560
 h     -0.55234772     1.23208579    -1.50787418
 h      1.73444221     1.85716901     0.16967894
 o      2.28486860    -1.35451700     0.03601180
 h      3.03417890    -0.79043300     0.22849407
 c     -2.52074782    -0.44376832    -0.36068974
 h     -2.45899914    -1.05509843    -1.34311694
 h     -3.03918780    -0.93738946     0.48540363
 h     -3.17154447     0.41920923    -0.82366019
 h     -0.49101882     1.60832378     1.50814314
          17

 c      1.20140407    -0.50258963    -0.05537252
 c     -0.14692307    -0.99830938     0.14474121
 c     -1.07533759     0.03803789     0.09197193
 c     -1.08866205     1.44706236     0.58603885
 c     -0.20730379     1.23947337    -0.49924554
 c      1.22392922     0.81510934    -0.09928590
 h     -0.18942408    -2.18746494     0.64171883
 h     -2.16595030     1.86598434     0.89446140
 h     -0.51990380     1.22149856    -1.50770221
 h      1.68275725     1.83021283     0.16442689
 o      2.27543728    -1.34193219     0.02781484
 h      3.01057270    -0.76642114     0.22328749
 c     -2.51527073    -0.44469790    -0.35263219
 h     -2.45620505    -1.07413511    -1.36035675
 h     -3.01025938    -0.87533516     0.49000105
 h     -3.14586329     0.44601893    -0.79361019
 h     -0.44115151     1.54264289     1.49722445
          17

 c      1.19467506    -0.51137824    -0.05631703
 c     -0.14917293    -1.00749181     0.14923941
 c     -1.06940787     0.04494677     0.08300016
 c     -1.09053024     1.43850492     0.57626392
 c     -0.20681292     1.23227087    -0.48966817
 c      1.23034740     0.81893525    -0.08563079
 h     -0.19635385    -2.11881924     0.65057926
 h     -2.18161404     1.89816301     0.83146782
 h     -0.48824103     1.21558099    -1.52187712
 h      1.63976942     1.78337664     0.15744393
 o      2.26489115    -1.32910131     0.01976569
 h      2.99722444    -0.74135877     0.21813740
 c     -2.50938454    -0.44422198    -0.34777280
 h     -2.45406686    -1.08857228    -1.35507341
 h     -2.98677472    -0.81981322     0.49966917
 h     -3.11029059     0.46149269    -0.75164533
 h     -0.39670864     1.47556135     1.48446913
          17

 c      1.18931409    -0.52220814    -0.05676457
 c     -0.14983681    -1.01753995     0.15569023
 c     -1.06551221     0.04866018     0.07292912
 c     -1.09312671     1.43206785     0.57056806
 c     -0.20547804     1.22449511    -0.48117808
 c      1.23321104     0.82531884    -0.07321538
 h     -0.20895162    -2.02789787     0.64150716
 h     -2.17242201     1.92369375     0.75601509
 h     -0.45658605     1.21473547    -1.54523791
 h      1.61511437     1.73374163     0.15390858
 o      2.25364741    -1.31618268     0.01192225
 h      2.99218876    -0.71735784     0.21231757
 c     -2.50257337    -0.44209658    -0.34666424
 h     -2.45369484    -1.09693174    -1.32599069
 h     -2.97331207    -0.77570427     0.52219481
 h     -3.06740070     0.46655723    -0.70138117
 h     -0.36355449     1.41014135     1.46801868
          17

 c      1.18507082    -0.53407128    -0.05671445
 c     -0.14895055    -1.02673151     0.16351963
 c     -1.06347301     0.04875414     0.06173208
 c     -1.09624365     1.42782727     0.56898306
 c     -0.20311058     1.21623974    -0.47479044
 c      1.23142082     0.83156330    -0.06255552
 h     -0.22840815    -1.93327268     0.62144707
 h     -2.13886250     1.94168042     0.67249955
 h     -0.42404376     1.21914327    -1.57000834
 h      1.61994728     1.70503720     0.16038337
 o      2.24232829    -1.30329640     0.00437403
 h      2.99129121    -0.69796838     0.20453399
 c     -2.49460574    -0.43854801    -0.34876152
 h     -2.45586645    -1.09978018    -1.27579438
 h     -2.96973453    -0.74376734     0.55775205
 h     -3.02187303     0.46552451    -0.64794348
 h     -0.34553016     1.34973617     1.44822589
          17

 c      1.18158923    -0.54595910    -0.05614709
 c     -0.14643542    -1.03208510     0.17139763
 c     -1.06303893     0.04503750     0.04942296
 c     -1.09938131     1.42555337     0.57110131
 c     -0.19958288     1.20765950    -0.47123403
 c      1.22431494     0.83581363    -0.05397582
 h     -0.25753842    -1.86920766     0.60611360
 h     -2.08595211     1.95319858     0.58588528
 h     -0.39037273     1.22868450    -1.58910005
 h      1.66058471     1.71107791     0.18079005
 o      2.23161213    -1.29063541    -0.00279748
 h      2.99049062    -0.68626218     0.19359758
 c     -2.48552383    -0.43411652    -0.35241429
 h     -2.46106109    -1.10038881    -1.21171551
 h     -2.97157095    -0.72167642     0.59865939
 h     -2.98014733     0.46592531    -0.59726638
 h     -0.34441887     1.29755882     1.42733691
          17

 c      1.17844674    -0.55697240    -0.05503573
 c     -0.14207434    -1.03065112     0.17780583
 c     -1.06393436     0.03762122     0.03605732
 c     -1.10168497     1.42467622     0.57617156
 c     -0.19485765     1.19895820    -0.47079915
 c      1.21238844     0.83850357    -0.04723969
 h     -0.30102879    -1.87115135     0.61331970
 h     -2.02386074     1.96206927     0.50087260
 h     -0.35609849     1.24299753    -1.59791852
 h      1.73061567     1.73969893     0.21210009
 o      2.22211840    -1.27853000    -0.00954448
 h      2.98748049    -0.68353249     0.17886974
 c     -2.47548227    -0.42916942    -0.35543625
 h     -2.46962205    -1.10567608    -1.14583663
 h     -2.97328331    -0.70646345     0.63500909
 h     -2.94883213     0.47603826    -0.55468903
 h     -0.36006091     1.25635587     1.40913415
          17

 c      1.17525622    -0.56628281    -0.05336982
 c     -0.13610983    -1.02324442     0.18299689
 c     -1.06589357     0.02695559     0.02172227
 c     -1.10208285     1.42435238     0.58326336
 c     -0.18903529     1.19037035    -0.47334018
 c      1.19704013     0.84113594    -0.04177165
 h     -0.35851249    -1.93245864     0.63996863
 h     -1.96661641     1.97484154     0.42057818
 h     -0.32230806     1.26164462    -1.59490581
 h      1.81465649     1.76688315     0.24727523
 o      2.21432761    -1.26744674    -0.01586139
 h      2.98234562    -0.68885186     0.16040564
 c     -2.46475416    -0.42347132    -0.35585972
 h     -2.48211327    -1.12516237    -1.09230767
 h     -2.97065005    -0.69577624     0.65937407
 h     -2.93191585     0.49983021    -0.52350972
 h     -0.39035841     1.22808491     1.39868207
          17

 c      1.17175468    -0.57311881    -0.05116605
 c     -0.12956203    -1.01356994     0.18856489
 c     -1.06863656     0.01376217     0.00653242
 c     -1.09984962     1.42380709     0.59138989
 c     -0.18236655     1.18212596    -0.47833877
 c      1.17982342     0.84466085    -0.03705335
 h     -0.42082442    -2.01439153     0.66733088
 h     -1.92601161     1.99778018     0.34604844
 h     -0.29042102     1.28430610    -1.58161640
 h      1.89762542     1.77538216     0.28022240
 o      2.20852222    -1.25793116    -0.02178100
 h      2.97755528    -0.69927692     0.13887104
 c     -2.45382258    -0.41644232    -0.35273545
 h     -2.49944112    -1.16467951    -1.05942054
 h     -2.96133809    -0.68797634     0.66818834
 h     -2.92912265     0.53363525    -0.50477804
 h     -0.43129421     1.21350238     1.40200648
          17

 c      1.16783748    -0.57684294    -0.04845672
 c     -0.12351798    -1.00462994     0.19561807
 c     -1.07181105    -0.00108826    -0.00936457
 c     -1.09522192     1.42283401     0.59944940
 c     -0.17523322     1.17441324    -0.48497259
 c      1.16212316     0.84923137    -0.03272692
 h     -0.47809447    -2.08727138     0.68260979
 h     -1.90407969     2.03164523     0.27848806
 h     -0.26200111     1.31099567    -1.56257394
 h      1.96843399     1.75748006     0.30710925
 o      2.20477440    -1.25050541    -0.02735659
 h      2.97712769    -0.71072109     0.11522810
 c     -2.44338490    -0.40799277    -0.34652597
 h     -2.52197996    -1.21921652    -1.04376161
 h     -2.94475228    -0.68198339     0.66148832
 h     -2.93706343     0.56861134    -0.49814146
 h     -0.47764678     1.21195056     1.42513150
          17

 c      1.16357068    -0.57703916    -0.04527222
 c     -0.11875313    -0.99811585     0.20456773
 c     -1.07495876    -0.01666566    -0.02578882
 c     -1.08916178     1.42183847     0.60627685
 c     -0.16812722     1.16736286    -0.49222394
 c      1.14513743     0.85450365    -0.02854820
 h     -0.52380453    -2.13661943     0.68122343
 h     -1.89382483     2.07077346     0.22154846
 h     -0.23854991     1.34225424    -1.54447017
 h      2.01971855     1.71170410     0.32581053
 o      2.20302175    -1.24553412    -0.03263076
 h      2.98459517    -0.71957473     0.09022509
 c     -2.43426282    -0.39869926    -0.33857782
 h     -2.54862744    -1.27565852    -1.03526739
 h     -2.92192692    -0.67729565     0.64250439
 h     -2.95139499     0.59562661    -0.50252011
 h     -0.52518477     1.22193558     1.47156851
          17

 c      1.15917762    -0.57356871    -0.04162607
 c     -0.11575251    -0.99491990     0.21544502
 c     -1.07752603    -0.03205501    -0.04254335
 c     -1.08252356     1.42137426     0.61110069
 c     -0.16161953     1.16105809    -0.49910737
 c      1.12989360     0.85988947    -0.02434196
 h     -0.55416693    -2.15653427     0.66283527
 h     -1.88652151     2.10749411     0.18001207
 h     -0.22125105     1.37908061    -1.53396799
 h      2.04700235     1.64025340     0.33530675
 o      2.20320150    -1.24310533    -0.03760953
 h      3.00048069    -0.72442521     0.06399458
 c     -2.42723267    -0.38929746    -0.33039912
 h     -2.57718841    -1.32120365    -1.02521009
 h     -2.89557269    -0.67418596     0.61753698
 h     -2.96817293     0.60814540    -0.51639275
 h     -0.57320282     1.24227970     1.53874457
          17

 c      1.15498506    -0.56659329    -0.03750496
 c     -0.11477584    -0.99547703     0.22808443
 c     -1.07891849    -0.04642999    -0.05943857
 c     -1.07569128     1.42182186     0.61389461
 c     -0.15630612     1.15558061    -0.50499340
 c      1.11720028     0.86467442    -0.02000170
 h     -0.56702959    -2.14529189     0.62897900
 h     -1.87625203     2.13577101     0.15742335
 h     -0.21073135     1.42230063    -1.53435836
 h      2.04858592     1.54805084     0.33551312
 o      2.20531496    -1.24301110    -0.04226677
 h      3.02144217    -0.72648694     0.03616062
 c     -2.42286764    -0.38034159    -0.32336944
 h     -2.60529958    -1.34755633    -1.00887506
 h     -2.86991136    -0.67381104     0.59556629
 h     -2.98441195     0.60292820    -0.53798761
 h     -0.62425885     1.27243388     1.61698852
          17

 c      1.15133821    -0.55657585    -0.03286466
 c     -0.11587031    -0.99985011     0.24216540
 c     -1.07858936    -0.05911233    -0.07631126
 c     -1.06878074     1.42339302     0.61520843
 c     -0.15273458     1.15107647    -0.50980238
 c      1.10749329     0.86803418    -0.01554196
 h     -0.56149222    -2.10408057     0.58234835
 h     -1.86046017     2.15212971     0.15515689
 h     -0.20697528     1.47158575    -1.54343624
 h      2.02672823     1.44302478     0.32765134
 o      2.20935475    -1.24484513    -0.04657239
 h      3.04206079    -0.72836920     0.00633564
 c     -2.42149075    -0.37219555    -0.31859501
 h     -2.63097111    -1.35099520    -0.98488975
 h     -2.84958252    -0.67772890     0.58620604
 h     -2.99836645     0.57992099    -0.56550247
 h     -0.68114974     1.31159067     1.69312948
          17

 c      1.14851296    -0.54426736    -0.02763190
 c     -0.11881506    -1.00760011     0.25717082
 c     -1.07613859    -0.06960614    -0.09302964
 c     -1.06186707     1.42620351     0.61578804
 c     -0.15132440     1.14777526    -0.51387493
 c      1.10054074     0.86899811    -0.01120394
 h     -0.53850549    -2.03838926     0.52709376
 h     -1.83934393     2.15552028     0.17242524
 h     -0.20944514     1.52500903    -1.55477281
 h      1.99056583     1.33704484     0.31524630
 o      2.21519039    -1.24813391    -0.05051233
 h      3.05753845    -0.73243130    -0.02551650
 c     -2.42324612    -0.36518888    -0.31660314
 h     -2.65278083    -1.33157779    -0.95422923
 h     -2.83743231    -0.68646832     0.59536000
 h     -3.00980790     0.54213877    -0.59738270
 h     -0.74464816     1.35794670     1.75522701
          17

 c      1.14665996    -0.53068057    -0.02171264
 c     -0.12296898    -1.01738021     0.27230134
 c     -1.07139761    -0.07761300    -0.10948289
 c     -1.05501277     1.43026224     0.61634594
 c     -0.15230952     1.14593763    -0.51765126
 c      1.09513541     0.86649093    -0.00756077
 h     -0.50290915    -1.96279553     0.46973569
 h     -1.81555495     2.14729330     0.20637180
 h     -0.21731589     1.57955400    -1.56104616
 h      1.95944250     1.24587786     0.30520788
 o      2.22251241    -1.25243220    -0.05408744
 h      3.06546819    -0.73977087    -0.05907328
 c     -2.42814010    -0.35973062    -0.31704676
 h     -2.67003052    -1.29305293    -0.91984512
 h     -2.83291486    -0.69810336     0.62157843
 h     -3.02029079     0.49558199    -0.63265072
 h     -0.81325201     1.40876993     1.79503330
          17

 c      1.14580701    -0.51704528    -0.01500613
 c     -0.12705311    -1.02631541     0.28645835
 c     -1.06448345    -0.08302566    -0.12556920
 c     -1.04818639     1.43540544     0.61749718
 c     -0.15574428     1.14578023    -0.52143257
 c      1.08950133     0.85975804    -0.00536036
 h     -0.46652461    -1.90857805     0.41948547
 h     -1.79430142     2.13146676     0.25207995
 h     -0.22969360     1.63203923    -1.55665673
 h      1.95824697     1.18441421     0.30603504
 o      2.23084328    -1.25737687    -0.05729944
 h      3.06637777    -0.74990772    -0.09387391
 c     -2.43592016    -0.35615459    -0.31877727
 h     -2.68308074    -1.24375026    -0.88691633
 h     -2.83304828    -0.70860525     0.65726359
 h     -3.03302409     0.44857293    -0.67112866
 h     -0.88382521     1.46080358     1.80848400
          17

 c      1.14594178    -0.50470832    -0.00742737
 c     -0.12946411    -1.03057931     0.29863693
 c     -1.05580956    -0.08589158    -0.14119294
 c     -1.04121534     1.44126890     0.61971222
 c     -0.16156802     1.14743343    -0.52530400
 c      1.08313582     0.84913338    -0.00487142
 h     -0.44519629    -1.91773707     0.38411595
 h     -1.78314070     2.11457984     0.30291701
 h     -0.24575076     1.67986461    -1.53877178
 h      1.99593985     1.15744121     0.32024797
 o      2.23959284    -1.26271398    -0.06013399
 h      3.06334245    -0.76095883    -0.12960246
 c     -2.44597893    -0.35432431    -0.32023157
 h     -2.69377845    -1.19749041    -0.86317282
 h     -2.83467500    -0.71367125     0.69313249
 h     -3.05163639     0.40962828    -0.71311232
 h     -0.95220331     1.51060853     1.79565702
          17

 c      1.14713647    -0.49497411     0.00106718
 c     -0.12984101    -1.02941607     0.30859465
 c     -1.04603963    -0.08634115    -0.15627859
 c     -1.03391570     1.44742298     0.62315780
 c     -0.16963893     1.15092346    -0.52913565
 c      1.07766835     0.83606052    -0.00560154
 h     -0.44089594    -1.99663124     0.36302273
 h     -1.78992604     2.10367363     0.35189862
 h     -0.26478642     1.72150558    -1.50746906
 h      2.05511337     1.15880620     0.34101090
 o      2.24815647    -1.26829246    -0.06254962
 h      3.06068794    -0.77031488    -0.16628055
 c     -2.45755242    -0.35345388    -0.31994586
 h     -2.70509949    -1.17108868    -0.85744353
 h     -2.83577150    -0.71018998     0.72151831
 h     -3.07775688     0.38406192    -0.75815621
 h     -1.01365623     1.55489329     1.76109327
          17

 c      1.14957960    -0.48898711     0.01047519
 c     -0.12915744    -1.02608544     0.31650095
 c     -1.03597264    -0.08455067    -0.17077416
 c     -1.02643161     1.45368933     0.62745350
 c     -0.17968485     1.15614013    -0.53257879
 c      1.07510874     0.82232849    -0.00692406
 h     -0.44074080    -2.10507824     0.35192539
 h     -1.81821534     2.10209543     0.39382623
 h     -0.28627430     1.75687975    -1.46564211
 h      2.11180520     1.17952415     0.35931779
 o      2.25605656    -1.27400554    -0.06448526
 h      3.06180980    -0.77585468    -0.20416568
 c     -2.47015159    -0.35269991    -0.31722836
 h     -2.71873027    -1.17496534    -0.87423339
 h     -2.83558948    -0.69670455     0.73751146
 h     -3.10926636     0.37186514    -0.80379916
 h     -1.06349524     1.59100385     1.71446926
          17

 c      1.15348621    -0.48767374     0.02076442
 c     -0.12816917    -1.02362881     0.32241987
 c     -1.02640464    -0.08076328    -0.18462460
 c     -1.01944745     1.46030047     0.63161012
 c     -0.19125326     1.16279097    -0.53508052
 c      1.07659318     0.80959987    -0.00850763
 h     -0.43514175    -2.20563258     0.34862358
 h     -1.86390491     2.10705824     0.42625357
 h     -0.30992399     1.78761182    -1.41875870
 h      2.14989126     1.21211322     0.36903922
 o      2.26307504    -1.27971364    -0.06589173
 h      3.06709835    -0.77719225    -0.24329095
 c     -2.48377587    -0.35199578    -0.31261236
 h     -2.73268125    -1.20467213    -0.90852479
 h     -2.83443067    -0.67333086     0.73917487
 h     -3.14117791     0.36894472    -0.84575397
 h     -1.09803597     1.61758588     1.67048379
          17

 c      1.15900381    -0.49163585     0.03187588
 c     -0.12714614    -1.02354248     0.32633964
 c     -1.01804218    -0.07530220    -0.19774618
 c     -1.01393762     1.46765721     0.63438872
 c     -0.20372391     1.17040435    -0.53597649
 c      1.08239520     0.79922993    -0.01029844
 h     -0.42087127    -2.27869095     0.35217119
 h     -1.91752327     2.11229453     0.44861674
 h     -0.33568399     1.81689027    -1.37401928
 h      2.16146967     1.25096304     0.36702171
 o      2.26927397    -1.28522640    -0.06676381
 h      3.07366131    -0.77593851    -0.28299973
 c     -2.49859614    -0.35187669    -0.30749232
 h     -2.74300383    -1.24606221    -0.94890822
 h     -2.83354246    -0.64159502     0.72778433
 h     -3.16808423     0.37004617    -0.87942006
 h     -1.11545403     1.63487352     1.64564297
          17

 c      1.16615507    -0.50100954     0.04371587
 c     -0.12613791    -1.02632820     0.32823661
 c     -1.01146227    -0.06856945    -0.21001774
 c     -1.01081301     1.47608067     0.63504091
 c     -0.21637250     1.17843702    -0.53469854
 c      1.09224247     0.79212703    -0.01239594
 h     -0.39789690    -2.31585904     0.36187784
 h     -1.96906299     2.11208646     0.46130312
 h     -0.36355485     1.84830389    -1.33832599
 h      2.14407274     1.29194233     0.35209524
 o      2.27488382    -1.29036292    -0.06714146
 h      3.07711778    -0.77471186    -0.32196142
 c     -2.51454197    -0.35279853    -0.30346377
 h     -2.74686233    -1.28560810    -0.98441704
 h     -2.83513411    -0.60427249     0.70824655
 h     -3.18598462     0.37085895    -0.90130383
 h     -1.11539932     1.64368484     1.65055843
          17

 c      1.17481727    -0.51537525     0.05614633
 c     -0.12512668    -1.03198392     0.32809155
 c     -1.00709151    -0.06103579    -0.22128140
 c     -1.01082434     1.48581379     0.63392406
 c     -0.22846309     1.18647928    -0.53103602
 c      1.10550570     0.78863689    -0.01497112
 h     -0.36748491    -2.31423818     0.37704190
 h     -2.01067035     2.10293086     0.46536167
 h     -0.39314830     1.88361080    -1.31550012
 h      2.09923902     1.33232731     0.32456205
 o      2.28016080    -1.29503210    -0.06708131
 h      3.07384070    -0.77580669    -0.35865873
 c     -2.53119054    -0.35489854    -0.30199467
 h     -2.74338547    -1.31450682    -1.00752413
 h     -2.84220574    -0.56495257     0.68894160
 h     -3.19294536     0.36885502    -0.90973382
 h     -1.09766098     1.64384146     1.68295983
          17

 c      1.18473433    -0.53377760     0.06898047
 c     -0.12406101    -1.04019440     0.32589720
 c     -1.00519629    -0.05321615    -0.23135089
 c     -1.01450960     1.49701507     0.63230687
 c     -0.23934285     1.19441220    -0.52525275
 c      1.12120324     0.78848394    -0.01824857
 h     -0.33163958    -2.27435848     0.39691268
 h     -2.03722547     2.08350125     0.46238011
 h     -0.42327676     1.92104550    -1.30480283
 h      2.03282920     1.37141558     0.28628268
 o      2.28529741    -1.29928296    -0.06662187
 h      3.06233581    -0.78032105    -0.39198245
 c     -2.54788223    -0.35813745    -0.30420103
 h     -2.73315503    -1.32828504    -1.01404810
 h     -2.85770104    -0.52701963     0.67930836
 h     -3.18917038     0.36353312    -0.90514960
 h     -1.06215300     1.63429562     1.72982508
          17

 c      1.19555086    -0.55485581     0.08198876
 c     -0.12283113    -1.05027805     0.32166144
 c     -1.00588285    -0.04562939    -0.24002767
 c     -1.02204925     1.50964755     0.63163687
 c     -0.24850738     1.20235881    -0.51793790
 c      1.13789050     0.79075190    -0.02253419
 h     -0.29323095    -2.20102984     0.42079435
 h     -2.04647772     2.05436925     0.45430737
 h     -0.45202256     1.95596071    -1.30218023
 h      1.95639428     1.41208280     0.24107917
 o      2.29039227    -1.30331818    -0.06575747
 h      3.04366277    -0.78783478    -0.42169744
 c     -2.56391399    -0.36250771    -0.31043184
 h     -2.71764434    -1.32577601    -1.00255864
 h     -2.88287567    -0.49243442     0.68457513
 h     -3.17698535     0.35659592    -0.89028174
 h     -1.01012565     1.61459409     1.77562262
          17

 c      1.20685373    -0.57704273     0.09491027
 c     -0.12121486    -1.06085758     0.31537941
 c     -1.00910881    -0.03875245    -0.24712089
 c     -1.03313346     1.52339404     0.63303067
 c     -0.25563187     1.21049169    -0.50973633
 c      1.15368712     0.79393548    -0.02820468
 h     -0.25652824    -2.10747329     0.44858628
 h     -2.03959049     2.01801893     0.44319087
 h     -0.47724578     1.98308783    -1.30282486
 h      1.88692839     1.46229876     0.19451027
 o      2.29546146    -1.30747372    -0.06442701
 h      3.02112519    -0.79652565    -0.44865972
 c     -2.57867423    -0.36807291    -0.31993279
 h     -2.69894169    -1.30894665    -0.97432478
 h     -2.91611078    -0.46157022     0.70175290
 h     -3.16073407     0.35204173    -0.87011495
 h     -0.94469948     1.58563955     1.80794042
          17

 c      1.21820447    -0.59877951     0.10746362
 c     -0.11883399    -1.06928693     0.30690794
 c     -1.01470717    -0.03297595    -0.25246537
 c     -1.04687306     1.53763429     0.63715224
 c     -0.26059114     1.21887338    -0.50116020
 c      1.16691016     0.79641543    -0.03551632
 h     -0.22771440    -2.02238138     0.48253852
 h     -2.02220165     1.97903060     0.43075420
 h     -0.49707398     1.99839822    -1.30299003
 h      1.83974390     1.53168181     0.15138254
 o      2.30049396    -1.31215836    -0.06252776
 h      2.99917973    -0.80380465    -0.47460215
 c     -2.59165440    -0.37473752    -0.33104550
 h     -2.67965415    -1.28383498    -0.93391449
 h     -2.95361053    -0.43429596     0.72179966
 h     -3.14599447     0.35544702    -0.85103109
 h     -0.87049565     1.54953614     1.81891923
          17

 c      1.22917029    -0.61868871     0.11934943
 c     -0.11526836    -1.07190146     0.29579747
 c     -1.02242052    -0.02855895    -0.25593764
 c     -1.06178184     1.55148223     0.64427862
 c     -0.26346002     1.22740096    -0.49252712
 c      1.17707991     0.79755443    -0.04434680
 h     -0.21365013    -1.98742897     0.52957245
 h     -2.00518054     1.94394735     0.41783644
 h     -0.51015788     1.99987483    -1.30065728
 h      1.81704768     1.62004928     0.11243017
 o      2.30554920    -1.31774904    -0.05996732
 h      2.98153186    -0.80756852    -0.50124504
 c     -2.60248256    -0.38183397    -0.34179461
 h     -2.66273785    -1.26202053    -0.88989236
 h     -2.99117322    -0.41085006     0.73515745
 h     -3.13747512     0.37141634    -0.83864633
 h     -0.79297716     1.50913743     1.80497957
          17

 c      1.23938080    -0.63564076     0.13025117
 c     -0.11049283    -1.06738052     0.28182892
 c     -1.03193792    -0.02558215    -0.25747466
 c     -1.07603116     1.56395299     0.65435570
 c     -0.26446966     1.23582675    -0.48396765
 c      1.18481668     0.79806744    -0.05431548
 h     -0.21693839    -2.01813475     0.59512273
 h     -2.00245170     1.91981238     0.40427711
 h     -0.51577481     1.98760661    -1.29561647
 h      1.80930108     1.71339753     0.07549094
 o      2.31084062    -1.32448122    -0.05673767
 h      2.96928644    -0.80756656    -0.52901358
 c     -2.61106799    -0.38790257    -0.35049599
 h     -2.65093992    -1.25959087    -0.85352626
 h     -3.02540027    -0.39184585     0.73529673
 h     -3.13649895     0.39991720    -0.83540565
 h     -0.71772182     1.46759196     1.76656684
          17

 c      1.24858219    -0.64875534     0.13985690
 c     -0.10506864    -1.05862536     0.26600164
 c     -1.04291610    -0.02395615    -0.25707665
 c     -1.08820107     1.57430608     0.66690531
 c     -0.26393322     1.24379544    -0.47545122
 c      1.19086288     0.79907234    -0.06508432
 h     -0.23372121    -2.08169096     0.67098286
 h     -2.02322888     1.91088680     0.39035418
 h     -0.51390684     1.96366309    -1.28942514
 h      1.80650391     1.79461879     0.03892763
 o      2.31670959    -1.33240264    -0.05294906
 h      2.96070327    -0.80575588    -0.55641987
 c     -2.61765259    -0.39138484    -0.35635270
 h     -2.64596166    -1.28823721    -0.83281541
 h     -3.05409098    -0.37789255     0.71957695
 h     -3.14066730     0.43518637    -0.84032199
 h     -0.64949876     1.42782998     1.70833941
          17

 c      1.25664725    -0.65741688     0.14789265
 c     -0.09972417    -1.04891812     0.24979951
 c     -1.05498232    -0.02350659    -0.25478344
 c     -1.09804392     1.58231980     0.68086051
 c     -0.26218627     1.25087058    -0.46681776
 c      1.19564574     0.80134088    -0.07643228
 h     -0.25832949    -2.14151507     0.74313638
 h     -2.06433980     1.91630448     0.37903289
 h     -0.50528659     1.93181285    -1.28530115
 h      1.80303654     1.85168930     0.00246664
 o      2.32348505    -1.34141037    -0.04878234
 h      2.95279094    -0.80526897    -0.58077492
 c     -2.62262878    -0.39189534    -0.35978945
 h     -2.64821788    -1.34346680    -0.82639261
 h     -3.07634482    -0.36928683     0.68905248
 h     -3.14601595     0.46875388    -0.85088595
 h     -0.59109041     1.39191353     1.63938115
          17

 c      1.26357005    -0.66127170     0.15413203
 c     -0.09508095    -1.04007091     0.23433275
 c     -1.06774104    -0.02404794    -0.25065378
 c     -1.10633749     1.58819678     0.69468448
 c     -0.25956446     1.25659027    -0.45783884
 c      1.19933584     0.80519344    -0.08820300
 h     -0.28622196    -2.17835897     0.80149309
 h     -2.11311557     1.93177190     0.37557818
 h     -0.49126632     1.89680401    -1.28759376
 h      1.79684012     1.87842041    -0.03340237
 o      2.33133771    -1.35132316    -0.04439983
 h      2.94323147    -0.80894070    -0.59956247
 c     -2.62630361    -0.39026623    -0.36201542
 h     -2.65727941    -1.40776610    -0.82669945
 h     -3.09272816    -0.36592096     0.64822314
 h     -3.14910794     0.49312529    -0.86480430
 h     -0.54232958     1.36051578     1.57239033
          17

 c      1.26944946    -0.66019923     0.15838812
 c     -0.09161894    -1.03286078     0.22029436
 c     -1.08078527    -0.02541858    -0.24475849
 c     -1.11412009     1.59229073     0.70687002
 c     -0.25641491     1.26058552    -0.44834642
 c      1.20196775     0.81059511    -0.10025816
 h     -0.31417006    -2.18490531     0.84038623
 h     -2.15621245     1.95265911     0.38482451
 h     -0.47336534     1.86293183    -1.30030304
 h      1.78799186     1.87302106    -0.06794032
 o      2.34020858    -1.36193947    -0.03987595
 h      2.93146587    -0.81831371    -0.61153513
 c     -2.62878948    -0.38759245    -0.36436431
 h     -2.67216632    -1.46350766    -0.82688829
 h     -3.10547527    -0.36733662     0.60474507
 h     -3.14781819     0.50348667    -0.88062770
 h     -0.50059416     1.33305969     1.52045665
          17

 c      1.27445430    -0.65427570     0.16050545
 c     -0.08969495    -1.02756050     0.20812150
 c     -1.09370326    -0.02749249    -0.23717974
 c     -1.12205668     1.59488677     0.71649441
 c     -0.25311962     1.26272055    -0.43841223
 c      1.20348601     0.81719757    -0.11245597
 h     -0.33984039    -2.15949048     0.85677727
 h     -2.18445275     1.97542993     0.40944499
 h     -0.45265933     1.83234920    -1.32481171
 h      1.77817068     1.83744075    -0.10040140
 o      2.34981094    -1.37307121    -0.03516678
 h      2.91891619    -0.83325712    -0.61724176
 c     -2.63001662    -0.38471553    -0.36798616
 h     -2.69149885    -1.49914913    -0.82322081
 h     -3.11824269    -0.37282753     0.56820729
 h     -3.14135496     0.49789731    -0.89779322
 h     -0.46374573     1.30894676     1.49203108
          17

 c      1.27877435    -0.64374373     0.16035865
 c     -0.08954976    -1.02417187     0.19809630
 c     -1.10608060    -0.03017153    -0.22801026
 c     -1.13013586     1.59606247     0.72343613
 c     -0.25009162     1.26314095    -0.42844055
 c      1.20370247     0.82427336    -0.12464252
 h     -0.36151618    -2.10339122     0.84920144
 h     -2.19339551     1.99778719     0.44981331
 h     -0.42955855     1.80445579    -1.35841563
 h      1.77108275     1.77813597    -0.13018159
 o      2.35968349    -1.38455544    -0.03011690
 h      2.90860900    -0.85209474    -0.61899552
 c     -2.62986202    -0.38221278    -0.37361893
 h     -2.71364454    -1.50906248    -0.81449852
 h     -3.13464913    -0.38154298     0.54679180
 h     -3.13014370     0.47705739    -0.91658703
 h     -0.43329837     1.28908495     1.48811040
          17

 c      1.28257139    -0.62899327     0.15785765
 c     -0.09128965    -1.02243860     0.19035047
 c     -1.11750743    -0.03336672    -0.21735653
 c     -1.13774686     1.59569536     0.72814802
 c     -0.24772004     1.26217984    -0.41906143
 c      1.20218214     0.83058634    -0.13664137
 h     -0.37814998    -2.02070787     0.81782829
 h     -2.18277481     2.01857322     0.50443688
 h     -0.40423214     1.77699117    -1.39517597
 h      1.77363573     1.70772830    -0.15704145
 o      2.36928491    -1.39623330    -0.02451125
 h      2.90420971    -0.87233508    -0.62012748
 c     -2.62834990    -0.38050063    -0.38128559
 h     -2.73683814    -1.49219965    -0.80123046
 h     -3.15586807    -0.39246815     0.54287913
 h     -3.11578260     0.44413143    -0.93818391
 h     -0.41408572     1.27584539     1.50411552
          17

 c      1.28593850    -0.61056700     0.15295969
 c     -0.09481456    -1.02165706     0.18474376
 c     -1.12760065    -0.03697389    -0.20534592
 c     -1.14394958     1.59356115     0.73130439
 c     -0.24630448     1.26021324    -0.41091271
 c      1.19819104     0.83446861    -0.14824013
 h     -0.39005955    -1.92063057     0.76599081
 h     -2.15622073     2.03785289     0.57040892
 h     -0.37718944     1.74771879    -1.42832497
 h      1.79637601     1.64442652    -0.18142272
 o      2.37812050    -1.40788872    -0.01817655
 h      2.90850515    -0.89203253    -0.62343051
 c     -2.62573070    -0.37985731    -0.39021574
 h     -2.75933850    -1.45175157    -0.78527830
 h     -3.17956073    -0.40424564     0.55177427
 h     -3.10093957     0.40447956    -0.96463680
 h     -0.41131108     1.27170270     1.53349937
          17

 c      1.28887816    -0.58918664     0.14568879
 c     -0.09964430    -1.02023032     0.18055293
 c     -1.13604411    -0.04085886    -0.19213169
 c     -1.14768909     1.58940292     0.73357447
 c     -0.24602627     1.25757027    -0.40447128
 c      1.19112027     0.83463781    -0.15920855
 h     -0.40097770    -1.82277132     0.70386505
 h     -2.12104359     2.05713094     0.64393326
 h     -0.34953663     1.71544057    -1.45235433
 h      1.84850664     1.60290132    -0.20439739
 o      2.38585449    -1.41918609    -0.01108851
 h      2.92199610    -0.91110256    -0.62949037
 c     -2.62234640    -0.38026342    -0.39915338
 h     -2.77976582    -1.39611849    -0.76996726
 h     -3.20147501    -0.41513751     0.56507317
 h     -3.08881071     0.36470243    -0.99843769
 h     -0.42823377     1.27810224     1.57002264
          17

 c      1.29131071    -0.56578042     0.13615898
 c     -0.10467288    -1.01526927     0.17616772
 c     -1.14263480    -0.04484867    -0.17789244
 c     -1.14800471     1.58298848     0.73549914
 c     -0.24696701     1.25450351    -0.39998570
 c      1.18142693     0.83134536    -0.16939276
 h     -0.42113256    -1.76212853     0.65198166
 h     -2.08669620     2.07911360     0.72112288
 h     -0.32291372     1.68023160    -1.46405697
 h      1.92705011     1.58140840    -0.22668262
 o      2.39233739    -1.42967973    -0.00339734
 h      2.94267555    -0.93141646    -0.63629801
 c     -2.61847192    -0.38108669    -0.40678862
 h     -2.79771971    -1.34030910    -0.76038544
 h     -3.21774618    -0.42330548     0.57482233
 h     -3.08183503     0.33056541    -1.04122908
 h     -0.46529689     1.29500740     1.60864335
          17

 c      1.29313819    -0.54144786     0.12458257
 c     -0.10861304    -1.00412648     0.17007373
 c     -1.14731700    -0.04871850    -0.16282339
 c     -1.14439574     1.57426296     0.73741347
 c     -0.24913235     1.25119122    -0.39746298
 c      1.17072587     0.82606191    -0.17877822
 h     -0.46243814    -1.77161691     0.62944569
 h     -2.06071673     2.10605060     0.79867036
 h     -0.29931450     1.64333041    -1.46289514
 h      2.01593158     1.56602719    -0.24796913
 o      2.39753895    -1.43890628     0.00465182
 h      2.96714146    -0.95555527    -0.64050432
 c     -2.61429409    -0.38101765    -0.41213050
 h     -2.81420106    -1.30412331    -0.76278852
 h     -3.22605199    -0.42716425     0.57556419
 h     -3.08023065     0.30473234    -1.09205334
 h     -0.51995166     1.32081932     1.64596552
          17

 c      1.29433641    -0.51736493     0.11125083
 c     -0.11164678    -0.98801058     0.16304966
 c     -1.15019463    -0.05218124    -0.14711700
 c     -1.13717776     1.56355625     0.73945904
 c     -0.25244852     1.24774628    -0.39666344
 c      1.16080945     0.82030370    -0.18744323
 h     -0.51941305    -1.84005995     0.62781989
 h     -2.04443711     2.13721885     0.87341732
 h     -0.28089414     1.60698038    -1.45115930
 h      2.09730560     1.54468390    -0.26752672
 o      2.40145364    -1.44648737     0.01283020
 h      2.99205958    -0.98537773    -0.63913874
 c     -2.61004541    -0.37888746    -0.41488541
 h     -2.83022823    -1.30181672    -0.78122317
 h     -3.22577353    -0.42558121     0.56470657
 h     -3.08170018     0.28628794    -1.14672050
 h     -0.58683410     1.35252797     1.68068959
          17

 c      1.29496869    -0.49473909     0.09650979
 c     -0.11499779    -0.97048399     0.15693727
 c     -1.15150907    -0.05492374    -0.13094419
 c     -1.12738743     1.55159228     0.74168248
 c     -0.25674997     1.24420909    -0.39709840
 c      1.15300092     0.81521560    -0.19551397
 h     -0.57410484    -1.92962522     0.62573793
 h     -2.03339619     2.16841483     0.94122618
 h     -0.26977331     1.57421066    -1.43396072
 h      2.15863224     1.51187146    -0.28481974
 o      2.40403323    -1.45218152     0.02100066
 h      3.01518881    -1.02125492    -0.63074151
 c     -2.60616438    -0.37479933    -0.41571282
 h     -2.84395728    -1.33021685    -0.81319453
 h     -3.21793570    -0.41795526     0.54245165
 h     -3.08262878     0.27236238    -1.19912578
 h     -0.65858309     1.38620385     1.71375948
          17

 c      1.29513701    -0.47479072     0.08074003
 c     -0.11938951    -0.95425586     0.15278482
 c     -1.15161250    -0.05664896    -0.11445400
 c     -1.11626327     1.53922696     0.74413368
 c     -0.26178437     1.24055529    -0.39808267
 c      1.14808445     0.81166408    -0.20315564
 h     -0.61390120    -2.01291380     0.61095276
 h     -2.02181645     2.19421714     0.99697952
 h     -0.26782203     1.54838390    -1.41852381
 h      2.19303120     1.46697877    -0.29963045
 o      2.40515567    -1.45588826     0.02914547
 h      3.03585642    -1.06199627    -0.61575676
 c     -2.60312876    -0.36991081    -0.41595416
 h     -2.85105196    -1.37311366    -0.85088501
 h     -3.20532364    -0.40426880     0.51185557
 h     -3.07958289     0.26005189    -1.24330781
 h     -0.72751064     1.41785339     1.74738061
          17

 c      1.29493479    -0.45869166     0.06433044
 c     -0.12487098    -0.94088663     0.15090889
 c     -1.15094651    -0.05708309    -0.09778394
 c     -1.10479950     1.52717161     0.74697571
 c     -0.26723497     1.23674913    -0.39892550
 c      1.14639935     0.81032003    -0.21056462
 h     -0.63338875    -2.07605808     0.57964429
 h     -2.00597652     2.21036789     1.03573250
 h     -0.27644721     1.53237938    -1.41199196
 h      2.19799355     1.41237316    -0.31202274
 o      2.40462460    -1.45762290     0.03735587
 h      3.05495525    -1.10524481    -0.59632939
 c     -2.60109272    -0.36542065    -0.41708964
 h     -2.84781584    -1.41426074    -0.88613263
 h     -3.19262778    -0.38506934     0.47885318
 h     -3.07019155     0.24747368    -1.27491411
 h     -0.78738817     1.44422555     1.78280906
          17

 c      1.29441124    -0.44744860     0.04764686
 c     -0.13111520    -0.93129644     0.15127895
 c     -1.15000351    -0.05597947    -0.08106413
 c     -1.09361262     1.51589122     0.75056461
 c     -0.27274537     1.23282804    -0.39923528
 c      1.14787595     0.81159511    -0.21794027
 h     -0.63106249    -2.11252208     0.53184529
 h     -1.98486425     2.21461946     1.05371577
 h     -0.29644934     1.52756956    -1.41795241
 h      2.17501858     1.35271528    -0.32237430
 o      2.40220615    -1.45747018     0.04578173
 h      3.07434863    -1.14821751    -0.57548728
 c     -2.59978097    -0.36213414    -0.42037879
 h     -2.83263222    -1.44301685    -0.91300490
 h     -3.18587920    -0.36125970     0.45126526
 h     -3.05342724     0.23410992    -1.29189477
 h     -0.83416286     1.46306527     1.81862220
          17

 c      1.29355021    -0.44176072     0.03100217
 c     -0.13764377    -0.92605691     0.15369881
 c     -1.14926584    -0.05313794    -0.06441053
 c     -1.08300602     1.50562127     0.75537427
 c     -0.27795202     1.22895661    -0.39911509
 c      1.15193828     0.81546070    -0.22543319
 h     -0.60725185    -2.11931368     0.46918550
 h     -1.95961831     2.20660256     1.04879102
 h     -0.32787921     1.53324562    -1.43413392
 h      2.13096461     1.29534327    -0.33158038
 o      2.39771186    -1.45552761     0.05454328
 h      3.09555994    -1.18860624    -0.55574257
 c     -2.59869656    -0.36053123    -0.42655552
 h     -2.80566312    -1.45394063    -0.92790733
 h     -3.19028822    -0.33377537     0.43558957
 h     -3.02962781     0.22090259    -1.29483561
 h     -0.86553160     1.47296332     1.85116235
          17

 c      1.29227207    -0.44190140     0.01463655
 c     -0.14394103    -0.92544235     0.15785095
 c     -1.14913513    -0.04843392    -0.04791535
 c     -1.07304172     1.49638903     0.76180475
 c     -0.28253173     1.22539701    -0.39905154
 c      1.15727725     0.82124847    -0.23307782
 h     -0.56346801    -2.09586956     0.39424584
 h     -1.93306742     2.18762696     1.02064837
 h     -0.36986011     1.54701034    -1.45361146
 h      2.08089198     1.25111176    -0.34144696
 o      2.39109494    -1.45186917     0.06364667
 h      3.11826773    -1.22515225    -0.53776879
 c     -2.59743764    -0.36089170    -0.43548891
 h     -2.76826489    -1.44544032    -0.92917019
 h     -3.20720283    -0.30354854     0.43274568
 h     -3.00047020     0.21033106    -1.28719830
 h     -0.88035695     1.47325617     1.87639007
          17

 c      1.29046738    -0.44766867    -0.00128264
 c     -0.14948418    -0.92929217     0.16327770
 c     -1.14987485    -0.04185803    -0.03163519
 c     -1.06355052     1.48800637     0.77002194
 c     -0.28624813     1.22243025    -0.39960615
 c      1.16182161     0.82765760    -0.24075431
 h     -0.50273427    -2.04512532     0.31061310
 h     -1.90967105     2.16070756     0.97088613
 h     -0.42057435     1.56574775    -1.46825608
 h      2.04847409     1.23364955    -0.35490658
 o      2.38248366    -1.44655717     0.07297151
 h      3.13982431    -1.25747458    -0.52022455
 c     -2.59582510    -0.36329166    -0.44612548
 h     -2.72266290    -1.41936194    -0.91695876
 h     -3.23318647    -0.27190235     0.43712463
 h     -2.96880612     0.20632727    -1.27519794
 h     -0.87846738     1.46406574     1.89134947
          17

 c      1.28804544    -0.45842956    -0.01664371
 c     -0.15368700    -0.93665544     0.16935998
 c     -1.15158220    -0.03355270    -0.01558051
 c     -1.05415145     1.48008203     0.77990848
 c     -0.28898214     1.22028287    -0.40116757
 c      1.16381251     0.83334801    -0.24830452
 h     -0.43070341    -1.97735594     0.22300246
 h     -1.89527397     2.13039852     0.90277116
 h     -0.47752047     1.58646145    -1.47154258
 h      2.05335816     1.25290511    -0.37464696
 o      2.37211925    -1.43968445     0.08234069
 h      3.15631893    -1.28543362    -0.50087245
 c     -2.59378510    -0.36744700    -0.45688182
 h     -2.67181753    -1.38177841    -0.89365890
 h     -3.26232681    -0.24078753     0.44022593
 h     -2.93797130     0.21342942    -1.26644664
 h     -0.86067416     1.44634973     1.89474085
          17

 c      1.28496513    -0.47323167    -0.03136606
 c     -0.15581898    -0.94525052     0.17541036
 c     -1.15419492    -0.02382944     0.00028828
 c     -1.04442396     1.47215597     0.79111128
 c     -0.29073278     1.21908305    -0.40385346
 c      1.16357628     0.83786500    -0.25580396
 h     -0.35671660    -1.91665901     0.13614511
 h     -1.89527708     2.10135325     0.82046945
 h     -0.53790209     1.60672464    -1.45974458
 h      2.09040378     1.30570129    -0.40008252
 o      2.36025369    -1.43140535     0.09161002
 h      3.16430182    -1.30866510    -0.47798870
 c     -2.59126302    -0.37242866    -0.46621491
 h     -2.61913328    -1.34442929    -0.86446772
 h     -3.28907536    -0.21250838     0.43475963
 h     -2.91035408     0.23455088    -1.26675187
 h     -0.82871654     1.42184846     1.88709664
          17

 c      1.28124132    -0.49091088    -0.04538030
 c     -0.15520277    -0.95166585     0.18102009
 c     -1.15753302    -0.01313817     0.01604887
 c     -1.03427790     1.46397900     0.80308217
 c     -0.29156751     1.21884712    -0.40751124
 c      1.16301898     0.84157477    -0.26357400
 h     -0.29120422    -1.89940378     0.05090840
 h     -1.91069962     2.07538171     0.72849661
 h     -0.59900472     1.62488388    -1.43213084
 h      2.13585308     1.37808125    -0.42746773
 o      2.34706985    -1.42193983     0.10072483
 h      3.16213259    -1.32650263    -0.45123712
 c     -2.58829051    -0.37653485    -0.47309008
 h     -2.56760274    -1.32408223    -0.83694446
 h     -3.30963800    -0.18925071     0.41647947
 h     -2.88614746     0.26829971    -1.27687174
 h     -0.78497199     1.39287142     1.87098410
          17

 c      1.27693686    -0.51017363    -0.05862029
 c     -0.15182244    -0.95424812     0.18612075
 c     -1.16136105    -0.00196303     0.03178036
 c     -1.02420324     1.45567321     0.81502394
 c     -0.29155533     1.21948483    -0.41176261
 c      1.16380972     0.84491133    -0.27194284
 h     -0.23792454    -1.94153414    -0.03578193
 h     -1.93569244     2.05003001     0.63259032
 h     -0.65852343     1.64021311    -1.39083191
 h      2.16877148     1.45549533    -0.45296053
 o      2.33264474    -1.41156358     0.10973761
 h      3.15065162    -1.33814162    -0.42191901
 c     -2.58501060    -0.37798238    -0.47727225
 h     -2.51888094    -1.33449155    -0.81750585
 h     -3.32229864    -0.17266290     0.38439273
 h     -2.86368591     0.30865312    -1.29270738
 h     -0.73195929     1.36194209     1.85099328
          17

 c      1.27211948    -0.52969825    -0.07102990
 c     -0.14620715    -0.95498723     0.19019362
 c     -1.16542136     0.00926834     0.04752184
 c     -1.01503266     1.44754198     0.82592648
 c     -0.29072432     1.22080634    -0.41606779
 c      1.16678273     0.84807053    -0.28113281
 h     -0.19477840    -2.01696395    -0.12083229
 h     -1.96048812     2.02118676     0.54058795
 h     -0.71485776     1.65304134    -1.34054850
 h      2.17780618     1.52731095    -0.47404707
 o      2.31696309    -1.40059594     0.11879519
 h      3.13317461    -1.34286972    -0.39272808
 c     -2.58147201    -0.37620319    -0.47940113
 h     -2.47409849    -1.37404097    -0.80686713
 h     -3.32756922    -0.16351604     0.34057549
 h     -2.84090824     0.34766617    -1.30862046
 h     -0.67196019     1.33144869     1.83266755
          17

 c      1.26679891    -0.54825306    -0.08257887
 c     -0.13882507    -0.95645299     0.19235671
 c     -1.16942289     0.02016319     0.06325642
 c     -1.00746673     1.43978866     0.83489132
 c     -0.28904271     1.22253402    -0.41981736
 c      1.17210756     0.85107044    -0.29126523
 h     -0.16078548    -2.09303059    -0.19579176
 h     -1.97654377     1.98641498     0.46119601
 h     -0.76729928     1.66467595    -1.28781827
 h      2.15883283     1.58659880    -0.48940182
 o      2.29999239    -1.38938566     0.12809237
 h      3.11456750    -1.34026335    -0.36696265
 c     -2.57737915    -0.37202630    -0.48064300
 h     -2.43542916    -1.42662035    -0.80103817
 h     -3.32845544    -0.16150214     0.28999140
 h     -2.81639405     0.37844471    -1.32024878
 h     -0.60725078     1.30354960     1.82009002
          17

 c      1.26090951    -0.56475010    -0.09327790
 c     -0.13008146    -0.95999260     0.19195469
 c     -1.17303996     0.03031631     0.07891727
 c     -1.00178657     1.43240969     0.84148812
 c     -0.28643645     1.22434967    -0.42247719
 c      1.17950666     0.85384612    -0.30238109
 h     -0.13624633    -2.15110940    -0.25394801
 h     -1.97908456     1.94595622     0.40201659
 h     -0.81578790     1.67685441    -1.23944323
 h      2.11230022     1.62918345    -0.49852987
 o      2.28182346    -1.37829935     0.13779126
 h      3.09916316    -1.33029274    -0.34717855
 c     -2.57211082    -0.36670697    -0.48217499
 h     -2.40555221    -1.47433273    -0.79588648
 h     -3.33043525    -0.16529189     0.23990862
 h     -2.78958112     0.39649833    -1.32545462
 h     -0.54089153     1.28035376     1.81370852
          17

 c      1.25434005    -0.57824352    -0.10318558
 c     -0.12043917    -0.96601075     0.18865842
 c     -1.17593044     0.03930011     0.09439846
 c     -0.99782076     1.42523320     0.84581948
 c     -0.28286985     1.22598264    -0.42375307
 c      1.18835365     0.85625861    -0.31444422
 h     -0.12147647    -2.18330188    -0.29165127
 h     -1.96713194     1.90217527     0.36849099
 h     -0.85998516     1.69074408    -1.20044925
 h      2.04226270     1.65345559    -0.50165238
 o      2.26281379    -1.36771004     0.14794079
 h      3.08837074    -1.31333391    -0.33385300
 c     -2.56495572    -0.36127569    -0.48486075
 h     -2.38636773    -1.50488744    -0.78917415
 h     -3.34007717    -0.17304628     0.19799797
 h     -2.76060821     0.39990754    -1.32427578
 h     -0.47712958     1.26398185     1.81052392
          17

 c      1.24698640    -0.58792232    -0.11240575
 c     -0.11044374    -0.97445221     0.18236555
 c     -1.17775828     0.04667901     0.10956181
 c     -0.99504457     1.41799955     0.84833843
 c     -0.27844840     1.22728601    -0.42366921
 c      1.19766437     0.85799013    -0.32732332
 h     -0.11651528    -2.18702068    -0.30726748
 h     -1.94296252     1.85887322     0.36356021
 h     -0.89821344     1.70609064    -1.17284654
 h      1.95684666     1.66137390    -0.49986967
 o      2.24360317    -1.35797580     0.15846097
 h      3.07998039    -1.29014268    -0.32514444
 c     -2.55546668    -0.35641647    -0.48900041
 h     -2.37854467    -1.51202707    -0.78035022
 h     -3.36154089    -0.18337780     0.16892185
 h     -2.73013121     0.38918698    -1.31872789
 h     -0.42077420     1.25627125     1.80630769
          17

 c      1.23881229    -0.59312644    -0.12107291
 c     -0.10070506    -0.98503130     0.17312828
 c     -1.17821295     0.05203129     0.12423874
 c     -0.99266727     1.41041162     0.84966111
 c     -0.27345312     1.22823967    -0.42249671
 c      1.20604654     0.85833881    -0.34076421
 h     -0.12117824    -2.16252970    -0.30043738
 h     -1.91204340     1.82097091     0.38733785
 h     -0.92739003     1.72124467    -1.15602326
 h      1.86927452     1.66064646    -0.49546575
 o      2.22495713    -1.34940505     0.16920382
 h      3.06989061    -1.26181944    -0.31799375
 c     -2.54376180    -0.35251964    -0.49418003
 h     -2.38158470    -1.49428003    -0.76998358
 h     -3.39313995    -0.19594468     0.15188067
 h     -2.69921404     0.36719116    -1.31270155
 h     -0.37609453     1.25838520     1.79772347
          17

 c      1.22990130    -0.59339494    -0.12932494
 c     -0.09186571    -0.99723761     0.16114868
 c     -1.17703296     0.05497318     0.13823076
 c     -0.98964806     1.40213864     0.85048019
 c     -0.26828541     1.22889105    -0.42060011
 c      1.21182017     0.85610860    -0.35440407
 h     -0.13512346    -2.11298913    -0.27212352
 h     -1.88341175     1.79441007     0.43664137
 h     -0.94414079     1.73396694    -1.14808430
 h      1.79686256     1.66590913    -0.49176254
 o      2.20755165    -1.34221747     0.18002737
 h      3.05460620    -1.22971916    -0.30955751
 c     -2.53047982    -0.34973527    -0.49942595
 h     -2.39392857    -1.45460193    -0.75946943
 h     -3.42788978    -0.21089687     0.14191520
 h     -2.66921561     0.33883261    -1.31165353
 h     -0.34594909     1.27059588     1.78332954
          17

 c      1.22047189    -0.58854744    -0.13726700
 c     -0.08454811    -1.01012138     0.14685037
 c     -1.17403592     0.05518929     0.15131232
 c     -0.98477973     1.39283616     0.85146974
 c     -0.26338809     1.22929495    -0.41831463
 c      1.21365414     0.85017837    -0.36792066
 h     -0.15797934    -2.04694367    -0.22553669
 h     -1.86895536     1.78557036     0.50545867
 h     -0.94603884     1.74226403    -1.14700646
 h      1.75380401     1.69208836    -0.49144278
 o      2.19181953    -1.33651508     0.19083337
 h      3.03288124    -1.19527925    -0.29811297
 c     -2.51646519    -0.34787145    -0.50358297
 h     -2.41300784    -1.40135827    -0.75105733
 h     -3.45737820    -0.22793490     0.13331799
 h     -2.64151398     0.30995535    -1.32139131
 h     -0.33121206     1.29222913     1.76385939
          17

 c      1.21084449    -0.57877985    -0.14493723
 c     -0.07924802    -1.02183815     0.13100636
 c     -1.16914696     0.05246122     0.16324114
 c     -0.97717836     1.38232558     0.85301121
 c     -0.25917007     1.22948895    -0.41589153
 c      1.21138178     0.84077436    -0.38123831
 h     -0.18991785    -1.98350266    -0.16770482
 h     -1.87808259     1.79877930     0.58793763
 h     -0.93226255     1.74487033    -1.15129408
 h      1.74153793     1.73955120    -0.49428039
 o      2.17789108    -1.33227488     0.20157110
 h      3.00624147    -1.15978872    -0.28334597
 c     -2.50250979    -0.34611686    -0.50569933
 h     -2.43547681    -1.34966245    -0.74804248
 h     -3.47498078    -0.24597350     0.12192015
 h     -2.61702385     0.28507508    -1.34552001
 h     -0.33025412     1.32167708     1.74236745
          17

 c      1.20138567    -0.56472388    -0.15229202
 c     -0.07616095    -1.02941342     0.11469393
 c     -1.16241048     0.04669195     0.17377563
 c     -0.96711638     1.37092989     0.85493389
 c     -0.25592472     1.22949060    -0.41349006
 c      1.20579994     0.82961610    -0.39448074
 h     -0.23299824    -1.95499360    -0.10895000
 h     -1.90861614     1.83217360     0.68157108
 h     -0.90374737     1.74144735    -1.16031804
 h      1.75082926     1.79248898    -0.49789062
 o      2.16562037    -1.32936411     0.21222238
 h      2.97859472    -1.12417376    -0.26615651
 c     -2.48921264    -0.34305131    -0.50532904
 h     -2.45806814    -1.31906773    -0.75438371
 h     -3.47704069    -0.26331310     0.10572081
 h     -2.59581568     0.26535034    -1.38287031
 h     -0.33859273     1.35655897     1.72426090
          17

 c      1.19248403    -0.54740505    -0.15921262
 c     -0.07526605    -1.03052073     0.09861364
 c     -1.15397687     0.03792646     0.18269909
 c     -0.95608315     1.35953087     0.85678743
 c     -0.25377285     1.22929941    -0.41118259
 c      1.19785110     0.81872502    -0.40777619
 h     -0.29000967    -1.98634740    -0.05479889
 h     -1.94613257     1.87695857     0.78499446
 h     -0.86311584     1.73262900    -1.17445253
 h      1.77126647     1.83295187    -0.50016788
 o      2.15468903    -1.32756724     0.22276758
 h      2.95492431    -1.08895642    -0.24797372
 c     -2.47687532    -0.33759289    -0.50272887
 h     -2.47873364    -1.32237463    -0.77239877
 h     -3.46299216    -0.27791200     0.08480680
 h     -2.57722174     0.24884003    -1.42748881
 h     -0.34957632     1.39419753     1.71635462
          17

 c      1.18456570    -0.52810066    -0.16552563
 c     -0.07701907    -1.02641913     0.08266931
 c     -1.14408386     0.02637493     0.18984504
 c     -0.94574427     1.34915487     0.85840452
 c     -0.25267284     1.22890458    -0.40896263
 c      1.18827880     0.80971387    -0.42118872
 h     -0.35662111    -2.06138199    -0.00111402
 h     -1.97437559     1.92217821     0.89419150
 h     -0.81432735     1.71987395    -1.19492690
 h      1.79542955     1.84911957    -0.50011245
 o      2.14476617    -1.32660407     0.23313214
 h      2.93918455    -1.05459223    -0.22964959
 c     -2.46549896    -0.33012198    -0.49888322
 h     -2.49637254    -1.35420850    -0.79981410
 h     -3.43538927    -0.28766926     0.06119263
 h     -2.56028718     0.23258943    -1.47129014
 h     -0.35692605     1.43214784     1.72389217
          17

 c      1.17804660    -0.50820016    -0.17101778
 c     -0.08229245    -1.02022857     0.06684067
 c     -1.13305069     0.01239489     0.19510641
 c     -0.93706245     1.34061450     0.86018622
 c     -0.25249472     1.22831090    -0.40678271
 c      1.17765795     0.80373858    -0.43473065
 h     -0.42188984    -2.14362292     0.05512186
 h     -1.98283407     1.95916595     1.00284363
 h     -0.76192648     1.70498030    -1.22323229
 h      1.81869197     1.83546986    -0.49755831
 o      2.13564968    -1.32613072     0.24314546
 h      2.93248025    -1.02205465    -0.21054272
 c     -2.45484173    -0.32209289    -0.49517812
 h     -2.50969943    -1.39709166    -0.83073402
 h     -3.40003399    -0.29076318     0.03866260
 h     -2.54413206     0.21437163    -1.50688222
 h     -0.35775027     1.46805843     1.74678881
          17

 c      1.17321458    -0.48910262    -0.17545216
 c     -0.09157751    -1.01422427     0.05147247
 c     -1.12128208    -0.00353411     0.19843338
 c     -0.93020478     1.33447240     0.86299382
 c     -0.25313142     1.22759282    -0.40464388
 c      1.16646458     0.80155746    -0.44837343
 h     -0.47668982    -2.20793985     0.11196387
 h     -1.96731989     1.98246037     1.10424319
 h     -0.70994829     1.68925952    -1.25991855
 h      1.83842620     1.79120429    -0.49282962
 o      2.12730180    -1.32575291     0.25256028
 h      2.93293072    -0.99309400    -0.18861329
 c     -2.44442734    -0.31493828    -0.49293315
 h     -2.51736833    -1.43477808    -0.85915869
 h     -3.36557623    -0.28594472     0.02231608
 h     -2.52809252     0.19333109    -1.52913093
 h     -0.35296532     1.49911300     1.77901870
          17

 c      1.17014381    -0.47209527    -0.17860043
 c     -0.10471698    -1.00962843     0.03699449
 c     -1.10927772    -0.02079641     0.19983361
 c     -0.92487176     1.33106376     0.86775325
 c     -0.25457854     1.22694494    -0.40269172
 c      1.15507367     0.80346336    -0.46204061
 h     -0.51604147    -2.24273395     0.16566974
 h     -1.92815089     1.98927645     1.19254574
 h     -0.66116992     1.67286987    -1.30327802
 h      1.85393031     1.71968177    -0.48655475
 o      2.11977550    -1.32507569     0.26112711
 h      2.93719881    -0.96981901    -0.16146676
 c     -2.43369256    -0.30963687    -0.49308282
 h     -2.51857232    -1.45727344    -0.88073906
 h     -3.34114467    -0.27263157     0.01714708
 h     -2.51173912     0.17002070    -1.53574109
 h     -0.34497043     1.52211676     1.81200878
          17

 c      1.16867603    -0.45821536    -0.18028780
 c     -0.12100169    -1.00712579     0.02376764
 c     -1.09763314    -0.03861152     0.19937303
 c     -0.92057496     1.33047405     0.87510096
 c     -0.25692549     1.22667024    -0.40122212
 c      1.14365895     0.80910102    -0.47559497
 h     -0.53783490    -2.24396236     0.21257296
 h     -1.86886547     1.97901206     1.26326027
 h     -0.61728115     1.65491686    -1.34908360
 h      1.86741754     1.62910565    -0.47953582
 o      2.11311503    -1.32376609     0.26866691
 h      2.94231035    -0.95394652    -0.12744071
 c     -2.42237936    -0.30678225    -0.49593787
 h     -2.51320241    -1.45997679    -0.89278932
 h     -3.33160161    -0.25084673     0.02546716
 h     -2.49486388     0.14633549    -1.52751828
 h     -0.33541089     1.53417617     1.83832011
          17

 c      1.16844859    -0.44814464    -0.18043663
 c     -0.13931724    -1.00719507     0.01205954
 c     -1.08702946    -0.05602482     0.19717072
 c     -0.91669939     1.33249421     0.88521466
 c     -0.26028395     1.22710664    -0.40056772
 c      1.13202649     0.81733275    -0.48884420
 h     -0.54164246    -2.21151468     0.24953087
 h     -1.79612489     1.95335164     1.31369717
 h     -0.57964045     1.63424219    -1.39180053
 h      1.88576310     1.53319527    -0.47249161
 o      2.10729229    -1.32159990     0.27510673
 h      2.94679697    -0.94620916    -0.08613613
 c     -2.41083051    -0.30670017    -0.50103606
 h     -2.50175971    -1.44218222    -0.89395097
 h     -3.33416590    -0.22128870     0.04502064
 h     -2.47748285     0.12549633    -1.50863310
 h     -0.32436395     1.53323656     1.85330839
          17

 c      1.16894570    -0.44218783    -0.17908969
 c     -0.15827201    -1.01018489     0.00205071
 c     -1.07820331    -0.07194167     0.19338537
 c     -0.91240572     1.33654986     0.89773336
 c     -0.26473022     1.22854905    -0.40095196
 c      1.11963816     0.82650761    -0.50157954
 h     -0.52834718    -2.14840800     0.27407396
 h     -1.72069781     1.91715290     1.34401399
 h     -0.54982697     1.61020869    -1.42631978
 h      1.92010579     1.44820369    -0.46564293
 o      2.10218651    -1.31848339     0.28047989
 h      2.95106450    -0.94610434    -0.03839464
 c     -2.39980903    -0.30945233    -0.50724441
 h     -2.48530917    -1.40667923    -0.88413641
 h     -3.34056495    -0.18551857     0.07000870
 h     -2.45984731     0.11191428    -1.48651525
 h     -0.31042828     1.51827035     1.85529474
          17

 c      1.16956250    -0.44032788    -0.17640606
 c     -0.17629914    -1.01612464    -0.00618784
 c     -1.07187460    -0.08522076     0.18819203
 c     -0.90649220     1.34162589     0.91169070
 c     -0.27030073     1.23119963    -0.40240442
 c      1.10630731     0.83532837    -0.51359798
 h     -0.50060907    -2.06252121     0.28498367
 h     -1.65871331     1.87964165     1.35885107
 h     -0.52971503     1.58305078    -1.44918063
 h      1.97762919     1.38381801    -0.45875145
 o      2.09760394    -1.31445080     0.28490090
 h      2.95707380    -0.95201014     0.01411218
 c     -2.39007105    -0.31470540    -0.51310728
 h     -2.46554677    -1.36059016    -0.86489050
 h     -3.34208274    -0.14586737     0.09388632
 h     -2.44237213     0.11041638    -1.47019937
 h     -0.29115200     1.48927740     1.84520344
          17

 c      1.16968640    -0.44228204    -0.17263840
 c     -0.19171795    -1.02419629    -0.01281175
 c     -1.06862092    -0.09483492     0.18175073
 c     -0.89751603     1.34639371     0.92561756
 c     -0.27700836     1.23514110    -0.40475580
 c      1.09306186     0.84338957    -0.52465600
 h     -0.46420794    -1.97149693     0.28405117
 h     -1.62976809     1.85330575     1.36741919
 h     -0.52128596     1.55386285    -1.45910554
 h      2.05120485     1.33792856    -0.45204258
 o      2.09334482    -1.30963528     0.28852214
 h      2.96722678    -0.96170800     0.06954699
 c     -2.38211345    -0.32147392    -0.51732291
 h     -2.44486769    -1.31683097    -0.83999734
 h     -3.33275572    -0.10503625     0.11142561
 h     -2.42542209     0.12430473    -1.46621681
 h     -0.26369536     1.44721502     1.82597546
          17

 c      1.16878432    -0.44752720    -0.16810435
 c     -0.20279167    -1.03204219    -0.01843811
 c     -1.06873634    -0.10006782     0.17417601
 c     -0.88465469     1.34989677     0.93819834
 c     -0.28481811     1.24032326    -0.40768276
 c      1.08170593     0.85063015    -0.53446491
 h     -0.42930677    -1.90906917     0.27913982
 h     -1.64610129     1.84623933     1.37743448
 h     -0.52640904     1.52441833    -1.45709432
 h      2.12392401     1.30376255    -0.44651943
 o      2.08931045    -1.30421964     0.29149122
 h      2.98258081    -0.97318135     0.12652601
 c     -2.37615513    -0.32800657    -0.51918831
 h     -2.42611915    -1.29344021    -0.81533778
 h     -3.31011432    -0.06564363     0.11949179
 h     -2.40916906     0.15297301    -1.47436055
 h     -0.22576647     1.39386310     1.80166430
          17

 c      1.16647101    -0.45533920    -0.16315384
 c     -0.20815903    -1.03651116    -0.02400691
 c     -1.07216203    -0.10064922     0.16553607
 c     -0.86870301     1.35226418     0.94908385
 c     -0.29359229     1.24656918    -0.41076314
 c      1.07377522     0.85680615    -0.54276670
 h     -0.40645664    -1.91493216     0.28247770
 h     -1.69990688     1.85403805     1.38726607
 h     -0.54666027     1.49692136    -1.44622261
 h      2.18062664     1.27682689    -0.44325770
 o      2.08558979    -1.29839543     0.29393732
 h      3.00140555    -0.98519899     0.18424437
 c     -2.37221445    -0.33247098    -0.51881937
 h     -2.41175307    -1.30522682    -0.79615620
 h     -3.27499235    -0.02978718     0.11720499
 h     -2.39377975     0.19139073    -1.48806224
 h     -0.17669574     1.33159732     1.77612962
          17

 c      1.16254989    -0.46485587    -0.15813522
 c     -0.20775549    -1.03742444    -0.02951772
 c     -1.07852303    -0.09673489     0.15589700
 c     -0.85148205     1.35424872     0.95866005
 c     -0.30306715     1.25361198    -0.41353177
 c      1.07012181     0.86150656    -0.54938374
 h     -0.39570943    -1.99026954     0.29520811
 h     -1.76930035     1.86516800     1.38989707
 h     -0.58312568     1.47369616    -1.43095979
 h      2.21222989     1.25560179    -0.44297075
 o      2.08244464    -1.29235938     0.29599192
 h      3.01941099    -0.99722158     0.24202796
 c     -2.37015556    -0.33427760    -0.51710895
 h     -2.40304380    -1.35054117    -0.78306228
 h     -3.23141750     0.00143685     0.10604542
 h     -2.37970618     0.23223137    -1.49900914
 h     -0.11836799     1.26322247     1.75157025
          17

 c      1.15700918    -0.47518173    -0.15336059
 c     -0.20256637    -1.03778394    -0.03388886
 c     -1.08716225    -0.08883129     0.14534765
 c     -0.83452161     1.35638648     0.96739307
 c     -0.31288274     1.26114378    -0.41558283
 c      1.07094825     0.86431504    -0.55422489
 h     -0.38930584    -2.09560428     0.30543465
 h     -1.83339199     1.87042669     1.38081668
 h     -0.63605148     1.45677600    -1.41567975
 h      2.21497144     1.24027765    -0.44601835
 o      2.08019434    -1.28633016     0.29780949
 h      3.03159754    -1.00882694     0.29886213
 c     -2.36965162    -0.33429125    -0.51534708
 h     -2.40035041    -1.41186688    -0.77259951
 h     -3.18657668     0.02838937     0.08993658
 h     -2.36772106     0.26852026    -1.50103521
 h     -0.05549084     1.19206899     1.72781114
          17

 c      1.14999937    -0.48550587    -0.14907887
 c     -0.19375737    -1.03998316    -0.03627105
 c     -1.09715058    -0.07773455     0.13398428
 c     -0.81861015     1.35877246     0.97560725
 c     -0.32266292     1.26886041    -0.41673343
 c      1.07589347     0.86489820    -0.55727897
 h     -0.38171984    -2.19577832     0.30388521
 h     -1.87832533     1.86532640     1.35950594
 h     -0.70421623     1.44751018    -1.40256983
 h      2.18932703     1.23195290    -0.45247680
 o      2.07908287    -1.28055228     0.29955967
 h      3.03433733    -1.01922227     0.35336578
 c     -2.37020115    -0.33381810    -0.51472949
 h     -2.40368095    -1.46950398    -0.76112576
 h     -3.14997864     0.05298519     0.07475952
 h     -2.35876519     0.29508062    -1.49138634
 h      0.00533517     1.12204438     1.70308757
          17

 c      1.14183537    -0.49515915    -0.14546457
 c     -0.18251676    -1.04487857    -0.03634085
 c     -1.10736597    -0.06441825     0.12190857
 c     -0.80399524     1.36119437     0.98345433
 c     -0.33212019     1.27649362    -0.41713538
 c      1.08404109     0.86300006    -0.55860939
 h     -0.37064054    -2.27196536     0.28736955
 h     -1.89654106     1.84876397     1.32793899
 h     -0.78425169     1.44644703    -1.39026449
 h      2.14027710     1.23255967    -0.46209006
 o      2.07918746    -1.27528311     0.30139554
 h      3.02668595    -1.02706939     0.40415439
 c     -2.37135334    -0.33388884    -0.51603484
 h     -2.41284062    -1.50970394    -0.74662678
 h     -3.13053079     0.07772261     0.06635249
 h     -2.35379802     0.30892568    -1.47060849
 h      0.05739016     1.05732392     1.67569092
          17

 c      1.13300627    -0.50361973    -0.14261211
 c     -0.17006562    -1.05243348    -0.03408979
 c     -1.11664071    -0.04989087     0.10924098
 c     -0.79065130     1.36328919     0.99089047
 c     -0.34112387     1.28381324    -0.41720377
 c      1.09384547     0.85836295    -0.55835631
 h     -0.35533665    -2.31561053     0.25606842
 h     -1.88508872     1.82170653     1.28940283
 h     -0.87059791     1.45356515    -1.37463258
 h      2.07888423     1.24543711    -0.47410206
 o      2.08037915    -1.27077358     0.30341591
 h      3.01080652    -1.03052390     0.45032046
 c     -2.37306614    -0.33505050    -0.51937704
 h     -2.42741781    -1.52518023    -0.72857555
 h     -3.13205423     0.10343484     0.06722708
 h     -2.35369064     0.30934514    -1.44226529
 h      0.09539655     1.00181620     1.64521575
          17

 c      1.12416483    -0.51049531    -0.14053615
 c     -0.15759738    -1.06225183    -0.02968233
 c     -1.12392311    -0.03508695     0.09612313
 c     -0.77838296     1.36463497     0.99767290
 c     -0.34968790     1.29061030    -0.41740958
 c      1.10315428     0.85063045    -0.55673289
 h     -0.33578316    -2.32337506     0.21165462
 h     -1.84513057     1.78670860     1.24809546
 h     -0.95647041     1.46860865    -1.35113327
 h      2.02287659     1.27609130    -0.48721920
 o      2.08234330    -1.26725072     0.30563823
 h      2.99149589    -1.02740779     0.49180854
 c     -2.37583320    -0.33737890    -0.52411605
 h     -2.44681620    -1.51371333    -0.70744783
 h     -3.15129033     0.12779136     0.07500480
 h     -2.35913464     0.29807104    -1.41276185
 h      0.11629281     0.95859294     1.61285982
          17

 c      1.11606922    -0.51551790    -0.13917443
 c     -0.14617988    -1.07377972    -0.02340800
 c     -1.12841087    -0.02081422     0.08269795
 c     -0.76674374     1.36476742     1.00336907
 c     -0.35790881     1.29667916    -0.41810034
 c      1.10985679     0.83947455    -0.55397375
 h     -0.31245377    -2.29534897     0.15665739
 h     -1.78313110     1.74819440     1.20919953
 h     -1.03526360     1.49127548    -1.31681591
 h      1.98985829     1.33060675    -0.50026891
 o      2.08469069    -1.26489696     0.30800200
 h      2.97444311    -1.01559270     0.52940343
 c     -2.38039276    -0.34061801    -0.52907982
 h     -2.47037620    -1.47764656    -0.68440797
 h     -3.18069675     0.14654955     0.08446982
 h     -2.37060763     0.27924497    -1.39081363
 h      0.11947967     0.92942107     1.58118886
          17

 c      1.10946878    -0.51857852    -0.13838905
 c     -0.13664812    -1.08622864    -0.01567746
 c     -1.12963096    -0.00774651     0.06907996
 c     -0.75483532     1.36313976     1.00736262
 c     -0.36589560     1.30180660    -0.41942827
 c      1.11320725     0.82523165    -0.55026299
 h     -0.28652060    -2.23594136     0.09444412
 h     -1.71348426     1.71322480     1.17901251
 h     -1.10166484     1.52124950    -1.27107665
 h      1.98247984     1.40852286    -0.51321769
 o      2.08715528    -1.26381583     0.31041844
 h      2.96329049    -0.99368493     0.56406980
 c     -2.38733033    -0.34419015    -0.53297233
 h     -2.49762552    -1.42483022    -0.66115003
 h     -3.21251743     0.15593520     0.09061123
 h     -2.38839812     0.25825937    -1.38551086
 h      0.10704304     0.91440637     1.55393500
          17

 c      1.10497645    -0.51977632    -0.13796890
 c     -0.12949892    -1.09822176    -0.00702028
 c     -1.12746246     0.00355309     0.05533585
 c     -0.74128744     1.35914733     1.00889726
 c     -0.37368994     1.30577198    -0.42135476
 c      1.11403071     0.80933629    -0.54578199
 h     -0.26040648    -2.15768640     0.02921795
 h     -1.65923478     1.69148366     1.16439341
 h     -1.15228675     1.55820581    -1.21556783
 h      1.98650187     1.49818690    -0.52669947
 o      2.08975470    -1.26399219     0.31284361
 h      2.95730267    -0.96177550     0.59593990
 c     -2.39686163    -0.34691832    -0.53482915
 h     -2.52871304    -1.37028158    -0.63974179
 h     -3.24091803     0.15396328     0.09016277
 h     -2.41257255     0.23893146    -1.40241007
 h      0.08422164     0.91161192     1.53599894
          17

 c      1.10299332    -0.51942512    -0.13763892
 c     -0.12481937    -1.10726099     0.00200360
 c     -1.12211164     0.01260228     0.04148934
 c     -0.72517939     1.35248045     1.00726455
 c     -0.38118842     1.30835474    -0.42368222
 c      1.11345361     0.79373993    -0.54080160
 h     -0.23842537    -2.08717371    -0.03505370
 h     -1.64138058     1.69131836     1.17045406
 h     -1.18595205     1.60189912    -1.15380700
 h      1.98583057     1.58356122    -0.54081463
 o      2.09276113    -1.26528079     0.31531059
 h      2.95193353    -0.92167121     0.62391427
 c     -2.40880742    -0.34694263    -0.53438078
 h     -2.56473913    -1.33484627    -0.62215509
 h     -3.26246455     0.14068423     0.08186643
 h     -2.44275345     0.22097848    -1.43999747
 h      0.05971259     0.91676298     1.53342589
          17

 c      1.10371647    -0.51799343    -0.13708482
 c     -0.12239608    -1.11001296     0.01106900
 c     -1.11405522     0.01899134     0.02754918
 c     -0.70760283     1.34367397     1.00215388
 c     -0.38810279     1.30934516    -0.42609923
 c      1.11215484     0.78021215    -0.53566843
 h     -0.22592865    -2.06169550    -0.09775649
 h     -1.65857516     1.71246185     1.19723358
 h     -1.20370829     1.65232521    -1.09064819
 h      1.97119359     1.65178329    -0.55503473
 o      2.09652002    -1.26744105     0.31789550
 h      2.94172206    -0.87636355     0.64627135
 c     -2.42274662    -0.34269256    -0.53210460
 h     -2.60668616    -1.33446680    -0.60923638
 h     -3.27618572     0.11812459     0.06641416
 h     -2.47786184     0.20080097    -1.49034608
 h      0.04400604     0.92404249     1.55246297
          17

 c      1.10719780    -0.51600095    -0.13599915
 c     -0.12214060    -1.10516138     0.02007761
 c     -1.10397785     0.02242905     0.01353303
 c     -0.69101592     1.33382370     0.99396882
 c     -0.39399239     1.30855733    -0.42826143
 c      1.11040357     0.77010525    -0.53073985
 h     -0.22501186    -2.09600979    -0.16122398
 h     -1.68906315     1.74620660     1.23942768
 h     -1.20834653     1.70982404    -1.03143672
 h      1.93953807     1.69494337    -0.56862535
 o      2.10128523    -1.27019522     0.32066142
 h      2.92294544    -0.82914648     0.66162343
 c     -2.43827278    -0.33434058    -0.52897892
 h     -2.65268837    -1.36609618    -0.60001562
 h     -3.28381172     0.09019086     0.04648950
 h     -2.51619948     0.17451146    -1.54318181
 h      0.04362187     0.92938097     1.59611918
          17

 c      1.11336030    -0.51393399    -0.13413692
 c     -0.12425395    -1.09506179     0.02852009
 c     -1.09272250     0.02279562    -0.00054053
 c     -0.67704873     1.32370005     0.98396206
 c     -0.39838539     1.30585842    -0.42992359
 c      1.10824445     0.76433004    -0.52632578
 h     -0.23268568    -2.16301440    -0.22262602
 h     -1.71128988     1.78269895     1.28955900
 h     -1.20311030     1.77480213    -0.98072058
 h      1.89168188     1.70929776    -0.58092468
 o      2.10714741    -1.27327966     0.32362112
 h      2.89483147    -0.78283379     0.66958283
 c     -2.45500530    -0.32363389    -0.52613962
 h     -2.69777504    -1.41155385    -0.59259298
 h     -3.29000168     0.06228493     0.02673727
 h     -2.55580541     0.13994219    -1.58934103
 h      0.05559445     0.93374220     1.65971178
          17

 c      1.12194648    -0.51219621    -0.13135165
 c     -0.12881626    -1.08273537     0.03557484
 c     -1.08124403     0.02014870    -0.01467468
 c     -0.66600459     1.31356239     0.97397939
 c     -0.40095037     1.30123489    -0.43106215
 c      1.10557640     0.76330438    -0.52264222
 h     -0.24511217    -2.22894243    -0.27484031
 h     -1.71271771     1.81481652     1.34057958
 h     -1.18993274     1.84682755    -0.94101999
 h      1.83118693     1.69481151    -0.59148790
 o      2.11403295    -1.27647993     0.32672491
 h      2.85964444    -0.73921893     0.67101974
 c     -2.47240447    -0.31257192    -0.52460465
 h     -2.73679428    -1.45258336    -0.58532753
 h     -3.30155347     0.04026354     0.01301513
 h     -2.59475621     0.09697483    -1.62223310
 h      0.07038673     0.94138451     1.73158286
          17

 c      1.13248790    -0.51104597    -0.12761371
 c     -0.13555965    -1.07011583     0.04059399
 c     -1.07055795     0.01472589    -0.02890284
 c     -0.65758268     1.30349345     0.96588171
 c     -0.40160651     1.29487384    -0.43188761
 c      1.10210228     0.76679794    -0.51977042
 h     -0.25988733    -2.27389561    -0.31215597
 h     -1.68838503     1.83822685     1.38676538
 h     -1.16834385     1.92351641    -0.91238106
 h      1.76474679     1.65616826    -0.60029141
 o      2.12174713    -1.27965174     0.32987075
 h      2.82203556    -0.69883832     0.66795598
 c     -2.48987997    -0.30264792    -0.52504256
 h     -2.76629459    -1.47761790    -0.57712455
 h     -3.32428791     0.02862903     0.01021418
 h     -2.63139047     0.04714443    -1.63821987
 h      0.07906606     0.95569661     1.79877531
          17

 c      1.14432898    -0.51055000    -0.12300698
 c     -0.14390593    -1.05829652     0.04320279
 c     -1.06167992     0.00695413    -0.04328459
 c     -0.65138682     1.29359458     0.96111278
 c     -0.40048416     1.28717559    -0.43272767
 c      1.09716850     0.77367406    -0.51761842
 h     -0.27580509    -2.28908260    -0.33142161
 h     -1.63825853     1.85068163     1.42382112
 h     -1.13611711     2.00028041    -0.89306818
 h      1.70388892     1.60560571    -0.60817532
 o      2.13005837    -1.28270942     0.33293776
 h      2.78768038    -0.66130194     0.66304289
 c     -2.50716480    -0.29471377    -0.52754133
 h     -2.78460872    -1.48122256    -0.56725216
 h     -3.35867988     0.02885627     0.01945015
 h     -2.66447998    -0.00679163    -1.63679344
 h      0.07668298     0.97752372     1.85127792
          17

 c      1.15668878    -0.51059914    -0.11770486
 c     -0.15306875    -1.04798586     0.04323820
 c     -1.05556839    -0.00254974    -0.05789790
 c     -0.64701613     1.28397919     0.96053504
 c     -0.39778857     1.27866370    -0.43386244
 c      1.08964480     0.78175573    -0.51589547
 h     -0.29231978    -2.27163625    -0.33127222
 h     -1.56603985     1.85177448     1.44896628
 h     -1.09098143     2.07129520    -0.88076069
 h      1.66617432     1.56512279    -0.61744495
 o      2.13880527    -1.28556641     0.33583770
 h      2.76141623    -0.62638836     0.65867293
 c     -2.52444267    -0.28909826    -0.53153946
 h     -2.79145473    -1.46236798    -0.55512143
 h     -3.39878446     0.03944372     0.03737996
 h     -2.69340452    -0.06118628    -1.62090433
 h      0.06212221     1.00551949     1.88304686
          17

 c      1.16873711    -0.51100173    -0.11192099
 c     -0.16215621    -1.03969768     0.04070467
 c     -1.05307625    -0.01299673    -0.07283144
 c     -0.64397336     1.27467720     0.96435924
 c     -0.39369493     1.26985308    -0.43541166
 c      1.07844368     0.78869159    -0.51420415
 h     -0.30926318    -2.22229673    -0.31157630
 h     -1.47944276     1.84349760     1.46146813
 h     -1.03197780     2.13092724    -0.87343006
 h      1.66889533     1.55760994    -0.63131808
 o      2.14796691    -1.28806077     0.33855375
 h      2.74581631    -0.59531536     0.65618798
 c     -2.54204712    -0.28576185    -0.53598868
 h     -2.78773839    -1.42379317    -0.54011566
 h     -3.43583683     0.05749785     0.05838239
 h     -2.71835085    -0.11184699    -1.59731391
 h      0.03728713     1.03675584     1.89180151
          17

 c      1.17966922    -0.51159782    -0.10585743
 c     -0.17026319    -1.03367193     0.03577923
 c     -1.05489524    -0.02347407    -0.08817010
 c     -0.64154965     1.26548856     0.97202786
 c     -0.38833304     1.26114940    -0.43730760
 c      1.06394491     0.79401620    -0.51236695
 h     -0.32684732    -2.14584175    -0.27352955
 h     -1.39136463     1.83165822     1.46383096
 h     -0.95992374     2.17485714    -0.86969478
 h      1.71228951     1.58376382    -0.65052022
 o      2.15764192    -1.28994065     0.34113388
 h      2.74112648    -0.57095677     0.65575047
 c     -2.56010343    -0.28430888    -0.53961748
 h     -2.77563937    -1.37267894    -0.52145431
 h     -3.46230609     0.08016237     0.07709673
 h     -2.74038199    -0.15462223    -1.57609515
 h      0.00688205     1.06704559     1.87918654
          17

 c      1.18877914    -0.51229188    -0.09968823
 c     -0.17653257    -1.02950699     0.02886818
 c     -1.06147390    -0.03303097    -0.10398195
 c     -0.63885665     1.25586934     0.98209943
 c     -0.38182889     1.25280365    -0.43933744
 c      1.04816441     0.79915596    -0.51054959
 h     -0.34610517    -2.05447467    -0.22043555
 h     -1.31990123     1.82712464     1.46279294
 h     -0.87730372     2.20076360    -0.86887313
 h      1.77768608     1.62209927    -0.67177598
 o      2.16795655    -1.29092903     0.34364638
 h      2.74629448    -0.55669871     0.65683338
 c     -2.57840481    -0.28385123    -0.54129733
 h     -2.75873091    -1.32190778    -0.49806861
 h     -3.47363762     0.10521408     0.08969211
 h     -2.76102864    -0.18635343    -1.56766945
 h     -0.02123821     1.09112278     1.85164767
          17

 c      1.19551921    -0.51302090    -0.09357220
 c     -0.18013502    -1.02555454     0.02066447
 c     -1.07292554    -0.04078507    -0.12031377
 c     -0.63533352     1.24516489     0.99250924
 c     -0.37434343     1.24489745    -0.44122627
 c      1.03331000     0.80539886    -0.50896095
 h     -0.37013077    -1.97386437    -0.15851265
 h     -1.28235902     1.84271979     1.46665828
 h     -0.78797991     2.20877093    -0.87097697
 h      1.84459388     1.65223167    -0.69100863
 o      2.17897343    -1.29080916     0.34613424
 h      2.76006232    -0.55494862     0.65880516
 c     -2.59652814    -0.28302199    -0.54053900
 h     -2.74148932    -1.28914736    -0.46854061
 h     -3.46837896     0.13122017     0.09422227
 h     -2.78131472    -0.20577267    -1.57733857
 h     -0.03613003     1.10317838     1.82099268
          17

 c      1.19953755    -0.51373193    -0.08766030
 c     -0.18022822    -1.01899273     0.01193346
 c     -1.08898687    -0.04601117    -0.13719511
 c     -0.63156617     1.23339248     1.00158896
 c     -0.36608610     1.23733921    -0.44272199
 c      1.02104782     0.81313692    -0.50766663
 h     -0.40509580    -1.94168959    -0.09439334
 h     -1.28293512     1.88268982     1.47731512
 h     -0.69682095     2.20177115    -0.87675012
 h      1.89923414     1.66348355    -0.70543079
 o      2.19064126    -1.28948143     0.34859076
 h      2.78157529    -0.56620796     0.66128475
 c     -2.61405615    -0.28064915    -0.53776451
 h     -2.72761159    -1.28877737    -0.43154316
 h     -3.44797349     0.15770464     0.09076105
 h     -2.80104780    -0.21365327    -1.60175023
 h     -0.02649119     1.09833000     1.80137437
          17

 c      1.20072066    -0.51435457    -0.08208657
 c     -0.17644894    -1.00864889     0.00290360
 c     -1.10906191    -0.04818369    -0.15463967
 c     -0.62894979     1.22152477     1.00906880
 c     -0.35732134     1.22989622    -0.44364298
 c      1.01253296     0.82210998    -0.50660171
 h     -0.45450905    -1.97457767    -0.02789448
 h     -1.30983610     1.93725210     1.48797439
 h     -0.60912204     2.18534780    -0.88766590
 h      1.93387806     1.65226552    -0.71356588
 o      2.20278204    -1.28698362     0.35095555
 h      2.81053876    -0.58887907     0.66424335
 c     -2.63066539    -0.27684133    -0.53398367
 h     -2.71858581    -1.31973658    -0.38730703
 h     -3.41671306     0.18546048     0.08156925
 h     -2.81919641    -0.21214000    -1.63140711
 h      0.01236668     1.07478783     1.80020375
          17

 c      1.19923334    -0.51477488    -0.07694814
 c     -0.16966692    -0.99708865    -0.00649156
 c     -1.13228656    -0.04703203    -0.17262389
 c     -0.62828646     1.21065213     1.01596200
 c     -0.34838641     1.22230684    -0.44389291
 c      1.00853630     0.83170911    -0.50562293
 h     -0.51044822    -2.04365445     0.04475214
 h     -1.34656811     1.99134490     1.49085689
 h     -0.52975767     2.16662859    -0.90557584
 h      1.94485927     1.61901321    -0.71486035
 o      2.21510804    -1.28347104     0.35312605
 h      2.84702269    -0.61972581     0.66788780
 c     -2.64597941    -0.27300111    -0.53025086
 h     -2.71464171    -1.36613061    -0.33855777
 h     -3.38145931     0.21678809     0.07102648
 h     -2.83477479    -0.20387134    -1.65606205
 h      0.07317895     1.03493324     1.81161339
          17

 c      1.19550463    -0.51485958    -0.07228784
 c     -0.16138778    -0.98738456    -0.01593595
 c     -1.15755070    -0.04261181    -0.19105425
 c     -0.62944018     1.20136288     1.02357215
 c     -0.33969588     1.21447176    -0.44349238
 c      1.00944149     0.84112447    -0.50453535
 h     -0.56080636    -2.11228119     0.12218767
 h     -1.38040942     2.03313525     1.48203662
 h     -0.46236175     2.15171998    -0.93171656
 h      1.93187970     1.56699419    -0.70952465
 o      2.22727626    -1.27915088     0.35498618
 h      2.89085824    -0.65495353     0.67231784
 c     -2.65952975    -0.27075295    -0.52737670
 h     -2.71614347    -1.40979732    -0.28926372
 h     -3.35005073     0.25499280     0.06451975
 h     -2.84735734    -0.19139040    -1.66823441
 h      0.14120605     0.98402357     1.82285620
          17

 c      1.19016874    -0.51448813    -0.06809503
 c     -0.15302238    -0.98113679    -0.02492299
 c     -1.18354403    -0.03526981    -0.20975848
 c     -0.63190747     1.19378398     1.03269598
 c     -0.33168962     1.20662760    -0.44263200
 c      1.01508532     0.84934822    -0.50308484
 h     -0.59736386    -2.15954339     0.19990270
 h     -1.40364950     2.05572069     1.46110282
 h     -0.40907968     2.14300175    -0.96545420
 h      1.89912174     1.50279292    -0.69875435
 o      2.23897925    -1.27419759     0.35644929
 h      2.94067480    -0.69156378     0.67704558
 c     -2.67103348    -0.27114247    -0.52573998
 h     -2.72365815    -1.43798812    -0.24303462
 h     -3.32788214     0.30232818     0.06569111
 h     -2.85715452    -0.17691768    -1.66427673
 h      0.20235955     0.92797313     1.82364451
          17

 c      1.18398351    -0.51356767    -0.06432217
 c     -0.14575651    -0.97883611    -0.03300326
 c     -1.20885889    -0.02552343    -0.22850621
 c     -0.63520842     1.18778221     1.04348336
 c     -0.32473325     1.19933071    -0.44167334
 c      1.02444469     0.85506081    -0.50091325
 h     -0.61598383    -2.17678137     0.27334153
 h     -1.41238567     2.05609437     1.42981547
 h     -0.37096715     2.13863485    -1.00386831
 h      1.85839727     1.43810787    -0.68539119
 o      2.25002484    -1.26870663     0.35748977
 h      2.99320811    -0.72808846     0.68072858
 c     -2.68067001    -0.27437769    -0.52510787
 h     -2.73759311    -1.44394555    -0.20255695
 h     -3.31505740     0.35725870     0.07375407
 h     -2.86495106    -0.16230188    -1.64441120
 h      0.24674707     0.87201028     1.80895290
          17

 c      1.17773728    -0.51204596    -0.06090470
 c     -0.14055951    -0.98044601    -0.03982239
 c     -1.23212129    -0.01394316    -0.24703890
 c     -0.63894687     1.18306293     1.05558595
 c     -0.31905411     1.19324667    -0.44105616
 c      1.03539096     0.85655908    -0.49751727
 h     -0.61493196    -2.16146060     0.33868006
 h     -1.40566009     2.03433333     1.39136803
 h     -0.34842437     2.13456795    -1.04264336
 h      1.83207952     1.39088211    -0.67453166
 o      2.26034200    -1.26271970     0.35813659
 h      3.04370621    -0.76413389     0.68145660
 c     -2.68898764    -0.27994116    -0.52468901
 h     -2.75805498    -1.42553883    -0.16957681
 h     -3.30746587     0.41411738     0.08401813
 h     -2.87209788    -0.14894722    -1.61265779
 h      0.26860131     0.82029101     1.77799081
          17

 c      1.17214799    -0.50994661    -0.05777157
 c     -0.13814296    -0.98567772    -0.04509456
 c     -1.25211451    -0.00108001    -0.26509130
 c     -0.64273609     1.17914704     1.06828949
 c     -0.31476950     1.18892912    -0.44118339
 c      1.04547769     0.85234068    -0.49242007
 h     -0.59390847    -2.11422226     0.39280984
 h     -1.38561722     1.99385368     1.35024391
 h     -0.34128743     2.12693464    -1.07742568
 h      1.84460258     1.37860895    -0.67164419
 o      2.26991183    -1.25628497     0.35843563
 h      3.08734918    -0.79932072     0.67743775
 c     -2.69656518    -0.28689598    -0.52342188
 h     -2.78491958    -1.38456597    -0.14478633
 h     -3.30030633     0.46574175     0.09097593
 h     -2.88053380    -0.13766047    -1.57659373
 h      0.26556697     0.77582076     1.73290638
          17

 c      1.16777824    -0.50741959    -0.05484654
 c     -0.13887704    -0.99401329    -0.04860139
 c     -1.26787393     0.01255190    -0.28240346
 c     -0.64609546     1.17527667     1.08056860
 c     -0.31196096     1.18670497    -0.44234867
 c      1.05419023     0.84251857    -0.48566463
 h     -0.55402098    -2.03852509     0.43353437
 h     -1.35868769     1.94269231     1.31231452
 h     -0.34877450     2.11338048    -1.10477839
 h      1.89700771     1.40186453    -0.67689929
 o      2.27868103    -1.24949795     0.35841245
 h      3.12075949    -0.83254671     0.66760371
 c     -2.70377456    -0.29407977    -0.52032556
 h     -2.81802853    -1.32725009    -0.12729528
 h     -3.29037933     0.50620959     0.09066814
 h     -2.89261399    -0.12858695    -1.54600865
 h      0.23860158     0.74018442     1.67821239
          17

 c      1.16499994    -0.50476673    -0.05204967
 c     -0.14268273    -1.00451534    -0.05028192
 c     -1.27874334     0.02644387    -0.29873385
 c     -0.64842535     1.17039121     1.09112004
 c     -0.31067936     1.18664065    -0.44470901
 c      1.06311968     0.82886034    -0.47785863
 h     -0.49868797    -1.94256383     0.46075009
 h     -1.33679910     1.89456830     1.28454545
 h     -0.36951427     2.09348817    -1.12265052
 h      1.96526771     1.44401732    -0.68466429
 o      2.28649793    -1.24250966     0.35805376
 h      3.14297494    -0.86181939     0.65187418
 c     -2.71072645    -0.30006692    -0.51491743
 h     -2.85756608    -1.26540565    -0.11370648
 h     -3.27650824     0.53206796     0.08133654
 h     -2.91045793    -0.12158692    -1.52938994
 h      0.19283061     0.71272345     1.62083643
          17

 c      1.16401137    -0.50241962    -0.04930388
 c     -0.14890968    -1.01541927    -0.05051367
 c     -1.28439696     0.04003709    -0.31387232
 c     -0.64936997     1.16353238     1.09847807
 c     -0.31087332     1.18854285    -0.44827065
 c      1.07378291     0.81338723    -0.46968207
 h     -0.43541319    -1.84379010     0.47980373
 h     -1.33467383     1.86550154     1.27333380
 h     -0.40169645     2.06886064    -1.13062425
 h      2.02568049     1.48772274    -0.68919612
 o      2.29308666    -1.23551484     0.35730935
 h      3.15575104    -0.88447013     0.63108829
 c     -2.71730619    -0.30316271    -0.50759413
 h     -2.90453476    -1.21580195    -0.09775156
 h     -3.25924507     0.54263241     0.06325686
 h     -2.93494033    -0.11707096    -1.52946645
 h      0.13913677     0.68911452     1.57046217
          17

 c      1.16487914    -0.50088348    -0.04654725
 c     -0.15635869    -1.02382212    -0.05055627
 c     -1.28482596     0.05268920    -0.32763896
 c     -0.64968851     1.15485519     1.10131823
 c     -0.31233679     1.19198409    -0.45287015
 c      1.08675955     0.79776258    -0.46166961
 h     -0.37644799    -1.77274717     0.50664850
 h     -1.35934159     1.86271038     1.28159785
 h     -0.44329607     2.04306468    -1.13006173
 h      2.06491039     1.52183834    -0.68705765
 o      2.29807891    -1.22872928     0.35611423
 h      3.16304643    -0.89761843     0.60664257
 c     -2.72327049    -0.30198844    -0.49948908
 h     -2.96024840    -1.19297446    -0.07300033
 h     -3.24064747     0.54020541     0.03852013
 h     -2.96512467    -0.11642898    -1.54193639
 h      0.09403048     0.66050613     1.53879567
          17

 c      1.16759288    -0.50064232    -0.04375254
 c     -0.16395331    -1.02695866    -0.05210256
 c     -1.28028881     0.06371050    -0.33987177
 c     -0.65122352     1.14586729     1.09893677
 c     -0.31471024     1.19637687    -0.45817196
 c      1.10193392     0.78332453    -0.45423253
 h     -0.33204619    -1.75879746     0.56229526
 h     -1.40277456     1.87787391     1.30756535
 h     -0.49232757     2.02119455    -1.12393474
 h      2.07750882     1.54035542    -0.67666568
 o      2.30112471    -1.22235760     0.35443097
 h      3.16937325    -0.89886676     0.57983936
 c     -2.72846741    -0.29655647    -0.49171362
 h     -3.02353414    -1.19768482    -0.03863680
 h     -3.22426295     0.53040940     0.01096694
 h     -2.99867642    -0.12142678    -1.55871809
 h      0.07190035     0.61752379     1.53498851
          17

 c      1.17209163    -0.50205087    -0.04094648
 c     -0.17160496    -1.02516068    -0.05494085
 c     -1.27125505     0.07245579    -0.35042347
 c     -0.65512206     1.13786240     1.09169512
 c     -0.31752596     1.20112762    -0.46373925
 c      1.11881999     0.77114065    -0.44769223
 h     -0.30096417    -1.79599801     0.64477700
 h     -1.44995239     1.89599057     1.34655363
 h     -0.54698899     2.00857043    -1.11587851
 h      2.06271368     1.54060545    -0.65760244
 o      2.30206310    -1.21655614     0.35229643
 h      3.17727323    -0.88710921     0.55117371
 c     -2.73296716    -0.28837657    -0.48490549
 h     -3.08885440    -1.21680512    -0.00062277
 h     -3.21492701     0.52194787    -0.01408542
 h     -3.03273273    -0.13332401    -1.57197063
 h      0.07188002     0.56017296     1.55859019
          17

 c      1.17821363    -0.50528588    -0.03820860
 c     -0.17956258    -1.02090931    -0.05703890
 c     -1.25836039     0.07838274    -0.35916610
 c     -0.66112547     1.13095444     1.08084031
 c     -0.32029365     1.20584123    -0.46920281
 c      1.13669987     0.76193667    -0.44226708
 h     -0.27786637    -1.85408682     0.72987486
 h     -1.48872122     1.90509015     1.39302994
 h     -0.60541620     2.00854417    -1.10840454
 h      2.02330805     1.52272139    -0.63035321
 o      2.30104338    -1.21140532     0.34983481
 h      3.18556763    -0.86304702     0.52011866
 c     -2.73692202    -0.27935153    -0.47938449
 h     -3.14880085    -1.23486866     0.03356442
 h     -3.21747944     0.52430233    -0.03123372
 h     -3.06458088    -0.15249707    -1.57616399
 h      0.07927411     0.49959469     1.59980770
          17

 c      1.18564666    -0.51032255    -0.03566866
 c     -0.18775003    -1.01611640    -0.05677053
 c     -1.24236321     0.08106980    -0.36599339
 c     -0.66851698     1.12466861     1.06780416
 c     -0.32261455     1.21046773    -0.47441621
 c      1.15456853     0.75590551    -0.43802163
 h     -0.26063359    -1.90995458     0.79759070
 h     -1.51214581     1.89834404     1.44164920
 h     -0.66505152     2.02069218    -1.10143392
 h      1.96653238     1.49072060    -0.59644559
 o      2.29848788    -1.20691561     0.34722000
 h      3.19002794    -0.82901219     0.48567466
 c     -2.74052833    -0.27076100    -0.47520546
 h     -3.19714865    -1.24127075     0.05878844
 h     -3.23397193     0.54281834    -0.03773878
 h     -3.09204020    -0.17849437    -1.56859080
 h      0.07927447     0.44872308     1.64688065
          17

 c      1.19393248    -0.51691038    -0.03351340
 c     -0.19584809    -1.01175149    -0.05339473
 c     -1.22409586     0.08023913    -0.37083075
 c     -0.67674286     1.11852776     1.05378312
 c     -0.32425847     1.21526501    -0.47944707
 c      1.17092053     0.75241568    -0.43481244
 h     -0.24929102    -1.95190116     0.83810615
 h     -1.51744372     1.87297239     1.48768787
 h     -0.72232576     2.04106394    -1.09261640
 h      1.90669868     1.45538112    -0.55877550
 o      2.29493854    -1.20306578     0.34462238
 h      3.18580854    -0.78823564     0.44715638
 c     -2.74413211    -0.26289134    -0.47204861
 h     -3.22980239    -1.23075793     0.07272846
 h     -3.26151201     0.57502341    -0.03533308
 h     -3.11368590    -0.21021956    -1.54933726
 h      0.06336896     0.41625591     1.69055189
          17

 c      1.20249549    -0.52460373    -0.03197688
 c     -0.20343725    -1.00827843    -0.04670150
 c     -1.20441598     0.07578478    -0.37364893
 c     -0.68544209     1.11217087     1.03966066
 c     -0.32515238     1.22060079    -0.48442724
 c      1.18364289     0.74985248    -0.43232301
 h     -0.24448842    -1.97465508     0.84780386
 h     -1.50492074     1.82917876     1.52729865
 h     -0.77317996     2.06420343    -1.07905568
 h      1.86641859     1.43647585    -0.52122145
 o      2.29091319    -1.19984412     0.34217755
 h      3.16967821    -0.74403338     0.40461509
 c     -2.74813874    -0.25530786    -0.46929606
 h     -3.24465406    -1.20209684     0.07531863
 h     -3.29358250     0.61282106    -0.02876760
 h     -3.12902466    -0.24612070    -1.52120727
 h      0.02865311     0.40630403     1.72453377
          17

 c      1.21066744    -0.53287540    -0.03129951
 c     -0.21006231    -1.00594964    -0.03674423
 c     -1.18416922     0.06779656    -0.37447091
 c     -0.69433142     1.10529983     1.02600587
 c     -0.32532032     1.22674729    -0.48940966
 c      1.19090150     0.74650170    -0.43032223
 h     -0.24697578    -1.97609171     0.82619280
 h     -1.47770778     1.76981361     1.55786738
 h     -0.81396847     2.08516935    -1.05883348
 h      1.86606709     1.45361766    -0.48601501
 o      2.28683188    -1.19727403     0.33998096
 h      3.14111862    -0.69919409     0.35882196
 c     -2.75275679    -0.24731942    -0.46625583
 h     -3.24149255    -1.15736383     0.06850994
 h     -3.32329485     0.64763617    -0.02300802
 h     -3.13860338    -0.28442962    -1.48955294
 h     -0.02384740     0.41941843     1.74494842
          17

 c      1.21770828    -0.54125039    -0.03167470
 c     -0.21526636    -1.00489726    -0.02375431
 c     -1.16416482     0.05657299    -0.37337033
 c     -0.70312324     1.09763537     1.01300777
 c     -0.32482638     1.23375980    -0.49430356
 c      1.19291305     0.74255004    -0.42888402
 h     -0.25747668    -1.95626814     0.77492172
 h     -1.44219770     1.70060580     1.57869664
 h     -0.84212161     2.10062613    -1.03162189
 h      1.90277668     1.50397767    -0.45170693
 o      2.28300104    -1.19542092     0.33809552
 h      3.10243619    -0.65561229     0.31100440
 c     -2.75782280    -0.23817276    -0.46238644
 h     -3.22235656    -1.10228997     0.05662462
 h     -3.34545335     0.67345480    -0.02169803
 h     -3.14383900    -0.32349340    -1.46145746
 h     -0.08980461     0.45294277     1.75028086
          17

 c      1.22285062    -0.54934261    -0.03322211
 c     -0.21861665    -1.00504217    -0.00820424
 c     -1.14514870     0.04261771    -0.37046705
 c     -0.71152744     1.08895738     1.00031561
 c     -0.32371908     1.24143510    -0.49887117
 c      1.19152314     0.73987733    -0.42811718
 h     -0.27665689    -1.91842252     0.69848237
 h     -1.40855688     1.63033373     1.59190432
 h     -0.85649557     2.10925852    -0.99869141
 h      1.95517318     1.56487328    -0.41656299
 o      2.27963115    -1.19437718     0.33656090
 h      3.05811809    -0.61422762     0.26250918
 c     -2.76278222    -0.22699811    -0.45755555
 h     -3.19213606    -1.04719532     0.04701732
 h     -3.35702591     0.68739704    -0.02689963
 h     -3.14630147    -0.36204897    -1.44358929
 h     -0.16115978     0.50041190     1.74240741
          17

 c      1.22537645    -0.55681327    -0.03598606
 c     -0.21971722    -1.00577182     0.00898175
 c     -1.12777293     0.02661791    -0.36592430
 c     -0.71940775     1.07928582     0.98690147
 c     -0.32197650     1.24931756    -0.50275498
 c      1.18841127     0.74011860    -0.42795565
 h     -0.30526654    -1.87254890     0.60657963
 h     -1.38966093     1.56953996     1.60233649
 h     -0.85758114     2.11194176    -0.96270750
 h      2.00424010     1.61581039    -0.38085819
 o      2.27688079    -1.19421607     0.33539493
 h      3.01348469    -0.57546704     0.21456949
 c     -2.76683043    -0.21285180    -0.45226066
 h     -3.15820431    -1.00639989     0.04971042
 h     -3.35702934     0.68951537    -0.03920305
 h     -3.14663648    -0.39914436    -1.43913762
 h     -0.22546026     0.55074029     1.72857458
          17

 c      1.22470593    -0.56335100    -0.03993315
 c     -0.21815686    -1.00543036     0.02619847
 c     -1.11257655     0.00941074    -0.35995071
 c     -0.72706271     1.06908837     0.97135786
 c     -0.31946609     1.25673576    -0.50553013
 c      1.18457441     0.74401461    -0.42822183
 h     -0.34499951    -1.84125181     0.51669562
 h     -1.39631491     1.52642610     1.61427222
 h     -0.84760782     2.11177415    -0.92743440
 h      2.03921316     1.64548221    -0.34596469
 o      2.27490629    -1.19491911     0.33457881
 h      2.97302172    -0.54018895     0.16833638
 c     -2.76925271    -0.19528899    -0.44743695
 h     -3.12698564    -0.99196135     0.07332863
 h     -3.34653897     0.68285159    -0.05771682
 h     -3.14404163    -0.43371099    -1.44607070
 h     -0.26746942     0.58993411     1.72170946
          17

 c      1.22048996    -0.56868318    -0.04495196
 c     -0.21341421    -1.00164030     0.04166622
 c     -1.09999493    -0.00804377    -0.35281276
 c     -0.73518295     1.05903474     0.95303935
 c     -0.31594778     1.26289555    -0.50679310
 c      1.18053007     0.75161918    -0.42870209
 h     -0.39969868    -1.85623007     0.44810132
 h     -1.43088798     1.50238893     1.62616421
 h     -0.83027864     2.11363250    -0.89720240
 h      2.05512619     1.64925674    -0.31344644
 o      2.27386604    -1.19632274     0.33403338
 h      2.93933659    -0.51045787     0.12510463
 c     -2.76974479    -0.17528252    -0.44378124
 h     -3.09928319    -1.00339796     0.11815275
 h     -3.32896508     0.67382234    -0.07992060
 h     -3.13686273    -0.46428126    -1.45841853
 h     -0.27615603     0.60856808     1.73286884
          17

 c      1.21271758    -0.57256456    -0.05088009
 c     -0.20528007    -0.99421980     0.05512397
 c     -1.09040282    -0.02468844    -0.34484782
 c     -0.74425677     1.04934529     0.93313300
 c     -0.31115850     1.26707497    -0.50628141
 c      1.17651853     0.76254450    -0.42917624
 h     -0.47054844    -1.92456447     0.40220072
 h     -1.48658538     1.49247886     1.63040750
 h     -0.80971001     2.12260664    -0.87592747
 h      2.05044850     1.62656674    -0.28471374
 o      2.27385762    -1.19813789     0.33361222
 h      2.91334650    -0.48932978     0.08639436
 c     -2.76821521    -0.15519641    -0.44142997
 h     -3.07148910    -1.02739819     0.17534057
 h     -3.31002393     0.67199059    -0.10181457
 h     -3.12364035    -0.48916477    -1.46923700
 h     -0.25246658     0.60913381     1.75920618
          17

 c      1.20178167    -0.57477666    -0.05753805
 c     -0.19453145    -0.98628847     0.06763744
 c     -1.08412342    -0.03947093    -0.33643378
 c     -0.75430900     1.03977756     0.91398937
 c     -0.30496947     1.26888616    -0.50398567
 c      1.17255452     0.77607125    -0.42943480
 h     -0.54855126    -2.01546113     0.36521445
 h     -1.55256758     1.48967011     1.61861198
 h     -0.78867315     2.14130836    -0.86583560
 h      2.02643612     1.58009158    -0.26081441
 o      2.27484131    -1.20002970     0.33312483
 h      2.89521394    -0.47976586     0.05368919
 c     -2.76444512    -0.13759047    -0.44022228
 h     -3.04062371    -1.04836526     0.23371739
 h     -3.29595531     0.68720158    -0.11924604
 h     -3.10377176    -0.50689059    -1.47300087
 h     -0.20719104     0.60192211     1.78633262
          17

 c      1.18844014    -0.57516578    -0.06474142
 c     -0.18241850    -0.98097204     0.07986747
 c     -1.08135002    -0.05152536    -0.32791819
 c     -0.76516327     1.03007399     0.89769413
 c     -0.29750144     1.26844010    -0.50018389
 c      1.16832522     0.79112130    -0.42931880
 h     -0.62126745    -2.09746526     0.32847765
 h     -1.61856890     1.48800482     1.58555778
 h     -0.76742425     2.16781619    -0.86668902
 h      1.98824627     1.51657289    -0.24199454
 o      2.27660970    -1.20170432     0.33237686
 h      2.88519397    -0.48348815     0.02798293
 c     -2.75825577    -0.12406118    -0.43980513
 h     -3.00617657    -1.05534500     0.28473867
 h     -3.28954479     0.72352171    -0.13047894
 h     -3.07768083    -0.51665487    -1.46677219
 h     -0.15309614     0.59656355     1.80052979
          17

 c      1.17370925    -0.57366639    -0.07230674
 c     -0.17011803    -0.97995133     0.09185678
 c     -1.08205003    -0.06028323    -0.31956038
 c     -0.77663525     1.02014152     0.88549665
 c     -0.28908998     1.26626335    -0.49536111
 c      1.16296208     0.80613739    -0.42880681
 h     -0.67976930    -2.15412268     0.29045346
 h     -1.67673248     1.48350412     1.52986785
 h     -0.74428709     2.19634126    -0.87619190
 h      1.94765715     1.44866261    -0.22676238
 o      2.27880951    -1.20297288     0.33121168
 h      2.88405832    -0.50028789     0.00938227
 c     -2.74978496    -0.11482048    -0.43955892
 h     -2.96937201    -1.04269689     0.32326249
 h     -3.28774293     0.77540740    -0.13748591
 h     -3.04676298    -0.51866817    -1.45059049
 h     -0.10069560     0.59901729     1.79410637
          17

 c      1.15873696    -0.57031417    -0.08005636
 c     -0.15870467    -0.98383023     0.10335746
 c     -1.08591873    -0.06547236    -0.31151033
 c     -0.78855358     1.01001410     0.87787972
 c     -0.28016664     1.26303872    -0.49007288
 c      1.15492682     0.81912533    -0.42811245
 h     -0.71883794    -2.17923566     0.25256790
 h     -1.72191407     1.47409921     1.45334827
 h     -0.71725847     2.21996838    -0.89115071
 h      1.92465491     1.39487128    -0.21089957
 o      2.28098876    -1.20377765     0.32953899
 h      2.89312972    -0.52791036    -0.00308222
 c     -2.73935734    -0.10908963    -0.43868824
 h     -2.93230202    -1.00885426     0.34690868
 h     -3.28425354     0.83134814    -0.14417596
 h     -3.01327835    -0.51437276    -1.42754147
 h     -0.05763981     0.61209444     1.76475465
          17

 c      1.14466312    -0.56526181    -0.08781819
 c     -0.14918595    -0.99260788     0.11401295
 c     -1.09239933    -0.06705000    -0.30381659
 c     -0.80072443     0.99977901     0.87471537
 c     -0.27118707     1.25937532    -0.48483754
 c      1.14284355     0.82845890    -0.42753429
 h     -0.73551858    -2.17163323     0.21706728
 h     -1.75178362     1.45950414     1.36038495
 h     -0.68518585     2.23310529    -0.90850605
 h      1.93808650     1.37047679    -0.18944707
 o      2.28266447    -1.20416699     0.32733805
 h      2.91385867    -0.56270494    -0.01127178
 c     -2.72720307    -0.10570235    -0.43642500
 h     -2.89755225    -0.95552730     0.35575830
 h     -3.27349761     0.88014896    -0.15400077
 h     -2.98014789    -0.50643804    -1.40344406
 h     -0.02902356     0.63639792     1.71408766
          17

 c      1.13247963    -0.55879298    -0.09541544
 c     -0.14242425    -1.00590761     0.12342326
 c     -1.10074790    -0.06512393    -0.29645050
 c     -0.81290792     0.98952058     0.87533895
 c     -0.26263617     1.25569645    -0.48008681
 c      1.12725140     0.83407195    -0.42694406
 h     -0.72832156    -2.13300916     0.18640275
 h     -1.76730928     1.44133047     1.25757910
 h     -0.64814776     2.23265967    -0.92590946
 h      1.98548159     1.37363921    -0.16296446
 o      2.28342397    -1.20421052     0.32462252
 h      2.94673722    -0.60117378    -0.01721201
 c     -2.71336493    -0.10340835    -0.43227050
 h     -2.86815959    -0.88784552     0.35290055
 h     -3.25227812     0.91412807    -0.16900507
 h     -2.95046219    -0.49826192    -1.38547687
 h     -0.01723393     0.67077579     1.64711853
          17

 c      1.12291847    -0.55131390    -0.10265276
 c     -0.13895188    -1.02297082     0.13116467
 c     -1.11011102    -0.05989733    -0.28933573
 c     -0.82487227     0.97929614     0.87858027
 c     -0.25502581     1.25220539    -0.47615517
 c      1.11043447     0.83702630    -0.42576244
 h     -0.69753234    -2.06832910     0.16314541
 h     -1.77337126     1.42326550     1.15314727
 h     -0.60742174     2.21838761    -0.94199847
 h      2.04508380     1.39032923    -0.13789576
 o      2.28304323    -1.20389820     0.32138239
 h      2.98981923    -0.64167672    -0.02207369
 c     -2.69776797    -0.10094868    -0.42635291
 h     -2.84768179    -0.81509279     0.34572919
 h     -3.21969301     0.92958387    -0.18989247
 h     -2.92664010    -0.49277886    -1.37918409
 h     -0.02081668     0.71236136     1.57269014
          17

 c      1.11638890    -0.54332982    -0.10930883
 c     -0.13869471    -1.04237213     0.13680005
 c     -1.11960542    -0.05166347    -0.28237501
 c     -0.83661880     0.96916903     0.88286794
 c     -0.24883368     1.24887478    -0.47327356
 c      1.09467648     0.83829912    -0.42346689
 h     -0.64721924    -1.98923531     0.14994015
 h     -1.77810716     1.41066264     1.05550104
 h     -0.56535965     2.19296725    -0.95660525
 h      2.09591855     1.40829807    -0.12052830
 o      2.28154474    -1.20311752     0.31755629
 h      3.03808457    -0.68477151    -0.02570144
 c     -2.68031320    -0.09717107    -0.41972971
 h     -2.84012273    -0.75035178     0.34649687
 h     -3.17675415     0.92661288    -0.21633870
 h     -2.90964915    -0.49117678    -1.38520500
 h     -0.03256312     0.75668692     1.50401060
          17

 c      1.11297269    -0.53543297    -0.11514270
 c     -0.14058408    -1.06138204     0.13990620
 c     -1.12839464    -0.04083766    -0.27545840
 c     -0.84870206     0.95927133     0.88656528
 c     -0.24442006     1.24544685    -0.47156373
 c      1.08154408     0.83845932    -0.41980298
 h     -0.58957500    -1.92154045     0.14924078
 h     -1.78932486     1.40880376     0.97127249
 h     -0.52515284     2.16187546    -0.97091960
 h      2.12548560     1.42078378    -0.11443619
 o      2.27913453    -1.20173351     0.31306420
 h      3.08462749    -0.73183757    -0.02716045
 c     -2.66094731    -0.09146568    -0.41403973
 h     -2.84906314    -0.70560259     0.36785389
 h     -3.12629515     0.90933664    -0.24726154
 h     -2.89892249    -0.49271565    -1.39880284
 h     -0.03937719     0.79885683     1.45693671
          17

 c      1.11251034    -0.52826013    -0.11992365
 c     -0.14249567    -1.07565443     0.14011618
 c     -1.13573489    -0.02800429    -0.26845996
 c     -0.86201660     0.94980724     0.88860544
 c     -0.24198004     1.24150006    -0.47103880
 c      1.07196504     0.83781135    -0.41473353
 h     -0.54676392    -1.90925875     0.16298755
 h     -1.80959461     1.42044730     0.90449985
 h     -0.49031515     2.13252606    -0.98732623
 h      2.12808101     1.42485836    -0.12101208
 o      2.27606656    -1.19968661     0.30786490
 h      3.12288214    -0.78344950    -0.02570442
 c     -2.63978959    -0.08445909    -0.41035291
 h     -2.87531467    -0.68301144     0.41218086
 h     -3.07313192     0.88648148    -0.28105341
 h     -2.89294554    -0.49572136    -1.41276065
 h     -0.02958383     0.83622599     1.44326789
          17

 c      1.11476599    -0.52238144    -0.12348371
 c     -0.14306724    -1.08229700     0.13715522
 c     -1.14098148    -0.01391674    -0.26124913
 c     -0.87683856     0.94104068     0.88903302
 c     -0.24157172     1.23665181    -0.47164299
 c      1.06637282     0.83652430    -0.40836413
 h     -0.53146290    -1.97953020     0.19269993
 h     -1.83510440     1.44487719     0.85749735
 h     -0.46378310     2.11195214    -1.00841280
 h      2.10247655     1.41992679    -0.14025331
 o      2.27252768    -1.19703977     0.30199467
 h      3.14844738    -0.83867540    -0.02142708
 c     -2.61726825    -0.07798024    -0.40856037
 h     -2.91509640    -0.67385183     0.46799047
 h     -3.02375410     0.87083172    -0.31595416
 h     -2.88989445    -0.49864877    -1.42067189
 h     -0.00501799     0.86972401     1.46307561
          17

 c      1.11953330    -0.51820155    -0.12575069
 c     -0.14338395    -1.08372391     0.13109684
 c     -1.14359374     0.00058712    -0.25372767
 c     -0.89256606     0.93341904     0.88875175
 c     -0.24318043     1.23083217    -0.47335757
 c      1.06471608     0.83465628    -0.40090667
 h     -0.52813441    -2.09845567     0.23694161
 h     -1.85895051     1.47890444     0.83161850
 h     -0.44701549     2.10355778    -1.03515643
 h      2.05137994     1.40741408    -0.17102678
 o      2.26857337    -1.19397475     0.29557846
 h      3.16006129    -0.89520934    -0.01547194
 c     -2.59413153    -0.07394209    -0.40797718
 h     -2.96166704    -0.66696186     0.51960667
 h     -2.98426285     0.87471525    -0.35077709
 h     -2.88802149    -0.50065631    -1.41857689
 h      0.01975187     0.90123795     1.50644043
          17

 c      1.12657825    -0.51598002    -0.12672446
 c     -0.14469347    -1.08362922     0.12244589
 c     -1.14316055     0.01467466    -0.24586142
 c     -0.90839688     0.92761283     0.88885599
 c     -0.24672976     1.22439286    -0.47629464
 c      1.06630965     0.83207492    -0.39268016
 h     -0.51950524    -2.21871601     0.29016793
 h     -1.87469543     1.51824471     0.82720310
 h     -0.43980729     2.10546138    -1.06567289
 h      1.98289878     1.39166166    -0.21088851
 o      2.26410127    -1.19075574     0.28882029
 h      3.15993781    -0.94991387    -0.00996119
 c     -2.57146574    -0.07316301    -0.40794347
 h     -3.00817510    -0.65453575     0.55542338
 h     -2.95687073     0.90175019    -0.38546360
 h     -2.88589429    -0.50183204    -1.40530453
 h      0.02943841     0.93117451     1.56130837
          17

 c      1.13556576    -0.51586759    -0.12644584
 c     -0.14728269    -1.08407011     0.11181172
 c     -1.13944994     0.02758343    -0.23768214
 c     -0.92374384     0.92437028     0.89029017
 c     -0.25203240     1.21794554    -0.48065933
 c      1.06959765     0.82828430    -0.38412319
 h     -0.49898715    -2.31340550     0.34630915
 h     -1.87808829     1.55847223     0.84335188
 h     -0.44090420     2.11208973    -1.09590245
 h      1.91335973     1.38190159    -0.25594737
 o      2.25888129    -1.18768090     0.28197967
 h      3.15331670    -0.99958058    -0.00768251
 c     -2.55060352    -0.07507108    -0.40798270
 h     -3.04904931    -0.63262143     0.56922211
 h     -2.93881375     0.94366482    -0.42043479
 h     -2.88261392    -0.50321026    -1.38234283
 h      0.01463811     0.95855908     1.61783534
          17

 c      1.14603667    -0.51790539    -0.12498637
 c     -0.15085152    -1.08585774     0.09974990
 c     -1.13246544     0.03866301    -0.22926216
 c     -0.93823880     0.92434652     0.89378131
 c     -0.25876766     1.21209959    -0.48661372
 c      1.07227568     0.82237900    -0.37570180
 h     -0.46606849    -2.37097034     0.40049797
 h     -1.86749723     1.59567043     0.87791442
 h     -0.44877423     2.11723842    -1.12148615
 h      1.86644037     1.39265608    -0.30209587
 o      2.25268650    -1.18503556     0.27532951
 h      3.14656925    -1.04178495    -0.01140529
 c     -2.53277336    -0.07836823    -0.40778523
 h     -3.08025064    -0.60000366     0.55893459
 h     -2.92519982     0.98688825    -0.45558541
 h     -2.87799956    -0.50664332    -1.35356189
 h     -0.02805544     0.98190812     1.66906923
          17

 c      1.15739914    -0.52203578    -0.12245158
 c     -0.15485727    -1.08922818     0.08676176
 c     -1.12248736     0.04739358    -0.22066909
 c     -0.95165461     0.92797803     0.89981148
 c     -0.26652812     1.20729346    -0.49416943
 c      1.07266253     0.81381854    -0.36766379
 h     -0.42249385    -2.38710545     0.44897235
 h     -1.84393411     1.62704136     0.92767147
 h     -0.46205450     2.11622437    -1.13924375
 h      1.85800067     1.43461535    -0.34804380
 o      2.24551897    -1.18306576     0.26909679
 h      3.14387765    -1.07546175    -0.02286743
 c     -2.51877707    -0.08173507    -0.40717117
 h     -3.09935598    -0.55738467     0.52576522
 h     -2.91192295     1.01992807    -0.49021436
 h     -2.87259254    -0.51453032    -1.32462205
 h     -0.09735889     0.99975413     1.71070371
          17

 c      1.16892265    -0.52812733    -0.11899567
 c     -0.15867016    -1.09416620     0.07331815
 c     -1.11007515     0.05338935    -0.21191908
 c     -0.96387902     0.93539658     0.90853886
 c     -0.27487678     1.20373748    -0.50314413
 c      1.07124217     0.80364769    -0.36007386
 h     -0.37085172    -2.36090438     0.48870802
 h     -1.81106179     1.65153376     0.98861105
 h     -0.47972246     2.10673444    -1.14780291
 h      1.87875285     1.50033927    -0.39486284
 o      2.23778135    -1.18199420     0.26342100
 h      3.14469672    -1.10074354    -0.04203848
 c     -2.50886869    -0.08408913    -0.40617221
 h     -3.10605143    -0.50719476     0.47437664
 h     -2.89657116     1.03584835    -0.52347588
 h     -2.86725383    -0.52926909    -1.30161651
 h     -0.18788437     1.01085180     1.74132406
          17

 c      1.17975632    -0.53595109    -0.11484189
 c     -0.16163780    -1.10048544     0.05986289
 c     -1.09601403     0.05639843    -0.20294900
 c     -0.97495230     0.94638042     0.91965844
 c     -0.28334839     1.20140047    -0.51315248
 c      1.06960167     0.79393952    -0.35314937
 h     -0.31427782    -2.29392531     0.51733278
 h     -1.77507382     1.67031057     1.05627266
 h     -0.50118452     2.08905273    -1.14775129
 h      1.90694452     1.57043802    -0.44178285
 o      2.23021839    -1.18206088     0.25836766
 h      3.14458428    -1.11826262    -0.06733856
 c     -2.50274431    -0.08460005    -0.40528637
 h     -3.10334527    -0.45389041     0.41407075
 h     -2.87824307     1.03191804    -0.55475900
 h     -2.86232749    -0.55234815    -1.28888180
 h     -0.28994793     1.01428822     1.76357131
          17

 c      1.18897903    -0.54512428    -0.11029232
 c     -0.16310896    -1.10772719     0.04676338
 c     -1.08121912     0.05630406    -0.19361724
 c     -0.98512386     0.96038509     0.93227066
 c     -0.29143673     1.20000516    -0.52361685
 c      1.06886602     0.78645570    -0.34725366
 h     -0.25657947    -2.19143719     0.53371231
 h     -1.74391906     1.68666160     1.12618534
 h     -0.52636327     2.06608518    -1.14160352
 h      1.92662749     1.62850862    -0.48606110
 o      2.22368421    -1.18354001     0.25397886
 h      3.13844729    -1.12863474    -0.09658590
 c     -2.49953942    -0.08270306    -0.40572169
 h     -3.09912066    -0.40415513     0.35989035
 h     -2.85722602     1.00901131    -0.58397425
 h     -2.85692873    -0.58346784    -1.28708036
 h     -0.38974734     1.00945132     1.78559838
          17

 c      1.19568174    -0.55509990    -0.10571450
 c     -0.16245077    -1.11483613     0.03413301
 c     -1.06662199     0.05312367    -0.18374036
 c     -0.99477103     0.97672181     0.94503629
 c     -0.29861149     1.19905287    -0.53381893
 c      1.06947513     0.78224743    -0.34273875
 h     -0.20238164    -2.06637720     0.54010114
 h     -1.72525332     1.70474542     1.19421345
 h     -0.55573346     2.04298561    -1.13346952
 h      1.93024518     1.66514687    -0.52476447
 o      2.21891531    -1.18671295     0.25031315
 h      3.12331032    -1.13236256    -0.12792978
 c     -2.49797336    -0.07826418    -0.40915517
 h     -3.10511197    -0.36537370     0.32981934
 h     -2.83488802     0.97172975    -0.61184425
 h     -2.84911622    -0.62042827    -1.29311497
 h     -0.47245857     0.99564767     1.81974429
          17

 c      1.19909345    -0.56521974    -0.10150645
 c     -0.15912418    -1.11961665     0.02140954
 c     -1.05306192     0.04701212    -0.17316270
 c     -1.00406352     0.99483852     0.95697673
 c     -0.30437124     1.19794124    -0.54302960
 c      1.07144966     0.78178555    -0.33987931
 h     -0.15657921    -1.94605587     0.54725340
 h     -1.72348540     1.72717662     1.25654347
 h     -0.59009399     2.02570124    -1.12796823
 h      1.91558617     1.67618432    -0.55554053
 o      2.21638102    -1.19181480     0.24745597
 h      3.09946914    -1.12990624    -0.16043719
 c     -2.49701714    -0.07196527    -0.41664140
 h     -3.12875542    -0.34118847     0.33390166
 h     -2.81380098     0.92910301    -0.64023483
 h     -2.83682824    -0.65992517    -1.30189088
 h     -0.52926215     0.97171406     1.87417277
          17

 c      1.19873472    -0.57479990    -0.09804965
 c     -0.15288977    -1.11889444     0.00703447
 c     -1.04122394     0.03829053    -0.16182040
 c     -1.01276710     1.01441591     0.96833380
 c     -0.30834564     1.19620563    -0.55070907
 c      1.07457558     0.78510675    -0.33885919
 h     -0.12211714    -1.87079683     0.57836734
 h     -1.73800629     1.75325572     1.30947587
 h     -0.62979897     2.01820364    -1.12825050
 h      1.88370398     1.66105340    -0.57678000
 o      2.21620691    -1.19897988     0.24550796
 h      3.07031386    -1.12171051    -0.19434606
 c     -2.49656893    -0.06544465    -0.42765608
 h     -3.16488145    -0.32875933     0.36516792
 h     -2.79771410     0.89438820    -0.67231672
 h     -2.81871612    -0.69860021    -1.30838824
 h     -0.56151797     0.93701594     1.94367353
          17

 c      1.19455047    -0.58320121    -0.09565756
 c     -0.14388525    -1.11155192    -0.00987477
 c     -1.03166092     0.02751830    -0.14977426
 c     -1.02052666     1.03517954     0.98024543
 c     -0.31042257     1.19375289    -0.55664902
 c      1.07843461     0.79183127    -0.33975084
 h     -0.09901177    -1.85885545     0.64920427
 h     -1.76421024     1.77951893     1.34957196
 h     -0.67369502     2.02000215    -1.13428200
 h      1.83866586     1.62272784    -0.58786390
 o      2.21819627    -1.20820913     0.24455251
 h      3.04094783    -1.10818287    -0.23085065
 c     -2.49707588    -0.06059326    -0.44067314
 h     -3.20105783    -0.32224947     0.40697085
 h     -2.79040466     0.88091991    -0.71169915
 h     -2.79446797    -0.73380019    -1.30894977
 h     -0.57635373     0.89322585     2.01335290
          17

 c      1.18696250    -0.58989303    -0.09451581
 c     -0.13233331    -1.10041532    -0.02733044
 c     -1.02484035     0.01552246    -0.13720501
 c     -1.02713414     1.05673422     0.99379371
 c     -0.31079263     1.19085978    -0.56092460
 c      1.08227600     0.80103820    -0.34245364
 h     -0.08765963    -1.88423245     0.74148834
 h     -1.79605025     1.80180371     1.37429815
 h     -0.71876915     2.02641158    -1.14306990
 h      1.78903114     1.56944324    -0.58991839
 o      2.22197853    -1.21935751     0.24458493
 h      3.01563487    -1.08979151    -0.27106994
 c     -2.49895714    -0.05844361    -0.45428993
 h     -3.22699123    -0.31682561     0.44437242
 h     -2.79305119     0.89339402    -0.75997595
 h     -2.76479849    -0.76401197    -1.30182472
 h     -0.58084259     0.84426851     2.06889607
          17

 c      1.17684204    -0.59451660    -0.09464230
 c     -0.11864037    -1.08875119    -0.04262336
 c     -1.02113009     0.00328531    -0.12436127
 c     -1.03251936     1.07854158     1.00954690
 c     -0.30985848     1.18794124    -0.56371833
 c      1.08477575     0.81106905    -0.34658979
 h     -0.08800864    -1.91678141     0.82756449
 h     -1.82807135     1.81695768     1.38254418
 h     -0.76097512     2.03129363    -1.15055717
 h      1.75042772     1.51748002    -0.58709742
 o      2.22720053    -1.23212486     0.24541897
 h      2.99531895    -1.06743882    -0.31441233
 c     -2.50250471    -0.05869730    -0.46769471
 h     -3.23722261    -0.30962415     0.46773324
 h     -2.80291345     0.92360478    -0.81479263
 h     -2.73130189    -0.78909451    -1.28731859
 h     -0.58004686     0.79496946     2.10124091
          17

 c      1.16543683    -0.59689091    -0.09590935
 c     -0.10357263    -1.07857366    -0.05405136
 c     -1.02075602    -0.00820948    -0.11151059
 c     -1.03665423     1.09995829     1.02756005
 c     -0.30810422     1.18533156    -0.56517133
 c      1.08413012     0.81973059    -0.35151468
 h     -0.09831675    -1.94084318     0.89056585
 h     -1.85637606     1.82354520     1.37472321
 h     -0.79644688     2.02965987    -1.15338138
 h      1.74434142     1.48936770    -0.58649386
 o      2.23360779    -1.24606587     0.24666023
 h      2.97743852    -1.04287074    -0.35776653
 c     -2.50782480    -0.06029330    -0.48051122
 h     -3.23012208    -0.29932943     0.47193025
 h     -2.81540063     0.95704817    -0.87119550
 h     -2.69621352    -0.81034955    -1.26768511
 h     -0.57719537     0.75002776     2.10638867
          17

 c      1.15423757    -0.59698745    -0.09809920
 c     -0.08822182    -1.07100263    -0.06076878
 c     -1.02377559    -0.01809034    -0.09891463
 c     -1.03949086     1.12028244     1.04747696
 c     -0.30601844     1.18319437    -0.56532187
 c      1.07937520     0.82575949    -0.35679858
 h     -0.11603350    -1.95032985     0.92281830
 h     -1.87893940     1.82192426     1.35261702
 h     -0.82232994     2.01885662    -1.14966110
 h      1.78284256     1.49720613    -0.59245576
 o      2.24098318    -1.26064066     0.24779801
 h      2.95823109    -1.01861678    -0.39650829
 c     -2.51475558    -0.06214165    -0.49253851
 h     -3.20682016    -0.28568381     0.45531504
 h     -2.82660722     0.98110481    -0.92431372
 h     -2.66204253    -0.83030878    -1.24663277
 h     -0.57410531     0.71350428     2.08429716
          17

 c      1.14479271    -0.59489099    -0.10095840
 c     -0.07389610    -1.06667734    -0.06238134
 c     -1.03006680    -0.02566346    -0.08681894
 c     -1.04095205     1.13881680     1.06858345
 c     -0.30406775     1.18151547    -0.56409679
 c      1.07174388     0.83003748    -0.36269031
 h     -0.13853585    -1.94352964     0.92138425
 h     -1.89565693     1.81405350     1.31911051
 h     -0.83719946     1.99879319    -1.13915832
 h      1.85298091     1.52853144    -0.60109953
 o      2.24906052    -1.27529348     0.24834710
 h      2.93524150    -0.99741849    -0.42638439
 c     -2.52286084    -0.06343976    -0.50373724
 h     -3.17101276    -0.26928176     0.41969941
 h     -2.83415186     0.98793569    -0.97070169
 h     -2.63108597    -0.85194163    -1.22821389
 h     -0.57125373     0.68837367     2.03848353
          17

 c      1.13849439    -0.59074718    -0.10424245
 c     -0.06194447    -1.06590970    -0.05874121
 c     -1.03932395    -0.03043973    -0.07545122
 c     -1.04099003     1.15498573     1.08980103
 c     -0.30265403     1.18011484    -0.56131601
 c      1.06348915     0.83418851    -0.36964063
 h     -0.16338202    -1.92095732     0.88589122
 h     -1.90812393     1.80305676     1.27779657
 h     -0.84132202     1.97190697    -1.12329551
 h      1.93058369     1.56250531    -0.60595295
 o      2.25749274    -1.28952715     0.24795468
 h      2.90853610    -0.98154126    -0.44497298
 c     -2.53142840    -0.06374428    -0.51444816
 h     -3.12958342    -0.25166972     0.37154915
 h     -2.83699859     0.97415788    -1.00849617
 h     -2.60501543    -0.87723741    -1.21526300
 h     -0.56735605     0.67571368     1.97653686
          17

 c      1.13634580    -0.58475295    -0.10774056
 c     -0.05350920    -1.06864308    -0.04993987
 c     -1.05107696    -0.03213456    -0.06501909
 c     -1.03973116     1.16852421     1.10967112
 c     -0.30204880     1.17865872    -0.55669691
 c      1.05640888     0.83922752    -0.37784204
 h     -0.18845011    -1.88532327     0.81850089
 h     -1.91885350     1.79238661     1.23244013
 h     -0.83684044     1.94303871    -1.10514049
 h      1.99715380     1.58536503    -0.60341134
 o      2.26586229    -1.30295442     0.24645361
 h      2.88083018    -0.97224057    -0.45241391
 c     -2.53943276    -0.06299056    -0.52561933
 h     -3.09334353    -0.23556047     0.32359871
 h     -2.83517367     0.94017449    -1.03737028
 h     -2.58480002    -0.90595385    -1.20828578
 h     -0.55850919     0.67343171     1.91088752
          17

 c      1.13875485    -0.57720533    -0.11127099
 c     -0.04924576    -1.07421778    -0.03651379
 c     -1.06473967    -0.03065237    -0.05569734
 c     -1.03762555     1.17962398     1.12648893
 c     -0.30235198     1.17670389    -0.54988664
 c      1.05160233     0.84549076    -0.38723499
 h     -0.21242746    -1.84363129     0.72608871
 h     -1.92988929     1.78472754     1.18652866
 h     -0.82758029     1.91884032    -1.08907751
 h      2.04222293     1.59101022    -0.59268194
 o      2.27370892    -1.31532426     0.24387409
 h      2.85704775    -0.96945102    -0.45155813
 c     -2.54564484    -0.06152373    -0.53861338
 h     -3.07543449    -0.22440810     0.29315187
 h     -2.82971762     0.89022335    -1.05884131
 h     -2.57092939    -0.93563291    -1.20566717
 h     -0.53786055     0.67564597     1.85768164
          17

 c      1.14546070    -0.56855189    -0.11465113
 c     -0.04906979    -1.08088596    -0.01988734
 c     -1.07966873    -0.02606560    -0.04760512
 c     -1.03530434     1.18872850     1.13884173
 c     -0.30354295     1.17384186    -0.54057108
 c      1.04966144     0.85289190    -0.39761322
 h     -0.23638227    -1.81240995     0.62491770
 h     -1.94160537     1.78121860     1.14315004
 h     -0.81786896     1.90596320    -1.07959956
 h      2.06075416     1.57793922    -0.57451770
 o      2.28057944    -1.32651604     0.24040191
 h      2.84329839    -0.97187887    -0.44730656
 c     -2.54917822    -0.06022665    -0.55414644
 h     -3.08431921    -0.22031344     0.29149275
 h     -2.82289261     0.83308377    -1.07701812
 h     -2.56359823    -0.96288331    -1.20492679
 h     -0.49850438     0.67581886     1.83049421
          17

 c      1.15566500    -0.55937734    -0.11766625
 c     -0.05202425    -1.08542024    -0.00256083
 c     -1.09521804    -0.01859489    -0.04077972
 c     -1.03301694     1.19593742     1.14633195
 c     -0.30563441     1.16995232    -0.52866049
 c      1.05080480     0.86107528    -0.40867889
 h     -0.26628482    -1.82262847     0.54224242
 h     -1.95265772     1.78154164     1.10507546
 h     -0.81034257     1.90800923    -1.07913019
 h      2.05139551     1.54749456    -0.55051096
 o      2.28612214    -1.33648348     0.23625327
 h      2.84497741    -0.97785240    -0.44461618
 c     -2.55004364    -0.06057562    -0.57119394
 h     -3.11688715    -0.22192351     0.31251527
 h     -2.81832904     0.78204108    -1.09903768
 h     -2.56270133    -0.98484253    -1.20395482
 h     -0.44016790     0.67360111     1.83156336
          17

 c      1.16834149    -0.55028413    -0.12008715
 c     -0.05686681    -1.08492323     0.01369179
 c     -1.11078530    -0.00858590    -0.03516798
 c     -1.03035403     1.20082710     1.14954190
 c     -0.30878544     1.16539766    -0.51441538
 c      1.05485977     0.86943682    -0.42005599
 h     -0.30900332    -1.89994119     0.49494659
 h     -1.96084995     1.78460271     1.07478223
 h     -0.80441839     1.92334059    -1.08635651
 h      2.01661186     1.50374081    -0.52289042
 o      2.29020720    -1.34516064     0.23149671
 h      2.86432807    -0.98678433    -0.44560261
 c     -2.54889257    -0.06410494    -0.58764066
 h     -3.16235613    -0.22573362     0.33890656
 h     -2.82003603     0.75068649    -1.13295046
 h     -2.56777662    -1.00007181    -1.20160114
 h     -0.37155876     0.67612903     1.85193882
          17

 c      1.18253642    -0.54173925    -0.12174329
 c     -0.06342617    -1.08042521     0.02983149
 c     -1.12584519     0.00351587    -0.03064237
 c     -1.02665062     1.20292470     1.14930760
 c     -0.31321333     1.16094744    -0.49836825
 c      1.06106587     0.87703397    -0.43129714
 h     -0.35901225    -2.02427583     0.46669593
 h     -1.96398968     1.78914821     1.05434958
 h     -0.79718666     1.94609034    -1.09688068
 h      1.96494296     1.45474302    -0.49449840
 o      2.29297693    -1.35241002     0.22596991
 h      2.89911213    -0.99992515    -0.44809431
 c     -2.54658434    -0.07139480    -0.60186816
 h     -3.21019788    -0.22863707     0.35523906
 h     -2.82956643     0.74382144    -1.18183952
 h     -2.57800665    -1.00892483    -1.19779186
 h     -0.30462586     0.69165905     1.87992525
          17

 c      1.19743498    -0.53405613    -0.12255799
 c     -0.07212970    -1.07481254     0.04716206
 c     -1.13996150     0.01716139    -0.02702155
 c     -1.02139331     1.20205531     1.14627531
 c     -0.31899491     1.15749673    -0.48112308
 c      1.06775571     0.88244099    -0.44192401
 h     -0.40441563    -2.15487515     0.43720868
 h     -1.96041935     1.79413600     1.04529765
 h     -0.78564799     1.96926384    -1.10547815
 h      1.91473463     1.41453106    -0.46846738
 o      2.29476100    -1.35806968     0.21938381
 h      2.94366597    -1.01942683    -0.44724779
 c     -2.54408709    -0.08166721    -0.61345180
 h     -3.25309233    -0.22881488     0.35252922
 h     -2.84424645     0.75352412    -1.24019187
 h     -2.59228186    -1.01349666    -1.19344927
 h     -0.24913358     0.72502889     1.90645482
          17

 c      1.21231774    -0.52744773    -0.12253237
 c     -0.08302694    -1.06988592     0.06592916
 c     -1.15280576     0.03170207    -0.02409651
 c     -1.01430942     1.19835683     1.14087271
 c     -0.32597432     1.15583171    -0.46319951
 c      1.07251654     0.88389273    -0.45154506
 h     -0.43796514    -2.26475495     0.39909543
 h     -1.94930280     1.79891100     1.04844838
 h     -0.76819370     1.98718964    -1.10795162
 h      1.89261923     1.40161513    -0.44694920
 o      2.29592835    -1.36204318     0.21149804
 h      2.99128161    -1.04676459    -0.43843423
 c     -2.54232057    -0.09347596    -0.62273839
 h     -3.28662169    -0.22549031     0.32718984
 h     -2.85923399     0.76653653    -1.29810926
 h     -2.60930583    -1.01709196    -1.19021819
 h     -0.21125892     0.77731435     1.92572866
          17

 c      1.22654272    -0.52206267    -0.12171371
 c     -0.09577541    -1.06632570     0.08577900
 c     -1.16418157     0.04642354    -0.02165244
 c     -1.00532542     1.19218963     1.13339308
 c     -0.33381696     1.15652540    -0.44497146
 c      1.07396281     0.88038007    -0.45996370
 h     -0.45712929    -2.34106554     0.35237527
 h     -1.93072126     1.80325707     1.06383886
 h     -0.74490853     1.99652827    -1.10191579
 h      1.91336182     1.42628098    -0.43002377
 o      2.29677262    -1.36435337     0.20222954
 h      3.03621211    -1.08185311    -0.41911086
 c     -2.54195784    -0.10549433    -0.63027750
 h     -3.30866210    -0.21853435     0.27948471
 h     -2.87028050     0.77212062    -1.34701400
 h     -2.62767237    -1.02320634    -1.18990921
 h     -0.19392905     0.84680094     1.93451566
          17

 c      1.23955306    -0.51800352    -0.12016488
 c     -0.10985805    -1.06426725     0.10616786
 c     -1.17402936     0.06058779    -0.01948205
 c     -0.99455211     1.18407001     1.12404530
 c     -0.34208291     1.15989356    -0.42666142
 c      1.07332133     0.87267302    -0.46704157
 h     -0.46175333    -2.37834660     0.29957637
 h     -1.90562387     1.80735111     1.09068086
 h     -0.71733850     1.99652151    -1.08697815
 h      1.96149025     1.47871630    -0.41756675
 o      2.29745025    -1.36514757     0.19167735
 h      3.07482496    -1.12299193    -0.38934931
 c     -2.54332942    -0.11682656    -0.63666837
 h     -3.31943846    -0.20825163     0.21299629
 h     -2.87467381     0.76416402    -1.38166873
 h     -2.64584947    -1.03422960    -1.19371895
 h     -0.19703902     0.92973221     1.93184900
          17

 c      1.25090059    -0.51531788    -0.11794940
 c     -0.12472175    -1.06362073     0.12651088
 c     -1.18240374     0.07346709    -0.01740325
 c     -0.98232603     1.17464550     1.11294485
 c     -0.35023338     1.16595971    -0.40834436
 c      1.07275916     0.86237323    -0.47259074
 h     -0.45275996    -2.37468856     0.24393998
 h     -1.87566435     1.81157479     1.12735932
 h     -0.68819743     1.98907316    -1.06479855
 h      2.01060883     1.54020704    -0.41056660
 o      2.29794924    -1.36467533     0.18009980
 h      3.10616000    -1.16724036    -0.35157561
 c     -2.54635852    -0.12703854    -0.64266146
 h     -3.32237917    -0.19532513     0.13501474
 h     -2.87107291     0.74045767    -1.39997125
 h     -2.66213015    -1.05049449    -1.20159825
 h     -0.21711988     1.02078493     1.91941022
          17

 c      1.26025326    -0.51399986    -0.11512424
 c     -0.13982557    -1.06416180     0.14621748
 c     -1.18944040     0.08437541    -0.01527421
 c     -0.96926625     1.16466177     1.10008291
 c     -0.35762963     1.17442970    -0.38995870
 c      1.07368356     0.85082306    -0.47645557
 h     -0.43175768    -2.33054920     0.18897855
 h     -1.84294464     1.81623483     1.17144534
 h     -0.66104065     1.97873282    -1.03909946
 h      2.04291029     1.59604846    -0.41005691
 o      2.29809051    -1.36324850     0.16786022
 h      3.13194108    -1.21103193    -0.30980057
 c     -2.55047040    -0.13610181    -0.64923188
 h     -3.32532602    -0.18076415     0.05696980
 h     -2.85922148     0.70194079    -1.40260838
 h     -2.67471186    -1.07031951    -1.21218734
 h     -0.24692136     1.11375451     1.90217653
          17

 c      1.26738456    -0.51399729    -0.11173594
 c     -0.15463215    -1.06544542     0.16469606
 c     -1.19532234     0.09269775    -0.01300622
 c     -0.95621384     1.15487676     1.08538330
 c     -0.36359173     1.18473128    -0.37135371
 c      1.07664118     0.83895072    -0.47855564
 h     -0.40124300    -2.24971405     0.13838546
 h     -1.80972567     1.82127952     1.21975962
 h     -0.63969182     1.97198736    -1.01519919
 h      2.05023881     1.63737399    -0.41652599
 o      2.29759569    -1.36119101     0.15533857
 h      3.15558233    -1.25094643    -0.26830969
 c     -2.55463181    -0.14434833    -0.65736454
 h     -3.33989211    -0.16561970    -0.00738988
 h     -2.83988342     0.65273774    -1.39333015
 h     -2.68197096    -1.09097871    -1.22332531
 h     -0.27637850     1.20286542     1.88797170
          17

 c      1.27215248    -0.51521856    -0.10781704
 c     -0.16854849    -1.06648576     0.18138265
 c     -1.20024323     0.09791667    -0.01057139
 c     -0.94392767     1.14596732     1.06900670
 c     -0.36751246     1.19619198    -0.35244031
 c      1.08165138     0.82742108    -0.47887604
 h     -0.36531146    -2.14307728     0.09566051
 h     -1.77815917     1.82615330     1.26854684
 h     -0.62724546     1.97503539    -0.99835356
 h      2.03032632     1.65930957    -0.42999406
 o      2.29623833    -1.35879602     0.14282768
 h      3.17992345    -1.28435929    -0.23010792
 c     -2.55785615    -0.15247731    -0.66739133
 h     -3.37517995    -0.15050693    -0.04842462
 h     -2.81501311     0.60082629    -1.37975383
 h     -2.68278021    -1.10987724    -1.23275417
 h     -0.29644377     1.28399810     1.88398029
          17

 c      1.27448333    -0.51753018    -0.10338577
 c     -0.18083894    -1.06511130     0.19587885
 c     -1.20437148     0.09963348    -0.00800342
 c     -0.93272766     1.13858360     1.05177211
 c     -0.36897998     1.20832476    -0.33342637
 c      1.08842184     0.81672699    -0.47745254
 h     -0.33066434    -2.03637334     0.06246646
 h     -1.74999677     1.82979329     1.31380634
 h     -0.62495808     1.99042731    -0.99108778
 h      1.98452477     1.65970434    -0.45016152
 o      2.29399751    -1.35631510     0.13047617
 h      3.20490442    -1.30957995    -0.19609212
 c     -2.55994854    -0.16148665    -0.67839770
 h     -3.42903525    -0.13566174    -0.06701653
 h     -2.78778065     0.55802574    -1.37346490
 h     -2.67668509    -1.12537035    -1.23868569
 h     -0.30362094     1.35398338     1.89159580
          17

 c      1.27436823    -0.52073977    -0.09845151
 c     -0.19066866    -1.05761018     0.20824131
 c     -1.20782729     0.09759864    -0.00538548
 c     -0.92251453     1.13345095     1.03515645
 c     -0.36783487     1.22099140    -0.31494438
 c      1.09639997     0.80715226    -0.47436181
 h     -0.30601693    -1.97470011     0.03530433
 h     -1.72637993     1.83080125     1.35175393
 h     -0.63186289     2.01531105    -0.99165836
 h      1.91751162     1.63923782    -0.47649707
 o      2.29107185    -1.35397560     0.11832033
 h      3.22732397    -1.32552350    -0.16560819
 c     -2.56152719    -0.17227092    -0.68871122
 h     -3.48914204    -0.12154509    -0.07200431
 h     -2.76142445     0.53619627    -1.38640190
 h     -2.66390548    -1.13714288    -1.24014094
 h     -0.30004910     1.40903091     1.90574448
          17

 c      1.27187536    -0.52455052    -0.09302852
 c     -0.19759839    -1.04140744     0.21881760
 c     -1.21068056     0.09177457    -0.00282291
 c     -0.91307974     1.13128142     1.02080858
 c     -0.36413750     1.23428455    -0.29790800
 c      1.10469143     0.79858128    -0.46970641
 h     -0.29613014    -1.99143638     0.00778285
 h     -1.70793469     1.82783224     1.37931257
 h     -0.64546028     2.04320572    -0.99535797
 h      1.83860595     1.60316840    -0.50841332
 o      2.28774311    -1.35199824     0.10636064
 h      3.24284938    -1.33138960    -0.13766679
 c     -2.56347936    -0.18490070    -0.69718729
 h     -3.54197936    -0.10896602    -0.07295319
 h     -2.73689112     0.53885097    -1.42256633
 h     -2.64523765    -1.14628796    -1.23711867
 h     -0.28982603     1.44503615     1.91927437
          17

 c      1.26715632    -0.52854652    -0.08714687
 c     -0.20189898    -1.01896108     0.22724254
 c     -1.21296597     0.08240067    -0.00041483
 c     -0.90429879     1.13258505     1.01009635
 c     -0.35810028     1.24828923    -0.28323324
 c      1.11190745     0.79019784    -0.46356429
 h     -0.29785197    -2.06239482    -0.01702925
 h     -1.69512870     1.82007349     1.39449863
 h     -0.66278358     2.06729812    -0.99715209
 h      1.76381173     1.56450961    -0.54592419
 o      2.28421441    -1.35059649     0.09461231
 h      3.24838670    -1.32657497    -0.11173333
 c     -2.56655263    -0.19836680    -0.70382908
 h     -3.57806021    -0.09881439    -0.07661785
 h     -2.71253024     0.55757018    -1.47413842
 h     -2.62189925    -1.15508024    -1.23057382
 h     -0.27631804     1.45888410     1.92666635
          17

 c      1.26043347    -0.53228438    -0.08084123
 c     -0.20398521    -0.99452636     0.23279524
 c     -1.21470132     0.06997768     0.00176833
 c     -0.89613190     1.13754388     1.00389567
 c     -0.35003564     1.26293024    -0.27162125
 c      1.11629996     0.78049299    -0.45588751
 h     -0.30656202    -2.14341514    -0.03071833
 h     -1.68863084     1.80763030     1.39663062
 h     -0.68113345     2.08259435    -0.99346119
 h      1.71419687     1.54409785    -0.59098113
 o      2.28050709    -1.34995840     0.08311313
 h      3.24353428    -1.31067736    -0.08788110
 c     -2.57111152    -0.21124725    -0.70925963
 h     -3.59243283    -0.09186449    -0.08677118
 h     -2.68656894     0.57905098    -1.52820211
 h     -2.59531936    -1.16629324    -1.22207741
 h     -0.26154896     1.44911981     1.92507541
          17

 c      1.25199183    -0.53543215    -0.07412457
 c     -0.20415357    -0.97098419     0.23515944
 c     -1.21590792     0.05519895     0.00370308
 c     -0.88856117     1.14598845     1.00251753
 c     -0.34032612     1.27794198    -0.26343563
 c      1.11684722     0.76855210    -0.44657611
 h     -0.31931213    -2.20711638    -0.02870576
 h     -1.68949403     1.79168722     1.38636366
 h     -0.69842595     2.08658500    -0.98277177
 h      1.70292056     1.55618345    -0.64684812
 o      2.27643357    -1.35023356     0.07190917
 h      3.23095378    -1.28342120    -0.06657677
 c     -2.57708380    -0.22242826    -0.71411274
 h     -3.58397333    -0.08864334    -0.10477799
 h     -2.65858764     0.59245983    -1.57409524
 h     -2.56694377    -1.18207513    -1.21313802
 h     -0.24638879     1.41596648     1.91415546
          17

 c      1.24216834    -0.53786238    -0.06697045
 c     -0.20265233    -0.94997000     0.23440619
 c     -1.21663018     0.03887127     0.00541426
 c     -0.88155674     1.15745519     1.00569136
 c     -0.32938648     1.29289468    -0.25864072
 c      1.11429382     0.75565564    -0.43596924
 h     -0.33423032    -2.24108381    -0.01025844
 h     -1.69903382     1.77433283     1.36556618
 h     -0.71340118     2.07926586    -0.96572479
 h      1.72273870     1.59030496    -0.71238442
 o      2.27165764    -1.35153695     0.06103385
 h      3.21552521    -1.24448642    -0.04829453
 c     -2.58399687    -0.23137336    -0.71891505
 h     -3.55525621    -0.08925546    -0.12977027
 h     -2.62929560     0.59135836    -1.60542083
 h     -2.53818608    -1.20280171    -1.20447626
 h     -0.23070048     1.36116061     1.89586371
          17

 c      1.23133649    -0.53962519    -0.05933134
 c     -0.19975085    -0.93249753     0.23081394
 c     -1.21694341     0.02183641     0.00695152
 c     -0.87510597     1.17130388     1.01261259
 c     -0.31760464     1.30722511    -0.25678874
 c      1.11021207     0.74423284    -0.42494431
 h     -0.34989604    -2.24038356     0.02344863
 h     -1.71823547     1.75794865     1.33699782
 h     -0.72585048     2.06306555    -0.94510716
 h      1.75684551     1.62341852    -0.78050055
 o      2.26586048    -1.35395136     0.05048748
 h      3.20190413    -1.19348683    -0.03309574
 c     -2.59095728    -0.23811588    -0.72420581
 h     -3.51332578    -0.09311222    -0.15821426
 h     -2.59995325     0.57300483    -1.61939257
 h     -2.51054197    -1.22666927    -1.19574527
 h     -0.21337084     1.28771611     1.87435862
          17

 c      1.21988458    -0.54083958    -0.05118067
 c     -0.19577054    -0.91926715     0.22477072
 c     -1.21694828     0.00490411     0.00835465
 c     -0.86926962     1.18688144     1.02211703
 c     -0.30529430     1.32027563    -0.25706994
 c      1.10586298     0.73617688    -0.41444281
 h     -0.36507963    -2.20377566     0.07034244
 h     -1.74669876     1.74427584     1.30380034
 h     -0.73679793     2.04257988    -0.92564618
 h      1.79224104     1.63862243    -0.84321132
 o      2.25896653    -1.35749591     0.04023152
 h      3.19118393    -1.13053995    -0.02043508
 c     -2.59660649    -0.24315023    -0.73061766
 h     -3.47059441    -0.09865411    -0.18329607
 h     -2.57197540     0.53760843    -1.61615504
 h     -2.48568534    -1.25042522    -1.18589455
 h     -0.19274928     1.19942293     1.85522689
          17

 c      1.20818707    -0.54159735    -0.04254893
 c     -0.19108762    -0.91071218     0.21674060
 c     -1.21674893    -0.01119342     0.00962425
 c     -0.86414491     1.20366594     1.03303300
 c     -0.29270072     1.33138809    -0.25846371
 c      1.10204894     0.73249469    -0.40519010
 h     -0.37872283    -2.13297647     0.12774143
 h     -1.78172762     1.73370867     1.26903453
 h     -0.74825714     2.02355019    -0.91307587
 h      1.82157545     1.62802789    -0.89452401
 o      2.25124894    -1.36205734     0.03020943
 h      3.17944782    -1.05737263    -0.00942302
 c     -2.59932518    -0.24728924    -0.73872284
 h     -3.44291661    -0.10355187    -0.19590906
 h     -2.54663827     0.48832362    -1.59895345
 h     -2.46535684    -1.27075589    -1.17384718
 h     -0.16828849     1.10016343     1.84298908
          17

 c      1.19658179    -0.54191124    -0.03354397
 c     -0.18610432    -0.90682227     0.20725800
 c     -1.21641768    -0.02583009     0.01070528
 c     -0.85968519     1.22123930     1.04454842
 c     -0.28009213     1.34009173    -0.26000068
 c      1.09929311     0.73349482    -0.39766316
 h     -0.39025027    -2.03447873     0.19238237
 h     -1.81853369     1.72540397     1.23550708
 h     -0.76206528     2.01066835    -0.91204454
 h      1.84115881     1.58963382    -0.93054788
 o      2.24319470    -1.36734540     0.02038058
 h      3.15999588    -0.97795326     0.00066947
 c     -2.59800674    -0.25149773    -0.74845893
 h     -3.44115762    -0.10607979    -0.18981620
 h     -2.52473094     0.43198360    -1.57523037
 h     -2.45105979    -1.28553808    -1.15904935
 h     -0.14284881     0.99424240     1.83806540
          17

 c      1.18535319    -0.54171235    -0.02435646
 c     -0.18114247    -0.90669925     0.19689383
 c     -1.21596797    -0.03849443     0.01147975
 c     -0.85560793     1.23911762     1.05627552
 c     -0.26790140     1.34629963    -0.26104103
 c      1.09795037     0.73894558    -0.39210930
 h     -0.40062539    -1.92451689     0.26087829
 h     -1.85160919     1.71804165     1.20578020
 h     -0.77810757     2.00520692    -0.92369277
 h      1.84963331     1.52508491    -0.94913971
 o      2.23526718    -1.37292337     0.01073901
 h      3.12707534    -0.89792211     0.01012587
 c     -2.59287516    -0.25674578    -0.75850066
 h     -3.46218937    -0.10665549    -0.16780588
 h     -2.50617707     0.37964855    -1.55766900
 h     -2.44374809    -1.29452627    -1.14169451
 h     -0.12274660     0.88762082     1.83678039
          17

 c      1.17472063    -0.54088353    -0.01525109
 c     -0.17623662    -0.90801627     0.18607095
 c     -1.21535623    -0.04878385     0.01176670
 c     -0.85153416     1.25669146     1.06801958
 c     -0.25677261     1.35032628    -0.26137213
 c      1.09818971     0.74812908    -0.38852918
 h     -0.41444247    -1.83517355     0.33203892
 h     -1.87625187     1.71054902     1.18211089
 h     -0.79358311     2.00467306    -0.94502339
 h      1.84797547     1.43920724    -0.95013481
 o      2.22774932    -1.37828965     0.00131165
 h      3.07829555    -0.82330444     0.01882773
 c     -2.58517363    -0.26382945    -0.76663856
 h     -3.49252433    -0.10717783    -0.13990188
 h     -2.49011790     0.34395405    -1.56148068
 h     -2.44368554    -1.29944490    -1.12264539
 h     -0.11481210     0.78780620     1.83443214
          17

 c      1.16484399    -0.53929957    -0.00654160
 c     -0.17113886    -0.90788121     0.17479216
 c     -1.21451510    -0.05638220     0.01133277
 c     -0.84715613     1.27331035     1.07956332
 c     -0.24743105     1.35269908    -0.26108083
 c      1.09984348     0.75983186    -0.38659184
 h     -0.43945756    -1.80411547     0.41020845
 h     -1.88948797     1.70247127     1.16632277
 h     -0.80421335     2.00483470    -0.97067761
 h      1.84093496     1.34081852    -0.93658788
 o      2.22069606    -1.38296878    -0.00785350
 h      3.01534294    -0.75921260     0.02645853
 c     -2.57617602    -0.27285275    -0.77123735
 h     -3.51865658    -0.10931159    -0.11636993
 h     -2.47613863     0.33090057    -1.59428305
 h     -2.45049292    -1.30361404    -1.10319236
 h     -0.12365925     0.70232793     1.82795660
          17

 c      1.15586820    -0.53683859     0.00144912
 c     -0.16621537    -0.90630730     0.16321598
 c     -1.21339565    -0.06105008     0.00992730
 c     -0.84227965     1.28839646     1.09061869
 c     -0.24048983     1.35395311    -0.26035831
 c      1.10217321     0.77237294    -0.38549585
 h     -0.47605520    -1.83379019     0.49806964
 h     -1.89040615     1.69407027     1.15971972
 h     -0.80612522     2.00197418    -0.99528173
 h      1.83953682     1.24344047    -0.91673540
 o      2.21394898    -1.38659679    -0.01670259
 h      2.94374351    -0.70876077     0.03272937
 c     -2.56666723    -0.28289969    -0.77224823
 h     -3.53184242    -0.11384235    -0.10397720
 h     -2.46542570     0.33442608    -1.64819648
 h     -2.46330813    -1.31102895    -1.08473523
 h     -0.15094537     0.63722561     1.81647625
          17

 c      1.14792852    -0.53342016     0.00844397
 c     -0.16276674    -0.90619858     0.15242540
 c     -1.21196458    -0.06267128     0.00733564
 c     -0.83679557     1.30150726     1.10084652
 c     -0.23633285     1.35451291    -0.25936807
 c      1.10389119     0.78395139    -0.38403440
 h     -0.51368579    -1.89117929     0.58658223
 h     -1.88018042     1.68631363     1.16305816
 h     -0.79705204     1.99398251    -1.01488464
 h      1.86074886     1.16229135    -0.90346400
 o      2.20718703    -1.38898567    -0.02519190
 h      2.87204534    -0.67229293     0.03756861
 c     -2.55701006    -0.29267666    -0.77066764
 h     -3.52797938    -0.12076694    -0.10583793
 h     -2.45981432     0.34261485    -1.70692300
 h     -2.48099744    -1.32478048    -1.06836060
 h     -0.19570234     0.59628820     1.80092894
          17

 c      1.14106915    -0.52907705     0.01424888
 c     -0.16199084    -0.90989228     0.14363765
 c     -1.21017007    -0.06128843     0.00341196
 c     -0.83067145     1.31237866     1.10986171
 c     -0.23510138     1.35463448    -0.25818499
 c      1.10416885     0.79347437    -0.38136718
 h     -0.54252120    -1.94787292     0.66378909
 h     -1.86190760     1.68082538     1.17655680
 h     -0.77671373     1.98057989    -1.02749575
 h      1.91568530     1.10529412    -0.90530902
 o      2.20001896    -1.39013599    -0.03329718
 h      2.81026488    -0.64739435     0.04121772
 c     -2.54733494    -0.30130119    -0.76762786
 h     -3.50664718    -0.12941432    -0.12212934
 h     -2.46037077     0.34558743    -1.75629993
 h     -2.50229788    -1.34542396    -1.05441677
 h     -0.25462452     0.58054903     1.78384041
          17

 c      1.13518601    -0.52397498     0.01874567
 c     -0.16452074    -0.91833003     0.13762602
 c     -1.20792812    -0.05706442    -0.00191554
 c     -0.82400987     1.32099775     1.11720007
 c     -0.23672522     1.35437401    -0.25676461
 c      1.10384796     0.80089012    -0.37780375
 h     -0.55774337    -1.98969659     0.72182361
 h     -1.84009391     1.67975217     1.19992520
 h     -0.74680259     1.96331273    -1.03327601
 h      1.99534050     1.06938252    -0.91721752
 o      2.19211636    -1.39015632    -0.04100817
 h      2.76742511    -0.63041202     0.04413634
 c     -2.53759073    -0.30852893    -0.76410655
 h     -3.47090524    -0.13843754    -0.15037511
 h     -2.46710116     0.33763477    -1.78764695
 h     -2.52578599    -1.37047615    -1.04239393
 h     -0.32196551     0.58748211     1.76957573
          17

 c      1.13005694    -0.51836618     0.02185841
 c     -0.17049882    -0.93156927     0.13478300
 c     -1.20512308    -0.05022823    -0.00865259
 c     -0.81715067     1.32771655     1.12225891
 c     -0.24092694     1.35357042    -0.25492774
 c      1.10467650     0.80648514    -0.37420233
 h     -0.55788283    -2.01090263     0.75655780
 h     -1.81952022     1.68541211     1.23236499
 h     -0.71077574     1.94549288    -1.03459624
 h      2.07910179     1.04859545    -0.92756015
 o      2.18334152    -1.38910232    -0.04830785
 h      2.74889286    -0.61925823     0.04666810
 c     -2.52748916    -0.31460900    -0.76098944
 h     -3.42785191    -0.14572565    -0.18523399
 h     -2.47922418     0.31641123    -1.79698452
 h     -2.54977822    -1.39552096    -1.03122742
 h     -0.38944619     0.60998328     1.76492780
          17

 c      1.12541387    -0.51254919     0.02353441
 c     -0.17971019    -0.94917691     0.13526990
 c     -1.20161094    -0.04105018    -0.01674684
 c     -0.81070550     1.33326666     1.12433265
 c     -0.24722672     1.35186742    -0.25239189
 c      1.10797125     0.81043336    -0.37115487
 h     -0.54322744    -2.00977785     0.76609210
 h     -1.80356183     1.69968976     1.27246229
 h     -0.67327646     1.93179631    -1.03567139
 h      2.14989566     1.03926858    -0.92772372
 o      2.17379380    -1.38686253    -0.05515349
 h      2.75502379    -0.61535038     0.04869999
 c     -2.51646272    -0.32006203    -0.75911103
 h     -3.38884435    -0.14841578    -0.21855612
 h     -2.49541979     0.28203780    -1.78404423
 h     -2.57238468    -1.41605255    -1.01975646
 h     -0.44743695     0.63687834     1.77878869
          17

 c      1.12099819    -0.50685519     0.02374706
 c     -0.19167111    -0.97036290     0.13906593
 c     -1.19722604    -0.02984795    -0.02609265
 c     -0.80536479     1.33838471     1.12298751
 c     -0.25502067     1.34882531    -0.24891331
 c      1.11428837     0.81283261    -0.36886855
 h     -0.51530852    -1.98730054     0.75022013
 h     -1.79277210     1.72336883     1.31797529
 h     -0.63886130     1.92699091    -1.04105384
 h      2.19787432     1.03967250    -0.91360035
 o      2.16375391    -1.38320920    -0.06147870
 h      2.78182137    -0.62281375     0.04963489
 c     -2.50387434    -0.32550205    -0.75904890
 h     -3.36663431    -0.14347826    -0.24141827
 h     -2.51397139     0.23691129    -1.75234825
 h     -2.59173971    -1.42891075    -1.00703076
 h     -0.48858290     0.65817741     1.81816433
          17

 c      1.11658755    -0.50163815     0.02250659
 c     -0.20566182    -0.99390362     0.14589354
 c     -1.19179601    -0.01700975    -0.03653577
 c     -0.80160873     1.34319793     1.11870184
 c     -0.26371980     1.34412347    -0.24454192
 c      1.12360200     0.81380074    -0.36730862
 h     -0.47724143    -1.94828152     0.71121644
 h     -1.78474131     1.75575845     1.36572485
 h     -0.61036986     1.93382084    -1.05292143
 h      2.21857098     1.04893386    -0.88404173
 o      2.15358371    -1.37795455    -0.06721438
 h      2.82276389    -0.64597457     0.04867282
 c     -2.48961529    -0.33149278    -0.76060965
 h     -3.36773836    -0.12929734    -0.24888145
 h     -2.53300219     0.18618975    -1.71043148
 h     -2.60626762    -1.43295240    -0.99240329
 h     -0.51129493     0.67282061     1.88116499
          17

 c      1.11201040    -0.49725481     0.01987014
 c     -0.22070060    -1.01782767     0.15500084
 c     -1.18517272    -0.00301496    -0.04787985
 c     -0.79969848     1.34723777     1.11295849
 c     -0.27283175     1.33772687    -0.23979816
 c      1.13547431     0.81350672    -0.36630266
 h     -0.43469951    -1.90540594     0.65627869
 h     -1.77534576     1.79485649     1.41184592
 h     -0.58821785     1.95146192    -1.06908815
 h      2.21133495     1.06658038    -0.83974987
 o      2.14363845    -1.37108054    -0.07231165
 h      2.87063779    -0.68726383     0.04514494
 c     -2.47449428    -0.33844897    -0.76246427
 h     -3.38686935    -0.10711782    -0.24311274
 h     -2.55111201     0.13821959    -1.67302856
 h     -2.61488411    -1.42921458    -0.97549822
 h     -0.51847449     0.68827331     1.95597202
          17

 c      1.10716902    -0.49403066     0.01594581
 c     -0.23554127    -1.03896042     0.16490358
 c     -1.17727948     0.01156646    -0.05989243
 c     -0.79981640     1.35003409     1.10757304
 c     -0.28192234     1.32987905    -0.23555556
 c      1.14908372     0.81214444    -0.36556337
 h     -0.39645615    -1.88525099     0.60049813
 h     -1.76052973     1.83794815     1.45237672
 h     -0.57126659     1.97604865    -1.08393419
 h      2.17942837     1.09261740    -0.78306899
 o      2.13420463    -1.36279174    -0.07675548
 h      2.91889950    -0.74631682     0.03872711
 c     -2.45975964    -0.34653936    -0.76263465
 h     -3.41149911    -0.08040785    -0.23054011
 h     -2.56818024     0.10267342    -1.65812675
 h     -2.61711574    -1.42082992    -0.95615082
 h     -0.51386535     0.71273961     2.02792478
          17

 c      1.10207699    -0.49221079     0.01088364
 c     -0.24900847    -1.05354482     0.17383939
 c     -1.16816071     0.02612080    -0.07230939
 c     -0.80206860     1.35143399     1.10407037
 c     -0.29054720     1.32097341    -0.23272036
 c      1.16311175     0.80985088    -0.36465481
 h     -0.37073223    -1.92214585     0.56156424
 h     -1.73768483     1.88230539     1.48389833
 h     -0.55818609     2.00261708    -1.09128390
 h      2.13176071     1.12817640    -0.71837582
 o      2.12545764    -1.35350600    -0.08056709
 h      2.96258182    -0.82003647     0.02951120
 c     -2.44646809    -0.35537271    -0.75981875
 h     -3.42981209    -0.05301744    -0.21734561
 h     -2.58476832     0.08458904    -1.67574958
 h     -2.61311785    -1.41264436    -0.93438610
 h     -0.50037552     0.75060624     2.08541199
          17

 c      1.09688898    -0.49190790     0.00485256
 c     -0.26063188    -1.06062184     0.18146766
 c     -1.15802107     0.04008676    -0.08485052
 c     -0.80640684     1.35155607     1.10344061
 c     -0.29824220     1.31144373    -0.23195653
 c      1.17562595     0.80657565    -0.36298405
 h     -0.35781806    -2.01972963     0.53998646
 h     -1.70629410     1.92573019     1.50399281
 h     -0.54817956     2.02679159    -1.08667247
 h      2.08465838     1.17676628    -0.65212194
 o      2.11744640    -1.34380296    -0.08379720
 h      2.99874862    -0.90332974     0.01796051
 c     -2.43539265    -0.36383283    -0.75432876
 h     -3.43410041    -0.02805617    -0.20762944
 h     -2.59995559     0.08013941    -1.71871004
 h     -2.60354087    -1.41013468    -0.91041366
 h     -0.48004899     0.80241930     2.12126921
          17

 c      1.09186452    -0.49312501    -0.00197455
 c     -0.27039436    -1.06283992     0.18872831
 c     -1.14722115     0.05300642    -0.09724613
 c     -0.81257858     1.35065875     1.10609515
 c     -0.30456779     1.30170269    -0.23355800
 c      1.18447142     0.80207776    -0.36000765
 h     -0.35306790    -2.14183972     0.52125061
 h     -1.66802327     1.96694458     1.51149803
 h     -0.54106538     2.04563969    -1.06820777
 h      2.05762934     1.24427639    -0.59039897
 o      2.11011888    -1.33433607    -0.08651319
 h      3.02637804    -0.99029373     0.00476818
 c     -2.42707045    -0.37063172    -0.74747502
 h     -3.42068833    -0.00762805    -0.20349040
 h     -2.61115797     0.08085809    -1.76992280
 h     -2.58920308    -1.41737803    -0.88451900
 h     -0.45431754     0.86603235     2.13231177
          17

 c      1.08727379    -0.49584830    -0.00941064
 c     -0.27818893    -1.06292039     0.19618122
 c     -1.13622755     0.06448560    -0.10925049
 c     -0.82014080     1.34904553     1.11186606
 c     -0.30915489     1.29209607    -0.23743279
 c      1.18860564     0.79646423    -0.35564963
 h     -0.35345927    -2.25347847     0.49575778
 h     -1.62647692     2.00586261     1.50658570
 h     -0.53714387     2.05801291    -1.03662347
 h      2.05801671     1.33295222    -0.53415349
 o      2.10338875    -1.32573468    -0.08878632
 h      3.04565238    -1.07544525    -0.00933006
 c     -2.42173326    -0.37498067    -0.74055140
 h     -3.38931531     0.00720216    -0.20538914
 h     -2.61591209     0.07944178    -1.81419089
 h     -2.57071774    -1.43491790    -0.85686299
 h     -0.42399071     0.93740483     2.11905604
          17

 c      1.08331438    -0.50010908    -0.01724117
 c     -0.28382702    -1.06234856     0.20380374
 c     -1.12555570     0.07416012    -0.12063765
 c     -0.82855577     1.34701681     1.12000878
 c     -0.31171565     1.28285772    -0.24315442
 c      1.18877904     0.79083956    -0.35028401
 h     -0.35771203    -2.33544333     0.46125841
 h     -1.58660275     2.04362753     1.49062723
 h     -0.53707861     2.06476656    -0.99509876
 h      2.07330923     1.43392679    -0.47955058
 o      2.09720996    -1.31853463    -0.09068408
 h      3.05704803    -1.15450281    -0.02370703
 c     -2.41923163    -0.37679962    -0.73450574
 h     -3.34313158     0.01659320    -0.21213674
 h     -2.61285518     0.07145942    -1.84212707
 h     -2.54844524    -1.45916312    -0.82743149
 h     -0.38884481     1.01103745     2.08614152
          17

 c      1.08007660    -0.50594810    -0.02524107
 c     -0.28714159    -1.06177287     0.21131932
 c     -1.11571206     0.08169633    -0.13119491
 c     -0.83737319     1.34485809     1.12926208
 c     -0.31202196     1.27407381    -0.25006222
 c      1.18632005     0.78685836    -0.34424729
 h     -0.36520543    -2.37916932     0.41892144
 h     -1.55355009     2.08209464     1.46575225
 h     -0.54181614     2.06884929    -0.94885713
 h      2.08548108     1.53186719    -0.42358598
 o      2.09160995    -1.31315830    -0.09226608
 h      3.06087029    -1.22447971    -0.03790892
 c     -2.41896131    -0.37658427    -0.73002756
 h     -3.28928481     0.02237444    -0.22047509
 h     -2.60171907     0.05486237    -1.84933908
 h     -2.52285950    -1.48391526    -0.79622296
 h     -0.34691172     1.08058272     2.04279003
          17

 c      1.07754756    -0.51332892    -0.03320821
 c     -0.28802500    -1.06143596     0.21838184
 c     -1.10713452     0.08681689    -0.14072154
 c     -0.84640805     1.34282801     1.13812626
 c     -0.30990295     1.26569189    -0.25742240
 c      1.18211182     0.78589031    -0.33764625
 h     -0.37552060    -2.38145329     0.37108261
 h     -1.53102822     2.12254880     1.43415850
 h     -0.55240757     2.07477181    -0.90413393
 h      2.08285834     1.61367930    -0.36601339
 o      2.08666062    -1.30992419    -0.09358238
 h      3.05756289    -1.28341190    -0.05164215
 c     -2.41984239    -0.37518286    -0.72766051
 h     -3.23908405     0.02844279    -0.22474500
 h     -2.58311770     0.02935022    -1.83524781
 h     -2.49494399    -1.50277699    -0.76344961
 h     -0.29439852     1.14032491     2.00113393
          17

 c      1.07563468    -0.52206314    -0.04098802
 c     -0.28643463    -1.06136183     0.22463242
 c     -1.10013926     0.08933302    -0.14903375
 c     -0.85565762     1.34111580     1.14546958
 c     -0.30529053     1.25763618    -0.26465078
 c      1.17653468     0.78870807    -0.33043152
 h     -0.38832026    -2.34221090     0.32048584
 h     -1.52000600     2.16424059     1.39761576
 h     -0.56953653     2.08677723    -0.86622972
 h      2.06066496     1.67119219    -0.30817935
 o      2.08241551    -1.30905890    -0.09467320
 h      3.04842536    -1.33011647    -0.06474169
 c     -2.42056289    -0.37355308    -0.72770765
 h     -3.20525964     0.03990843    -0.21812884
 h     -2.55845286    -0.00383339    -1.80298193
 h     -2.46627659    -1.51100264    -0.72958168
 h     -0.22830010     1.18731490     1.97035360
          17

 c      1.07419589    -0.53178993    -0.04847835
 c     -0.28238713    -1.06133924     0.22970648
 c     -1.09488043     0.08917529    -0.15597159
 c     -0.86490835     1.33983265     1.15105843
 c     -0.29830967     1.25000065    -0.27150385
 c      1.16968398     0.79551883    -0.32248014
 h     -0.40339258    -2.26473659     0.27012720
 h     -1.51871833     2.20399389     1.35752301
 h     -0.59275195     2.10613920    -0.83746806
 h      2.01851337     1.70041141    -0.25193058
 o      2.07885633    -1.31070174    -0.09556832
 h      3.03611688    -1.36407636    -0.07716554
 c     -2.42020120    -0.37242199    -0.72979455
 h     -3.19489609     0.05975694    -0.19688627
 h     -2.52993436    -0.04169550    -1.76050551
 h     -2.43881553    -1.50645548    -0.69526247
 h     -0.15121900     1.22208313     1.95069770
          17

 c      1.07307295    -0.54200721    -0.05561940
 c     -0.27593062    -1.06067929     0.23323932
 c     -1.09133172     0.08641878    -0.16140420
 c     -0.87355657     1.33908127     1.15534453
 c     -0.28935252     1.24313807    -0.27808623
 c      1.16150783     0.80604680    -0.31364532
 h     -0.42099823    -2.15870070     0.22314918
 h     -1.52390611     2.23731682     1.31530424
 h     -0.61996531     2.12986440    -0.81682293
 h      1.95896014     1.70077294    -0.19906498
 o      2.07588103    -1.31490994    -0.09628563
 h      3.02448792    -1.38532644    -0.08901723
 c     -2.41869444    -0.37200979    -0.73243184
 h     -3.20430374     0.08569944    -0.16435387
 h     -2.50049231    -0.07930214    -1.72203504
 h     -2.41457847    -1.48997789    -0.66114898
 h     -0.07227713     1.24688650     1.93541065
          17

 c      1.07212734    -0.55213713    -0.06237810
 c     -0.26704738    -1.05768694     0.23492613
 c     -1.08929388     0.08130469    -0.16523500
 c     -0.88087160     1.33898185     1.15883730
 c     -0.27907592     1.23752573    -0.28467733
 c      1.15181541     0.81954672    -0.30380340
 h     -0.44305965    -2.04661816     0.18214728
 h     -1.53223816     2.26002496     1.27267582
 h     -0.64781415     2.15225595    -0.80151643
 h      1.88763582     1.67562694    -0.15089704
 o      2.07335079    -1.32167503    -0.09683059
 h      3.01750281    -1.39418879    -0.10056264
 c     -2.41656501    -0.37207556    -0.73336425
 h     -3.22308794     0.11179159    -0.12910716
 h     -2.47312735    -0.11085415    -1.70591076
 h     -2.39537490    -1.46540127    -0.62769237
 h     -0.00253710     1.26386674     1.91743500
          17

 c      1.07128229    -0.56159686    -0.06873819
 c     -0.25546262    -1.04932073     0.23470050
 c     -1.08842814     0.07426476    -0.16741041
 c     -0.88627012     1.33961587     1.16177304
 c     -0.26833286     1.23355270    -0.29154768
 c      1.14016835     0.83470109    -0.29293266
 h     -0.47545247    -1.96833611     0.14722319
 h     -1.54120304     2.26938568     1.23163936
 h     -0.67263685     2.16768899    -0.78889069
 h      1.81474601     1.63425546    -0.10745528
 o      2.07118292    -1.33094959    -0.09719864
 h      3.01750038    -1.39088256    -0.11219102
 c     -2.41442649    -0.37199568    -0.73091332
 h     -3.24131289     0.13237058    -0.09990468
 h     -2.44970667    -0.13311138    -1.72379597
 h     -2.38263772    -1.43911269    -0.59493512
 h      0.04918738     1.27455146     1.89292694
          17

 c      1.07058386    -0.56984177    -0.07470740
 c     -0.24083188    -1.03326692     0.23279642
 c     -1.08832572     0.06595069    -0.16793116
 c     -0.88939304     1.34096259     1.16410182
 c     -0.25808937     1.23141288    -0.29886801
 c      1.12576207     0.84949661    -0.28124180
 h     -0.52586001    -1.95736499     0.11570036
 h     -1.54947406     2.26460590     1.19430739
 h     -0.69135626     2.17247812    -0.77736177
 h      1.75667819     1.59410296    -0.06609837
 o      2.06942832    -1.34266688    -0.09738129
 h      3.02380877    -1.37529081    -0.12429435
 c     -2.41275539    -0.37083179    -0.72515701
 h     -3.25257179     0.14399595    -0.08280622
 h     -2.43064639    -0.14789431    -1.76941067
 h     -2.37736153    -1.41862828    -0.56254130
 h      0.07763038     1.28000514     1.86128395
          17

 c      1.07027019    -0.57638568    -0.08033682
 c     -0.22387685    -1.01162387     0.22926020
 c     -1.08860375     0.05721530    -0.16685391
 c     -0.89009393     1.34286314     1.16555597
 c     -0.24935222     1.23111527    -0.30668907
 c      1.10775564     0.86164673    -0.26920587
 h     -0.59047388    -1.99787875     0.08847191
 h     -1.55699330     2.24689735     1.16267578
 h     -0.70200770     2.16552779    -0.76662492
 h      1.73230920     1.57642042    -0.02126151
 o      2.06826420    -1.35673095    -0.09737270
 h      3.03284047    -1.34716257    -0.13712285
 c     -2.41180700    -0.36777712    -0.71744305
 h     -3.25394373     0.14556485    -0.08078924
 h     -2.41587793    -0.15959612    -1.82420818
 h     -2.38016865    -1.40971904    -0.53025569
 h      0.08100570     1.28099549     1.82432786
          17

 c      1.07076136    -0.58086652    -0.08571840
 c     -0.20631275    -0.98862617     0.22392507
 c     -1.08897531     0.04897907    -0.16426861
 c     -0.88845804     1.34501256     1.16569750
 c     -0.24310304     1.23251606    -0.31495002
 c      1.08651932     0.87010421    -0.25714478
 h     -0.65472041    -2.05064430     0.07024733
 h     -1.56489487     2.21931814     1.13840419
 h     -0.70405676     2.14843794    -0.75760127
 h      1.74833766     1.58879155     0.03039137
 o      2.06790798    -1.37297543    -0.09717485
 h      3.03961313    -1.30663353    -0.15072116
 c     -2.41160275    -0.36265870    -0.70919546
 h     -3.24547053     0.13806077    -0.09412300
 h     -2.40541239    -0.17174009    -1.87059505
 h     -2.39136905    -1.41338881    -0.49854562
 h      0.06110607     1.27802873     1.78592357
          17

 c      1.07257606    -0.58309683    -0.09096183
 c     -0.18971577    -0.96736009     0.21681526
 c     -1.08928109     0.04208377    -0.16026907
 c     -0.88488687     1.34700020     1.16391348
 c     -0.24022163     1.23533167    -0.32347722
 c      1.06428193     0.87571440    -0.24476329
 h     -0.70621837    -2.09010719     0.06414783
 h     -1.57528303     2.18628068     1.12265656
 h     -0.69864489     2.12551724    -0.75239346
 h      1.79126010     1.61729236     0.08450819
 o      2.06852493    -1.39112553    -0.09679949
 h      3.03953360    -1.25467463    -0.16495742
 c     -2.41193310    -0.35603428    -0.70143542
 h     -3.23016748     0.12452223    -0.12050922
 h     -2.39926806    -0.18609590    -1.89733491
 h     -2.41083041    -1.42541341    -0.46881268
 h      0.02408476     1.27122706     1.75218347
          17

 c      1.07622781    -0.58305026    -0.09616775
 c     -0.17519621    -0.94958879     0.20815548
 c     -1.08948797     0.03721465    -0.15494067
 c     -0.88019991     1.34841752     1.15938833
 c     -0.24136659     1.23914370    -0.33197529
 c      1.04385258     0.87975456    -0.23150527
 h     -0.73801020    -2.10518555     0.07095029
 h     -1.59070280     2.15256049     1.11605634
 h     -0.68863651     2.10354158    -0.75419101
 h      1.84111809     1.64346006     0.13342694
 o      2.07018277    -1.41078384    -0.09626848
 h      3.02952692    -1.19328954    -0.17958615
 c     -2.41234141    -0.34894386    -0.69487198
 h     -3.21439627     0.11011704    -0.15501305
 h     -2.39733188    -0.20313462    -1.89904899
 h     -2.43775644    -1.43889076    -0.44292105
 h     -0.01878043     1.26007445     1.73177116
          17

 c      1.08210326    -0.58084334    -0.10139876
 c     -0.16348665    -0.93628393     0.19823535
 c     -1.08966141     0.03487099    -0.14836437
 c     -0.87551689     1.34899825     1.15119977
 c     -0.24686838     1.24346154    -0.34004787
 c      1.02745853     0.88296143    -0.21699596
 h     -0.74678044    -2.09223317     0.09014924
 h     -1.61315231     2.12188864     1.11877139
 h     -0.67797108     2.09042833    -0.76674107
 h      1.88314533     1.65591871     0.17154641
 o      2.07285819    -1.43143690    -0.09561446
 h      3.00840710    -1.12551455    -0.19430051
 c     -2.41216864    -0.34257000    -0.69001827
 h     -3.20736803     0.10162090    -0.19069509
 h     -2.39926774    -0.22254523    -1.87492418
 h     -2.47067645    -1.44732766    -0.42248189
 h     -0.05335152     1.24330713     1.73461751
          17

 c      1.09034308    -0.57672410    -0.10665532
 c     -0.15501015    -0.92790391     0.18731892
 c     -1.08992443     0.03535570    -0.14062967
 c     -0.87162998     1.34866965     1.13876229
 c     -0.25672544     1.24793164    -0.34729340
 c      1.01647921     0.88559574    -0.20111270
 h     -0.73135895    -2.05130463     0.12063048
 h     -1.64297093     2.09576368     1.13061293
 h     -0.66989266     2.09204036    -0.79293963
 h      1.90893302     1.65003248     0.19608738
 o      2.07647257    -1.45247661    -0.09488129
 h      2.97676911    -1.05531579    -0.20876414
 c     -2.41084766    -0.33789138    -0.68702178
 h     -3.21759822     0.10520542    -0.22124534
 h     -2.40442981    -0.24351705    -1.82855930
 h     -2.50767998    -1.44638796    -0.40838488
 h     -0.07113745     1.21969304     1.76665243
          17

 c      1.10075953    -0.57106071    -0.11186390
 c     -0.14985414    -0.92441460     0.17561165
 c     -1.09041835     0.03876839    -0.13184873
 c     -0.86840784     1.34745529     1.12239413
 c     -0.27067421     1.25259904    -0.35346563
 c      1.01150076     0.88769838    -0.18393422
 h     -0.69250021    -1.98565908     0.16089381
 h     -1.67823447     2.07316887     1.15098381
 h     -0.66499210     2.10852713    -0.83291788
 h      1.91458635     1.62526726     0.20625908
 o      2.08092865    -1.47323285    -0.09412379
 h      2.93669818    -0.98740619    -0.22262878
 c     -2.40841806    -0.33534666    -0.68526072
 h     -3.24670227     0.12297379    -0.24469236
 h     -2.41181919    -0.26484234    -1.76920169
 h     -2.54673026    -1.43438939    -0.40062055
 h     -0.07704037     1.18969150     1.82349770
          17

 c      1.11282755    -0.56431539    -0.11688644
 c     -0.14764698    -0.92507318     0.16325621
 c     -1.09128399     0.04499402    -0.12216544
 c     -0.86522341     1.34540061     1.10324759
 c     -0.28818822     1.25793336    -0.35855873
 c      1.01239001     0.88920127    -0.16571701
 h     -0.63415567    -1.90418449     0.20923306
 h     -1.71503815     2.05124467     1.17866898
 h     -0.66116698     2.13383861    -0.88333108
 h      1.89974608     1.58393040     0.20278658
 o      2.08612872    -1.49302112    -0.09340437
 h      2.89150053    -0.92688971    -0.23556256
 c     -2.40568177    -0.33472886    -0.68317250
 h     -3.28721574     0.15183288    -0.26388663
 h     -2.42022293    -0.28501214    -1.71327676
 h     -2.58598936    -1.41229441    -0.39821562
 h     -0.08412316     1.15581285     1.89197156
          17

 c      1.12576282    -0.55700493    -0.12155144
 c     -0.14734240    -0.92794923     0.15028186
 c     -1.09266315     0.05369306    -0.11175666
 c     -0.86174113     1.34258958     1.08273949
 c     -0.30840763     1.26455799    -0.36274406
 c      1.01831063     0.88987108    -0.14691854
 h     -0.56632300    -1.82712397     0.26476446
 h     -1.74852666     2.02653909     1.21167115
 h     -0.65554640     2.15914176    -0.93868372
 h      1.86831097     1.53152919     0.18816976
 o      2.09196686    -1.51120618    -0.09278451
 h      2.84553060    -0.87864531    -0.24731763
 c     -2.40372545    -0.33537645    -0.67874596
 h     -3.32767109     0.18616928    -0.28313260
 h     -2.42854874    -0.30260511    -1.68184976
 h     -2.62411562    -1.38359234    -0.39920666
 h     -0.10334972     1.12122452     1.95745420
          17

 c      1.13868767    -0.54964499    -0.12570396
 c     -0.14722776    -0.92969740     0.13640399
 c     -1.09470306     0.06431446    -0.10082192
 c     -0.85812313     1.33913445     1.06218106
 c     -0.33016400     1.27297086    -0.36626373
 c      1.02764852     0.88912256    -0.12825456
 h     -0.50578417    -1.78925233     0.33049125
 h     -1.77419730     1.99625690     1.24730684
 h     -0.64620119     2.17660060    -0.99331041
 h      1.83095621     1.47843313     0.16755781
 o      2.09830510    -1.52727223    -0.09231179
 h      2.80398133    -0.84651334    -0.25783791
 c     -2.40342176    -0.33638891    -0.67078587
 h     -3.35829871     0.22085120    -0.30541019
 h     -2.43588637    -0.31697271    -1.68827564
 h     -2.66053013    -1.35396165    -0.40079027
 h     -0.13986099     1.08859698     2.00851076
          17

 c      1.15084683    -0.54267901    -0.12925860
 c     -0.14609554    -0.92772552     0.12110795
 c     -1.09756241     0.07617344    -0.08956597
 c     -0.85485127     1.33512849     1.04268473
 c     -0.35213825     1.28343519    -0.36937578
 c      1.03799109     0.88588051    -0.11070311
 h     -0.46344542    -1.81558936     0.41301559
 h     -1.78896153     1.95903043     1.28255201
 h     -0.63262150     2.18119615    -1.04264598
 h      1.80730004     1.44103479     0.14913077
 o      2.10495271    -1.54087815    -0.09200726
 h      2.77247589    -0.83255222    -0.26736041
 c     -2.40530381    -0.33681344    -0.65997159
 h     -3.37305994     0.25240679    -0.33181653
 h     -2.44104752    -0.32837427    -1.72579034
 h     -2.69545276    -1.33011106    -0.39986184
 h     -0.19394303     1.05979448     2.03774164
          17

 c      1.16175095    -0.53645314    -0.13221285
 c     -0.14440773    -0.92340850     0.10479818
 c     -1.10141820     0.08858468    -0.07818612
 c     -0.85252669     1.33061405     1.02514438
 c     -0.37305495     1.29597166    -0.37232660
 c      1.04689999     0.87906844    -0.09518758
 h     -0.43140236    -1.88504551     0.50894864
 h     -1.79178270     1.91518724     1.31446394
 h     -0.61547397     2.17103785    -1.08374590
 h      1.81843305     1.43590260     0.14070065
 o      2.11166453    -1.55187291    -0.09186127
 h      2.75644402    -0.83670732    -0.27644153
 c     -2.40961062    -0.33591049    -0.64815626
 h     -3.36945678     0.27906103    -0.36200988
 h     -2.44265097    -0.33738884    -1.77457809
 h     -2.72935469    -1.31734519    -0.39396933
 h     -0.26259270     1.03586676     2.04138697
          17

 c      1.17115591    -0.53129670    -0.13461091
 c     -0.14295153    -0.91962817     0.08880398
 c     -1.10643162     0.10093155    -0.06687233
 c     -0.85174798     1.32558462     1.01016904
 c     -0.39181723     1.31034205    -0.37529672
 c      1.05377119     0.86892770    -0.08197647
 h     -0.39880317    -1.95967004     0.60416153
 h     -1.78405440     1.86676513     1.34058477
 h     -0.59623881     2.14719529    -1.11555514
 h      1.86567562     1.46448133     0.14284839
 o      2.11816686    -1.56025875    -0.09184141
 h      2.76033486    -0.85714037    -0.28584778
 c     -2.41633264    -0.33341185    -0.63702992
 h     -3.34813067     0.30063612    -0.39468482
 h     -2.43977223    -0.34458257    -1.81637676
 h     -2.76202706    -1.31688368    -0.38213016
 h     -0.34034876     1.01692917     2.01928201
          17

 c      1.17901391    -0.52758558    -0.13651870
 c     -0.14198265    -0.91804517     0.07429191
 c     -1.11268920     0.11267318    -0.05582117
 c     -0.85305527     1.32002675     0.99792668
 c     -0.40754662     1.32602065    -0.37831070
 c      1.06000142     0.85718878    -0.07076101
 h     -0.36172541    -2.01621847     0.68628712
 h     -1.76983507     1.81739643     1.35932786
 h     -0.57690108     2.11351722    -1.13922181
 h      1.92824731     1.51124424     0.14992383
 o      2.12421036    -1.56611213    -0.09190993
 h      2.78656263    -0.89128758    -0.29625217
 c     -2.42522704    -0.32960156    -0.62763799
 h     -3.31293130     0.31873716    -0.42785095
 h     -2.43216926    -0.35050798    -1.83983449
 h     -2.79210282    -1.32519433    -0.36489344
 h     -0.41944675     1.00174913     1.97575577
          17

 c      1.18546228    -0.52571090    -0.13802256
 c     -0.14144837    -0.91916616     0.06198711
 c     -1.12016344     0.12334427    -0.04525171
 c     -0.85691887     1.31401026     0.98792853
 c     -0.41957382     1.34220739    -0.38115339
 c      1.06712068     0.84575949    -0.06123617
 h     -0.32045292    -2.04501978     0.74802517
 h     -1.75571747     1.77195907     1.37029713
 h     -0.55964424     2.07627797    -1.15834441
 h      1.98454840     1.55886241     0.15690041
 o      2.12964856    -1.56949130    -0.09204999
 h      2.83420370    -0.93731795    -0.30776209
 c     -2.43577106    -0.32518678    -0.62049331
 h     -3.27114241     0.33715612    -0.45905245
 h     -2.42012390    -0.35573950    -1.83960247
 h     -2.81760390    -1.33594793    -0.34370396
 h     -0.48981516     0.98701604     1.92134497
          17

 c      1.19078753    -0.52600014    -0.13923204
 c     -0.14121095    -0.92292338     0.05231999
 c     -1.12870735     0.13255342    -0.03541185
 c     -0.86374362     1.30779540     0.97897641
 c     -0.42743540     1.35793980    -0.38338838
 c      1.07592762     0.83602351    -0.05327922
 h     -0.27673259    -2.04322536     0.78551210
 h     -1.74962869     1.73569962     1.37430436
 h     -0.54644364     2.04298134    -1.17844622
 h      2.02187802     1.59586096     0.16140901
 o      2.13451760    -1.57039389    -0.09228873
 h      2.89805121    -0.99496819    -0.31952633
 c     -2.44717000    -0.32106261    -0.61574166
 h     -3.23267240     0.36175526    -0.48579738
 h     -2.40423299    -0.36090870    -1.81472861
 h     -2.83693642    -1.34270250    -0.32015894
 h     -0.54005125     0.96693731     1.87320899
          17

 c      1.19534817    -0.52863043    -0.14027819
 c     -0.14111778    -0.92899777     0.04555587
 c     -1.13807238     0.13997028    -0.02657360
 c     -0.87380878     1.30178323     0.96978850
 c     -0.43087633     1.37233617    -0.38457722
 c      1.08662064     0.82882973    -0.04688038
 h     -0.23278348    -2.01124746     0.79686181
 h     -1.75801208     1.71267349     1.37274692
 h     -0.53857821     2.01981890    -1.20470381
 h      2.03476995     1.61606104     0.16282426
 o      2.13904958    -1.56881892    -0.09269388
 h      2.96909573    -1.06476151    -0.32981798
 c     -2.45861208    -0.31797983    -0.61318320
 h     -3.20662598     0.39828631    -0.50632390
 h     -2.38523289    -0.36676053    -1.76818178
 h     -2.84953790    -1.34067392    -0.29553780
 h     -0.56094455     0.93537749     1.84866679
          17

 c      1.19949017    -0.53355880    -0.14130801
 c     -0.14100172    -0.93691480     0.04182550
 c     -1.14793638     0.14531190    -0.01901587
 c     -0.88712741     1.29615476     0.96029238
 c     -0.42983767     1.38486135    -0.38462695
 c      1.09903978     0.82459149    -0.04207961
 h     -0.19111595    -1.95188898     0.78181721
 h     -1.78255083     1.70417572     1.36652011
 h     -0.53630380     2.00890848    -1.23846731
 h      2.02217206     1.61682319     0.16141730
 o      2.14358309    -1.56488687    -0.09333882
 h      3.03673344    -1.14621145    -0.33665755
 c     -2.46969562    -0.31610993    -0.61217194
 h     -3.19631679     0.44800580    -0.52028300
 h     -2.36378612    -0.37423710    -1.70767899
 h     -2.85603229    -1.32752020    -0.27057252
 h     -0.55054430     0.89167869     1.85149495
          17

 c      1.20348988    -0.54049489    -0.14247594
 c     -0.14066493    -0.94595895     0.04103547
 c     -1.15793282     0.14835099    -0.01299138
 c     -0.90344340     1.29066160     0.95191802
 c     -0.42442851     1.39538367    -0.38392869
 c      1.11275897     0.82331456    -0.03895023
 h     -0.15458914    -1.87156937     0.74276934
 h     -1.81921854     1.70841342     1.35546214
 h     -0.53892535     2.00788076    -1.27573562
 h      1.98637867     1.59842480     0.15806835
 o      2.14842587    -1.55890712    -0.09426221
 h      3.09152658    -1.23667770    -0.33853009
 c     -2.48057477    -0.31482987    -0.61152318
 h     -3.19796545     0.50538165    -0.52867293
 h     -2.34009185    -0.38458199    -1.64703388
 h     -2.85812378    -1.30359088    -0.24531129
 h     -0.51518625     0.84329871     1.86888402
          17

 c      1.20753780    -0.54892533    -0.14393553
 c     -0.13988266    -0.95485618     0.04259417
 c     -1.16767399     0.14895218    -0.00868502
 c     -0.92238900     1.28492821     0.94638179
 c     -0.41489857     1.40398592    -0.38311116
 c      1.12701398     0.82452914    -0.03762106
 h     -0.12631334    -1.78419377     0.68794620
 h     -1.86062751     1.72168838     1.33890177
 h     -0.54515522     2.01215971    -1.30935241
 h      1.93383733     1.56495072     0.15446388
 o      2.15374351    -1.55135392    -0.09544426
 h      3.12721951    -1.33151590    -0.33482458
 c     -2.49167147    -0.31298246    -0.60968866
 h     -3.20462920     0.56108147    -0.53320390
 h     -2.31346220    -0.39939333    -1.60481299
 h     -2.85840871    -1.27184661    -0.21901455
 h     -0.46512997     0.80071792     1.88425447
          17

 c      1.21175470    -0.55818930    -0.14582597
 c     -0.13847463    -0.96124127     0.04494698
 c     -1.17676546     0.14710537    -0.00618602
 c     -0.94353883     1.27873135     0.94472950
 c     -0.40162139     1.41075184    -0.38267619
 c      1.14050331     0.82712615    -0.03833313
 h     -0.10885434    -1.71741505     0.63680148
 h     -1.89935138     1.73996802     1.31656804
 h     -0.55348310     2.01743619    -1.33242417
 h      1.87748444     1.52668845     0.15375161
 o      2.15949850    -1.54278513    -0.09680196
 h      3.14170237    -1.42502450    -0.32596678
 c     -2.50328828    -0.30933915    -0.60557586
 h     -3.21029712     0.60645135    -0.53570397
 h     -2.28311799    -0.42020240    -1.59510735
 h     -2.86007643    -1.23730488    -0.19017856
 h     -0.41036932     0.77229974     1.88652377
          17

 c      1.21621497    -0.56758889    -0.14825184
 c     -0.13642301    -0.96193188     0.04574622
 c     -1.18482650     0.14294751    -0.00548769
 c     -0.96635835     1.27201504     0.94718712
 c     -0.38507936     1.41567212    -0.38279507
 c      1.15130369     0.82928984    -0.04149334
 h     -0.10290230    -1.70930998     0.61778151
 h     -1.92999617     1.75988067     1.28906627
 h     -0.56242959     2.02080748    -1.34037168
 h      1.83784772     1.50169852     0.16122960
 o      2.16542821    -1.53374628    -0.09819614
 h      3.13730483    -1.51163212    -0.31337099
 c     -2.51530791    -0.30301681    -0.59953611
 h     -3.21137112     0.63580132    -0.53772949
 h     -2.25092923    -0.44722694    -1.61558526
 h     -2.86630740    -1.20561354    -0.15697200
 h     -0.35906069     0.76299982     1.87088725
          17

 c      1.22095850    -0.57650134    -0.15126946
 c     -0.13379175    -0.95611811     0.04434935
 c     -1.19153224     0.13678293    -0.00651112
 c     -0.99016865     1.26481146     0.95333571
 c     -0.36584346     1.41864416    -0.38328794
 c      1.15765863     0.82926882    -0.04752264
 h     -0.10830847    -1.77069710     0.63846589
 h     -1.94985806     1.77910144     1.25788300
 h     -0.57070857     2.02095509    -1.33153342
 h      1.83401951     1.50768958     0.18265278
 o      2.17106107    -1.52468401    -0.09944507
 h      3.12059014    -1.58708429    -0.29928184
 c     -2.52720896    -0.29377087    -0.59303516
 h     -3.20662161     0.64687170    -0.54039603
 h     -2.22222962    -0.47870574    -1.65026346
 h     -2.87927667    -1.18062762    -0.11832989
 h     -0.31738645     0.77485598     1.83700846
          17

 c      1.22597492    -0.58447104    -0.15489067
 c     -0.13064158    -0.94677280     0.04277194
 c     -1.19664553     0.12906753    -0.00912291
 c     -1.01417592     1.25717931     0.96230717
 c     -0.34454443     1.41949002    -0.38370051
 c      1.15959271     0.82704580    -0.05634423
 h     -0.12508973    -1.86829576     0.67426187
 h     -1.95887183     1.79649226     1.22517199
 h     -0.57737500     2.01807817    -1.30718062
 h      1.86488653     1.54307555     0.21822757
 o      2.17580227    -1.51588297    -0.10035091
 h      3.10107354    -1.64937371    -0.28637702
 c     -2.53838414    -0.28208804    -0.58745290
 h     -3.19695720     0.64089117    -0.54441047
 h     -2.20303527    -0.51184333    -1.68234890
 h     -2.89925140    -1.16228295    -0.07518566
 h     -0.28956125     0.80752543     1.78776824
          17

 c      1.23117887    -0.59122163    -0.15909445
 c     -0.12718620    -0.93704163     0.04287139
 c     -1.20000757     0.12033850    -0.01313594
 c     -1.03757948     1.24918590     0.97292674
 c     -0.32182575     1.41796270    -0.38340796
 c      1.15872232     0.82422734    -0.06725084
 h     -0.15145703    -1.96692910     0.70205912
 h     -1.95925569     1.81217032     1.19343230
 h     -0.58201359     2.01386580    -1.27136000
 h      1.91143314     1.58823129     0.26097738
 o      2.17914217    -1.50746442    -0.10074814
 h      3.08787554    -1.69877426    -0.27698632
 c     -2.54831987    -0.26908454    -0.58351201
 h     -3.18547942     0.62285074    -0.55016961
 h     -2.19773531    -0.54393318    -1.70070172
 h     -2.92458400    -1.14678976    -0.03065526
 h     -0.27732557     0.85844943     1.72899975
          17

 c      1.23640565    -0.59656996    -0.16384087
 c     -0.12373111    -0.92875916     0.04543148
 c     -1.20151985     0.11115764    -0.01831330
 c     -1.05977426     1.24092708     0.98380500
 c     -0.29829208     1.41376727    -0.38173297
 c      1.15665452     0.82236356    -0.07940409
 h     -0.18441773    -2.04683617     0.71133706
 h     -1.95485356     1.82739941     1.16507418
 h     -0.58489646     2.01136071    -1.23032408
 h      1.95556185     1.62461224     0.30256808
 o      2.18093844    -1.49948948    -0.10055576
 h      3.08515845    -1.73641305    -0.27222944
 c     -2.55654761    -0.25626368    -0.58137604
 h     -3.17752206     0.60156787    -0.55784650
 h     -2.20867314    -0.57283912    -1.69975976
 h     -2.95259930    -1.12897353     0.01110740
 h     -0.27866854     0.92287264     1.66980463
          17

 c      1.24140840    -0.60034700    -0.16908056
 c     -0.12055173    -0.92286828     0.05059916
 c     -1.20113279     0.10208412    -0.02437983
 c     -1.08059642     1.23254220     0.99344498
 c     -0.27449476     1.40663012    -0.37811604
 c      1.15441779     0.82229283    -0.09213638
 h     -0.22097142    -2.09874352     0.69910301
 h     -1.95002012     1.84408927     1.14189861
 h     -0.58682810     2.01424344    -1.19094133
 h      1.98674164     1.64185515     0.33686043
 o      2.18151859    -1.49209011    -0.09978536
 h      3.09036927    -1.76244631    -0.27182748
 c     -2.56262683    -0.24515367    -0.58088630
 h     -3.17955860     0.58796468    -0.56749735
 h     -2.23642573    -0.59717641    -1.67811816
 h     -2.98059371    -1.10461252     0.04637321
 h     -0.28645459     0.99439576     1.62237447
          17

 c      1.24586376    -0.60237698    -0.17475666
 c     -0.11784113    -0.91988232     0.05824093
 c     -1.19883213     0.09365083    -0.03104145
 c     -1.10033622     1.22414978     1.00052202
 c     -0.25098301     1.39643981    -0.37233240
 c      1.15262025     0.82428245    -0.10495283
 h     -0.25847701    -2.11847525     0.66564012
 h     -1.94822308     1.86384721     1.12465580
 h     -0.58838956     2.02520663    -1.15802706
 h      2.00015186     1.63583513     0.35997481
 o      2.18147134    -1.48548921    -0.09849518
 h      3.09726672    -1.77576057    -0.27477623
 c     -2.56637277    -0.23677042    -0.58167747
 h     -3.19580654     0.59011544    -0.57918035
 h     -2.27996074    -0.61659706    -1.63798239
 h     -3.00644421    -1.07154692     0.07277558
 h     -0.28995639     1.06701823     1.59918672
          17

 c      1.24939709    -0.60250466    -0.18079942
 c     -0.11570415    -0.92009156     0.06808162
 c     -1.19462144     0.08633343    -0.03802112
 c     -1.11918423     1.21574351     1.00440135
 c     -0.22839133     1.38339482    -0.36462713
 c      1.15164731     0.82823543    -0.11747260
 h     -0.29462624    -2.10453050     0.61277324
 h     -1.95099557     1.88697142     1.11291637
 h     -0.58893327     2.04419962    -1.13217200
 h      1.99442205     1.60620241     0.36961955
 o      2.18134389    -1.47991690    -0.09673704
 h      3.10028884    -1.77504202    -0.28017564
 c     -2.56817384    -0.23111366    -0.58315383
 h     -3.22439121     0.60806387    -0.59292439
 h     -2.33655863    -0.63239232    -1.58582098
 h     -3.02888116    -1.02980650     0.08970506
 h     -0.28259103     1.13776179     1.60675080
          17

 c      1.25162301    -0.60064395    -0.18711587
 c     -0.11416600    -0.92357041     0.07971911
 c     -1.18851359     0.08051299    -0.04510931
 c     -1.13662694     1.20730794     1.00544313
 c     -0.20746891     1.36802228    -0.35561686
 c      1.15173206     0.83377979    -0.12941316
 h     -0.32743765    -2.05790423     0.54360495
 h     -1.95772699     1.91194905     1.10531330
 h     -0.58637462     2.06816511    -1.11010569
 h      1.97084895     1.55542877     0.36487177
 o      2.18145130    -1.47552281    -0.09452787
 h      3.09710764    -1.75978499    -0.28771568
 c     -2.56893845    -0.22717874    -0.58441164
 h     -3.25777980     0.63465614    -0.60854389
 h     -2.40190698    -0.64833267    -1.53347914
 h     -3.04763928    -0.98131580     0.09846144
 h     -0.26921303     1.20612157     1.64141068
          17

 c      1.25218984    -0.59683068    -0.19357809
 c     -0.11315692    -0.92998252     0.09255846
 c     -1.18054168     0.07644791    -0.05219946
 c     -1.15172489     1.19907694     1.00463869
 c     -0.18900571     1.35104088    -0.34602952
 c      1.15288009     0.84024574    -0.14064611
 h     -0.35564331    -1.98417793     0.46322047
 h     -1.96627035     1.93571948     1.09999095
 h     -0.57810047     2.09256020    -1.08711598
 h      1.93416996     1.48929626     0.34676854
 o      2.18180890    -1.47233259    -0.09184180
 h      3.08932852    -1.73063685    -0.29787315
 c     -2.56962138    -0.22344892    -0.58435164
 h     -3.28708653     0.66112237    -0.62558828
 h     -2.47122258    -0.67066078    -1.49679510
 h     -3.06355854    -0.92946411     0.10230022
 h     -0.26198317     1.27085310     1.69291267
          17

 c      1.25082005    -0.59126024    -0.20001469
 c     -0.11241105    -0.93809730     0.10568684
 c     -1.17077585     0.07426232    -0.05927913
 c     -1.16373684     1.19153717     1.00303937
 c     -0.17371423     1.33319147    -0.33648508
 c      1.15464686     0.84655966    -0.15134003
 h     -0.38020157    -1.89899267     0.38006401
 h     -1.97404599     1.95458310     1.09502301
 h     -0.56212135     2.11319936    -1.05928091
 h      1.89485207     1.41844373     0.31992391
 o      2.18215993    -1.47025652    -0.08861539
 h      3.08187662    -1.68908343    -0.31190723
 c     -2.57076354    -0.21856298    -0.58234958
 h     -3.30543582     0.68108903    -0.64346441
 h     -2.54137004    -0.70471908    -1.48727764
 h     -3.07848619    -0.87850798     0.10616095
 h     -0.27161677     1.32900948     1.75054851
          17

 c      1.24734091    -0.58430390    -0.20621043
 c     -0.11122345    -0.94516254     0.11784982
 c     -1.15933784     0.07396342    -0.06638022
 c     -1.17231996     1.18522444     1.00147413
 c     -0.16213470     1.31512658    -0.32739961
 c      1.15591408     0.85120962    -0.16211124
 h     -0.40755413    -1.83537377     0.30617656
 h     -1.97908552     1.96529071     1.08866295
 h     -0.53773564     2.12739098    -1.02449208
 h      1.87125664     1.35912831     0.29420508
 o      2.18213009    -1.46914998    -0.08477781
 h      3.08062099    -1.63652207    -0.33144809
 c     -2.57245475    -0.21196996    -0.57902715
 h     -3.30887086     0.69153175    -0.66158671
 h     -2.61105622    -0.74929014    -1.50196495
 h     -3.09463785    -0.83253625     0.11553784
 h     -0.30380886     1.37712979     1.80610760
          17

 c      1.24171757    -0.57648318    -0.21192663
 c     -0.10851599    -0.94780845     0.12800915
 c     -1.14642931     0.07548383    -0.07352658
 c     -1.17743637     1.18056139     1.00051043
 c     -0.15459380     1.29737243    -0.31897005
 c      1.15535477     0.85276084    -0.17374071
 h     -0.44931741    -1.83345558     0.25079135
 h     -1.98064587     1.96585404     1.07942622
 h     -0.50568217     2.13440937    -0.98264925
 h      1.88383283     1.32742301     0.28122910
 o      2.18151207    -1.46888856    -0.08032094
 h      3.08815425    -1.57329771    -0.35740667
 c     -2.57466786    -0.20403423    -0.57582784
 h     -3.29612761     0.69243062    -0.67954186
 h     -2.67843322    -0.79671419    -1.52651557
 h     -3.11328721    -0.79398021     0.13436168
 h     -0.35963525     1.41214606     1.85412436
          17

 c      1.23409842    -0.56840205    -0.21694302
 c     -0.10421392    -0.94602652     0.13612918
 c     -1.13237078     0.07871794    -0.08070691
 c     -1.17923827     1.17776380     1.00046114
 c     -0.15121774     1.28033352    -0.31119305
 c      1.15304336     0.85098157    -0.18617095
 h     -0.50643675    -1.89408805     0.21165897
 h     -1.97942239     1.95596574     1.06606133
 h     -0.46799629     2.13568758    -0.93555186
 h      1.93603605     1.32601213     0.28226867
 o      2.18048606    -1.46936620    -0.07537773
 h      3.10066276    -1.49902107    -0.38871004
 c     -2.57744032    -0.19563596    -0.57390601
 h     -3.26842459     0.68644255    -0.69726437
 h     -2.74040206    -0.83853274    -1.54647905
 h     -3.13353183    -0.76252876     0.16310031
 h     -0.43666716     1.43181102     1.89164798
          17

 c      1.22481808    -0.56069577    -0.22107387
 c     -0.09966046    -0.94309971     0.14253863
 c     -1.11760612     0.08349101    -0.08787162
 c     -1.17801506     1.17679285     1.00136589
 c     -0.15193328     1.26429212    -0.30389656
 c      1.15084430     0.84688812    -0.19832247
 h     -0.56427430    -1.97941563     0.18310750
 h     -1.97749861     1.93707786     1.04746832
 h     -0.42769693     2.13478750    -0.88659665
 h      2.00928107     1.34351093     0.28589568
 o      2.17953619    -1.47039644    -0.07023308
 h      3.10953413    -1.41427170    -0.42214088
 c     -2.58078099    -0.18785044    -0.57365941
 h     -3.22949762     0.67889891    -0.71518952
 h     -2.79372188    -0.86891638    -1.55261734
 h     -3.15236386    -0.73550295     0.19871101
 h     -0.52966788     1.43499496     1.91845248
          17

 c      1.21433914    -0.55401347    -0.22414886
 c     -0.09615742    -0.94172987     0.14732831
 c     -1.10267281     0.08949687    -0.09494172
 c     -1.17419270     1.17735936     1.00294030
 c     -0.15642523     1.24942608    -0.29679558
 c      1.15074811     0.84165075    -0.20912617
 h     -0.60948132    -2.05781336     0.16297895
 h     -1.97799742     1.91209768     1.02261974
 h     -0.38824449     2.13672790    -0.84004272
 h      2.08159957     1.36724537     0.28022814
 o      2.17916997    -1.47163960    -0.06525391
 h      3.10598797    -1.32178945    -0.45347725
 c     -2.58453004    -0.18177467    -0.57488073
 h     -3.18528917     0.67754024    -0.73432526
 h     -2.83579430    -0.88493213    -1.54064832
 h     -3.16605707    -0.70932503     0.23633085
 h     -0.63099095     1.42195004     1.93778521
          17

 c      1.20318316    -0.54898771    -0.22600240
 c     -0.09448033    -0.94320403     0.15046472
 c     -1.08816911     0.09627047    -0.10182139
 c     -1.16833083     1.17899993     1.00453811
 c     -0.16412064     1.23593475    -0.28960150
 c      1.15389834     0.83610375    -0.21801132
 h     -0.63540342    -2.11342190     0.15091114
 h     -1.98420719     1.88456633     0.99056643
 h     -0.35272168     2.14611619    -0.79965775
 h      2.13840454     1.38900479     0.25884621
 o      2.17971406    -1.47263124    -0.06080185
 h      3.08447835    -1.22617874    -0.47882788
 c     -2.58838425    -0.17829501    -0.57704563
 h     -3.14219584     0.69054108    -0.75599297
 h     -2.86489283    -0.88601613    -1.50995282
 h     -3.17163674    -0.68082569     0.27117048
 h     -0.73151932     1.39438678     1.95698213
          17

 c      1.19186399    -0.54618247    -0.22647593
 c     -0.09506572    -0.94795618     0.15189738
 c     -1.07472385     0.10318188    -0.10841235
 c     -1.16103936     1.18126016     1.00530766
 c     -0.17421593     1.22424723    -0.28215152
 c      1.16062402     0.83079248    -0.22480451
 h     -0.63965659    -2.13959015     0.14684068
 h     -1.99809758     1.85735951     0.95067002
 h     -0.32315439     2.16453774    -0.76728863
 h      2.17206674     1.40433654     0.21972387
 o      2.18125403    -1.47286816    -0.05717150
 h      3.04383956    -1.13282581    -0.49549081
 c     -2.59210983    -0.17766871    -0.57952864
 h     -3.10384076     0.72202690    -0.78094612
 h     -2.88033146    -0.87389857    -1.46308482
 h     -3.16762649    -0.64787007     0.29968374
 h     -0.82318679     1.35478129     1.98567603
          17

 c      1.18082636    -0.54603082    -0.22542240
 c     -0.09816707    -0.95597780     0.15158305
 c     -1.06296917     0.10945193    -0.11463125
 c     -1.15283395     1.18392397     1.00470856
 c     -0.18570732     1.21512100    -0.27446075
 c      1.17067889     0.82605909    -0.22956848
 h     -0.62203096    -2.13416727     0.15062223
 h     -2.01888191     1.83156159     0.90312747
 h     -0.30052665     2.18927459    -0.74252707
 h      2.17957663     1.41114259     0.16341810
 o      2.18364876    -1.47190350    -0.05455268
 h      2.98724624    -1.04669435    -0.50241933
 c     -2.59564665    -0.17914579    -0.58168352
 h     -3.06932802     0.76831623    -0.80841353
 h     -2.88291248    -0.85328574    -1.40635232
 h     -3.15418976    -0.60952893     0.32011170
 h     -0.90220606     1.30492181     2.02954784
          17

 c      1.17039852    -0.54877758    -0.22270951
 c     -0.10387664    -0.96694470     0.14948967
 c     -1.05350387     0.11421443    -0.12042574
 c     -1.14413313     1.18704863     1.00300437
 c     -0.19744183     1.20949185    -0.26666384
 c      1.18338545     0.82203874    -0.23252299
 h     -0.58387549    -2.09813147     0.16197917
 h     -2.04280319     1.80640891     0.84951156
 h     -0.28529734     2.21471838    -0.72372728
 h      2.16160411     1.40918578     0.09220775
 o      2.18656998    -1.46943294    -0.05300683
 h      2.92169902    -0.97120005    -0.50046637
 c     -2.59887803    -0.18102712    -0.58275598
 h     -3.03531665     0.81957395    -0.83629794
 h     -2.87562846    -0.83300364    -1.35091694
 h     -3.13303171    -0.56605511     0.33273025
 h     -0.96937530     1.24557925     2.08426979
          17

 c      1.16077277    -0.55443873    -0.21822567
 c     -0.11204033    -0.98010484     0.14559968
 c     -1.04683126     0.11663348    -0.12577910
 c     -1.13541143     1.19073527     1.00106644
 c     -0.20823688     1.20818378    -0.25891938
 c      1.19763782     0.81856956    -0.23402907
 h     -0.52875315    -2.03706666     0.18054047
 h     -2.06448998     1.78033858     0.79285710
 h     -0.27777003     2.23505045    -0.70928784
 h      2.12331016     1.40065392     0.00994570
 o      2.18957027    -1.46535712    -0.05246565
 h      2.85690341    -0.90736930    -0.49227312
 c     -2.60137622    -0.18114904    -0.58186595
 h     -2.99914050     0.86495765    -0.86234258
 h     -2.86365427    -0.82567677    -1.31190401
 h     -3.10722387    -0.51874298     0.33991769
 h     -1.02686990     1.17805491     2.13777272
          17

 c      1.15202346    -0.56279260    -0.21189396
 c     -0.12207919    -0.99387649     0.13989749
 c     -1.04327601     0.11605100    -0.13070114
 c     -1.12722885     1.19492062     0.99977613
 c     -0.21704823     1.21165569    -0.25134663
 c      1.21178338     0.81504638    -0.23457590
 h     -0.46429298    -1.96613055     0.20616600
 h     -2.07889704     1.75224516     0.73716354
 h     -0.27812655     2.24620584    -0.69834421
 h      2.07648709     1.39170139    -0.07808851
 o      2.19220138    -1.45977964    -0.05277445
 h      2.80310922    -0.85392431    -0.48143350
 c     -2.60254857    -0.17772351    -0.57854039
 h     -2.96003529     0.89626996    -0.88499861
 h     -2.85171298    -0.84179743    -1.30096586
 h     -3.08089531    -0.46965198     0.34588791
 h     -1.07581986     1.10517957     2.17757851
          17

 c      1.14417109    -0.57340341    -0.20369935
 c     -0.13286129    -1.00529262     0.13228532
 c     -1.04291664     0.11211695    -0.13521739
 c     -1.12010589     1.19934480     0.99968896
 c     -0.22312387     1.21985502    -0.24399766
 c      1.22363050     0.81036717    -0.23465892
 h     -0.40375070    -1.91708156     0.24026724
 h     -2.08272039     1.72217594     0.68663883
 h     -0.28633190     2.24669600    -0.69093552
 h      2.04007635     1.39339460    -0.16664621
 o      2.19416266    -1.45290136    -0.05378420
 h      2.76821802    -0.80894094    -0.47088359
 c     -2.60204277    -0.17028587    -0.57348836
 h     -2.91886262     0.90910965    -0.90364609
 h     -2.84026362    -0.88015846    -1.31581944
 h     -3.05857122    -0.42112266     0.35564831
 h     -1.11617079     1.03082651     2.19516244
          17

 c      1.13728267    -0.58567163    -0.19373027
 c     -0.14323407    -1.01089549     0.12249580
 c     -1.04558311     0.10486981    -0.13936876
 c     -1.11439853     1.20361061     1.00100489
 c     -0.22609379     1.23218345    -0.23684275
 c      1.23124632     0.80344204    -0.23451577
 h     -0.36018439    -1.92869592     0.28733502
 h     -2.07501822     1.69139451     0.64500725
 h     -0.30206994     2.23779038    -0.68798786
 h      2.03133291     1.41655223    -0.25364468
 o      2.19539665    -1.44486871    -0.05543493
 h      2.75561191    -0.77218956    -0.46144586
 c     -2.59980769    -0.15970587    -0.56824303
 h     -2.87754537     0.90291533    -0.91860213
 h     -2.82647279    -0.92839592    -1.34222028
 h     -3.04399822    -0.37508762     0.37280347
 h     -1.14731476     0.95905305     2.18658352
          17

 c      1.13155152    -0.59888996    -0.18221036
 c     -0.15321058    -1.01074723     0.11062746
 c     -1.05092937     0.09476170    -0.14322124
 c     -1.11022649     1.20726096     1.00362378
 c     -0.22596693     1.24757394    -0.22975719
 c      1.23436500     0.79429457    -0.23413967
 h     -0.33302295    -2.00062670     0.34890215
 h     -2.05732527     1.66214662     0.61500121
 h     -0.32477373     2.22330810    -0.69123598
 h      2.04967505     1.45967814    -0.33994314
 o      2.19606407    -1.43572403    -0.05775237
 h      2.76410975    -0.74586962    -0.45180848
 c     -2.59589126    -0.14740517    -0.56398206
 h     -2.83870415     0.88100110    -0.93126468
 h     -2.80802974    -0.97274532    -1.36528031
 h     -3.03892902    -0.33251995     0.39710297
 h     -1.16858014     0.89345609     2.15196352
          17

 c      1.12725725    -0.61230688    -0.16946861
 c     -0.16346285    -1.00848829     0.09767293
 c     -1.05851688     0.08256715    -0.14686828
 c     -1.10744003     1.20986628     1.00717052
 c     -0.22303517     1.26467105    -0.22252890
 c      1.23421440     0.78412924    -0.23369405
 h     -0.31400190    -2.09271445     0.41673440
 h     -2.03353800     1.63739550     0.59801354
 h     -0.35374700     2.20867323    -0.70290017
 h      2.07873098     1.50840816    -0.42426913
 o      2.19644301    -1.42549492    -0.06077421
 h      2.78956928    -0.73311756    -0.43977547
 c     -2.59036065    -0.13488806    -0.56097527
 h     -2.80543817     0.85077114    -0.94439821
 h     -2.78442671    -1.00365441    -1.37521195
 h     -3.04286936    -0.29348432     0.42396955
 h     -1.17952122     0.83657445     2.09535909
          17

 c      1.12463861    -0.62517276    -0.15587340
 c     -0.17427545    -1.00725259     0.08480172
 c     -1.06786737     0.06919210    -0.15041273
 c     -1.10562367     1.21113591     1.01096109
 c     -0.21775511     1.28212708    -0.21493180
 c      1.23210509     0.77425990    -0.23356617
 h     -0.29887391    -2.17189746     0.48040112
 h     -2.00949732     1.62051211     0.59394147
 h     -0.38818198     2.19869499    -0.72477784
 h      2.10257000     1.54771478    -0.50245296
 o      2.19683771    -1.41431392    -0.06448306
 h      2.82669142    -0.73602128    -0.42354050
 c     -2.58330059    -0.12360574    -0.55877486
 h     -2.78095351     0.82302713    -0.96215025
 h     -2.75642739    -1.01611343    -1.36719859
 h     -3.05394861    -0.25764595     0.44664072
 h     -1.18012237     0.78901487     2.02535763
          17

 c      1.12379744    -0.63674394    -0.14179034
 c     -0.18555174    -1.00868208     0.07286376
 c     -1.07849479     0.05550594    -0.15394384
 c     -1.10416789     1.21106015     1.01394689
 c     -0.21069111     1.29894220    -0.20686339
 c      1.22885370     0.76553654    -0.23414369
 h     -0.28695906    -2.22260260     0.53266946
 h     -1.99188429     1.61474291     0.60144281
 h     -0.42681872     2.19475761    -0.75681007
 h      2.11214008     1.56813339    -0.57002572
 o      2.19752474    -1.40248533    -0.06878066
 h      2.87032958    -0.75450374    -0.40232083
 c     -2.57484396    -0.11468835    -0.55666500
 h     -2.76770696     0.80832446    -0.98886439
 h     -2.72548322    -1.00876793    -1.34006573
 h     -3.07001320    -0.22470304     0.45893811
 h     -1.17092273     0.74829217     1.95566644
          17

 c      1.12466197    -0.64628771    -0.12756481
 c     -0.19701558    -1.01348514     0.06240521
 c     -1.08991501     0.04224411    -0.15751835
 c     -1.10245765     1.20999361     1.01483381
 c     -0.20250905     1.31462155    -0.19845107
 c      1.22488628     0.75836603    -0.23570113
 h     -0.27885710    -2.23943755     0.56922642
 h     -1.98614586     1.62234872     0.61884576
 h     -0.46743471     2.19382278    -0.79617099
 h      2.10384414     1.56524408    -0.62354910
 o      2.19872062    -1.39048466    -0.07349740
 h      2.91634083    -0.78618903    -0.37642126
 c     -2.56524495    -0.10842382    -0.55409153
 h     -2.76619269     0.81067017    -1.02627968
 h     -2.69350831    -0.98372552    -1.29572862
 h     -3.08927778    -0.19455102     0.45693428
 h     -1.15281768     0.70857969     1.90309145
          17

 c      1.12700081    -0.65310713    -0.11351396
 c     -0.20832458    -1.02186136     0.05377441
 c     -1.10163230     0.02996307    -0.16114801
 c     -1.10014145     1.20844346     1.01265785
 c     -0.19394343     1.32904338    -0.19002787
 c      1.22040182     0.75284648    -0.23838413
 h     -0.27553512    -2.22178500     0.58749467
 h     -1.99409548     1.64359039     0.64537234
 h     -0.50684489     2.19038769    -0.83794795
 h      2.07744724     1.53804401    -0.66081326
 o      2.20056230    -1.37890302    -0.07842448
 h      2.96202554    -0.82697972    -0.34693115
 c     -2.55491201    -0.10395923    -0.55083640
 h     -2.77441245     0.82474446    -1.07153282
 h     -2.66289923    -0.94742556    -1.23971346
 h     -3.11057538    -0.16726147     0.43946457
 h     -1.12638970     0.66413786     1.87982872
          17

 c      1.13047211    -0.65658076    -0.09992082
 c     -0.21913872    -1.03364361     0.04717582
 c     -1.11311628     0.01901810    -0.16479153
 c     -1.09726543     1.20659427     1.00748669
 c     -0.18571294     1.34221888    -0.18200910
 c      1.21542197     0.74882704    -0.24220005
 h     -0.27811728    -2.17191176     0.58609666
 h     -2.01282163     1.67615921     0.68158830
 h     -0.54159386     2.17936680    -0.87686094
 h      2.03534286     1.48830235    -0.68098057
 o      2.20311088    -1.36835235    -0.08335860
 h      3.00599361    -0.87211179    -0.31519993
 c     -2.54433003    -0.09957042    -0.54680616
 h     -2.78873657     0.84039761    -1.11867771
 h     -2.63657194    -0.91205575    -1.18214881
 h     -3.13347300    -0.14294885     0.40807505
 h     -1.09166612     0.61554919     1.88489191
          17

 c      1.13468291    -0.65623118    -0.08702556
 c     -0.22915467    -1.04823205     0.04264130
 c     -1.12379074     0.00956881    -0.16834501
 c     -1.09412218     1.20420946     1.00030429
 c     -0.17843504     1.35413574    -0.17477227
 c      1.20970989     0.74586994    -0.24696479
 h     -0.28789396    -2.09571154     0.56530629
 h     -2.03584389     1.71559635     0.72854964
 h     -0.56875753     2.15776126    -0.90868610
 h      1.98336428     1.42122931    -0.68531701
 o      2.20638516    -1.35935651    -0.08814497
 h      3.04741144    -0.91733058    -0.28229004
 c     -2.53396460    -0.09323884    -0.54184457
 h     -2.80526767     0.84855109    -1.16177686
 h     -2.61760165    -0.89464710    -1.13666625
 h     -3.15838786    -0.12158927     0.36676165
 h     -1.04904753     0.57049095     1.90625928
          17

 c      1.13924793    -0.65180266    -0.07501371
 c     -0.23810828    -1.06428196     0.03986650
 c     -1.13304831     0.00159436    -0.17164613
 c     -1.09100410     1.20101567     0.99230960
 c     -0.17257384     1.36470696    -0.16857902
 c      1.20257407     0.74312486    -0.25217925
 h     -0.30646818    -2.00644916     0.52906458
 h     -2.05557922     1.75641631     0.78647143
 h     -0.58647441     2.12500912    -0.93096138
 h      1.93300598     1.34722064    -0.67877164
 o      2.21039997    -1.35227294    -0.09269878
 h      3.08508772    -0.95961515    -0.24869089
 c     -2.52427451    -0.08359867    -0.53613906
 h     -2.82067440     0.84371477    -1.19667605
 h     -2.60805354    -0.90825266    -1.11316093
 h     -3.18660998    -0.10288312     0.32139298
 h     -0.99996256     0.53810418     1.93029775
          17

 c      1.14383255    -0.64334994    -0.06399956
 c     -0.24571028    -1.07912937     0.03787052
 c     -1.14030263    -0.00507109    -0.17449349
 c     -1.08805789     1.19695850     0.98450630
[truncated: 34,518 more chars]
