# Supplementary material for: Photochemical permutation of meta-substituted phenols
Source: Nat Commun. 2025 Aug 13;16:7502. doi: 10.1038/s41467-025-62549-5 (PMC12350626; doi:10.1038/s41467-025-62549-5)
Supplement: Supplementary file 3 — Source Data [file 41467_2025_62549_MOESM3_ESM.zip › Source data/NAMD_trajectories/trajectory064.xyz]

          17

 c      1.18434445    -0.34052386     0.03772200
 c     -0.13578489    -0.97659668     0.03684398
 c     -1.27896011    -0.33946557     0.05412654
 c     -1.13190609     1.13501190    -0.06057313
 c      0.24417169     1.79280055    -0.03360309
 c      1.34725241     1.01676427     0.03005703
 h     -0.15482767    -2.08676021     0.10023987
 h     -1.62863859     1.78020287    -0.88574128
 h      0.17664582     2.85793811     0.12290783
 h      2.30296344     1.56320001    -0.00670024
 o      2.21027046    -1.20405886    -0.02393968
 h      3.08025798    -0.80027022    -0.22817556
 c     -2.61566259    -0.85196536    -0.00658818
 h     -2.51817967    -1.89073548    -0.29230291
 h     -2.98915392    -0.79235508     0.89993247
 h     -3.26011800    -0.13937642    -0.82130493
 h     -1.65383930     1.50812157     0.80017536
          17

 c      1.18259989    -0.34562330     0.03201763
 c     -0.12866600    -0.97359478     0.03845577
 c     -1.28257007    -0.34233123     0.04966296
 c     -1.12746367     1.14243315    -0.05707523
 c      0.24607459     1.79759899    -0.03484779
 c      1.34905460     1.02171325     0.02785144
 h     -0.17430723    -2.10804750     0.11064589
 h     -1.64121162     1.77634509    -0.85849942
 h      0.18714519     2.85526996     0.11523726
 h      2.29265718     1.56996380    -0.01095557
 o      2.20842464    -1.20545394    -0.02041460
 h      3.04112650    -0.81445288    -0.21720762
 c     -2.61327063    -0.85591480    -0.01225903
 h     -2.52859732    -1.89934644    -0.30199106
 h     -3.02232511    -0.80857366     0.93672949
 h     -3.24932482    -0.16910488    -0.79726173
 h     -1.66736883     1.52167516     0.82534451
          17

 c      1.18216025    -0.35168217     0.02625476
 c     -0.11903300    -0.97418588     0.04052318
 c     -1.28731942    -0.34171023     0.04382416
 c     -1.12344959     1.15219191    -0.05350292
 c      0.24566966     1.80134948    -0.03545631
 c      1.35180212     1.02724792     0.02528135
 h     -0.18902813    -2.11828434     0.11900135
 h     -1.65656805     1.75899015    -0.82968411
 h      0.20205290     2.86047934     0.10615274
 h      2.28614519     1.57126760    -0.01373364
 o      2.20547413    -1.20746313    -0.01671103
 h      3.01389847    -0.82048976    -0.20828777
 c     -2.61101151    -0.85936449    -0.02084329
 h     -2.54414463    -1.91295056    -0.31313816
 h     -3.07158188    -0.82254283     0.99639688
 h     -3.22779474    -0.21398906    -0.75583827
 h     -1.68397481     1.53915847     0.85359830
          17

 c      1.18303802    -0.35826857     0.02044924
 c     -0.10776615    -0.97834027     0.04306057
 c     -1.29251309    -0.33771996     0.03682020
 c     -1.12022969     1.16396602    -0.04908639
 c      0.24307521     1.80405884    -0.03546757
 c      1.35512747     1.03289711     0.02235924
 h     -0.19766959    -2.11493073     0.12536937
 h     -1.67598528     1.73204103    -0.80299688
 h      0.22084779     2.87367541     0.09545346
 h      2.28626909     1.56865203    -0.01504206
 o      2.20075637    -1.21048641    -0.01266301
 h      3.01158817    -0.81272764    -0.20434135
 c     -2.60957281    -0.86294016    -0.02989162
 h     -2.56400838    -1.92872001    -0.32451776
 h     -3.12363494    -0.83544760     1.05390089
 h     -3.20147713    -0.26732066    -0.70422625
 h     -1.69909211     1.55754954     0.87916609
          17

 c      1.18517319    -0.36490933     0.01462186
 c     -0.09585618    -0.98557118     0.04604703
 c     -1.29734819    -0.33066515     0.02889346
 c     -1.11804705     1.17726171    -0.04317596
 c      0.23856031     1.80600770    -0.03491629
 c      1.35864389     1.03822415     0.01910339
 h     -0.19936965    -2.09933842     0.13002921
 h     -1.70128954     1.70041908    -0.78272350
 h      0.24281135     2.89185533     0.08265465
 h      2.29478730     1.56352481    -0.01493056
 o      2.19470828    -1.21447191    -0.00834887
 h      3.03072349    -0.79336044    -0.20440622
 c     -2.60878019    -0.86780091    -0.03732385
 h     -2.58709329    -1.94331977    -0.33467519
 h     -3.16940727    -0.84767421     1.09464662
 h     -3.18219714    -0.31677051    -0.65576508
 h     -1.70943123     1.57471465     0.89812920
          17

 c      1.18843078    -0.37113436     0.00880169
 c     -0.08423329    -0.99498887     0.04941058
 c     -1.30107360    -0.32098494     0.02029468
 c     -1.11709353     1.19154021    -0.03536794
 c      0.23254525     1.80763996    -0.03385288
 c      1.36204792     1.04289961     0.01553055
 h     -0.19395023    -2.07675957     0.13350539
 h     -1.73382952     1.66866359    -0.77227523
 h      0.26690575     2.91023765     0.06727544
 h      2.31143313     1.55657010    -0.01345541
 o      2.18858085    -1.21900870    -0.00402391
 h      3.05558981    -0.77078963    -0.20468649
 c     -2.60769562    -0.87537366    -0.04134119
 h     -2.61197624    -1.95405695    -0.34241901
 h     -3.20377135    -0.85921755     1.11225843
 h     -3.18656976    -0.34607275    -0.62796970
 h     -1.71313591     1.58946725     0.90854694
          17

 c      1.19260820    -0.37653018     0.00302756
 c     -0.07364046    -1.00535962     0.05301760
 c     -1.30309554    -0.30921480     0.01127119
 c     -1.11764353     1.20636356    -0.02562341
 c      0.22557832     1.80940532    -0.03235912
 c      1.36517271     1.04672427     0.01165419
 h     -0.18206936    -2.05605362     0.13661301
 h     -1.77293358     1.63951283    -0.77239724
 h      0.29176733     2.92410821     0.04909516
 h      2.33372733     1.54761093    -0.01068016
 o      2.18356798    -1.22370385     0.00007986
 h      3.07162106    -0.75322215    -0.20174470
 c     -2.60575732    -0.88628859    -0.04115731
 h     -2.63697430    -1.95976276    -0.34716219
 h     -3.22398302    -0.86995409     1.10483183
 h     -3.22391707    -0.34667294    -0.62964808
 h     -1.70964480     1.60143829     0.91016564
          17

 c      1.19745161    -0.38077663    -0.00265117
 c     -0.06458824    -1.01529446     0.05668231
 c     -1.30302831    -0.29596267     0.00206409
 c     -1.12010019     1.22142874    -0.01430066
 c      0.21828489     1.81163570    -0.03055046
 c      1.36796469     1.04959615     0.00748833
 h     -0.16508069    -2.04767455     0.14035071
 h     -1.81523104     1.61371242    -0.78060079
 h      0.31585709     2.93020778     0.02825680
 h      2.35773186     1.53599787    -0.00671823
 o      2.18042770    -1.22834390     0.00383294
 h      3.07101219    -0.74571430    -0.19377670
 c     -2.60383757    -0.89956663    -0.03763516
 h     -2.66032131    -1.96111208    -0.34909836
 h     -3.22873887    -0.87971368     1.07293897
 h     -3.28450680    -0.32706822    -0.65121210
 h     -1.69962943     1.61099723     0.90426799
          17

 c      1.20267826    -0.38366818    -0.00817602
 c     -0.05739696    -1.02367554     0.06020916
 c     -1.30072232    -0.28188817    -0.00709395
 c     -1.12486401     1.23647968    -0.00205770
 c      0.21129434     1.81447726    -0.02856746
 c      1.37041569     1.05145811     0.00305249
 h     -0.14443189    -2.05881696     0.14550287
 h     -1.85574983     1.59109493    -0.79247435
 h      0.33769746     2.92741844     0.00522735
 h      2.37927688     1.52120024    -0.00177170
 o      2.17946638    -1.23288755     0.00720200
 h      3.05263508    -0.75000471    -0.18051513
 c     -2.60333827    -0.91353344    -0.03224097
 h     -2.68041191    -1.96029712    -0.34923316
 h     -3.21809613    -0.88821465     1.01924237
 h     -3.35000776    -0.30226194    -0.67684040
 h     -1.68510185     1.61928094     0.89379202
          17

 c      1.20800246    -0.38512396    -0.01348308
 c     -0.05226441    -1.03009906     0.06344633
 c     -1.29625674    -0.26766991    -0.01597739
 c     -1.13213080     1.25121501     0.01028595
 c      0.20515961     1.81786497    -0.02656194
 c      1.37249886     1.05225717    -0.00162468
 h     -0.12107780    -2.08840065     0.15217092
 h     -1.88975549     1.57166206    -0.80355570
 h      0.35611692     2.91694951    -0.01933031
 h      2.39504336     1.50324282     0.00386506
 o      2.18054547    -1.23745263     0.01023894
 h      3.02164382    -0.76452755    -0.16304318
 c     -2.60501388    -0.92679843    -0.02621601
 h     -2.69596348    -1.96029830    -0.34919957
 h     -3.19430727    -0.89496621     0.94976724
 h     -3.40649292    -0.28296925    -0.69596863
 h     -1.66950415     1.62822026     0.88349328
          17

 c      1.21316246    -0.38519014    -0.01850879
 c     -0.04927624    -1.03486156     0.06630414
 c     -1.28989193    -0.25396095    -0.02436276
 c     -1.14179365     1.26527634     0.02187505
 c      0.20029191     1.82153185    -0.02468124
 c      1.37412825     1.05192737    -0.00650285
 h     -0.09564079    -2.12744476     0.15974144
 h     -1.91392107     1.55595007    -0.81043054
 h      0.37044481     2.90215557    -0.04473730
 h      2.40322177     1.48287302     0.00983670
 o      2.18304024    -1.24233823     0.01307893
 h      2.98988722    -0.78397658    -0.14374469
 c     -2.60867915    -0.93845032    -0.02084193
 h     -2.70603024    -1.96386457    -0.35079001
 h     -3.16370163    -0.89915413     0.87696604
 h     -3.44638393    -0.27464955    -0.70387410
 h     -1.65730329     1.64027677     0.87948945
          17

 c      1.21794869    -0.38402690    -0.02319757
 c     -0.04838087    -1.03851987     0.06873481
 c     -1.28200718    -0.24134612    -0.03202650
 c     -1.15352423     1.27832677     0.03200152
 c      0.19692849     1.82506449    -0.02305365
 c      1.37513948     1.05039136    -0.01152857
 h     -0.06898110    -2.16443875     0.16730701
 h     -1.92658436     1.54490793    -0.81100003
 h      0.38058669     2.88786827    -0.07048450
 h      2.40377547     1.46151731     0.01577655
 o      2.18593590    -1.24798782     0.01590818
 h      2.97419033    -0.79999161    -0.12576261
 c     -2.61328006    -0.94801600    -0.01796775
 h     -2.70995721    -1.97239264    -0.35527465
 h     -3.13859199    -0.89949798     0.82269421
 h     -3.46626054    -0.27957493    -0.69924056
 h     -1.65258757     1.65753744     0.88733839
          17

 c      1.22223489    -0.38187731    -0.02750991
 c     -0.04939400    -1.04150591     0.07071066
 c     -1.27304199    -0.23031084    -0.03875304
 c     -1.16695453     1.29017606     0.04036047
 c      0.19513919     1.82802182    -0.02177979
 c      1.37529019     1.04757416    -0.01663678
 h     -0.04241390    -2.19003416     0.17407484
 h     -1.92763502     1.53968942    -0.80447172
 h      0.38689290     2.87902489    -0.09634093
 h      2.39836823     1.44109934     0.02136115
 o      2.18841436    -1.25468745     0.01884470
 h      2.98693386    -0.80623285    -0.11107241
 c     -2.61739927    -0.95539520    -0.01968810
 h     -2.70738988    -1.98529972    -0.36281913
 h     -3.13348883    -0.89449473     0.81210878
 h     -3.46511205    -0.29828394    -0.68254283
 h     -1.65709065     1.68034212     0.90902567
          17

 c      1.22599393    -0.37903454    -0.03142699
 c     -0.05203780    -1.04398741     0.07221634
 c     -1.26344645    -0.22122359    -0.04435235
 c     -1.18176588     1.30083998     0.04719170
 c      0.19485724     1.83009999    -0.02093637
 c      1.37429353     1.04342772    -0.02175550
 h     -0.01754995    -2.19878231     0.17954561
 h     -1.91845879     1.54152763    -0.79144877
 h      0.38981863     2.87876256    -0.12228118
 h      2.38991927     1.42374183     0.02635281
 o      2.19060155    -1.26217571     0.02182792
 h      3.02424990    -0.80486853    -0.09871807
 c     -2.62051389    -0.96067677    -0.02650260
 h     -2.69833268    -2.00037465    -0.37240707
 h     -3.15090674    -0.88403766     0.85126681
 h     -3.44382013    -0.32996966    -0.65557261
 h     -1.66935830     1.70659010     0.94143644
          17

 c      1.22927692    -0.37583635    -0.03494843
 c     -0.05597630    -1.04586340     0.07324380
 c     -1.25366141    -0.21432944    -0.04867353
 c     -1.19759556     1.31046250     0.05316149
 c      0.19591353     1.83125700    -0.02059141
 c      1.37189983     1.03796932    -0.02681152
 h      0.00395029    -2.18922565     0.18355680
 h     -1.90204625     1.55170045    -0.77418266
 h      0.38959603     2.88697352    -0.14823243
 h      2.38168049     1.41134610     0.03060533
 o      2.19333075    -1.26980080     0.02470288
 h      3.06999253    -0.80412489    -0.08618369
 c     -2.62325895    -0.96400379    -0.03662252
 h     -2.68315386    -2.01474452    -0.38227176
 h     -3.17740683    -0.87066381     0.91987922
 h     -3.40593288    -0.37188061    -0.62190368
 h     -1.68595094     1.73257142     0.97807513
          17

 c      1.23217099    -0.37267267    -0.03808674
 c     -0.06084643    -1.04677940     0.07378090
 c     -1.24412661    -0.20974732    -0.05160931
 c     -1.21390655     1.31917980     0.05912154
 c      0.19805445     1.83170766    -0.02081601
 c      1.36800645     1.03132595    -0.03173303
 h      0.02060542    -2.16375081     0.18631259
 h     -1.88294277     1.57150222    -0.75668724
 h      0.38619863     2.90039999    -0.17384386
 h      2.37600337     1.40512428     0.03401298
 o      2.19735457    -1.27696352     0.02735693
 h      3.10860020    -0.81118819    -0.07161537
 c     -2.62599958    -0.96577571    -0.04764644
 h     -2.66252174    -2.02575296    -0.39048096
 h     -3.19817700    -0.85775982     0.99331235
 h     -3.35980374    -0.41774522    -0.58825323
 h     -1.70326948     1.75446145     1.01210110
          17

 c      1.23476675    -0.36997766    -0.04086315
 c     -0.06629180    -1.04613132     0.07379729
 c     -1.23528377    -0.20746316    -0.05310303
 c     -1.23000034     1.32704502     0.06589007
 c      0.20095156     1.83179656    -0.02167759
 c      1.36273826     1.02376206    -0.03644901
 h      0.03134989    -2.12859559     0.18843526
 h     -1.86641778     1.60203569    -0.74400770
 h      0.37959349     2.91418622    -0.19849165
 h      2.37334238     1.40525681     0.03642783
 o      2.20301025    -1.28329192     0.02975182
 h      3.13077922    -0.82948216    -0.05435709
 c     -2.62796485    -0.96688746    -0.05745560
 h     -2.63733622    -2.03157530    -0.39545156
 h     -3.20477307    -0.84776008     1.05543239
 h     -3.32100623    -0.45608221    -0.56601159
 h     -1.71857798     1.76930002     1.03825304
          17

 c      1.23714834    -0.36820030    -0.04330568
 c     -0.07199205    -1.04311155     0.07323675
 c     -1.22756576    -0.20732631    -0.05315428
 c     -1.24520294     1.33405378     0.07402094
 c      0.20422088     1.83184571    -0.02321902
 c      1.35644149     1.01566991    -0.04088989
 h      0.03574703    -2.09340219     0.19097947
 h     -1.85650004     1.64358335    -0.74002038
 h      0.37001138     2.92372597    -0.22149683
 h      2.37214519     1.41086739     0.03761427
 o      2.21022614    -1.28863338     0.03190338
 h      3.13367919    -0.85896552    -0.03463328
 c     -2.62764296    -0.96848140    -0.06430366
 h     -2.60867080    -2.03159666    -0.39628802
 h     -3.19393977    -0.84192446     1.09760931
 h     -3.30887583    -0.47297767    -0.56871677
 h     -1.73020626     1.77528139     1.05342545
          17

 c      1.23939882    -0.36776368    -0.04544794
 c     -0.07766282    -1.03691792     0.07203033
 c     -1.22137316    -0.20905747    -0.05181349
 c     -1.25907775     1.34023325     0.08357294
 c      0.20745385     1.83204974    -0.02543902
 c      1.34958936     1.00751956    -0.04499263
 h      0.03396792    -2.06886549     0.19524181
 h     -1.85395723     1.69465699    -0.74476116
 h      0.35805156     2.92592890    -0.24238571
 h      2.36970032     1.42034381     0.03728742
 o      2.21854455    -1.29303787     0.03386073
 h      3.12068938    -0.89658149    -0.01321677
 c     -2.62435206    -0.97089667    -0.06747613
 h     -2.57767925    -2.02664273    -0.39292618
 h     -3.16522191    -0.84073348     1.11546239
 h     -3.33050913    -0.46389779    -0.60077678
 h     -1.73747806     1.77175140     1.05672915
          17

 c      1.24160812    -0.36902505    -0.04732786
 c     -0.08301206    -1.02717890     0.07014358
 c     -1.21705397    -0.21226250    -0.04917391
 c     -1.27145211     1.34569365     0.09405602
 c      0.21024918     1.83242737    -0.02828346
 c      1.34265235     0.99978968    -0.04870855
 h      0.02633148    -2.06180572     0.20221498
 h     -1.85625741     1.75158701    -0.75393341
 h      0.34463203     2.91978961    -0.26108009
 h      2.36335509     1.43183178     0.03521403
 o      2.22708293    -1.29676265     0.03568781
 h      3.10214325    -0.93632420     0.00886313
 c     -2.61908649    -0.97316129    -0.06766531
 h     -2.54548190    -2.01888194    -0.38610216
 h     -3.11967147    -0.84422092     1.10711956
 h     -3.37228823    -0.43941284    -0.65130995
 h     -1.74071729     1.75922020     1.04960815
          17

 c      1.24387569    -0.37223877    -0.04898456
 c     -0.08769773    -1.01431762     0.06763293
 c     -1.21489461    -0.21645238    -0.04537313
 c     -1.28224733     1.35057297     0.10460359
 c      0.21224018     1.83280890    -0.03164598
 c      1.33599088     0.99290022    -0.05200958
 h      0.01278524    -2.07084924     0.21196004
 h     -1.85956813     1.80932344    -0.76125808
 h      0.33086434     2.90651224    -0.27800265
 h      2.35148018     1.44369262     0.03131018
 o      2.23460338    -1.30022090     0.03743326
 h      3.09429397    -0.97017392     0.03079421
 c     -2.61327195    -0.97399734    -0.06606268
 h     -2.51308856    -2.01112432    -0.37712274
 h     -3.05959684    -0.85205334     1.07301996
 h     -3.41500902    -0.41377431    -0.70495392
 h     -1.74139919     1.73945684     1.03613011
          17

 c      1.24630330    -0.37751560    -0.05045409
 c     -0.09136069    -0.99943605     0.06465179
 c     -1.21510193    -0.22107744    -0.04059697
 c     -1.29130656     1.35494086     0.11419798
 c      0.21311370     1.83285539    -0.03537571
 c      1.32979493     0.98715806    -0.05489011
 h     -0.00693302    -2.08756724     0.22354432
 h     -1.86071324     1.86280803    -0.76119769
 h      0.31789832     2.88926515    -0.29408301
 h      2.33396447     1.45482403     0.02568384
 o      2.24007824    -1.30374868     0.03909722
 h      3.11052159    -0.99198821     0.05250787
 c     -2.60773822    -0.97263102    -0.06377418
 h     -2.48137751    -2.00571898    -0.36745130
 h     -2.98907699    -0.86337509     1.01734169
 h     -3.44557589    -0.39647974    -0.75062491
 h     -1.74222301     1.71543992     1.02303625
          17

 c      1.24897436    -0.38479425    -0.05176529
 c     -0.09371156    -0.98383732     0.06140164
 c     -1.21776815    -0.22557761    -0.03507928
 c     -1.29836715     1.35877809     0.12188545
 c      0.21262193     1.83212272    -0.03929483
 c      1.32407460     0.98272193    -0.05736455
 h     -0.03268905    -2.10166421     0.23558429
 h     -1.85797170     1.90795987    -0.75030152
 h      0.30676411     2.87244197    -0.31060988
 h      2.31228533     1.46482500     0.01861485
 o      2.24353288    -1.30732950     0.04065395
 h      3.14822429    -1.00203526     0.07432893
 c     -2.60259960    -0.96890835    -0.06210895
 h     -2.45115832    -2.00356385    -0.35826784
 h     -2.91496358    -0.87650274     0.95149335
 h     -3.45738059    -0.39215046    -0.78199260
 h     -1.74657820     1.69072424     1.01854004
          17

 c      1.25193254    -0.39383970    -0.05293805
 c     -0.09459930    -0.96863667     0.05807936
 c     -1.22283702    -0.22943169    -0.02909508
 c     -1.30318833     1.36206351     0.12708027
 c      0.21058340     1.83018756    -0.04323336
 c      1.31869849     0.97959056    -0.05946082
 h     -0.06365802    -2.10508696     0.24680853
 h     -1.85108695     1.94210294    -0.72743100
 h      0.29822967     2.86023336    -0.32886564
 h      2.28923400     1.47399455     0.01048707
 o      2.24591888    -1.31070060     0.04211577
 h      3.19100064    -1.00526520     0.09598095
 c     -2.59740462    -0.96317195    -0.06309636
 h     -2.42327386    -2.00382304    -0.35023640
 h     -2.84731208    -0.88881524     0.89829625
 h     -3.44793523    -0.40234525    -0.79576136
 h     -1.75690862     1.66799581     1.02893830
          17

 c      1.25517358    -0.40427097    -0.05398298
 c     -0.09403606    -0.95461188     0.05484856
 c     -1.23009079    -0.23218532    -0.02294457
 c     -1.30571685     1.36485835     0.12988331
 c      0.20687694     1.82680680    -0.04707740
 c      1.31347373     0.97761814    -0.06121120
 h     -0.09844717    -2.09345508     0.25633513
 h     -1.84111308     1.96417023    -0.69366976
 h      0.29270726     2.85485263    -0.34959615
 h      2.26825972     1.48311626     0.00168916
 o      2.24824667    -1.31364506     0.04353601
 h      3.22234993    -1.00640175     0.11655605
 c     -2.59150481    -0.95602437    -0.06914225
 h     -2.39859872    -2.00459206    -0.34358375
 h     -2.79613690    -0.89783821     0.88698198
 h     -3.41754712    -0.42659170    -0.79077113
 h     -1.77277542     1.64777335     1.05469801
          17

 c      1.25864646    -0.41560265    -0.05490118
 c     -0.09219029    -0.94218745     0.05182734
 c     -1.23917149    -0.23345314    -0.01692265
 c     -1.30609158     1.36724114     0.13110025
 c      0.20143200     1.82202026    -0.05080683
 c      1.30824993     0.97656306    -0.06264275
 h     -0.13535378    -2.06612236     0.26376192
 h     -1.83037598     1.97494494    -0.65227283
 h      0.29023388     2.85543702    -0.37258085
 h      2.25245754     1.49301133    -0.00749441
 o      2.25114099    -1.31609517     0.04497285
 h      3.23256397    -1.00802422     0.13509938
 c     -2.58461739    -0.94805405    -0.08079596
 h     -2.37789347    -2.00398946    -0.33835659
 h     -2.76423446    -0.90343957     0.92715647
 h     -3.36960487    -0.46230384    -0.76851710
 h     -1.79068191     1.62873670     1.09008705
          17

 c      1.26225643    -0.42729253    -0.05568394
 c     -0.08935570    -0.93144286     0.04907769
 c     -1.24962605    -0.23291390    -0.01128037
 c     -1.30447621     1.36914325     0.13191480
 c      0.19422559     1.81611798    -0.05449481
 c      1.30301255     0.97615780    -0.06377157
 h     -0.17262495    -2.02606290     0.26923805
 h     -1.82248935     1.97729046    -0.60853302
 h      0.29050957     2.85851073    -0.39663418
 h      2.24348512     1.50398506    -0.01695151
 o      2.25480490    -1.31811168     0.04646328
 h      3.21913275    -1.01069805     0.15101905
 c     -2.57663210    -0.93989974    -0.09557215
 h     -2.36166035    -2.00084712    -0.33457239
 h     -2.74715652    -0.90735606     0.99655564
 h     -3.31263753    -0.50364878    -0.73509564
 h     -1.80594167     1.60925127     1.12682523
          17

 c      1.26586652    -0.43879598    -0.05631321
 c     -0.08589875    -0.92211398     0.04659355
 c     -1.26093570    -0.23031314    -0.00620594
 c     -1.30093347     1.37027877     0.13351081
 c      0.18529606     1.80950052    -0.05827011
 c      1.29791585     0.97617260    -0.06460467
 h     -0.20874751    -1.97981347     0.27357183
 h     -1.82202112     1.97585211    -0.56900364
 h      0.29295562     2.85962295    -0.42005114
 h      2.24096435     1.51547370    -0.02672103
 o      2.25903387    -1.31986339     0.04800406
 h      3.18639751    -1.01314082     0.16437872
 c     -2.56677630    -0.93255010    -0.10991147
 h     -2.35006365    -1.99485285    -0.33222266
 h     -2.73997617    -0.91077698     1.06675616
 h     -3.26341456    -0.54007767    -0.70371371
 h     -1.81456792     1.58843159     1.15779831
          17

 c      1.26930157    -0.44961386    -0.05676428
 c     -0.08219213    -0.91364657     0.04430020
 c     -1.27251000    -0.22546558    -0.00183415
 c     -1.29548938     1.37027460     0.13677223
 c      0.17476717     1.80253363    -0.06226948
 c      1.29323290     0.97644236    -0.06514811
 h     -0.24276138    -1.93677650     0.27823962
 h     -1.83316638     1.97542861    -0.53939721
 h      0.29678889     2.85499552    -0.44117503
 h      2.24275694     1.52615049    -0.03690043
 o      2.26317996    -1.32163935     0.04952775
 h      3.14605410    -1.01192972     0.17627457
 c     -2.55362079    -0.92720923    -0.12073752
 h     -2.34283402    -1.98664813    -0.33134457
 h     -2.73965374    -0.91394361     1.11979967
 h     -3.24499440    -0.55821471    -0.69261274
 h     -1.81402331     1.56630176     1.17860587
          17

 c      1.27235953    -0.45931699    -0.05701151
 c     -0.07856687    -0.90541244     0.04209022
 c     -1.28366490    -0.21825308     0.00174012
 c     -1.28834500     1.36893160     0.14204608
 c      0.16287005     1.79545966    -0.06660236
 c      1.28925284     0.97685297    -0.06541554
 h     -0.27431290    -1.90662119     0.28497228
 h     -1.85746749     1.97824506    -0.52172051
 h      0.30111992     2.84251476    -0.45882225
 h      2.24590515     1.53441838    -0.04755033
 o      2.26624538    -1.32384393     0.05089206
 h      3.11567001    -1.00159793     0.18901871
 c     -2.53671540    -0.92438266    -0.12663657
 h     -2.33918975    -1.97796876    -0.33214558
 h     -2.74436478    -0.91673813     1.14731446
 h     -3.26875229    -0.55217980    -0.70989269
 h     -1.80319884     1.54356685     1.18761740
          17

 c      1.27483327    -0.46754056    -0.05703521
 c     -0.07533882    -0.89708467     0.03990713
 c     -1.29362375    -0.20862881     0.00445345
 c     -1.28002554     1.36637435     0.14908791
 c      0.14995405     1.78836375    -0.07133267
 c      1.28617918     0.97730915    -0.06543202
 h     -0.30302483    -1.89480956     0.29476891
 h     -1.89237281     1.98252103    -0.51320704
 h      0.30506980     2.82212126    -0.47252219
 h      2.24767738     1.53897746    -0.05864773
 o      2.26748647    -1.32682553     0.05195512
 h      3.10912138    -0.97752243     0.20496519
 c     -2.51789014    -0.92334722    -0.12837606
 h     -2.33795593    -1.97135074    -0.33506040
 h     -2.75281240    -0.91904958     1.14641138
 h     -3.31995697    -0.52998992    -0.74310524
 h     -1.78223397     1.52139642     1.18565863
          17

 c      1.27653897    -0.47397671    -0.05682440
 c     -0.07287483    -0.88888777     0.03782004
 c     -1.30158088    -0.19663997     0.00626019
 c     -1.27129379     1.36293736     0.15725387
 c      0.13648256     1.78117304    -0.07647314
 c      1.28406435     0.97771024    -0.06523332
 h     -0.32757502    -1.89960191     0.30702402
 h     -1.93231417     1.98401650    -0.50835935
 h      0.30789463     2.79583007    -0.48262802
 h      2.24631075     1.53922153    -0.07008808
 o      2.26721895    -1.33055283     0.05273468
 h      3.12368223    -0.94117736     0.22398492
 c     -2.49976621    -0.92307353    -0.12740796
 h     -2.33791028    -1.96904912    -0.34065447
 h     -2.76403949    -0.92085676     1.11716186
 h     -3.37498993    -0.50347847    -0.77454665
 h     -1.75245677     1.50131073     1.17586587
          17

 c      1.27734973    -0.47838823    -0.05637435
 c     -0.07158702    -0.88145043     0.03600607
 c     -1.30680261    -0.18246240     0.00712030
 c     -1.26292372     1.35895284     0.16574671
 c      0.12300493     1.77368459    -0.08199163
 c      1.28279248     0.97793421    -0.06486198
 h     -0.34568830    -1.91378119     0.31974381
 h     -1.97114699     1.97866221    -0.50182267
 h      0.30909842     2.76743250    -0.49029857
 h      2.24137699     1.53541112    -0.08171858
 o      2.26656541    -1.33460312     0.05341988
 h      3.14362632    -0.90012232     0.24324174
 c     -2.48430381    -0.92295473    -0.12481870
 h     -2.33805580    -1.97179094    -0.34938632
 h     -2.77754227    -0.92222273     1.06197363
 h     -3.41731826    -0.48054125    -0.79326170
 h     -1.71639259     1.48508851     1.16369420
          17

 c      1.27720856    -0.48063992    -0.05568273
 c     -0.07183210    -0.87544611     0.03466646
 c     -1.30872929    -0.16643025     0.00699836
 c     -1.25553883     1.35464074     0.17377355
 c      0.11011605     1.76563439    -0.08783510
 c      1.28210405     0.97783253    -0.06436210
 h     -0.35510979    -1.92894916     0.33055926
 h     -2.00391616     1.96403209    -0.48989113
 h      0.30846765     2.74171011    -0.49726072
 h      2.23380543     1.52864654    -0.09337926
 o      2.26655408    -1.33847029     0.05422103
 h      3.15408687    -0.86271444     0.25953595
 c     -2.47260219    -0.92281954    -0.12144938
 h     -2.33766883    -1.97822669    -0.36137461
 h     -2.79363818    -0.92329315     0.98658465
 h     -3.43845341    -0.46511061    -0.79480922
 h     -1.67752365     1.47457744     1.15653539
          17

 c      1.27611943    -0.48071984    -0.05474776
 c     -0.07381610    -0.87134588     0.03395943
 c     -1.30705994    -0.14905157     0.00587637
 c     -1.24959714     1.35011740     0.18070534
 c      0.09841696     1.75681712    -0.09397675
 c      1.28165273     0.97723885    -0.06377426
 h     -0.35450361    -1.93857440     0.33755592
 h     -2.02750150     1.93957603    -0.47071902
 h      0.30594124     2.72302570    -0.50527174
 h      2.22558654     1.52065675    -0.10493629
 o      2.26772561    -1.34175237     0.05527541
 h      3.14707705    -0.83485187     0.27078129
 c     -2.46501376    -0.92272221    -0.11833106
 h     -2.33623106    -1.98542872    -0.37631149
 h     -2.81428026    -0.92430681     0.90239747
 h     -3.43498199    -0.45875822    -0.77860833
 h     -1.63936538     1.47131925     1.16195124
          17

 c      1.27412391    -0.47873975    -0.05356864
 c     -0.07755123    -0.86934248     0.03397435
 c     -1.30180514    -0.13100366     0.00378157
 c     -1.24546586     1.34545341     0.18633276
 c      0.08848172     1.74722395    -0.10047314
 c      1.28108867     0.97599778    -0.06313309
 h     -0.34379491    -1.93906948     0.33961339
 h     -2.04073443     1.90641985    -0.44411586
 h      0.30133491     2.71365434    -0.51540936
 h      2.21912334     1.51338790    -0.11629073
 o      2.27014776    -1.34418963     0.05663091
 h      3.12129453    -0.81933876     0.27627244
 c     -2.46115914    -0.92275144    -0.11697809
 h     -2.33338872    -1.99003726    -0.39353491
 h     -2.84417561    -0.92560759     0.82842524
 h     -3.40676954    -0.46158759    -0.74658096
 h     -1.60397447     1.47602055     1.18426993
          17

 c      1.27127844    -0.47492062    -0.05214621
 c     -0.08284896    -0.86935102     0.03472619
 c     -1.29329170    -0.11310221     0.00081839
 c     -1.24343072     1.34071984     0.19106628
 c      0.08081135     1.73711280    -0.10749078
 c      1.28015861     0.97400874    -0.06247025
 h     -0.32415950    -1.92998017     0.33648748
 h     -2.04454463     1.86723982    -0.41143990
 h      0.29415185     2.71285256    -0.52761958
 h      2.21629913     1.50843073    -0.12734844
 o      2.27347246    -1.34568938     0.05824218
 h      3.08139370    -0.81562236     0.27676185
 c     -2.45999884    -0.92294471    -0.11898644
 h     -2.32896637    -1.98939438    -0.41220292
 h     -2.88992398    -0.92764030     0.78644004
 h     -3.35694593    -0.47220725    -0.70321416
 h     -1.57116670     1.48814132     1.22186145
          17

 c      1.26763963    -0.46957259    -0.05048194
 c     -0.08933054    -0.87101453     0.03615183
 c     -1.28210308    -0.09624313    -0.00282272
 c     -1.24354520     1.33599022     0.19583811
 c      0.07575983     1.72695084    -0.11527112
 c      1.27878839     0.97126973    -0.06182259
 h     -0.29789129    -1.91407556     0.32884616
 h     -2.04229556     1.82625328    -0.37564047
 h      0.28370888     2.71737279    -0.54087195
 h      2.21761625     1.50648957    -0.13795809
 o      2.27693902    -1.34638657     0.05995519
 h      3.03813467    -0.81903574     0.27472204
 c     -2.46030392    -0.92334946    -0.12457725
 h     -2.32296498    -1.98231581    -0.43153285
 h     -2.95333733    -0.93087978     0.78486999
 h     -3.29366872    -0.48675556    -0.65663923
 h     -1.53939576     1.50594457     1.26806140
          17

 c      1.26326651    -0.46307510    -0.04857581
 c     -0.09646131    -0.87371596     0.03810939
 c     -1.26897404    -0.08133032    -0.00689392
 c     -1.24545848     1.33131890     0.20177504
 c      0.07345807     1.71727221    -0.12405272
 c      1.27710056     0.96790087    -0.06124119
 h     -0.26813526    -1.89729443     0.31825411
 h     -2.03989004     1.78897785    -0.34110846
 h      0.26949591     2.72296823    -0.55376706
 h      2.22192330     1.50718729    -0.14785648
 o      2.27945841    -1.34666192     0.06151351
 h      3.00721455    -0.82080580     0.27424946
 c     -2.46099124    -0.92420774    -0.13182733
 h     -2.31550172    -1.96940055    -0.45102308
 h     -3.02581502    -0.93565731     0.81135267
 h     -3.23295509    -0.49720097    -0.61985329
 h     -1.50725623     1.52702359     1.31470957
          17

 c      1.25824887    -0.45584676    -0.04642370
 c     -0.10362901    -0.87667557     0.04040205
 c     -1.25468278    -0.06920355    -0.01113384
 c     -1.24845676     1.32677057     0.20987839
 c      0.07378216     1.70854248    -0.13399978
 c      1.27535548     0.96412750    -0.06079296
 h     -0.23831530    -1.88765766     0.30685297
 h     -2.04454048     1.76114566    -0.31266832
 h      0.25148767     2.72589134    -0.56517562
 h      2.22692301     1.50932051    -0.15667428
 o      2.28007997    -1.34687909     0.06268036
 h      3.00191511    -0.81259061     0.27910348
 c     -2.46083502    -0.92600873    -0.13797030
 h     -2.30671811    -1.95291614    -0.47059068
 h     -3.09438986    -0.94203283     0.84694741
 h     -3.19723121    -0.49153197    -0.60891443
 h     -1.47421166     1.54889381     1.35494392
          17

 c      1.25273974    -0.44831846    -0.04401452
 c     -0.11024249    -0.87922795     0.04285039
 c     -1.23998167    -0.06055646    -0.01529953
 c     -1.25180022     1.32253437     0.22077583
 c      0.07638774     1.70107968    -0.14516524
 c      1.27384952     0.96024104    -0.06055567
 h     -0.21127792    -1.89212627     0.29648397
 h     -2.06132493     1.74655229    -0.29336024
 h      0.23024679     2.72380899    -0.57462687
 h      2.23012556     1.51139443    -0.16401165
 o      2.27869775    -1.34688339     0.06345235
 h      3.02190819    -0.79476999     0.28928125
 c     -2.45924471    -0.92885370    -0.14119979
 h     -2.29670932    -1.93635342    -0.49062657
 h     -3.14906414    -0.94979022     0.87762129
 h     -3.19947307    -0.46218683    -0.63267499
 h     -1.44051051     1.56934733     1.38409022
          17

 c      1.24696587    -0.44091088    -0.04132991
 c     -0.11580274    -0.88119198     0.04538099
 c     -1.22557676    -0.05585490    -0.01918206
 c     -1.25511511     1.31901636     0.23457890
 c      0.08078084     1.69502152    -0.15748495
 c      1.27282925     0.95654989    -0.06060802
 h     -0.18869609    -1.91241484     0.28763854
 h     -2.08953902     1.74519828    -0.28244722
 h      0.20684535     2.71618939    -0.58247013
 h      2.22972497     1.51214372    -0.16953950
 o      2.27600260    -1.34601110     0.06406156
 h      3.05408782    -0.77641925     0.30098543
 c     -2.45741596    -0.93170773    -0.14155025
 h     -2.28559242    -1.92342217    -0.51183299
 h     -3.18407149    -0.95852112     0.89517171
 h     -3.22827088    -0.41609331    -0.68330492
 h     -1.40686187     1.58658379     1.39954882
          17

 c      1.24120173    -0.43402351    -0.03834668
 c     -0.11990566    -0.88299835     0.04804554
 c     -1.21213810    -0.05527133    -0.02261214
 c     -1.25844746     1.31674516     0.25094582
 c      0.08639441     1.69031964    -0.17078925
 c      1.27244040     0.95333918    -0.06102043
 h     -0.17123251    -1.94360302     0.27928971
 h     -2.12289101     1.75367746    -0.27591238
 h      0.18267635     2.70432305    -0.58987814
 h      2.22513527     1.51088349    -0.17307481
 o      2.27278034    -1.34360529     0.06476726
 h      3.08390761    -0.76706193     0.30997425
 c     -2.45717101    -0.93313656    -0.14004220
 h     -2.27376478    -1.91632654    -0.53468832
 h     -3.19663972    -0.96771774     0.89525687
 h     -3.26225256    -0.36751594    -0.74502262
 h     -1.37419419     1.59927655     1.40062699
          17

 c      1.23573094    -0.42802158    -0.03503935
 c     -0.12221721    -0.88542935     0.05094991
 c     -1.20028914    -0.05865920    -0.02545103
 c     -1.26199111     1.31614126     0.26925820
 c      0.09265315     1.68676230    -0.18482711
 c      1.27270610     0.95084021    -0.06184873
 h     -0.15906664    -1.97712948     0.26980233
 h     -2.15325548     1.76731018    -0.26886587
 h      0.15920119     2.69099497    -0.59869751
 h      2.21717258     1.50767240    -0.17461569
 o      2.26952298    -1.33930140     0.06573362
 h      3.10178291    -0.77206308     0.31354555
 c     -2.45963074    -0.93230234    -0.13771638
 h     -2.26212191    -1.91440262    -0.55879929
 h     -3.18607840    -0.97681717     0.87620161
 h     -3.28632337    -0.32740910    -0.80509726
 h     -1.34353029     1.60670639     1.38878700
          17

 c      1.23081654    -0.42321419    -0.03138092
 c     -0.12247458    -0.88924983     0.05417539
 c     -1.19056682    -0.06558691    -0.02757180
 c     -1.26583810     1.31733726     0.28870713
 c      0.09902266     1.68404116    -0.19930483
 c      1.27353021     0.94920974    -0.06313099
 h     -0.15217777    -2.00487785     0.25789804
 h     -2.17398417     1.78194588    -0.25742114
 h      0.13768183     2.67967008    -0.61108578
 h      2.20792582     1.50329981    -0.17433976
 o      2.26639310    -1.33303958     0.06701740
 h      3.10380921    -0.79240830     0.31074942
 c     -2.46508824    -0.92907695    -0.13549884
 h     -2.25200638    -1.91438942    -0.58271948
 h     -3.15377902    -0.98524562     0.83903493
 h     -3.29320010    -0.30158518    -0.85575020
 h     -1.31588012     1.60902004     1.36837636
          17

 c      1.22668388    -0.41982841    -0.02734267
 c     -0.12051474    -0.89498141     0.05774513
 c     -1.18337509    -0.07542596    -0.02884628
 c     -1.26990080     1.32012364     0.30827200
 c      0.10503888     1.68186516    -0.21393892
 c      1.27473077     0.94852445    -0.06488829
 h     -0.15037398    -2.02148713     0.24303377
 h     -2.18115412     1.79470226    -0.23929278
 h      0.11899031     2.67317793    -0.62892370
 h      2.20028903     1.49906726    -0.17256157
 o      2.26324139    -1.32502949     0.06857563
 h      3.09154400    -0.82525981     0.30226233
 c     -2.47320163    -0.92372944    -0.13441710
 h     -2.24490486    -1.91207497    -0.60442009
 h     -3.10420825    -0.99256989     0.78889901
 h     -3.28043532    -0.29241849    -0.89255380
 h     -1.29204115     1.60751652     1.34738813
          17

 c      1.22351322    -0.41798162    -0.02289464
 c     -0.11631055    -0.90281747     0.06162281
 c     -1.17894720    -0.08746564    -0.02914482
 c     -1.27393228     1.32400424     0.32677121
 c      0.11031074     1.68008097    -0.22850865
 c      1.27610850     0.94879385    -0.06712900
 h     -0.15327801    -2.02502036     0.22536505
 h     -2.17366123     1.80410301    -0.21378296
 h      0.10359204     2.67237438    -0.65318967
 h      2.19713267     1.49633831    -0.16964910
 o      2.25956971    -1.31574203     0.07026135
 h      3.07262130    -0.86411072     0.29044986
 c     -2.48303879    -0.91661226    -0.13588741
 h     -2.24207057    -1.90404599    -0.62201182
 h     -3.04671106    -0.99890625     0.73790483
 h     -3.24840434    -0.30021002    -0.91312026
 h     -1.27229054     1.60454773     1.33685184
          17

 c      1.22143197    -0.41766700    -0.01800686
 c     -0.10998989    -0.91259670     0.06572180
 c     -1.17732483    -0.10101264    -0.02835096
 c     -1.27754288     1.32834732     0.34320563
 c      0.11450874     1.67872469    -0.24288064
 c      1.27752932     0.94999802    -0.06985724
 h     -0.16035149    -2.01706122     0.20559075
 h     -2.15320171     1.81013080    -0.18177739
 h      0.09168867     2.67563461    -0.68364042
 h      2.20026780     1.49594791    -0.16591793
 o      2.25454459    -1.30585775     0.07183834
 h      3.06060296    -0.89966602     0.27913400
 c     -2.49310618    -0.90797501    -0.14183240
 h     -2.24420080    -1.88879545    -0.63432626
 h     -2.99596652    -1.00555926     0.70692473
 h     -3.19977289    -0.32352805    -0.91683509
 h     -1.25618819     1.60242160     1.34686173
          17

 c      1.22050537    -0.41873841    -0.01265313
 c     -0.10183613    -0.92380031     0.06991839
 c     -1.17835573    -0.11544898    -0.02638324
 c     -1.28015651     1.33257033     0.35732531
 c      0.11735073     1.67797096    -0.25699310
 c      1.27898462     0.95211863    -0.07307734
 h     -0.17097063    -2.00269385     0.18478002
 h     -2.12444647     1.81439502    -0.14588237
 h      0.08337264     2.67956481    -0.71900262
 h      2.20968608     1.49776481    -0.16157003
 o      2.24739233    -1.29602206     0.07309720
 h      3.06890153    -0.92389261     0.27176655
 c     -2.50188499    -0.89800619    -0.15379627
 h     -2.25119070    -1.86725520    -0.64128504
 h     -2.96511771    -1.01470825     0.71660692
 h     -3.14023758    -0.35847538    -0.90593674
 h     -1.24288106     1.60160178     1.38015339
          17

 c      1.22071645    -0.42090153    -0.00681724
 c     -0.09226269    -0.93561235     0.07407379
 c     -1.18172052    -0.13024171    -0.02321013
 c     -1.28096270     1.33619728     0.36983144
 c      0.11860245     1.67802227    -0.27081251
 c      1.28058629     0.95514364    -0.07679147
 h     -0.18453406    -1.98991305     0.16412583
 h     -2.09494827     1.82021306    -0.11035190
 h      0.07867032     2.68037288    -0.75750524
 h      2.22355256     1.50070612    -0.15672216
 o      2.23819535    -1.28649954     0.07404758
 h      3.09848193    -0.93572824     0.26840730
 c     -2.50867738    -0.88721744    -0.17087760
 h     -2.26200586    -1.84295098    -0.64404347
 h     -2.95385395    -1.02658277     0.76583280
 h     -3.08047647    -0.39680924    -0.88839241
 h     -1.23174161     1.60020850     1.42977652
          17

 c      1.22194529    -0.42372232    -0.00050057
 c     -0.08177529    -0.94713294     0.07806712
 c     -1.18699919    -0.14493454    -0.01884550
 c     -1.27904143     1.33880124     0.38188927
 c      0.11809536     1.67900686    -0.28428893
 c      1.28250040     0.95904286    -0.08099252
 h     -0.20048614    -1.98734792     0.14457944
 h     -2.07350900     1.83185448    -0.08002994
 h      0.07747817     2.67507729    -0.79743424
 h      2.23895688     1.50320243    -0.15149798
 o      2.22803728    -1.27722941     0.07491418
 h      3.13582547    -0.94025884     0.26581479
 c     -2.51314974    -0.87672474    -0.18947054
 h     -2.27487791    -1.82149849    -0.64469950
 h     -2.95177671    -1.03817266     0.83144069
 h     -3.03772343    -0.42429864    -0.88106042
 h     -1.22258306     1.59553334     1.48391503
          17

 c      1.22396684    -0.42665955     0.00627264
 c     -0.07095305    -0.95775157     0.08182409
 c     -1.19373639    -0.15914340    -0.01333242
 c     -1.27374462     1.34007536     0.39443402
 c      0.11575315     1.68091849    -0.29732671
 c      1.28486056     0.96373767    -0.08565834
 h     -0.21802564    -2.00009839     0.12653428
 h     -2.06614282     1.85220037    -0.05792283
 h      0.07947156     2.66217799    -0.83752472
 h      2.25294997     1.50381283    -0.14611552
 o      2.21825680    -1.26818219     0.07593900
 h      3.16472589    -0.94283389     0.26058232
 c     -2.51473629    -0.86773791    -0.20564918
 h     -2.28792585    -1.80901148    -0.64554243
 h     -2.95040201    -1.04589827     0.88994405
 h     -3.02993942    -0.42559349    -0.90389749
 h     -1.21535587     1.58558421     1.53179037
          17

 c      1.22646962    -0.42911355     0.01345499
 c     -0.06045021    -0.96742911     0.08531319
 c     -1.20145323    -0.17255162    -0.00673075
 c     -1.26506944     1.34002487     0.40778911
 c      0.11161143     1.68359589    -0.30977212
 c      1.28770174     0.96908531    -0.09074939
 h     -0.23558093    -2.02652936     0.10988902
 h     -2.07219246     1.88010852    -0.04308115
 h      0.08404907     2.64185565    -0.87719419
 h      2.26337649     1.50168833    -0.14092726
 o      2.20990142    -1.25950877     0.07727184
 h      3.17460837    -0.94629661     0.25084652
 c     -2.51374176    -0.86040968    -0.21788319
 h     -2.29998116    -1.80958514    -0.64814158
 h     -2.94600769    -1.04746291     0.92729244
 h     -3.05921841    -0.39864380    -0.95840123
 h     -1.20982392     1.56951871     1.56618837
          17

 c      1.22908854    -0.43048369     0.02098018
 c     -0.05097348    -0.97659484     0.08851355
 c     -1.20963178    -0.18490503     0.00088178
 c     -1.25361377     1.33897390     0.42172536
 c      0.10581647     1.68673430    -0.32141406
 c      1.29092863     0.97487909    -0.09620888
 h     -0.25072105    -2.05947319     0.09444978
 h     -2.08507661     1.91052225    -0.03132058
 h      0.09033260     2.61581960    -0.91663343
 h      2.26934050     1.49679294    -0.13641143
 o      2.20360295    -1.25150019     0.07896817
 h      3.16195700    -0.95114008     0.23628086
 c     -2.51165602    -0.85390088    -0.22726998
 h     -2.31112922    -1.82298353    -0.65266168
 h     -2.93773432    -1.04184889     0.93722846
 h     -3.10976102    -0.35633467    -1.02390212
 h     -1.20544078     1.54745811     1.58356697
          17

 c      1.23144247    -0.43023655     0.02876998
 c     -0.04320186    -0.98578545     0.09139355
 c     -1.21771521    -0.19601107     0.00940009
 c     -1.24020279     1.33734648     0.43572350
 c      0.09860634     1.68992980    -0.33200062
 c      1.29431629     0.98086086    -0.10196419
 h     -0.26077799    -2.09040185     0.08021437
 h     -2.09666046     1.93721242    -0.01789668
 h      0.09721982     2.58681251    -0.95671289
 h      2.27132483     1.48990974    -0.13312812
 o      2.19954012    -1.24452393     0.08100676
 h      3.13021748    -0.95595698     0.21777470
 c     -2.50993098    -0.84761509    -0.23543535
 h     -2.32245816    -1.84445692    -0.65790910
 h     -2.92615882    -1.02885674     0.91820175
 h     -3.16424057    -0.31238780    -1.07940109
 h     -1.20135876     1.52025049     1.58367490
          17

 c      1.23317811    -0.42797178     0.03674029
 c     -0.03769409    -0.99535920     0.09391366
 c     -1.22513005    -0.20574222     0.01868844
 c     -1.22558829     1.33546565     0.44913491
 c      0.09028000     1.69276094    -0.34128045
 c      1.29754121     0.98674079    -0.10792917
 h     -0.26360593    -2.11270793     0.06736524
 h     -2.10062262     1.95516033     0.00062442
 h      0.10347213     2.55772907    -0.99858843
 h      2.27099866     1.48246839    -0.13165478
 o      2.19734569    -1.23899245     0.08330033
 h      3.09053307    -0.95737949     0.19722518
 c     -2.50944387    -0.84152417    -0.24355670
 h     -2.33523222    -1.86704529    -0.66216801
 h     -2.91290946    -1.00889152     0.87207315
 h     -3.21133753    -0.27525889    -1.11308511
 h     -1.19647792     1.48933199     1.56955574
          17

 c      1.23401440    -0.42346396     0.04480499
 c     -0.03483058    -1.00538678     0.09604013
 c     -1.23132818    -0.21404146     0.02858183
 c     -1.21034028     1.33348065     0.46119586
 c      0.08116465     1.69489039    -0.34906936
 c      1.30024276     0.99222678    -0.11400719
 h     -0.25800927    -2.12295592     0.05613557
 h     -2.09350612     1.96141426     0.02590793
 h      0.10779767     2.53053267    -1.04299973
 h      2.27068108     1.47619651    -0.13251533
 o      2.19611399    -1.23533530     0.08572604
 h      3.06101396    -0.95016829     0.17702224
 c     -2.51058917    -0.83582745    -0.25251336
 h     -2.35024798    -1.88429966    -0.66411089
 h     -2.90094503    -0.98304436     0.80465055
 h     -3.24475706    -0.24922163    -1.12020238
 h     -1.18951040     1.45659679     1.54787500
          17

 c      1.23377693    -0.41666289     0.05287733
 c     -0.03479553    -1.01563723     0.09775845
 c     -1.23584164    -0.22092672     0.03888911
 c     -1.19482806     1.33137595     0.47104392
 c      0.07158916     1.69613958    -0.35531822
 c      1.30210766     0.99706411    -0.12009549
 h     -0.24387227    -2.12108059     0.04668094
 h     -2.07469733     1.95513551     0.05799750
 h      0.10890223     2.50549537    -1.08955220
 h      2.27247898     1.47262558    -0.13611691
 o      2.19495218    -1.23385135     0.08821531
 h      3.05769963    -0.92960880     0.15860756
 c     -2.51336502    -0.83063923    -0.26325989
 h     -2.36766718    -1.89188215    -0.66325251
 h     -2.89527151    -0.95330587     0.72755093
 h     -3.26122967    -0.23611176    -1.10006343
 h     -1.17907770     1.42410607     1.52862664
          17

 c      1.23241337    -0.40767426     0.06087058
 c     -0.03757602    -1.02558726     0.09908393
 c     -1.23834608    -0.22649065     0.04940150
 c     -1.17920346     1.32900363     0.47793519
 c      0.06186905     1.69649243    -0.36014181
 c      1.30295238     1.00108006    -0.12609195
 h     -0.22213527    -2.11037025     0.03898128
 h     -2.04640145     1.93758336     0.09547567
 h      0.10553974     2.48126997    -1.13646710
 h      2.27735214     1.47259952    -0.14271070
 o      2.19392763    -1.23441906     0.09082618
 h      3.07951257    -0.89639180     0.14132906
 c     -2.51735740    -0.82587522    -0.27702564
 h     -2.38713378    -1.88811887    -0.66000959
 h     -2.90340164    -0.92248291     0.65932963
 h     -3.25958628    -0.23605904    -1.05480601
 h     -1.16384464     1.39355247     1.52245408
          17

 c      1.22999939    -0.39675798     0.06869824
 c     -0.04296821    -1.03445738     0.10006827
 c     -1.23872530    -0.23089238     0.05990812
 c     -1.16336634     1.32609511     0.48170340
 c      0.05229865     1.69603428    -0.36379117
 c      1.30276790     1.00421240    -0.13190317
 h     -0.19460864    -2.09721173     0.03277733
 h     -2.01388385     1.91225086     0.13556042
 h      0.09661618     2.45572111    -1.18101982
 h      2.28459335     1.47602228    -0.15237784
 o      2.19397826    -1.23646739     0.09366179
 h      3.10968611    -0.85713953     0.12375605
 c     -2.52182814    -0.82135909    -0.29481063
 h     -2.40796299    -1.87411457    -0.65563147
 h     -2.93315054    -0.89312853     0.61975384
 h     -3.24117979    -0.24706191    -0.98985207
 h     -1.14267639     1.36580396     1.53515688
          17

 c      1.22672178    -0.38433436     0.07627568
 c     -0.05060619    -1.04134773     0.10079753
 c     -1.23711407    -0.23433746     0.07021023
 c     -1.14695498     1.32224216     0.48306151
 c      0.04314636     1.69487486    -0.36658915
 c      1.30170031     1.00650959    -0.13745364
 h     -0.16349475    -2.08973893     0.02759613
 h     -1.98539496     1.88474434     0.17447827
 h      0.08132926     2.42691193    -1.22036364
 h      2.29206564     1.48198883    -0.16503903
 o      2.19595464    -1.23927461     0.09676979
 h      3.13113480    -0.81960463     0.10529973
 c     -2.52605523    -0.81709440    -0.31598004
 h     -2.42931893    -1.85373862    -0.65212374
 h     -2.98594218    -0.86610662     0.61476148
 h     -3.21200904    -0.26318282    -0.91572728
 h     -1.11484267     1.34107972     1.56371909
          17

 c      1.22284128    -0.37095974     0.08352274
 c     -0.06002430    -1.04554666     0.10137097
 c     -1.23388895    -0.23705091     0.08012417
 c     -1.12949271     1.31696248     0.48330047
 c      0.03464662     1.69309448    -0.36886238
 c      1.29998256     1.00810205    -0.14269226
 h     -0.13068264    -2.09447961     0.02296582
 h     -1.97023266     1.86136394     0.20864016
 h      0.05927320     2.39376663    -1.25231661
 h      2.29704707     1.48920258    -0.18047347
 o      2.20017432    -1.24218233     0.10014054
 h      3.13403827    -0.78948331     0.08625810
 c     -2.52933933    -0.81349099    -0.33772970
 h     -2.45040786    -1.83319324    -0.65203120
 h     -3.05332859    -0.84121482     0.63152736
 h     -3.18608994    -0.27178071    -0.84960572
 h     -1.08022678     1.31953425     1.59864429
          17

 c      1.21864365    -0.35727694     0.09036775
 c     -0.07069669    -1.04689330     0.10186483
 c     -1.22960104    -0.23925008     0.08947922
 c     -1.11079356     1.30995624     0.48365869
 c      0.02699339     1.69072060    -0.37088915
 c      1.29785527     1.00916584    -0.14759678
 h     -0.09740354    -2.11232562     0.01876604
 h     -1.97392169     1.84589522     0.23646993
 h      0.03046775     2.35631728    -1.27589169
 h      2.29717859     1.49643329    -0.19834851
 o      2.20646594    -1.24466759     0.10373948
 h      3.11587018    -0.76977091     0.06730200
 c     -2.53068786    -0.81126617    -0.35666867
 h     -2.47069429    -1.81949635    -0.65791163
 h     -3.12309585    -0.81872315     0.65240201
 h     -3.18364588    -0.25487721    -0.81079750
 h     -1.03933993     1.30150467     1.62957073
          17

 c      1.21439415    -0.34395917     0.09675090
 c     -0.08201196    -1.04586543     0.10231266
 c     -1.22487575    -0.24111822     0.09812301
 c     -1.09134095     1.30133897     0.48495688
 c      0.02033924     1.68772544    -0.37286841
 c      1.29550779     1.00988880    -0.15217459
 h     -0.06466726    -2.13764624     0.01537894
 h     -1.99390064     1.83713217     0.25919934
 h     -0.00468623     2.31565811    -1.29156797
 h      2.29115809     1.50284980    -0.21826261
 o      2.21426701    -1.24639253     0.10753536
 h      3.08051792    -0.76052715     0.04901751
 c     -2.52988205    -0.81043540    -0.37098844
 h     -2.49003867    -1.81775819    -0.67159911
 h     -3.18546686    -0.79942643     0.66519758
 h     -3.21317768    -0.20413401    -0.80596327
 h     -0.99312155     1.28736638     1.64881195
          17

 c      1.21030666    -0.33166220     0.10262807
 c     -0.09324704    -1.04329791     0.10272104
 c     -1.22034396    -0.24278179     0.10592516
 c     -1.07216654     1.29154557     0.48763603
 c      0.01479611     1.68403846    -0.37490884
 c      1.29304415     1.01044536    -0.15646045
 h     -0.03384194    -2.16163844     0.01345680
 h     -2.02103003     1.83028325     0.27955155
 h     -0.04550616     2.27369335    -1.30129272
 h      2.27908304     1.50818999    -0.23980429
 o      2.22264281    -1.24727850     0.11152931
 h      3.03842178    -0.75812514     0.03142194
 c     -2.52843276    -0.80965870    -0.38094790
 h     -2.50864322    -1.82830463    -0.69348463
 h     -3.23431165    -0.78408532     0.66357496
 h     -3.25955135    -0.13234129    -0.82451871
 h     -0.94271245     1.27734831     1.65217897
          17

 c      1.20653067    -0.32098690     0.10797546
 c     -0.10360594    -1.04002763     0.10309782
 c     -1.21662084    -0.24429420     0.11277008
 c     -1.05438742     1.28104900     0.49190706
 c      0.01043435     1.67957669    -0.37704588
 c      1.29046889     1.01098167    -0.16051330
 h     -0.00667421    -2.17639975     0.01357273
 h     -2.04496484     1.82037508     0.29999262
 h     -0.09114445     2.23267686    -1.30808884
 h      2.26246821     1.51278758    -0.26262103
 o      2.23035074    -1.24754623     0.11578651
 h      3.00573826    -0.75491224     0.01344025
 c     -2.52815399    -0.80757288    -0.38749208
 h     -2.52673583    -1.84585911    -0.72222829
 h     -3.26624114    -0.77315822     0.64480046
 h     -3.30204806    -0.05883885    -0.85308944
 h     -0.88928669     1.27144285     1.63880297
          17

 c      1.20315960    -0.31245207     0.11279270
 c     -0.11230208    -1.03668766     0.10346832
 c     -1.21427558    -0.24563787     0.11855679
 c     -1.03888137     1.27018782     0.49778941
 c      0.00727628     1.67429337    -0.37929922
 c      1.28769422     1.01161358    -0.16441360
 h      0.01507510    -2.17707211     0.01602011
 h     -2.05789267     1.80424387     0.32206659
 h     -0.14063895     2.19456616    -1.31513602
 h      2.24393618     1.51745425    -0.28648391
 o      2.23627872    -1.24750476     0.12042117
 h      2.99733043    -0.74275863    -0.00685576
 c     -2.53012468    -0.80364538    -0.39144845
 h     -2.54421319    -1.86203629    -0.75528943
 h     -3.27981598    -0.76681665     0.60844757
 h     -3.32763490     0.00305919    -0.88323142
 h     -0.83387456     1.26937541     1.61108253
          17

 c      1.20025610    -0.30647121     0.11709911
 c     -0.11865088    -1.03362502     0.10387857
 c     -1.21377191    -0.24675177     0.12320885
 c     -1.02620508     1.25913479     0.50505945
 c      0.00527426     1.66822448    -0.38175825
 c      1.28458072     1.01243544    -0.16826024
 h      0.03000633    -2.16239917     0.02076186
 h     -2.05557334     1.78086038     0.34650900
 h     -0.19280233     2.16038273    -1.32451095
 h      2.22654126     1.52318350    -0.31130586
 o      2.24020000    -1.24705477     0.12547145
 h      3.01459627    -0.72102561    -0.03021921
 c     -2.53473978    -0.79790868    -0.39350735
 h     -2.56058188    -1.86889011    -0.78986592
 h     -3.27545273    -0.76503602     0.55628407
 h     -3.33047344     0.04656627    -0.91065532
 h     -0.77708157     1.27061502     1.57486309
          17

 c      1.19788057    -0.30332472     0.12092111
 c     -0.12216329    -1.03085617     0.10439250
 c     -1.21539430    -0.24757701     0.12668457
 c     -1.01661288     1.24791845     0.51323662
 c      0.00426959     1.66149626    -0.38464106
 c      1.28101799     1.01352777    -0.17216519
 h      0.03735650    -2.13481130     0.02744231
 h     -2.03732168     1.75112295     0.37349298
 h     -0.24598587     2.12994233    -1.33629307
 h      2.21281309     1.53069175    -0.33705567
 o      2.24280308    -1.24559459     0.13080799
 h      3.04478970    -0.69796721    -0.05471715
 c     -2.54189452    -0.79056198    -0.39439791
 h     -2.57512271    -1.86104237    -0.82360972
 h     -3.25618151    -0.76765530     0.49318515
 h     -3.30885435     0.06896928    -0.93339927
 h     -0.71875781     1.27444467     1.53907952
          17

 c      1.19611101    -0.30312322     0.12427443
 c     -0.12262830    -1.02803326     0.10508614
 c     -1.21918838    -0.24810111     0.12898320
 c     -1.01003585     1.23644254     0.52175410
 c      0.00395794     1.65427815    -0.38827200
 c      1.27701555     1.01495145    -0.17624625
 h      0.03719291    -2.10051041     0.03542602
 h     -2.00613322     1.71777004     0.40276639
 h     -0.29795900     2.10216528    -1.34871832
 h      2.20387436     1.53996521    -0.36357523
 o      2.24493883    -1.24248770     0.13622478
 h      3.07288585    -0.68312304    -0.07714129
 c     -2.55097603    -0.78178038    -0.39510219
 h     -2.58706082    -1.83629308    -0.85499363
 h     -3.22930820    -0.77442142     0.42899339
 h     -3.26348956     0.07011806    -0.95086417
 h     -0.65807793     1.28006783     1.51343066
          17

 c      1.19505075    -0.30577513     0.12714900
 c     -0.12014984    -1.02447666     0.10603771
 c     -1.22494798    -0.24838197     0.13014717
 c     -1.00594754     1.22449938     0.53033267
 c      0.00389756     1.64671363    -0.39298627
 c      1.27274555     1.01672577    -0.18061884
 h      0.03044057    -2.06902588     0.04389287
 h     -1.96912368     1.68545834     0.43372237
 h     -0.34611681     2.07574024    -1.35924312
 h      2.19912793     1.55009191    -0.39042215
 o      2.24715914    -1.23737522     0.14155396
 h      3.08894556    -0.68223860    -0.09482419
 c     -2.56075497    -0.77167509    -0.39697392
 h     -2.59566376    -1.79563249    -0.88351502
 h     -3.20783644    -0.78515819     0.37987113
 h     -3.19720881     0.05222591    -0.96364575
 h     -0.59473771     1.28659145     1.50379589
          17

 c      1.19482675    -0.31097664     0.12950295
 c     -0.11510180    -1.01939993     0.10730902
 c     -1.23225462    -0.24854218     0.13025928
 c     -1.00324819     1.21181792     0.53923622
 c      0.00356301     1.63886945    -0.39902033
 c      1.26851015     1.01879884    -0.18538499
 h      0.01850087    -2.05079744     0.05205307
 h     -1.93721126     1.66048969     0.46559529
 h     -0.38794378     2.04971272    -1.36575026
 h      2.19670010     1.55951387    -0.41686922
 o      2.24966640    -1.23020919     0.14671003
 h      3.08899447    -0.69671294    -0.10634891
 c     -2.56961212    -0.76034852    -0.40127412
 h     -2.60027343    -1.74325020    -0.90989695
 h     -3.20687151    -0.80010981     0.36356059
 h     -3.11570883     0.02095903    -0.97418431
 h     -0.53074034     1.29281277     1.50893876
          17

 c      1.19558260    -0.31823413     0.13126757
 c     -0.10801325    -1.01237656     0.10892037
 c     -1.24054060    -0.24874072     0.12943385
 c     -1.00055002     1.19821210     0.54907456
 c      0.00242221     1.63071492    -0.40643789
 c      1.26465890     1.02102924    -0.19062033
 h      0.00246240    -2.05207391     0.05945896
 h     -1.92164780     1.64909387     0.49793919
 h     -0.42150385     2.02379089    -1.36734061
 h      2.19432821     1.56654731    -0.44206691
 o      2.25234221    -1.22122079     0.15170700
 h      3.07462025    -0.72409213    -0.11184046
 c     -2.57644844    -0.74811640    -0.40779671
 h     -2.60029829    -1.68647609    -0.93622686
 h     -3.23161616    -0.81948029     0.38480615
 h     -3.02871740    -0.01237952    -0.98840639
 h     -0.47059507     1.29713346     1.52232921
          17

 c      1.19746058    -0.32691932     0.13236148
 c     -0.09946866    -1.00373770     0.11083793
 c     -1.24916024    -0.24913677     0.12780696
 c     -0.99693723     1.18383052     0.56039224
 c      0.00002238     1.62212920    -0.41510463
 c      1.26149678     1.02319798    -0.19636735
 h     -0.01729567    -2.07056148     0.06616017
 h     -1.92696539     1.65398875     0.53103763
 h     -0.44580390     1.99840259    -1.36463582
 h      2.19021008     1.56988630    -0.46527541
 o      2.25472415    -1.21091027     0.15668633
 h      3.05339387    -0.75821094    -0.11342991
 c     -2.58118771    -0.73578329    -0.41426231
 h     -2.59523394    -1.63478531    -0.96559100
 h     -3.27219643    -0.84168425     0.42898376
 h     -2.94914387    -0.03031169    -1.01685622
 h     -0.41952425     1.29782904     1.53666247
          17

 c      1.20057547    -0.33633677     0.13270586
 c     -0.09009425    -0.99445916     0.11299004
 c     -1.25746111    -0.24985980     0.12553289
 c     -0.99245810     1.16928259     0.57346881
 c     -0.00393483     1.61292301    -0.42469809
 c      1.25920889     1.02504414    -0.20263646
 h     -0.04051569    -2.09685901     0.07251232
 h     -1.94710575     1.67222108     0.56553435
 h     -0.46099063     1.97461576    -1.35974435
 h      2.18354267     1.56892157    -0.48606937
 o      2.25602002    -1.20000077     0.16193449
 h      3.03872102    -0.78992511    -0.11553826
 c     -2.58438369    -0.72418665    -0.41803731
 h     -2.58477700    -1.59670975    -1.00060677
 h     -3.31461911    -0.86330611     0.47557634
 h     -2.88651702    -0.01784098    -1.06908541
 h     -0.38164980     1.29341284     1.54670461
          17

 c      1.20497916    -0.34577741     0.13223410
 c     -0.08056261    -0.98568229     0.11529599
 c     -1.26484553    -0.25097841     0.12278307
 c     -0.98779708     1.15542315     0.58833586
 c     -0.00955412     1.60287063    -0.43474251
 c      1.25781317     1.02630241    -0.20941122
 h     -0.06634112    -2.11999947     0.07887031
 h     -1.97016214     1.69715991     0.60166912
 h     -0.46833629     1.95395136    -1.35593371
 h      2.17471718     1.56385520    -0.50446620
 o      2.25547646    -1.18920344     0.16777729
 h      3.04416588    -0.81093993    -0.12317288
 c     -2.58701583    -0.71320435    -0.41832592
 h     -2.56902933    -1.57553503    -1.04111941
 h     -3.34919991    -0.88086389     0.50954741
 h     -2.84053364     0.02296525    -1.14116314
 h     -0.35921033     1.28286807     1.54992172
          17

 c      1.21061720    -0.35455014     0.13089569
 c     -0.07155058    -0.97834158     0.11768367
 c     -1.27081420    -0.25247037     0.11973518
 c     -0.98371095     1.14302288     0.60481028
 c     -0.01676103     1.59175167    -0.44467993
 c      1.25715019     1.02672995    -0.21665460
 h     -0.09324984    -2.13164567     0.08543209
 h     -1.98529443     1.72202720     0.63907569
 h     -0.46990195     1.93805187    -1.35687899
 h      2.16521381     1.55564181    -0.52095439
 o      2.25315261    -1.17885176     0.17430297
 h      3.07146156    -0.81978517    -0.13748270
 c     -2.58999539    -0.70211224    -0.41627517
 h     -2.54874294    -1.56767903    -1.08304882
 h     -3.37101019    -0.89183268     0.52272562
 h     -2.80598963     0.07643936    -1.21682386
 h     -0.35238583     1.26576444     1.54632345
          17

 c      1.21729353    -0.36199638     0.12865227
 c     -0.06367008    -0.97302783     0.12009302
 c     -1.27498215    -0.25421447     0.11656048
 c     -0.98079707     1.13259653     0.62248203
 c     -0.02537715     1.57940265    -0.45398672
 c      1.25692703     1.02611211    -0.22431396
 h     -0.11940112    -2.12747332     0.09223032
 h     -1.98571940     1.74178473     0.67703732
 h     -0.46784519     1.92816350    -1.36542189
 h      2.15718435     1.54575523    -0.53637039
 o      2.25009685    -1.16891590     0.18126708
 h      3.10790853    -0.82161255    -0.15420859
 c     -2.59373458    -0.69054270    -0.41356966
 h     -2.52538959    -1.56570232    -1.12002141
 h     -3.37828102    -0.89467455     0.51180954
 h     -2.77932383     0.12780711    -1.28043904
 h     -0.35915931     1.24231032     1.53841731
          17

 c      1.22466879    -0.36751040     0.12547074
 c     -0.05740930    -0.96996224     0.12247346
 c     -1.27707491    -0.25601143     0.11341841
 c     -0.97950775     1.12438318     0.64069461
 c     -0.03522515     1.56576297    -0.46230300
 c      1.25680993     1.02426538    -0.23232991
 h     -0.14301213    -2.10723559     0.09917274
 h     -1.96876521     1.75348740     0.71474893
 h     -0.46362617     1.92456942    -1.38219275
 h      2.15273044     1.53578448    -0.55161979
 o      2.24761951    -1.15936032     0.18833870
 h      3.13775140    -0.82221413    -0.16759663
 c     -2.59818915    -0.67855037    -0.41162210
 h     -2.50090213    -1.56245817    -1.14614179
 h     -3.37157248    -0.88868811     0.47698692
 h     -2.75923600     0.16821162    -1.32248051
 h     -0.37515991     1.21332335     1.53128229
          17

 c      1.23229429    -0.37057418     0.12131791
 c     -0.05308811    -0.96897885     0.12478208
 c     -1.27693042    -0.25761481     0.11045356
 c     -0.98015948     1.11838240     0.65859460
 c     -0.04619726     1.55089470    -0.46949928
 c      1.25653342     1.02105111    -0.24065426
 h     -0.16267593    -2.07475314     0.10608310
 h     -1.93538782     1.75624836     0.75147592
 h     -0.45765583     1.92629980    -1.40498485
 h      2.15302974     1.52694237    -0.56730507
 o      2.24673030    -1.15030955     0.19530381
 h      3.15057489    -0.82487175    -0.17366821
 c     -2.60296654    -0.66628890    -0.41152781
 h     -2.47728440    -1.55321783    -1.15764804
 h     -3.35404939    -0.87409069     0.42193765
 h     -2.74553311     0.19332409    -1.33845274
 h     -0.39404161     1.18000473     1.53199469
          17

 c      1.23966670    -0.37081088     0.11616263
 c     -0.05081701    -0.96950381     0.12698345
 c     -1.27451661    -0.25875352     0.10779179
 c     -0.98277915     1.11438561     0.67534930
 c     -0.05824774     1.53496073    -0.47563486
 c      1.25597409     1.01639888    -0.24927276
 h     -0.17765163    -2.03801298     0.11274231
 h     -1.89015810     1.75145798     0.78669685
 h     -0.44965244     1.93135351    -1.42944271
 h      2.15771216     1.51971183    -0.58342728
 o      2.24800222    -1.14200905     0.20210657
 h      3.14274210    -0.83039221    -0.17094266
 c     -2.60730351    -0.65378341    -0.41428098
 h     -2.45630259    -1.53606098    -1.15332574
 h     -3.33271832    -0.85238951     0.35497309
 h     -2.73840541     0.20155065    -1.32710241
 h     -0.40929828     1.14347764     1.54716635
          17

 c      1.24628871    -0.36804868     0.10998193
 c     -0.05045646    -0.97061417     0.12904618
 c     -1.26996140    -0.25913573     0.10553892
 c     -0.98682260     1.11195855     0.69050635
 c     -0.07134255     1.51818221    -0.48085285
 c      1.25515560     1.01031261    -0.25821670
 h     -0.18804249    -2.00838929     0.11896722
 h     -1.84159589     1.74330374     0.82034729
 h     -0.43936503     1.93726354    -1.45060156
 h      2.16488540     1.51384529    -0.59930102
 o      2.25154404    -1.13476115     0.20884884
 h      3.11710425    -0.83759087    -0.16048815
 c     -2.61000200    -0.64085227    -0.42091171
 h     -2.43925798    -1.51179127    -1.13451095
 h     -3.31962330    -0.82672807     0.28996149
 h     -2.73811626     0.19341317    -1.28977912
 h     -0.41729460     1.10448779     1.57879432
          17

 c      1.25168390    -0.36244929     0.10279263
 c     -0.05156739    -0.97133311     0.13093514
 c     -1.26359418    -0.25842444     0.10379626
 c     -0.99111220     1.11037634     0.70417675
 c     -0.08537534     1.50081278    -0.48529556
 c      1.25416054     1.00290987    -0.26757713
 h     -0.19451161    -1.99714122     0.12473964
 h     -1.80151110     1.73879228     0.85310895
 h     -0.42709478     1.94177485    -1.46426864
 h      2.17182551     1.50868632    -0.61377925
 o      2.25693490    -1.12889281     0.21581168
 h      3.08348667    -0.84330101    -0.14634023
 c     -2.60967624    -0.62723939    -0.43212470
 h     -2.42676575    -1.48402671    -1.10516584
 h     -3.32910587    -0.80105549     0.24288543
 h     -2.74492422     0.17234843    -1.23125874
 h     -0.41888999     1.06378656     1.62207106
          17

 c      1.25530930    -0.35479006     0.09475004
 c     -0.05334042    -0.97116180     0.13260881
 c     -1.25599767    -0.25621704     0.10271765
 c     -0.99436035     1.10868624     0.71682049
 c     -0.09998640     1.48317578    -0.48908305
 c      1.25295273     0.99459977    -0.27755901
 h     -0.19736034    -2.00918306     0.13029468
 h     -1.78101271     1.74541647     0.88618396
 h     -0.41375353     1.94363499    -1.46771294
 h      2.17591841     1.50351147    -0.62580436
 o      2.26322583    -1.12470592     0.22344638
 h      3.05820701    -0.84248102    -0.13557867
 c     -2.60563505    -0.61306251    -0.44719756
 h     -2.41857701    -1.45933795    -1.07185639
 h     -3.36712855    -0.77735076     0.22119031
 h     -2.75935976     0.14726608    -1.16211319
 h     -0.41782394     1.02271178     1.66797446
          17

 c      1.25654512    -0.34670613     0.08629799
 c     -0.05473456    -0.97041661     0.13404163
 c     -1.24794324    -0.25219817     0.10256399
 c     -0.99599469     1.10612407     0.72891522
 c     -0.11435805     1.46570293    -0.49228733
 c      1.25123504     0.98632664    -0.28852749
 h     -0.19581325    -2.03943008     0.13582165
 h     -1.78363824     1.76603615     0.91992225
 h     -0.40056188     1.94342414    -1.45995297
 h      2.17538434     1.49767131    -0.63520359
 o      2.26933807    -1.12227342     0.23213712
 h      3.05675805    -0.83034450    -0.13518230
 c     -2.59842859    -0.59927154    -0.46336584
 h     -2.41371675    -1.44628961    -1.04271027
 h     -3.42378610    -0.75439546     0.21803039
 h     -2.78328437     0.13566319    -1.10083111
 h     -0.41801752     0.98313235     1.70763628
          17

 c      1.25517310    -0.33993625     0.07799818
 c     -0.05512643    -0.96999397     0.13524357
 c     -1.24005521    -0.24633767     0.10349429
 c     -0.99632958     1.10270965     0.74089609
 c     -0.12765122     1.44869178    -0.49480204
 c      1.24866905     0.97909812    -0.30079310
 h     -0.18859207    -2.07635144     0.14106566
 h     -1.80300888     1.79582647     0.95271804
 h     -0.38913012     1.94300846    -1.44237071
 h      2.16961760     1.49100474    -0.64255378
 o      2.27493564    -1.12122012     0.24178906
 h      3.07996094    -0.80697517    -0.14543630
 c     -2.58908517    -0.58732469    -0.47729533
 h     -2.41130317    -1.45170963    -1.02450695
 h     -3.48190685    -0.73035739     0.22121917
 h     -2.82043158     0.15883549    -1.06784242
 h     -0.42207420     0.94709523     1.73487232
          17

 c      1.25144887    -0.33572775     0.07029127
 c     -0.05429662    -0.97083787     0.13624427
 c     -1.23277618    -0.23870969     0.10543929
 c     -0.99611597     1.09901780     0.75317403
 c     -0.13934113     1.43218264    -0.49636553
 c      1.24496610     0.97352507    -0.31447801
 h     -0.17497706    -2.10839497     0.14569299
 h     -1.82821311     1.82577782     0.98181775
 h     -0.38153313     1.94485207    -1.41849627
 h      2.15932043     1.48416680    -0.64867182
 o      2.28060036    -1.12083515     0.25184945
 h      3.11331037    -0.77814479    -0.15931209
 c     -2.57855318    -0.57767373    -0.48764677
 h     -2.41165096    -1.47571801    -1.01945593
 h     -3.52756578    -0.70460588     0.22203696
 h     -2.87142860     0.22094277    -1.06739507
 h     -0.43091609     0.91652625     1.74674248
          17

 c      1.24574220    -0.33509788     0.06355487
 c     -0.05201181    -0.97361820     0.13709130
 c     -1.22651687    -0.22934359     0.10823921
 c     -0.99614985     1.09552729     0.76600293
 c     -0.14899149     1.41612389    -0.49674989
 c      1.23973455     0.97000272    -0.32961114
 h     -0.15513856    -2.12749609     0.14962386
 h     -1.84963516     1.84791962     1.00472412
 h     -0.37973171     1.95214751    -1.39254750
 h      2.14636192     1.47837762    -0.65482128
 o      2.28701469    -1.12037624     0.26171581
 h      3.14086513    -0.75065614    -0.16885483
 c     -2.56789463    -0.56925801    -0.49542033
 h     -2.41618311    -1.51072040    -1.02491572
 h     -3.55251202    -0.67745219     0.21631960
 h     -2.92872802     0.30175530    -1.08513726
 h     -0.44384791     0.89290185     1.74344374
          17

 c      1.23788481    -0.33985119     0.05837390
 c     -0.04715310    -0.97870197     0.13787956
 c     -1.22197602    -0.21774740     0.11187992
 c     -0.99737197     1.09191676     0.77952762
 c     -0.15578826     1.40063881    -0.49631737
 c      1.23210965     0.96938661    -0.34640909
 h     -0.12993156    -2.12965534     0.15382972
 h     -1.86063442     1.85786718     1.01986900
 h     -0.38432293     1.96931743    -1.36644191
 h      2.13347114     1.47483812    -0.66303416
 o      2.29449746    -1.11916749     0.27097240
 h      3.15310272    -0.72928928    -0.16925279
 c     -2.55792618    -0.56101616    -0.50216866
 h     -2.42629556    -1.54559771    -1.03615718
 h     -3.55274582    -0.64938412     0.20295640
 h     -2.98221059     0.37821790    -1.10602723
 h     -0.45850406     0.87699177     1.72838999
          17

 c      1.23102860    -0.34406770     0.05322840
 c     -0.04372532    -0.98674578     0.13879901
 c     -1.21812217    -0.20628055     0.11534541
 c     -0.99917136     1.09076371     0.79081980
 c     -0.16194105     1.38607162    -0.49312732
 c      1.22367675     0.96765822    -0.36326125
 h     -0.10145314    -2.11634943     0.15338086
 h     -1.85971725     1.85361521     1.03044287
 h     -0.39932288     1.99161878    -1.34635827
 h      2.12203613     1.47634768    -0.67176851
 o      2.30328002    -1.11767555     0.27971838
 h      3.14601156    -0.71589544    -0.15921875
 c     -2.54917179    -0.55231831    -0.50822166
 h     -2.44119529    -1.57335768    -1.04612026
 h     -3.53345912    -0.62269607     0.18068185
 h     -3.02487060     0.43778665    -1.12073510
 h     -0.46964586     0.86228590     1.71443530
          17

 c      1.22535579    -0.34764229     0.04786340
 c     -0.04147643    -0.99706893     0.13979277
 c     -1.21492423    -0.19482033     0.11796725
 c     -1.00158993     1.09235558     0.80006791
 c     -0.16831071     1.37240182    -0.48739122
 c      1.21471579     0.96419940    -0.37994216
 h     -0.07155192    -2.09296963     0.14938454
 h     -1.84754301     1.83485708     1.03635483
 h     -0.42450301     2.01585512    -1.33048993
 h      2.11297445     1.48381772    -0.68004262
 o      2.31318576    -1.11584566     0.28806165
 h      3.12192725    -0.71054810    -0.14018684
 c     -2.54168987    -0.54319570    -0.51425185
 h     -2.46079925    -1.58670125    -1.05194030
 h     -3.49725280    -0.59779225     0.15175199
 h     -3.05305591     0.47412830    -1.12630231
 h     -0.47400554     0.84914103     1.70669978
          17

 c      1.22062051    -0.35087931     0.04209496
 c     -0.03972686    -1.00855438     0.14079211
 c     -1.21235263    -0.18298770     0.11910411
 c     -1.00438121     1.09652213     0.80771805
 c     -0.17583537     1.35965315    -0.47968148
 c      1.20558707     0.95877414    -0.39634512
 h     -0.04214154    -2.06934233     0.14369665
 h     -1.82761612     1.80428762     1.03840418
 h     -0.45813879     2.03733313    -1.31452431
 h      2.10569359     1.49707487    -0.68625123
 o      2.32370527    -1.11379191     0.29630904
 h      3.08965714    -0.71040184    -0.11692360
 c     -2.53528968    -0.53372777    -0.52079507
 h     -2.48419153    -1.58145573    -1.05278229
 h     -3.44910917    -0.57514183     0.12076322
 h     -3.06495829     0.48496177    -1.12256048
 h     -0.46960508     0.83840218     1.70817915
          17

 c      1.21644740    -0.35422272     0.03592370
 c     -0.03786271    -1.01993056     0.14178432
 c     -1.21034294    -0.17054711     0.11834894
 c     -1.00691469     1.10247310     0.81429852
 c     -0.18499614     1.34791824    -0.47069146
 c      1.19653258     0.95161792    -0.41245607
 h     -0.01487572    -2.05767572     0.13807317
 h     -1.80681619     1.76839044     1.03832826
 h     -0.49748052     2.05217369    -1.29389051
 h      2.09819426     1.51461225    -0.68954086
 o      2.33389498    -1.11181654     0.30490776
 h      3.06442323    -0.70891852    -0.09732925
 c     -2.52951145    -0.52384800    -0.52836716
 h     -2.50981391    -1.55685442    -1.04943775
 h     -3.39736484    -0.55549663     0.09517049
 h     -3.05967621     0.47033643    -1.11081142
 h     -0.45678272     0.83142040     1.71833650
          17

 c      1.21246829    -0.35807423     0.02941599
 c     -0.03541320    -1.03019652     0.14279271
 c     -1.20874930    -0.15736915     0.11545238
 c     -1.00818512     1.10899608     0.82036195
 c     -0.19598268     1.33722822    -0.46101574
 c      1.18769343     0.94317573    -0.42826991
 h      0.00909415    -2.06721528     0.13403599
 h     -1.79531363     1.73677855     1.03890624
 h     -0.53975975     2.05794600    -1.26560927
 h      2.08793802     1.53421009    -0.68961156
 o      2.34278569    -1.11029266     0.31429707
 h      3.06163550    -0.69861210    -0.08950500
 c     -2.52365486    -0.51331036    -0.53745797
 h     -2.53580786    -1.51581013    -1.04414262
 h     -3.35311497    -0.53983910     0.08480597
 h     -3.03723337     0.43236486    -1.09347047
 h     -0.43791805     0.82985749     1.73371842
          17

 c      1.20834833    -0.36278583     0.02264232
 c     -0.03200493    -1.03914156     0.14385399
 c     -1.20735460    -0.14338081     0.11028944
 c     -1.00721586     1.11486120     0.82646666
 c     -0.20877349     1.32749718    -0.45109919
 c      1.17909772     0.93397756    -0.44376310
 h      0.02886210    -2.09801345     0.13296825
 h     -1.80294480     1.71857510     1.04295543
 h     -0.58270708     2.05400781    -1.22888397
 h      2.07277932     1.55356705    -0.68662997
 o      2.35018214    -1.10923852     0.32450743
 h      3.08435154    -0.67806419    -0.09503469
 c     -2.51707637    -0.50179962    -0.54818607
 h     -2.56037818    -1.46525651    -1.04067146
 h     -3.32528381    -0.52904208     0.09828336
 h     -2.99949209     0.37643983    -1.07459131
 h     -0.41630393     0.83529199     1.74980173
          17

 c      1.20387893    -0.36857812     0.01564899
 c     -0.02743060    -1.04734167     0.14500488
 c     -1.20586155    -0.12865524     0.10284522
 c     -1.00372966     1.11944389     0.83321451
 c     -0.22318357     1.31853747    -0.44120590
 c      1.17069015     0.92449570    -0.45888014
 h      0.04338621    -2.14091010     0.13593985
 h     -1.83205106     1.71654943     1.05128220
 h     -0.62490623     2.04154096    -1.18521104
 h      2.05154987     1.57083597    -0.68113089
 o      2.35680283    -1.10818124     0.33505579
 h      3.12076282    -0.65403782    -0.10725991
 c     -2.50955261    -0.48924683    -0.55967469
 h     -2.58217971    -1.41593967    -1.04405204
 h     -3.31390126    -0.52343878     0.13691000
 h     -2.95209042     0.31424239    -1.06128807
 h     -0.39511584     0.84870820     1.76263994
          17

 c      1.19959804    -0.37776862     0.00921074
 c     -0.02395618    -1.05781564     0.14464886
 c     -1.20449011    -0.11401102     0.09380368
 c     -0.99667895     1.11958882     0.84225461
 c     -0.23692037     1.31238173    -0.43223135
 c      1.15891681     0.91635441    -0.47322851
 h      0.06968218    -2.18226935     0.14870303
 h     -1.87544407     1.73020024     1.05333894
 h     -0.66296842     2.03060768    -1.13764300
 h      2.02151819     1.57822152    -0.68317036
 o      2.36276331    -1.10558106     0.34551720
 h      3.16166089    -0.61708408    -0.11083547
 c     -2.50120634    -0.47658793    -0.57016383
 h     -2.60111312    -1.37603630    -1.05586175
 h     -3.30680165    -0.52166386     0.19488084
 h     -2.90879775     0.26752764    -1.06732575
 h     -0.37676707     0.87370851     1.76714640
          17

 c      1.19809637    -0.38833785     0.00288699
 c     -0.02097295    -1.06751880     0.14383986
 c     -1.20110949    -0.09997297     0.08198593
 c     -0.98850386     1.12032655     0.85393114
 c     -0.25262423     1.30559321    -0.42322807
 c      1.14660189     0.90750792    -0.48658545
 h      0.08952047    -2.21507386     0.16557932
 h     -1.91934407     1.74474626     1.05453967
 h     -0.70292190     2.01586211    -1.09196053
 h      1.98800321     1.58296587    -0.68428207
 o      2.36890755    -1.10156145     0.35487304
 h      3.18471148    -0.59349730    -0.10220731
 c     -2.49250836    -0.46477367    -0.57680219
 h     -2.61584133    -1.35764101    -1.08245390
 h     -3.29606285    -0.52343470     0.25710678
 h     -2.87892224     0.25787751    -1.10471691
 h     -0.36447800     0.90795056     1.76423516
          17

 c      1.19934046    -0.40027929    -0.00328597
 c     -0.01830957    -1.07684792     0.14262391
 c     -1.19540732    -0.08651938     0.06757997
 c     -0.98056119     1.12205169     0.86835850
 c     -0.26975226     1.29770271    -0.41431795
 c      1.13326888     0.89806853    -0.49880764
 h      0.10171495    -2.23338632     0.18678013
 h     -1.95243662     1.75347380     1.05335490
 h     -0.74551900     2.00207630    -1.05240048
 h      1.95400646     1.58616059    -0.68604565
 o      2.37545281    -1.09593260     0.36294185
 h      3.18551009    -0.58603439    -0.07936732
 c     -2.48400434    -0.45430774    -0.57879450
 h     -2.62546166    -1.35959361    -1.12101423
 h     -3.27551822    -0.52681634     0.31220235
 h     -2.86566189     0.28908369    -1.17427633
 h     -0.35702769     0.94914765     1.75698320
          17

 c      1.20324243    -0.41339109    -0.00931962
 c     -0.01591465    -1.08588684     0.14105703
 c     -1.18704045    -0.07367535     0.05086676
 c     -0.97388377     1.12500068     0.88521831
 c     -0.28790716     1.28833765    -0.40563506
 c      1.11861566     0.88802025    -0.50975059
 h      0.10545094    -2.23491843     0.21201694
 h     -1.96810198     1.75275515     1.04956151
 h     -0.79111709     1.99249775    -1.02206616
 h      1.92238148     1.58916074    -0.68960195
 o      2.38225824    -1.08877153     0.36976014
 h      3.16572155    -0.59363026    -0.04368683
 c     -2.47701583    -0.44446020    -0.57748323
 h     -2.62828292    -1.37223970    -1.16417688
 h     -3.24293618    -0.53010684     0.35208098
 h     -2.86027392     0.34152401    -1.25928627
 h     -0.35154440     0.99446792     1.75072839
          17

 c      1.20960288    -0.42739110    -0.01524420
 c     -0.01376295    -1.09442578     0.13919202
 c     -1.17572325    -0.06145710     0.03219347
 c     -0.96918782     1.12920499     0.90391462
 c     -0.30687699     1.27734230    -0.39745630
 c      1.10253387     0.87735318    -0.51930378
 h      0.10034433    -2.22089525     0.24087438
 h     -1.96391878     1.74158559     1.04386930
 h     -0.83853853     1.98764959    -1.00162191
 h      1.89494288     1.59279720    -0.69559770
 o      2.38877718    -1.08045377     0.37559666
 h      3.13392970    -0.61078251    -0.00013085
 c     -2.47258913    -0.43449902    -0.57481157
 h     -2.62272651    -1.38428078    -1.20375644
 h     -3.19909711    -0.53207460     0.37218351
 h     -2.85394098     0.39398222    -1.34020310
 h     -0.34414101     1.04113847     1.75185088
          17

 c      1.21809005    -0.44197651    -0.02109429
 c     -0.01181489    -1.10197114     0.13705980
 c     -1.16131781    -0.04989292     0.01194772
 c     -0.96676482     1.13446507     0.92383320
 c     -0.32660417     1.26480242    -0.39020034
 c      1.08512498     0.86614992    -0.52741156
 h      0.08645100    -2.19600333     0.27312586
 h     -1.94131939     1.72123515     1.03760754
 h     -0.88484482     1.98546070    -0.98937856
 h      1.87189808     1.59678922    -0.70417245
 o      2.39391218    -1.07174420     0.38100316
 h      3.10800312    -0.62607055     0.04197947
 c     -2.47101940    -0.42415737    -0.57229072
 h     -2.60811582    -1.38733561    -1.23343712
 h     -3.14719212    -0.53198310     0.37137296
 h     -2.84258492     0.43397127    -1.40397882
 h     -0.33166566     1.08705674     1.76511220
          17

 c      1.22825145    -0.45683347    -0.02691221
 c     -0.01001464    -1.10777928     0.13464779
 c     -1.14390540    -0.03908031    -0.00945848
 c     -0.96626094     1.14033540     0.94459514
 c     -0.34707070     1.25097025    -0.38431776
 c      1.06667418     0.85459741    -0.53407762
 h      0.06420058    -2.16804291     0.30902439
 h     -1.90611574     1.69542469     1.03255988
 h     -0.92627679     1.98266348    -0.98253660
 h      1.85196590     1.59974023    -0.71502230
 o      2.39628787    -1.06363069     0.38664569
 h      3.11087067    -0.62490529     0.07177870
 c     -2.47192863    -0.41338187    -0.57101267
 h     -2.58480256    -1.37691283    -1.24948014
 h     -3.09279045    -0.52964041     0.35240340
 h     -2.82545412     0.45592740    -1.44363334
 h     -0.31378066     1.13093765     1.79087782
          17

 c      1.23953841    -0.47162329    -0.03276095
 c     -0.00829428    -1.11102038     0.13189283
 c     -1.12383623    -0.02923915    -0.03158566
 c     -0.96656350     1.14613402     0.96609882
 c     -0.36815978     1.23618801    -0.38017907
 c      1.04757597     0.84294254    -0.53935865
 h      0.03416173    -2.14609284     0.34940535
 h     -1.86939325     1.67069668     1.03079477
 h     -0.95950417     1.97633071    -0.97847470
 h      1.83308412     1.59971317    -0.72755162
 o      2.39560843    -1.05650239     0.39268874
 h      3.14919588    -0.60279400     0.08684163
 c     -2.47440329    -0.40208757    -0.57194689
 h     -2.55395085    -1.35203258    -1.25059638
 h     -3.04399333    -0.52555667     0.32290008
 h     -2.80343891     0.45815034    -1.45596378
 h     -0.29338566     1.17188677     1.82484441
          17

 c      1.25133184    -0.48597011    -0.03873087
 c     -0.00657697    -1.11114370     0.12873127
 c     -1.10175008    -0.02075351    -0.05394791
 c     -0.96604563     1.15104529     0.98834934
 c     -0.38955985     1.22087180    -0.37801832
 c      1.02825799     0.83142725    -0.54335148
 h     -0.00325114    -2.13636924     0.39509811
 h     -1.84631647     1.65557085     1.03423777
 h     -0.98244897     1.96477733    -0.97546868
 h      1.81326572     1.59500336    -0.74105355
 o      2.39327415    -1.04981153     0.39865715
 h      3.20373544    -0.57076992     0.09547464
 c     -2.47715753    -0.39004902    -0.57605152
 h     -2.51726581    -1.31503124    -1.23791565
 h     -3.01067988    -0.52103742     0.29525258
 h     -2.77829454     0.44137189    -1.44037820
 h     -0.27489665     1.20896543     1.86055446
          17

 c      1.26297303    -0.49947387    -0.04492886
 c     -0.00480234    -1.10824553     0.12521321
 c     -1.07856131    -0.01419730    -0.07599799
 c     -0.96335586     1.15446576     1.01129691
 c     -0.41072178     1.20553539    -0.37792994
 c      1.00913084     0.82024082    -0.54617735
 h     -0.04763673    -2.13809208     0.44560183
 h     -1.84896333     1.65639019     1.04398804
 h     -0.99459243     1.94788926    -0.97293553
 h      1.79124368     1.58474156    -0.75487527
 o      2.39099276    -1.04290729     0.40408963
 h      3.25117376    -0.54188165     0.10619311
 c     -2.47888017    -0.37694380    -0.58384560
 h     -2.47669226    -1.27189732    -1.21528281
 h     -3.00112148    -0.51767859     0.28197293
 h     -2.75253856     0.40898130    -1.39927050
 h     -0.26208525     1.24113791     1.89221107
          17

 c      1.27380084    -0.51173973    -0.05145880
 c     -0.00298373    -1.10305183     0.12157472
 c     -1.05540335    -0.01032858    -0.09713464
 c     -0.95835303     1.15643540     1.03475831
 c     -0.43086844     1.19080621    -0.37988048
 c      0.99056142     0.80949998    -0.54796810
 h     -0.09793185    -2.14385394     0.49826443
 h     -1.87655410     1.67196772     1.06005109
 h     -0.99698540     1.92716996    -0.97147313
 h      1.76680888     1.56920838    -0.76854734
 o      2.38992047    -1.03548689     0.40881022
 h      3.27733033    -0.52365711     0.12316295
 c     -2.47870740    -0.36263301    -0.59446315
 h     -2.43401542    -1.23249382    -1.18937998
 h     -3.01672065    -0.51604203     0.28668406
 h     -2.72993632     0.36906205    -1.34024329
 h     -0.25681784     1.26744211     1.91617485
          17

 c      1.28319275    -0.52241259    -0.05840191
 c     -0.00123147    -1.09653693     0.11818257
 c     -1.03353227    -0.01001755    -0.11673952
 c     -0.95206946     1.15754946     1.05835900
 c     -0.44906573     1.17739283    -0.38370813
 c      0.97286186     0.79925251    -0.54885533
 h     -0.15202456    -2.14420749     0.54899705
 h     -1.91627196     1.69440060     1.08181425
 h     -0.99206932     1.90559368    -0.97276722
 h      1.74087716     1.54987214    -0.78187460
 o      2.39066062    -1.02753734     0.41284626
 h      3.27667009    -0.51871549     0.14726661
 c     -2.47630311    -0.34771296    -0.60520329
 h     -2.39050459    -1.20860503    -1.16828546
 h     -3.05076684    -0.51497538     0.30117113
 h     -2.71659785     0.33810542    -1.27989298
 h     -0.25872448     1.28719346     1.93135894
          17

 c      1.29060930    -0.53121246    -0.06579757
 c      0.00028806    -1.08957873     0.11542346
 c     -1.01419496    -0.01409155    -0.13423937
 c     -0.94586058     1.15845492     1.08151386
 c     -0.46436084     1.16599450    -0.38912631
 c      0.95629577     0.78949994    -0.54896386
 h     -0.20707296    -2.13176054     0.59368640
 h     -1.95328410     1.71488656     1.10847979
 h     -0.98318839     1.88707940    -0.97921833
 h      1.71529643     1.52914954    -0.79495925
 o      2.39334710    -1.01924213     0.41633883
 h      3.25042853    -0.52598367     0.17728447
 c     -2.47145546    -0.33393941    -0.61254094
 h     -2.34725289    -1.20786013    -1.15759425
 h     -3.09315071    -0.51263993     0.31300405
 h     -2.72113787     0.34089390    -1.24314285
 h     -0.26534434     1.30015897     1.93917578
          17

 c      1.29564167    -0.53796602    -0.07362431
 c      0.00141535    -1.08282830     0.11362876
 c     -0.99847663    -0.02311568    -0.14917251
 c     -0.94084763     1.15955286     1.10347016
 c     -0.47597641     1.15718674    -0.39576358
 c      0.94110584     0.78023839    -0.54841534
 h     -0.26008052    -2.10271686     0.62918645
 h     -1.97705462     1.72721744     1.13915844
 h     -0.97363169     1.87532318    -0.99308112
 h      1.69237633     1.50987334    -0.80812094
 o      2.39755954    -1.01099610     0.41951695
 h      3.20743983    -0.54023774     0.21006202
 c     -2.46414436    -0.32302338    -0.61461455
 h     -2.30639175    -1.22779577    -1.15724491
 h     -3.13495837    -0.50776114     0.31298783
 h     -2.74852443     0.39154442    -1.24419249
 h     -0.27253646     1.30663421     1.94319098
          17

 c      1.29805322    -0.54262189    -0.08178769
 c      0.00204265    -1.07670400     0.11303925
 c     -0.98716955    -0.03717263    -0.16124641
 c     -0.93778379     1.16098363     1.12342128
 c     -0.48350349     1.15132788    -0.40324814
 c      0.92755765     0.77151653    -0.54734435
 h     -0.30836396    -2.05693617     0.65380249
 h     -1.98215599     1.72812485     1.17288329
 h     -0.96545301     1.87219805    -1.01523192
 h      1.67415564     1.49449554    -0.82167363
 o      2.40213110    -1.00350787     0.42270546
 h      3.16684211    -0.55039587     0.24022916
 c     -2.45510718    -0.31469546    -0.61269652
 h     -2.27147021    -1.25783779    -1.16307300
 h     -3.16997387    -0.50000641     0.29696101
 h     -2.79179642     0.47305079    -1.26922576
 h     -0.27537293     1.30731419     1.94811909
          17

 c      1.29779941    -0.54523888    -0.09012663
 c      0.00213549    -1.07140268     0.11377620
 c     -0.98071692    -0.05572824    -0.17037375
 c     -0.93698935     1.16270463     1.14069708
 c     -0.48699864     1.14850115    -0.41128744
 c      0.91597503     0.76349060    -0.54592091
 h     -0.34993575    -1.99776510     0.66763072
 h     -1.96749038     1.71676550     1.20865255
 h     -0.95881454     1.87673890    -1.04431112
 h      1.66166254     1.48429763    -0.83562586
 o      2.40539325    -0.99770160     0.42623865
 h      3.15420671    -0.54127716     0.26165018
 c     -2.44541376    -0.30782403    -0.60908242
 h     -2.24627145    -1.28616234    -1.17044473
 h     -3.19457738    -0.48974757     0.26469300
 h     -2.83830543     0.55747909    -1.29665506
 h     -0.26977428     1.30289282     1.95782788
          17

 c      1.29501620    -0.54595026    -0.09844001
 c      0.00174860    -1.06688680     0.11580193
 c     -0.97922343    -0.07765190    -0.17666485
 c     -0.93821700     1.16454221     1.15495560
 c     -0.48692768     1.14848449    -0.41967615
 c      0.90673433     0.75644194    -0.54436389
 h     -0.38394657    -1.93204304     0.67297840
 h     -1.93605672     1.69454159     1.24554559
 h     -0.95235895     1.88562540    -1.07700475
 h      1.65458319     1.47903267    -0.84947666
 o      2.40665306    -0.99391206     0.43015063
 h      3.17854763    -0.50682064     0.27266768
 c     -2.43584884    -0.30175902    -0.60544727
 h     -2.23360824    -1.30400912    -1.17623713
 h     -3.20761308    -0.47782604     0.21888541
 h     -2.87822482     0.62621434    -1.31360667
 h     -0.25437367     1.29360825     1.97309637
          17

 c      1.28999249    -0.54493602    -0.10650774
 c      0.00104551    -1.06288180     0.11889154
 c     -0.98250420    -0.10139241    -0.18037842
 c     -0.94053866     1.16616624     1.16621358
 c     -0.48400414     1.15076972    -0.42824168
 c      0.90021235     0.75073776    -0.54292966
 h     -0.41112543    -1.86982000     0.67464407
 h     -1.89559516     1.66540841     1.28300889
 h     -0.94421094     1.89475008    -1.10924491
 h      1.65156039     1.47722226    -0.86226012
 o      2.40698471    -0.99137541     0.43409680
 h      3.22020128    -0.45842541     0.27756172
 c     -2.42682960    -0.29629078    -0.60287422
 h     -2.23492308    -1.30649030    -1.17913155
 h     -3.21060680    -0.46551249     0.16484728
 h     -2.90566047     0.67037389    -1.31498764
 h     -0.23120270     1.27918576     1.99096103
          17

 c      1.28314676    -0.54241748    -0.11409158
 c      0.00027296    -1.05898807     0.12268833
 c     -0.99014717    -0.12523378    -0.18185208
 c     -0.94240648     1.16703502     1.17465843
 c     -0.47901811     1.15464983    -0.43678870
 c      0.89671409     0.74675565    -0.54187729
 h     -0.43361127    -1.82256978     0.67917902
 h     -1.85899378     1.63602711     1.32135267
 h     -0.93285587     1.90069364    -1.13743492
 h      1.65090555     1.47689566    -0.87282190
 o      2.40772987    -0.98906950     0.43769954
 h      3.25472925    -0.41148559     0.28096382
 c     -2.41849245    -0.29132845    -0.60217236
 h     -2.25035473    -1.29212867    -1.17938948
 h     -3.20800968    -0.45452835     0.11025369
 h     -2.91728204     0.68667431    -1.29975534
 h     -0.20453365     1.25925026     2.00631754
          17

 c      1.27499908    -0.53864646    -0.12093889
 c     -0.00040150    -1.05498426     0.12691748
 c     -1.00155973    -0.14754489    -0.18143113
 c     -0.94208204     1.16649661     1.18041854
 c     -0.47270783     1.15933693    -0.44507544
 c      0.89640948     0.74480828    -0.54142950
 h     -0.45323238    -1.79899889     0.69213679
 h     -1.84119849     1.61405717     1.36200598
 h     -0.91760063     1.90152026    -1.15919108
 h      1.65130344     1.47635657    -0.88015848
 o      2.40957348    -0.98630115     0.44070119
 h      3.26771584    -0.37594688     0.28535578
 c     -2.41081959    -0.28672200    -0.60396298
 h     -2.27888631    -1.26252848    -1.17874340
 h     -3.20653425    -0.44690980     0.06406070
 h     -2.91131571     0.67499167    -1.26895800
 h     -0.17891589     1.23375823     2.01425437
          17

 c      1.26613077    -0.53387935    -0.12679972
 c     -0.00112707    -1.05113226     0.13164799
 c     -1.01598808    -0.16696996    -0.17940955
 c     -0.93854049     1.16416921     1.18353568
 c     -0.46567747     1.16405390    -0.45281568
 c      0.89929718     0.74508879    -0.54174316
 h     -0.46895192    -1.80074406     0.71459436
 h     -1.85010186     1.60350719     1.40628008
 h     -0.89872001     1.89700804    -1.17363726
 h      1.65226190     1.47471049    -0.88367231
 o      2.41261853    -0.98271264     0.44293693
 h      3.25388945    -0.35626740     0.29161046
 c     -2.40387217    -0.28224714    -0.60848541
 h     -2.31851657    -1.22243918    -1.18048065
 h     -3.21240286    -0.44450606     0.03386205
 h     -2.88734401     0.63789371    -1.22530361
 h     -0.15768613     1.20312099     2.01156976
          17

 c      1.25713094    -0.52835905    -0.13144258
 c     -0.00240096    -1.04812089     0.13730296
 c     -1.03252735    -0.18253643    -0.17599467
 c     -0.93213286     1.16022126     1.18411973
 c     -0.45835587     1.16807968    -0.45968830
 c      0.90519690     0.74764122    -0.54289214
 h     -0.47657215    -1.82240012     0.74262893
 h     -1.87947690     1.60154758     1.45300103
 h     -0.87743366     1.88856859    -1.18143297
 h      1.65427577     1.47209877    -0.88329957
 o      2.41656459    -0.97821640     0.44430786
 h      3.21461664    -0.35256687     0.29958285
 c     -2.39802322    -0.27778473    -0.61526834
 h     -2.36661759    -1.17963595    -1.18936788
 h     -3.22733463    -0.44823477     0.02273928
 h     -2.84710560     0.58208500    -1.17391137
 h     -0.14230336     1.16808217     1.99727405
          17

 c      1.24853254    -0.52231248    -0.13466194
 c     -0.00483196    -1.04669749     0.14439871
 c     -1.05015524    -0.19368387    -0.17130548
 c     -0.92413264     1.15512623     1.18235554
 c     -0.45100004     1.17077221    -0.46534895
 c      0.91377102     0.75235186    -0.54486135
 h     -0.47123992    -1.85551468     0.77017166
 h     -1.91447372     1.60162367     1.49836833
 h     -0.85573875     1.87891504    -1.18456950
 h      1.65872941     1.46965531    -0.87949869
 o      2.42071384    -0.97304158     0.44478800
 h      3.15805355    -0.35994033     0.30811993
 c     -2.39380953    -0.27380613    -0.62296465
 h     -2.42054575    -1.14322371    -1.21060173
 h     -3.24723156    -0.45766648     0.02842846
 h     -2.79664672     0.52226544    -1.12433736
 h     -0.13225358     1.12951695     1.97254581
          17

 c      1.24074893    -0.51595825    -0.13628002
 c     -0.00888832    -1.04736717     0.15330186
 c     -1.06779842    -0.20023073    -0.16539413
 c     -0.91589890     1.14928907     1.17834351
 c     -0.44373943     1.17160527    -0.46946462
 c      0.92457113     0.75896833    -0.54755539
 h     -0.44976444    -1.89218900     0.79185108
 h     -1.94126309     1.59808424     1.53805635
 h     -0.83600436     1.87136171    -1.18578456
 h      1.66752475     1.46917692    -0.87310182
 o      2.42386463    -0.96788480     0.44445412
 h      3.10103673    -0.36608764     0.31468356
 c     -2.39142487    -0.27206129    -0.62956052
 h     -2.47802359    -1.11948472    -1.24721553
 h     -3.26510297    -0.47120035     0.04537857
 h     -2.74858120     0.48547530    -1.09260652
 h     -0.12525335     1.08823063     1.94041679
          17

 c      1.23403082    -0.50949854    -0.13615679
 c     -0.01477799    -1.05029532     0.16413836
 c     -1.08439378    -0.20230243    -0.15826934
 c     -0.90848677     1.14293266     1.17203260
 c     -0.43664726     1.17023563    -0.47178789
 c      0.93711409     0.76714480    -0.55082335
 h     -0.41133793    -1.92659369     0.80418616
 h     -1.95097941     1.58775091     1.56870816
 h     -0.82031695     1.86867888    -1.18749649
 h      1.68241333     1.47248924    -0.86500673
 o      2.42451476    -0.96384937     0.44347125
 h      3.06606781    -0.35238984     0.31573214
 c     -2.39089545    -0.27505580    -0.63334843
 h     -2.53665665    -1.10807572    -1.29750319
 h     -3.27467432    -0.48655835     0.06731746
 h     -2.71672728     0.50146921    -1.09483454
 h     -0.11781157     1.04478098     1.90509408
          17

 c      1.22845794    -0.50309677    -0.13420553
 c     -0.02242333    -1.05532353     0.17679161
 c     -1.09894174    -0.20023319    -0.14991129
 c     -0.90255451     1.13613297     1.16331027
 c     -0.42980490     1.16657716    -0.47224678
 c      0.95096382     0.77651072    -0.55449413
 h     -0.35734223    -1.95530936     0.80577309
 h     -1.93952378     1.56959338     1.58827635
 h     -0.80980588     1.87185609    -1.19060257
 h      1.70418007     1.48065588    -0.85581270
 o      2.42200705    -0.96148630     0.44190174
 h      3.06330673    -0.30937483     0.30994607
 c     -2.39327810    -0.28312604    -0.63467574
 h     -2.59322984    -1.10307529    -1.35535617
 h     -3.27212806    -0.50142129     0.08891697
 h     -2.70087638     0.56914973    -1.12791696
 h     -0.10645364     0.99944406     1.87067412
          17

 c      1.22397306    -0.49685462    -0.13039985
 c     -0.03148486    -1.06200816     0.19092327
 c     -1.11063821    -0.19446879    -0.14031616
 c     -0.89828195     1.12883902     1.15214580
 c     -0.42332610     1.16082535    -0.47098587
 c      0.96578745     0.78673283    -0.55840449
 h     -0.29093098    -1.97745401     0.79723500
 h     -1.90676767     1.54423497     1.59602236
 h     -0.80436516     1.87956311    -1.19395240
 h      1.73205607     1.49340735    -0.84559861
 o      2.41724648    -0.95994764     0.43955838
 h      3.07907089    -0.25034024     0.30060898
 c     -2.40019401    -0.29413266    -0.63554681
 h     -2.64395174    -1.09728032    -1.41305425
 h     -3.25645698    -0.51398114     0.10656732
 h     -2.69069984     0.65716570    -1.17191908
 h     -0.08946303     0.95248550     1.83954287
          17

 c      1.22043231    -0.49080880    -0.12476718
 c     -0.04141548    -1.06965640     0.20600359
 c     -1.11904444    -0.18551312    -0.12955763
 c     -0.89527440     1.12083455     1.13864771
 c     -0.41733177     1.15339634    -0.46832102
 c      0.98135950     0.79753573    -0.56240376
 h     -0.21649060    -1.99479858     0.78109727
 h     -1.85653514     1.51387621     1.59275860
 h     -0.80295873     1.88875513    -1.19495173
 h      1.76376128     1.50917183    -0.83401000
 o      2.41152880    -0.95794772     0.43621358
 h      3.09402942    -0.19601965     0.29212201
 c     -2.41240293    -0.30602887    -0.63768211
 h     -2.68538170    -1.08533883    -1.46382763
 h     -3.22946771    -0.52322791     0.11867829
 h     -2.67994846     0.73760105    -1.21023097
 h     -0.06806032     0.90466957     1.81153009
          17

 c      1.21764602    -0.48493432    -0.11738549
 c     -0.05155539    -1.07739957     0.22137862
 c     -1.12415195    -0.17392295    -0.11781315
 c     -0.89254169     1.11169125     1.12295338
 c     -0.41189778     1.14481604    -0.46463968
 c      0.99751423     0.80867538    -0.56633966
 h     -0.13884554    -2.01139677     0.76126909
 h     -1.79735928     1.48258433     1.58152987
 h     -0.80424231     1.89592448    -1.19078543
 h      1.79617522     1.52568288    -0.82056828
 o      2.40569301    -0.95464710     0.43176254
 h      3.09641509    -0.16039042     0.28725182
 c     -2.42957898    -0.31755964    -0.64201937
 h     -2.71514887    -1.06469011    -1.50305876
 h     -3.19578375    -0.52909247     0.12597111
 h     -2.66759939     0.79547969    -1.23430938
 h     -0.04593820     0.85753067     1.78457880
          17

 c      1.21540647    -0.47914734    -0.10838555
 c     -0.06124854    -1.08437676     0.23640584
 c     -1.12632197    -0.16031796    -0.10534929
 c     -0.88863343     1.10078464     1.10504719
 c     -0.40700643     1.13562189    -0.46031404
 c      1.01407646     0.81989687    -0.57004253
 h     -0.06230703    -2.03185730     0.74172776
 h     -1.74270946     1.45642619     1.56826191
 h     -0.80710754     1.89822979    -1.17946452
 h      1.82623705     1.54076725    -0.80499137
 o      2.40013105    -0.94970909     0.42621877
 h      3.08184946    -0.14968766     0.28714015
 c     -2.45061776    -0.32787931    -0.64898291
 h     -2.73221090    -1.03539785    -1.52856545
 h     -3.16244605    -0.53246959     0.13162722
 h     -2.65495835     0.82429391    -1.24061184
 h     -0.02750659     0.81310687     1.75629916
          17

 c      1.21350565    -0.47331249    -0.09795214
 c     -0.06991348    -1.09001126     0.25061886
 c     -1.12615365    -0.14538655    -0.09248643
 c     -0.88210504     1.08747102     1.08477338
 c     -0.40251729     1.12630345    -0.45566010
 c      1.03080744     0.83090433    -0.57331976
 h      0.00975544    -2.05839318     0.72480041
 h     -1.70731353     1.44208982     1.56047311
 h     -0.81099643     1.89416597    -1.16037275
 h      1.85167124     1.55294233    -0.78737236
 o      2.39492255    -0.94319224     0.41968370
 h      3.05125636    -0.16408533     0.29177533
 c     -2.47402004    -0.33624276    -0.65865503
 h     -2.73688222    -0.99993035    -1.54080292
 h     -3.13734410    -0.53492566     0.14043723
 h     -2.64403960     0.82193313    -1.22811612
 h     -0.01613876     0.77336068     1.72525096
          17

 c      1.21174397    -0.46726243    -0.08631803
 c     -0.07703023    -1.09417563     0.26379296
 c     -1.12434311    -0.12988697    -0.07956390
 c     -0.87239983     1.07147413     1.06223898
 c     -0.39815807     1.11727039    -0.45093790
 c      1.04738059     0.84135213    -0.57596167
 h      0.07442999    -2.08894990     0.71047853
 h     -1.69781497     1.44306753     1.56222688
 h     -0.81603812     1.88385401    -1.13441739
 h      1.87139302     1.56170780    -0.76820063
 o      2.38983514    -0.93557107     0.41234025
 h      3.01088816    -0.19734170     0.30007633
 c     -2.49830870    -0.34193455    -0.67064000
 h     -2.73079121    -0.96320332    -1.54337458
 h     -3.12626881    -0.53796508     0.15607178
 h     -2.63702314     0.78910429    -1.19736861
 h     -0.01314037     0.73965425     1.69153700
          17

 c      1.20993850    -0.46082595    -0.07375053
 c     -0.08211562    -1.09708111     0.27585810
 c     -1.12157662    -0.11464147    -0.06691765
 c     -0.86035381     1.05317049     1.03818730
 c     -0.39353846     1.10883439    -0.44637327
 c      1.06338247     0.85085618    -0.57775432
 h      0.12871350    -2.11837475     0.69739806
 h     -1.70712294     1.45684568     1.56997006
 h     -0.82306345     1.86906476    -1.10392380
 h      1.88561454     1.56757431    -0.74827865
 o      2.38420162    -0.92788468     0.40446160
 h      2.97422855    -0.23441602     0.30971346
 c     -2.52234776    -0.34440064    -0.68378706
 h     -2.71662422    -0.93247598    -1.54337740
 h     -3.13040884    -0.54229427     0.17777356
 h     -2.63618073     0.72989146    -1.15064455
 h     -0.01742607     0.71245085     1.65692032
          17

 c      1.20794040    -0.45384741    -0.06053668
 c     -0.08475817    -1.09902586     0.28677067
 c     -1.11846973    -0.10051231    -0.05487185
 c     -0.84759619     1.03341701     1.01376424
 c     -0.38819443     1.10121061    -0.44218772
 c      1.07833183     0.85902430    -0.57849709
 h      0.16970494    -2.14118453     0.68425783
 h     -1.72118924     1.47717514     1.57565060
 h     -0.83345806     1.85291345    -1.07224825
 h      1.89567171     1.57187176    -0.72857972
 o      2.37697876    -0.92165606     0.39637585
 h      2.96095246    -0.25282404     0.31764397
 c     -2.54540136    -0.34364672    -0.69621324
 h     -2.69728051    -0.91591917    -1.54986740
 h     -3.14674675    -0.54782664     0.19997724
 h     -2.64404059     0.65480952    -1.09310763
 h     -0.02574382     0.69126924     1.62466234
          17

 c      1.20565725    -0.44618849    -0.04697162
 c     -0.08468384    -1.10021513     0.29644494
 c     -1.11554482    -0.08835571    -0.04374792
 c     -0.83570461     1.01321005     0.99009860
 c     -0.38166766     1.09455735    -0.43864187
 c      1.09171644     0.86550747    -0.57802625
 h      0.19517502    -2.15355452     0.67055193
 h     -1.72800017     1.49793303     1.57212743
 h     -0.84871326     1.83901568    -1.04296813
 h      1.90354021     1.57632839    -0.71006861
 o      2.36767827    -0.91780212     0.38831146
 h      2.98212619    -0.24017320     0.32260624
 c     -2.56699609    -0.34101900    -0.70583102
 h     -2.67456437    -0.91883322    -1.56884721
 h     -3.17062474    -0.55432686     0.21541465
 h     -2.66377478     0.58665823    -1.03467367
 h     -0.03349735     0.67493333     1.59897145
          17

 c      1.20305716    -0.43773262    -0.03334733
 c     -0.08180059    -1.10069209     0.30474427
 c     -1.11323729    -0.07896689    -0.03389363
 c     -0.82580017     0.99348789     0.96819454
 c     -0.37361290     1.08905253    -0.43608861
 c      1.10306109     0.87006626    -0.57623845
 h      0.20397642    -2.15406545     0.65666003
 h     -1.72055522     1.51481352     1.55526242
 h     -0.86960717     1.83011306    -1.01872513
 h      1.91107136     1.58243161    -0.69351774
 o      2.35730617    -0.91563924     0.38033149
 h      3.02538147    -0.21005834     0.32616904
 c     -2.58672452    -0.33961059    -0.71111192
 h     -2.64886228    -0.93972502    -1.59812638
 h     -3.19788759    -0.56198642     0.21846851
 h     -2.69946718     0.56178748    -0.98921164
 h     -0.03637460     0.66220403     1.58379177
          17

 c      1.20015823    -0.42842179    -0.01993256
 c     -0.07620337    -1.10031859     0.31149545
 c     -1.11190686    -0.07302642    -0.02570499
 c     -0.81841052     0.97503258     0.94902673
 c     -0.36390389     1.08495468    -0.43499122
 c      1.11201847     0.87263398    -0.57310205
 h      0.19622317    -2.14388431     0.64372468
 h     -1.69632585     1.52545686     1.52372101
 h     -0.89531736     1.82683900    -1.00030625
 h      1.91920130     1.59075409    -0.67939968
 o      2.34743787    -0.91399118     0.37249768
 h      3.06947349    -0.18411732     0.32992080
 c     -2.60422380    -0.34187308    -0.71195207
 h     -2.62046170    -0.97099544    -1.62875450
 h     -3.22579640    -0.57167738     0.20679400
 h     -2.75388634     0.60260949    -0.96415695
 h     -0.03242073     0.65261092     1.58111348
          17

 c      1.19702403    -0.41830246    -0.00694919
 c     -0.06815782    -1.09876499     0.31650188
 c     -1.11182368    -0.07105258    -0.01961402
 c     -0.81344493     0.95840660     0.93356758
 c     -0.35269210     1.08257544    -0.43585311
 c      1.11843092     0.87334527    -0.56865550
 h      0.17330495    -2.12680116     0.63352736
 h     -1.65646724     1.52938795     1.47853768
 h     -0.92315741     1.82759250    -0.98668420
 h      1.92754130     1.60060164    -0.66788999
 o      2.33923523    -0.91217543     0.36493013
 h      3.09955755    -0.17585302     0.33424850
 c     -2.61949354    -0.34652964    -0.70977500
 h     -2.59056994    -1.00350723    -1.65101118
 h     -3.25324623    -0.58483339     0.18141393
 h     -2.82335366     0.68555864    -0.95322108
 h     -0.02311643     0.64681203     1.58991103
          17

 c      1.19376674    -0.40755603     0.00544683
 c     -0.05806869    -1.09553605     0.31955716
 c     -1.11313817    -0.07333402    -0.01602981
 c     -0.81027539     0.94389479     0.92261105
 c     -0.34039236     1.08216650    -0.43908038
 c      1.12232408     0.87251557    -0.56299832
 h      0.13766922    -2.10888649     0.62830478
 h     -1.60582766     1.52842516     1.42314755
 h     -0.94924399     1.82963182    -0.97595480
 h      1.93461158     1.61022322    -0.65896467
 o      2.33333390    -0.91000446     0.35776488
 h      3.10864153    -0.19027906     0.33884672
 c     -2.63276126    -0.35092276    -0.70619040
 h     -2.56109695    -1.02994223    -1.65817717
 h     -3.28065039    -0.60299594     0.14596705
 h     -2.89951281     0.77224180    -0.94777561
 h     -0.01245115     0.64608642     1.60668199
          17

 c      1.19055538    -0.39650396     0.01717523
 c     -0.04642142    -1.09011510     0.32048667
 c     -1.11585351    -0.07985804    -0.01525105
 c     -0.80786176     0.93141542     0.91648355
 c     -0.32760893     1.08380765    -0.44485913
 c      1.12385026     0.87058065    -0.55627797
 h      0.09220952    -2.09688028     0.63025434
 h     -1.55355807     1.52762838     1.36369881
 h     -0.96961294     1.83049130    -0.96641703
 h      1.93854830     1.61744818    -0.65251384
 o      2.32993422    -0.90761678     0.35112075
 h      3.09586628    -0.22644545     0.34318104
 c     -2.64410977    -0.35339933    -0.70230992
 h     -2.53404827    -1.04567774    -1.64730116
 h     -3.30958356    -0.62748867     0.10568860
 h     -2.97470750     0.83853058    -0.94325618
 h     -0.00487826     0.65148168     1.62709553
          17

 c      1.18762574    -0.38558860     0.02822967
 c     -0.03371576    -1.08227203     0.31923310
 c     -1.11982221    -0.09026976    -0.01738910
 c     -0.80494009     0.92046479     0.91490288
 c     -0.31503742     1.08736186    -0.45311352
 c      1.12322084     0.86802512    -0.54867573
 h      0.03949911    -2.09481692     0.64057296
 h     -1.51259962     1.53568152     1.30841745
 h     -0.98115782     1.82891707    -0.95721780
 h      1.93787519     1.62040102    -0.64842544
 o      2.32876417    -0.90545672     0.34508442
 h      3.06691575    -0.27769436     0.34672096
 c     -2.65348164    -0.35325527    -0.69875481
 h     -2.51106551    -1.04865455    -1.61893981
 h     -3.34183622    -0.65921157     0.06589236
 h     -3.04344089     0.87361001    -0.93788530
 h     -0.00367918     0.66329967     1.64749174
          17

 c      1.18528615    -0.37532766     0.03866371
 c     -0.02046314    -1.07235853     0.31594177
 c     -1.12477135    -0.10389180    -0.02234019
 c     -0.80052703     0.91039654     0.91722344
 c     -0.30336320     1.09249204    -0.46354244
 c      1.12065345     0.86532041    -0.54039453
 h     -0.01828182    -2.10088217     0.65851402
 h     -1.49460712     1.56142945     1.26413818
 h     -0.98218903     1.82522989    -0.94855390
 h      1.93204617     1.61803899    -0.64663110
 o      2.32889657    -0.90438953     0.33969985
 h      3.03688839    -0.32988436     0.34916196
 c     -2.66090183    -0.35024788    -0.69564067
 h     -2.49310705    -1.03930927    -1.57701109
 h     -3.37778409    -0.69821352     0.03004991
 h     -3.10177548     0.87365714    -0.93109588
 h     -0.01018586     0.68100155     1.66569063
          17

 c      1.18390512    -0.36623905     0.04856338
 c     -0.00725800    -1.06127743     0.31095879
 c     -1.13034141    -0.11980307    -0.02981264
 c     -0.79467493     0.90112001     0.92287689
 c     -0.29316926     1.09870457    -0.47568659
 c      1.11633677     0.86287784    -0.53164823
 h     -0.07853084    -2.10800137     0.68144184
 h     -1.50133227     1.60582609     1.23179249
 h     -0.97270455     1.82133887    -0.94162631
 h      1.92167231     1.61043138    -0.64712383
 o      2.32879540    -0.90563363     0.33496092
 h      3.02979819    -0.36277548     0.35069933
 c     -2.66666882    -0.34433642    -0.69253709
 h     -2.48017111    -1.02081057    -1.52888996
 h     -3.41508984    -0.74317801    -0.00123604
 h     -3.14672131     0.83842262    -0.92284523
 h     -0.02353658     0.70331114     1.68131583
          17

 c      1.18386227    -0.35874807     0.05801316
 c      0.00518326    -1.05014137     0.30473480
 c     -1.13612625    -0.13694066    -0.03938243
 c     -0.78854241     0.89335250     0.93137478
 c     -0.28488064     1.10539998    -0.48898303
 c      1.11041375     0.86101302    -0.52265022
 h     -0.13771296    -2.10775520     0.70593214
 h     -1.52361528     1.65929195     1.20741257
 h     -0.95443536     1.82051424    -0.93843092
 h      1.90847780     1.59880491    -0.64995665
 o      2.32753019    -0.90983632     0.33084157
 h      3.05992323    -0.36529289     0.35179828
 c     -2.67134545    -0.33561856    -0.68857848
 h     -2.47113890    -0.99909959    -1.48501999
 h     -3.44906962    -0.79144714    -0.02938786
 h     -3.17616409     0.77049992    -0.91343722
 h     -0.04079767     0.72844089     1.69583840
          17

 c      1.18547224    -0.35312809     0.06706961
 c      0.01608533    -1.03993993     0.29771768
 c     -1.14171658    -0.15418889    -0.05055334
 c     -0.78362793     0.88802809     0.94200401
 c     -0.27876639     1.11193901    -0.50281989
 c      1.10299398     0.85992792    -0.51359627
 h     -0.19178105    -2.09387405     0.72894073
 h     -1.54961376     1.70892045     1.18704501
 h     -0.93044628     1.82679689    -0.94131025
 h      1.89497470     1.58530117    -0.65523680
 o      2.32604986    -0.91625707     0.32736215
 h      3.11219755    -0.34888381     0.35229654
 c     -2.67550404    -0.32452013    -0.68278482
 h     -2.46414434    -0.98139455    -1.45654087
 h     -3.47443913    -0.83975845    -0.05608408
 h     -3.18970112     0.67682074    -0.90371801
 h     -0.05766626     0.75447086     1.71214518
          17

 c      1.18892689    -0.34951260     0.07575277
 c      0.02473603    -1.03137248     0.29028559
 c     -1.14674730    -0.17045483    -0.06282273
 c     -0.78113053     0.88576932     0.95383371
 c     -0.27501260     1.11774884    -0.51662205
 c      1.09420837     0.85971861    -0.50464560
 h     -0.23696039    -2.06362311     0.74844470
 h     -1.57072274     1.74488819     1.16886413
 h     -0.90401282     1.84379869    -0.95216767
 h      1.88382480     1.57240187    -0.66308894
 o      2.32597579    -0.92375079     0.32457246
 h      3.16126815    -0.33164985     0.35159020
 c     -2.67925261    -0.31238884    -0.67448908
 h     -2.45783795    -0.97228391    -1.45033189
 h     -3.48694906    -0.88511547    -0.08208980
 h     -3.19118363     0.57272309    -0.89591372
 h     -0.06995689     0.77979992     1.73325091
          17

 c      1.19426152    -0.34794021     0.08404566
 c      0.03060594    -1.02479104     0.28270870
 c     -1.15093975    -0.18472987    -0.07574480
 c     -0.78171362     0.88679671     0.96599693
 c     -0.27384128     1.12246667    -0.52995783
 c      1.08428657     0.86041098    -0.49591487
 h     -0.27040054    -2.01792321     0.76371949
 h     -1.58238437     1.76176345     1.15268261
 h     -0.87704571     1.87300247    -0.97149645
 h      1.87694303     1.56211289    -0.67353462
 o      2.32837410    -0.93158335     0.32250134
 h      3.19056387    -0.32495215     0.34931197
 c     -2.68168008    -0.30213785    -0.66350748
 h     -2.45262517    -0.97037450    -1.46518351
 h     -3.48413053    -0.92529706    -0.10704324
 h     -3.19309979     0.48689068    -0.89539814
 h     -0.07548319     0.80343812     1.76035199
          17

 c      1.20133739    -0.34838501     0.09189226
 c      0.03344046    -1.02017232     0.27511717
 c     -1.15411365    -0.19614108    -0.08896904
 c     -0.78548490     0.89102306     0.97791729
 c     -0.27557832     1.12604067    -0.54260550
 c      1.07361580     0.86199934    -0.48748595
 h     -0.29068403    -1.96125232     0.77558913
 h     -1.58324524     1.75776725     1.13914801
 h     -0.84921362     1.91253345    -0.99779977
 h      1.87469031     1.55526331    -0.68630213
 o      2.33367201    -0.93942128     0.32114771
 h      3.19336669    -0.33336237     0.34544419
 c     -2.68101469    -0.29742169    -0.64996154
 h     -2.45022673    -0.96983857    -1.49371153
 h     -3.46540732    -0.95906861    -0.12968171
 h     -3.21500899     0.45356437    -0.91053887
 h     -0.07508917     0.82494814     1.79155340
          17

 c      1.20984643    -0.35076472     0.09919382
 c      0.03331552    -1.01710145     0.26746944
 c     -1.15614702    -0.20399891    -0.10223508
 c     -0.79208919     0.89812402     0.98930917
 c     -0.28058562     1.12869324    -0.55452642
 c      1.06273563     0.86445349    -0.47941547
 h     -0.29826652    -1.90155277     0.78677146
 h     -1.57471196     1.73429878     1.12932749
 h     -0.81865887     1.95751875    -1.02795511
 h      1.87566761     1.55136431    -0.70069039
 o      2.34180570    -0.94720655     0.32048784
 h      3.17036468    -0.35662835     0.34021986
 c     -2.67662753    -0.29936733    -0.63466913
 h     -2.45217429    -0.96466889    -1.52730062
 h     -3.43211596    -0.98639091    -0.14799818
 h     -3.26166510     0.47846425    -0.94310783
 h     -0.07195482     0.84415799     1.82247240
          17

 c      1.21934375    -0.35493726     0.10580750
 c      0.03062390    -1.01483656     0.25954922
 c     -1.15693524    -0.20782315    -0.11534779
 c     -0.80081311     0.90751536     1.00001910
 c     -0.28910627     1.13076777    -0.56576689
 c      1.05225350     0.86769082    -0.47173696
 h     -0.29556827    -1.84936511     0.80193405
 h     -1.56137672     1.69631406     1.12459542
 h     -0.78360902     2.00181213    -1.05828304
 h      1.87728583     1.54911595    -0.71561585
 o      2.35220434    -0.95516855     0.32047998
 h      3.12986991    -0.38950641     0.33406271
 c     -2.66983885    -0.30589992    -0.61940163
 h     -2.45904471    -0.95092439    -1.55897860
 h     -3.38761114    -1.00863561    -0.15934564
 h     -3.31447504     0.53344646    -0.98244633
 h     -0.06989984     0.86094421     1.84810773
          17

 c      1.22930378    -0.36069085     0.11154950
 c      0.02593565    -1.01258251     0.25108120
 c     -1.15639886    -0.20733088    -0.12816373
 c     -0.81062565     0.91827689     1.00986336
 c     -0.30113730     1.13257238    -0.57635813
 c      1.04271984     0.87154374    -0.46445781
 h     -0.28598124    -1.81471233     0.82632859
 h     -1.55196427     1.65308727     1.12664433
 h     -0.74356509     2.03980624    -1.08557069
 h      1.87674472     1.54718252    -0.72983145
 o      2.36363641    -0.96395722     0.32106980
 h      3.09027438    -0.41973131     0.32751067
 c     -2.66193857    -0.31463098    -0.60590300
 h     -2.47057694    -0.92685230    -1.58397832
 h     -3.33712252    -1.02865733    -0.16067575
 h     -3.35484747     0.59093907    -1.01629506
 h     -0.07195945     0.87518353     1.86449711
          17

 c      1.23918556    -0.36772529     0.11620366
 c      0.01975396    -1.00995131     0.24202175
 c     -1.15450360    -0.20241123    -0.14058060
 c     -0.82027962     0.92921891     1.01854663
 c     -0.31638218     1.13429134    -0.58625397
 c      1.03451901     0.87574803    -0.45755868
 h     -0.27174824    -1.80192735     0.86230396
 h     -1.55891938     1.61724320     1.13736912
 h     -0.69963243     2.06754279    -1.10766182
 h      1.87190492     1.54479969    -0.74218869
 o      2.37440575    -0.97457287     0.32221205
 h      3.07706645    -0.42941048     0.32090805
 c     -2.65342910    -0.32392698    -0.59533404
 h     -2.48596754    -0.89257573    -1.59966811
 h     -3.28670859    -1.05027997    -0.14907655
 h     -3.37360136     0.63555026    -1.03685261
 h     -0.07963938     0.88677207     1.86956848
          17

 c      1.24848882    -0.37564071     0.11953805
 c      0.01237589    -1.00720641     0.23279589
 c     -1.15127172    -0.19310538    -0.15252721
 c     -0.82882167     0.93938741     1.02568789
 c     -0.33427099     1.13595762    -0.59530721
 c      1.02780735     0.87995509    -0.45099765
 h     -0.25286040    -1.80701916     0.90638393
 h     -1.59281484     1.59871118     1.15815275
 h     -0.65429625     2.08318747    -1.12369224
 h      1.86181922     1.54206965    -0.75184721
 o      2.38371385    -0.98742731     0.32389415
 h      3.10139670    -0.41038644     0.31409182
 c     -2.64443391    -0.33276617    -0.58824441
 h     -2.50407943    -0.84987795    -1.60551679
 h     -3.24103025    -1.07643211    -0.12292988
 h     -3.36791070     0.66009024    -1.03994877
 h     -0.09257783     0.89562207     1.86344087
          17

 c      1.25679946    -0.38397812     0.12133385
 c      0.00400307    -1.00499012     0.22416645
 c     -1.14678983    -0.17959676    -0.16395339
 c     -0.83640383     0.94874202     1.03092907
 c     -0.35401533     1.13745736    -0.60327606
 c      1.02250451     0.88376341    -0.44471676
 h     -0.22848112    -1.82100763     0.95068528
 h     -1.65300674     1.59671679     1.18851895
 h     -0.61096838     2.08716537    -1.13412988
 h      1.84690217     1.53997783    -0.75839807
 o      2.39253060    -1.00160580     0.32609937
 h      3.14611555    -0.37608331     0.30696263
 c     -2.63511909    -0.34062911    -0.58457379
 h     -2.52355748    -0.80210130    -1.60325722
 h     -3.20129829    -1.10671030    -0.08331611
 h     -3.33809597     0.66168578    -1.02345882
 h     -0.10841026     0.90163659     1.84848229
          17

 c      1.26382268    -0.39230708     0.12141742
 c     -0.00509559    -1.00388173     0.21689462
 c     -1.14121812    -0.16221481    -0.17481858
 c     -0.84431737     0.95802311     1.03399440
 c     -0.37468896     1.13855802    -0.60984779
 c      1.01834297     0.88675789    -0.43864758
 h     -0.19875788    -1.83511216     0.98688708
 h     -1.72698395     1.60133411     1.22570686
 h     -0.57344874     2.08204682    -1.14067819
 h      1.82876599     1.54019129    -0.76187767
 o      2.40216597    -1.01584662     0.32877098
 h      3.18794678    -0.34549622     0.29992286
 c     -2.62576790    -0.34741973    -0.58366563
 h     -2.54292094    -0.75399308    -1.59709774
 h     -3.16543090    -1.13685675    -0.03442016
 h     -3.28635768     0.64024956    -0.98653577
 h     -0.12306065     0.90471771     1.82899433
          17

 c      1.26938540    -0.40030306     0.11968307
 c     -0.01453903    -1.00417001     0.21151637
 c     -1.13479684    -0.14145365    -0.18507270
 c     -0.85411974     0.96800415     1.03468204
 c     -0.39532204     1.13897758    -0.61468304
 c      1.01495626     0.88856231    -0.43272385
 h     -0.16525691    -1.84339019     1.00887250
 h     -1.79953369     1.60224326     1.26590926
 h     -0.54532815     2.07200808    -1.14596989
 h      1.80970304     1.54464118    -0.76263728
 o      2.41328766    -1.02929459     0.33182664
 h      3.21285976    -0.33073657     0.29353680
 c     -2.61656241    -0.35335242    -0.58440231
 h     -2.56074423    -0.71113133    -1.59331880
 h     -3.13016766    -1.16087448     0.01765232
 h     -3.21700133     0.59885251    -0.92963897
 h     -0.13190251     0.90482644     1.81000340
          17

 c      1.27342277    -0.40777298     0.11609822
 c     -0.02387761    -1.00582219     0.20828062
 c     -1.12783754    -0.11800751    -0.19463866
 c     -0.86690671     0.97910283     1.03294683
 c     -0.41499095     1.13851036    -0.61748767
 c      1.01198961     0.88890178    -0.42690554
 h     -0.13054243    -1.84311172     1.01346893
 h     -1.85925173     1.59322254     1.30553679
 h     -0.52941690     2.06163401    -1.15291548
 h      1.79186269     1.55489467    -0.76104762
 o      2.42596130    -1.04149923     0.33517413
 h      3.21558685    -0.33691775     0.28825815
 c     -2.60727401    -0.35903439    -0.58547212
 h     -2.57598509    -0.67859780    -1.59825337
 h     -3.09298928    -1.17361338     0.06669195
 h     -3.13794032     0.54614891    -0.85527393
 h     -0.13185521     0.90210917     1.79503932
          17

 c      1.27595929    -0.41464735     0.11069929
 c     -0.03264747    -1.00851238     0.20714892
 c     -1.12069656    -0.09280732    -0.20339152
 c     -0.88305768     0.99138483     1.02903704
 c     -0.43287397     1.13719387    -0.61810969
 c      1.00919815     0.88766748    -0.42120935
 h     -0.09766388    -1.83451984     1.00046698
 h     -1.89958369     1.57195794     1.34166077
 h     -0.52737497     2.05421136    -1.16373573
 h      1.77639786     1.57146425    -0.75713652
 o      2.43982502    -1.05231382     0.33872071
 h      3.19715756    -0.36385667     0.28431039
 c     -2.59701271    -0.36585390    -0.58572137
 h     -2.58834306    -0.65920466    -1.61478177
 h     -3.05281595    -1.17219763     0.10777818
 h     -3.06291429     0.50078528    -0.76884183
 h     -0.12337381     0.89709280     1.78415671
          17

 c      1.27709294    -0.42095655     0.10358466
 c     -0.04041457    -1.01163959     0.20779444
 c     -1.11373917    -0.06703357    -0.21113906
 c     -0.90228976     1.00465645     1.02347850
 c     -0.44826808     1.13543991    -0.61661873
 c      1.00649434     0.88495298    -0.41572541
 h     -0.06974367    -1.82080542     0.97268740
 h     -1.91803705     1.53885128     1.37207081
 h     -0.53965639     2.05035895    -1.17910014
 h      1.76305388     1.59339350    -0.75038019
 o      2.45410364    -1.06193113     0.34238834
 h      3.16497684    -0.40568796     0.28148688
 c     -2.58439716    -0.37598582    -0.58460102
 h     -2.59836662    -0.65244696    -1.64000857
 h     -3.00990821    -1.15654872     0.13810342
 h     -3.00990482     0.49093837    -0.67664868
 h     -0.11058289     0.89080797     1.77408152
          17

 c      1.27698186    -0.42680308     0.09490924
 c     -0.04680898    -1.01434054     0.20960288
 c     -1.10731956    -0.04207026    -0.21761628
 c     -0.92384665     1.01853092     1.01687226
 c     -0.46058505     1.13403577    -0.61331686
 c      1.00392282     0.88103916    -0.41060427
 h     -0.04957860    -1.80824540     0.93606055
 h     -1.91578874     1.49633665     1.39542873
 h     -0.56565043     2.04797666    -1.19793940
 h      1.75047374     1.61840333    -0.73981929
 o      2.46749688    -1.07103467     0.34614327
 h      3.13485765    -0.44867923     0.27872956
 c     -2.56874575    -0.39035481    -0.58259438
 h     -2.60714047    -0.65517955    -1.66664296
 h     -2.96562532    -1.12975717     0.15757370
 h     -2.98777516     0.53080815    -0.58013813
 h     -0.09937637     0.88466427     1.76034065
          17

 c      1.27583958    -0.43232355     0.08487755
 c     -0.05156232    -1.01557364     0.21175113
 c     -1.10180351    -0.01938186    -0.22251696
 c     -0.94663666     1.03246224     1.00965384
 c     -0.46935873     1.13399817    -0.60866664
 c      1.00158746     0.87633102    -0.40601932
 h     -0.03922217    -1.80558261     0.89881200
 h     -1.89820923     1.44873347     1.41178772
 h     -0.60384686     2.04349965    -1.21802185
 h      1.73698944     1.64353085    -0.72442510
 o      2.47832502    -1.08072175     0.35001572
 h      3.12891030    -0.47275747     0.27389445
 c     -2.55083162    -0.40667551    -0.58066070
 h     -2.61570923    -0.66350988    -1.68665248
 h     -2.92236210    -1.09814308     0.16919825
 h     -2.98753056     0.59863364    -0.47916154
 h     -0.09514811     0.88014470     1.73940971
          17

 c      1.27393018    -0.43764742     0.07373383
 c     -0.05453439    -1.01440889     0.21347389
 c     -1.09757953    -0.00033688    -0.22555246
 c     -0.96926624     1.04577390     1.00191327
 c     -0.47428053     1.13634567    -0.60317605
 c      0.99957474     0.87127851    -0.40212655
 h     -0.03976318    -1.82098173     0.86839011
 h     -1.87583300     1.40219254     1.42349380
 h     -0.65199804     2.03350323    -1.23683673
 h      1.72141910     1.66592602    -0.70348485
 o      2.48564289    -1.09151311     0.35400648
 h      3.15806404    -0.46759248     0.26535251
 c     -2.53169280    -0.42169322    -0.57937975
 h     -2.62471345    -0.67425710    -1.69408254
 h     -2.88335483    -1.07007243     0.17868520
 h     -2.99634195     0.66312378    -0.37876254
 h     -0.10135178     0.87849657     1.70978574
          17

 c      1.27155589    -0.44287335     0.06174926
 c     -0.05570913    -1.01050103     0.21444971
 c     -1.09497879     0.01398050    -0.22651096
 c     -0.99016745     1.05776109     0.99332870
 c     -0.47525684     1.14186032    -0.59728705
 c      0.99790977     0.86630724    -0.39903716
 h     -0.05147773    -1.85669892     0.84697631
 h     -1.86362686     1.36373270     1.43559322
 h     -0.70732757     2.01584427    -1.25232317
 h      1.70357109     1.68350672    -0.67683435
 o      2.49013877    -1.10252695     0.35794407
 h      3.20795237    -0.44585298     0.25434361
 c     -2.51194055    -0.43324096    -0.57893679
 h     -2.63440795    -0.68536648    -1.68619732
 h     -2.85167552    -1.05327563     0.19231240
 h     -3.00663227     0.70548817    -0.28601595
 h     -0.11879925     0.88048695     1.67226873
          17

 c      1.26903655    -0.44807149     0.04920778
 c     -0.05518891    -1.00432291     0.21490909
 c     -1.09413812     0.02292846    -0.22530588
 c     -1.00817287     1.06794665     0.98336451
 c     -0.47245948     1.15089154    -0.59129620
 c      0.99655273     0.86176934    -0.39680598
 h     -0.07392581    -1.90641758     0.83031756
 h     -1.87476540     1.33846672     1.45349745
 h     -0.76679825     1.99014207    -1.26329259
 h      1.68441947     1.69535158    -0.64489815
 o      2.49303247    -1.11249121     0.36157265
 h      3.25638503    -0.42691323     0.24357039
 c     -2.49200613    -0.44040876    -0.57904784
 h     -2.64485447    -0.69582470    -1.66374178
 h     -2.82852106    -1.05157743     0.21303126
 h     -3.01504072     0.71809962    -0.20679721
 h     -0.14525229     0.88621154     1.62998720
          17

 c      1.26668641    -0.45329362     0.03639182
 c     -0.05320855    -0.99686019     0.21531807
 c     -1.09489303     0.02638351    -0.22199691
 c     -1.02336144     1.07633241     0.97173081
 c     -0.46633809     1.16326110    -0.58532428
 c      0.99541660     0.85791646    -0.39543291
 h     -0.10572739    -1.95878525     0.81157310
 h     -1.91090903     1.32683332     1.47776557
 h     -0.82740523     1.95772828    -1.26958036
 h      1.66602379     1.70183111    -0.60858261
 o      2.49511066    -1.12059847     0.36468268
 h      3.28858454    -0.42300182     0.23508382
 c     -2.47242011    -0.44319753    -0.57879938
 h     -2.65617979    -0.70553596    -1.63089567
 h     -2.81232365    -1.06361063     0.23802674
 h     -3.02015837     0.69904436    -0.14537779
 h     -0.17530257     0.89498851     1.58830534
          17

 c      1.26479488    -0.45857402     0.02356654
 c     -0.05012468    -0.98914182     0.21603933
 c     -1.09675529     0.02470797    -0.21676556
 c     -1.03706231     1.08330295     0.95857400
 c     -0.45758163     1.17831618    -0.57933706
 c      0.99439763     0.85489601    -0.39487271
 h     -0.14455993    -2.00280248     0.78538087
 h     -1.96130733     1.32561502     1.50256285
 h     -0.88642912     1.92117187    -1.27194434
 h      1.65120914     1.70443828    -0.56906387
 o      2.49667721    -1.12651721     0.36713514
 h      3.29791657    -0.43890047     0.22988786
 c     -2.45383148    -0.44209853    -0.57684171
 h     -2.66880520    -0.71522245    -1.59465028
 h     -2.79970862    -1.08480273     0.26067346
 h     -3.02135631     0.64908279    -0.10478975
 h     -0.20133753     0.90552812     1.55411111
          17

 c      1.26360947    -0.46392452     0.01096608
 c     -0.04636404    -0.98198536     0.21721781
 c     -1.09897302     0.01862962    -0.20985554
 c     -1.05083043     1.08929396     0.94426867
 c     -0.44703903     1.19511290    -0.57320840
 c      0.99342275     0.85277860    -0.39505091
 h     -0.18754683    -2.03066618     0.74921719
 h     -2.01189531     1.33115604     1.52008396
 h     -0.94152815     1.88348546    -1.27168990
 h      1.64296269     1.70521245    -0.52751706
 o      2.49767878    -1.13025739     0.36885512
 h      3.28383759    -0.47405191     0.22805620
 c     -2.43690566    -0.43779860    -0.57188243
 h     -2.68337679    -0.72609781    -1.56284814
 h     -2.78713142    -1.11032181     0.27445878
 h     -3.01848347     0.57082391    -0.08688168
 h     -0.21666607     0.91661441     1.53366639
          17

 c      1.26332085    -0.46933000    -0.00121561
 c     -0.04236382    -0.97593617     0.21880272
 c     -1.10064038     0.00908407    -0.20151204
 c     -1.06550787     1.09458053     0.92933184
 c     -0.43563012     1.21264331    -0.56679649
 c      0.99251236     0.85161283    -0.39587820
 h     -0.23171939    -2.03833296     0.70308302
 h     -2.05212684     1.34093703     1.52439348
 h     -0.99060417     1.84731804    -1.27014834
 h      1.64360445     1.70581213    -0.48488275
 o      2.49769632    -1.13215626     0.36984310
 h      3.25198112    -0.52278285     0.22856854
 c     -2.42224175    -0.43117855    -0.56322191
 h     -2.70008831    -0.73906772    -1.54082349
 h     -2.77185531    -1.13676167     0.27535321
 h     -3.01238833     0.46965066    -0.09167183
 h     -0.21986297     0.92803148     1.52953538
          17

 c      1.26404770    -0.47474883    -0.01282344
 c     -0.03851589    -0.97126207     0.22059135
 c     -1.10083586    -0.00291777    -0.19194657
 c     -1.08099135     1.09926008     0.91444181
 c     -0.42426041     1.23000952    -0.56000138
 c      0.99182907     0.85148578    -0.39725277
 h     -0.27440097    -2.02545006     0.64892581
 h     -2.07630035     1.35357322     1.51223877
 h     -1.03160383     1.81448005    -1.26825982
 h      1.65400281     1.70659390    -0.44182578
 o      2.49579730    -1.13297030     0.37021194
 h      3.21649057    -0.57284485     0.22873243
 c     -2.41022136    -0.42358623    -0.55115553
 h     -2.71771369    -0.75383949    -1.52880684
 h     -2.75220835    -1.16257147     0.26224790
 h     -3.00691077     0.35657333    -0.11553291
 h     -0.21618465     0.94076120     1.53936272
          17

 c      1.26582412    -0.48010975    -0.02373745
 c     -0.03511275    -0.96792997     0.22225689
 c     -1.09878298    -0.01636599    -0.18133438
 c     -1.09656301     1.10334906     0.90029275
 c     -0.41374459     1.24650422    -0.55277470
 c      0.99167875     0.85253870    -0.39904481
 h     -0.31360303    -1.99556385     0.59025814
 h     -2.08282256     1.36848251     1.48266334
 h     -1.06253050     1.78591297    -1.26648934
 h      1.67325666     1.70631696    -0.39890675
 o      2.49055969    -1.13381738     0.37020054
 h      3.19973017    -0.60641602     0.22400413
 c     -2.40058215    -0.41719146    -0.53710289
 h     -2.73340838    -0.76884906    -1.52272092
 h     -2.72753943    -1.18792108     0.23648098
 h     -3.01320130     0.25231153    -0.14826467
 h     -0.21423597     0.95616662     1.55782795
          17

 c      1.26858885    -0.48530250    -0.03387063
 c     -0.03228444    -0.96556757     0.22337480
 c     -1.09400276    -0.03027802    -0.16983628
 c     -1.11127415     1.10686663     0.88737821
 c     -0.40473773     1.26161016    -0.54509213
 c      0.99244977     0.85492055    -0.40107887
 h     -0.34854579    -1.95657965     0.53184388
 h     -2.07370969     1.38576099     1.43676927
 h     -1.08173040     1.76196771    -1.26506141
 h      1.69903700     1.70271779    -0.35681856
 o      2.48106580    -1.13540602     0.36999679
 h      3.21678147    -0.61254129     0.21089904
 c     -2.39208792    -0.41470478    -0.52320020
 h     -2.74360540    -0.78212942    -1.51751498
 h     -2.69813476    -1.21434934     0.20114680
 h     -3.05177312     0.18455975    -0.17381340
 h     -0.22167425     0.97513883     1.57941772
          17

 c      1.27218270    -0.49016894    -0.04317041
 c     -0.02994224    -0.96349928     0.22348792
 c     -1.08636856    -0.04371416    -0.15762420
 c     -1.12408846     1.10984822     0.87586002
 c     -0.39768218     1.27496104    -0.53691653
 c      0.99452354     0.85871135    -0.40313268
 h     -0.38009494    -1.92040846     0.47900713
 h     -2.05483679     1.40635707     1.37781520
 h     -1.08829760     1.74273959    -1.26430460
 h      1.72835167     1.69354586    -0.31647930
 o      2.46812567    -1.13723317     0.36946942
 h      3.25632322    -0.60004367     0.19134635
 c     -2.38399212    -0.41736792    -0.51086142
 h     -2.74512869    -0.79220641    -1.50995746
 h     -2.66517733    -1.24428973     0.16045180
 h     -3.13391651     0.16475555    -0.18392708
 h     -0.24309927     0.99780895     1.59996030
          17

 c      1.27636718    -0.49450640    -0.05161867
 c     -0.02781096    -0.96102972     0.22224229
 c     -1.07606346    -0.05581789    -0.14490089
 c     -1.13389461     1.11230867     0.86554586
 c     -0.39277523     1.28629657    -0.52817809
 c      0.99820014     0.86386389    -0.40495546
 h     -0.41020554    -1.89968306     0.43617990
 h     -2.03625755     1.43241817     1.31109461
 h     -1.08236849     1.72831154    -1.26490421
 h      1.75833706     1.67745189    -0.27894642
 o      2.45338950    -1.13833544     0.36831279
 h      3.29469663    -0.58552885     0.17036730
 c     -2.37785894    -0.42389465    -0.49999115
 h     -2.73588689    -0.79826129    -1.49938454
 h     -2.63062216    -1.28035529     0.11900856
 h     -3.24010980     0.17555873    -0.18592789
 h     -0.27977956     1.02362978     1.61710094
          17

 c      1.28085681    -0.49807558    -0.05923272
 c     -0.02563103    -0.95798570     0.21952960
 c     -1.06357710    -0.06587670    -0.13191612
 c     -1.13967765     1.11424240     0.85601054
 c     -0.38996244     1.29542900    -0.51877736
 c      1.00365438     0.87018200    -0.40629664
 h     -0.43960175    -1.90126474     0.40529951
 h     -2.03032854     1.46709534     1.24242149
 h     -1.06517539     1.71885903    -1.26796826
 h      1.78684549     1.65446170    -0.24522907
 o      2.43813871    -1.13811032     0.36630111
 h      3.31489037    -0.58018812     0.15197067
 c     -2.37571160    -0.43258943    -0.49012670
 h     -2.71519683    -0.79986186    -1.48718278
 h     -2.59672233    -1.32420995     0.08076462
 h     -3.34197741     0.19541167    -0.18825641
 h     -0.32996209     1.05155881     1.63051627
          17

 c      1.28534033    -0.50060931    -0.06606756
 c     -0.02335218    -0.95502686     0.21549628
 c     -1.04971067    -0.07337310    -0.11896545
 c     -1.14107581     1.11578467     0.84687805
 c     -0.38896094     1.30222737    -0.50861323
 c      1.01091685     0.87732947    -0.40693470
 h     -0.46566585    -1.92219980     0.38564883
 h     -2.04519656     1.51245465     1.17478745
 h     -1.03879556     1.71461364    -1.27483814
 h      1.81278412     1.62605933    -0.21609415
 o      2.42311726    -1.13637258     0.36333958
 h      3.30910141    -0.58883614     0.13832387
 c     -2.37843361    -0.44250342    -0.48091076
 h     -2.68381164    -0.79694184    -1.47631236
 h     -2.56534446    -1.37535568     0.04792706
 h     -3.42149317     0.21136435    -0.19417658
 h     -0.38922063     1.08027970     1.64220459
          17

 c      1.28948190    -0.50182804    -0.07221234
 c     -0.02106826    -0.95331485     0.21041080
 c     -1.03550224    -0.07801339    -0.10636471
 c     -1.13891789     1.11746140     0.83799289
 c     -0.38931651     1.30662247    -0.49763433
 c      1.01987640     0.88485813    -0.40669807
 h     -0.48346727    -1.95303203     0.37522249
 h     -2.07797238     1.56624922     1.10658758
 h     -1.00561004     1.71567523    -1.28660696
 h      1.83622654     1.59498465    -0.19191885
 o      2.40866940    -1.13322974     0.35944507
 h      3.27651836    -0.61187257     0.13006789
 c     -2.38592204    -0.45330445    -0.47194488
 h     -2.64357103    -0.78990248    -1.47076899
 h     -2.53764823    -1.43058765     0.02065386
 h     -3.47016286     0.21691018    -0.20398491
 h     -0.45116395     1.10850408     1.65654749
          17

 c      1.29291260    -0.50146578    -0.07777765
 c     -0.01882546    -0.95395474     0.20453640
 c     -1.02208405    -0.07972629    -0.09440771
 c     -1.13488796     1.12015079     0.82928601
 c     -0.39048564     1.30862759    -0.48590623
 c      1.03030201     0.89225655    -0.40547306
 h     -0.48844882    -1.98379040     0.37195622
 h     -2.11686999     1.62188163     1.03457344
 h     -0.96763377     1.72173385    -1.30342654
 h      1.85827169     1.56478942    -0.17264638
 o      2.39475326    -1.12904600     0.35475044
 h      3.22308139    -0.64580794     0.12621987
 c     -2.39756554    -0.46499545    -0.46281351
 h     -2.59670012    -0.77943041    -1.47434613
 h     -2.51434882    -1.48475745    -0.00228559
 h     -3.48473007     0.20881956    -0.21695464
 h     -0.50931335     1.13533083     1.67910397
          17

 c      1.29523260    -0.49929798    -0.08287819
 c     -0.01655220    -0.95767474     0.19807461
 c     -1.01052066    -0.07864842    -0.08332433
 c     -1.13059194     1.12475785     0.82075250
 c     -0.39190781     1.30835921    -0.47367055
 c      1.04188754     0.89902073    -0.40319602
 h     -0.47793883    -2.00724222     0.37415151
 h     -2.14928362     1.67186190     0.95736201
 h     -0.92607282     1.73185398    -1.32393581
 h      1.88055774     1.53914787    -0.15789057
 o      2.38078276    -1.12450344     0.34955246
 h      3.16391516    -0.68220937     0.12333737
 c     -2.41253521    -0.47773328    -0.45330384
 h     -2.54511850    -0.76598961    -1.48862029
 h     -2.49612344    -1.53241328    -0.02251578
 h     -3.46501292     0.18573583    -0.23197727
 h     -0.55996025     1.16037383     1.71338012
          17

 c      1.29603703    -0.49516282    -0.08761812
 c     -0.01411392    -0.96473092     0.19115071
 c     -1.00167306    -0.07511394    -0.07325437
 c     -1.12701199     1.13198265     0.81267703
 c     -0.39303280     1.30603648    -0.46135915
 c      1.05431707     0.90473677    -0.39983448
 h     -0.45132206    -2.01957592     0.38051105
 h     -2.16654320     1.71051924     0.87600756
 h     -0.88141575     1.74451235    -1.34526158
 h      1.90445430     1.52103055    -0.14718586
 o      2.36557271    -1.12059650     0.34434416
 h      3.12402850    -0.70776142     0.11493973
 c     -2.42982865    -0.49176238    -0.44361205
 h     -2.49035983    -0.74946148    -1.51131879
 h     -2.48375823    -1.56923939    -0.04136757
 h     -3.41399930     0.14823691    -0.24751659
 h     -0.60371247     1.18349827     1.75757579
          17

 c      1.29496515    -0.48896541    -0.09208716
 c     -0.01138962    -0.97488618     0.18381405
 c     -0.99611656    -0.06964399    -0.06424050
 c     -1.12457274     1.14226466     0.80567348
 c     -0.39330892     1.30195122    -0.44953834
 c      1.06732678     0.90915102    -0.39536832
 h     -0.40980359    -2.02036756     0.39015346
 h     -2.16449620     1.73468763     0.79308256
 h     -0.83395020     1.75791116    -1.36370824
 h      1.93021056     1.51200654    -0.14027279
 o      2.34825936    -1.11810768     0.33957337
 h      3.12345931    -0.71272300     0.09536869
 c     -2.44804534    -0.50746946    -0.43437110
 h     -2.43418797    -0.72940678    -1.53670582
 h     -2.47805972    -1.59286303    -0.05957004
 h     -3.34030536     0.10048343    -0.26115764
 h     -0.64396694     1.20455193     1.80489901
          17

 c      1.29176056    -0.48068240    -0.09636043
 c     -0.00830609    -0.98740105     0.17604218
 c     -0.99412007    -0.06291887    -0.05623495
 c     -1.12340757     1.15577693     0.80043430
 c     -0.39217058     1.29641976    -0.43880091
 c      1.08072861     0.91220168    -0.38978478
 h     -0.35620977    -2.01271917     0.40274231
 h     -2.14285780     1.74355061     0.71180466
 h     -0.78429715     1.77041295    -1.37578266
 h      1.95657014     1.51200588    -0.13723595
 o      2.32977291    -1.11686997     0.33517610
 h      3.15352890    -0.70272000     0.06722377
 c     -2.46494638    -0.52560970    -0.42653151
 h     -2.37915686    -0.70567493    -1.55785028
 h     -2.47968680    -1.60327565    -0.07713073
 h     -3.26313803     0.05395804    -0.26879736
 h     -0.68417221     1.22341430     1.84703006
          17

 c      1.28632761    -0.47039874    -0.10048429
 c     -0.00482846    -1.00106643     0.16774740
 c     -0.99567116    -0.05572172    -0.04911423
 c     -1.12347356     1.17240648     0.79747203
 c     -0.38905427     1.28973153    -0.42965027
 c      1.09438593     0.91400578    -0.38308887
 h     -0.29467538    -2.00333930     0.41870145
 h     -2.10494507     1.73858813     0.63541575
 h     -0.73365836     1.78092422    -1.37908584
 h      1.98112998     1.51962910    -0.13841046
 o      2.31205529    -1.11622708     0.33074014
 h      3.18861589    -0.69105947     0.03855909
 c     -2.47732406    -0.54746951    -0.42119900
 h     -2.32852074    -0.67878277    -1.56898070
 h     -2.48897798    -1.60327798    -0.09324478
 h     -3.21426326     0.03025630    -0.26429071
 h     -0.72636153     1.24018763     1.87725879
          17

 c      1.27876803    -0.45835539    -0.10445682
 c     -0.00096971    -1.01438570     0.15880588
 c     -1.00052092    -0.04886067    -0.04269595
 c     -1.12449119     1.19172417     0.79700825
 c     -0.38344379     1.28210899    -0.42240314
 c      1.10816300     0.91481963    -0.37532100
 h     -0.22975343    -2.00125129     0.43919932
 h     -2.05802127     1.72384967     0.56651755
 h     -0.68376976     1.78913405    -1.37284952
 h      2.00116956     1.53276318    -0.14413513
 o      2.29657405    -1.11572945     0.32592983
 h      3.20913707    -0.68706411     0.01580108
 c     -2.48282713    -0.57366126    -0.41922645
 h     -2.28563210    -0.64998256    -1.56687008
 h     -2.50580223    -1.59915618    -0.10617446
 h     -3.21730475     0.04745004    -0.24311742
 h     -0.77103417     1.25529556     1.89186047
          17

 c      1.26939180    -0.44497354    -0.10822021
 c      0.00313799    -1.02602183     0.14915298
 c     -1.00824850    -0.04308284    -0.03675760
 c     -1.12586634     1.21299186     0.79898110
 c     -0.37493237     1.27368861    -0.41712480
 c      1.12187746     0.91499694    -0.36657274
 h     -0.16487156    -2.01358159     0.46527199
 h     -2.01343083     1.70599896     0.50612975
 h     -0.63669888     1.79560998    -1.35812500
 h      2.01448279     1.54920595    -0.15450547
 o      2.28404156    -1.11519276     0.32056966
 h      3.20574683    -0.69475618     0.00221177
 c     -2.48250101    -0.60197525    -0.42060695
 h     -2.25326717    -0.62116815    -1.55140092
 h     -2.52960206    -1.60060476    -0.11333321
 h     -3.25810547     0.09420504    -0.20904706
 h     -0.81747401     1.26946774     1.89046882
          17

 c      1.25869917    -0.43084588    -0.11166559
 c      0.00719760    -1.03532662     0.13893354
 c     -1.01834941    -0.03900066    -0.03106535
 c     -1.12682859     1.23530671     0.80305326
 c     -0.36328546     1.26452830    -0.41361182
 c      1.13527465     0.91495217    -0.35699168
 h     -0.10143178    -2.04030733     0.49609490
 h     -1.98439146     1.69283970     0.45311615
 h     -0.59458251     1.80173757    -1.33762953
 h      2.01992316     1.56713294    -0.16923745
 o      2.27457686    -1.11458935     0.31460176
 h      3.17684833    -0.71453106    -0.00144828
 c     -2.47885003    -0.62891022    -0.42465776
 h     -2.23325090    -0.59456084    -1.52560868
 h     -2.55970083    -1.61706895    -0.11232307
 h     -3.30710973     0.14385248    -0.17076417
 h     -0.86401060     1.28365250     1.87636687
          17

 c      1.24733319    -0.41670375    -0.11464368
 c      0.01084036    -1.04242997     0.12855979
 c     -1.03029116    -0.03704781    -0.02540747
 c     -1.12691750     1.25791453     0.80846722
 c     -0.34849222     1.25464349    -0.41144088
 c      1.14802739     0.91512407    -0.34677435
 h     -0.03978179    -2.07378861     0.52817207
 h     -1.97982801     1.68983936     0.40576050
 h     -0.55932384     1.80942560    -1.31514901
 h      2.01764117     1.58538829    -0.18765562
 o      2.26776340    -1.11402556     0.30808852
 h      3.12800215    -0.74369482     0.00315783
 c     -2.47362501    -0.65226609    -0.43038728
 h     -2.22626456    -0.57221856    -1.49567897
 h     -2.59515033    -1.65100879    -0.10294697
 h     -3.34539098     0.17779735    -0.13527898
 h     -0.90822819     1.29888562     1.85684295
          17

 c      1.23601277    -0.40336034    -0.11698042
 c      0.01375676    -1.04782588     0.11858853
 c     -1.04352718    -0.03747101    -0.01962173
 c     -1.12641728     1.28046301     0.81387362
 c     -0.33079986     1.24407362    -0.41008931
 c      1.15975809     0.91593367    -0.33614976
 h      0.01931967    -2.10377089     0.55660199
 h     -1.99862931     1.69731011     0.36496504
 h     -0.53226538     1.82047220    -1.29441278
 h      2.00905752     1.60361173    -0.20877360
 o      2.26252572    -1.11381370     0.30128559
 h      3.07432956    -0.77563634     0.01097940
 c     -2.46788374    -0.67157938    -0.43651733
 h     -2.23174988    -0.55555534    -1.47059342
 h     -2.63391891    -1.69530709    -0.08821203
 h     -3.36466637     0.18743382    -0.10680614
 h     -0.94743587     1.31611624     1.84254208
          17

 c      1.22546331    -0.39162268    -0.11850282
 c      0.01573618    -1.05196292     0.10955307
 c     -1.05750373    -0.04034875    -0.01361678
 c     -1.12612871     1.30290355     0.81766072
 c     -0.31072123     1.23296348    -0.40909764
 c      1.17007889     0.91773820    -0.32535604
 h      0.07432913    -2.12207237     0.57690686
 h     -2.03149614     1.71176528     0.33470984
 h     -0.51390876     1.83567258    -1.27771871
 h      1.99657575     1.62218113    -0.23143833
 o      2.25709793    -1.11450963     0.29469198
 h      3.04150242    -0.79968499     0.01305308
 c     -2.46240299    -0.68735694    -0.44168204
 h     -2.24827385    -0.54514188    -1.46008125
 h     -2.67271188    -1.73835121    -0.07288516
 h     -3.36216110     0.16988048    -0.08766427
 h     -0.97963707     1.33600183     1.84375138
          17

 c      1.21635393    -0.38217704    -0.11907334
 c      0.01664258    -1.05508357     0.10186899
 c     -1.07167009    -0.04563089    -0.00738660
 c     -1.12678301     1.32523666     0.81878255
 c     -0.28900856     1.22162213    -0.40819203
 c      1.17865072     0.92079236    -0.31461569
 h      0.12328752    -2.12424893     0.58601474
 h     -2.06743856     1.72921860     0.31926486
 h     -0.50379637     1.85411609    -1.26509553
 h      1.98300533     1.64190641    -0.25449784
 o      2.25001297    -1.11654849     0.28874107
 h      3.05059514    -0.80748936     0.00175079
 c     -2.45774771    -0.70028934    -0.44491012
 h     -2.27449680    -0.54114192    -1.47020039
 h     -2.70780187    -1.77022108    -0.06133251
 h     -3.33791591     0.12536175    -0.07890764
 h     -1.00440937     1.35873489     1.86399239
          17

 c      1.20924127    -0.37548492    -0.11861763
 c      0.01638748    -1.05720819     0.09580267
 c     -1.08548694    -0.05317966    -0.00100992
 c     -1.12876192     1.34738837     0.81722510
 c     -0.26660341     1.21051306    -0.40729189
 c      1.18525738     0.92522985    -0.30411414
 h      0.16424771    -2.10955513     0.58252280
 h     -2.09788134     1.74687753     0.32098039
 h     -0.50062896     1.87323662    -1.25464870
 h      1.97078921     1.66347824    -0.27693941
 o      2.24175778    -1.11966606     0.28323371
 h      3.09234658    -0.80267413    -0.01996941
 c     -2.45417677    -0.71092061    -0.44605316
 h     -2.30981666    -0.54412084    -1.49924097
 h     -2.73587418    -1.78520090    -0.05640815
 h     -3.29437462     0.05671946    -0.08035061
 h     -1.02263920     1.38402437     1.89709821
          17

 c      1.20453181    -0.37173210    -0.11712674
 c      0.01491992    -1.05813978     0.09145935
 c     -1.09843345    -0.06279740     0.00536834
 c     -1.13213444     1.36919998     0.81368359
 c     -0.24457551     1.20017700    -0.40641892
 c      1.18987702     0.93106314    -0.29398557
 h      0.19559713    -2.08073650     0.56677764
 h     -2.11762830     1.76331705     0.33983036
 h     -0.50259594     1.88963808    -1.24379759
 h      1.96131769     1.68686315    -0.29793107
 o      2.23402556    -1.12324619     0.27759621
 h      3.13914738    -0.79526426    -0.04272941
 c     -2.45153305    -0.71975209    -0.44580934
 h     -2.35375054    -0.55513659    -1.53841628
 h     -2.75441379    -1.78182258    -0.05929334
 h     -3.23793569    -0.02919735    -0.08984967
 h     -1.03546263     1.41124070     1.93157309
          17

 c      1.20246601    -0.37082744    -0.11464185
 c      0.01221528    -1.05744679     0.08876931
 c     -1.11002413    -0.07423985     0.01156612
 c     -1.13672952     1.39044359     0.80901384
 c     -0.22405444     1.19113583    -0.40559122
 c      1.19271036     0.93818614    -0.28431071
 h      0.21637187    -2.04414922     0.54100307
 h     -2.12477365     1.77828017     0.37368387
 h     -0.50779890     1.90014212    -1.23052279
 h      1.95468423     1.71101207    -0.31675308
 o      2.22813706    -1.12688326     0.27141620
 h      3.16992770    -0.79240711    -0.05947644
 c     -2.44899768    -0.72760722    -0.44547766
 h     -2.40496262    -0.57493274    -1.57663536
 h     -2.76184596    -1.76252944    -0.06962716
 h     -3.18269490    -0.11841539    -0.10155130
 h     -1.04360749     1.43958084     1.95672213
          17

 c      1.20311896    -0.37242776    -0.11123570
 c      0.00825142    -1.05445917     0.08748682
 c     -1.11984359    -0.08722169     0.01739140
 c     -1.14213782     1.41083253     0.80394612
 c     -0.20615359     1.18382076    -0.40475585
 c      1.19414351     0.94636942    -0.27512417
 h      0.22658539    -2.00976273     0.50925185
 h     -2.12073204     1.79255594     0.41860809
 h     -0.51464246     1.90255626    -1.21410361
 h      1.94999410     1.73409920    -0.33270931
 o      2.22474652    -1.13044092     0.26452569
 h      3.17467789    -0.79721150    -0.06697150
 c     -2.44483255    -0.73581816    -0.44676406
 h     -2.46110165    -0.60325992    -1.60465562
 h     -2.75770319    -1.73374827    -0.08555412
 h     -3.15341531    -0.18831634    -0.10424102
 h     -1.04730789     1.46815955     1.96561446
          17

 c      1.20641004    -0.37598370    -0.10699470
 c      0.00301317    -1.04840417     0.08726379
 c     -1.12758437    -0.10141231     0.02266303
 c     -1.14768391     1.43002362     0.79901635
 c     -0.19188684     1.17853118    -0.40376383
 c      1.19466401     0.95525471    -0.26642184
 h      0.22721899    -1.98951913     0.47645701
 h     -2.11043604     1.80799011     0.46919327
 h     -0.52212546     1.89605780    -1.19538290
 h      1.94599075     1.75413495    -0.34511248
 o      2.22400960    -1.13396891     0.25693141
 h      3.15170017    -0.80999125    -0.06476107
 c     -2.43738091    -0.74521852    -0.45119738
 h     -2.51917862    -0.63884008    -1.61677550
 h     -2.74289005    -1.70591184    -0.10368944
 h     -3.17297271    -0.21977414    -0.08684176
 h     -1.04637943     1.49604711     1.95550231
          17

 c      1.21211831    -0.38080225    -0.10200013
 c     -0.00342195    -1.03882118     0.08784364
 c     -1.13306438    -0.11642317     0.02722094
 c     -1.15247188     1.44763952     0.79451491
 c     -0.18208055     1.17541665    -0.40236548
 c      1.19476302     0.96436502    -0.25816641
 h      0.21928285    -1.99241457     0.44605024
 h     -2.10180880     1.82727553     0.51930105
 h     -0.53002818     1.88128061    -1.17676697
 h      1.94165370     1.76959946    -0.35335460
 o      2.22562113    -1.13767910     0.24879387
 h      3.10694738    -0.82860045    -0.05489417
 c     -2.42741421    -0.75450254    -0.45892313
 h     -2.57593838    -0.67964303    -1.61115730
 h     -2.71971612    -1.69177653    -0.11944326
 h     -3.23424337    -0.21824217    -0.05222347
 h     -1.04023625     1.52229183     1.92762199
          17

 c      1.21989926    -0.38612335    -0.09631306
 c     -0.01076253    -1.02606810     0.08924088
 c     -1.13624895    -0.13179411     0.03092194
 c     -1.15563980     1.46335464     0.79035728
 c     -0.17729251     1.17447664    -0.40022172
 c      1.19484487     0.97313948    -0.25029482
 h      0.20244975    -2.01853243     0.41774797
 h     -2.10301199     1.85295080     0.56353737
 h     -0.53895850     1.86015409    -1.16200991
 h      1.93658333     1.77986047    -0.35701128
 o      2.22865152    -1.14199488     0.24047590
 h      3.05655154    -0.84757453    -0.04272606
 c     -2.41742428    -0.76150773    -0.46887838
 h     -2.62829761    -0.72311321    -1.58970760
 h     -2.69077636    -1.70113232    -0.12858128
 h     -3.30917198    -0.20355232    -0.01355707
 h     -1.02783188     1.54598916     1.88722985
          17

 c      1.22930509    -0.39118440    -0.08997271
 c     -0.01851239    -1.01135384     0.09167391
 c     -1.13727576    -0.14700387     0.03363428
 c     -1.15679021     1.47704658     0.78595683
 c     -0.17776365     1.17559653    -0.39694194
 c      1.19515906     0.98098368    -0.24273001
 h      0.17518198    -2.05863577     0.38831431
 h     -2.11766124     1.88559445     0.59880396
 h     -0.55015800     1.83534521    -1.15562688
 h      1.93112660     1.78529738    -0.35592353
 o      2.23149332    -1.14758000     0.23255857
 h      3.02761860    -0.85767143    -0.03713070
 c     -2.40947241    -0.76535236    -0.47968265
 h     -2.67395402    -0.76643798    -1.55793725
 h     -2.65694691    -1.73428767    -0.12968012
 h     -3.37549574    -0.19055525     0.01876503
 h     -1.00761004     1.56642416     1.84354936
          17

 c      1.23981135    -0.39526237    -0.08300996
 c     -0.02610813    -0.99624090     0.09533364
 c     -1.13646355    -0.16150320     0.03523992
 c     -1.15621702     1.48888343     0.78034164
 c     -0.18343360     1.17863254    -0.39217477
 c      1.19576445     0.98733144    -0.23539491
 h      0.13633692    -2.09989778     0.35436126
 h     -2.14218106     1.92273053     0.62455343
 h     -0.56492790     1.80917965    -1.16172087
 h      1.92626901     1.78715383    -0.35022687
 o      2.23290936    -1.15500586     0.22549739
 h      3.04159876    -0.85134717    -0.04489468
 c     -2.40473823    -0.76660331    -0.48982508
 h     -2.71197729    -0.80705498    -1.52450468
 h     -2.61722617    -1.78161693    -0.12481714
 h     -3.42150316    -0.18678175     0.03960176
 h     -0.97767194     1.58321602     1.80815952
          17

 c      1.25085802    -0.39770640    -0.07545914
 c     -0.03302606    -0.98216869     0.10024862
 c     -1.13430019    -0.17475974     0.03564080
 c     -1.15463495     1.49925089     0.77265745
 c     -0.19401789     1.18352112    -0.38574869
 c      1.19653911     0.99171249    -0.22822382
 h      0.08622993    -2.13126298     0.31405469
 h     -2.16838598     1.95981933     0.64171854
 h     -0.58376468     1.78234819    -1.18236655
 h      1.92330177     1.78713923    -0.34030926
 o      2.23367549    -1.16415888     0.21909075
 h      3.08809716    -0.83229125    -0.06218826
 c     -2.40368461    -0.76640660    -0.49781036
 h     -2.74287001    -0.84324877    -1.49941575
 h     -2.57071965    -1.82995733    -0.11769942
 h     -3.44194379    -0.19547918     0.04704908
 h     -0.93653314     1.59617852     1.79018389
          17

 c      1.26190717    -0.39800508    -0.06734537
 c     -0.03880905    -0.97025108     0.10628730
 c     -1.13139674    -0.18629354     0.03476771
 c     -1.15269103     1.50861808     0.76277579
 c     -0.20908981     1.19032517    -0.37779820
 c      1.19723879     0.99381958    -0.22116898
 h      0.02660552    -2.14546404     0.26722219
 h     -2.18798605     1.99220731     0.65163058
 h     -0.60573096     1.75334796    -1.21638043
 h      1.92331583     1.78683842    -0.32670117
 o      2.23564390    -1.17448793     0.21279004
 h      3.13918482    -0.81098847    -0.07970388
 c     -2.40629202    -0.76579577    -0.50251536
 h     -2.76752873    -0.87433225    -1.49039581
 h     -2.51798883    -1.86840867    -0.11170169
 h     -3.43499962    -0.21766115     0.04094350
 h     -0.88454009     1.60487599     1.79034701
          17

 c      1.27249623    -0.39587104    -0.05866098
 c     -0.04308100    -0.96122642     0.11320680
 c     -1.12840597    -0.19570068     0.03259230
 c     -1.15068290     1.51742967     0.75140475
 c     -0.22810172     1.19916158    -0.36878651
 c      1.19758000     0.99356227    -0.21420387
 h     -0.03978932    -2.13911621     0.21488415
 h     -2.19522245     2.01640419     0.65552140
 h     -0.62863428     1.71930167    -1.25942578
 h      1.92667286     1.78710368    -0.30994554
 o      2.24012709    -1.18552125     0.20619595
 h      3.17442550    -0.79564281    -0.09086962
 c     -2.41229774    -0.76551949    -0.50353109
 h     -2.78557452    -0.90010049    -1.49928848
 h     -2.46101501    -1.89018537    -0.10913629
 h     -3.40135879    -0.25282612     0.02242416
 h     -0.82478154     1.60853140     1.80041901
          17

 c      1.28226866    -0.39130418    -0.04935499
 c     -0.04558465    -0.95542284     0.12069560
 c     -1.12592635    -0.20266974     0.02913716
 c     -1.14859136     1.52602051     0.73964040
 c     -0.25035113     1.21006119    -0.35942098
 c      1.19730784     0.99109390    -0.20732309
 h     -0.10960070    -2.11254700     0.15879786
 h     -2.18756856     2.03052460     0.65442382
 h     -0.64987130     1.67752655    -1.30537573
 h      1.93271523     1.78771834    -0.29052218
 o      2.24764619    -1.19693239     0.19910992
 h      3.18459090    -0.79053491    -0.09281928
 c     -2.42121343    -0.76615902    -0.50124680
 h     -2.79482485    -0.92012438    -1.52172335
 h     -2.40266713    -1.89234645    -0.11124669
 h     -3.34524990    -0.29860361    -0.00553698
 h     -0.76227888     1.60655447     1.80892691
          17

 c      1.29098335    -0.38461455    -0.03934078
 c     -0.04622521    -0.95269894     0.12840733
 c     -1.12441851    -0.20699931     0.02448315
 c     -1.14623612     1.53457096     0.72853108
 c     -0.27494629     1.22286338    -0.35053933
 c      1.19622669     0.98679528    -0.20053625
 h     -0.17926552    -2.06998516     0.10104201
 h     -2.16578377     2.03439448     0.64922814
 h     -0.66727695     1.62671409    -1.34797379
 h      1.93990143     1.78753067    -0.26886623
 o      2.25812593    -1.20847224     0.19146655
 h      3.16861490    -0.79694392    -0.08525361
 c     -2.43197445    -0.76831711    -0.49674321
 h     -2.79254463    -0.93362500    -1.55011716
 h     -2.34618470    -1.87529943    -0.11831359
 h     -3.27792425    -0.34920898    -0.03636102
 h     -0.70234104     1.59899627     1.80655187
          17

 c      1.29850694    -0.37640360    -0.02851552
 c     -0.04508247    -0.95240744     0.13600137
 c     -1.12415230    -0.20861149     0.01877668
 c     -1.14336808     1.54310075     0.71892731
 c     -0.30080892     1.23718747    -0.34302367
 c      1.19419530     0.98121926    -0.19385860
 h     -0.24557012    -2.01974620     0.04348715
 h     -2.13405182     2.02965109     0.64075895
 h     -0.67958409     1.56729729    -1.38206371
 h      1.94629952     1.78497957    -0.24544579
 o      2.27096496    -1.21997844     0.18332211
 h      3.13275595    -0.81319685    -0.07005601
 c     -2.44240555    -0.77279332    -0.49176289
 h     -2.77703169    -0.93977420    -1.57687323
 h     -2.29467512    -1.84276090    -0.12963278
 h     -3.22289184    -0.39315902    -0.05707801
 h     -0.64942998     1.58658515     1.78804255
          17

 c      1.30479732    -0.36750515    -0.01678528
 c     -0.04237434    -0.95350627     0.14319473
 c     -1.12518554    -0.20754941     0.01223446
 c     -1.13968828     1.55147915     0.71148363
 c     -0.32671835     1.25246261    -0.33774013
 c      1.19110395     0.97501622    -0.18730445
 h     -0.30627021    -1.97305321    -0.01280887
 h     -2.10008212     2.01978677     0.62981504
 h     -0.68653190     1.50125292    -1.40431002
 h      1.95018867     1.77873938    -0.22082618
 o      2.28492890    -1.23149064     0.17489901
 h      3.09268166    -0.83330293    -0.05174683
 c     -2.44954292    -0.78033958    -0.48843254
 h     -2.74832529    -0.93798109    -1.59606783
 h     -2.25050300    -1.80217921    -0.14335659
 h     -3.21210871    -0.41551265    -0.05015439
 h     -0.60666577     1.57055831     1.75216118
          17

 c      1.30989138    -0.35888088    -0.00409120
 c     -0.03843231    -0.95493182     0.14978325
 c     -1.12736396    -0.20396320     0.00513951
 c     -1.13491676     1.55947201     0.70664723
 c     -0.35138633     1.26799002    -0.33547458
 c      1.18685124     0.96885619    -0.18088661
 h     -0.35998758    -1.94005830    -0.06771150
 h     -2.07411152     2.00961752     0.61720145
 h     -0.68879747     1.43167592    -1.41362252
 h      1.95053148     1.76823108    -0.19567772
 o      2.29815402    -1.24335042     0.16658784
 h      3.07376514    -0.84605095    -0.03725774
 c     -2.45231428    -0.79037882    -0.48779413
 h     -2.70807968    -0.92809865    -1.60422607
 h     -2.21455276    -1.76500454    -0.15636493
 h     -3.25539168    -0.41266086    -0.01037824
 h     -0.57549404     1.55247115     1.70143725
          17

 c      1.31389875    -0.35148486     0.00956829
 c     -0.03375625    -0.95606632     0.15557210
 c     -1.13036914    -0.19810344    -0.00217777
 c     -1.12906854     1.56688210     0.70455858
 c     -0.37355726     1.28302172    -0.33684091
 c      1.18132767     0.96335343    -0.17462040
 h     -0.40489011    -1.92483365    -0.12096809
 h     -2.06531191     2.00349090     0.60390040
 h     -0.68785461     1.36229219    -1.41144785
 h      1.94722373     1.75390062    -0.17072641
 o      2.30911511    -1.25583115     0.15867899
 h      3.09598293    -0.84168083    -0.03146605
 c     -2.45274103    -0.80067094    -0.48898534
 h     -2.65915544    -0.91054652    -1.60080113
 h     -2.18599174    -1.74472390    -0.16474476
 h     -3.32687688    -0.39797661     0.04640153
 h     -0.55513496     1.53397911     1.64237922
          17

 c      1.31698492    -0.34613592     0.02412717
 c     -0.02903642    -0.95686234     0.16028409
 c     -1.13381468    -0.19032513    -0.00936346
 c     -1.12285814     1.57374055     0.70488732
 c     -0.39212734     1.29685268    -0.34216362
 c      1.17441213     0.95899339    -0.16852719
 h     -0.43764775    -1.92432109    -0.17093204
 h     -2.07653928     2.00283917     0.59146172
 h     -0.68577174     1.29690024    -1.40186714
 h      1.94111032     1.73724622    -0.14667150
 o      2.31811572    -1.26839668     0.15102081
 h      3.15044915    -0.82423544    -0.03170878
 c     -2.45307131    -0.80917533    -0.49059397
 h     -2.60525641    -0.88628393    -1.58835131
 h     -2.16372144    -1.75057195    -0.16574547
 h     -3.39762590    -0.38559389     0.10165785
 h     -0.54186227     1.51650690     1.58575287
          17

 c      1.31933048    -0.34343374     0.03945608
 c     -0.02500890    -0.95755998     0.16357791
 c     -1.13732373    -0.18107287    -0.01605623
 c     -1.11773517     1.58034131     0.70679691
 c     -0.40626172     1.30891604    -0.35137592
 c      1.16599289     0.95607233    -0.16263316
 h     -0.45429040    -1.93197695    -0.21467804
 h     -2.10251454     2.00558085     0.58218578
 h     -0.68489829     1.23873883    -1.39114822
 h      1.93374647     1.72056490    -0.12410712
 o      2.32655717    -1.28002019     0.14328160
 h      3.21111757    -0.80654238    -0.03205812
 c     -2.45430071    -0.81520360    -0.49130602
 h     -2.55047059    -0.85665559    -1.57232230
 h     -2.14863598    -1.78112268    -0.16008011
 h     -3.45116262    -0.38306014     0.14402633
 h     -0.52917225     1.50087569     1.54518422
          17

 c      1.32108032    -0.34371762     0.05537160
 c     -0.02226197    -0.95838551     0.16514114
 c     -1.14056785    -0.17083509    -0.02189891
 c     -1.11522726     1.58703633     0.70932545
 c     -0.41547889     1.31884367    -0.36401377
 c      1.15601165     0.95467567    -0.15696318
 h     -0.45188830    -1.94159316    -0.24911293
 h     -2.13372766     2.00812881     0.57859910
 h     -0.68739539     1.19004062    -1.38629711
 h      1.92688950     1.70640882    -0.10348618
 o      2.33549738    -1.28991390     0.13528472
 h      3.25774550    -0.79840531    -0.02879592
 c     -2.45649871    -0.81918206    -0.48992675
 h     -2.49859382    -0.82314246    -1.55961580
 h     -2.14361783    -1.82571922    -0.15161522
 h     -3.48019134    -0.39311103     0.16782612
 h     -0.51090972     1.48735308     1.53169170
          17

 c      1.32231047    -0.34705436     0.07164325
 c     -0.02113617    -0.95943269     0.16475956
 c     -1.14327998    -0.16008468    -0.02655361
 c     -1.11607344     1.59398179     0.71201579
 c     -0.41968142     1.32645764    -0.37936277
 c      1.14451883     0.95470847    -0.15153232
 h     -0.42950078    -1.94895971    -0.27185108
 h     -2.16142100     2.00755988     0.58263052
 h     -0.69464706     1.15208456    -1.39260302
 h      1.92179241     1.69684354    -0.08514623
 o      2.34538032    -1.29766658     0.12702119
 h      3.28024661    -0.80426826    -0.02071072
 c     -2.45940847    -0.82190902    -0.48563844
 h     -2.45257301    -0.78715765    -1.55543993
 h     -2.15130859    -1.87155893    -0.14490751
 h     -3.48219394    -0.41594244     0.17058059
 h     -0.48657816     1.47648197     1.54640315
          17

 c      1.32302185    -0.35325515     0.08800033
 c     -0.02171036    -0.96065209     0.16234699
 c     -1.14525872    -0.14923193    -0.02972292
 c     -1.11998127     1.60104007     0.71502987
 c     -0.41913914     1.33170263    -0.39667806
 c      1.13171992     0.95595718    -0.14633745
 h     -0.38829309    -1.95220143    -0.28160907
 h     -2.17995841     2.00243645     0.59517107
 h     -0.70677289     1.12572837    -1.41139163
 h      1.91857552     1.69280047    -0.06937690
 o      2.35619179    -1.30315517     0.11858324
 h      3.27617480    -0.82454280    -0.00809943
 c     -2.46272304    -0.82407651    -0.47831220
 h     -2.41455363    -0.75013503    -1.56017932
 h     -2.17255045    -1.90857145    -0.14343104
 h     -3.45760604    -0.45021201     0.15199242
 h     -0.46240208     1.46965633     1.58007789
          17

 c      1.32315316    -0.36191798     0.10414174
 c     -0.02381901    -0.96185292     0.15796210
 c     -1.14637605    -0.13860342    -0.03117424
 c     -1.12605613     1.60786132     0.71866964
 c     -0.41443292     1.33457672    -0.41530858
 c      1.11798682     0.95814461    -0.14135304
 h     -0.33130462    -1.95187252    -0.27841289
 h     -2.18715083     1.99276409     0.61608420
 h     -0.72255683     1.11188889    -1.43974388
 h      1.91604289     1.69387997    -0.05646738
 o      2.36750476    -1.30651082     0.11012854
 h      3.24989410    -0.85608388     0.00774940
 c     -2.46601539    -0.82615641    -0.46856252
 h     -2.38631778    -0.71381188    -1.56928903
 h     -2.20623734    -1.93066618    -0.14914258
 h     -3.41030812    -0.49298721     0.11428864
 h     -0.44660664     1.46850338     1.61999891
          17

 c      1.32260708    -0.37248388     0.11974842
 c     -0.02708769    -0.96269759     0.15181991
 c     -1.14658772    -0.12844682    -0.03075914
 c     -1.13323017     1.61400031     0.72301289
 c     -0.40636755     1.33511055    -0.43468207
 c      1.10382281     0.96095592    -0.13653559
 h     -0.26305810    -1.95106557    -0.26370767
 h     -2.18403963     1.97975903     0.64439230
 h     -0.73984316     1.11146878    -1.47227451
 h      1.91208815     1.69870869    -0.04668125
 o      2.37834117    -1.30817328     0.10186805
 h      3.21464462    -0.89125029     0.02470198
 c     -2.46844343    -0.82848865    -0.45761910
 h     -2.36940894    -0.68024392    -1.57620904
 h     -2.24970771    -1.93558370    -0.16262702
 h     -3.35056364    -0.53881038     0.06395675
 h     -0.44524283     1.47405804     1.65564962
          17

 c      1.32128440    -0.38429152     0.13449630
 c     -0.03100426    -0.96274264     0.14427272
 c     -1.14593836    -0.11894782    -0.02842120
 c     -1.14043161     1.61898606     0.72787914
 c     -0.39587373     1.33338213    -0.45424656
 c      1.08979426     0.96404476    -0.13183558
 h     -0.18886588    -1.95497314    -0.24008499
 h     -2.17463966     1.96560731     0.67849097
 h     -0.75612738     1.12493018    -1.50336999
 h      1.90445157     1.70559502    -0.04016730
 o      2.38706927    -1.30892225     0.09403314
 h      3.19410022    -0.91738820     0.04026458
 c     -2.46832672    -0.83141938    -0.44725917
 h     -2.36484156    -0.65146470    -1.57541766
 h     -2.29911456    -1.92483827    -0.18328556
 h     -3.29996648    -0.57837160     0.01428020
 h     -0.46108360     1.48649883     1.68033056
          17

 c      1.31911575    -0.39661688     0.14806895
 c     -0.03502944    -0.96161700     0.13572737
 c     -1.14454848    -0.11024578    -0.02419281
 c     -1.14667131     1.62237251     0.73290710
 c     -0.38391910     1.32953217    -0.47344332
 c      1.07645588     0.96703888    -0.12721110
 h     -0.11376753    -1.96882440    -0.21026457
 h     -2.16520074     1.95306841     0.71640097
 h     -0.76907496     1.15197092    -1.52865888
 h      1.89145001     1.71313747    -0.03686167
 o      2.39216041    -1.30949660     0.08676702
 h      3.21046842    -0.92300525     0.05327871
 c     -2.46329860    -0.83519021    -0.43948151
 h     -2.37275093    -0.62907757    -1.56406203
 h     -2.34981196    -1.90405338    -0.20945159
 h     -3.28981187    -0.59985358    -0.01678385
 h     -0.49388107     1.50520966     1.69098847
          17

 c      1.31607750    -0.40870924     0.16016955
 c     -0.03867480    -0.95932165     0.12653214
 c     -1.14257171    -0.10243292    -0.01818671
 c     -1.15123076     1.62381040     0.73758413
 c     -0.37143479     1.32376220    -0.49171000
 c      1.06428900     0.96955360    -0.12263788
 h     -0.04184362    -1.99433349    -0.17573889
 h     -2.16219920     1.94472244     0.75603375
 h     -0.77688157     1.19146596    -1.54562291
 h      1.87245969     1.72061161    -0.03642749
 o      2.39381564    -1.30984533     0.08005939
 h      3.25896396    -0.90982984     0.06491922
 c     -2.45256101    -0.83923816    -0.43515399
 h     -2.39221060    -0.61391694    -1.54259430
 h     -2.39706545    -1.88298274    -0.23856813
 h     -3.33427899    -0.59764553    -0.02193006
 h     -0.54056605     1.52887039     1.68811792
          17

 c      1.31219718    -0.41983991     0.17052962
 c     -0.04149118    -0.95638956     0.11694622
 c     -1.14015319    -0.09554797    -0.01058812
 c     -1.15395680     1.62313422     0.74120662
 c     -0.35925634     1.31631841    -0.50848404
 c      1.05366688     0.97120514    -0.11811302
 h      0.02342285    -2.02770251    -0.13648964
 h     -2.16922014     1.94196413     0.79527468
 h     -0.77849749     1.24161852    -1.55372060
 h      1.84810119     1.72811259    -0.03826035
 o      2.39361594    -1.30933262     0.07388181
 h      3.31348297    -0.88941776     0.07651303
 c     -2.43850212    -0.84197945    -0.43332094
 h     -2.42141776    -0.60572790    -1.51480587
 h     -2.43729979    -1.87319363    -0.26773302
 h     -3.41014787    -0.57766288    -0.01215794
 h     -0.59513943     1.55554985     1.67625911
          17

 c      1.30755489    -0.42936232     0.17891281
 c     -0.04304053    -0.95369878     0.10721828
 c     -1.13743080    -0.08957644    -0.00164986
 c     -1.15541955     1.62039157     0.74285469
 c     -0.34808183     1.30746412    -0.52320142
 c      1.04484478     0.97162756    -0.11365341
 h      0.07858310    -2.06155558    -0.09213217
 h     -2.18492065     1.94442212     0.83177450
 h     -0.77372860     1.30024951    -1.55425207
 h      1.82013263     1.73647574    -0.04155327
 o      2.39292551    -1.30745157     0.06826761
 h      3.35181090    -0.87142788     0.08827242
 c     -2.42413511    -0.84204460    -0.43253862
 h     -2.45822692    -0.60299544    -1.48712149
 h     -2.46899271    -1.88197540    -0.29474628
 h     -3.48560352    -0.54899512    -0.00041559
 h     -0.64892456     1.58298628     1.66440481
          17

 c      1.30228031    -0.43676047     0.18511770
 c     -0.04292766    -0.95212848     0.09766219
 c     -1.13454135    -0.08445585     0.00831247
 c     -1.15664268     1.61575633     0.74156890
 c     -0.33845410     1.29744556    -0.53531609
 c      1.03797179     0.97050602    -0.10929036
 h      0.12031243    -2.08855265    -0.04303703
 h     -2.20412074     1.95034692     0.86279946
 h     -0.76316480     1.36515004    -1.54992881
 h      1.79104183     1.74696246    -0.04539767
 o      2.39244554    -1.30398521     0.06328020
 h      3.36255708    -0.86075876     0.09981420
 c     -2.41136219    -0.83919117    -0.43165893
 h     -2.50062962    -0.60328460    -1.46693048
 h     -2.49185553    -1.90703278    -0.31874901
 h     -3.54083195    -0.51815987     0.00676148
 h     -0.69259261     1.60921868     1.66394383
          17

 c      1.29654750    -0.44167539     0.18898155
 c     -0.04087286    -0.95232568     0.08866065
 c     -1.13161048    -0.08009064     0.01892686
 c     -1.15848409     1.60940037     0.73688821
 c     -0.33077593     1.28646341    -0.54436960
 c      1.03312475     0.96763218    -0.10506227
 h      0.14596026    -2.10367536     0.00947832
 h     -2.22076749     1.95754774     0.88549176
 h     -0.74782543     1.43436534    -1.54394347
 h      1.76335764     1.76068241    -0.04889842
 o      2.39236334    -1.29892239     0.05898027
 h      3.34273253    -0.85875338     0.11068084
 c     -2.40118319    -0.83406342    -0.42998259
 h     -2.54679935    -0.60424013    -1.45953257
 h     -2.50550208    -1.93847111    -0.33966996
 h     -3.56662463    -0.48909853     0.00742394
 h     -0.72034909     1.63313577     1.68198855
          17

 c      1.29057419    -0.44391800     0.19038368
 c     -0.03677374    -0.95462175     0.08062604
 c     -1.12873599    -0.07638082     0.02977837
 c     -1.16119822     1.60145976     0.72933972
 c     -0.32534994     1.27467707    -0.55010043
 c      1.03035177     0.96296804    -0.10100704
 h      0.15395755    -2.10483216     0.06351213
 h     -2.23018398     1.96412508     0.89735275
 h     -0.72856449     1.50617853    -1.53861166
 h      1.73888685     1.77787342    -0.05127873
 o      2.39243511    -1.29241794     0.05540608
 h      3.29642190    -0.86376228     0.12065752
 c     -2.39415399    -0.82748165    -0.42738717
 h     -2.59451841    -0.60463284    -1.46514742
 h     -2.50930626    -1.96517022    -0.35742241
 h     -3.55958446    -0.46422637     0.00181477
 h     -0.73267121     1.65410965     1.71503948
          17

 c      1.28461908    -0.44348175     0.18924814
 c     -0.03073370    -0.95901500     0.07396024
 c     -1.12597496    -0.07324596     0.04042807
 c     -1.16453244     1.59206367     0.72017250
 c     -0.32241565     1.26224653    -0.55252548
 c      1.02969090     0.95668982    -0.09716112
 h      0.14396512    -2.09281845     0.11702041
 h     -2.22987789     1.96880221     0.89662510
 h     -0.70556344     1.57871766    -1.53420270
 h      1.71828065     1.79740849    -0.05193576
 o      2.39188227    -1.28484818     0.05254667
 h      3.23648187    -0.87022714     0.13020723
 c     -2.39059898    -0.82002326    -0.42426376
 h     -2.64060508    -0.60450919    -1.47897011
 h     -2.50292684    -1.97893223    -0.37167593
 h     -3.51964354    -0.44504226    -0.00871640
 h     -0.73418599     1.67125207     1.75154864
          17

 c      1.27897248    -0.44054736     0.18554636
 c     -0.02306595    -0.96516113     0.06901955
 c     -1.12334068    -0.07063977     0.05043224
 c     -1.16802522     1.58132029     0.71066955
 c     -0.32214165     1.24938278    -0.55191821
 c      1.03114309     0.94918119    -0.09356607
 h      0.11689567    -2.07132465     0.16822236
 h     -2.21963538     1.97103705     0.88248191
 h     -0.67835159     1.64951359    -1.52883444
 h      1.70117909     1.81687409    -0.05044901
 o      2.38928221    -1.27689635     0.05030118
 h      3.18642802    -0.86740559     0.14112341
 c     -2.39057437    -0.81198851    -0.42124323
 h     -2.68120496    -0.60448898    -1.49429453
 h     -2.48665495    -1.97546096    -0.38197388
 h     -3.44987043    -0.43215106    -0.02185684
 h     -0.72996054     1.68341111     1.77951896
          17

 c      1.27393550    -0.43547357     0.17930195
 c     -0.01426872    -0.97238156     0.06607879
 c     -1.12081084    -0.06855144     0.05935696
 c     -1.17115563     1.56927794     0.70175574
 c     -0.32457152     1.23636426    -0.54869366
 c      1.03461090     0.94097752    -0.09027862
 h      0.07480044    -2.04687176     0.21601453
 h     -2.20149086     1.97109358     0.85506013
 h     -0.64636024     1.71544313    -1.51950839
 h      1.68679578     1.83322930    -0.04656298
 o      2.38320779    -1.26930700     0.04850027
 h      3.17056190    -0.84356910     0.15617084
 c     -2.39361647    -0.80353235    -0.41899205
 h     -2.71272591    -0.60506650    -1.50557765
 h     -2.46150415    -1.95415606    -0.38786002
 h     -3.35846354    -0.42450672    -0.03364742
 h     -0.72379238     1.68957807     1.79078405
          17

 c      1.26979826    -0.42877025     0.17059809
 c     -0.00496553    -0.97977198     0.06530143
 c     -1.11834026    -0.06699712     0.06679119
 c     -1.17337664     1.55591128     0.69394746
 c     -0.32956423     1.22351198    -0.54327830
 c      1.03984517     0.93268756    -0.08737629
 h      0.02047047    -2.02771894     0.26025871
 h     -2.17956358     1.97006548     0.81534801
 h     -0.60955796     1.77313633    -1.50348054
 h      1.67454151     1.84368153    -0.04016752
 o      2.37384660    -1.26207942     0.04711037
 h      3.18850553    -0.79920729     0.17579498
 c     -2.39833722    -0.79485808    -0.41825619
 h     -2.73265871    -0.60630582    -1.50965083
 h     -2.42916355    -1.91798927    -0.38891093
 h     -3.26288156    -0.41750358    -0.03677001
 h     -0.71809252     1.68912781     1.78151708
          17

 c      1.26682937    -0.42107101     0.15958216
 c      0.00418068    -0.98650857     0.06675554
 c     -1.11586733    -0.06599993     0.07236032
 c     -1.17417540     1.54114220     0.68742074
 c     -0.33676869     1.21113832    -0.53603023
 c      1.04643219     0.92491911    -0.08495529
 h     -0.04311806    -2.02062710     0.30147384
 h     -2.15928157     1.96967123     0.76489397
 h     -0.56876213     1.81961690    -1.47923331
 h      1.66442777     1.84642792    -0.03127809
 o      2.36289769    -1.25442142     0.04631929
 h      3.21670085    -0.74787972     0.19673550
 c     -2.40227492    -0.78637093    -0.42002116
 h     -2.73998675    -0.60778051    -1.50556021
 h     -2.39179735    -1.87363507    -0.38468524
 h     -3.19162794    -0.40112743    -0.01892941
 h     -0.71409740     1.68190374     1.75169449
          17

 c      1.26526196    -0.41309488     0.14646255
 c      0.01251309    -0.99223847     0.07049717
 c     -1.11330984    -0.06556944     0.07574361
 c     -1.17324904     1.52490234     0.68206132
 c     -0.34563325     1.19949696    -0.52721824
 c      1.05382518     0.91821702    -0.08312080
 h     -0.11280614    -2.02672861     0.33971461
 h     -2.14547929     1.97153566     0.70542515
 h     -0.52561833     1.85286275    -1.44690645
 h      1.65720102     1.84109930    -0.02001156
 o      2.35195262    -1.24557752     0.04633809
 h      3.23377363    -0.70292298     0.21518356
 c     -2.40329409    -0.77822429    -0.42509043
 h     -2.73527040    -0.60860016    -1.49419635
 h     -2.35160518    -1.83122068    -0.37464339
 h     -3.16827222    -0.36570161     0.03153731
 h     -0.71183597     1.66831448     1.70499966
          17

 c      1.26525658    -0.40558611     0.13149417
 c      0.01936427    -0.99717906     0.07663827
 c     -1.11057336    -0.06569462     0.07669499
 c     -1.17076182     1.50722307     0.67744363
 c     -0.35544059     1.18874625    -0.51703805
 c      1.06140170     0.91301106    -0.08197111
 h     -0.18455715    -2.04069441     0.37370593
 h     -2.13984046     1.97603366     0.63874955
 h     -0.48239691     1.87218684    -1.40839652
 h      1.65427514     1.82891053    -0.00655195
 o      2.34196203    -1.23515976     0.04728599
 h      3.22886502    -0.67211783     0.22863978
 c     -2.40187479    -0.76930871    -0.43279414
 h     -2.72056249    -0.60750425    -1.47847708
 h     -2.31034649    -1.80203805    -0.35814941
 h     -3.18483016    -0.31623733     0.11028171
 h     -0.70974509     1.64951873     1.64937138
          17

 c      1.26684308    -0.39924170     0.11495484
 c      0.02407709    -1.00181147     0.08530335
 c     -1.10759402    -0.06635772     0.07506025
 c     -1.16748055     1.48828822     0.67278780
 c     -0.36536055     1.17892669    -0.50564279
 c      1.06853196     0.90957907    -0.08157980
 h     -0.25328349    -2.05441900     0.40134461
 h     -2.13971452     1.98157012     0.56721484
 h     -0.44168147     1.87845890    -1.36726766
 h      1.65747918     1.81244262     0.00888823
 o      2.33338288    -1.22310013     0.04918889
 h      3.19935214    -0.65848721     0.23597594
 c     -2.39992319    -0.75808136    -0.44110391
 h     -2.69920531    -0.60303802    -1.46367021
 h     -2.26952019    -1.79268687    -0.33486102
 h     -3.21543656    -0.26821401     0.19890698
 h     -0.70428525     1.62758136     1.59724865
          17

 c      1.26985928    -0.39464279     0.09712156
 c      0.02611164    -1.00651890     0.09653307
 c     -1.10436285    -0.06755713     0.07078749
 c     -1.16456822     1.46841316     0.66715215
 c     -0.37451220     1.16996054    -0.49318396
 c      1.07465669     0.90804228    -0.08197937
 h     -0.31374573    -2.06114371     0.42085302
 h     -2.13969567     1.98512991     0.49419624
 h     -0.40599278     1.87408650    -1.32843833
 h      1.66858644     1.79494875     0.02608266
 o      2.32628948    -1.20961172     0.05198575
 h      3.14921708    -0.66098806     0.23738528
 c     -2.39859800    -0.74415400    -0.44791630
 h     -2.67526144    -0.59388647    -1.45665387
 h     -2.23132102    -1.79998282    -0.30567667
 h     -3.24144655    -0.23328421     0.28041664
 h     -0.69081056     1.60516106     1.56290910
          17

 c      1.27390897    -0.39219474     0.07825637
 c      0.02515560    -1.01141979     0.11022565
 c     -1.10090923    -0.06932567     0.06392924
 c     -1.16304333     1.44802445     0.66008050
 c     -0.38201928     1.16169077    -0.47987493
 c      1.07937201     0.90840392    -0.08314861
 h     -0.36160184    -2.05726531     0.43148481
 h     -2.13454545     1.98362964     0.42387727
 h     -0.37742894     1.86252755    -1.29744683
 h      1.68861611     1.77920534     0.04473485
 o      2.32030170    -1.19525891     0.05550322
 h      3.09030562    -0.67346170     0.23484586
 c     -2.39815964    -0.72824384    -0.45166783
 h     -2.65230821    -0.57944083    -1.46304350
 h     -2.19903247    -1.81349502    -0.27323008
 h     -3.25417108    -0.21659431     0.34413660
 h     -0.66705965     1.58433839     1.55500653
          17

 c      1.27836266    -0.39207733     0.05860586
 c      0.02117739    -1.01635165     0.12612308
 c     -1.09727313    -0.07173372     0.05463721
 c     -1.16330562     1.42765343     0.65217664
 c     -0.38704991     1.15397097    -0.46607667
 c      1.08250093     0.91060771    -0.08500704
 h     -0.39403815    -2.04252559     0.43369264
 h     -2.12124146     1.97499687     0.36046986
 h     -0.35745865     1.84719338    -1.27915308
 h      1.71711248     1.76636399     0.06434498
 o      2.31445757    -1.18106894     0.05941656
 h      3.04434236    -0.68295298     0.23278866
 c     -2.39853657    -0.71134322    -0.45159902
 h     -2.63219809    -0.56031154    -1.48322867
 h     -2.17616244    -1.82232007    -0.24112513
 h     -3.25049251    -0.21925817     0.38414365
 h     -0.63669531     1.56548872     1.57030198
          17

 c      1.28241388    -0.39420457     0.03841359
 c      0.01442967    -1.02089686     0.14381665
 c     -1.09348343    -0.07487107     0.04315305
 c     -1.16519485     1.40784381     0.64481442
 c     -0.38884573     1.14678000    -0.45236783
 c      1.08411362     0.91456084    -0.08742223
 h     -0.41014618    -2.01989045     0.42907981
 h     -2.09960823     1.95861543     0.30748499
 h     -0.34697116     1.83007564    -1.27618503
 h      1.75183515     1.75556297     0.08409511
 o      2.30766988    -1.16825740     0.06334766
 h      3.03545683    -0.67426451     0.23654483
 c     -2.39966159    -0.69423111    -0.44779575
 h     -2.61500156    -0.53823993    -1.51121447
 h     -2.16539018    -1.81906737    -0.21280178
 h     -3.23007749    -0.24020628     0.39753873
 h     -0.60776812     1.54767361     1.59720021
          17

 c      1.28518568    -0.39820993     0.01793511
 c      0.00542428    -1.02440501     0.16276259
 c     -1.08954809    -0.07881240     0.02979439
 c     -1.16833932     1.38901533     0.63941310
 c     -0.38676868     1.14028554    -0.43953255
 c      1.08447655     0.92009978    -0.09023467
 h     -0.41118607    -1.99557529     0.42030887
 h     -2.07216852     1.93538588     0.26728616
 h     -0.34645018     1.81098592    -1.28797962
 h      1.78915983     1.74460506     0.10289046
 o      2.30021672    -1.15723485     0.06722415
 h      3.06607746    -0.64592401     0.24661416
 c     -2.40147819    -0.67742943    -0.44093206
 h     -2.60008269    -0.51540238    -1.53774567
 h     -2.16807455    -1.80048095    -0.19091334
 h     -3.19465663    -0.27673449     0.38398788
 h     -0.58821155     1.52979399     1.62379976
          17

 c      1.28585289    -0.40349687    -0.00255710
 c     -0.00512001    -1.02605044     0.18232256
 c     -1.08545545    -0.08358297     0.01493656
 c     -1.17232781     1.37138506     0.63702189
 c     -0.38038905     1.13480245    -0.42843194
 c      1.08396472     0.92693697    -0.09329332
 h     -0.40050037    -1.97866067     0.41079364
 h     -2.04374781     1.90764284     0.24082365
 h     -0.35601392     1.78801945    -1.31108812
 h      1.82499450     1.73115856     0.11956025
 o      2.29390143    -1.14747034     0.07133272
 h      3.11369746    -0.61201757     0.25784353
 c     -2.40377230    -0.66132629    -0.43203289
 h     -2.58707333    -0.49371363    -1.55433855
 h     -2.18411488    -1.76704151    -0.17715936
 h     -3.14900357    -0.32405203     0.34683939
 h     -0.58337097     1.51116201     1.64198795
          17

 c      1.28376274    -0.40936415    -0.02278341
 c     -0.01640667    -1.02505238     0.20185592
 c     -1.08118901    -0.08913554    -0.00100298
 c     -1.17670592     1.35495822     0.63821484
 c     -0.36960184     1.13068737    -0.41980950
 c      1.08298650     0.93463710    -0.09648630
 h     -0.38235500    -1.97872432     0.40383388
 h     -2.02076156     1.87883944     0.22756419
 h     -0.37527791     1.75880051    -1.34046547
 h      1.85572688     1.71373647     0.13310393
 o      2.29045861    -1.13844511     0.07595888
 h      3.15523589    -0.58597742     0.26522281
 c     -2.40589098    -0.64629142    -0.42255093
 h     -2.57619034    -0.47449776    -1.55545719
 h     -2.21187401    -1.72291533    -0.17225329
 h     -3.10376742    -0.37416337     0.29621153
 h     -0.59578335     1.49151607     1.64781584
          17

 c      1.27854581    -0.41515433    -0.04246354
 c     -0.02777432    -1.02112886     0.22085132
 c     -1.07675599    -0.09533753    -0.01757515
 c     -1.18100235     1.33958537     0.64305495
 c     -0.35472066     1.12824858    -0.41413426
 c      1.08193354     0.94263746    -0.09975958
 h     -0.35958399    -2.00061681     0.40132728
 h     -2.00976142     1.85270072     0.22587729
 h     -0.40323330     1.72160058    -1.37088272
 h      1.87890074     1.69216873     0.14288769
 o      2.29083879    -1.12996173     0.08124124
 h      3.17743714    -0.57447949     0.26617942
 c     -2.40644727    -0.63267635    -0.41460204
 h     -2.56815262    -0.45842250    -1.53914647
 h     -2.24819615    -1.67630771    -0.17587940
 h     -3.07879174    -0.41545584     0.25237808
 h     -0.62550634     1.47091038     1.64105797
          17

 c      1.27019471    -0.42037221    -0.06131017
 c     -0.03881011    -1.01486520     0.23899496
 c     -1.07220572    -0.10196558    -0.03430853
 c     -1.18489561     1.32508335     0.65100854
 c     -0.33649851     1.12770515    -0.41154045
 c      1.08114911     0.95029345    -0.10312352
 h     -0.33221495    -2.04011063     0.40322471
 h     -2.01514308     1.83177581     0.23405447
 h     -0.43826975     1.67590196    -1.39793060
 h      1.89359676     1.66766698     0.14876716
 o      2.29525482    -1.12199951     0.08719400
 h      3.17540840    -0.57897820     0.26005411
 c     -2.40381045    -0.62049884    -0.41034007
 h     -2.56399653    -0.44545541    -1.50741555
 h     -2.28892311    -1.63901853    -0.18675654
 h     -3.09701231    -0.43695775     0.23878007
 h     -0.67010470     1.44967306     1.62537372
          17

 c      1.25907838    -0.42474726    -0.07901505
 c     -0.04921498    -1.00752705     0.25611075
 c     -1.06760194    -0.10871101    -0.05072631
 c     -1.18843881     1.31135653     0.66084654
 c     -0.31605605     1.12918234    -0.41185266
 c      1.08090588     0.95693069    -0.10665041
 h     -0.29895895    -2.08590198     0.40841939
 h     -2.03709770     1.81615260     0.25139884
 h     -0.47833739     1.62248588    -1.41857614
 h      1.90057335     1.64263415     0.15113693
 o      2.30327031    -1.11462858     0.09372677
 h      3.15105085    -0.59695570     0.24756990
 c     -2.39811038    -0.60908551    -0.40980406
 h     -2.56499559    -0.43466316    -1.46697376
 h     -2.33028838    -1.62286756    -0.20317060
 h     -3.15994550    -0.43656265     0.25778469
 h     -0.72435034     1.42844216     1.60910514
          17

 c      1.24588625    -0.42823884    -0.09523982
 c     -0.05862284    -1.00051209     0.27206557
 c     -1.06298890    -0.11521298    -0.06637351
 c     -1.19210343     1.29842813     0.67073924
 c     -0.29474477     1.13271891    -0.41465943
 c      1.08139440     0.96190143    -0.11046357
 h     -0.25941486    -2.12566235     0.41589380
 h     -2.07151355     1.80349875     0.27830810
 h     -0.52119121     1.56325412    -1.43139665
 h      1.90215353     1.62028175     0.15088984
 o      2.31374584    -1.10808835     0.10063436
 h      3.11447078    -0.62115689     0.23085252
 c     -2.39150962    -0.59781495    -0.41070227
 h     -2.57281474    -0.42399287    -1.42918396
 h     -2.37032931    -1.63252540    -0.22407919
 h     -3.24338743    -0.41966040     0.28948237
 h     -0.78067533     1.40810728     1.60511084
          17

 c      1.23152083    -0.43097939    -0.10962540
 c     -0.06657678    -0.99495279     0.28672496
 c     -1.05840005    -0.12112812    -0.08084397
 c     -1.19645848     1.28641274     0.67884583
 c     -0.27397915     1.13827964    -0.41940122
 c      1.08273738     0.96465333    -0.11471547
 h     -0.21474143    -2.15021476     0.42514442
 h     -2.11199749     1.79042805     0.31524002
 h     -0.56465352     1.50091175    -1.43657518
 h      1.90163075     1.60395604     0.14922927
 o      2.32475020    -1.10294804     0.10759879
 h      3.08657640    -0.63798497     0.21342076
 c     -2.38611338    -0.58701399    -0.41062195
 h     -2.58941006    -0.41067156    -1.40688143
 h     -2.40848539    -1.66143019    -0.24962525
 h     -3.32249537    -0.39206796     0.31567425
 h     -0.83202738     1.38925834     1.62593975
          17

 c      1.21696897    -0.43318759    -0.12181696
 c     -0.07260774    -0.99157810     0.29994548
 c     -1.05388454    -0.12619049    -0.09379579
 c     -1.20169067     1.27550567     0.68432015
 c     -0.25508271     1.14576813    -0.42546352
 c      1.08503670     0.96481708    -0.11955325
 h     -0.16722555    -2.15468172     0.43611792
 h     -2.15227353     1.77398118     0.36166480
 h     -0.60681573     1.43858542    -1.43567435
 h      1.90213184     1.59620010     0.14730719
 o      2.33411450    -1.09991766     0.11431729
 h      3.09181263    -0.63165164     0.19832789
 c     -2.38326279    -0.57761080    -0.40832873
 h     -2.61582639    -0.39260503    -1.40720989
 h     -2.44412125    -1.69650945    -0.28018444
 h     -3.38228240    -0.35801934     0.32741894
 h     -0.87602665     1.37126206     1.67401044
          17

 c      1.20318074    -0.43508551    -0.13149891
 c     -0.07632240    -0.99068366     0.31157302
 c     -1.04952453    -0.13024934    -0.10495113
 c     -1.20752570     1.26592942     0.68769683
 c     -0.23916743     1.15504872    -0.43225790
 c      1.08842884     0.96229069    -0.12508135
 h     -0.11969280    -2.13842433     0.44909569
 h     -2.18761270     1.75238438     0.41575927
 h     -0.64615217     1.37935790    -1.43116786
 h      1.90525139     1.59780028     0.14578783
 o      2.34116027    -1.09892165     0.12073312
 h      3.13220001    -0.59984748     0.18476536
 c     -2.38386602    -0.57038158    -0.40403448
 h     -2.65052244    -0.36971108    -1.42619697
 h     -2.47610052    -1.72542133    -0.31536694
 h     -3.41528680    -0.32058904     0.32187662
 h     -0.91493943     1.35232829     1.73801259
          17

 c      1.19099645    -0.43687086    -0.13842137
 c     -0.07745714    -0.99210359     0.32143360
 c     -1.04544637    -0.13327231    -0.11408689
 c     -1.21354723     1.25780833     0.69017456
 c     -0.22706369     1.16596110    -0.43927726
 c      1.09308987     0.95727116    -0.13134422
 h     -0.07503804    -2.10513227     0.46469751
 h     -2.21528311     1.72518425     0.47469755
 h     -0.68148342     1.32585823    -1.42573319
 h      1.91036547     1.60738662     0.14458666
 o      2.34696877    -1.09892439     0.12694585
 h      3.18374560    -0.55670514     0.16969142
 c     -2.38859139    -0.56564466    -0.39885878
 h     -2.68943198    -0.34368285    -1.45223815
 h     -2.50324877    -1.73992107    -0.35393288
 h     -3.41836769    -0.28219799     0.29928527
 h     -0.95155842     1.33077303     1.80127420
          17

 c      1.18112361    -0.43872859    -0.14241055
 c     -0.07590653    -0.99516957     0.32931738
 c     -1.04182639    -0.13532824    -0.12103037
 c     -1.21939413     1.25109769     0.69283985
 c     -0.21929436     1.17831125    -0.44611616
 c      1.09915763     0.95020650    -0.13834201
 h     -0.03578088    -2.06327139     0.48402476
 h     -2.23456568     1.69310912     0.53511138
 h     -0.71180497     1.28010355    -1.42157920
 h      1.91517270     1.62190148     0.14298005
 o      2.35270241    -1.09889568     0.13298033
 h      3.22294895    -0.51706954     0.15156931
 c     -2.39777117    -0.56332349    -0.39406261
 h     -2.72776232    -0.31675089    -1.47370852
 h     -2.52480327    -1.73611156    -0.39414538
 h     -3.39136943    -0.24481580     0.26173101
 h     -0.98678990     1.30582436     1.85031075
          17

 c      1.17413286    -0.44083807    -0.14337226
 c     -0.07174267    -0.99875045     0.33497034
 c     -1.03888686    -0.13655774    -0.12566366
 c     -1.22475655     1.24559845     0.69640108
 c     -0.21607683     1.19185061    -0.45246450
 c      1.10661278     0.94169800    -0.14606435
 h     -0.00357326    -2.02578116     0.50883690
 h     -2.24661120     1.65783268     0.59351826
 h     -0.73615782     1.24353398    -1.42007735
 h      1.91698797     1.63762456     0.13998414
 o      2.35892828    -1.09821676     0.13877739
 h      3.23725025    -0.48970511     0.13052712
 c     -2.41121296    -0.56307724    -0.39070335
 h     -2.76150488    -0.29081218    -1.48303765
 h     -2.54066497    -1.71400381    -0.43410385
 h     -3.33763679    -0.20969625     0.21333956
 h     -1.01976543     1.27757381     1.87725411
          17

 c      1.17045947    -0.44336656    -0.14129443
 c     -0.06520622    -1.00159121     0.33813148
 c     -1.03687799    -0.13713544    -0.12793559
 c     -1.22934529     1.24100906     0.70118950
 c     -0.21734747     1.20625987    -0.45808611
 c      1.11520142     0.93239778    -0.15451648
 h      0.02103597    -2.00638731     0.54131479
 h     -2.25406881     1.62164505     0.64668611
 h     -0.75367281     1.21713304    -1.42175822
 h      1.91391930     1.65118711     0.13474388
 o      2.36574752    -1.09661093     0.14425291
 h      3.22277021    -0.47824682     0.10742640
 c     -2.42797411    -0.56442611    -0.38970845
 h     -2.78795610    -0.26712713    -1.47712185
 h     -2.55156927    -1.67750068    -0.47199614
 h     -3.26633903    -0.17622541     0.16170328
 h     -1.04853818     1.24666436     1.87921613
          17

 c      1.17040630    -0.44645579    -0.13624799
 c     -0.05663051    -1.00301729     0.33866546
 c     -1.03604402    -0.13723108    -0.12787705
 c     -1.23291766     1.23698914     0.70717834
 c     -0.22280656     1.22114696    -0.46279305
 c      1.12443593     0.92292389    -0.16372645
 h      0.03802025    -2.01166865     0.58273314
 h     -2.26032139     1.58700292     0.69191253
 h     -0.76373887     1.20156851    -1.42655299
 h      1.90549335     1.66025622     0.12678166
 o      2.37292300    -1.09407672     0.14933807
 h      3.18216512    -0.48218476     0.08322218
 c     -2.44614940    -0.56693142    -0.39208730
 h     -2.80572164    -0.24621833    -1.45662617
 h     -2.55920556    -1.63480394    -0.50636165
 h     -3.19545996    -0.13954236     0.11987797
 h     -1.07053212     1.21402192     1.85758672
          17

 c      1.17414135    -0.45020793    -0.12838171
 c     -0.04635436    -1.00338996     0.33672426
 c     -1.03656794    -0.13698637    -0.12560780
 c     -1.23535503     1.23322801     0.71394543
 c     -0.23197672     1.23606297    -0.46642973
 c      1.13365603     0.91379292    -0.17373668
 h      0.04701430    -2.03593822     0.63166830
 h     -2.26832005     1.55604418     0.72720138
 h     -0.76618577     1.19728394    -1.43409456
 h      1.89279018     1.66388615     0.11610528
 o      2.37983146    -1.09094534     0.15401794
 h      3.12537022    -0.49586571     0.05831762
 c     -2.46323084    -0.57030175    -0.39881141
 h     -2.81466343    -0.22771816    -1.42546926
 h     -2.56613104    -1.59825771    -0.53639246
 h     -3.14846292    -0.08972776     0.10465115
 h     -1.08274520     1.18061965     1.81821559
          17

 c      1.18168345    -0.45466914    -0.11791114
 c     -0.03473887    -1.00371024     0.33274492
 c     -1.03851231    -0.13651986    -0.12132455
 c     -1.23674075     1.22951358     0.72060509
 c     -0.24426438     1.25053044    -0.46887120
 c      1.14211461     0.90537200    -0.18458820
 h      0.04750838    -2.06595459     0.68395212
 h     -2.27936382     1.53025468     0.75137863
 h     -0.76139104     1.20452135    -1.44394103
 h      1.87823754     1.66259720     0.10320975
 o      2.38534746    -1.08801956     0.15839870
 h      3.07156929    -0.50625046     0.03143825
 c     -2.47775099    -0.57385483    -0.40980825
 h     -2.81598131    -0.21011029    -1.39062184
 h     -2.57521058    -1.58149998    -0.56199038
 h     -3.13598388    -0.02155254     0.12423619
 h     -1.08187710     1.14716622     1.77215062
          17

 c      1.19287656    -0.45980380    -0.10510831
 c     -0.02223363    -1.00492647     0.32728556
 c     -1.04180941    -0.13595015    -0.11527287
 c     -1.23737448     1.22578523     0.72587330
 c     -0.25901796     1.26407469    -0.47003453
 c      1.14906659     0.89786050    -0.19630166
 h      0.03959338    -2.08899146     0.73444261
 h     -2.29246673     1.51041969     0.76421602
 h     -0.75027469     1.22330804    -1.45567807
 h      1.86511371     1.65815246     0.08896919
 o      2.38819110    -1.08639105     0.16274796
 h      3.04394790    -0.49596453    -0.00104667
 c     -2.49017918    -0.57614594    -0.42330156
 h     -2.81229579    -0.19055573    -1.36158809
 h     -2.58858476    -1.59240309    -0.58304895
 h     -3.14621104     0.05366286     0.16886338
 h     -1.06459586     1.11374405     1.73493364
          17

 c      1.20736661    -0.46545889    -0.09029680
 c     -0.00938534    -1.00759980     0.32087722
 c     -1.04630366    -0.13541611    -0.10772581
 c     -1.23766366     1.22211426     0.72859041
 c     -0.27557665     1.27625068    -0.46990395
 c      1.15385643     0.89131687    -0.20885405
 h      0.02417230    -2.09667981     0.77861135
 h     -2.30475848     1.49679638     0.76651842
 h     -0.73417713     1.25343400    -1.46887223
 h      1.85673454     1.65291528     0.07437962
 o      2.38823972    -1.08637536     0.16725295
 h      3.04913760    -0.46060455    -0.04125507
 c     -2.50147506    -0.57628366    -0.43703685
 h     -2.80708088    -0.16546682    -1.34817747
 h     -2.60682671    -1.62663402    -0.59851494
 h     -3.16288279     0.11783998     0.22198276
 h     -1.02844213     1.07998948     1.72058356
          17

 c      1.22459808    -0.47134400    -0.07384753
 c      0.00321360    -1.01188416     0.31395541
 c     -1.05178361    -0.13507926    -0.09898265
 c     -1.23786877     1.21855466     0.72861389
 c     -0.29330401     1.28666360    -0.46856405
 c      1.15600993     0.88573181    -0.22215183
 h      0.00271809    -2.08525194     0.81322315
 h     -2.31272518     1.48932686     0.76001269
 h     -0.71464221     1.29441772    -1.48288504
 h      1.85543829     1.64882850     0.06017292
 o      2.38690990    -1.08704539     0.17171736
 h      3.07102973    -0.41646869    -0.08492383
 c     -2.51221267    -0.57453199    -0.44951396
 h     -2.80299492    -0.13255474    -1.35595813
 h     -2.62910728    -1.67045029    -0.60686342
 h     -3.17672320     0.15830918     0.27093653
 h     -0.97385036     1.04656845     1.73130520
          17

 c      1.24381071    -0.47704731    -0.05617228
 c      0.01500117    -1.01758732     0.30683157
 c     -1.05799727    -0.13510404    -0.08937250
 c     -1.23788022     1.21500161     0.72700651
 c     -0.31160945     1.29498211    -0.46622577
 c      1.15531447     0.88110708    -0.23600932
 h     -0.02304192    -2.05492060     0.83658979
 h     -2.31362172     1.48781743     0.74701180
 h     -0.69317348     1.34547679    -1.49661166
 h      1.86174599     1.64644709     0.04645251
 o      2.38582947    -1.08736447     0.17579403
 h      3.09146697    -0.38252573    -0.12507840
 c     -2.52273527    -0.57149322    -0.46027796
 h     -2.80035068    -0.09319771    -1.38245844
 h     -2.65401187    -1.70910951    -0.60731772
 h     -3.18414119     0.16904829     0.30806142
 h     -0.90564961     1.01640162     1.75554861
          17

 c      1.26403174    -0.48207718    -0.03771315
 c      0.02551490    -1.02420079     0.29966292
 c     -1.06466993    -0.13562639    -0.07925179
 c     -1.23727640     1.21124597     0.72521767
 c     -0.32996001     1.30094781    -0.46322556
 c      1.15183835     0.87748619    -0.25015036
 h     -0.05142021    -2.00964684     0.84889232
 h     -2.30640402     1.49206473     0.73003812
 h     -0.67107879     1.40549277    -1.50830200
 h      1.87417923     1.64468697     0.03259300
 o      2.38617883    -1.08683379     0.17925829
 h      3.10045604    -0.36989988    -0.15641226
 c     -2.53331150    -0.56749263    -0.46960023
 h     -2.79757606    -0.05230891    -1.41875470
 h     -2.68011907    -1.73193707    -0.60024658
 h     -3.18425111     0.14843790     0.32905489
 h     -0.83156681     0.99355184     1.77781714
          17

 c      1.28409670    -0.48591225    -0.01892751
 c      0.03444606    -1.03089724     0.29241014
 c     -1.07152855    -0.13672469    -0.06899920
 c     -1.23553754     1.20709835     0.72439290
 c     -0.34788093     1.30438244    -0.45999829
 c      1.14587276     0.87491863    -0.26423802
 h     -0.08111630    -1.95729812     0.85271603
 h     -2.29197689     1.50193198     0.71155553
 h     -0.64945200     1.47296723    -1.51562437
 h      1.88985071     1.64147512     0.01746890
 o      2.38875268    -1.08542887     0.18205127
 h      3.09493073    -0.38259082    -0.17609958
 c     -2.54409183    -0.56259869    -0.47797495
 h     -2.79289609    -0.01580668    -1.45464099
 h     -2.70618576    -1.73317523    -0.58691506
 h     -3.17745741     0.09787569     0.33195613
 h     -0.75940406     0.98143818     1.78681936
          17

 c      1.30273105    -0.48805509    -0.00026724
 c      0.04167246    -1.03658380     0.28482100
 c     -1.07832972    -0.13840571    -0.05900677
 c     -1.23219534     1.20244508     0.72523481
 c     -0.36494946     1.30519299    -0.45702773
 c      1.13783487     0.87339662    -0.27791848
 h     -0.11162857    -1.90919415     0.85331372
 h     -2.27282079     1.51735031     0.69381386
 h     -0.62925573     1.54600235    -1.51602314
 h      1.90543079     1.63479892    -0.00016053
 o      2.39403272    -1.08346016     0.18426366
 h      3.07692980    -0.41927673    -0.18374976
 c     -2.55501535    -0.55684719    -0.48586160
 h     -2.78538274     0.01156885    -1.48220217
 h     -2.73116070    -1.71149603    -0.56923382
 h     -3.16545893     0.02174289     0.31735017
 h     -0.69542736     0.98210950     1.77703179
          17

 c      1.31870270    -0.48809155     0.01784558
 c      0.04724100    -1.04017676     0.27655583
 c     -1.08489006    -0.14059839    -0.04966649
 c     -1.22691844     1.19725855     0.72808761
 c     -0.38079042     1.30336757    -0.45479065
 c      1.12817608     0.87281310    -0.29085997
 h     -0.14330447    -1.87708951     0.85721550
 h     -2.25206501     1.53822136     0.67877309
 h     -0.61141844     1.62237237    -1.50723449
 h      1.91800573     1.62353401    -0.02133771
 o      2.40208022    -1.08154872     0.18616593
 h      3.05402042    -0.47310461    -0.18215481
 c     -2.56569260    -0.55039899    -0.49376618
 h     -2.77512582     0.02704443    -1.49670091
 h     -2.75419486    -1.66991114    -0.54968708
 h     -3.15244460    -0.07169325     0.29002235
 h     -0.64392894     0.99625905     1.74760769
          17

 c      1.33102993    -0.48574570     0.03503971
 c      0.05124270    -1.04112094     0.26752401
 c     -1.09111394    -0.14315850    -0.04135057
 c     -1.21960361     1.19161223     0.73299663
 c     -0.39508008     1.29896497    -0.45370774
 c      1.11731233     0.87295599    -0.30278126
 h     -0.17625988    -1.86724366     0.86828766
 h     -2.23218608     1.56419937     0.66809317
 h     -0.59688030     1.69967224    -1.48775714
 h      1.92563247     1.60783080    -0.04674169
 o      2.41230374    -1.08067237     0.18829718
 h      3.04116725    -0.53029608    -0.17890331
 c     -2.57525021    -0.54354801    -0.50248833
 h     -2.76308912     0.02986639    -1.49637354
 h     -2.77473567    -1.61644850    -0.53134857
 h     -3.14697968    -0.16968063     0.26157552
 h     -0.60701059     1.02335021     1.70152573
          17

 c      1.33918201    -0.48091476     0.05100086
 c      0.05364639    -1.03970634     0.25815633
 c     -1.09700941    -0.14588282    -0.03438734
 c     -1.21048573     1.18570318     0.73967873
 c     -0.40755719     1.29209934    -0.45410890
 c      1.10556969     0.87353156    -0.31347152
 h     -0.20876950    -1.87673499     0.88444782
 h     -2.21391791     1.59439607     0.66316036
 h     -0.58656724     1.77551277    -1.45713930
 h      1.92761665     1.58913542    -0.07664763
 o      2.42352028    -1.08193815     0.19141419
 h      3.05802153    -0.57336026    -0.18552985
 c     -2.58238054    -0.53643555    -0.51305937
 h     -2.75096588     0.02133698    -1.48245841
 h     -2.79269375    -1.56468435    -0.51775558
 h     -3.16141625    -0.25796184     0.24951319
 h     -0.58395159     1.06167431     1.64570698
          17

 c      1.34316655    -0.47368143     0.06546217
 c      0.05429054    -1.03677997     0.24925001
 c     -1.10267601    -0.14851937    -0.02904062
 c     -1.20022380     1.17984052     0.74744646
 c     -0.41803394     1.28291954    -0.45621354
 c      1.09314571     0.87420689    -0.32280133
 h     -0.23731779    -1.89669418     0.89932670
 h     -2.19610150     1.62721690     0.66506335
 h     -0.58131360     1.84774112    -1.41603589
 h      1.92455958     1.56996372    -0.11098068
 o      2.43500162    -1.08565142     0.19588418
 h      3.11170330    -0.59592304    -0.20757377
 c     -2.58612316    -0.52864844    -0.52566838
 h     -2.74105972     0.00517759    -1.45997916
 h     -2.80839896    -1.53116389    -0.51231375
 h     -3.20294582    -0.32853567     0.26467915
 h     -0.57009299     1.10855210     1.59164871
          17

 c      1.34343755    -0.46432065     0.07820471
 c      0.05303092    -1.03324037     0.24159642
 c     -1.10826641    -0.15076425    -0.02549792
 c     -1.18985014     1.17434584     0.75527140
 c     -0.42639676     1.27158969    -0.46012666
 c      1.08011179     0.87466421    -0.33071945
 h     -0.25822300    -1.91799994     0.90642824
 h     -2.17661833     1.66055015     0.67446157
 h     -0.58176851     1.91460695    -1.36605008
 h      1.91810536     1.55344814    -0.14947979
 o      2.44726015    -1.09093293     0.20122105
 h      3.18533082    -0.60897971    -0.23700189
 c     -2.58676642    -0.51978107    -0.53858965
 h     -2.73613293    -0.01205778    -1.43867544
 h     -2.82169661    -1.52702936    -0.51743653
 h     -3.26419146    -0.38179712     0.29870209
 h     -0.55658935     1.16114133     1.55448170
          17

 c      1.34069695    -0.45330028     0.08908117
 c      0.04986704    -1.02977072     0.23576071
 c     -1.11394707    -0.15227076    -0.02386577
 c     -1.18034388     1.16940163     0.76229664
 c     -0.43259720     1.25828461    -0.46584766
 c      1.06647247     0.87466412    -0.33723857
 h     -0.26889846    -1.93420212     0.90148794
 h     -2.15371408     1.69223701     0.69136759
 h     -0.58830770     1.97479712    -1.30942856
 h      1.91028524     1.54264492    -0.19194620
 o      2.46104314    -1.09670692     0.20670173
 h      3.25577698    -0.62530053    -0.26208679
 c     -2.58541073    -0.51055645    -0.54916278
 h     -2.73901934    -0.02206926    -1.43141234
 h     -2.83066494    -1.54997871    -0.53422425
 h     -3.33020839    -0.42012360     0.33392341
 h     -0.53443066     1.21767315     1.54682289
          17

 c      1.33571002    -0.44124310     0.09803361
 c      0.04497639    -1.02678602     0.23203843
 c     -1.11986674    -0.15269611    -0.02417048
 c     -1.17190506     1.16505417     0.76861907
 c     -0.43664435     1.24320548    -0.47328293
 c      1.05226116     0.87411271    -0.34242354
 h     -0.26821891    -1.94197264     0.88282552
 h     -2.12695405     1.72058245     0.71503681
 h     -0.60096989     2.02732658    -1.24866990
 h      1.90251376     1.53968120    -0.23841635
 o      2.47656054    -1.10225089     0.21186289
 h      3.30763695    -0.65107836    -0.27542565
 c     -2.58316801    -0.50246317    -0.55551262
 h     -2.75150827    -0.01911145    -1.44700931
 h     -2.83209690    -1.58712758    -0.56253946
 h     -3.38866694    -0.44493938     0.35680474
 h     -0.50234549     1.27708209     1.56944502
          17

 c      1.32918933    -0.42885503     0.10508913
 c      0.03869450    -1.02443259     0.23047398
 c     -1.12613082    -0.15175645    -0.02636088
 c     -1.16383091     1.16139668     0.77529824
 c     -0.43861212     1.22660656    -0.48225678
 c      1.03763020     0.87310634    -0.34639315
 h     -0.25648967    -1.94095020     0.85109062
 h     -2.09740751     1.74464177     0.74410994
 h     -0.61942838     2.07130713    -1.18616755
 h      1.89467983     1.54504998    -0.28909101
 o      2.49352601    -1.10715258     0.21651819
 h      3.33381231    -0.68726638    -0.27421676
 c     -2.58096797    -0.49656317    -0.55742993
 h     -2.77282962    -0.00444637    -1.48216676
 h     -2.82327182    -1.62411565    -0.60106486
 h     -3.43192431    -0.45723326     0.36029327
 h     -0.46812870     1.33678473     1.61098454
          17

 c      1.32174423    -0.41685262     0.11034332
 c      0.03148303    -1.02256549     0.23087439
 c     -1.13278423    -0.14925449    -0.03030889
 c     -1.15516272     1.15860353     0.78354963
 c     -0.43865907     1.20881211    -0.49252316
 c      1.02288435     0.87192452    -0.34933344
 h     -0.23538059    -1.93387498     0.80912959
 h     -2.06719282     1.76421509     0.77691149
 h     -0.64299943     2.10572207    -1.12402973
 h      1.88495049     1.55745319    -0.34401785
 o      2.51131417    -1.11122599     0.22069898
 h      3.33372180    -0.73150494    -0.25925084
 c     -2.57958643    -0.49313861    -0.55600127
 h     -2.79965666     0.01526782    -1.52372161
 h     -2.80288560    -1.65031377    -0.64757580
 h     -3.45574494    -0.45808672     0.34186344
 h     -0.44135038     1.39238459     1.65724013
          17

 c      1.31387332    -0.40590385     0.11394133
 c      0.02388967    -1.02071597     0.23282189
 c     -1.13980552    -0.14508317    -0.03581111
 c     -1.14518717     1.15681389     0.79419402
 c     -0.43704473     1.19020757    -0.50378065
 c      1.00844226     0.87096469    -0.35150752
 h     -0.20780203    -1.92691552     0.76186665
 h     -2.03878929     1.77962407     0.81170679
 h     -0.67069158     2.12939311    -1.06411236
 h      1.87046201     1.57429885    -0.40273512
 o      2.52894991    -1.11451159     0.22467974
 h      3.31377566    -0.77847313    -0.23525784
 c     -2.57957765    -0.49204669    -0.55267616
 h     -2.82777687     0.03310177    -1.55782494
 h     -2.77102044    -1.65957018    -0.69937232
 h     -3.45835018    -0.44879984     0.30201830
 h     -0.42810406     1.43930781     1.69759854
          17

 c      1.30597859    -0.39658113     0.11605960
 c      0.01647360    -1.01815329     0.23575048
 c     -1.14711126    -0.13921895    -0.04259391
 c     -1.13355157     1.15607225     0.80759244
 c     -0.43413088     1.17120733    -0.51569156
 c      0.99475848     0.87064639    -0.35324647
 h     -0.17735889    -1.92899958     0.71542484
 h     -2.01437147     1.79135851     0.84682520
 h     -0.70130687     2.14120635    -1.00814770
 h      1.84844661     1.59255156    -0.46411972
 o      2.54495504    -1.11731689     0.22907952
 h      3.28989128    -0.81939624    -0.21248456
 c     -2.58114617    -0.49299823    -0.54877942
 h     -2.85349182     0.04453598    -1.57515851
 h     -2.72886989    -1.64956048    -0.75365282
 h     -3.44062596    -0.43090475     0.24411504
 h     -0.43043251     1.47389379     1.72594763
          17

 c      1.29838243    -0.38931461     0.11688589
 c      0.00967751    -1.01420825     0.23915771
 c     -1.15456913    -0.13171065    -0.05032427
 c     -1.12024427     1.15633984     0.82373612
 c     -0.43036744     1.15221474    -0.52790136
 c      0.98225202     0.87131692    -0.35491682
 h     -0.14711519    -1.94818993     0.67468671
 h     -1.99531496     1.79972155     0.88068254
 h     -0.73358856     2.14049702    -0.95785448
 h      1.81719160     1.60953618    -0.52650696
 o      2.55748066    -1.12012247     0.23480372
 h      3.28547374    -0.84363773    -0.20573679
 c     -2.58397894    -0.49561942    -0.54553145
 h     -2.87407466     0.04762006    -1.57142858
 h     -2.67852741    -1.62132051    -0.80781435
 h     -3.40768269    -0.40607037     0.17545486
 h     -0.44721571     1.49368595     1.73985062
          17

 c      1.29133237    -0.38435104     0.11659960
 c      0.00372034    -1.00879574     0.24284822
 c     -1.16201448    -0.12266361    -0.05862553
 c     -1.10557909     1.15750350     0.84229191
 c     -0.42626579     1.13358641    -0.54005456
 c      0.97125709     0.87318006    -0.35687504
 h     -0.11847873    -1.98575547     0.64055564
 h     -1.98199181     1.80464632     0.91178864
 h     -0.76637584     2.12744881    -0.91499912
 h      1.77657508     1.62350288    -0.58799246
 o      2.56553049    -1.12310489     0.24233743
 h      3.31220795    -0.84640350    -0.22312919
 c     -2.58703211    -0.49945922    -0.54422684
 h     -2.88777741     0.04255414    -1.54659860
 h     -2.62280448    -1.57922992    -0.85978589
 h     -3.37145939    -0.37564074     0.10902425
 h     -0.47468899     1.49759493     1.74018774
          17

 c      1.28500490    -0.38174564     0.11535998
 c     -0.00137018    -1.00259976     0.24692793
 c     -1.16925598    -0.11222973    -0.06709609
 c     -1.09020227     1.15934303     0.86255664
 c     -0.42236000     1.11560555    -0.55180624
 c      0.96199615     0.87625438    -0.35942171
 h     -0.09157019    -2.03408675     0.61019355
 h     -1.97387081     1.80577813     0.93882266
 h     -0.79875072     2.10340337    -0.88140220
 h      1.72821979     1.63394524    -0.64680188
 o      2.56993886    -1.12582165     0.25110648
 h      3.35452258    -0.83368889    -0.25596027
 c     -2.58855522    -0.50405046    -0.54614493
 h     -2.89385397     0.03162161    -1.50464147
 h     -2.56491841    -1.53107568    -0.90846341
 h     -3.35081236    -0.33982684     0.06265751
 h     -0.50630679     1.48629693     1.73176104
          17

 c      1.27952328    -0.38139988     0.11330543
 c     -0.00563439    -0.99666955     0.25156153
 c     -1.17606598    -0.10061260    -0.07532536
 c     -1.07508923     1.16147584     0.88336847
 c     -0.41915434     1.09847029    -0.56283461
 c      0.95457141     0.88036700    -0.36276741
 h     -0.06646462    -2.08137568     0.58002859
 h     -1.96977177     1.80274202     0.96079867
 h     -0.83015778     2.07095542    -0.85886094
 h      1.67533782     1.64168279    -0.70163707
 o      2.57211525    -1.12766798     0.26015246
 h      3.38898707    -0.81465526    -0.28951134
 c     -2.58705915    -0.50893208    -0.55167489
 h     -2.89284763     0.01958046    -1.45394967
 h     -2.50791645    -1.48729508    -0.95408170
 h     -3.36058576    -0.29864216     0.04940011
 h     -0.53248024     1.46271785     1.72435539
          17

 c      1.27497535    -0.38311214     0.11055704
 c     -0.00910894    -0.99192587     0.25679349
 c     -1.18217790    -0.08809283    -0.08290556
 c     -1.06140523     1.16338975     0.90319481
 c     -0.41707134     1.08230818    -0.57285832
 c      0.94897557     0.88518608    -0.36701889
 h     -0.04375915    -2.11726087     0.54793988
 h     -1.96812765     1.79543492     0.97726950
 h     -0.86044277     2.03370441    -0.84900275
 h      1.62224059     1.64864351    -0.75188497
 o      2.57296605    -1.12822504     0.26878522
 h      3.40082942    -0.79573323    -0.31347206
 c     -2.58265620    -0.51355499    -0.55935754
 h     -2.88711269     0.01396615    -1.40728364
 h     -2.45408008    -1.45815467    -0.99787848
 h     -3.39598788    -0.25611277     0.06562935
 h     -0.54185650     1.43151953     1.73178085
          17

 c      1.27141903    -0.38661909     0.10722218
 c     -0.01181600    -0.98893938     0.26252279
 c     -1.18731982    -0.07506526    -0.08944032
 c     -1.05004141     1.16469012     0.92077021
 c     -0.41641705     1.06722335    -0.58166266
 c      0.94512638     0.89029579    -0.37219536
 h     -0.02443118    -2.13528784     0.51357840
 h     -1.96724751     1.78423050     0.98846385
 h     -0.88971013     1.99559659    -0.85309521
 h      1.57347455     1.65722975    -0.79754295
 o      2.57285228    -1.12726422     0.27663747
 h      3.38429145    -0.78038951    -0.32281822
 c     -2.57653205    -0.51753314    -0.56677747
 h     -2.88057656     0.02362742    -1.37865627
 h     -2.40506956    -1.44902621    -1.04045537
 h     -3.43883933    -0.22035753     0.09678736
 h     -0.52644693     1.39618835     1.76456980
          17

 c      1.26887781    -0.39162798     0.10340020
 c     -0.01376624    -0.98790117     0.26854065
 c     -1.19125782    -0.06205740    -0.09455187
 c     -1.04105137     1.16534040     0.93598384
 c     -0.41737015     1.05336930    -0.58912768
 c      0.94291933     0.89530457    -0.37827839
 h     -0.00956698    -2.13318275     0.47792547
 h     -1.96567855     1.77009224     0.99528248
 h     -0.91795436     1.95994900    -0.87181498
 h      1.53275093     1.66930172    -0.83877544
 o      2.57174911    -1.12469965     0.28359054
 h      3.34001923    -0.76984676    -0.31662484
 c     -2.56973510    -0.52086317    -0.57239173
 h     -2.87625359     0.05375654    -1.37561867
 h     -2.36279078    -1.45756859    -1.08011579
 h     -3.47335201    -0.19864067     0.12969457
 h     -0.48788843     1.35620791     1.81976098
          17

 c      1.26733175    -0.39784244     0.09919175
 c     -0.01496071    -0.98863084     0.27456742
 c     -1.19382191    -0.04970422    -0.09788906
 c     -1.03371852     1.16547755     0.94976166
 c     -0.41999038     1.04101977    -0.59524259
 c      0.94226852     0.89994346    -0.38527343
 h     -0.00017410    -2.11277762     0.44285684
 h     -1.96259946     1.75457946     0.99916053
 h     -0.94460218     1.92850348    -0.90498417
 h      1.50214958     1.68521571    -0.87530116
 o      2.56927757    -1.12059922     0.28978707
 h      3.27462674    -0.76290755    -0.29827991
 c     -2.56300196    -0.52350794    -0.57626271
 h     -2.87349334     0.10095807    -1.39354506
 h     -2.32969447    -1.47601149    -1.11326693
 h     -3.49054333    -0.19509828     0.15605914
 h     -0.43623058     1.30914733     1.88237646
          17

 c      1.26670501    -0.40497901     0.09470965
 c     -0.01539731    -0.99055853     0.28027856
 c     -1.19492188    -0.03868917    -0.09914066
 c     -1.02712896     1.16510449     0.96313299
 c     -0.42422749     1.03059171    -0.60010489
 c      0.94310332     0.90409784    -0.39323947
 h      0.00294683    -2.08030973     0.41082583
 h     -1.95799358     1.73968712     1.00184085
 h     -0.96827180     1.90103475    -0.95135186
 h      1.48203474     1.70354999    -0.90608354
 o      2.56462343    -1.11526509     0.29574689
 h      3.20217149    -0.75469542    -0.27736225
 c     -2.55686180    -0.52516036    -0.57939497
 h     -2.86907897     0.15530581    -1.42027248
 h     -2.30810661    -1.49565120    -1.13623092
 h     -3.48643515    -0.21122750     0.17128880
 h     -0.38297553     1.25421433     1.93639567
          17

 c      1.26685277    -0.41276775     0.09008192
 c     -0.01508700    -0.99271923     0.28533443
 c     -1.19455002    -0.02967536    -0.09805458
 c     -1.02054667     1.16405050     0.97670282
 c     -0.42991729     1.02259392    -0.60390556
 c      0.94532447     0.90775785    -0.40226501
 h     -0.00070363    -2.04660826     0.38451959
 h     -1.95244123     1.72750345     1.00513550
 h     -0.98697215     1.87576738    -1.00855844
 h      1.47161538     1.72169731    -0.92958927
 o      2.55662508    -1.10927424     0.30238707
 h      3.14307312    -0.73611286    -0.26995961
 c     -2.55158413    -0.52545929    -0.58281183
 h     -2.86018000     0.20640675    -1.44432225
 h     -2.29948214    -1.50970538    -1.14658062
 h     -3.46033393    -0.24668469     0.17328221
 h     -0.33686210     1.19283124     1.97098615
          17

 c      1.26755760    -0.42093965     0.08543930
 c     -0.01406831    -0.99392440     0.28943183
 c     -1.19276594    -0.02323787    -0.09445782
 c     -1.01351058     1.16207918     0.99063671
 c     -0.43677575     1.01752398    -0.60689829
 c      0.94875795     0.91093257    -0.41241197
 h     -0.01132300    -2.02520840     0.36630268
 h     -1.94656261     1.71975439     1.01074075
 h     -0.99866089     1.85031959    -1.07335281
 h      1.46967471     1.73685836    -0.94439457
 o      2.54459867    -1.10309030     0.31036036
 h      3.11132436    -0.70020871    -0.28803978
 c     -2.54712548    -0.52417918    -0.58721336
 h     -2.84560667     0.24671987    -1.45827001
 h     -2.30407733    -1.51417020    -1.14358691
 h     -3.41448157    -0.29961652     0.16226320
 h     -0.30329084     1.12765724     1.98076560
          17

 c      1.26855719    -0.42920839     0.08088694
 c     -0.01241453    -0.99329709     0.29236874
 c     -1.18966549    -0.01980095    -0.08827787
 c     -1.00584379     1.15898721     1.00477512
 c     -0.44441204     1.01575930    -0.60935109
 c      0.95313498     0.91357880    -0.42366581
 h     -0.02890113    -2.02621219     0.35757731
 h     -1.94041479     1.71739114     1.02013891
 h     -1.00184344     1.82264409    -1.14201212
 h      1.47510594     1.74688504    -0.94972596
 o      2.52920946    -1.09641986     0.31910224
 h      3.10061900    -0.65260209    -0.32406817
 c     -2.54307648    -0.52125873    -0.59307682
 h     -2.82566774     0.27188143    -1.45842339
 h     -2.32086638    -1.50790526    -1.12831301
 h     -3.35494216    -0.36663743     0.14172414
 h     -0.28480794     1.06174106     1.96455596
          17

 c      1.26958486    -0.43726199     0.07647938
 c     -0.01024975    -0.99089413     0.29407536
 c     -1.18534494    -0.01958765    -0.07956340
 c     -0.99766221     1.15466148     1.01869392
 c     -0.45236600     1.01747249    -0.61149118
 c      0.95810396     0.91556602    -0.43591098
 h     -0.05308230    -2.04910744     0.35855491
 h     -1.93318309     1.72039511     1.03455605
 h     -0.99596728     1.79163998    -1.21083678
 h      1.48718872     1.75075473    -0.94573073
 o      2.51173732    -1.08852991     0.32738708
 h      3.09558733    -0.60648003    -0.35961485
 c     -2.53858959    -0.51673175    -0.60086778
 h     -2.80180542     0.28022569    -1.44386725
 h     -2.34748703    -1.49279283    -1.10375809
 h     -3.29295586    -0.44304846     0.12006298
 h     -0.28124984     0.99798085     1.92477267
          17

 c      1.27037766    -0.44476713     0.07221376
 c     -0.00778129    -0.98767869     0.29459231
 c     -1.17987515    -0.02259509    -0.06850149
 c     -0.98940182     1.14911347     1.03168042
 c     -0.46015624     1.02258283    -0.61345577
 c      0.96326177     0.91667669    -0.44893192
 h     -0.08269358    -2.08313054     0.36858000
 h     -1.92334841     1.72788378     1.05493323
 h     -0.98155699     1.75737983    -1.27660845
 h      1.50567048     1.74869092    -0.93347165
 o      2.49318754    -1.07889872     0.33429201
 h      3.08566754    -0.57221095    -0.38058225
 c     -2.53249962    -0.51057856    -0.61103330
 h     -2.77643658     0.27272917    -1.41616355
 h     -2.38025197    -1.47405481    -1.07501894
 h     -3.24374719    -0.52423147     0.11029945
 h     -0.28914649     0.93856758     1.86783017
          17

 c      1.27064847    -0.45138058     0.06803688
 c     -0.00529252    -0.98488221     0.29403297
 c     -1.17329369    -0.02859989    -0.05542737
 c     -0.98185388     1.14252614     1.04267914
 c     -0.46732054     1.03075146    -0.61525889
 c      0.96819374     0.91663558    -0.46243642
 h     -0.11563901    -2.11469480     0.38654413
 h     -1.90923007     1.73845157     1.08189278
 h     -0.96014675     1.72103136    -1.33693930
 h      1.53068426     1.74196136    -0.91469219
 o      2.47420256    -1.06735780     0.33937903
 h      3.06660342    -0.55505649    -0.38011236
 c     -2.52399996    -0.50268113    -0.62335006
 h     -2.75301159     0.25383295    -1.38003374
 h     -2.41456784    -1.45985912    -1.04888814
 h     -3.21813377    -0.60741038     0.12254897
 h     -0.30064313     0.88407531     1.80494156
          17

 c      1.27005316    -0.45676279     0.06385645
 c     -0.00308604    -0.98349746     0.29255290
 c     -1.16562879    -0.03718656    -0.04082270
 c     -0.97608177     1.13529581     1.05040257
 c     -0.47344028     1.04142524    -0.61678376
 c      0.97252344     0.91516683    -0.47609932
 h     -0.14936479    -2.13326022     0.41115276
 h     -1.88965744     1.75060942     1.11570077
 h     -0.93405098     1.68455259    -1.39045259
 h      1.56246423     1.73232962    -0.89138935
 o      2.45518630    -1.05402865     0.34259380
 h      3.03863987    -0.55614323    -0.35700411
 c     -2.51331815    -0.49335005    -0.63609974
 h     -2.73615834     0.23286132    -1.34456886
 h     -2.44611042    -1.45833874    -1.03194564
 h     -3.21321781    -0.68987245     0.15348716
 h     -0.30371145     0.83257301     1.75099828
          17

 c      1.26817530    -0.46059551     0.05954981
 c     -0.00142426    -0.98413193     0.29032677
 c     -1.15695126    -0.04779075    -0.02529171
 c     -0.97292577     1.12787462     1.05388437
 c     -0.47815277     1.05392038    -0.61781134
 c      0.97597131     0.91207348    -0.48961789
 h     -0.18138799    -2.13298197     0.44111307
 h     -1.86455177     1.76322574     1.15623545
 h     -0.90599720     1.65023194    -1.43672317
 h      1.60083800     1.72121939    -0.86530163
 o      2.43632892    -1.03930226     0.34423881
 h      3.00613284    -0.57271051    -0.31529695
 c     -2.50121389    -0.48399198    -0.64664835
 h     -2.73138158     0.22358352    -1.32247537
 h     -2.47201757    -1.47214906    -1.02775070
 h     -3.21732179    -0.76617583     0.18966313
 h     -0.28741493     0.78111583     1.71817419
          17

 c      1.26455032    -0.46260061     0.05496625
 c     -0.00049073    -0.98702520     0.28752861
 c     -1.14741842    -0.05975172    -0.00951097
 c     -0.97223783     1.12034707     1.05318902
 c     -0.48116156     1.06752158    -0.61807957
 c      0.97841032     0.90730868    -0.50275378
 h     -0.20964235    -2.11245827     0.47531048
 h     -1.83515295     1.77579227     1.20298909
 h     -0.87869324     1.62018182    -1.47593657
 h      1.64465238     1.70893126    -0.83755720
 o      2.41749823    -1.02389137     0.34506024
 h      2.97894949    -0.59715030    -0.26563582
 c     -2.48828788    -0.47657699    -0.65304462
 h     -2.74295655     0.23711342    -1.32317771
 h     -2.49080425    -1.49599531    -1.03597978
 h     -3.22029132    -0.82993512     0.21868212
 h     -0.25087852     0.73052678     1.70750250
          17

 c      1.25874172    -0.46255953     0.04992220
 c     -0.00036605    -0.99206882     0.28430964
 c     -1.13727851    -0.07236404     0.00583991
 c     -0.97288452     1.11229968     1.04927906
 c     -0.48225042     1.08156860    -0.61735096
 c      0.97988437     0.90099527    -0.51533749
 h     -0.23273881    -2.07444694     0.51305731
 h     -1.80353612     1.78824204     1.25510432
 h     -0.85444443     1.59593130    -1.50835426
 h      1.69150044     1.69442755    -0.80871056
 o      2.39815757    -1.00880697     0.34624118
 h      2.97304287    -0.61723372    -0.22509235
 c     -2.47511720    -0.47223029    -0.65503171
 h     -2.77029125     0.27147851    -1.34349033
 h     -2.50152669    -1.52032189    -1.05412616
 h     -3.21647786    -0.87638941     0.23344963
 h     -0.20393294     0.68704926     1.71014319
          17

 c      1.25044734    -0.46032776     0.04419511
 c     -0.00101434    -0.99879111     0.28076667
 c     -1.12684813    -0.08492673     0.02013531
 c     -0.97356557     1.10322850     1.04326615
 c     -0.48129743     1.09550991    -0.61546460
 c      0.98056545     0.89338049    -0.52724112
 h     -0.25026187    -2.02595343     0.55450642
 h     -1.77151665     1.80026564     1.31132889
 h     -0.83494145     1.57825473    -1.53383332
 h      1.73801907     1.67585488    -0.77910221
 o      2.37789021    -0.99487190     0.34873336
 h      3.00127616    -0.62373804    -0.20645963
 c     -2.46243447    -0.47090039    -0.65362301
 h     -2.80756833     0.31339462    -1.36999220
 h     -2.50339046    -1.53628274    -1.07932882
 h     -3.20352863    -0.90295723     0.23116416
 h     -0.15865817     0.65809458     1.71593967
          17

 c      1.23957400    -0.45585308     0.03753686
 c     -0.00228780    -1.00638158     0.27690234
 c     -1.11648713    -0.09679048     0.03282869
 c     -0.97337978     1.09290614     1.03603323
 c     -0.47827933     1.10891683    -0.61235650
 c      0.98067267     0.88476154    -0.53835058
 h     -0.26299119    -1.97783595     0.60116435
 h     -1.73975080     1.81059461     1.36980553
 h     -0.82125451     1.56726919    -1.55166311
 h      1.78062990     1.65143287    -0.74923728
 o      2.35744451    -0.98208241     0.35231677
 h      3.05637805    -0.62041219    -0.20342250
 c     -2.45092246    -0.47208844    -0.65004881
 h     -2.84739874     0.34915905    -1.38936104
 h     -2.49579982    -1.53806492    -1.10918650
 h     -3.18118903    -0.90891005     0.21185975
 h     -0.12366985     0.64861743     1.71791166
          17

 c      1.22625951    -0.44921124     0.02972288
 c     -0.00398241    -1.01392619     0.27263173
 c     -1.10657880    -0.10739736     0.04345781
 c     -0.97189013     1.08145191     1.02824071
 c     -0.47326489     1.12146889    -0.60804632
 c      0.98040231     0.87542820    -0.54855833
 h     -0.27248558    -1.94193974     0.65581451
 h     -1.70775165     1.81689792     1.42790376
 h     -0.81395481     1.56269561    -1.56077738
 h      1.81633235     1.62019413    -0.71995810
 o      2.33837240    -0.97000721     0.35615533
 h      3.11652324    -0.61717608    -0.19986830
 c     -2.44098738    -0.47527277    -0.64530115
 h     -2.88357533     0.37006384    -1.39321754
 h     -2.47848677    -1.52317098    -1.14196363
 h     -3.15109657    -0.89530112     0.17802790
 h     -0.10336328     0.66046862     1.71233488
          17

 c      1.21088514    -0.44064668     0.02061264
 c     -0.00598347    -1.02091755     0.26794087
 c     -1.09751612    -0.11630431     0.05165005
 c     -0.96899858     1.06923883     1.02038258
 c     -0.46640321     1.13292986    -0.60260462
 c      0.97988319     0.86564247    -0.55777561
 h     -0.27951866    -1.92501065     0.72060919
 h     -1.67469965     1.81643208     1.48238843
 h     -0.81325271     1.56413657    -1.56015904
 h      1.84327498     1.58236969    -0.69242097
 o      2.32190411    -0.95837296     0.35970255
 h      3.16293632    -0.62027776    -0.18489197
 c     -2.43263174    -0.47987241    -0.64022372
 h     -2.91168721     0.37221430    -1.37778059
 h     -2.45161219    -1.49209747    -1.17662800
 h     -3.11751459    -0.86546498     0.13536687
 h     -0.09858500     0.69285096     1.69792041
          17

 c      1.19407078    -0.43059341     0.01019126
 c     -0.00839812    -1.02761523     0.26313513
 c     -1.08968257    -0.12319647     0.05713227
 c     -0.96485044     1.05678014     1.01276862
 c     -0.45791619     1.14312760    -0.59612058
 c      0.97915355     0.85564244    -0.56595141
 h     -0.28260557    -1.92430169     0.79398724
 h     -1.64039840     1.80698440     1.52992127
 h     -0.81910904     1.57127097    -1.54922823
 h      1.86108797     1.53949883    -0.66797847
 o      2.30861127    -0.94709986     0.36279241
 h      3.18506921    -0.63148419    -0.15461633
 c     -2.42534746    -0.48510817    -0.63572800
 h     -2.92894828     0.35531896    -1.34262319
 h     -2.41584458    -1.44798518    -1.21287003
 h     -3.08863062    -0.82579920     0.09411466
 h     -0.10681550     0.74266861     1.67554225
          17

 c      1.17662012    -0.41967893    -0.00141397
 c     -0.01148345    -1.03476956     0.25886537
 c     -1.08342511    -0.12788656     0.05974753
 c     -0.95983099     1.04463752     1.00544687
 c     -0.44809052     1.15194177    -0.58868180
 c      0.97815186     0.84566051    -0.57309414
 h     -0.27875766    -1.93057341     0.87013408
 h     -1.60589734     1.78760399     1.56765161
 h     -0.83128633     1.58394279    -1.52806069
 h      1.87100219     1.49432723    -0.64803405
 o      2.29849397    -0.93620285     0.36548608
 h      3.17941990    -0.64977254    -0.10982437
 c     -2.41812707    -0.49004692    -0.63279530
 h     -2.93419359     0.32232125    -1.29018078
 h     -2.37238840    -1.39615556    -1.25109009
 h     -3.07637538    -0.78539170     0.06854406
 h     -0.12163518     0.80476217     1.64858217
          17

 c      1.15941796    -0.40871629    -0.01393441
 c     -0.01545601    -1.04305967     0.25588171
 c     -1.07901463    -0.13030419     0.05946814
 c     -0.95456870     1.03331696     0.99815255
 c     -0.43727041     1.15930010    -0.58037288
 c      0.97673067     0.83595068    -0.57929172
 h     -0.26547842    -1.93439686     0.94162778
 h     -1.57372520     1.75896901     1.59373211
 h     -0.84934267     1.60214971    -1.49739478
 h      1.87570313     1.45048573    -0.63389354
 o      2.29102378    -0.92576735     0.36801509
 h      3.14941241    -0.67204751    -0.05492429
 c     -2.40994865    -0.49406048    -0.63186856
 h     -2.92848716     0.28014708    -1.22613719
 h     -2.32290685    -1.34312922    -1.29218553
 h     -3.09022273    -0.75239908     0.06988077
 h     -0.13253939     0.87267017     1.62312195
          17

 c      1.14331498    -0.39867411    -0.02697914
 c     -0.02037925    -1.05278772     0.25479247
 c     -1.07660297    -0.13048726     0.05639717
 c     -0.94971744     1.02311064     0.99045644
 c     -0.42585438     1.16518284    -0.57129532
 c      0.97470958     0.82682468    -0.58472448
 h     -0.24181789    -1.92953437     1.00206446
 h     -1.54777225     1.72339466     1.60769686
 h     -0.87256381     1.62593953    -1.45842594
 h      1.87872226     1.41187075    -0.62662840
 o      2.28501610    -0.91599635     0.37083331
 h      3.10819300    -0.69281488     0.00147481
 c     -2.40053540    -0.49743622    -0.63199593
 h     -2.91642317     0.24096935    -1.15998864
 h     -2.26936947    -1.29483235    -1.33686798
 h     -3.12721682    -0.72989977     0.09595904
 h     -0.12774843     0.94051248     1.60607181
          17

 c      1.12902944    -0.39060544    -0.04007843
 c     -0.02615307    -1.06384323     0.25595494
 c     -1.07619476    -0.12859279     0.05075470
 c     -0.94540982     1.01399977     0.98219852
 c     -0.41430015     1.16963166    -0.56160262
 c      0.97197343     0.81868453    -0.58966213
 h     -0.20834964    -1.91332313     1.04721308
 h     -1.53273416     1.68442374     1.61058337
 h     -0.89984450     1.65522904    -1.41245522
 h      1.88325901     1.38174717    -0.62696462
 o      2.27853904    -0.90724369     0.37463292
 h      3.08094911    -0.70415319     0.04667515
 c     -2.39021255    -0.50134958    -0.63122969
 h     -2.90663738     0.22141849    -1.10372483
 h     -2.21404900    -1.25447889    -1.38448813
 h     -3.17337126    -0.71742533     0.13339810
 h     -0.10131306     1.00475840     1.60034745
          17

 c      1.11707342    -0.38552413    -0.05275487
 c     -0.03254811    -1.07575955     0.25944043
 c     -1.07763522    -0.12491137     0.04285897
 c     -0.94093915     1.00581240     0.97379191
 c     -0.40312687     1.17275841    -0.55152925
 c      0.96857991     0.81202270    -0.59443967
 h     -0.16680962    -1.88618171     1.07540365
 h     -1.53303553     1.64594266     1.60455326
 h     -0.92956142     1.68959886    -1.36053754
 h      1.89078988     1.36186902    -0.63521340
 o      2.26982332    -0.89980631     0.37994521
 h      3.09147474    -0.69961034     0.07072570
 c     -2.37939130    -0.50699028    -0.62812232
 h     -2.90734176     0.23490432    -1.06596335
 h     -2.15973011    -1.22169616    -1.43222252
 h     -3.21431124    -0.71434890     0.16861090
 h     -0.05796204     1.06346572     1.60200587
          17

 c      1.10771121    -0.38425434    -0.06460296
 c     -0.03925150    -1.08777075     0.26500588
 c     -1.08060764    -0.11985098     0.03311300
 c     -0.93521235     0.99847423     0.96600643
 c     -0.39290077     1.17474711    -0.54138922
 c      0.96480796     0.80735439    -0.59941287
 h     -0.11973665    -1.85131936     1.08791482
 h     -1.55144876     1.61098500     1.59185968
 h     -0.95953719     1.72816010    -1.30334336
 h      1.90034966     1.35213250    -0.65123689
 o      2.25913800    -0.89353729     0.38651353
 h      3.13324099    -0.68079638     0.07680348
 c     -2.36885378    -0.51442624    -0.62263930
 h     -2.91798208     0.28000362    -1.04552260
 h     -2.10970651    -1.19374017    -1.47561355
 h     -3.24050013    -0.72053196     0.19274366
 h     -0.00906947     1.11453923     1.60381733
          17

 c      1.10097779    -0.38730535    -0.07534305
 c     -0.04591252    -1.09886745     0.27206177
 c     -1.08466211    -0.11388323     0.02198825
 c     -0.92741727     0.99208775     0.95964290
 c     -0.38419253     1.17584023    -0.53154482
 c      0.96110634     0.80508439    -0.60489955
 h     -0.07006288    -1.81466899     1.08951069
 h     -1.58789453     1.58069306     1.57352456
 h     -0.98719252     1.76959522    -1.24132919
 h      1.90904540     1.35098090    -0.67446897
 o      2.24824128    -0.88801249     0.39365568
 h      3.17804432    -0.65464027     0.07544960
 c     -2.35976978    -0.52258786    -0.61572178
 h     -2.92979246     0.34166254    -1.03439560
 h     -2.06733175    -1.16750976    -1.51003601
 h     -3.24688297    -0.73585705     0.20110350
 h      0.03411708     1.15565636     1.60008589
          17

 c      1.09673626    -0.39479245    -0.08484572
 c     -0.05220386    -1.10790676     0.27970127
 c     -1.08927136    -0.10747985     0.00999947
 c     -0.91732173     0.98687855     0.95541443
 c     -0.37751477     1.17630689    -0.52236023
 c      0.95797315     0.80536694    -0.61112325
 h     -0.02049138    -1.78427727     1.08832526
 h     -1.63895721     1.55409730     1.54870709
 h     -1.00989862     1.81237897    -1.17510564
 h      1.91338909     1.35623972    -0.70399428
 o      2.23860050    -0.88290696     0.40088238
 h      3.20358766    -0.62701012     0.07444831
 c     -2.35311623    -0.53020225    -0.60842059
 h     -2.93411348     0.40321128    -1.02510370
 h     -2.03544267    -1.14087530    -1.53200398
 h     -3.23163656    -0.75999786     0.19186092
 h      0.06359975     1.18493258     1.58821754
          17

 c      1.09473294    -0.40641123    -0.09313703
 c     -0.05788770    -1.11386837     0.28693420
 c     -1.09388589    -0.10106104    -0.00232225
 c     -0.90525213     0.98308480     0.95388002
 c     -0.37325912     1.17640144    -0.51415592
 c      0.95582953     0.80803058    -0.61817937
 h      0.02712805    -1.76789907     1.09335283
 h     -1.69846150     1.52895595     1.51540680
 h     -1.02542066     1.85508030    -1.10576712
 h      1.91058679     1.36588524    -0.73866996
 o      2.23099014    -0.87806294     0.40796592
 h      3.19938256    -0.60136810     0.07752628
 c     -2.34936482    -0.53630460    -0.60156279
 h     -2.92641325     0.45290452    -1.01326809
 h     -2.01595533    -1.11310282    -1.53989887
 h     -3.19580600    -0.79255304     0.16568350
 h      0.07503709     1.20128653     1.56832404
          17

 c      1.09463979    -0.42148202    -0.10037772
 c     -0.06280818    -1.11623257     0.29314785
 c     -1.09798056    -0.09496434    -0.01445614
 c     -0.89196419     0.98082980     0.95532294
 c     -0.37164487     1.17632390    -0.50717652
 c      0.95492586     0.81259770    -0.62603245
 h      0.07158315    -1.76891995     1.10924069
 h     -1.75888707     1.50304213     1.47192138
 h     -1.03229616     1.89664346    -1.03502190
 h      1.89930662     1.37850536    -0.77727993
 o      2.22567066    -0.87345084     0.41485032
 h      3.16371317    -0.57929164     0.08570270
 c     -2.34845318    -0.54020682    -0.59581884
 h     -2.90583667     0.48402383    -0.99691866
 h     -2.00962705    -1.08480639    -1.53431441
 h     -3.14397115    -0.83353932     0.12638343
 h      0.06773925     1.20462413     1.54275062
          17

 c      1.09608739    -0.43906393    -0.10681366
 c     -0.06679917    -1.11515996     0.29839700
 c     -1.10108769    -0.08944300    -0.02591762
 c     -0.87855243     0.98002975     0.95961423
 c     -0.37269351     1.17619332    -0.50157271
 c      0.95528983     0.81837432    -0.63453741
 h      0.11113648    -1.78423570     1.13299043
 h     -1.81291277     1.47506811     1.41798017
 h     -1.03003626     1.93655959    -0.96510931
 h      1.87995498     1.39348433    -0.81869054
 o      2.22245558    -0.86916980     0.42162283
 h      3.10248097    -0.56038952     0.09769513
 c     -2.34978219    -0.54130114    -0.59185281
 h     -2.87402373     0.49346708    -0.97551089
 h     -2.01585306    -1.05778577    -1.51831982
 h     -3.08541729    -0.88437755     0.08210527
 h      0.04528523     1.19608591     1.51616926
          17

 c      1.09868859    -0.45810262    -0.11271315
 c     -0.06964252    -1.11125747     0.30316922
 c     -1.10282048    -0.08469226    -0.03627716
 c     -0.86643678     0.98035602     0.96612144
 c     -0.37622055     1.17604333    -0.49739731
 c      0.95671638     0.82456928    -0.64347382
 h      0.14305968    -1.80672597     1.15673998
 h     -1.85459684     1.44500180     1.35512773
 h     -1.01911561     1.97489546    -0.89856525
 h      1.85452496     1.41096031    -0.86199478
 o      2.22058249    -0.86552185     0.42856580
 h      3.03117542    -0.54099818     0.10902703
 c     -2.35232270    -0.53892554    -0.59030740
 h     -2.83455711     0.48107866    -0.94947661
 h     -2.03247738    -1.03483700    -1.49767801
 h     -3.03348319    -0.94889906     0.04498726
 h      0.01662736     1.17834198     1.49604354
          17

 c      1.10205297    -0.47756155    -0.11832327
 c     -0.07113335    -1.10521719     0.30795772
 c     -1.10288076    -0.08088652    -0.04517620
 c     -0.85725621     0.98128654     0.97375521
 c     -0.38185237     1.17584601    -0.49461090
 c      0.95881118     0.83040925    -0.65258611
 h      0.16442703    -1.82917324     1.17274417
 h     -1.88016407     1.41400765     1.28654944
 h     -1.00076120     2.01212521    -0.83790971
 h      1.82603549     1.43155575    -0.90657881
 o      2.21868900    -0.86309993     0.43620702
 h      2.97525003    -0.51268299     0.11124929
 c     -2.35516794    -0.53261423    -0.59131916
 h     -2.79310721     0.45034152    -0.92034041
 h     -2.05588093    -1.01935529    -1.48049394
 h     -2.99880430    -1.03143488     0.02521227
 h     -0.00438817     1.15532537     1.49224593
          17

 c      1.10579924    -0.49650277    -0.12386252
 c     -0.07115542    -1.09762436     0.31303410
 c     -1.10106414    -0.07820254    -0.05234609
 c     -0.85228449     0.98229375     0.98134497
 c     -0.38906452     1.17556113    -0.49309959
 c      0.96108790     0.83523932    -0.66163024
 h      0.17298423    -1.84632324     1.17597619
 h     -1.88865297     1.38429972     1.21664757
 h     -0.97659158     2.04875208    -0.78533141
 h      1.79753832     1.45582426    -0.95202353
 o      2.21575551    -0.86250213     0.44501844
 h      2.95521758    -0.46679806     0.09693634
 c     -2.35818759    -0.52297227    -0.59389740
 h     -2.75803504     0.41053398    -0.89128072
 h     -2.08189192    -1.01428121    -1.47510097
 h     -2.98012480    -1.12976097     0.02211443
 h     -0.00540247     1.13048031     1.51332614
          17

 c      1.10959265    -0.51412370    -0.12952818
 c     -0.06971205    -1.08891581     0.31841410
 c     -1.09729007    -0.07681408    -0.05762912
 c     -0.85147667     0.98305381     0.98827778
 c     -0.39723716     1.17519113    -0.49270545
 c      0.96308961     0.83860370    -0.67042267
 h      0.16749909    -1.85529366     1.16448932
 h     -1.88252964     1.35902133     1.15051304
 h     -0.94823089     2.08480605    -0.74245268
 h      1.77099295     1.48351498    -0.99780557
 o      2.21253028    -0.86355862     0.45476820
 h      2.96374485    -0.40681605     0.07017397
 c     -2.36160858    -0.51225372    -0.59638771
 h     -2.74055453     0.37860246    -0.86743695
 h     -2.10752200    -1.02017811    -1.48588850
 h     -2.96719653    -1.23227367     0.02591289
 h      0.01367680     1.10462539     1.55994820
          17

 c      1.11321000    -0.52977829    -0.13547615
 c     -0.06691576    -1.07937716     0.32388773
 c     -1.09165628    -0.07685239    -0.06098481
 c     -0.85337585     0.98339468     0.99468704
 c     -0.40571465     1.17481421    -0.49325795
 c      0.96447985     0.84028650    -0.67887115
 h      0.14781196    -1.85555218     1.13913292
 h     -1.86787622     1.34202389     1.09323453
 h     -0.91706460     2.11946137    -0.71024583
 h      1.74666509     1.51304557    -1.04295638
 o      2.21069123    -0.86543891     0.46471577
 h      2.97803622    -0.34648651     0.04320706
 c     -2.36527268    -0.50348805    -0.59765352
 h     -2.75186682     0.37401018    -0.85401264
 h     -2.13199133    -1.03384563    -1.51048400
 h     -2.95094089    -1.32491743     0.02712637
 h      0.03983103     1.07669269     1.62361230
          17

 c      1.11657410    -0.54299283    -0.14178268
 c     -0.06296108    -1.06911994     0.32904362
 c     -1.08447174    -0.07835084    -0.06247358
 c     -0.85609925     0.98311569     1.00101304
 c     -0.41385156     1.17457572    -0.49459323
 c      0.96505920     0.84029035    -0.68697069
 h      0.11481390    -1.84907743     1.10339868
 h     -1.85321574     1.33728621     1.04903308
 h     -0.88423345     2.15103170    -0.68909846
 h      1.72345469     1.54159963    -1.08596266
 o      2.21140562    -0.86738011     0.47423405
 h      2.98192571    -0.29802849     0.02605559
 c     -2.36900395    -0.49849839    -0.59766502
 h     -2.79566366     0.40207005    -0.85142208
 h     -2.15593929    -1.04937513    -1.54172787
 h     -2.92703773    -1.39725663     0.02064096
 h      0.05765557     1.04607157     1.69269922
          17

 c      1.11974595    -0.55346503    -0.14841896
 c     -0.05809884    -1.05805107     0.33328994
 c     -1.07623924    -0.08120179    -0.06223062
 c     -0.85822348     0.98198967     1.00762821
 c     -0.42104721     1.17464089    -0.49655978
 c      0.96472121     0.83876091    -0.69477001
 h      0.07031901    -1.84061491     1.06328327
 h     -1.84620897     1.34776054     1.02056262
 h     -0.85081254     2.17737508    -0.67895787
 h      1.69983696     1.56582758    -1.12501930
 o      2.21512761    -0.86891406     0.48294468
 h      2.96893566    -0.26840826     0.02402832
 c     -2.37317112    -0.49702015    -0.59721285
 h     -2.86419409     0.44695064    -0.85393303
 h     -2.18007342    -1.06064258    -1.57187653
 h     -2.89465978    -1.44346009     0.00493817
 h      0.05679110     1.01331429     1.75751913
          17

 c      1.12289401    -0.56104963    -0.15524884
 c     -0.05259118    -1.04592083     0.33594619
 c     -1.06759983    -0.08513794    -0.06044219
 c     -0.85919227     0.97989939     1.01473605
 c     -0.42677582     1.17513311    -0.49901406
 c      0.96339787     0.83589805    -0.70232674
 h      0.01658720    -1.83708756     1.02625651
 h     -1.84946799     1.37394626     1.00882405
 h     -0.81800772     2.19651411    -0.67947221
 h      1.67476169     1.58271737    -1.15847857
 o      2.22180483    -0.86982746     0.49064866
 h      2.93923275    -0.26001228     0.03875470
 c     -2.37837684    -0.49793225    -0.59717619
 h     -2.94452385     0.48730934    -0.85462303
 h     -2.20453231    -1.06300455    -1.59522455
 h     -2.85500108    -1.46136125    -0.01930641
 h      0.03276246     0.97966069     1.81156130
          17

 c      1.12626267    -0.56573276    -0.16205053
 c     -0.04664921    -1.03258047     0.33650286
 c     -1.05927115    -0.08973436    -0.05733708
 c     -0.85932039     0.97693168     1.02236285
 c     -0.43061378     1.17608211    -0.50180792
 c      0.96103100     0.83188708    -0.70966962
 h     -0.04442663    -1.84466641     0.99829893
 h     -1.85913594     1.41322885     1.01356582
 h     -0.78724934     2.20721362    -0.69009553
 h      1.64815291     1.59025093    -1.18525636
 o      2.23097498    -0.87016858     0.49731229
 h      2.89843064    -0.27064983     0.06852865
 c     -2.38499088    -0.50025954    -0.59814294
 h     -3.02519956     0.50854985    -0.84883710
 h     -2.22886918    -1.05379193    -1.60884526
 h     -2.81072448    -1.45204963    -0.04979355
 h     -0.01429184     0.94652373     1.85125055
          17

 c      1.13014628    -0.56759919    -0.16855693
 c     -0.04043169    -1.01838795     0.33494274
 c     -1.05199224    -0.09443047    -0.05318588
 c     -0.85948716     0.97334997     1.03034748
 c     -0.43225909     1.17739921    -0.50477460
 c      0.95756808     0.82685674    -0.71677431
 h     -0.11111196    -1.86413752     0.98025815
 h     -1.86766918     1.46067135     1.03356251
 h     -0.76016275     2.20933598    -0.71016538
 h      1.62104758     1.58776047    -1.20509918
 o      2.24170265    -0.87037772     0.50315060
 h      2.85886885    -0.29162064     0.10723294
 c     -2.39301590    -0.50315972    -0.60044626
 h     -3.09803889     0.50359552    -0.83425230
 h     -2.25222278    -1.03225509    -1.61256249
 h     -2.76605727    -1.42069205    -0.08231577
 h     -0.08051764     0.91515624     1.87590625
          17

 c      1.13486629    -0.56679778    -0.17449803
 c     -0.03414377    -1.00433119     0.33176184
 c     -1.04646849    -0.09857843    -0.04828831
 c     -0.86080182     0.96950615     1.03829631
 c     -0.43154136     1.17888778    -0.50772176
 c      0.95296701     0.82085816    -0.72355340
 h     -0.18103477    -1.88942260     0.96760952
 h     -1.86778171     1.51059704     1.06667159
 h     -0.73844234     2.20389071    -0.73895964
 h      1.59552060     1.57605464    -1.21872379
 o      2.25253545    -0.87141353     0.50869695
 h      2.84043961    -0.30592250     0.14357284
 c     -2.40211883    -0.50557028    -0.60432280
 h     -3.15765132     0.47042347    -0.81005397
 h     -2.27348282    -0.99943857    -1.60882762
 h     -2.72704866    -1.37831098    -0.10995668
 h     -0.15856582     0.88634872     1.88835967
          17

 c      1.14074737    -0.56350462    -0.17963085
 c     -0.02810076    -0.99166983     0.32763561
 c     -1.04331293    -0.10151421    -0.04294818
 c     -0.86440176     0.96578059     1.04552245
 c     -0.42842884     1.18028806    -0.51043534
 c      0.94720561     0.81386279    -0.72986509
 h     -0.25023524    -1.91143145     0.95414702
 h     -1.85478270     1.55791908     1.10995148
 h     -0.72365810     2.19271451    -0.77571327
 h      1.57443198     1.55729722    -1.22778132
 o      2.26211707    -0.87424777     0.51444097
 h      2.86094225    -0.29661469     0.16721374
 c     -2.41172728    -0.50604978    -0.60998862
 h     -3.20091888     0.41053626    -0.77638837
 h     -2.29143813    -0.95806304    -1.60255396
 h     -2.70097732    -1.34223981    -0.12301544
 h     -0.23788584     0.86005471     1.89576097
          17

 c      1.14806759    -0.55790812    -0.18374304
 c     -0.02267057    -0.98149296     0.32309944
 c     -1.04299404    -0.10263388    -0.03744348
 c     -0.87124712     0.96254997     1.05113130
 c     -0.42303610     1.18135402    -0.51270179
 c      0.94031015     0.80579624    -0.73554690
 h     -0.31397309    -1.92262447     0.93530527
 h     -1.82727643     1.59893721     1.15991181
 h     -0.71700575     2.17779035    -0.81955023
 h      1.56091324     1.53450886    -1.23455011
 o      2.27047684    -0.87862449     0.52009317
 h      2.91589871    -0.26678272     0.18073436
 c     -2.42125418    -0.50336906    -0.61739683
 h     -3.22730788     0.32897639    -0.73418643
 h     -2.30495976    -0.91218727    -1.60047654
 h     -2.69324926    -1.32944883    -0.11282007
 h     -0.30664345     0.83515020     1.90860191
          17

 c      1.15697597    -0.55023880    -0.18662823
 c     -0.01817390    -0.97449369     0.31843267
 c     -1.04580771    -0.10145815    -0.03200464
 c     -0.88174895     0.96010155     1.05448063
 c     -0.41563076     1.18194242    -0.51435167
 c      0.93242578     0.79662358    -0.74047560
 h     -0.36785534    -1.91897057     0.90913136
 h     -1.78712497     1.63182888     1.21285898
 h     -0.71902531     2.16038309    -0.86930048
 h      1.55750921     1.51058255    -1.24127274
 o      2.27874811    -0.88331439     0.52488926
 h      2.98340649    -0.23536696     0.19476095
 c     -2.43030403    -0.49781309    -0.62573064
 h     -3.24049139     0.23553693    -0.68510309
 h     -2.31327663    -0.86627410    -1.60932508
 h     -2.70297606    -1.34317850    -0.07973329
 h     -0.35623104     0.80999649     1.93524427
          17

 c      1.16742813    -0.54081584    -0.18805527
 c     -0.01481513    -0.97091078     0.31366645
 c     -1.05187568    -0.09767958    -0.02680828
 c     -0.89547036     0.95847859     1.05576296
 c     -0.40664065     1.18207379    -0.51530601
 c      0.92390543     0.78645451    -0.74463966
 h     -0.40858560    -1.90012475     0.87603145
 h     -1.73908480     1.65698094     1.26536674
 h     -0.72937803     2.14042081    -0.92325550
 h      1.56515533     1.48711186    -1.24929850
 o      2.28791416    -0.88730949     0.52830751
 h      3.04429796    -0.21785104     0.21636481
 c     -2.43837442    -0.49148201    -0.63358177
 h     -3.25088929     0.14558709    -0.63101462
 h     -2.31638053    -0.82363004    -1.63265118
 h     -2.72340129    -1.37160064    -0.03471834
 h     -0.38513299     0.78387806     1.97477552
          17

 c      1.17918181    -0.53006766    -0.18775611
 c     -0.01264301    -0.97052093     0.30861772
 c     -1.06114647    -0.09118760    -0.02197857
 c     -0.91132085     0.95741772     1.05593206
 c     -0.39665253     1.18192912    -0.51559513
 c      0.91535203     0.77559162    -0.74818304
 h     -0.43447185    -1.86932729     0.83844472
 h     -1.68995527     1.67698066     1.31483711
 h     -0.74679829     2.11655394    -0.97903475
 h      1.58255794     1.46380625    -1.25855719
 o      2.29846107    -0.89011082     0.53015233
 h      3.08773340    -0.22151326     0.24760155
 c     -2.44449468    -0.48698455    -0.63995421
 h     -3.27477160     0.07644911    -0.57269050
 h     -2.31538825    -0.78523208    -1.66825443
 h     -2.74669915    -1.40068622     0.00876264
 h     -0.39742840     0.75766000     2.01729351
          17

 c      1.19184352    -0.51851694    -0.18543693
 c     -0.01151284    -0.97263547     0.30291556
 c     -1.07338238    -0.08206830    -0.01758942
 c     -0.92806160     0.95648134     1.05606018
 c     -0.38637908     1.18178392    -0.51533882
 c      0.90756464     0.76447843    -0.75138042
 h     -0.44596362    -1.83356229     0.80075642
 h     -1.64696017     1.69582663     1.35983487
 h     -0.76927778     2.08689956    -1.03373472
 h      1.60648190     1.43899174    -1.26780479
 o      2.31048447    -0.89159234     0.53042865
 h      3.10944761    -0.24760999     0.28748426
 c     -2.44802171    -0.48587129    -0.64471558
 h     -3.32236315     0.03691973    -0.50956198
 h     -2.31244080    -0.75014204    -1.70900231
 h     -2.76682530    -1.42180495     0.04079303
 h     -0.39847039     0.73294603     2.05097009
          17

 c      1.20494051    -0.50673794    -0.18080744
 c     -0.01106596    -0.97614250     0.29604239
 c     -1.08816095    -0.07058590    -0.01367594
 c     -0.94470140     0.95529333     1.05692334
 c     -0.37658641     1.18191561    -0.51470345
 c      0.90140412     0.75358578    -0.75455685
 h     -0.44603563    -1.80339379     0.76908930
 h     -1.61555040     1.71709942     1.39975380
 h     -0.79443941     2.05001746    -1.08434880
 h      1.63279926     1.41078212    -1.27543449
 o      2.32373655    -0.89192875     0.52927347
 h      3.11086773    -0.29262527     0.33310198
 c     -2.44973915    -0.48807827    -0.64807425
 h     -3.38545853     0.02178025    -0.44301425
 h     -2.31005783    -0.71694220    -1.74628369
 h     -2.77981316    -1.43144879     0.05567217
 h     -0.39250601     0.71114193     2.06710471
          17

 c      1.21799667    -0.49529818    -0.17361698
 c     -0.01081554    -0.97974121     0.28746668
 c     -1.10492187    -0.05715279    -0.01025060
 c     -0.96066840     0.95374522     1.05898993
 c     -0.36799474     1.18252457    -0.51385898
 c      0.89763441     0.74331342    -0.75800012
 h     -0.43937538    -1.79066686     0.74997511
 h     -1.59777196     1.74189205     1.43389122
 h     -0.81997855     2.00563910    -1.12828846
 h      1.65766577     1.37809920    -1.28028879
 o      2.33750511    -0.89165428     0.52694169
 h      3.10088015    -0.34744532     0.37988120
 c     -2.45122637    -0.49275641    -0.65009092
 h     -3.44592729     0.02048136    -0.37789127
 h     -2.31045982    -0.68475192    -1.77297464
 h     -2.78337347    -1.42919784     0.05076207
 h     -0.38236283     0.69316051     2.06110039
          17

 c      1.23059632    -0.48469199    -0.16369259
 c     -0.01042403    -0.98247621     0.27692726
 c     -1.12303479    -0.04229368    -0.00731636
 c     -0.97577477     0.95205227     1.06251786
 c     -0.36118233     1.18368502    -0.51294573
 c      0.89679156     0.73393736    -0.76189593
 h     -0.42935730    -1.80270337     0.74717461
 h     -1.59244006     1.76815190     1.46084458
 h     -0.84406244     1.95497864    -1.16385094
 h      1.67838525     1.34117365    -1.28213981
 o      2.35043868    -0.89173285     0.52377246
 h      3.09852288    -0.39635804     0.42217937
 c     -2.45373648    -0.49902182    -0.65071990
 h     -3.48930088     0.02507899    -0.31981099
 h     -2.31523731    -0.65342017    -1.78474760
 h     -2.77664103    -1.41672252     0.02574266
 h     -0.36970011     0.67947061     2.03189111
          17

 c      1.24240853    -0.47527975    -0.15097333
 c     -0.00996387    -0.98423396     0.26468754
 c     -1.14185734    -0.02660534    -0.00487047
 c     -0.99007928     0.95064336     1.06755396
 c     -0.35651261     1.18532881    -0.51205263
 c      0.89909779     0.72559432    -0.76629069
 h     -0.41511760    -1.83691567     0.75874646
 h     -1.59669490     1.79191054     1.47887470
 h     -0.86562381     1.90067990    -1.19054619
 h      1.69388752     1.30160281    -1.28186536
 o      2.36098685    -0.89318599     0.52003033
 h      3.12618343    -0.42311533     0.45597061
 c     -2.45789635    -0.50603058    -0.64996551
 h     -3.50804025     0.03113574    -0.27308469
 h     -2.32529247    -0.62330176    -1.78036786
 h     -2.76022530    -1.39811508    -0.01725480
 h     -0.35503978     0.67013143     1.98152554
          17

 c      1.25315797    -0.46724883    -0.13553832
 c     -0.00980912    -0.98561548     0.25144461
 c     -1.16077408    -0.01071463    -0.00290723
 c     -1.00378512     0.95000735     1.07385314
 c     -0.35410366     1.18725485    -0.51120710
 c      0.90443006     0.71828567    -0.77107826
 h     -0.39282425    -1.88263750     0.77807373
 h     -1.60750908     1.80910104     1.48676283
 h     -0.88450358     1.84648959    -1.20922701
 h      1.70488237     1.26213434    -1.28138514
 o      2.36896531    -0.89612304     0.51575665
 h      3.18529744    -0.42648541     0.48146590
 c     -2.46381721    -0.51277870    -0.64797044
 h     -3.49973766     0.03635252    -0.24035005
 h     -2.34085937    -0.59495046    -1.76174932
 h     -2.73648598    -1.38120132    -0.07288092
 h     -0.33740892     0.66468646     1.91519767
          17

 c      1.26258121    -0.46061862    -0.11760232
 c     -0.01030855    -0.98738646     0.23800398
 c     -1.17922262     0.00475273    -0.00141409
 c     -1.01720957     0.95058214     1.08083575
 c     -0.35384205     1.18917172    -0.51038549
 c      0.91235271     0.71190523    -0.77601486
 h     -0.35924570    -1.92772615     0.79757806
 h     -1.62246603     1.81682109     1.48442720
 h     -0.90136968     1.79670015    -1.22194389
 h      1.71362317     1.22619689    -1.28338881
 o      2.37578921    -0.89978481     0.51095350
 h      3.25295707    -0.41951821     0.50021800
 c     -2.47123232    -0.51795084    -0.64501569
 h     -3.46541385     0.03954906    -0.22272170
 h     -2.36153085    -0.56881302    -1.73403244
 h     -2.70949198    -1.37855649    -0.13232352
 h     -0.31387832     0.66203364     1.84104511
          17

 c      1.27042245    -0.45527759    -0.09748256
 c     -0.01160123    -0.99010403     0.22505500
 c     -1.19670718     0.01919117    -0.00037123
 c     -1.03071077     0.95266327     1.08771522
 c     -0.35544301     1.19076983    -0.50955501
 c      0.92222802     0.70629908    -0.78077175
 h     -0.31352062    -1.96293849     0.81127272
 h     -1.64005273     1.81395990     1.47312107
 h     -0.91731455     1.75537119    -1.23139104
 h      1.72305389     1.19711311    -1.29071591
 o      2.38291428    -0.90349986     0.50572653
 h      3.30632222    -0.41409930     0.51251637
 c     -2.47965435    -0.52020047    -0.64130008
 h     -3.40917631     0.04044371    -0.21969480
 h     -2.38633595    -0.54492288    -1.70531161
 h     -2.68346297    -1.40422431    -0.18626481
 h     -0.28011996     0.66072722     1.76840407
          17

 c      1.27645404    -0.45102644    -0.07556570
 c     -0.01360404    -0.99402697     0.21310822
 c     -1.21279265     0.03203167     0.00024598
 c     -1.04441931     0.95626663     1.09382204
 c     -0.35854343     1.19180494    -0.50874298
 c      0.93338709     0.70135039    -0.78502572
 h     -0.25701296    -1.98292654     0.81542173
 h     -1.65985904     1.80153805     1.45534845
 h     -0.93316202     1.72550057    -1.23997507
 h      1.73534560     1.17709043    -1.30540120
 o      2.39116218    -0.90697378     0.50022362
 h      3.33281716    -0.41609482     0.51800917
 c     -2.48852055    -0.51915322    -0.63658823
 h     -3.33938018     0.04042671    -0.22843790
 h     -2.41397739    -0.52272131    -1.68500697
 h     -2.65984586    -1.46282511    -0.23136270
 h     -0.23345739     0.66019884     1.70407605
          17

 c      1.28050029    -0.44761454    -0.05228711
 c     -0.01605970    -0.99913627     0.20249864
 c     -1.22708457     0.04276494     0.00046349
 c     -1.05789447     0.96101209     1.09884898
 c     -0.36279769     1.19215439    -0.50809772
 c      0.94529436     0.69704911    -0.78855099
 h     -0.19265116    -1.98596510     0.80845060
 h     -1.68276024     1.78280272     1.43456514
 h     -0.94878566     1.70847311    -1.24888032
 h      1.75050732     1.16644630    -1.32775125
 o      2.40079831    -0.91018034     0.49457483
 h      3.32850657    -0.42690297     0.51644330
 c     -2.49701635    -0.51617026    -0.63050596
 h     -3.27064748     0.04435888    -0.24255661
 h     -2.44322960    -0.50122996    -1.68005118
 h     -2.63717877    -1.54230548    -0.27174670
 h     -0.17693294     0.66204946     1.64969362
          17

 c      1.28246043    -0.44477010    -0.02811609
 c     -0.01859160    -1.00515098     0.19338748
 c     -1.23921397     0.05096687     0.00030921
 c     -1.07014974     0.96621918     1.10273976
 c     -0.36793359     1.19181871    -0.50789498
 c      0.95760747     0.69350125    -0.79125455
 h     -0.12435955    -1.97379667     0.79089998
 h     -1.71073568     1.76262763     1.41458954
 h     -0.96289021     1.70404368    -1.25769627
 h      1.76613712     1.16360101    -1.35608770
 o      2.41161070    -0.91328890     0.48886818
 h      3.29658572    -0.44447133     0.50792800
 c     -2.50384044    -0.51366734    -0.62341859
 h     -3.22316158     0.06147137    -0.25211002
 h     -2.47318756    -0.47954065    -1.69084793
 h     -2.61429938    -1.62264045    -0.31260478
 h     -0.11936052     0.66953785     1.60349275
          17

 c      1.28233181    -0.44222512    -0.00354203
 c     -0.02076533    -1.01151647     0.18574737
 c     -1.24884211     0.05631720    -0.00018316
 c     -1.08010977     0.97121554     1.10546674
 c     -0.37374930     1.19087930    -0.50847975
 c      0.97010881     0.69087555    -0.79313552
 h     -0.05652547    -1.95185465     0.76557983
 h     -1.74580867     1.74572721     1.39866898
 h     -0.97342820     1.71078306    -1.26482980
 h      1.77853846     1.16583716    -1.38737292
 o      2.42280251    -0.91671191     0.48314206
 h      3.24894539    -0.46242801     0.49300252
 c     -2.50793844    -0.51364198    -0.61635902
 h     -3.21242507     0.09948096    -0.24881310
 h     -2.50309106    -0.45722363    -1.71120526
 h     -2.59174785    -1.68716765    -0.35601547
 h     -0.07101193     0.68574305     1.56373326
          17

 c      1.28022112    -0.43972559     0.02093657
 c     -0.02217240    -1.01741626     0.17936004
 c     -1.25568777     0.05861185    -0.00097475
 c     -1.08708005     0.97564211     1.10698442
 c     -0.38007510     1.18944418    -0.51018271
 c      0.98258921     0.68933137    -0.79420926
 h      0.00671009    -1.92924531     0.73754712
 h     -1.78820895     1.73424325     1.38851325
 h     -0.97833686     1.72667655    -1.26833775
 h      1.78426358     1.17026455    -1.41822767
 o      2.43285895    -0.92120858     0.47740431
 h      3.20837843    -0.46842433     0.47241353
 c     -2.50968982    -0.51644025    -0.61004883
 h     -3.23578902     0.15334971    -0.23347276
 h     -2.53202003    -0.43437644    -1.73225201
 h     -2.57096743    -1.72600520    -0.40138280
 h     -0.03978059     0.71238192     1.53013611
          17

 c      1.27633579    -0.43702079     0.04481944
 c     -0.02253183    -1.02193083     0.17390057
 c     -1.25956241     0.05777259    -0.00202871
 c     -1.09095860     0.97955818     1.10727151
 c     -0.38673570     1.18760574    -0.51325107
 c      0.99476257     0.68896444    -0.79444622
 h      0.06227345    -1.91695529     0.71295385
 h     -1.83512248     1.72662652     1.38397764
 h     -0.97617950     1.74962972    -1.26668795
 h      1.78118045     1.17451578    -1.44578024
 o      2.44016241    -0.92763702     0.47169374
 h      3.19923270    -0.44826816     0.44637794
 c     -2.51051462    -0.52103774    -0.60467615
 h     -3.27749486     0.20737346    -0.21351103
 h     -2.55886956    -0.41140441    -1.74618883
 h     -2.55347085    -1.73500349    -0.44682071
 h     -0.02977314     0.74967288     1.50367718
          17

 c      1.27096284    -0.43384847     0.06761813
 c     -0.02173666    -1.02442919     0.16916281
 c     -1.26038401     0.05385253    -0.00331760
 c     -1.09219249     0.98331009     1.10631477
 c     -0.39353237     1.18541587    -0.51780699
 c      1.00623329     0.68977825    -0.79374024
 h      0.10836517    -1.92316425     0.69613634
 h     -1.88133836     1.71889945     1.38363131
 h     -0.96649186     1.77780904    -1.25920340
 h      1.76888816     1.17709128    -1.46817250
 o      2.44468498    -0.93598828     0.46608107
 h      3.22105032    -0.40155828     0.41480108
 c     -2.51169978    -0.52616217    -0.60029767
 h     -3.32248430     0.24702941    -0.19559687
 h     -2.58253270    -0.38873935    -1.74798678
 h     -2.54056733    -1.71447013    -0.48994682
 h     -0.04108348     0.79660074     1.48611978
          17

 c      1.26446555    -0.42996223     0.08889008
 c     -0.01978295    -1.02495325     0.16527852
 c     -1.25816200     0.04702782    -0.00482164
 c     -1.09163372     0.98731167     1.10403798
 c     -0.40023705     1.18287435    -0.52383304
 c      1.01650299     0.69168106    -0.79189736
 h      0.14357186    -1.94840976     0.68685587
 h     -1.92120224     1.70694953     1.38561382
 h     -0.94984378     1.80985241    -1.24620267
 h      1.74871132     1.17748282    -1.48480051
 o      2.44790658    -0.94522128     0.46054695
 h      3.24976297    -0.34428600     0.37911772
 c     -2.51400016    -0.53069538    -0.59696945
 h     -3.36110243     0.26369161    -0.18330232
 h     -2.60208021    -0.36660663    -1.73578014
 h     -2.53333584    -1.66927480    -0.52820917
 h     -0.06952890     0.85117785     1.47982904
          17

 c      1.25728438    -0.42518957     0.10827542
 c     -0.01668995    -1.02416035     0.16266588
 c     -1.25297824     0.03757353    -0.00652067
 c     -1.09041020     0.99188178     1.10024017
 c     -0.40659712     1.17992921    -0.53118096
 c      1.02500527     0.69450154    -0.78864153
 h      0.16614917    -1.98588582     0.68088719
 h     -1.95036332     1.68808228     1.38818722
 h     -0.92766671     1.84493579    -1.22887924
 h      1.72343241     1.17614170    -1.49636150
 o      2.45110523    -0.95423313     0.45497940
 h      3.26434313    -0.29311443     0.34205800
 c     -2.51773861    -0.53346507    -0.59466137
 h     -3.38802214     0.25359597    -0.17785840
 h     -2.61687618    -0.34484860    -1.71085534
 h     -2.53261497    -1.61037957    -0.55913243
 h     -0.10646768     0.91078255     1.48779380
          17

 c      1.24991221    -0.41946980     0.12551083
 c     -0.01252187    -1.02290656     0.16177832
 c     -1.24497216     0.02583195    -0.00838550
 c     -1.08970562     0.99714533     1.09460557
 c     -0.41235589     1.17649579    -0.53960119
 c      1.03116278     0.69801910    -0.78364741
 h      0.17451236    -2.02610041     0.67305210
 h     -1.96677256     1.66156645     1.38994137
 h     -0.90188915     1.88263012    -1.20893362
 h      1.69675863     1.17426051    -1.50462579
 o      2.45484034    -0.96228427     0.44924925
 h      3.25487667    -0.25844277     0.30633056
 c     -2.52294550    -0.53299877    -0.59315222
 h     -3.40076341     0.21627889    -0.17901382
 h     -2.62665075    -0.32279112    -1.67761424
 h     -2.53894867    -1.55626708    -0.58077802
 h     -0.14047212     0.97282489     1.51328953
          17

 c      1.24285109    -0.41286225     0.14042474
 c     -0.00743485    -1.02191381     0.16292645
 c     -1.23433728     0.01218278    -0.01037001
 c     -1.09024210     1.00297868     1.08686687
 c     -0.41728337     1.17250165    -0.54879568
 c      1.03446996     0.70201588    -0.77661239
 h      0.16798005    -2.06077536     0.65944682
 h     -1.97120646     1.62868137     1.38986595
 h     -0.87445441     1.92250326    -1.18802593
 h      1.67246537     1.17329660    -1.51177127
 o      2.45915491    -0.96895433     0.44324834
 h      3.21954968    -0.24513051     0.27403181
 c     -2.52940891    -0.52782456    -0.59198773
 h     -3.39931441     0.15414515    -0.18523873
 h     -2.63152996    -0.29921960    -1.64330442
 h     -2.55249542    -1.52893594    -0.59242133
 h     -0.16296510     1.03546631     1.55808979
          17

 c      1.23656643    -0.40553723     0.15293091
 c     -0.00168006    -1.02165632     0.16623726
 c     -1.22133286    -0.00297359    -0.01241237
 c     -1.09171788     1.00906486     1.07707756
 c     -0.42121002     1.16794359    -0.55847634
 c      1.03459154     0.70634335    -0.76735998
 h      0.14699846    -2.08431854     0.63803839
 h     -1.96751460     1.59256562     1.38746681
 h     -0.84688865     1.96355754    -1.16725336
 h      1.65334385     1.17426595    -1.51929089
 o      2.46373552    -0.97409874     0.43691272
 h      3.16240232    -0.25327964     0.24631436
 c     -2.53661753    -0.51773329    -0.59062319
 h     -3.38720984     0.07325071    -0.19317769
 h     -2.63197811    -0.27264803    -1.61676717
 h     -2.57279934    -1.53944816    -0.59482090
 h     -0.17450759     1.09728700     1.61953198
          17

 c      1.23144108    -0.39776422     0.16302618
 c      0.00442782    -1.02235184     0.17167532
 c     -1.20630767    -0.01922369    -0.01444037
 c     -1.09292243     1.01504437     1.06568139
 c     -0.42404597     1.16292483    -0.56839921
 c      1.03143653     0.71097296    -0.75592826
 h      0.11300303    -2.09405145     0.60852252
 h     -1.96223628     1.55769865     1.38287515
 h     -0.82013678     2.00384231    -1.14695045
 h      1.64044055     1.17716398    -1.52697755
 o      2.46790340    -0.97794096     0.43027130
 h      3.09375353    -0.27684921     0.22262045
 c     -2.54360649    -0.50469088    -0.58882402
 h     -3.37400744    -0.01555662    -0.19649472
 h     -2.62863551    -0.24203723    -1.60537854
 h     -2.59829335    -1.57752462    -0.58978854
 h     -0.18357676     1.15612324     1.68993074
          17

 c      1.22773564    -0.38989566     0.17078588
 c      0.01055133    -1.02395884     0.17906535
 c     -1.18971234    -0.03614662    -0.01637783
 c     -1.09246870     1.02063585     1.05330021
 c     -0.42577848     1.15764325    -0.57835975
 c      1.02516486     0.71599185    -0.74258141
 h      0.06819838    -2.09032929     0.57211014
 h     -1.96289496     1.52864861     1.37658679
 h     -0.79472304     2.04057434    -1.12692373
 h      1.63306940     1.18094561    -1.53272857
 o      2.47054312    -0.98126168     0.42353647
 h      3.03157401    -0.30076962     0.19925831
 c     -2.54889265    -0.49170772    -0.58705420
 h     -3.37617870    -0.09814491    -0.18559968
 h     -2.62221461    -0.20768109    -1.61105254
 h     -2.62622633    -1.62251156    -0.57982292
 h     -0.19945008     1.20893966     1.75953869
          17

 c      1.22557187    -0.38233632     0.17635135
 c      0.01637299    -1.02615474     0.18810555
 c     -1.17206676    -0.05331591    -0.01815110
 c     -1.08945039     1.02571369     1.04053068
 c     -0.42645214     1.15233275    -0.58816017
 c      1.01612632     0.72154386    -0.72773248
 h      0.01528801    -2.07685747     0.53136352
 h     -1.97481571     1.50818446     1.36854569
 h     -0.77107264     2.07075952    -1.10693110
 h      1.62952543     1.18408271    -1.53334535
 o      2.47039253    -0.98522814     0.41710808
 h      2.99699381    -0.30392737     0.16942899
 c     -2.55121609    -0.48096110    -0.58621260
 h     -3.40771130    -0.16474618    -0.15236819
 h     -2.61364625    -0.17145153    -1.62887528
 h     -2.65335518    -1.65767861    -0.56777108
 h     -0.22771897     1.25281938     1.81987061
          17

 c      1.22496205    -0.37549839     0.17990722
 c      0.02164275    -1.02834562     0.19839675
 c     -1.15390109    -0.07029433    -0.01970271
 c     -1.08374576     1.03036682     1.02791415
 c     -0.42614974     1.14719371    -0.59757840
 c      1.00477391     0.72775638    -0.71182863
 h     -0.04295319    -2.06067657     0.48983167
 h     -1.99824067     1.49599719     1.35718316
 h     -0.74977728     2.09198163    -1.08710075
 h      1.62796199     1.18527507    -1.52572769
 o      2.46709880    -0.99015398     0.41116808
 h      2.99735518    -0.27927229     0.12983735
 c     -2.55090371    -0.47302611    -0.58668042
 h     -3.46353207    -0.21609810    -0.09877174
 h     -2.60421243    -0.13610013    -1.65007155
 h     -2.67668211    -1.67384112    -0.55638192
 h     -0.26982422     1.28557398     1.86497195
          17

 c      1.22585813    -0.36975856     0.18165341
 c      0.02622120    -1.02982912     0.20952499
 c     -1.13572898    -0.08662473    -0.02100697
 c     -1.07594123     1.03482649     1.01590522
 c     -0.42498687     1.14234033    -0.60635532
 c      0.99160459     0.73468707    -0.69525587
 h     -0.10418345    -2.05044119     0.45112181
 h     -2.02844149     1.48932332     1.33957656
 h     -0.73171009     2.10303257    -1.06813844
 h      1.62702093     1.18394158    -1.50780330
 o      2.46157803    -0.99485555     0.40533301
 h      3.02003686    -0.24430466     0.08635345
 c     -2.54952164    -0.46763845    -0.58807641
 h     -3.52354884    -0.25711320    -0.03577665
 h     -2.59538547    -0.10430654    -1.66612054
 h     -2.69388806    -1.66755804    -0.54801204
 h     -0.32400339     1.30599265     1.89160681
          17

 c      1.22816617    -0.36543004     0.18178604
 c      0.03007186    -1.03017564     0.22118121
 c     -1.11805799    -0.10182239    -0.02207080
 c     -1.06702690     1.03929846     1.00474951
 c     -0.42311958     1.13777494    -0.61419498
 c      0.97714592     0.74229752    -0.67828509
 h     -0.16645979    -2.05219034     0.41760739
 h     -2.05855394     1.48477845     1.31266649
 h     -0.71800470     2.10423821    -1.05134244
 h      1.62616053     1.18042808    -1.47900070
 o      2.45495908    -0.99795684     0.39906201
 h      3.04890152    -0.22029831     0.04752968
 c     -2.54842781    -0.46444912    -0.58979959
 h     -3.56973169    -0.29031782     0.02542318
 h     -2.58858365    -0.07804128    -1.67109058
 h     -2.70350819    -1.63938556    -0.54453446
 h     -0.38609108     1.31396914     1.89939695
          17

 c      1.23172318    -0.36274029     0.18048638
 c      0.03317067    -1.02957620     0.23321430
 c     -1.10139597    -0.11538715    -0.02292670
 c     -1.05812817     1.04383334     0.99434099
 c     -0.42075901     1.13339075    -0.62077536
 c      0.96196384     0.75044587    -0.66105369
 h     -0.22728379    -2.06537569     0.38992029
 h     -2.08239506     1.47977390     1.27437123
 h     -0.70995528     2.09743522    -1.03847719
 h      1.62577307     1.17601520    -1.44033880
 o      2.44801286    -0.99868542     0.39200190
 h      3.07346754    -0.21952404     0.01905694
 c     -2.54826568    -0.46307276    -0.59131426
 h     -3.59201944    -0.31585226     0.07734896
 h     -2.58503431    -0.05825298    -1.66225003
 h     -2.70502164    -1.59364047    -0.54733806
 h     -0.44984584     1.31063664     1.89133454
          17

 c      1.23626865    -0.36181967     0.17791497
 c      0.03543725    -1.02876211     0.24556235
 c     -1.08623739    -0.12684226    -0.02362415
 c     -1.05036312     1.04827845     0.98412280
 c     -0.41818566     1.12900958    -0.62577320
 c      0.94666708     0.75889870    -0.64357673
 h     -0.28291753    -2.08363307     0.36781802
 h     -2.09583543     1.47301677     1.22401021
 h     -0.70884237     2.08552794    -1.03151476
 h      1.62713676     1.17278053    -1.39421559
 o      2.44119052    -0.99681864     0.38400846
 h      3.08856258    -0.24605843     0.00340830
 c     -2.54911402    -0.46288709    -0.59213035
 h     -3.58644732    -0.33296345     0.11586150
 h     -2.58572282    -0.04469239    -1.64002510
 h     -2.69899368    -1.53944499    -0.55731561
 h     -0.50723011     1.29850023     1.87452455
          17

 c      1.24142643    -0.36270412     0.17420970
 c      0.03678198    -1.02859356     0.25815892
 c     -1.07303476    -0.13579043    -0.02422551
 c     -1.04471686     1.05231609     0.97313470
 c     -0.41575891     1.12445850    -0.62890668
 c      0.93191143     0.76736485    -0.62578996
 h     -0.32906557    -2.09919950     0.35124504
 h     -2.09714047     1.46450211     1.16226437
 h     -0.71566082     2.07155896    -1.03223019
 h      1.63210172     1.17327378    -1.34383127
 o      2.43470888    -0.99254110     0.37511276
 h      3.09312888    -0.29808163     0.00040753
 c     -2.55069007    -0.46288396    -0.59172635
 h     -3.55274693    -0.34084010     0.13911945
 h     -2.59137533    -0.03574454    -1.60790091
 h     -2.68715657    -1.49177471    -0.57490143
 h     -0.54954366     1.28111622     1.85975701
          17

 c      1.24671101    -0.36534632     0.16948673
 c      0.03719109    -1.02972696     0.27089652
 c     -1.06216579    -0.14196715    -0.02480759
 c     -1.04179440     1.05560252     0.96039285
 c     -0.41391558     1.11966745    -0.62999244
 c      0.91841334     0.77555473    -0.60762615
 h     -0.36208361    -2.10637376     0.34064125
 h     -2.08701111     1.45539945     1.09098637
 h     -0.73075971     2.05748395    -1.04170413
 h      1.64238101     1.17997045    -1.29222665
 o      2.42850960    -0.98643122     0.36554378
 h      3.09086061    -0.36813882     0.00692792
 c     -2.55248727    -0.46187425    -0.58951449
 h     -3.49332731    -0.33894389     0.14718119
 h     -2.60246274    -0.02834910    -1.57215924
 h     -2.67187715    -1.46873230    -0.60037592
 h     -0.57032349     1.26173075     1.85740158
          17

 c      1.25156532    -0.36962640     0.16384060
 c      0.03676265    -1.03248856     0.28362849
 c     -1.05390294    -0.14527544    -0.02546418
 c     -1.04152168     1.05793334     0.94553053
 c     -0.41314257     1.11473536    -0.62899708
 c      0.90696052     0.78325300    -0.58909943
 h     -0.37972056    -2.10265947     0.33676056
 h     -2.06864778     1.44796887     1.01296829
 h     -0.75352233     2.04326832    -1.05991880
 h      1.65857112     1.19461333    -1.24124236
 o      2.42210468    -0.97950774     0.35579597
 h      3.09248262    -0.44243775     0.01589914
 c     -2.55386332    -0.45934197    -0.58496600
 h     -3.41377170    -0.32709115     0.14264952
 h     -2.61922075    -0.01840422    -1.54072141
 h     -2.65469419    -1.48093733    -0.63417593
 h     -0.56885956     1.24156934     1.87029109
          17

 c      1.25542269    -0.37535593     0.15733943
 c      0.03569328    -1.03685362     0.29617666
 c     -1.04839137    -0.14579619    -0.02630414
 c     -1.04312996     1.05925848     0.92904667
 c     -0.41390890     1.10991081    -0.62605462
 c      0.89837576     0.79037465    -0.57034627
 h     -0.38139430    -2.08882385     0.34043736
 h     -2.04755110     1.44538752     0.93160154
 h     -0.78229735     2.02694303    -1.08567006
 h      1.67946319     1.21773878    -1.19101312
 o      2.41462463    -0.97301179     0.34656565
 h      3.11479779    -0.50433239     0.01741649
 c     -2.55395002    -0.45619079    -0.57809446
 h     -3.32471197    -0.30524908     0.13266527
 h     -2.64160865    -0.00217260    -1.52025124
 h     -2.63565595    -1.52153603    -0.67600694
 h     -0.55062013     1.21992464     1.89125896
          17

 c      1.25775742    -0.38227783     0.15001959
 c      0.03424644    -1.04244142     0.30833604
 c     -1.04563897    -0.14378328    -0.02744432
 c     -1.04555207     1.05958357     0.91187556
 c     -0.41656150     1.10549211    -0.62143939
 c      0.89340147     0.79697785    -0.55159553
 h     -0.36830937    -2.06888383     0.35244502
 h     -2.03019193     1.45115771     0.85040468
 h     -0.81468171     2.00560157    -1.11686324
 h      1.70222730     1.24865433    -1.14035015
 o      2.40575173    -0.96761394     0.33827035
 h      3.16600883    -0.54690241     0.00643760
 c     -2.55143264    -0.45414747    -0.57007465
 h     -3.24329798    -0.27286353     0.13119797
 h     -2.66909031     0.02169367    -1.51244276
 h     -2.61477365    -1.57202046    -0.72343954
 h     -0.52391458     1.19591060     1.90870334
          17

 c      1.25810581    -0.39007735     0.14189125
 c      0.03271975    -1.04852164     0.31987899
 c     -1.04551637    -0.13965401    -0.02900177
 c     -1.04795404     1.05897544     0.89487817
 c     -0.42121510     1.10171045    -0.61551315
 c      0.89254051     0.80323631    -0.53309977
 h     -0.34344139    -2.05003674     0.37345630
 h     -2.02108331     1.46786531     0.77272113
 h     -0.84802170     1.97664725    -1.15103423
 h      1.72338331     1.28582832    -1.08764428
 o      2.39662119    -0.96309625     0.33069880
 h      3.23178088    -0.57781168    -0.01175367
 c     -2.54494667    -0.45465641    -0.56298760
 h     -3.18781432    -0.22865255     0.15531111
 h     -2.70035188     0.05130989    -1.51297650
 h     -2.59309771    -1.61477831    -0.77225608
 h     -0.49647559     1.16957151     1.91284874
          17

 c      1.25610983    -0.39841762     0.13295589
 c      0.03138917    -1.05412195     0.33056190
 c     -1.04777105    -0.13397371    -0.03108518
 c     -1.05007606     1.05766713     0.87861554
 c     -0.42768235     1.09865663    -0.60867144
 c      0.89593274     0.80939238    -0.51507664
 h     -0.31096487    -2.04149956     0.40408829
 h     -2.02005086     1.49583703     0.70195483
 h     -0.87990874     1.93866625    -1.18587992
 h      1.73990477     1.32742185    -1.03163956
 o      2.38891192    -0.95912787     0.32346033
 h      3.28941611    -0.60646589    -0.02897239
 c     -2.53438109    -0.45823792    -0.55813137
 h     -3.16278763    -0.17404498     0.20936966
 h     -2.73328715     0.08277256    -1.51446003
 h     -2.57226406    -1.63853663    -0.81793672
 h     -0.47392940     1.14185327     1.89812392
          17

 c      1.25160486    -0.40697894     0.12322121
 c      0.03038427    -1.05836880     0.34014617
 c     -1.05207315    -0.12742485    -0.03378654
 c     -1.05219760     1.05609772     0.86331265
 c     -0.43548143     1.09626692    -0.60130032
 c      0.90331955     0.81570394    -0.49767862
 h     -0.27466107    -2.05076423     0.44486455
 h     -2.02257655     1.53287135     0.64190528
 h     -0.90853370     1.89176504    -1.21967354
 h      1.74996151     1.37174259    -0.97178947
 o      2.38381985    -0.95566186     0.31635081
 h      3.32316822    -0.63708525    -0.04025802
 c     -2.52112657    -0.46435108    -0.55506399
 h     -3.15627631    -0.11686195     0.27814732
 h     -2.76533312     0.11195967    -1.51001305
 h     -2.55376537    -1.63814695    -0.85676092
 h     -0.45951163     1.11422698     1.86315489
          17

 c      1.24470421    -0.41548203     0.11270594
 c      0.02955703    -1.06097271     0.34845708
 c     -1.05807211    -0.12075818    -0.03717644
 c     -1.05486362     1.05483579     0.84889807
 c     -0.44391509     1.09435294    -0.59374607
 c      0.91409472     0.82239020    -0.48098473
 h     -0.23613310    -2.07830319     0.49574742
 h     -2.02280232     1.57523168     0.59642532
 h     -0.93287032     1.83749814    -1.25152852
 h      1.75321620     1.41755247    -0.90826425
 o      2.38186869    -0.95282981     0.30935135
 h      3.32618960    -0.66993195    -0.04407128
 c     -2.50678209    -0.47192681    -0.55272177
 h     -3.15462438    -0.06739887     0.34217687
 h     -2.79395282     0.13564653    -1.49501538
 h     -2.53868777    -1.61325614    -0.88622293
 h     -0.45403844     1.08839006     1.81045587
          17

 c      1.23583088    -0.42370166     0.10144130
 c      0.02851978    -1.06239233     0.35546123
 c     -1.06541986    -0.11473211    -0.04129929
 c     -1.05867709     1.05446706     0.83503775
 c     -0.45218207     1.09265628    -0.58630272
 c      0.92740545     0.82958699    -0.46500703
 h     -0.19489339    -2.11604916     0.55537428
 h     -2.01621624     1.61891531     0.56864385
 h     -0.95268420     1.77851054    -1.28146567
 h      1.75076601     1.46421995    -0.84176960
 o      2.38295395    -0.95082147     0.30257219
 h      3.29920759    -0.70302600    -0.04151873
 c     -2.49245915    -0.47984305    -0.55029174
 h     -3.14998898    -0.03361686     0.38870187
 h     -2.81704793     0.15198660    -1.46746019
 h     -2.52776901    -1.56787817    -0.90527363
 h     -0.45563830     1.06604690     1.74654004
          17

 c      1.22568206    -0.43147136     0.08947192
 c      0.02683867    -1.06346934     0.36128196
 c     -1.07376200    -0.11005432    -0.04616566
 c     -1.06424206     1.05551702     0.82115763
 c     -0.45949145     1.09091251    -0.57922210
 c      0.94227579     0.83732322    -0.44970893
 h     -0.15020839    -2.15191181     0.62091366
 h     -2.00073997     1.66055269     0.56038985
 h     -0.96834221     1.71796250    -1.31021846
 h      1.74476230     1.51167512    -0.77325210
 o      2.38627245    -0.94986479     0.29627590
 h      3.25162215    -0.73251991    -0.03673960
 c     -2.47883409    -0.48694689    -0.54718226
 h     -3.13924349    -0.02031051     0.41175278
 h     -2.83324625     0.16071061    -1.42783340
 h     -2.52155172    -1.51115168    -0.91486276
 h     -0.45941352     1.04864479     1.68194664
          17

 c      1.21512825    -0.43867317     0.07685438
 c      0.02418408    -1.06496501     0.36613587
 c     -1.08271803    -0.10733227    -0.05173870
 c     -1.07209212     1.05840809     0.80660213
 c     -0.46516392     1.08891336    -0.57275027
 c      0.95773486     0.84553263    -0.43503331
 h     -0.10240586    -2.17520385     0.68876861
 h     -1.97687385     1.69794706     0.57194831
 h     -0.98041064     1.65883803    -1.33874541
 h      1.73771327     1.56008793    -0.70355777
 o      2.39016605    -0.95027010     0.29097562
 h      3.20463433    -0.75234300    -0.03835429
 c     -2.46630303    -0.49194127    -0.54277192
 h     -3.12180659    -0.02986667     0.40974609
 h     -2.84213042     0.16327269    -1.37897129
 h     -2.52057952    -1.45811376    -0.91867584
 h     -0.45824091     1.03705063     1.62933700
          17

 c      1.20506231    -0.44520549     0.06364688
 c      0.02037214    -1.06733532     0.37025439
 c     -1.09186184    -0.10703175    -0.05791861
 c     -1.08238784     1.06341029     0.79108696
 c     -0.46870835     1.08654857    -0.56717374
 c      0.97293372     0.85410239    -0.42093019
 h     -0.05294395    -2.17911288     0.75541582
 h     -1.94769370     1.73051132     0.60202352
 h     -0.98917992     1.60336057    -1.36758744
 h      1.73160011     1.60927267    -0.63315643
 o      2.39251165    -0.95239019     0.28738103
 h      3.18635385    -0.75548744    -0.05833585
 c     -2.45505335    -0.49360017    -0.53635716
 h     -3.09864479    -0.06277343     0.38424770
 h     -2.84444008     0.16295402    -1.32593769
 h     -2.52550941    -1.42681192    -0.92269736
 h     -0.44644002     1.03145211     1.59791334
          17

 c      1.19623872    -0.45095227     0.04989739
 c      0.01535930    -1.07069459     0.37382796
 c     -1.10070663    -0.10943728    -0.06452370
 c     -1.09452349     1.07056399     0.77514700
 c     -0.46986029     1.08381069    -0.56283857
 c      0.98721848     0.86293763    -0.40736863
 h     -0.00398011    -2.16092005     0.81797109
 h     -1.91872018     1.75962191     0.64794489
 h     -0.99435960     1.55277497    -1.39639543
 h      1.72718982     1.65807738    -0.56210039
 o      2.39251911    -0.95628471     0.28575071
 h      3.20479072    -0.74003711    -0.10140832
 c     -2.44509363    -0.49163630    -0.52755303
 h     -3.07254445    -0.11738164     0.34047980
 h     -2.84212066     0.16462004    -1.27559152
 h     -2.53663592    -1.42808654    -0.93151676
 h     -0.42458005     1.03170219     1.58756774
          17

 c      1.18918761    -0.45579206     0.03565443
 c      0.00923645    -1.07483382     0.37696453
 c     -1.10870503    -0.11462253    -0.07127134
 c     -1.10720835     1.07966344     0.75994383
 c     -0.46857909     1.08076267    -0.56011053
 c      1.00014140     0.87199598    -0.39432559
 h      0.04205514    -2.12162558     0.87459812
 h     -1.89687602     1.78830722     0.70631404
 h     -0.99512702     1.50756057    -1.42395335
 h      1.72394424     1.70419825    -0.49026731
 o      2.39147458    -0.96153687     0.28544455
 h      3.23663765    -0.71222259    -0.15789139
 c     -2.43625564    -0.48744997    -0.51696752
 h     -3.04970838    -0.18907568     0.28953079
 h     -2.83786108     0.17354326    -1.23514654
 h     -2.55276158    -1.45638521    -0.94410687
 h     -0.39946217     1.03760482     1.59002986
          17

 c      1.18422532    -0.45964375     0.02100357
 c      0.00222231    -1.07923838     0.37964844
 c     -1.11528018    -0.12245184    -0.07777530
 c     -1.11908956     1.09041828     0.74661654
 c     -0.46501304     1.07748977    -0.55929377
 c      1.01142107     0.88126720    -0.38176572
 h      0.08283347    -2.06569597     0.92496706
 h     -1.88779300     1.81932790     0.77385906
 h     -0.99047130     1.46785370    -1.44868138
 h      1.72053147     1.74461797    -0.41771268
 o      2.39089113    -0.96761012     0.28557778
 h      3.25599911    -0.68026198    -0.21436920
 c     -2.42810899    -0.48345074    -0.50645903
 h     -3.04183145    -0.27020254     0.25036316
 h     -2.83387816     0.19306826    -1.20937280
 h     -2.57098052    -1.49546437    -0.95560423
 h     -0.37929936     1.04876981     1.59528847
          17

 c      1.18149562    -0.46249232     0.00609459
 c     -0.00537360    -1.08312153     0.38170250
 c     -1.11987734    -0.13262173    -0.08357607
 c     -1.12932924     1.10272224     0.73589467
 c     -0.45944848     1.07406317    -0.56055055
 c      1.02088506     0.89071608    -0.36963104
 h      0.11653919    -2.00074309     0.97074749
 h     -1.89270841     1.85227579     0.84757277
 h     -0.97962072     1.43379396    -1.46929949
 h      1.71554477     1.77640655    -0.34487696
 o      2.39154082    -0.97407627     0.28549137
 h      3.24913124    -0.65028698    -0.26142660
 c     -2.42020579    -0.48156314    -0.49841930
 h     -3.06275043    -0.35381040     0.24360230
 h     -2.83069720     0.22246353    -1.19802949
 h     -2.58776991    -1.53003426    -0.96203502
 h     -0.36994268     1.06443364     1.59594715
          17

 c      1.18100387    -0.46438523    -0.00885347
 c     -0.01320784    -1.08554488     0.38279349
 c     -1.12200632    -0.14470982    -0.08820061
 c     -1.13773122     1.11674004     0.72810832
 c     -0.45225220     1.07052470    -0.56385576
 c      1.02842183     0.90022950    -0.35784716
 h      0.14223418    -1.93626762     1.01564121
 h     -1.90803309     1.88273680     0.92388059
 h     -0.96236217     1.40570395    -1.48533583
 h      1.70807012     1.79747355    -0.27257094
 o      2.39358253    -0.98061916     0.28476666
 h      3.21226924    -0.62616054    -0.29394831
 c     -2.41321567    -0.48239921    -0.49396552
 h     -3.11352425    -0.43857008     0.27259204
 h     -2.82723884     0.25708193    -1.19619587
 h     -2.59998314    -1.55061889    -0.96215895
 h     -0.37392145     1.08349571     1.58816109
          17

 c      1.18264411    -0.46541386    -0.02356056
 c     -0.02093642    -1.08569234     0.38255976
 c     -1.12130121    -0.15821748    -0.09124612
 c     -1.14451152     1.13271939     0.72328574
 c     -0.44382400     1.06688853    -0.56898556
 c      1.03395534     0.90958776    -0.34633856
 h      0.15980406    -1.88067735     1.06397167
 h     -1.92805769     1.90467863     0.99818085
 h     -0.93918160     1.38410277    -1.49737561
 h      1.69797801     1.80703556    -0.20180444
 o      2.39676795    -0.98702254     0.28318556
 h      3.14849904    -0.60973250    -0.31043492
 c     -2.40916435    -0.48582273    -0.49240362
 h     -3.17738618    -0.52459918     0.31996170
 h     -2.82200595     0.29062707    -1.19716915
 h     -2.60536860    -1.55308785    -0.95687243
 h     -0.39068945     1.10465754     1.57132716
          17

 c      1.18621266    -0.46569725    -0.03769424
 c     -0.02818388    -1.08319761     0.38086940
 c     -1.11763607    -0.17260754    -0.09246119
 c     -1.15005908     1.15076318     0.72115525
 c     -0.43456956     1.06315107    -0.57553726
 c      1.03743932     0.91846087    -0.33504469
 h      0.16922828    -1.83770543     1.11767945
 h     -1.94782599     1.91333776     1.06548677
 h     -0.91122590     1.36961928    -1.50702680
 h      1.68598376     1.80577935    -0.13356221
 o      2.40048137    -0.99321979     0.28078736
 h      3.06740552    -0.60014764    -0.31384058
 c     -2.40989055    -0.49162521    -0.49262791
 h     -3.23564656    -0.60875653     0.36674476
 h     -2.81411906     0.31743552    -1.19512732
 h     -2.60284001    -1.53736870    -0.94834640
 h     -0.41683414     1.12655501     1.54788713
          17

 c      1.19140493    -0.46536946    -0.05087912
 c     -0.03450095    -1.07824272     0.37800511
 c     -1.11122435    -0.18732836    -0.09179565
 c     -1.15484380     1.17073828     0.72110261
 c     -0.42489395     1.05930484    -0.58298194
 c      1.03886618     0.92642964    -0.32393265
 h      0.16988454    -1.80552168     1.17414669
 h     -1.96439097     1.90648830     1.12138278
 h     -0.88008649     1.36283748    -1.51655282
 h      1.67352445     1.79573547    -0.06859497
 o      2.40370427    -0.99941111     0.27801496
 h      2.98600100    -0.59210574    -0.31382458
 c     -2.41613585    -0.49947664    -0.49378698
 h     -3.27701244    -0.68655073     0.40171583
 h     -2.80372192     0.33369977    -1.18632535
 h     -2.59262805    -1.50723396    -0.93987305
 h     -0.44611720     1.14786635     1.52332945
          17

 c      1.19781374    -0.46456659    -0.06271945
 c     -0.03939291    -1.07134856     0.37457558
 c     -1.10262483    -0.20182197    -0.08940545
 c     -1.15936037     1.19229103     0.72221568
 c     -0.41521069     1.05535681    -0.59075264
 c      1.03828516     0.93303388    -0.31300218
 h      0.16080306    -1.77940059     1.22727248
 h     -1.97696664     1.88444135     1.16265302
 h     -0.84741459     1.36408063    -1.52815812
 h      1.66245448     1.77984669    -0.00730333
 o      2.40525256    -1.00607823     0.27567809
 h      2.92524198    -0.57583356    -0.32598892
 c     -2.42763746    -0.50874588    -0.49510155
 h     -3.29657017    -0.75412557     0.41981885
 h     -2.79198780     0.33787874    -1.16929952
 h     -2.57629950    -1.47098704    -0.93630910
 h     -0.47017408     1.16742448     1.50548742
          17

 c      1.20497381    -0.46341017    -0.07284204
 c     -0.04239263    -1.06311238     0.37127313
 c     -1.09265648    -0.21552481    -0.08561863
 c     -1.16392951     1.21489031     0.72353318
 c     -0.40595667     1.05135139    -0.59835195
 c      1.03582500     0.93784892    -0.30227733
 h      0.14145071    -1.75489215     1.27039398
 h     -1.98680869     1.84966520     1.18763053
 h     -0.81447876     1.37316148    -1.54308062
 h      1.65453624     1.76121863     0.05019118
 o      2.40463121    -1.01346515     0.27416816
 h      2.89624207    -0.54564674    -0.35906182
 c     -2.44349290    -0.51851713    -0.49564510
 h     -3.29307917    -0.80872819     0.41928888
 h     -2.78099512     0.33087369    -1.14475033
 h     -2.55631016    -1.44128325    -0.94431647
 h     -0.48119504     1.18437972     1.50167906
          17

 c      1.21245771    -0.46199651    -0.08094205
 c     -0.04311161    -1.05407162     0.36869241
 c     -1.08226646    -0.22787347    -0.08088025
 c     -1.16835839     1.23786259     0.72444042
 c     -0.39759610     1.04738948    -0.60543651
 c      1.03171981     0.94057223    -0.29178260
 h      0.11219430    -1.72933236     1.29844999
 h     -1.99713326     1.80635984     1.19644443
 h     -0.78189340     1.38919398    -1.56092531
 h      1.65082984     1.74224160     0.10374964
 o      2.40245775    -1.02101084     0.27272780
 h      2.89263237    -0.50921816    -0.40291886
 c     -2.46252265    -0.52801923    -0.49442435
 h     -3.26752522    -0.84866520     0.40024651
 h     -2.77355868     0.31620586    -1.11537681
 h     -2.53472727    -1.43058722    -0.97068639
 h     -0.47620246     1.19845932     1.51412141
          17

 c      1.21994152    -0.46040067    -0.08680753
 c     -0.04126256    -1.04465969     0.36724905
 c     -1.07240219    -0.23832070    -0.07569374
 c     -1.17180829     1.26043682     0.72484043
 c     -0.39059782     1.04362925    -0.61183581
 c      1.02633093     0.94107859    -0.28151164
 h      0.07432992    -1.70208090     1.30887001
 h     -2.01283717     1.75980068     1.19105631
 h     -0.74969041     1.41059461    -1.57968108
 h      1.65126013     1.72399432     0.15283054
 o      2.39964847    -1.02784440     0.27020556
 h      2.90260611    -0.47970779    -0.44038365
 c     -2.48348979    -0.53738114    -0.49084214
 h     -3.22312867    -0.87349151     0.36487439
 h     -2.77290790     0.29983792    -1.08546488
 h     -2.51208657    -1.44206814    -1.01785102
 h     -0.45896754     1.21021920     1.53804191
          17

 c      1.22719074    -0.45868822    -0.09031792
 c     -0.03668170    -1.03517573     0.36713776
 c     -1.06391638    -0.24636420    -0.07056968
 c     -1.17313120     1.28185463     0.72493170
 c     -0.38538827     1.04026512    -0.61750201
 c      1.02013391     0.93941373    -0.27141258
 h      0.02991241    -1.67440318     1.30187728
 h     -2.03928479     1.71507305     1.17457913
 h     -0.71766974     1.43531635    -1.59643466
 h      1.65464196     1.70629178     0.19631145
 o      2.39685117    -1.03336881     0.26583739
 h      2.91787392    -0.46634105    -0.45968645
 c     -2.50500744    -0.54770770    -0.48522975
 h     -3.16678161    -0.88496527     0.31931103
 h     -2.78198145     0.28868480    -1.05966548
 h     -2.48829505    -1.46633860    -1.08088159
 h     -0.43723852     1.22097792     1.56497716
          17

 c      1.23401906    -0.45692529    -0.09143116
 c     -0.02935889    -1.02574246     0.36829008
 c     -1.05750037    -0.25158506    -0.06598233
 c     -1.17144040     1.30154358     0.72496845
 c     -0.38229737     1.03749580    -0.62242894
 c      1.01365552     0.93573866    -0.26140559
 h     -0.01851311    -1.64940363     1.28068856
 h     -2.07955279     1.67535870     1.14958656
 h     -0.68578537     1.46122254    -1.60834917
 h      1.65915987     1.68829975     0.23268285
 o      2.39444086    -1.03733544     0.25932095
 h      2.93413484    -0.47312654    -0.45577798
 c     -2.52527745    -0.55997246    -0.47911339
 h     -3.11159307    -0.88903336     0.27732865
 h     -2.80236783     0.28739430    -1.04077087
 h     -2.46429776    -1.48939736    -1.15029101
 h     -0.41872453     1.23238336     1.58719031
          17

 c      1.24026819    -0.45518377    -0.09017361
 c     -0.01945718    -1.01627859     0.37035725
 c     -1.05363150    -0.25368140    -0.06233122
 c     -1.16654070     1.31922033     0.72520190
 c     -0.38151517     1.03549471    -0.62658058
 c      1.00738604     0.93026501    -0.25142200
 h     -0.06833197    -1.63185958     1.25138835
 h     -2.13142731     1.64110349     1.11658212
 h     -0.65437814     1.48646026    -1.61345947
 h      1.66302452     1.66929184     0.26048483
 o      2.39259905    -1.03977663     0.25071277
 h      2.95009622    -0.49991666    -0.42877988
 c     -2.54212520    -0.57401556    -0.47512671
 h     -3.07700974    -0.89700074     0.26199470
 h     -2.83360248     0.29550853    -1.02795201
 h     -2.44217261    -1.50053131    -1.21654049
 h     -0.40895288     1.24593511     1.59974982
          17

 c      1.24582306    -0.45354002    -0.08663838
 c     -0.00730849    -1.00655387     0.37280967
 c     -1.05253551    -0.25248454    -0.05991178
 c     -1.15897754     1.33481947     0.72580559
 c     -0.38306842     1.03439019    -0.62984544
 c      1.00170154     0.92321135    -0.24144305
 h     -0.11737497    -1.62730740     1.22151235
 h     -2.18725684     1.61107707     1.07443111
 h     -0.62422556     1.50974357    -1.61111391
 h      1.66502027     1.64919613     0.27874325
 o      2.39129805    -1.04099842     0.24040701
 h      2.96765600    -0.54256662    -0.38366270
 c     -2.55402710    -0.58896503    -0.47561353
 h     -3.07715832    -0.91922791     0.29191848
 h     -2.87348132     0.30805020    -1.01745255
 h     -2.42427142    -1.49420837    -1.27226469
 h     -0.41073603     1.26268840     1.60081044
          17

 c      1.25065987    -0.45206500    -0.08099506
 c      0.00658379    -0.99638587     0.37521661
 c     -1.05418677    -0.24795876    -0.05889642
 c     -1.14976297     1.34834643     0.72671352
 c     -0.38682108     1.03425630    -0.63201639
 c      0.99681363     0.91478809    -0.23152406
 h     -0.16403315    -1.63976219     1.19668324
 h     -2.23710140     1.58412412     1.02219465
 h     -0.59645585     1.53052036    -1.60208159
 h      1.66481761     1.62883211     0.28724104
 o      2.39018676    -1.04162491     0.22917750
 h      2.99334662    -0.59230868    -0.33087776
 c     -2.56142351    -0.60452056    -0.48039632
 h     -3.10502461    -0.95387230     0.35751375
 h     -2.91893447     0.31864367    -1.00492759
 h     -2.41251759    -1.46913780    -1.31280650
 h     -0.42414459     1.28313973     1.59149756
          17

 c      1.25490184    -0.45081169    -0.07349968
 c      0.02149575    -0.98588621     0.37753820
 c     -1.05835668    -0.24020244    -0.05932455
 c     -1.14008284     1.35979489     0.72749800
 c     -0.39250017     1.03510917    -0.63280122
 c      0.99275049     0.90520296    -0.22180077
 h     -0.20649387    -1.66901019     1.17726906
 h     -2.27219111     1.56005280     0.96036219
 h     -0.57237865     1.54901821    -1.58838188
 h      1.66305427     1.60989898     0.28658853
 o      2.38857225    -1.04250419     0.21804087
 h      3.03823622    -0.63733116    -0.28418396
 c     -2.56582898    -0.62082748    -0.48751817
 h     -3.14234097    -0.99149215     0.43147149
 h     -2.96673465     0.32188204    -0.98704284
 h     -2.40808953    -1.42731622    -1.33629686
 h     -0.44645111     1.30722526     1.57599830
          17

 c      1.25882379    -0.44980299    -0.06448765
 c      0.03645384    -0.97551717     0.38010934
 c     -1.06467639    -0.22944777    -0.06110583
 c     -1.13112939     1.36913530     0.72736543
 c     -0.39973328     1.03691493    -0.63186813
 c      0.98937367     0.89468232    -0.21247523
 h     -0.24194801    -1.71013991     1.15878844
 h     -2.28674290     1.53960682     0.89091224
 h     -0.55326624     1.56610551    -1.57280883
 h      1.66115362     1.59470959     0.27806419
 o      2.38601104    -1.04422321     0.20763038
 h      3.10871396    -0.67056879    -0.25085804
 c     -2.56846957    -0.63770113    -0.49513158
 h     -3.17525460    -1.02514992     0.49212164
 h     -3.01396656     0.31424804    -0.96191559
 h     -2.41125370    -1.37385109    -1.34409346
 h     -0.47229071     1.33445354     1.56152694
          17

 c      1.26276804    -0.44903496    -0.05433633
 c      0.05033355    -0.96590399     0.38334782
 c     -1.07269495    -0.21604999    -0.06404132
 c     -1.12393690     1.37631759     0.72532546
 c     -0.40808442     1.03961435    -0.62892921
 c      0.98643904     0.88350908    -0.20377768
 h     -0.26699320    -1.75588116     1.13555392
 h     -2.27855585     1.52415605     0.81681536
 h     -0.54012455     1.58291361    -1.55815121
 h      1.66084188     1.58564549     0.26321104
 o      2.38314964    -1.04675360     0.19775791
 h      3.19401451    -0.69528534    -0.22510647
 c     -2.57009871    -0.65448374    -0.50177785
 h     -3.19639819    -1.05197767     0.52788808
 h     -3.05836516     0.29438857    -0.92905056
 h     -2.42113430    -1.31727784    -1.34191211
 h     -0.49502839     1.36423531     1.55691409
          17

 c      1.26703572    -0.44850092    -0.04341080
 c      0.06204266    -0.95761259     0.38750932
 c     -1.08193656    -0.20047278    -0.06785566
 c     -1.11906919     1.38127066     0.72059891
 c     -0.41708047     1.04316284    -0.62384208
 c      0.98369341     0.87207195    -0.19591372
 h     -0.27873746    -1.79932461     1.10363995
 h     -2.24938391     1.51545883     0.74146444
 h     -0.53351601     1.60028542    -1.54628799
 h      1.66341568     1.58438642     0.24327004
 o      2.38130442    -1.04987854     0.18798088
 h      3.27353736    -0.71798828    -0.19747839
 c     -2.57119989    -0.67022150    -0.50603752
 h     -3.20234035    -1.07154670     0.53380806
 h     -3.09857588     0.26317093    -0.88912946
 h     -2.43562502    -1.26913686    -1.34060659
 h     -0.51010628     1.39626058     1.56854967
          17

 c      1.27182614    -0.44822332    -0.03201726
 c      0.07068685    -0.95102926     0.39260926
 c     -1.09195301    -0.18327169    -0.07222691
 c     -1.11629394     1.38392937     0.71307928
 c     -0.42622328     1.04756622    -0.61668732
 c      0.98096793     0.86090339    -0.18902366
 h     -0.27557571    -1.83541715     1.06174783
 h     -2.20553879     1.51558650     0.66811651
 h     -0.53349597     1.61830337    -1.53755950
 h      1.66903766     1.59118449     0.21873256
 o      2.38156553    -1.05356265     0.17809555
 h      3.33086956    -0.74209354    -0.16294259
 c     -2.57205700    -0.68405076    -0.50657125
 h     -3.19180680    -1.08472626     0.50887918
 h     -3.13436930     0.22363134    -0.84380033
 h     -2.45210529    -1.24052289    -1.35316690
 h     -0.51830865     1.43041414     1.59573673
          17

 c      1.27721776    -0.44827029    -0.02037376
 c      0.07567730    -0.94631543     0.39843323
 c     -1.10236252    -0.16507410    -0.07680438
 c     -1.11461477     1.38428946     0.70340568
 c     -0.43498991     1.05288638    -0.60778376
 c      0.97822663     0.85066863    -0.18317913
 h     -0.25747360    -1.86152212     1.01096500
 h     -2.15817479     1.52695884     0.59923765
 h     -0.53967502     1.63619230    -1.53078454
 h      1.67650213     1.60461442     0.18933082
 o      2.38451355    -1.05793056     0.16812758
 h      3.35762839    -0.76786717    -0.12079027
 c     -2.57264492    -0.69575073    -0.50285855
 h     -3.16523483    -1.09345879     0.45556129
 h     -3.16675340     0.18069376    -0.79547002
 h     -2.46904059    -1.23554554    -1.38564362
 h     -0.52506432     1.46617860     1.63069937
          17

 c      1.28316458    -0.44874776    -0.00859896
 c      0.07678648    -0.94337771     0.40456368
 c     -1.11287422    -0.14655461    -0.08121648
 c     -1.11276313     1.38243702     0.69262268
 c     -0.44283202     1.05920890    -0.59764108
 c      0.97555506     0.84208693    -0.17841462
 h     -0.22602611    -1.87777715     0.95435559
 h     -2.12118266     1.55227419     0.53592058
 h     -0.55134711     1.65265335    -1.52389494
 h      1.68365847     1.62201103     0.15446747
 o      2.39022854    -1.06317407     0.15822177
 h      3.35271705    -0.79362582    -0.07283448
 c     -2.57252591    -0.70583071    -0.49587529
 h     -3.12561547    -1.10150392     0.38137585
 h     -3.19773156     0.14030680    -0.74699868
 h     -2.48652628    -1.24876875    -1.43105612
 h     -0.53661974     1.50233445     1.66330999
          17

 c      1.28950495    -0.44976806     0.00327994
 c      0.07415191    -0.94183758     0.41041521
 c     -1.12329993    -0.12840894    -0.08507963
 c     -1.10998035     1.37858053     0.68179295
 c     -0.44918695     1.06659057    -0.58688278
 c      0.97311342     0.83580955    -0.17476634
 h     -0.18437719    -1.88749362     0.89656012
 h     -2.10457285     1.59375342     0.47824982
 h     -0.56761521     1.66639853    -1.51479785
 h      1.68820654     1.64033721     0.11375339
 o      2.39823078    -1.06952496     0.14858910
 h      3.32290612    -0.81601836    -0.02246905
 c     -2.57083653    -0.71478584    -0.48791774
 h     -3.08069150    -1.11638240     0.30235753
 h     -3.22942575     0.10773794    -0.70110248
 h     -2.50498281    -1.27044417    -1.47557867
 h     -0.55718671     1.53722639     1.68533104
          17

 c      1.29598481    -0.45139787     0.01529877
 c      0.06820964    -0.94105382     0.41531393
 c     -1.13354561    -0.11132045    -0.08801900
 c     -1.10665111     1.37315275     0.67171191
 c     -0.45351002     1.07501251    -0.57616930
 c      0.97108798     0.83230252    -0.17229404
 h     -0.13677144    -1.89701899     0.84304827
 h     -2.10738029     1.65134200     0.42701880
 h     -0.58748356     1.67660861    -1.50208808
 h      1.68842986     1.65703243     0.06734968
 o      2.40729693    -1.07729953     0.13947875
 h      3.28570987    -0.82936206     0.02592510
 c     -2.56636277    -0.72229269    -0.48204313
 h     -3.04441138    -1.15135349     0.24448680
 h     -3.26271055     0.08550532    -0.65951160
 h     -2.52411105    -1.29203141    -1.50743494
 h     -0.58821862     1.56913260     1.69200234
          17

 c      1.30228241    -0.45359111     0.02751055
 c      0.05955057    -0.94031287     0.41865728
 c     -1.14356912    -0.09590756    -0.08970800
 c     -1.10412837     1.36686915     0.66280191
 c     -0.45532358     1.08435467    -0.56612759
 c      0.96965389     0.83176867    -0.17107894
 h     -0.08750697    -1.91368675     0.79860337
 h     -2.11906088     1.72142254     0.38461441
 h     -0.60992717     1.68318499    -1.48547200
 h      1.68364558     1.67057337     0.01604897
 o      2.41554957    -1.08692922     0.13107411
 h      3.26836601    -0.82552798     0.06883454
 c     -2.55832346    -0.72745683    -0.48065781
 h     -3.02883643    -1.21989639     0.22978053
 h     -3.29629585     0.07234552    -0.62247481
 h     -2.54279834    -1.30783618    -1.52016326
 h     -0.62875767     1.59654054     1.68217768
          17

 c      1.30801777    -0.45613177     0.03993675
 c      0.04876321    -0.93921305     0.42010736
 c     -1.15331864    -0.08265313    -0.08991287
 c     -1.10399352     1.36059206     0.65517799
 c     -0.45426871     1.09439219    -0.55728325
 c      0.96894731     0.83412247    -0.17120566
 h     -0.03981843    -1.94143475     0.76547251
 h     -2.12744302     1.79778531     0.35376367
 h     -0.63396124     1.68679754    -1.46590518
 h      1.67438186     1.68072327    -0.03883426
 o      2.42177012    -1.09869326     0.12331035
 h      3.28783077    -0.79883213     0.10673265
 c     -2.54767880    -0.73035489    -0.48344077
 h     -3.02832727    -1.31885177     0.25173098
 h     -3.32708469     0.06415980    -0.58912867
 h     -2.55940059    -1.31471968    -1.51227624
 h     -0.67596395     1.61844267     1.65829688
          17

 c      1.31277499    -0.45864308     0.05254154
 c      0.03638433    -0.93794406     0.41966102
 c     -1.16270406    -0.07185604    -0.08851257
 c     -1.10754450     1.35510123     0.64869177
 c     -0.45015059     1.10480915    -0.55000059
 c      0.96905134     0.83901637    -0.17274054
 h      0.00413592    -1.97750869     0.74280375
 h     -2.12406719     1.87368642     0.33613006
 h     -0.65870606     1.68875604    -1.44544273
 h      1.66232192     1.68849985    -0.09570509
 o      2.42678457    -1.11225924     0.11597862
 h      3.32926383    -0.75364148     0.14255754
 c     -2.53639695    -0.73219146    -0.48826175
 h     -3.02663101    -1.42904812     0.28604255
 h     -3.35139794     0.05603403    -0.55831506
 h     -2.57216685    -1.31175201    -1.48622455
 h     -0.72556105     1.63470551     1.62651113
          17

 c      1.31617125    -0.46069035     0.06524001
 c      0.02295597    -0.93713220     0.41753424
 c     -1.17160119    -0.06363004    -0.08549241
 c     -1.11564731     1.35094707     0.64293102
 c     -0.44297241     1.11523161    -0.54445173
 c      0.97000887     0.84591344    -0.17571457
 h      0.04235373    -2.01414663     0.72797497
 h     -2.10511555     1.94318743     0.33190741
 h     -0.68339933     1.69068703    -1.42675623
 h      1.64998502     1.69581734    -0.15299204
 o      2.43220539    -1.12687062     0.10901242
 h      3.36541035    -0.70086455     0.17716597
 c     -2.52595968    -0.73399751    -0.49317348
 h     -3.01265180    -1.53222860     0.31449939
 h     -3.36623592     0.04392529    -0.52911696
 h     -2.57964731    -1.30037851    -1.44807611
 h     -0.77240515     1.64631545     1.59630607
          17

 c      1.31791861    -0.46190276     0.07791666
 c      0.00905734    -0.93744370     0.41400416
 c     -1.17986008    -0.05792852    -0.08092728
 c     -1.12868716     1.34843213     0.63735987
 c     -0.43295586     1.12528386    -0.54063775
 c      0.97186266     0.85419876    -0.18011351
 h      0.07253522    -2.04306282     0.71824444
 h     -2.07069111     2.00179763     0.33993470
 h     -0.70729509     1.69401514    -1.41232663
 h      1.64010789     1.70475403    -0.20939368
 o      2.43901772    -1.14177412     0.10248051
 h      3.37831564    -0.65047726     0.20944047
 c     -2.51708746    -0.73615476    -0.49667097
 h     -2.98228468    -1.61709059     0.32851556
 h     -3.37014306     0.02553584    -0.50100147
 h     -2.58102070    -1.28484581    -1.40790098
 h     -0.81159036     1.65494838     1.57817420
          17

 c      1.31783977    -0.46204385     0.09043586
 c     -0.00472798    -0.93931445     0.40932568
 c     -1.18731476    -0.05457617    -0.07496225
 c     -1.14647586     1.34769972     0.63169891
 c     -0.42054924     1.13465410    -0.53845504
 c      0.97470838     0.86330493    -0.18587916
 h      0.09237003    -2.05847040     0.71152589
 h     -2.02421494     2.04699695     0.35784847
 h     -0.72944501     1.69940802    -1.40355858
 h      1.63483863     1.71658533    -0.26394014
 o      2.44747197    -1.15634137     0.09649023
 h      3.36091993    -0.60938766     0.23785829
 c     -2.50994283    -0.73859355    -0.49742358
 h     -2.93529571    -1.67760865     0.32509853
 h     -3.36366155     0.00057152    -0.47372406
 h     -2.57625223    -1.27179693    -1.37906716
 h     -0.84004568     1.66146590     1.57878805
          17

 c      1.31585328    -0.46103037     0.10264483
 c     -0.01786237    -0.94286793     0.40371153
 c     -1.19379057    -0.05329596    -0.06779115
 c     -1.16817717     1.34879889     0.62626670
 c     -0.40641844     1.14313920    -0.53775944
 c      0.97872924     0.87280484    -0.19292396
 h      0.09996548    -2.05793370     0.70650334
 h     -1.97229194     2.07898510     0.38216747
 h     -0.74850028     1.70650136    -1.40029740
 h      1.63511467     1.73104551    -0.31584005
 o      2.45732017    -1.17007113     0.09114070
 h      3.31365194    -0.58159763     0.26126650
 c     -2.50431500    -0.74123649    -0.49444500
 h     -2.87321925    -1.71083899     0.30396390
 h     -3.34957477    -0.02925662    -0.44714666
 h     -2.56578063    -1.26726910    -1.37357991
 h     -0.85753842     1.66447289     1.59701452
          17

 c      1.31194821    -0.45892395     0.11437379
 c     -0.02989519    -0.94791068     0.39733197
 c     -1.19910890    -0.05372556    -0.05963586
 c     -1.19237164     1.35156455     0.62188117
 c     -0.39140664     1.15064617    -0.53838523
 c      0.98418056     0.88243065    -0.20114961
 h      0.09413759    -2.04235806     0.70259780
 h     -1.92456709     2.10163406     0.40849284
 h     -0.76274235     1.71410575    -1.40106061
 h      1.64059776     1.74630407    -0.36426565
 o      2.46793056    -1.18263875     0.08648931
 h      3.24312366    -0.56774652     0.27942097
 c     -2.49974671    -0.74448389    -0.48766716
 h     -2.79856366    -1.71594675     0.26645596
 h     -3.33292077    -0.06042683    -0.42107211
 h     -2.54985760    -1.27179049    -1.39438619
 h     -0.86613180     1.66082896     1.62519457
          17

 c      1.30615750    -0.45591114     0.12543605
 c     -0.04049332    -0.95392922     0.39030993
 c     -1.20309562    -0.05543241    -0.05073563
 c     -1.21731268     1.35546030     0.61943744
 c     -0.37645128     1.15715801    -0.54012965
 c      0.99132358     0.89202218    -0.21045614
 h      0.07460037    -2.01601039     0.70002803
 h     -1.89234606     2.12250091     0.43218921
 h     -0.77039757     1.72075279    -1.40379646
 h      1.65016265     1.75966763    -0.40827942
 o      2.47827178    -1.19403887     0.08249448
 h      3.16289490    -0.56317301     0.29388478
 c     -2.49559601    -0.74919675    -0.47812877
 h     -2.71477455    -1.69467072     0.21571976
 h     -3.32024558    -0.08839675    -0.39517346
 h     -2.52857105    -1.27934749    -1.43331805
 h     -0.86883362     1.64755499     1.65392684
          17

 c      1.29853991    -0.45227285     0.13563255
 c     -0.04945811    -0.96009492     0.38270943
 c     -1.20559589    -0.05793596    -0.04135084
 c     -1.24139326     1.35975886     0.61954515
 c     -0.36246877     1.16268961    -0.54273902
 c      1.00033945     0.90144910    -0.22073841
 h      0.04205001    -1.98652419     0.69994746
 h     -1.88465173     2.14953793     0.44976887
 h     -0.77007462     1.72524999    -1.40669702
 h      1.66258086     1.76853245    -0.44695742
 o      2.48696986    -1.20472847     0.07895058
 h      3.09293479    -0.55599670     0.30901255
 c     -2.49112477    -0.75596009    -0.46751832
 h     -2.62651366    -1.65364218     0.15803802
 h     -3.31740792    -0.10945514    -0.36908707
 h     -2.50254052    -1.28191031    -1.47761296
 h     -0.86859678     1.62315177     1.67560634
          17

 c      1.28919396    -0.44833700     0.14476279
 c     -0.05671647    -0.96537015     0.37454267
 c     -1.20648824    -0.06073090    -0.03177069
 c     -1.26364739     1.36407061     0.62236838
 c     -0.35023824     1.16725517    -0.54590774
 c      1.01125566     0.91054692    -0.23187567
 h     -0.00202379    -1.96381267     0.70434292
 h     -1.90340679     2.18485005     0.46022468
 h     -0.76113764     1.72703256    -1.40875875
 h      1.67705291     1.77112815    -0.47959328
 o      2.49285956    -1.21530642     0.07558184
 h      3.05083707    -0.53263486     0.33033803
 c     -2.48573205    -0.76416511    -0.45780612
 h     -2.53951974    -1.60878880     0.10523324
 h     -3.32657706    -0.12304430    -0.34263076
 h     -2.47311995    -1.27356954    -1.51633401
 h     -0.86786810     1.58784742     1.68557764
          17

 c      1.27831688    -0.44442348     0.15264059
 c     -0.06228052    -0.96885038     0.36584917
 c     -1.20569459    -0.06329752    -0.02231079
 c     -1.28385284     1.36858478     0.62765690
 c     -0.34031770     1.17085131    -0.54928326
 c      1.02389965     0.91908202    -0.24371993
 h     -0.05586404    -1.95631611     0.71506217
 h     -1.94292333     2.22230338     0.46491442
 h     -0.74392165     1.72630870    -1.41004373
 h      1.69348766     1.76690921    -0.50588205
 o      2.49581320    -1.22554989     0.07240517
 h      3.03805955    -0.49349243     0.35864546
 c     -2.47924908    -0.77169964    -0.45109238
 h     -2.45860141    -1.58723335     0.07496443
 h     -3.34501079    -0.13252144    -0.31593342
 h     -2.44205455    -1.25153708    -1.54233293
 h     -0.86837600     1.54335341     1.68221388
          17

 c      1.26626356    -0.44079795     0.15910617
 c     -0.06622870    -0.97024705     0.35684648
 c     -1.20319040    -0.06511239    -0.01329464
 c     -1.30220497     1.37372413     0.63485932
 c     -0.33301166     1.17345568    -0.55247440
 c      1.03789357     0.92674247    -0.25608720
 h     -0.11767750    -1.96562162     0.73195947
 h     -1.99418290     2.25207801     0.46625017
 h     -0.71974605     1.72402972    -1.41167200
 h      1.71255248     1.75661892    -0.52601700
 o      2.49649900    -1.23434057     0.06981043
 h      3.04303418    -0.45426307     0.38855285
 c     -2.47205564    -0.77650869    -0.44872460
 h     -2.38471276    -1.61105553     0.07970793
 h     -3.36697413    -0.14330218    -0.28936540
 h     -2.41113348    -1.21556260    -1.55196368
 h     -0.87091198     1.49251821     1.66694438
          17

 c      1.25354476    -0.43764533     0.16402891
 c     -0.06875747    -0.97003006     0.34800115
 c     -1.19902211    -0.06569859    -0.00502499
 c     -1.31900369     1.37974765     0.64320307
 c     -0.32839235     1.17504245    -0.55507681
 c      1.05269615     0.93315179    -0.26875574
 h     -0.18496226    -1.98495519     0.75194002
 h     -2.04881981     2.26589541     0.46662739
 h     -0.69068408     1.72165143    -1.41551037
 h      1.73550425     1.74204875    -0.54066566
 o      2.49554890    -1.24060610     0.06822084
 h      3.05420641    -0.43084618     0.41385281
 c     -2.46456747    -0.77900192    -0.45006952
 h     -2.31830467    -1.67152507     0.11151600
 h     -3.38665755    -0.16016613    -0.26345416
 h     -2.38200165    -1.16729827    -1.54479902
 h     -0.87507089     1.43888770     1.64434376
          17

 c      1.24078021    -0.43506211     0.16730128
 c     -0.07022782    -0.96904005     0.33990756
 c     -1.19332516    -0.06470381     0.00223518
 c     -1.33452622     1.38664468     0.65176594
 c     -0.32636620     1.17561654    -0.55672939
 c      1.06768402     0.93791146    -0.28147477
 h     -0.25393104    -2.00375226     0.77026774
 h     -2.10063114     2.25897812     0.46800554
 h     -0.65909781     1.72062569    -1.42348124
 h      1.76375767     1.72547157    -0.55079202
 o      2.49329234    -1.24375752     0.06790096
 h      3.06453884    -0.43217996     0.43059377
 c     -2.45677713    -0.78101808    -0.45330534
 h     -2.26316948    -1.74236255     0.15161971
 h     -3.39976908    -0.18591259    -0.23881731
 h     -2.35598074    -1.11008774    -1.52397546
 h     -0.87920677     1.38610054     1.62167201
          17

 c      1.22864061    -0.43306996     0.16883562
 c     -0.07111673    -0.96803109     0.33310698
 c     -1.18631051    -0.06193303     0.00826774
 c     -1.34895347     1.39419586     0.65965245
 c     -0.32675213     1.17525898    -0.55719726
 c      1.08225290     0.94067664    -0.29398804
 h     -0.31998761    -2.01297558     0.78261729
 h     -2.14576955     2.22999772     0.47178201
 h     -0.62708998     1.72173531    -1.43659124
 h      1.79820159     1.70879982    -0.55735701
 o      2.48980983    -1.24365473     0.06894567
 h      3.07090636    -0.46060388     0.43729539
 c     -2.44850388    -0.78381107    -0.45662412
 h     -2.22327483    -1.80368471     0.18550440
 h     -3.40395976    -0.22129690    -0.21600574
 h     -2.33378464    -1.04884140    -1.49706226
 h     -0.88111893     1.33726970     1.60690248
          17

 c      1.21780173    -0.43163422     0.16856470
 c     -0.07192540    -0.96746740     0.32798733
 c     -1.17822370    -0.05733739     0.01290053
 c     -1.36222614     1.40202561     0.66629127
 c     -0.32934161     1.17416491    -0.55643299
 c      1.09591757     0.94123307    -0.30606120
 h     -0.37867283    -2.00738298     0.78617148
 h     -2.18284685     2.18069093     0.47867483
 h     -0.59617702     1.72458340    -1.45416669
 h      1.83846284     1.69277683    -0.56099730
 o      2.48496552    -1.24054632     0.07128415
 h      3.07361596    -0.51271696     0.43489503
 c     -2.43959845    -0.78782788    -0.45841642
 h     -2.20064697    -1.84541831     0.20496642
 h     -3.39893911    -0.26531223    -0.19527410
 h     -2.31527961    -0.98922894    -1.47603167
 h     -0.87965663     1.29477037     1.60521638
          17

 c      1.20890395    -0.43068777     0.16645051
 c     -0.07309327    -0.96750401     0.32476070
 c     -1.16930563    -0.05098476     0.01601320
 c     -1.37389506     1.40957501     0.67165281
 c     -0.33391541     1.17263962    -0.55457324
 c      1.10836504     0.93953400    -0.31749928
 h     -0.42635743    -1.98560959     0.77984087
 h     -2.21335698     2.11566291     0.48856221
 h     -0.56736007     1.72763210    -1.47385274
 h      1.88255371     1.67669661    -0.56190051
 o      2.47834451    -1.23509473     0.07464145
 h      3.07730714    -0.57895131     0.42733033
 c     -2.42991401    -0.79319242    -0.45742051
 h     -2.19554012    -1.86345375     0.20577094
 h     -3.38654473    -0.31547096    -0.17635199
 h     -2.29980185    -0.93579279    -1.47326117
 h     -0.87610045     1.26068075     1.61640897
          17

 c      1.20251651    -0.43015193     0.16249634
 c     -0.07492533    -0.96799934     0.32346185
 c     -1.15977096    -0.04303724     0.01754591
 c     -1.38311991     1.41609605     0.67615818
 c     -0.34023052     1.17105151    -0.55186464
 c      1.11943875     0.93567365    -0.32814417
 h     -0.46072946    -1.94985523     0.76424382
 h     -2.24209682     2.04194528     0.50041162
 h     -0.54145116     1.72877219    -1.49241840
 h      1.92719866     1.65885725    -0.55995557
 o      2.46917931    -1.22834887     0.07851192
 h      3.09203655    -0.64403554     0.42191789
 c     -2.41919544    -0.80005053    -0.45327992
 h     -2.20684696    -1.85704019     0.18610071
 h     -3.37060404    -0.36814160    -0.15834597
 h     -2.28727240    -0.89028880    -1.49332880
 h     -0.87378541     1.23717774     1.63581229
          17

 c      1.19909403    -0.42995139     0.15675569
 c     -0.07752024    -0.96849051     0.32393526
 c     -1.14980875    -0.03374804     0.01750406
 c     -1.38889472     1.42081361     0.68037415
 c     -0.34800184     1.16977058    -0.54856748
 c      1.12907363     0.92982289    -0.33786016
 h     -0.48133953    -1.90599913     0.74181270
 h     -2.27626846     1.96731464     0.51258950
 h     -0.51935394     1.72604706    -1.50683270
 h      1.96866801     1.63741822    -0.55504208
 o      2.45664969    -1.22129155     0.08236206
 h      3.12870457    -0.69424223     0.42611981
 c     -2.40708489    -0.80849734    -0.44682704
 h     -2.23207704    -1.82838008     0.14630014
 h     -3.35612579    -0.41912345    -0.13998164
 h     -2.27887944    -0.85239124    -1.52902508
 h     -0.87636282     1.22623799     1.65745522
          17

 c      1.19891316    -0.43002488     0.14933298
 c     -0.08070288    -0.96815223     0.32581875
 c     -1.13959986    -0.02347643     0.01596055
 c     -1.39051073     1.42324924     0.68472714
 c     -0.35689079     1.16911858    -0.54488547
 c      1.13722607     0.92217129    -0.34652398
 h     -0.49022691    -1.86393101     0.71693065
 h     -2.32155680     1.89706101     0.52375495
 h     -0.50214799     1.71819822    -1.51508562
 h      2.00367384     1.61116393    -0.54727330
 o      2.44077047    -1.21410075     0.08610004
 h      3.18559773    -0.72916479     0.44016329
 c     -2.39336611    -0.81818084    -0.43961797
 h     -2.26695638    -1.78442877     0.08980131
 h     -3.34746205    -0.46451549    -0.12027123
 h     -2.27627644    -0.82161273    -1.56709225
 h     -0.88629672     1.22905184     1.67657404
          17

 c      1.20201795    -0.43033033     0.14037539
 c     -0.08402342    -0.96588009     0.32858900
 c     -1.12934018    -0.01270775     0.01306194
 c     -1.38805389     1.42343709     0.68934953
 c     -0.36650283     1.16934035    -0.54093238
 c      1.14382835     0.91289716    -0.35402668
 h     -0.49187921    -1.83653308     0.69537723
 h     -2.37688187     1.83177481     0.53374858
 h     -0.49101464     1.70494830    -1.51660987
 h      2.03002889     1.57993760    -0.53711175
 o      2.42259471    -1.20634436     0.09009562
 h      3.24587085    -0.75858736     0.45687417
 c     -2.37825365    -0.82781869    -0.43340588
 h     -2.30522160    -1.74098186     0.02501281
 h     -3.34612534    -0.50153231    -0.09924697
 h     -2.28052602    -0.79797978    -1.59570041
 h     -0.90423320     1.24569876     1.69064980
          17

 c      1.20821708    -0.43083777     0.13006089
 c     -0.08694838    -0.96072106     0.33176089
 c     -1.11925816    -0.00205514     0.00903622
 c     -1.38244649     1.42177027     0.69408464
 c     -0.37639612     1.17059642    -0.53672378
 c      1.14876748     0.90216340    -0.36028370
 h     -0.49101022    -1.83474809     0.68205156
 h     -2.43381767     1.76907872     0.54340816
 h     -0.48709810     1.68706749    -1.51239957
 h      2.04701788     1.54477732    -0.52537162
 o      2.40336528    -1.19773840     0.09472917
 h      3.29129909    -0.79036144     0.46897798
 c     -2.36238853    -0.83498965    -0.42990341
 h     -2.34004373    -1.72520483    -0.03443554
 h     -3.34994598    -0.52880850    -0.07809618
 h     -2.29180241    -0.78162422    -1.60749558
 h     -0.92899805     1.27516865     1.69959025
          17

 c      1.21711138    -0.43151172     0.11858920
 c     -0.08919148    -0.95254215     0.33516308
 c     -1.10961015     0.00778886     0.00419084
 c     -1.37498754     1.41868452     0.69858483
 c     -0.38610101     1.17297236    -0.53218615
 c      1.15187989     0.89013294    -0.36524853
 h     -0.48871791    -1.85997772     0.67787900
 h     -2.48150576     1.70695473     0.55359571
 h     -0.49136013     1.66625070    -1.50487886
 h      2.05550735     1.50784048    -0.51314595
 o      2.38400418    -1.18835752     0.10018691
 h      3.31039560    -0.82706681     0.47244005
 c     -2.34647519    -0.83742133    -0.43012080
 h     -2.36747017    -1.76137219    -0.07806081
 h     -3.35426559    -0.54620166    -0.05855242
 h     -2.30954846    -0.77223865    -1.59980008
 h     -0.95794618     1.31563152     1.70552569
          17

 c      1.22810351    -0.43229647     0.10617775
 c     -0.09078604    -0.94220102     0.33896631
 c     -1.10064839     0.01614775    -0.00110774
 c     -1.36688725     1.41449247     0.70242701
 c     -0.39514661     1.17649975    -0.52718942
 c      1.15296634     0.87700052    -0.36892763
 h     -0.48174051    -1.90235136     0.67960717
 h     -2.51131086     1.64516588     0.56456422
 h     -0.50444961     1.64476187    -1.49742215
 h      2.05774197     1.47212369    -0.50167513
 o      2.36509463    -1.17853548     0.10648583
 h      3.29875482    -0.86770610     0.46612850
 c     -2.33112647    -0.83552128    -0.43351413
 h     -2.38653079    -1.84206998    -0.10956862
 h     -3.35392324    -0.55445587    -0.04214809
 h     -2.33268112    -0.76882212    -1.57442030
 h     -0.98762885     1.36487438     1.71207184
          17

 c      1.24038560    -0.43311685     0.09306175
 c     -0.09180929    -0.93098779     0.34343250
 c     -1.09259766     0.02243830    -0.00647407
 c     -1.35902641     1.40936749     0.70526824
 c     -0.40309434     1.18118368    -0.52162093
 c      1.15183796     0.86304256    -0.37139535
 h     -0.46589987    -1.94747593     0.68281819
 h     -2.51855179     1.58496936     0.57588496
 h     -0.52657681     1.62483062    -1.49336653
 h      2.05670027     1.44092686    -0.49216985
 o      2.34691743    -1.16878244     0.11351021
 h      3.25861319    -0.90913981     0.45129524
 c     -2.31698085    -0.83170196    -0.43866628
 h     -2.39602665    -1.93683265    -0.13890801
 h     -3.34471524    -0.55492773    -0.02977594
 h     -2.35983593    -0.76982081    -1.53772792
 h     -1.01478030     1.42076720     1.72264816
          17

 c      1.25294091    -0.43388775     0.07949230
 c     -0.09216689    -0.92005790     0.34871193
 c     -1.08564521     0.02619448    -0.01155143
 c     -1.35186036     1.40339175     0.70703929
 c     -0.40958000     1.18702891    -0.51549138
 c      1.14839579     0.84867957    -0.37280553
 h     -0.43892156    -1.98312040     0.68431383
 h     -2.50262832     1.52846164     0.58658825
 h     -0.55737309     1.60795138    -1.49464700
 h      2.05500182     1.41708530    -0.48561732
 o      2.32934260    -1.15976308     0.12099065
 h      3.20065001    -0.94648517     0.43198183
 c     -2.30452787    -0.82802470    -0.44416993
 h     -2.39480361    -2.02013567    -0.17175724
 h     -3.32431138    -0.54924710    -0.02146727
 h     -2.38978763    -0.77339880    -1.50066368
 h     -1.03726806     1.48141369     1.73821108
          17

 c      1.26458518    -0.43451370     0.06572811
 c     -0.09159089    -0.91022456     0.35479871
 c     -1.07992144     0.02707385    -0.01605345
 c     -1.34538716     1.39663634     0.70804475
 c     -0.41435851     1.19404271    -0.50901069
 c      1.14271281     0.83452674    -0.37339354
 h     -0.40085776    -2.00154387     0.68262430
 h     -2.46706521     1.47808046     0.59530660
 h     -0.59575110     1.59445147    -1.50073727
 h      2.05373376     1.40220338    -0.48262352
 o      2.31163914    -1.15228497     0.12846059
 h      3.14692831    -0.97332158     0.41576938
 c     -2.29392074    -0.82563959    -0.44880527
 h     -2.38263388    -2.07795912    -0.20940977
 h     -3.29283771    -0.53892233    -0.01625484
 h     -2.42192499    -0.77768088    -1.47676060
 h     -1.05437686     1.54478844     1.75607798
          17

 c      1.27403845    -0.43487108     0.05202481
 c     -0.08972561    -0.90194721     0.36155667
 c     -1.07547224     0.02487251    -0.01978781
 c     -1.33914629     1.38922956     0.70886316
 c     -0.41733987     1.20219465    -0.50256635
 c      1.13505622     0.82139773    -0.37346614
 h     -0.35348843    -1.99943965     0.67772588
 h     -2.41994834     1.43624290     0.60037972
 h     -0.63985002     1.58364979    -1.50871908
 h      2.05195169     1.39631161    -0.48335294
 o      2.29283828    -1.14717344     0.13541014
 h      3.12490345    -0.98379309     0.41134742
 c     -2.28498367    -0.82510224    -0.45187924
 h     -2.36007091    -2.10389957    -0.25102946
 h     -3.25310324    -0.52503361    -0.01214006
 h     -2.45607691    -0.78103227    -1.47592561
 h     -1.06632259     1.60829445     1.77105981
          17

 c      1.28002791    -0.43477857     0.03861848
 c     -0.08621084    -0.89533424     0.36874596
 c     -1.07223819     0.01954404    -0.02265545
 c     -1.33226158     1.38137498     0.71012509
 c     -0.41859535     1.21135651    -0.49660685
 c      1.12582080     0.81024377    -0.37337844
 h     -0.29974727    -1.97770855     0.67078606
 h     -2.37398571     1.40497898     0.59996970
 h     -0.68718555     1.57444635    -1.51447402
 h      2.04721535     1.39813598    -0.48757087
 o      2.27332647    -1.14498637     0.14182633
 h      3.14163253    -0.97723967     0.41991352
 c     -2.27737995    -0.82665310    -0.45369600
 h     -2.32812418    -2.09578843    -0.29486005
 h     -3.21032602    -0.50809490    -0.00628688
 h     -2.49126375    -0.78223348    -1.49758567
 h     -1.07359179     1.66881430     1.77786832
          17

 c      1.28146329    -0.43402835     0.02571068
 c     -0.08073681    -0.89010488     0.37603307
 c     -1.07005773     0.01120950    -0.02463230
 c     -1.32369663     1.37332444     0.71231552
 c     -0.41832734     1.22126384    -0.49150906
 c      1.11541829     0.80204181    -0.37350164
 h     -0.24332690    -1.94178621     0.66413074
 h     -2.34375837     1.38559488     0.59234619
 h     -0.73499084     1.56591728    -1.51417828
 h      2.03677008     1.40576944    -0.49476047
 o      2.25528373    -1.14594925     0.14830172
 h      3.17515546    -0.95837723     0.43332301
 c     -2.27079548    -0.83030785    -0.45540022
 h     -2.28811968    -2.05457527    -0.33865764
 h     -3.17092735    -0.48823604     0.00435036
 h     -2.52495735    -0.78038172    -1.53165452
 h     -1.07655906     1.72321078     1.77299001
          17

 c      1.27768687    -0.43251820     0.01347054
 c     -0.07308380    -0.88555672     0.38299701
 c     -1.06870116     0.00015489    -0.02574497
 c     -1.31288649     1.36532551     0.71563481
 c     -0.41681562     1.23152075    -0.48749692
 c      1.10418981     0.79766505    -0.37418778
 h     -0.18821631    -1.90205229     0.66128344
 h     -2.33825876     1.37860415     0.57661025
 h     -0.78061526     1.55765043    -1.50537365
 h      2.01865934     1.41737017    -0.50427027
 o      2.24085357    -1.15011167     0.15544319
 h      3.20053655    -0.93251066     0.44311867
 c     -2.26505430    -0.83572592    -0.45826467
 h     -2.24168174    -1.98540346    -0.37982808
 h     -3.14016733    -0.46592020     0.02188147
 h     -2.55403269    -0.77474774    -1.56584852
 h     -1.07534410     1.76888105     1.75548915
          17

 c      1.26866949    -0.43037631     0.00204980
 c     -0.06318067    -0.88070717     0.38917764
 c     -1.06792595    -0.01317744    -0.02604865
 c     -1.30029857     1.35756189     0.71990238
 c     -0.41436312     1.24163999    -0.48461821
 c      1.09236575     0.79776391    -0.37573639
 h     -0.13789013    -1.87233066     0.66656270
 h     -2.35417725     1.38388626     0.55363702
 h     -0.82187934     1.54982558    -1.48747216
 h      1.99237845     1.43167148    -0.51545002
 o      2.23111779    -1.15733077     0.16357748
 h      3.20362566    -0.90347034     0.44467982
 c     -2.26022077    -0.84182799    -0.46315265
 h     -2.19052651    -1.90118860    -0.41553912
 h     -3.11973527    -0.44300777     0.04628503
 h     -2.57599099    -0.76478843    -1.59086938
 h     -1.06975911     1.80420512     1.72716877
          17

 c      1.25504192    -0.42796148    -0.00841251
 c     -0.05117678    -0.87482885     0.39422945
 c     -1.06753174    -0.02819317    -0.02561251
 c     -1.28718049     1.35011958     0.72456091
 c     -0.41125897     1.25109676    -0.48275503
 c      1.08006190     0.80267106    -0.37836539
 h     -0.09434628    -1.86382504     0.68350739
 h     -2.37882063     1.40064931     0.52615030
 h     -0.85734906     1.54315399    -1.46185953
 h      1.95909281     1.44828057    -0.52776048
 o      2.22613469    -1.16721404     0.17276646
 h      3.18000374    -0.87371818     0.43657743
 c     -2.25666090    -0.84634801    -0.47038196
 h     -2.13543183    -1.82750641    -0.44311684
 h     -3.10742428    -0.42322014     0.07518922
 h     -2.58939790    -0.75023963    -1.60150341
 h     -1.05929961     1.82891243     1.69244897
          17

 c      1.23797129    -0.42572971    -0.01781402
 c     -0.03746324    -0.86813087     0.39813319
 c     -1.06738512    -0.04415629    -0.02450887
 c     -1.27484273     1.34298189     0.72881070
 c     -0.40775978     1.25938050    -0.48165251
 c      1.06729815     0.81233958    -0.38218966
 h     -0.05795095    -1.87721448     0.71261824
 h     -2.39857576     1.42734683     0.49769447
 h     -0.88651168     1.53875507    -1.43171984
 h      1.92151949     1.46776978    -0.54084103
 o      2.22516987    -1.17918652     0.18285859
 h      3.13295437    -0.84425850     0.41971507
 c     -2.25500483    -0.84630434    -0.47979707
 h     -2.07462268    -1.79795883    -0.46101359
 h     -3.09919990    -0.41126275     0.10499466
 h     -2.59383298    -0.73115818    -1.59606111
 h     -1.04319004     1.84424666     1.65785083
          17

 c      1.21896513    -0.42405346    -0.02613380
 c     -0.02263202    -0.86176519     0.40124744
 c     -1.06739958    -0.06023487    -0.02279664
 c     -1.26423711     1.33605923     0.73182572
 c     -0.40408569     1.26603720    -0.48097208
 c      1.05403859     0.82633654    -0.38721439
 h     -0.02828275    -1.90239184     0.75086750
 h     -2.40385527     1.46187406     0.47158470
 h     -0.90977304     1.53797786    -1.40151593
 h      1.88343917     1.49147839    -0.55450343
 o      2.22684002    -1.19268371     0.19351939
 h      3.07387876    -0.81354017     0.39714968
 c     -2.25569891    -0.84063403    -0.49087491
 h     -2.00688433    -1.82458587    -0.46960835
 h     -3.09163219    -0.41115149     0.13239446
 h     -2.58986684    -0.70781985    -1.57604799
 h     -1.02056085     1.85255935     1.63062245
          17

 c      1.19967855    -0.42308928    -0.03347272
 c     -0.00745529    -0.85714312     0.40414511
 c     -1.06750607    -0.07560394    -0.02050633
 c     -1.25587603     1.32928402     0.73301766
 c     -0.40044160     1.27070160    -0.48038426
 c      1.04026341     0.84391755    -0.39334994
 h     -0.00477834    -1.92610656     0.79358783
 h     -2.38982201     1.50190065     0.45039721
 h     -0.92813152     1.54214085    -1.37598444
 h      1.84874835     1.52091119    -0.56861911
 o      2.22930343    -1.20736891     0.20429495
 h      3.02188753    -0.77598965     0.37354086
 c     -2.25831633    -0.83150568    -0.50279461
 h     -1.93849775    -1.88304289    -0.47089196
 h     -3.08301989    -0.42505369     0.15521096
 h     -2.57925597    -0.68050935    -1.54660832
 h     -0.99089830     1.85601813     1.61629450
          17

 c      1.18174944    -0.42274086    -0.04006330
 c      0.00712640    -0.85538165     0.40743081
 c     -1.06764668    -0.08954898    -0.01764136
 c     -1.24984704     1.32272664     0.73226659
 c     -0.39706984     1.27312141    -0.47969390
 c      1.02606687     0.86417968    -0.40044748
 h      0.01317161    -1.93810369     0.83644142
 h     -2.35579401     1.54520468     0.43579649
 h     -0.94247712     1.55219610    -1.35872793
 h      1.82019873     1.55679545    -0.58291030
 o      2.23097998    -1.22305582     0.21480885
 h      2.99416267    -0.72469251     0.35242081
 c     -2.26184253    -0.82172634    -0.51444210
 h     -1.87945133    -1.94296661    -0.46779666
 h     -3.07327722    -0.45324235     0.17242874
 h     -2.56513447    -0.64924691    -1.51707602
 h     -0.95470131     1.85499414     1.61625041
          17

 c      1.16666001    -0.42271540    -0.04623007
 c      0.02008642    -0.85713435     0.41163501
 c     -1.06777334    -0.10149828    -0.01418586
 c     -1.24581754     1.31660523     0.72996710
 c     -0.39430859     1.27317408    -0.47894012
 c      1.01173558     0.88623002    -0.40833996
 h      0.02622019    -1.93277772     0.87629282
 h     -2.30494071     1.59006257     0.42840706
 h     -0.95282680     1.56841299    -1.35099873
 h      1.79843629     1.59826709    -0.59677143
 o      2.23159491    -1.23912385     0.22495965
 h      2.98995533    -0.66140825     0.33325230
 c     -2.26525972    -0.81318028    -0.52456130
 h     -1.83712792    -1.98606010    -0.46345932
 h     -3.06353705    -0.49455740     0.18402866
 h     -2.55158927    -0.61353173    -1.49963849
 h     -0.91384838     1.84759180     1.62730208
          17

 c      1.15560361    -0.42264444    -0.05230534
 c      0.03048674    -0.86258025     0.41713928
 c     -1.06784831    -0.11099997    -0.01010985
 c     -1.24304823     1.31113675     0.72686924
 c     -0.39260270     1.27086436    -0.47840541
 c      0.99775008     0.90928502    -0.41686566
 h      0.03500711    -1.90887074     0.91146770
 h     -2.24444774     1.63580162     0.42761094
 h     -0.95807099     1.59026653    -1.35145193
 h      1.78200299     1.64280427    -0.60930390
 o      2.23192107    -1.25437092     0.23477927
 h      2.99417210    -0.59894026     0.31368118
 c     -2.26780403    -0.80693511    -0.53226118
 h     -1.81540697    -2.00407543    -0.46071223
 h     -3.05579094    -0.54688297     0.19085288
 h     -2.54194863    -0.57279374    -1.50366710
 h     -0.87124947     1.83083665     1.64364593
          17

 c      1.14933817    -0.42221899    -0.05852986
 c      0.03768397    -0.87139738     0.42408360
 c     -1.06785648    -0.11769513    -0.00537598
 c     -1.24047776     1.30634635     0.72385804
 c     -0.39244198     1.26629713    -0.47852894
 c      0.98470587     0.93267550    -0.42586649
 h      0.04010125    -1.86922946     0.94203442
 h     -2.18521474     1.68342442     0.43147820
 h     -0.95647210     1.61660346    -1.35699102
 h      1.76826150     1.68699645    -0.61958152
 o      2.23271888    -1.26761370     0.24422490
 h      2.99346010    -0.55128216     0.29279837
 c     -2.26909456    -0.80347818    -0.53760097
 h     -1.81568183    -1.99427770    -0.46193116
 h     -3.05238864    -0.60756801     0.19430131
 h     -2.53681994    -0.52792189    -1.52859441
 h     -0.83003083     1.80228672     1.65938338
          17

 c      1.14807287    -0.42129199    -0.06497350
 c      0.04147132    -0.88270249     0.43225631
 c     -1.06782838    -0.12131676     0.00004587
 c     -1.23700896     1.30200550     0.72175145
 c     -0.39425687     1.25963584    -0.47978743
 c      0.97320023     0.95580363    -0.43517425
 h      0.04198043    -1.82103345     0.97037103
 h     -2.13910326     1.73549086     0.43746546
 h     -0.94652174     1.64597218    -1.36404579
 h      1.75455811     1.72759707    -0.62696650
 o      2.23436238    -1.27804999     0.25316988
 h      2.98170264    -0.52751862     0.27125718
 c     -2.26912008    -0.80280006    -0.54150917
 h     -1.83746247    -1.95733886    -0.46907613
 h     -3.05523716    -0.67376239     0.19566042
 h     -2.53435875    -0.48209434    -1.56405472
 h     -0.79277210     1.76093954     1.67012607
          17

 c      1.15146873    -0.41991240    -0.07150970
 c      0.04208533    -0.89506922     0.44103013
 c     -1.06785608    -0.12171992     0.00615834
 c     -1.23203928     1.29781851     0.72108896
 c     -0.39832218     1.25106548    -0.48259982
 c      0.96373110     0.97809942    -0.44459940
 h      0.04105629    -1.77553579     1.00165426
 h     -2.11304064     1.79391404     0.44423670
 h     -0.92762743     1.67692613    -1.36960306
 h      1.73905532     1.76231959    -0.63129233
 o      2.23690289    -1.28527684     0.26145775
 h      2.95875554    -0.53127542     0.25039150
 c     -2.26815201    -0.80444664    -0.54508672
 h     -1.87814002    -1.89764892    -0.48374778
 h     -3.06489390    -0.74251481     0.19527965
 h     -2.53227644    -0.43960100    -1.59708274
 h     -0.76101049     1.70738570     1.67364814
          17

 c      1.15877145    -0.41828294    -0.07785555
 c      0.04008038    -0.90684716     0.44949303
 c     -1.06809236    -0.11892290     0.01291717
 c     -1.22582886     1.29372595     0.72199027
 c     -0.40469917     1.24077141    -0.48726773
 c      0.95662436     0.99899154    -0.45392705
 h      0.03773476    -1.74490280     1.04271784
 h     -2.10477089     1.85678347     0.45307266
 h     -0.90042790     1.70822335    -1.37178446
 h      1.72113272     1.79024111    -0.63287166
 o      2.24012013    -1.28927187     0.26894203
 h      2.92938668    -0.56084570     0.23155689
 c     -2.26675520    -0.80741287    -0.54909263
 h     -1.93191074    -1.82611368    -0.50713410
 h     -3.08016006    -0.81063946     0.19223335
 h     -2.52912678    -0.40422172    -1.61772371
 h     -0.73498762     1.64360297     1.67007314
          17

 c      1.16901513    -0.41666804    -0.08365122
 c      0.03615121    -0.91684766     0.45689756
 c     -1.06874256    -0.11313584     0.02021502
 c     -1.21925496     1.28995950     0.72421987
 c     -0.41321967     1.22893431    -0.49394152
 c      0.95198873     1.01789028    -0.46291908
 h      0.03246883    -1.73518654     1.09760832
 h     -2.10564351     1.91818012     0.46692643
 h     -0.86679863     1.73895547    -1.37005115
 h      1.70147662     1.81190191    -0.63239313
 o      2.24345947    -1.29045881     0.27552259
 h      2.90393667    -0.60808129     0.21551480
 c     -2.26584299    -0.80980118    -0.55385663
 h     -1.98852556    -1.76490314    -0.53996177
 h     -3.09855088    -0.87465532     0.18485695
 h     -2.52449028    -0.37839211    -1.62045170
 h     -0.71359354     1.57262573     1.66183254
          17

 c      1.18121436    -0.41530211    -0.08853240
 c      0.03099648    -0.92481119     0.46311714
 c     -1.07005008    -0.10476665     0.02787373
 c     -1.21328251     1.28683787     0.72737166
 c     -0.42350095     1.21573889    -0.50261013
 c      0.94970072     1.03418620    -0.47132366
 h      0.02574941    -1.74180185     1.16303408
 h     -2.10653662     1.97112661     0.48843877
 h     -0.82962908     1.76862746    -1.36511481
 h      1.68191265     1.82914570    -0.63077082
 o      2.24596048    -1.28975122     0.28119325
 h      2.89897164    -0.65774086     0.20162820
 c     -2.26646820    -0.80895151    -0.55932227
 h     -2.03521753    -1.74592537    -0.58311664
 h     -3.11721696    -0.93109349     0.17168627
 h     -2.51884134    -0.36283706    -1.60385178
 h     -0.69456750     1.49804715     1.65319768
          17

 c      1.19450102    -0.41433515    -0.09216991
 c      0.02525173    -0.93108178     0.46855964
 c     -1.07226250    -0.09438999     0.03565507
 c     -1.20862603     1.28461374     0.73105790
 c     -0.43498716     1.20139540    -0.51312273
 c      0.94943424     1.04727849    -0.47889514
 h      0.01803046    -1.75389923     1.22987977
 h     -2.10111854     2.01013190     0.51896485
 h     -0.79239767     1.79711993    -1.35855399
 h      1.66491084     1.84462015    -0.62896380
 o      2.24661736    -1.28811582     0.28604458
 h      2.93099466    -0.69453741     0.18779119
 c     -2.26907084    -0.80363447    -0.56505842
 h     -2.06543816    -1.78502277    -0.63823029
 h     -3.13365673    -0.97702712     0.15206979
 h     -2.51353008    -0.35615819    -1.57057935
 h     -0.67518372     1.42328366     1.64888680
          17

 c      1.20818349    -0.41381448    -0.09429148
 c      0.01945724    -0.93602428     0.47373563
 c     -1.07559390    -0.08268151     0.04328687
 c     -1.20560175     1.28344302     0.73510494
 c     -0.44701919     1.18617053    -0.52524398
 c      0.95075058     1.05664466    -0.48542306
 h      0.00966821    -1.76141780     1.28849213
 h     -2.08636351     2.03209860     0.55857755
 h     -0.75859734     1.82443664    -1.35215195
 h      1.65270002     1.86083348    -0.62775975
 o      2.24542916    -1.28560222     0.29011412
 h      2.99954894    -0.71863282     0.17289100
 c     -2.27316576    -0.79596038    -0.57049268
 h     -2.08258569    -1.85987517    -0.70460882
 h     -3.14602569    -1.01052500     0.12628562
 h     -2.51084707    -0.35447719    -1.52795477
 h     -0.65352887     1.35097981     1.65176810
          17

 c      1.22171804    -0.41369129    -0.09470127
 c      0.01403938    -0.93977568     0.47898828
 c     -1.08021489    -0.07036251     0.05048644
 c     -1.20406169     1.28334549     0.73968060
 c     -0.45891961     1.17041774    -0.53872172
 c      0.95322726     1.06193651    -0.49076141
 h      0.00091932    -1.75807674     1.33189670
 h     -2.06227051     2.03648894     0.60633795
 h     -0.73120063     1.85026089    -1.34716389
 h      1.64626009     1.87898281    -0.62757547
 o      2.24361042    -1.28145316     0.29329033
 h      3.08429967    -0.74381761     0.15851541
 c     -2.27801092    -0.78909553    -0.57503856
 h     -2.09183446    -1.93712989    -0.77767916
 h     -3.15334056    -1.03090953     0.09553580
 h     -2.51393817    -0.35160206    -1.48804534
 h     -0.62968659     1.28313757     1.66111370
          17

 c      1.23464117    -0.41384294    -0.09328819
 c      0.00931315    -0.94225023     0.48443779
 c     -1.08625431    -0.05816095     0.05698296
 c     -1.20341285     1.28410925     0.74523031
 c     -0.47006135     1.15458796    -0.55333037
 c      0.95655172     1.06304812    -0.49484395
 h     -0.00802400    -1.74129423     1.35642166
 h     -2.03181948     2.02556969     0.66055535
 h     -0.71237437     1.87358487    -1.34389037
 h      1.64479627     1.89820322    -0.62839181
 o      2.24253115    -1.27512048     0.29544985
 h      3.16251518    -0.78116794     0.14689777
 c     -2.28294998    -0.78520921    -0.57812784
 h     -2.09612358    -1.99529268    -0.85195397
 h     -3.15594804    -1.03880701     0.06214818
 h     -2.52607610    -0.34050981    -1.46452245
 h     -0.60569359     1.22172047     1.67306374
          17

 c      1.24652871    -0.41409799    -0.09002078
 c      0.00549612    -0.94318612     0.48999024
 c     -1.09378811    -0.04677075     0.06253982
 c     -1.20271468     1.28521242     0.75225504
 c     -0.47991206     1.13920020    -0.56886560
 c      0.96052785     1.06010253    -0.49767857
 h     -0.01700276    -1.71154692     1.36154310
 h     -2.00115799     2.00478176     0.71913262
 h     -0.70346680     1.89272290    -1.34179712
 h      1.64609982     1.91580619    -0.62986092
 o      2.24311449    -1.26656322     0.29656002
 h      3.21898742    -0.83410534     0.13929537
 c     -2.28747561    -0.78520099    -0.57976166
 h     -2.09686130    -2.02424072    -0.92282534
 h     -3.15602463    -1.03604496     0.02974247
 h     -2.54871251    -0.31710670    -1.46454316
 h     -0.58430560     1.16891433     1.68281415
          17

 c      1.25698969    -0.41426050    -0.08493531
 c      0.00272801    -0.94215509     0.49532145
 c     -1.10282103    -0.03680758     0.06696905
 c     -1.20085243     1.28586171     0.76108601
 c     -0.48805596     1.12477317    -0.58510842
 c      0.96501597     1.05336925    -0.49932829
 h     -0.02588991    -1.67217039     1.35003201
 h     -1.97903188     1.98232286     0.78015593
 h     -0.70512218     1.90574719    -1.34002073
 h      1.64751947     1.92832852    -0.63151783
 o      2.24582985    -1.25608308     0.29668297
 h      3.24613483    -0.90083680     0.13587192
 c     -2.29131309    -0.78888120    -0.58097474
 h     -2.09482234    -2.02010142    -0.98662708
 h     -3.15748864    -1.02533126     0.00285795
 h     -2.57976687    -0.28346261    -1.48288089
 h     -0.56766233     1.12684772     1.68665728
          17

 c      1.26567939    -0.41413070    -0.07812342
 c      0.00109053    -0.93854403     0.49982962
 c     -1.11326984    -0.02877374     0.07012480
 c     -1.19688202     1.28527084     0.77175868
 c     -0.49420130     1.11174177    -0.60178927
 c      0.96986661     1.04317027    -0.49989147
 h     -0.03464375    -1.62956842     1.32848497
 h     -1.97370614     1.96626870     0.84248630
 h     -0.71739961     1.91107170    -1.33790489
 h      1.64689982     1.93267943    -0.63296576
 o      2.25075738    -1.24417100     0.29596258
 h      3.24277246    -0.97661564     0.13582772
 c     -2.29441767    -0.79542204    -0.58334260
 h     -2.09051980    -1.98233935    -1.04037754
 h     -3.16466291    -1.00956637    -0.01429847
 h     -2.61465747    -0.24598356    -1.50681448
 h     -0.55649478     1.09712721     1.68300164
          17

 c      1.27232193    -0.41353023    -0.06971945
 c      0.00062709    -0.93158916     0.50264568
 c     -1.12495611    -0.02302954     0.07188638
 c     -1.19053270     1.28311387     0.78403489
 c     -0.49817387     1.10038638    -0.61857433
 c      0.97487851     1.02981784    -0.49948979
 h     -0.04340129    -1.59291353     1.30724174
 h     -1.98760608     1.95964152     0.90543920
 h     -0.73986023     1.90792946    -1.33532920
 h      1.64313916     1.92692128    -0.63398985
 o      2.25751822    -1.23142181     0.29462937
 h      3.21492462    -1.05484294     0.13720839
 c     -2.29697286    -0.80383328    -0.58811562
 h     -2.08425313    -1.91311369    -1.08186088
 h     -3.17975560    -0.99102378    -0.01963755
 h     -2.64875395    -0.21116539    -1.52455264
 h     -0.54978495     1.08046847     1.67265970
          17

 c      1.27674186    -0.41232826    -0.05989352
 c      0.00134148    -0.92061553     0.50290374
 c     -1.13760655    -0.01976881     0.07214720
 c     -1.18242372     1.27970422     0.79751847
 c     -0.49991432     1.09079497    -0.63506314
 c      0.97978678     1.01358547    -0.49826303
 h     -0.05247534    -1.57150840     1.29728927
 h     -2.01499324     1.95855473     0.96754817
 h     -0.77163690     1.89662073    -1.33281914
 h      1.63640049     1.91066476    -0.63460392
 o      2.26507628    -1.21844601     0.29302634
 h      3.17868727    -1.12816517     0.13636143
 c     -2.29945752    -0.81305979    -0.59576044
 h     -2.07585008    -1.81855650    -1.11044157
 h     -3.20091049    -0.97112112    -0.01429803
 h     -2.67871162    -0.18337979    -1.52876193
 h     -0.54468823     1.07650108     1.65881930
          17

 c      1.27889084    -0.41045229    -0.04885323
 c      0.00315658    -0.90551506     0.50032521
 c     -1.15086782    -0.01899853     0.07081824
 c     -1.17371567     1.27566887     0.81171789
 c     -0.49947731     1.08287233    -0.65080551
 c      0.98426765     0.99470711    -0.49636756
 h     -0.06200257    -1.56936201     1.30352783
 h     -2.04586571     1.95596246     1.02619095
 h     -0.81149438     1.87844361    -1.33142641
 h      1.62807777     1.88515541    -0.63505567
 o      2.27177115    -1.20569049     0.29161074
 h      3.15961969    -1.19117854     0.12782963
 c     -2.30264113    -0.82167571    -0.60584417
 h     -2.06382887    -1.71201820    -1.12924874
 h     -3.22280026    -0.95107005    -0.00210213
 h     -2.70265157    -0.16463519    -1.51634395
 h     -0.53679802     1.08381148     1.64660601
          17

 c      1.27884492    -0.40787409    -0.03685625
 c      0.00584858    -0.88701850     0.49555671
 c     -1.16432320    -0.02053595     0.06785123
 c     -1.16558400     1.27153896     0.82608361
 c     -0.49703697     1.07639715    -0.66533873
 c      0.98795950     0.97340118    -0.49397837
 h     -0.07145395    -1.58205216     1.32086248
 h     -2.07111014     1.94602157     1.07846775
 h     -0.85783945     1.85527561    -1.33239212
 h      1.62056388     1.85308201    -0.63579569
 o      2.27643032    -1.19327358     0.29078625
 h      3.17547226    -1.24331836     0.10709188
 c     -2.30750912    -0.82751646    -0.61697078
 h     -2.04375388    -1.61746131    -1.14867294
 h     -3.23917408    -0.93266894     0.01211857
 h     -2.72002338    -0.15485358    -1.48747567
 h     -0.52119030     1.10035679     1.64164366
          17

 c      1.27677666    -0.40459580    -0.02421072
 c      0.00903725    -0.86638462     0.48978355
 c     -1.17750349    -0.02402940     0.06327260
 c     -1.15883790     1.26755809     0.84017044
 c     -0.49289341     1.07110796    -0.67825185
 c      0.99050457     0.94992980    -0.49129679
 h     -0.07970599    -1.60022946     1.33870500
 h     -2.08482968     1.92567828     1.12206645
 h     -0.90862163     1.82887988    -1.33662935
 h      1.61674626     1.81797186    -0.63739711
 o      2.27970971    -1.18121390     0.29063308
 h      3.21543703    -1.28566306     0.07496288
 c     -2.31506474    -0.82822161    -0.62708042
 h     -2.00817157    -1.56294893    -1.18516586
 h     -3.24526595    -0.91846883     0.02416496
 h     -2.73160722    -0.15192687    -1.44512049
 h     -0.49454570     1.12422784     1.64733877
          17

 c      1.27295327    -0.40068044    -0.01124351
 c      0.01224082    -0.84492045     0.48415758
 c     -1.18989191    -0.02899913     0.05721170
 c     -1.15370621     1.26367156     0.85383383
 c     -0.48747871     1.06678176    -0.68924944
 c      0.99161859     0.92469628    -0.48856589
 h     -0.08558260    -1.61498169     1.34756081
 h     -2.08459643     1.89451202     1.15562379
 h     -0.96114008     1.80027822    -1.34425632
 h      1.61918617     1.78308958    -0.64040609
 o      2.28318291    -1.16969607     0.29098815
 h      3.25443899    -1.31666031     0.03621034
 c     -2.32553180    -0.82340965    -0.63496448
 h     -1.95465417    -1.55560763    -1.24457885
 h     -3.23914805    -0.91131970     0.03165384
 h     -2.73973763    -0.15146136    -1.39513956
 h     -0.45732517     1.15417361     1.66245541
          17

 c      1.26775552    -0.39631149     0.00174768
 c      0.01493681    -0.82374593     0.47954712
 c     -1.20094335    -0.03490654     0.04989173
 c     -1.14982982     1.25960909     0.86720955
 c     -0.48134671     1.06326670    -0.69817627
 c      0.99117137     0.89834987    -0.48609025
 h     -0.08825650    -1.62030713     1.34176982
 h     -2.07126979     1.85432581     1.17887491
 h     -1.01196703     1.76961801    -1.35449353
 h      1.62918453     1.75017544    -0.64514880
 o      2.28798187    -1.15894222     0.29168706
 h      3.27407205    -1.33369943    -0.00454704
 c     -2.33771641    -0.81523615    -0.64111313
 h     -1.89295025    -1.57538298    -1.31258082
 h     -3.22205702    -0.91383165     0.03460742
 h     -2.74845112    -0.14669165    -1.34638524
 h     -0.41392648     1.18930038     1.68149818
          17

 c      1.26167363    -0.39183052     0.01453322
 c      0.01660839    -0.80375008     0.47651829
 c     -1.21012304    -0.04122975     0.04158451
 c     -1.14642363     1.25497270     0.88046917
 c     -0.47512537     1.06046109    -0.70499063
 c      0.98923081     0.87182775    -0.48424687
 h     -0.08738985    -1.61336599     1.31949585
 h     -2.04908093     1.80897281     1.19285008
 h     -1.05723150     1.73661196    -1.36601819
 h      1.64623687     1.71880384    -0.65160770
 o      2.29454813    -1.14906579     0.29264733
 h      3.26614269    -1.33509361    -0.04435138
 c     -2.34981723    -0.80616764    -0.64637280
 h     -1.83646975    -1.59999341    -1.37181281
 h     -3.19784309    -0.92814645     0.03524128
 h     -2.76273749    -0.12980378    -1.30897166
 h     -0.37059046     1.22841117     1.69761205
          17

 c      1.25526772    -0.38772671     0.02697227
 c      0.01679287    -0.78558303     0.47535493
 c     -1.21694446    -0.04750444     0.03257125
 c     -1.14246053     1.24928734     0.89359072
 c     -0.46943442     1.05826869    -0.70971216
 c      0.98603650     0.84628099    -0.48347364
 h     -0.08319749    -1.59433794     1.28227273
 h     -2.02572353     1.76415262     1.20003248
 h     -1.09323142     1.70118649    -1.37753326
 h      1.66826107     1.68688386    -0.65948158
 o      2.30276944    -1.14003349     0.29388059
 h      3.23047927    -1.32065530    -0.08216500
 c     -2.36036215    -0.79767731    -0.65138232
 h     -1.79468596    -1.61620381    -1.41233039
 h     -3.17179536    -0.95587295     0.03706654
 h     -2.78607173    -0.09606486    -1.28937825
 h     -0.33304679     1.26976537     1.70525471
          17

 c      1.24909900    -0.38457415     0.03901251
 c      0.01513790    -0.76960932     0.47603968
 c     -1.22100318    -0.05333666     0.02312064
 c     -1.13688254     1.24208095     0.90630457
 c     -0.46479480     1.05656362    -0.71237660
 c      0.98192215     0.82290617    -0.48423209
 h     -0.07654433    -1.56673552     1.23501848
 h     -2.01112123     1.72637307     1.20395924
 h     -1.11710762     1.66394579    -1.38824574
 h      1.69242332     1.65192400    -0.66840644
 o      2.31202813    -1.13166391     0.29554599
 h      3.17443347    -1.29194490    -0.11970315
 c     -2.36862671    -0.79007230    -0.65689548
 h     -1.77272469    -1.61768056    -1.43033733
 h     -3.14868504    -0.99785920     0.04322983
 h     -2.81776103    -0.04829866    -1.28611267
 h     -0.30519285     1.31129084     1.70131698
          17

 c      1.24364220    -0.38292011     0.05066729
 c      0.01145113    -0.75582972     0.47821343
 c     -1.22201019    -0.05840857     0.01347534
 c     -1.12899626     1.23307914     0.91821977
 c     -0.46155660     1.05517778    -0.71301036
 c      0.97723657     0.80274895    -0.48695123
 h     -0.06903467    -1.53807970     1.18630085
 h     -2.01322371     1.70038180     1.20769073
 h     -1.12735429     1.62632874    -1.39813355
 h      1.71604108     1.61223756    -0.67820330
 o      2.32118055    -1.12364915     0.29807151
 h      3.11372940    -1.25235311    -0.16329793
 c     -2.37465293    -0.78290719    -0.66366131
 h     -1.77275956    -1.60188295    -1.42549102
 h     -3.13042630    -1.05357829     0.05438659
 h     -2.85354083     0.00425410    -1.29164989
 h     -0.28860120     1.35093303     1.68522534
          17

 c      1.23919222    -0.38314459     0.06197449
 c      0.00571323    -0.74389198     0.48123503
 c     -1.21982197    -0.06248175     0.00384465
 c     -1.11895181     1.22240825     0.92899522
 c     -0.45986015     1.05390926    -0.71162265
 c      0.97229203     0.78653264    -0.49196156
 h     -0.06285803    -1.51951540     1.14744614
 h     -2.03256284     1.68642601     1.21195191
 h     -1.12407049     1.59053028    -1.40802908
 h      1.73723107     1.56763451    -0.68904957
 o      2.32889004    -1.11567658     0.30215507
 h      3.06796658    -1.20575084    -0.22385547
 c     -2.37900880    -0.77561259    -0.67197520
 h     -1.79477559    -1.56871316    -1.39978970
 h     -3.11509871    -1.12037313     0.06762011
 h     -2.88849220     0.05131335    -1.29777302
 h     -0.28229090     1.38700477     1.65879147
          17

 c      1.23579655    -0.38533960     0.07295241
 c     -0.00196956    -0.73343510     0.48453344
 c     -1.21446690    -0.06539519    -0.00560044
 c     -1.10780646     1.21054096     0.93834939
 c     -0.45963863     1.05254968    -0.70821271
 c      0.96734067     0.77454451    -0.49943022
 h     -0.06012047    -1.52149133     1.12827255
 h     -2.06159294     1.68043582     1.21513725
 h     -1.10890193     1.55924466    -1.41953216
 h      1.75525760     1.51959371    -0.70155124
 o      2.33473820    -1.10765069     0.30815292
 h      3.04376423    -1.15349459    -0.30715593
 c     -2.38252090    -0.76777242    -0.68148747
 h     -1.83625461    -1.52086567    -1.35803605
 h     -3.09846131    -1.19336792     0.07766881
 h     -2.91891734     0.08517373    -1.29859651
 h     -0.28260133     1.41856114     1.62603222
          17

 c      1.23326312    -0.38927815     0.08357110
 c     -0.01142596    -0.72472368     0.48813813
 c     -1.20616744    -0.06706169    -0.01473558
 c     -1.09706063     1.19801276     0.94594911
 c     -0.46066590     1.05093000    -0.70280098
 c      0.96257067     0.76660716    -0.50931771
 h     -0.06204115    -1.54603214     1.13079932
 h     -2.08972375     1.67692100     1.21510587
 h     -1.08458118     1.53520556    -1.43463706
 h      1.77060824     1.47101506    -0.71672608
 o      2.33969707    -1.09964503     0.31536870
 h      3.02728438    -1.09520042    -0.40263306
 c     -2.38615503    -0.75892398    -0.69121383
 h     -1.89063214    -1.46596085    -1.30978642
 h     -3.07649790    -1.26639271     0.07940701
 h     -2.94272302     0.10147703    -1.29094904
 h     -0.28357424     1.44571882     1.59261715
          17

 c      1.23123124    -0.39449141     0.09375227
 c     -0.02240070    -0.71881095     0.49274396
 c     -1.19534918    -0.06747451    -0.02349434
 c     -1.08809814     1.18522250     0.95142392
 c     -0.46264202     1.04898001    -0.69549729
 c      0.95811869     0.76214986    -0.52137664
 h     -0.06893448    -1.58456763     1.14844593
 h     -2.10817149     1.67138575     1.21054280
 h     -1.05402944     1.52051696    -1.45491737
 h      1.78471516     1.42557631    -0.73587426
 o      2.34495990    -1.09163513     0.32256805
 h      3.00197317    -1.03247311    -0.49158504
 c     -2.39105853    -0.74814675    -0.69950905
 h     -1.94525940    -1.41977715    -1.27190402
 h     -3.04703667    -1.33330638     0.06968431
 h     -2.95936671     0.09897795    -1.27391703
 h     -0.27865266     1.46951943     1.56433801
          17

 c      1.22924134    -0.40038779     0.10339438
 c     -0.03449683    -0.71695762     0.49921275
 c     -1.18262451    -0.06672691    -0.03187768
 c     -1.08175980     1.17245242     0.95455993
 c     -0.46528271     1.04678393    -0.68659372
 c      0.95410666     0.76036243    -0.53519669
 h     -0.08077363    -1.62455287     1.17183705
 h     -2.11179760     1.66111672     1.20120910
 h     -1.01936600     1.51595654    -1.48041212
 h      1.79920263     1.38675705    -0.76030710
 o      2.35117486    -1.08346745     0.32873086
 h      2.95999526    -0.96894709    -0.55909272
 c     -2.39830907    -0.73418412    -0.70437632
 h     -1.98392504    -1.40378298    -1.26572624
 h     -3.01010793    -1.38904200     0.04795712
 h     -2.97007741     0.07962672    -1.24857200
 h     -0.26384840     1.49092024     1.54468238
          17

 c      1.22679006    -0.40635963     0.11240422
 c     -0.04717938    -0.72008129     0.50816298
 c     -1.16874640    -0.06502127    -0.03994576
 c     -1.07811694     1.15998551     0.95545787
 c     -0.46835516     1.04460186    -0.67662138
 c      0.95069742     0.76037951    -0.55027959
 h     -0.09750139    -1.65583465     1.19356055
 h     -2.09923088     1.64517455     1.18772951
 h     -0.98150095     1.52065573    -1.50888762
 h      1.81480892     1.35683062    -0.79096230
 o      2.35850004    -1.07494672     0.33322714
 h      2.90109554    -0.90872605    -0.59675376
 c     -2.40777822    -0.71710542    -0.70486241
 h     -2.00018739    -1.42559994    -1.30015456
 h     -2.96761842    -1.43026811     0.01614099
 h     -2.97858370     0.04933141    -1.21818022
 h     -0.24027743     1.50946161     1.53328072
          17

 c      1.22338290    -0.41186051     0.12072619
 c     -0.05984972    -0.72859417     0.51986279
 c     -1.15454093    -0.06266022    -0.04778592
 c     -1.07654045     1.14812519     0.95446096
 c     -0.47163425     1.04283532    -0.66630690
 c      0.94813224     0.76142168    -0.56611484
 h     -0.11904344    -1.67252858     1.20931262
 h     -2.07278048     1.62434577     1.17142076
 h     -0.94065076     1.53242978    -1.53619503
 h      1.83058543     1.33632599    -0.82806393
 o      2.36678613    -1.06589149     0.33576884
 h      2.82968131    -0.85545449    -0.60189210
 c     -2.41765107    -0.69933520    -0.70181685
 h     -2.00319806    -1.46700455    -1.36185596
 h     -2.92273530    -1.45586532    -0.02195160
 h     -2.99178997     0.01839558    -1.18853922
 h     -0.21343211     1.52303085     1.52686066
          17

 c      1.21858253    -0.41645673     0.12836610
 c     -0.07194254    -0.74241910     0.53424081
 c     -1.14083205    -0.06003418    -0.05546828
 c     -1.07595729     1.13707871     0.95193790
 c     -0.47482713     1.04194860    -0.65644300
 c      0.94670377     0.76285426    -0.58222981
 h     -0.14526264    -1.67277278     1.21759028
 h     -2.03859396     1.60126781     1.15424735
 h     -0.89725204     1.54855305    -1.55756502
 h      1.84397643     1.32422191    -0.87100342
 o      2.37565866    -1.05617407     0.33642031
 h      2.75355840    -0.81164334    -0.57774685
 c     -2.42572747    -0.68368700    -0.69655727
 h     -2.00425771    -1.50449132    -1.43194209
 h     -2.87925387    -1.46736415    -0.06122718
 h     -3.01841145    -0.00107013    -1.16667740
 h     -0.19004791     1.52892675     1.52158563
          17

 c      1.21204885    -0.41986086     0.13540786
 c     -0.08300394    -0.76099618     0.55088473
 c     -1.12835812    -0.05760222    -0.06299705
 c     -1.07510351     1.12684105     0.94812604
 c     -0.47753370     1.04237611    -0.64774543
 c      0.94666918     0.76418018    -0.59820774
 h     -0.17597367    -1.65852481     1.21953141
 h     -2.00641174     1.58038445     1.13871707
 h     -0.85255476     1.56656862    -1.56904195
 h      1.85174444     1.31861940    -0.91849033
 o      2.38453297    -1.04579462     0.33573726
 h      2.68369545    -0.77742477    -0.53569574
 c     -2.43054164    -0.67155673    -0.69025851
 h     -2.00954448    -1.52352922    -1.49762549
 h     -2.84116963    -1.46920016    -0.09570568
 h     -3.06353408    -0.00223167    -1.15625493
 h     -0.17542904     1.52503836     1.51471115
          17

 c      1.20358083    -0.42194762     0.14200280
 c     -0.09271932    -0.78324806     0.56900863
 c     -1.11770011    -0.05585703    -0.07028234
 c     -1.07283659     1.11722329     0.94311330
 c     -0.47926364     1.04443698    -0.64074927
 c      0.94815384     0.76500817    -0.61368404
 h     -0.21109821    -1.63592988     1.21926374
 h     -1.98715188     1.56684167     1.12735609
 h     -0.80869572     1.58486324    -1.56844726
 h      1.85110944     1.31741993    -0.96885773
 o      2.39265864    -1.03498911     0.33492585
 h      2.63331397    -0.74878635    -0.49757502
 c     -2.43178559    -0.66262529    -0.68425942
 h     -2.02131087    -1.51765980    -1.55188479
 h     -2.81221067    -1.46802399    -0.11920889
 h     -3.12313208     0.01131314    -1.15376523
 h     -0.17222581     1.51044801     1.50515109
          17

 c      1.19318714    -0.42275096     0.14830952
 c     -0.10088507    -0.80760199     0.58745652
 c     -1.10924837    -0.05526706    -0.07715464
 c     -1.06864440     1.10806196     0.93692087
 c     -0.47949057     1.04826746    -0.63574989
 c      0.95108423     0.76502448    -0.62833413
 h     -0.25099139    -1.61534571     1.22412289
 h     -1.98733021     1.56377223     1.12162066
 h     -0.76846667     1.60298610    -1.55581208
 h      1.84057250     1.31877375    -1.02038251
 o      2.39935391    -1.02417052     0.33543924
 h      2.61356057    -0.71854060    -0.48862496
 c     -2.43003291    -0.65573848    -0.67990095
 h     -2.03991355    -1.48492708    -1.59092016
 h     -2.79487286    -1.47010853    -0.12706700
 h     -3.18645441     0.02988177    -1.15139106
 h     -0.18004219     1.48560303     1.49355292
          17

 c      1.18118172    -0.42244090     0.15440247
 c     -0.10737078    -0.83229550     0.60491321
 c     -1.10321115    -0.05619711    -0.08341243
 c     -1.06304885     1.09941724     0.92957206
 c     -0.47772075     1.05377831    -0.63277744
 c      0.95516159     0.76397717    -0.64186166
 h     -0.29655741    -1.60844718     1.24275415
 h     -2.00440399     1.56993533     1.12104894
 h     -0.73497804     1.62178108    -1.53342443
 h      1.82027037     1.32131887    -1.07155139
 o      2.40439008    -1.01343363     0.33756895
 h      2.62651850    -0.68434083    -0.51424359
 c     -2.42619917    -0.64997940    -0.67803496
 h     -2.06483153    -1.42588712    -1.61273772
 h     -2.78924013    -1.47768845    -0.11823195
 h     -3.24261397     0.04484265    -1.14212853
 h     -0.19532799     1.45231138     1.48231720
          17

 c      1.16819786    -0.42127262     0.16022389
 c     -0.11217873    -0.85606908     0.62043501
 c     -1.09964418    -0.05883352    -0.08886870
 c     -1.05739481     1.09151286     0.92105900
 c     -0.47356356     1.06064885    -0.63160889
 c      0.95989075     0.76166965    -0.65399382
 h     -0.34810099    -1.62101018     1.27954156
 h     -2.02881513     1.58065743     1.12368162
 h     -0.71127108     1.64329379    -1.50546369
 h      1.79192742     1.32425983    -1.12125707
 o      2.40798385    -1.00232693     0.34009888
 h      2.66508911    -0.65255921    -0.55414851
 c     -2.42124883    -0.64504070    -0.67881485
 h     -2.09489607    -1.34321555    -1.61703365
 h     -2.79276449    -1.48762912    -0.09586270
 h     -3.28399795     0.05131317    -1.12175459
 h     -0.21178103     1.41348918     1.47546256
          17

 c      1.15505014    -0.41952542     0.16562102
 c     -0.11558034    -0.87864351     0.63387446
 c     -1.09848311    -0.06315483    -0.09337144
 c     -1.05318304     1.08455654     0.91131369
 c     -0.46679028     1.06837963    -0.63184759
 c      0.96466531     0.75796289    -0.66449237
 h     -0.40325093    -1.64808590     1.33006454
 h     -2.05001687     1.59081806     1.12720041
 h     -0.69984432     1.67021736    -1.47692420
 h      1.75844852     1.32726513    -1.16887233
 o      2.41046212    -0.99034369     0.34168785
 h      2.71930654    -0.63071536    -0.58486854
 c     -2.41609293    -0.64091872    -0.68174165
 h     -2.12799170    -1.24248768    -1.60647983
 h     -2.80137763    -1.49394358    -0.06578637
 h     -3.30657870     0.04783002    -1.08849101
 h     -0.22215920     1.37230931     1.47769775
          17

 c      1.14256373    -0.41747450     0.17041388
 c     -0.11808192    -0.90035237     0.64563388
 c     -1.09956654    -0.06896238    -0.09679802
 c     -1.05143077     1.07870157     0.90033707
 c     -0.45737827     1.07642190    -0.63308622
 c      0.96887448     0.75279482    -0.67318476
 h     -0.45694880    -1.67867394     1.38412259
 h     -2.06038856     1.59680571     1.12967153
 h     -0.70209184     1.70465418    -1.45171680
 h      1.72323286     1.33018861    -1.21412124
 o      2.41209008    -0.97722551     0.34159921
 h      2.78020271    -0.62272586    -0.59204113
 c     -2.41155247    -0.63743155    -0.68564356
 h     -2.16040362    -1.13358131    -1.58970261
 h     -2.81089251    -1.49130713    -0.03445114
 h     -3.30951377     0.03559623    -1.04227915
 h     -0.22194232     1.33076300     1.49214309
          17

 c      1.13146338    -0.41539513     0.17444135
 c     -0.12020587    -0.92151930     0.65613978
 c     -1.10265229    -0.07594197    -0.09904075
 c     -1.05232267     1.07408277     0.88839607
 c     -0.44554427     1.08434915    -0.63508559
 c      0.97200305     0.74621090    -0.68000753
 h     -0.50364839    -1.70299540     1.43187054
 h     -2.05618774     1.59698844     1.12975732
 h     -0.71775693     1.74654364    -1.43076005
 h      1.68938298     1.33266884    -1.25673433
 o      2.41304783    -0.96295290     0.33965700
 h      2.84069853    -0.62902489    -0.57007910
 c     -2.40830389    -0.63402722    -0.68856441
 h     -2.18656364    -1.03066186    -1.58432425
 h     -2.81785456    -1.47697527    -0.00764791
 h     -3.29514098     0.01819809    -0.98430803
 h     -0.21255610     1.28883439     1.51789572
          17

 c      1.12232492    -0.41357224     0.17757843
 c     -0.12232279    -0.94220210     0.66559222
 c     -1.10742770    -0.08371836    -0.09999475
 c     -1.05528932     1.07075131     0.87602946
 c     -0.43175810     1.09196249    -0.63782687
 c      0.97370239     0.73838234    -0.68504048
 h     -0.53900614    -1.71528795     1.46673676
 h     -2.03737942     1.59163562     1.12676230
 h     -0.74467395     1.79291413    -1.41163955
 h      1.65912275     1.33378668    -1.29604345
 o      2.41341353    -0.94769230     0.33611950
 h      2.89590869    -0.64737090    -0.52024853
 c     -2.40661600    -0.63023808    -0.68832069
 h     -2.20138005    -0.94637431    -1.61133211
 h     -2.81993591    -1.45122186     0.01022172
 h     -3.26941145     0.00171928    -0.91675888
 h     -0.20059401     1.24537748     1.55001963
          17

 c      1.11556367    -0.41230358     0.17973909
 c     -0.12459565    -0.96220352     0.67395360
 c     -1.11351268    -0.09189116    -0.09954669
 c     -1.05934527     1.06854571     0.86383201
 c     -0.41671095     1.09925742    -0.64139346
 c      0.97381015     0.72959151    -0.68850773
 h     -0.56035863    -1.71348451     1.48556678
 h     -2.00749637     1.58289711     1.12073912
 h     -0.77907168     1.83874318    -1.39026745
 h      1.63368961     1.33201988    -1.33081217
 o      2.41308363    -0.93178036     0.33166736
 h      2.94428915    -0.67307960    -0.45048744
 c     -2.40592186    -0.62641984    -0.68431668
 h     -2.20520458    -0.88284774    -1.67460485
 h     -2.81622255    -1.41729125     0.01694059
 h     -3.24187019    -0.00544057    -0.84251754
 h     -0.19388779     1.19963233     1.58200955
          17

 c      1.11143718    -0.41189399     0.18087624
 c     -0.12697263    -0.98112836     0.68098619
 c     -1.12046682    -0.10006816    -0.09757425
 c     -1.06336955     1.06702755     0.85223190
 c     -0.40123047     1.10630993    -0.64580748
 c      0.97231973     0.72018425    -0.69073823
 h     -0.56674784    -1.69844879     1.48820810
 h     -1.97354085     1.57484924     1.11263425
 h     -0.81636143     1.87871250    -1.36306516
 h      1.61364933     1.32556202    -1.35945867
 o      2.41162822    -0.91571114     0.32742520
 h      2.98989193    -0.69923626    -0.37579651
 c     -2.40501681    -0.62336871    -0.67818084
 h     -2.20392614    -0.83426094    -1.75472548
 h     -2.80745375    -1.38127114     0.01322476
 h     -3.22307012     0.00547428    -0.76444691
 h     -0.19830117     1.15188367     1.60821308
          17

 c      1.11004240    -0.41264120     0.18098495
 c     -0.12918242    -0.99840526     0.68624966
 c     -1.12781095    -0.10789901    -0.09395558
 c     -1.06630000     1.06553641     0.84140399
 c     -0.38616929     1.11318097    -0.65094220
 c      0.96932529     0.71050941    -0.69210346
 h     -0.55906732    -1.67373850     1.47756674
 h     -1.94491458     1.57304083     1.10416310
 h     -0.85201871     1.90866470    -1.32826128
 h      1.59933697     1.31282142    -1.38053593
 o      2.40830060    -0.90001921     0.32469131
 h      3.04245405    -0.71858197    -0.31409014
 c     -2.40300892    -0.62123159    -0.67220228
 h     -2.20387177    -0.79537494    -1.82841018
 h     -2.79607022    -1.35159612     0.00278810
 h     -3.21826892     0.03880293    -0.68443002
 h     -0.21660314     1.10327388     1.62494657
          17

 c      1.11129254    -0.41481273     0.18010854
 c     -0.13072989    -1.01328045     0.68905483
 c     -1.13506139    -0.11509820    -0.08857765
 c     -1.06743169     1.06339414     0.83133056
 c     -0.37229964     1.11986858    -0.65651883
 c      0.96497158     0.70086808    -0.69295953
 h     -0.54039621    -1.64579216     1.46016778
 h     -1.92996973     1.58264648     1.09691326
 h     -0.88227619     1.92635267    -1.28619406
 h      1.59117592     1.29285304    -1.39320132
 o      2.40267163    -0.88502277     0.32412446
 h      3.10795906    -0.72764951    -0.27349566
 c     -2.39993591    -0.61914616    -0.66817994
 h     -2.20920574    -0.76350441    -1.88031439
 h     -2.78567966    -1.33736073    -0.00894310
 h     -3.22305129     0.09046159    -0.60385101
 h     -0.24847114     1.05537985     1.63079539
          17

 c      1.11489289    -0.41861438     0.17833533
 c     -0.13093652    -1.02486316     0.68846282
 c     -1.14177437    -0.12145931    -0.08134600
 c     -1.06681330     1.06020921     0.82193237
 c     -0.36022687     1.12628679    -0.66214053
 c      0.95942278     0.69148090    -0.69360800
 h     -0.51591940    -1.62359163     1.44618972
 h     -1.93110973     1.60549363     1.09085166
 h     -0.90462251     1.93172591    -1.23912374
 h      1.58980084     1.26558494    -1.39749455
 o      2.39534950    -0.87075445     0.32535979
 h      3.17786314    -0.72789021    -0.24640781
 c     -2.39652257    -0.61583203    -0.66705458
 h     -2.22200549    -0.73739435    -1.90277007
 h     -2.77938132    -1.34479323    -0.01792998
 h     -3.22748888     0.15022397    -0.52508630
 h     -0.29071196     1.00982896     1.62679811
          17

 c      1.12035871    -0.42416072     0.17577453
 c     -0.12912534    -1.03237739     0.68354745
 c     -1.14758983    -0.12686428    -0.07219959
 c     -1.06534839     1.05604278     0.81310946
 c     -0.35032471     1.13225108    -0.66732847
 c      0.95284872     0.68247442    -0.69427596
 h     -0.49109708    -1.61592598     1.44644337
 h     -1.94323620     1.63866354     1.08380117
 h     -0.91820309     1.92704448    -1.19090687
 h      1.59601118     1.23182099    -1.39438786
 o      2.38754118    -0.85718860     0.32773578
 h      3.23610350    -0.72197662    -0.22101384
 c     -2.39368988    -0.61044699    -0.66883911
 h     -2.24289131    -0.71632735    -1.89327614
 h     -2.77769131    -1.37358757    -0.02472594
 h     -3.22302549     0.20727399    -0.45159303
 h     -0.33754353     0.96796067     1.61670075
          17

 c      1.12706614    -0.43145226     0.17251862
 c     -0.12494691    -1.03563431     0.67400410
 c     -1.15226447    -0.13128904    -0.06113620
 c     -1.06439573     1.05129104     0.80466319
 c     -0.34270138     1.13747267    -0.67155701
 c      0.94542977     0.67388623    -0.69511601
 h     -0.46806257    -1.62597431     1.46529732
 h     -1.95752034     1.67632788     1.07269286
 h     -0.92409745     1.91682182    -1.14656366
 h      1.61055518     1.19302976    -1.38558423
 o      2.38031933    -0.84437394     0.33086342
 h      3.27032200    -0.71156232    -0.19019662
 c     -2.39228320    -0.60288991    -0.67279478
 h     -2.27144329    -0.69974967    -1.85348960
 h     -2.77829627    -1.41681427    -0.03420489
 h     -3.20518981     0.25333988    -0.38699787
 h     -0.38142586     0.93055196     1.60676156
          17

 c      1.13430190    -0.44036785     0.16861468
 c     -0.11849990    -1.03525061     0.66051289
 c     -1.15568766    -0.13480746    -0.04824880
 c     -1.06519533     1.04645876     0.79632618
 c     -0.33722095     1.14159226    -0.67431069
 c      0.93738486     0.66568813    -0.69622984
 h     -0.44432255    -1.64870089     1.49646587
 h     -1.96600387     1.71255528     1.05509225
 h     -0.92514186     1.90721315    -1.11154075
 h      1.63371865     1.15095433    -1.37304984
 o      2.37439429    -0.83242531     0.33466035
 h      3.27500228    -0.69729755    -0.15195796
 c     -2.39292531    -0.59353237    -0.67767186
 h     -2.30632997    -0.68722231    -1.79033201
 h     -2.77786171    -1.46461251    -0.05207344
 h     -3.17318007     0.28317511    -0.33442524
 h     -0.41516165     0.89783552     1.60398118
          17

 c      1.14130763    -0.45068280     0.16405982
 c     -0.11007188    -1.03228432     0.64432924
 c     -1.15787625    -0.13759535    -0.03375762
 c     -1.06843342     1.04198819     0.78802284
[truncated: 34,518 more chars]
