# Supplementary material for: Photochemical permutation of meta-substituted phenols
Source: Nat Commun. 2025 Aug 13;16:7502. doi: 10.1038/s41467-025-62549-5 (PMC12350626; doi:10.1038/s41467-025-62549-5)
Supplement: Supplementary file 3 — Source Data [file 41467_2025_62549_MOESM3_ESM.zip › Source data/NAMD_trajectories/trajectory065.xyz]

          17

 c      1.13824381    -0.37787823     0.01829869
 c     -0.14056088    -1.03697575    -0.03650567
 c     -1.27655377    -0.26959698     0.01681657
 c     -1.10454304     1.21997082    -0.01311784
 c      0.30865209     1.78133027    -0.03528110
 c      1.33708333     1.12101913    -0.01754276
 h     -0.04287922    -2.07404842    -0.14794832
 h     -1.66474024     1.53690724    -0.71212904
 h      0.47469914     2.78017257    -0.11135333
 h      2.40562519     1.42970545     0.04441176
 o      2.12376419    -1.21127362     0.01612914
 h      2.92728051    -0.52065803     0.37153959
 c     -2.55785471    -0.92998776     0.01881800
 h     -2.45065496    -2.08539113    -0.53172719
 h     -3.03865938    -1.06830486     1.24710779
 h     -3.36914713    -0.27456918    -0.64238243
 h     -1.59782386     1.53441852     0.80456769
          17

 c      1.13588648    -0.38134251     0.01234906
 c     -0.13439739    -1.03169502    -0.03506023
 c     -1.27955128    -0.27397679     0.01333138
 c     -1.09818260     1.22475190    -0.00813622
 c      0.30845551     1.78772072    -0.03724275
 c      1.34129311     1.12172433    -0.01933953
 h     -0.06604084    -2.10539135    -0.13675330
 h     -1.69523866     1.55385720    -0.71508393
 h      0.48092347     2.79224129    -0.11924160
 h      2.39142333     1.44103263     0.03780673
 o      2.12340135    -1.21210822     0.02014690
 h      2.88094477    -0.55180814     0.37493590
 c     -2.55696769    -0.93482350     0.01557017
 h     -2.46032460    -2.07619182    -0.53155941
 h     -3.05264259    -1.08552602     1.24530757
 h     -3.35755335    -0.30270828    -0.61985086
 h     -1.61585228     1.55261780     0.84208079
          17

 c      1.13356586    -0.38269786     0.00603228
 c     -0.12735275    -1.02635298    -0.03369346
 c     -1.28258170    -0.27789404     0.00983196
 c     -1.08974145     1.22768001    -0.00106359
 c      0.30212255     1.79639071    -0.03948986
 c      1.35085466     1.11506444    -0.02061211
 h     -0.09268245    -2.14089042    -0.12490028
 h     -1.75311770     1.59126729    -0.75817320
 h      0.48272299     2.83408518    -0.12829453
 h      2.37421525     1.45557307     0.02942562
 o      2.12553076    -1.21192933     0.02512072
 h      2.82310583    -0.60899969     0.36705875
 c     -2.55839433    -0.94104231     0.01198562
 h     -2.47361446    -2.04012993    -0.51446665
 h     -3.05521652    -1.09961848     1.21316622
 h     -3.33411867    -0.34228718    -0.58270124
 h     -1.64169456     1.58071651     0.89863991
          17

 c      1.13147970    -0.38196506    -0.00065508
 c     -0.11986397    -1.02198846    -0.03251426
 c     -1.28536043    -0.28103263     0.00638728
 c     -1.08223926     1.23025583     0.00709566
 c      0.29104541     1.80761792    -0.04206820
 c      1.36404583     1.10186709    -0.02144979
 h     -0.12126815    -2.16873210    -0.11137430
 h     -1.81506343     1.63599725    -0.81213129
 h      0.47826869     2.89099341    -0.13764276
 h      2.36001173     1.47386463     0.01976009
 o      2.12901619    -1.21164795     0.03056022
 h      2.77244273    -0.67759440     0.35598178
 c     -2.56170779    -0.94874407     0.00855769
 h     -2.48935533    -1.98242042    -0.48301568
 h     -3.04608340    -1.11018188     1.15290610
 h     -3.30551873    -0.38723336    -0.53689249
 h     -1.66553005     1.61177451     0.95683290
          17

 c      1.12995856    -0.37935274    -0.00768363
 c     -0.11244477    -1.01920740    -0.03158747
 c     -1.28756903    -0.28314784     0.00303833
 c     -1.07773654     1.23349144     0.01573390
 c      0.27697683     1.82146457    -0.04501539
 c      1.37878149     1.08338636    -0.02196547
 h     -0.14962960    -2.18111103    -0.09574249
 h     -1.86569811     1.67895281    -0.85771778
 h      0.46588729     2.94691732    -0.14623708
 h      2.35437495     1.49611968     0.00929564
 o      2.13163605    -1.21296918     0.03540791
 h      2.76317358    -0.72984012     0.35848586
 c     -2.56594342    -0.95775332     0.00616562
 h     -2.50574470    -1.91514628    -0.44336503
 h     -3.02618763    -1.11712631     1.07008310
 h     -3.28376476    -0.42729975    -0.49246109
 h     -1.68118739     1.64093001     1.00458627
          17

 c      1.12948499    -0.37522357    -0.01496506
 c     -0.10563230    -1.01816693    -0.03094175
 c     -1.28891348    -0.28408559    -0.00018889
 c     -1.07720484     1.23787715     0.02463542
 c      0.26155912     1.83756579    -0.04832843
 c      1.39324952     1.06117085    -0.02228027
 h     -0.17545036    -2.17472557    -0.07807088
 h     -1.89847830     1.71558599    -0.88604574
 h      0.44491775     2.99028789    -0.15329999
 h      2.35934043     1.52119583    -0.00164986
 o      2.13173975    -1.21697166     0.03884577
 h      2.81837548    -0.74802806     0.38700977
 c     -2.56967105    -0.96706469     0.00578538
 h     -2.52014973    -1.86139609    -0.40727132
 h     -2.99914869    -1.12127496     0.97700077
 h     -3.28396210    -0.44995714    -0.46147545
 h     -1.68598185     1.66536548     1.03537870
          17

 c      1.13062605    -0.37000878    -0.02235294
 c     -0.09994476    -1.01863552    -0.03058178
 c     -1.28917979    -0.28378508    -0.00326673
 c     -1.08095345     1.24363039     0.03371363
 c      0.24610899     1.85522617    -0.05196380
 c      1.40626016     1.03698138    -0.02252093
 h     -0.19667599    -2.15057666    -0.05878511
 h     -1.91162668     1.74375328    -0.89372427
 h      0.41574429     3.01482874    -0.15840710
 h      2.37215475     1.54582655    -0.01290579
 o      2.13084832    -1.22244704     0.04163619
 h      2.90955655    -0.75149836     0.42839987
 c     -2.57160793    -0.97442833     0.00727565
 h     -2.52974327    -1.85138295    -0.39023143
 h     -2.97373056    -1.12528834     0.89784450
 h     -3.31397046    -0.44838121    -0.45065190
 h     -1.67947526     1.68353665     1.04641888
          17

 c      1.13386674    -0.36420983    -0.02968168
 c     -0.09580499    -1.01999957    -0.03049468
 c     -1.28824159    -0.28228171    -0.00616035
 c     -1.08892411     1.25086811     0.04286320
 c      0.23154910     1.87354844    -0.05584936
 c      1.41723555     1.01264969    -0.02281704
 h     -0.21188060    -2.11406242    -0.03850595
 h     -1.90547674     1.76233382    -0.87986596
 h      0.37963169     3.01892632    -0.16148915
 h      2.38714756     1.56520072    -0.02428372
 o      2.13113652    -1.22807593     0.04484099
 h      2.99775809    -0.76167913     0.46458440
 c     -2.57119324    -0.97795805     0.00805046
 h     -2.53346041    -1.89687213    -0.39929574
 h     -2.96388189    -1.13391671     0.86704882
 h     -3.36591771    -0.42776058    -0.45622939
 h     -1.66263597     1.69465696     1.03746700
          17

 c      1.13950488    -0.35842266    -0.03680082
 c     -0.09346267    -1.02125371    -0.03065589
 c     -1.28605132    -0.27969022    -0.00883746
 c     -1.10080792     1.25965189     0.05187281
 c      0.21843859     1.89146996    -0.05989173
 c      1.42598378     0.98990954    -0.02329144
 h     -0.22060912    -2.07514235    -0.01784159
 h     -1.88139206     1.77068693    -0.84490946
 h      0.33861758     3.00543078    -0.16289657
 h      2.39871412     1.57453517    -0.03547981
 o      2.13371233    -1.23336556     0.04897661
 h      3.06135664    -0.78663637     0.48625317
 c     -2.56891899    -0.97825378     0.00517569
 h     -2.53260905    -1.97567905    -0.42555401
 h     -2.97707707    -1.15012261     0.90198627
 h     -3.42364673    -0.39955323    -0.46921284
 h     -1.63766088     1.69864709     1.01081439
          17

 c      1.14764235    -0.35330292    -0.04358551
 c     -0.09296562    -1.02113426    -0.03104710
 c     -1.28265137    -0.27617378    -0.01127504
 c     -1.11602089     1.26990344     0.06035275
 c      0.20704964     1.90771987    -0.06397521
 c      1.43248410     0.97025919    -0.02404726
 h     -0.22347179    -2.04692237     0.00287706
 h     -1.84185496     1.76877630    -0.79077981
 h      0.29539470     2.98206788    -0.16351017
 h      2.40318805     1.57043643    -0.04610220
 o      2.13892050    -1.23826285     0.05419082
 h      3.09127720    -0.82710386     0.49011549
 c     -2.56651002    -0.97729309    -0.00115902
 h     -2.52906647    -2.05740125    -0.45584195
 h     -3.00338486    -1.17034122     0.97971637
 h     -3.47324701    -0.37365164    -0.48181716
 h     -1.60838665     1.69661958     0.97239656
          17

 c      1.15821828    -0.34949780    -0.04993292
 c     -0.09420683    -1.01858778    -0.03167030
 c     -1.27820632    -0.27190743    -0.01344710
 c     -1.13354455     1.28119939     0.06771609
 c      0.19745524     1.92081999    -0.06796117
 c      1.43675377     0.95486716    -0.02515893
 h     -0.22153430    -2.04035844     0.02371092
 h     -1.79174953     1.75812928    -0.72249912
 h      0.25295825     2.96122999    -0.16473994
 h      2.39946998     1.55160822    -0.05575335
 o      2.14669885    -1.24288978     0.06044526
 h      3.08523587    -0.88070852     0.47595698
 c     -2.56564013    -0.97666732    -0.00924327
 h     -2.52426028    -2.12194657    -0.48131133
 h     -3.02843990    -1.18881942     1.06624309
 h     -3.50603019    -0.35631011    -0.48916225
 h     -1.58096911     1.69182244     0.93361345
          17

 c      1.17104319    -0.34758444    -0.05575684
 c     -0.09700588    -1.01340728    -0.03251822
 c     -1.27301972    -0.26703498    -0.01531971
 c     -1.15170762     1.29252745     0.07344467
 c      0.18962557     1.92936457    -0.07170877
 c      1.43875164     0.94449985    -0.02667124
 h     -0.21523991    -2.05693328     0.04470595
 h     -1.74107557     1.74401732    -0.65161796
 h      0.21388328     2.95635431    -0.16815908
 h      2.38919369     1.51916338    -0.06411724
 o      2.15661337    -1.24748307     0.06753738
 h      3.04712732    -0.94285135     0.44623939
 c     -2.56712557    -0.97717254    -0.01784721
 h     -2.51919820    -2.15921580    -0.49745877
 h     -3.04374242    -1.20196979     1.13986805
 h     -3.51767121    -0.35087157    -0.48877534
 h     -1.56361500     1.69002263     0.91155956
          17

 c      1.18582053    -0.34801968    -0.06098581
 c     -0.10110291    -1.00634492    -0.03352500
 c     -1.26752338    -0.26164111    -0.01686545
 c     -1.16824686     1.30230514     0.07795760
 c      0.18350069     1.93266581    -0.07513164
 c      1.43828971     0.93945749    -0.02860286
 h     -0.20426822    -2.08740713     0.06529979
 h     -1.70760077     1.73812746    -0.59967557
 h      0.17974862     2.97385950    -0.17470495
 h      2.37684082     1.47672493    -0.07103346
 o      2.16753025    -1.25246149     0.07497096
 h      2.99225623    -1.00553017     0.40813803
 c     -2.57107281    -0.97908989    -0.02633399
 h     -2.51465006    -2.16506147    -0.50239166
 h     -3.04588730    -1.20832307     1.19026842
 h     -3.50717026    -0.35854033    -0.47997790
 h     -1.56304290     1.69672609     0.92221324
          17

 c      1.20215942    -0.35107193    -0.06556578
 c     -0.10607077    -0.99855982    -0.03456873
 c     -1.26224365    -0.25575687    -0.01807772
 c     -1.18126962     1.30918551     0.08308713
 c      0.17898597     1.93116161    -0.07824092
 c      1.43499746     0.93955444    -0.03095101
 h     -0.18849843    -2.11839834     0.08436885
 h     -1.71089519     1.75502791    -0.59075412
 h      0.15148554     3.00789553    -0.18412886
 h      2.36938131     1.43000208    -0.07652625
 o      2.17699034    -1.25854033     0.08174422
 h      2.95740278    -1.05569254     0.37692750
 c     -2.57711169    -0.98245902    -0.03430537
 h     -2.51122644    -2.13901196    -0.49581899
 h     -3.03404185    -1.20752545     1.21318049
 h     -3.47671035    -0.37846729    -0.46372261
 h     -1.57907263     1.71164822     0.96745315
          17

 c      1.21956967    -0.35672646    -0.06946845
 c     -0.11128754    -0.99108051    -0.03551571
 c     -1.25774764    -0.24938125    -0.01896305
 c     -1.19091447     1.31348759     0.09004193
 c      0.17592866     1.92598980    -0.08111448
 c      1.42845101     0.94424049    -0.03370236
 h     -0.16865378    -2.13880306     0.10074556
 h     -1.75232706     1.79587322    -0.62556165
 h      0.13003294     3.04506541    -0.19536518
 h      2.37418392     1.38519094    -0.08072222
 o      2.18204670    -1.26640945     0.08677334
 h      2.98798088    -1.08113618     0.36934136
 c     -2.58445734    -0.98720875    -0.04131239
 h     -2.50932735    -2.08415861    -0.47895998
 h     -3.00853705    -1.19972675     1.20725807
 h     -3.43259088    -0.40703076    -0.44297166
 h     -1.60516891     1.72851474     1.03337694
          17

 c      1.23743678    -0.36461055    -0.07271056
 c     -0.11601751    -0.98459936    -0.03625534
 c     -1.25457692    -0.24248355    -0.01953106
 c     -1.19900269     1.31695634     0.09824590
 c      0.17413828     1.91829503    -0.08383823
 c      1.41851957     0.95285550    -0.03685013
 h     -0.14621628    -2.14209461     0.11362205
 h     -1.81380833     1.84574095    -0.67967207
 h      0.11635528     3.07248231    -0.20725817
 h      2.39467029     1.34646324    -0.08363389
 o      2.18346284    -1.27582899     0.09041627
 h      3.07218009    -1.08594596     0.37957065
 c     -2.59187176    -0.99311697    -0.04662947
 h     -2.50887380    -2.00926182    -0.45537910
 h     -2.97037077    -1.18537647     1.17294355
 h     -3.38673377    -0.43659273    -0.42339740
 h     -1.63400403     1.74051612     1.10230267
          17

 c      1.25505673    -0.37404923    -0.07536404
 c     -0.11954440    -0.97943994    -0.03671512
 c     -1.25315886    -0.23500694    -0.01980385
 c     -1.20711834     1.32106417     0.10687065
 c      0.17341287     1.90890878    -0.08647395
 c      1.40567696     0.96478007    -0.04040184
 h     -0.12309415    -2.12629718     0.12274306
 h     -1.87774373     1.89022495    -0.72998323
 h      0.11115638     3.08160565    -0.21897578
 h      2.42691980     1.31480916    -0.08499533
 o      2.18442144    -1.28617555     0.09376596
 h      3.16124673    -1.08151035     0.39053955
 c     -2.59778650    -0.99945339    -0.04915437
 h     -2.50868316    -1.93302623    -0.43276529
 h     -2.92132473    -1.16531813     1.11290967
 h     -3.35605033    -0.45556750    -0.41314963
 h     -1.66040976     1.74344983     1.16099833
          17

 c      1.27172738    -0.38421673    -0.07754372
 c     -0.12130471    -0.97553489    -0.03686995
 c     -1.25370889    -0.22691079    -0.01982828
 c     -1.21606312     1.32647764     0.11551965
 c      0.17356105     1.89834011    -0.08904899
 c      1.39089732     0.97935895    -0.04436391
 h     -0.10130370    -2.09370082     0.12850516
 h     -1.93391357     1.92158294    -0.76380586
 h      0.11471980     3.06856292    -0.23012194
 h      2.46140829     1.28954443    -0.08439901
 o      2.18697378    -1.29710735     0.09743647
 h      3.22483950    -1.07466841     0.39302772
 c     -2.60099783    -1.00433907    -0.04782338
 h     -2.50585691    -1.88592915    -0.42400566
 h     -2.86463394    -1.14113551     1.03447621
 h     -3.35433821    -0.45397825    -0.41913992
 h     -1.68133174     1.73568479     1.20160658
          17

 c      1.28682242    -0.39427837    -0.07938670
 c     -0.12098492    -0.97237566    -0.03675408
 c     -1.25617204    -0.21821766    -0.01968233
 c     -1.22614838     1.33330841     0.12407000
 c      0.17441355     1.88683508    -0.09155420
 c      1.37526802     0.99579441    -0.04871591
 h     -0.08265756    -2.05098711     0.13204849
 h     -1.97715688     1.93669541    -0.77557602
 h      0.12687945     3.03368716    -0.24076576
 h      2.48793496     1.27032413    -0.08158691
 o      2.19199716    -1.30845175     0.10164483
 h      3.25103023    -1.06870808     0.38421101
 c     -2.60144475    -1.00534800    -0.04307440
 h     -2.49736231    -1.89345256    -0.44079670
 h     -2.80608444    -1.11569018     0.95485600
 h     -3.38040591    -0.43260694    -0.44115767
 h     -1.69507181     1.71730506     1.22018784
          17

 c      1.29983005    -0.40351260    -0.08103085
 c     -0.11855337    -0.96900347    -0.03646927
 c     -1.26023425    -0.20903178    -0.01947620
 c     -1.23746189     1.34137470     0.13245814
 c      0.17581366     1.87438459    -0.09393899
 c      1.35971838     1.01316086    -0.05339708
 h     -0.06845305    -2.00916408     0.13529154
 h     -2.00482198     1.93479255    -0.76333028
 h      0.14703338     2.98158405    -0.25153466
 h      2.49904441     1.25781757    -0.07660204
 o      2.19974477    -1.32006362     0.10642538
 h      3.23721634    -1.06533516     0.36414251
 c     -2.59966640    -1.00204715    -0.03840752
 h     -2.48409622    -1.94644368    -0.48011039
 h     -2.75422149    -1.09339396     0.90633816
 h     -3.42008562    -0.40215359    -0.47197514
 h     -1.70082586     1.68953746     1.21569482
          17

 c      1.31036514    -0.41140842    -0.08259451
 c     -0.11422079    -0.96421510    -0.03616392
 c     -1.26540356    -0.19954335    -0.01934269
 c     -1.24995778     1.35032740     0.14053341
 c      0.17757739     1.86068118    -0.09609864
 c      1.34495611     1.03048379    -0.05830813
 h     -0.05931290    -1.98132385     0.14060831
 h     -2.01559561     1.91642996    -0.72709458
 h      0.17421369     2.92166978    -0.26379861
 h      2.49095901     1.25345363    -0.06977169
 o      2.21001973    -1.33178842     0.11169985
 h      3.18716775    -1.06514736     0.33454517
 c     -2.59618524    -0.99584616    -0.03847186
 h     -2.47006743    -2.01360611    -0.52744741
 h     -2.71590002    -1.07838701     0.92215576
 h     -3.45832113    -0.37408756    -0.50285940
 h     -1.69870032     1.65460424     1.19005502
          17

 c      1.31816343    -0.41772094    -0.08415631
 c     -0.10832721    -0.95712464    -0.03595144
 c     -1.27112546    -0.19001438    -0.01940712
 c     -1.26338997     1.35966604     0.14793822
 c      0.17941931     1.84515434    -0.09786731
 c      1.33149627     1.04679639    -0.06332199
 h     -0.05544010    -1.97645187     0.14976757
 h     -2.00950790     1.88345203    -0.66880929
 h      0.20732034     2.86769547    -0.27976131
 h      2.46344835     1.25903344    -0.06162242
 o      2.22197062    -1.34352929     0.11724425
 h      3.11423477    -1.06651998     0.29923888
 c     -2.59178480    -0.98824760    -0.04428433
 h     -2.45855557    -2.07037263    -0.57012490
 h     -2.69027215    -1.07085249     0.99619662
 h     -3.48516360    -0.35588759    -0.52725309
 h     -1.69022264     1.61586222     1.14944873
          17

 c      1.32306684    -0.42246835    -0.08574188
 c     -0.10120948    -0.94774163    -0.03580743
 c     -1.27688899    -0.18074048    -0.01975409
 c     -1.27710672     1.36867015     0.15404746
 c      0.18087361     1.82734185    -0.09906622
 c      1.31967663     1.06115326    -0.06829879
 h     -0.05706373    -1.99305725     0.16266996
 h     -1.98921641     1.83982558    -0.59370452
 h      0.24542533     2.83327004    -0.30190059
 h      2.41977684     1.27648378    -0.05276034
 o      2.23357398    -1.35547332     0.12261458
 h      3.04971713    -1.06219830     0.26523285
 c     -2.58721042    -0.98030331    -0.05353075
 h     -2.45118507    -2.10393426    -0.60097212
 h     -2.67310812    -1.06813507     1.09059505
 h     -3.49562497    -0.35113802    -0.54141441
 h     -1.67916769     1.57789792     1.10637861
          17

 c      1.32502302    -0.42585115    -0.08732666
 c     -0.09316102    -0.93689389    -0.03556453
 c     -1.28227492    -0.17200137    -0.02042687
 c     -1.28976562     1.37629097     0.15821818
 c      0.18129868     1.80759122    -0.09964677
 c      1.30961650     1.07262618    -0.07310363
 h     -0.06435103    -2.02036725     0.17736382
 h     -1.96313220     1.79345412    -0.51339201
 h      0.28748725     2.82331572    -0.33131538
 h      2.36694361     1.30774180    -0.04371933
 o      2.24189251    -1.36823166     0.12729260
 h      3.03910267    -1.03777537     0.24041556
 c     -2.58282201    -0.97262956    -0.06402941
 h     -2.44847422    -2.10886669    -0.61668733
 h     -2.66177184    -1.06790729     1.17473519
 h     -3.48834905    -0.36061305    -0.54385558
 h     -1.67161266     1.54583972     1.07991091
          17

 c      1.32412387    -0.42812081    -0.08884954
 c     -0.08448278    -0.92563320    -0.03500935
 c     -1.28695058    -0.16401880    -0.02145271
 c     -1.29925080     1.38115084     0.16072881
 c      0.18000662     1.78731549    -0.09981233
 c      1.30118010     1.08031930    -0.07762707
 h     -0.07695934    -2.04546439     0.19130192
 h     -1.94954521     1.75801117    -0.44900831
 h      0.33135012     2.83039911    -0.36633441
 h      2.31530284     1.35469473    -0.03480179
 o      2.24639963    -1.38176507     0.13127307
 h      3.08950653    -0.98972692     0.22431593
 c     -2.57863399    -0.96559950    -0.07454042
 h     -2.45027350    -2.08398014    -0.61624426
 h     -2.65507167    -1.06876611     1.23312354
 h     -3.46511271    -0.38274054    -0.53496928
 h     -1.67282884     1.52320280     1.08785556
          17

 c      1.32066024    -0.42950691    -0.09022227
 c     -0.07551911    -0.91480388    -0.03396708
 c     -1.29064916    -0.15693558    -0.02286096
 c     -1.30354960     1.38203564     0.16341387
 c      0.17640304     1.76834792    -0.09995024
 c      1.29413751     1.08345221    -0.08179853
 h     -0.09391418    -2.05846762     0.20238740
 h     -1.97180430     1.74871962    -0.42404475
 h      0.37351805     2.84130976    -0.40331236
 h      2.27552600     1.41876565    -0.02601280
 o      2.24960683    -1.39475201     0.13490553
 h      3.15934345    -0.93563247     0.21064987
 c     -2.57434712    -0.95946987    -0.08427077
 h     -2.45586952    -2.03152925    -0.60038951
 h     -2.65240933    -1.06989324     1.25934660
 h     -3.43133371    -0.41334663    -0.51716847
 h     -1.68205833     1.51001553     1.13214809
          17

 c      1.31509970    -0.43021876    -0.09133948
 c     -0.06663650    -0.90493625    -0.03233120
 c     -1.29315271    -0.15081099    -0.02468354
 c     -1.30291402     1.37903048     0.16769302
 c      0.17008300     1.75218747    -0.10045831
 c      1.28860233     1.08157049    -0.08556973
 h     -0.11381262    -2.05388155     0.20931034
 h     -2.03274869     1.76755821    -0.43974377
 h      0.41006498     2.84484424    -0.43851483
 h      2.25232240     1.49929821    -0.01731404
 o      2.25347591    -1.40595780     0.13833790
 h      3.21505500    -0.89204129     0.19619888
 c     -2.56932059    -0.95433851    -0.09238483
 h     -2.46380454    -1.95858197    -0.57222380
 h     -2.65337449    -1.07078740     1.25131832
 h     -3.39703336    -0.44513258    -0.49523943
 h     -1.69303938     1.50410790     1.19755830
          17

 c      1.30801288    -0.43045754    -0.09209236
 c     -0.05819916    -0.89626611    -0.03006649
 c     -1.29428953    -0.14561421    -0.02695100
 c     -1.29990066     1.37345359     0.17332062
 c      0.16091248     1.73970249    -0.10163952
 c      1.28525360     1.07481660    -0.08887571
 h     -0.13509921    -2.03035186     0.21155243
 h     -2.10899819     1.80178304    -0.47398744
 h      0.43746858     2.83448667    -0.46921816
 h      2.24070851     1.59128304    -0.00907703
 o      2.25877531    -1.41467258     0.14154809
 h      3.24168990    -0.86743805     0.18042011
 c     -2.56268549    -0.94980897    -0.09773626
 h     -2.47150375    -1.88050912    -0.53884515
 h     -2.65757695    -1.07115381     1.20925226
 h     -3.37606839    -0.46835912    -0.47580068
 h     -1.69944584     1.50331054     1.26528215
          17

 c      1.30002010    -0.43042779    -0.09237902
 c     -0.05055515    -0.88873970    -0.02721024
 c     -1.29393162    -0.14122194    -0.02968888
 c     -1.29688121     1.36655790     0.17975426
 c      0.14908545     1.73113658    -0.10368640
 c      1.28488486     1.06397911    -0.09162812
 h     -0.15633885    -1.99050498     0.20939447
 h     -2.17740745     1.83861555    -0.50634703
 h      0.45295011     2.80802549    -0.49394677
 h      2.23038308     1.68546736    -0.00209883
 o      2.26562596    -1.42053652     0.14445732
 h      3.23459479    -0.86513427     0.16374433
 c     -2.55389279    -0.94441525    -0.09899831
 h     -2.47522973    -1.82379950    -0.51279183
 h     -2.66459806    -1.07090535     1.13563186
 h     -3.37985585    -0.47498916    -0.46430245
 h     -1.69760055     1.50608631     1.32168574
          17

 c      1.29176322    -0.43034770    -0.09210896
 c     -0.04401598    -0.88197874    -0.02387968
 c     -1.29197593    -0.13743961    -0.03290772
 c     -1.29516405     1.35912138     0.18675324
 c      0.13511935     1.72619314    -0.10669004
 c      1.28780929     1.05024967    -0.09374715
 h     -0.17652965    -1.94126326     0.20401591
 h     -2.22537802     1.87046319    -0.52592200
 h      0.45465418     2.76683162    -0.51246218
 h      2.21261024     1.77136504     0.00282222
 o      2.27378366    -1.42342958     0.14697620
 h      3.19509763    -0.88510984     0.14689658
 c     -2.54337166    -0.93601591    -0.09554706
 h     -2.47172558    -1.81576454    -0.50754514
 h     -2.67416951    -1.07028874     1.03731586
 h     -3.40801133    -0.46435234    -0.46123758
 h     -1.68623163     1.51134772     1.35907058
          17

 c      1.28388357    -0.43045519    -0.09120137
 c     -0.03882107    -0.87527005    -0.02027279
 c     -1.28833096    -0.13403406    -0.03658650
 c     -1.29531192     1.35162507     0.19425104
 c      0.11974254     1.72410802    -0.11063086
 c      1.29370297     1.03494020    -0.09518832
 h     -0.19546488    -1.89389939     0.19752521
 h     -2.24776349     1.89337192    -0.52808564
 h      0.44198325     2.71577893    -0.52591003
 h      2.18308906     1.84005948     0.00517984
 o      2.28257459    -1.42352206     0.14902327
 h      3.13157048    -0.92320236     0.13060888
 c     -2.53223520    -0.92414910    -0.08894047
 h     -2.46106098    -1.85647359    -0.52463148
 h     -2.68698662    -1.07047589     0.93071559
 h     -3.44838159    -0.44272913    -0.46281954
 h     -1.66558792     1.51822197     1.37398241
          17

 c      1.27700398    -0.43099361    -0.08958081
 c     -0.03512625    -0.86775509    -0.01662611
 c     -1.28294812    -0.13079748    -0.04065219
 c     -1.29748608     1.34443602     0.20219813
 c      0.10370112     1.72369597    -0.11534460
 c      1.30178982     1.01929805    -0.09595061
 h     -0.21381738    -1.86175859     0.19246667
 h     -2.24324698     1.90527055    -0.51133674
 h      0.41611472     2.66364868    -0.53721614
 h      2.14154778     1.88535459     0.00478851
 o      2.29048475    -1.42151851     0.15055755
 h      3.06589399    -0.96718449     0.11507896
 c     -2.52136000    -0.91036539    -0.08322105
 h     -2.44600554    -1.91844617    -0.55294051
 h     -2.70661717    -1.07521644     0.84830973
 h     -3.48626658    -0.41771219    -0.46483007
 h     -1.63685064     1.52591425     1.36597429
          17

 c      1.27172033    -0.43216282    -0.08717554
 c     -0.03307130    -0.85895909    -0.01310103
 c     -1.27588225    -0.12762295    -0.04496156
 c     -1.30159862     1.33788195     0.21046120
 c      0.08759170     1.72344964    -0.12050265
 c      1.31107812     1.00438359    -0.09607633
 h     -0.23227903    -1.85396424     0.19047855
 h     -2.21267416     1.90519169    -0.47592848
 h      0.38024402     2.62275441    -0.55131087
 h      2.09065508     1.90401635     0.00173141
 o      2.29479100    -1.41887911     0.15165919
 h      3.03923162    -0.99332201     0.09866801
 c     -2.51097619    -0.89605752    -0.08289095
 h     -2.42928107    -1.97502624    -0.58124167
 h     -2.73994892    -1.09113897     0.82889850
 h     -3.51078500    -0.39468905    -0.46471697
 h     -1.60193525     1.53370577     1.33747876
          17

 c      1.26858954    -0.43405104    -0.08392438
 c     -0.03289666    -0.84930283    -0.00967759
 c     -1.26730089    -0.12452187    -0.04931147
 c     -1.30731172     1.33221365     0.21874649
 c      0.07185797     1.72189799    -0.12571993
 c      1.32049951     0.99095596    -0.09564918
 h     -0.25008854    -1.86918155     0.19106263
 h     -2.15903357     1.89336511    -0.42385550
 h      0.33849005     2.60523494    -0.57385708
 h      2.03542850     1.89605976    -0.00364576
 o      2.29355167    -1.41666296     0.15250159
 h      3.08056340    -0.98506218     0.07839959
 c     -2.50140184    -0.88225475    -0.08885819
 h     -2.41271634    -2.01094942    -0.60313058
 h     -2.78805432    -1.11974682     0.87435003
 h     -3.51596290    -0.37647360    -0.46166700
 h     -1.56355045     1.54115031     1.29478590
          17

 c      1.26807143    -0.43659896    -0.07979147
 c     -0.03492169    -0.83994921    -0.00619280
 c     -1.25745199    -0.12158051    -0.05348000
 c     -1.31390436     1.32743482     0.22657941
 c      0.05696839     1.71827492    -0.13086527
 c      1.32893846     0.97933473    -0.09479043
 h     -0.26488878    -1.89708482     0.19205676
 h     -2.08907291     1.87234980    -0.36011259
 h      0.29333917     2.61546751    -0.60757931
 h      1.98328304     1.86561406    -0.01067795
 o      2.28861474    -1.41390433     0.15301613
 h      3.15934049    -0.95907728     0.05540013
 c     -2.49358755    -0.87020118    -0.09841342
 h     -2.39752082    -2.01925013    -0.61581774
 h     -2.84071672    -1.15309098     0.94788765
 h     -3.49983084    -0.36401012    -0.45601018
 h     -1.52524089     1.54851022     1.24963056
          17

 c      1.27043458    -0.43962460    -0.07477474
 c     -0.03934319    -0.83218641    -0.00247079
 c     -1.24666857    -0.11890168    -0.05725743
 c     -1.32001690     1.32299885     0.23352657
 c      0.04348919     1.71288404    -0.13629435
 c      1.33521561     0.96924624    -0.09365198
 h     -0.27415502    -1.92542146     0.19117122
 h     -2.01674171     1.84970711    -0.29532801
 h      0.24464881     2.64595102    -0.64944300
 h      1.94434074     1.82218287    -0.01832942
 o      2.28262214    -1.40939135     0.15298358
 h      3.23318221    -0.93673505     0.03345479
 c     -2.48824204    -0.86088025    -0.10904944
 h     -2.38461074    -1.99765809    -0.61848613
 h     -2.88711540    -1.18267020     1.01792998
 h     -3.46388759    -0.35680723    -0.44884647
 h     -1.49085816     1.55711991     1.21913629
          17

 c      1.27568101    -0.44287350    -0.06890468
 c     -0.04605696    -0.82700991     0.00159609
 c     -1.23539374    -0.11655480    -0.06046221
 c     -1.32354151     1.31761213     0.23986662
 c      0.03190704     1.70664838    -0.14266202
 c      1.33813817     0.95984242    -0.09239875
 h     -0.27637126    -1.94493587     0.18692390
 h     -1.96571535     1.84090471    -0.24757221
 h      0.19172207     2.68271873    -0.69272151
 h      1.93065344     1.78022238    -0.02533335
 o      2.27702744    -1.40265841     0.15226643
 h      3.27938552    -0.92798274     0.01526094
 c     -2.48533245    -0.85478898    -0.11938788
 h     -2.37471969    -1.94740047    -0.61172958
 h     -2.92110467    -1.20359558     1.06889407
 h     -3.41357113    -0.35267399    -0.44219454
 h     -1.46302161     1.56857212     1.21948295
          17

 c      1.28351490    -0.44606586    -0.06224319
 c     -0.05460440    -0.82502747     0.00603427
 c     -1.22418142    -0.11456558    -0.06295185
 c     -1.32262239     1.31001742     0.24682903
 c      0.02249233     1.70046555    -0.15057512
 c      1.33684735     0.95027667    -0.09116046
 h     -0.27131425    -1.95064963     0.17878700
 h     -1.95864247     1.86266955    -0.23368765
 h      0.13513206     2.71296816    -0.73095373
 h      1.95170901     1.75264951    -0.03076382
 o      2.27246960    -1.39371643     0.15082153
 h      3.28911447    -0.93559764     0.00221618
 c     -2.48414317    -0.85199339    -0.12854818
 h     -2.36824958    -1.87418923    -0.59801335
 h     -2.94001004    -1.21363956     1.09453302
 h     -3.35892770    -0.34708836    -0.43932531
 h     -1.44186842     1.58233517     1.25428310
          17

 c      1.29334216    -0.44894031    -0.05488263
 c     -0.06420160    -0.82648908     0.01080207
 c     -1.21365323    -0.11294101    -0.06462379
 c     -1.31768348     1.30087158     0.25518370
 c      0.01532897     1.69494106    -0.16042544
 c      1.33142412     0.94066736    -0.08997698
 h     -0.25992191    -1.94172807     0.16705867
 h     -1.99233413     1.91196166    -0.25002621
 h      0.07680433     2.72819555    -0.75985202
 h      2.00686051     1.74015191    -0.03473120
 o      2.26919422    -1.38282449     0.14867259
 h      3.26087976    -0.95893972    -0.00513393
 c     -2.48359307    -0.85197373    -0.13559376
 h     -2.36475586    -1.79131891    -0.58318313
 h     -2.94290833    -1.21195418     1.09261063
 h     -3.31329970    -0.33333688    -0.44454430
 h     -1.42601274     1.59493709     1.31206241
          17

 c      1.30430595    -0.45127055    -0.04694153
 c     -0.07382592    -0.83129005     0.01580412
 c     -1.20442981    -0.11167134    -0.06540473
 c     -1.31078856     1.29237697     0.26483346
 c      0.01036472     1.69038752    -0.17237493
 c      1.32298458     0.93214881    -0.08882164
 h     -0.24411476    -1.92144013     0.15272940
 h     -2.04373514     1.96803554    -0.27769072
 h      0.01947689     2.72412634    -0.77742336
 h      2.08391510     1.73115067    -0.03815943
 o      2.26711730    -1.37044369     0.14591315
 h      3.19965244    -0.99471920    -0.00715789
 c     -2.48291068    -0.85315665    -0.13932886
 h     -2.36217456    -1.72299427    -0.57846068
 h     -2.92973297    -1.19844467     1.06263987
 h     -3.28731824    -0.30550122    -0.46140648
 h     -1.41412982     1.60217183     1.37620839
          17

 c      1.31536737    -0.45284009    -0.03855462
 c     -0.08236203    -0.83892258     0.02090448
 c     -1.19704552    -0.11071681    -0.06524132
 c     -1.30359249     1.28632495     0.27566972
 c      0.00743768     1.68686169    -0.18637228
 c      1.31303615     0.92593533    -0.08767397
 h     -0.22657552    -1.89736573     0.13733373
 h     -2.09362238     2.01316576    -0.30125892
 h     -0.03381296     2.70011595    -0.78373721
 h      2.16663458     1.71287305    -0.04193800
 o      2.26550664    -1.35732745     0.14276239
 h      3.12189010    -1.03542005    -0.00609611
 c     -2.48226355    -0.85307629    -0.13869520
 h     -2.35729065    -1.69751089    -0.59824893
 h     -2.90114464    -1.17365927     1.00567316
 h     -3.28144087    -0.26361521    -0.48998745
 h     -1.40535242     1.60110232     1.43332807
          17

 c      1.32541481    -0.45340157    -0.02986065
 c     -0.08879371    -0.84848293     0.02595087
 c     -1.19185708    -0.11002391    -0.06410043
 c     -1.29694213     1.28358451     0.28773898
 c      0.00631924     1.68414960    -0.20214950
 c      1.30291385     0.92273011    -0.08654915
 h     -0.21030323    -1.88075528     0.12263320
 h     -2.13164652     2.03810594    -0.31259691
 h     -0.08019675     2.65914388    -0.78104296
 h      2.24134297     1.67804282    -0.04655471
 o      2.26236843    -1.34467862     0.13968407
 h      3.06505258    -1.06665136    -0.00803993
 c     -2.48233565    -0.85049084    -0.13405244
 h     -2.34949058    -1.72092122    -0.64706349
 h     -2.85923604    -1.13919460     0.92610305
 h     -3.28674256    -0.21457364    -0.52644274
 h     -1.39903547     1.59043142     1.47506439
          17

 c      1.33337701    -0.45264103    -0.02099760
 c     -0.09240137    -0.85893757     0.03082198
 c     -1.18898747    -0.10956513    -0.06197991
 c     -1.29120303     1.28437783     0.30110696
 c      0.00677957     1.68169591    -0.21919048
 c      1.29361135     0.92271461    -0.08548884
 h     -0.19782236    -1.88291643     0.11001644
 h     -2.15295176     2.03921991    -0.30809128
 h     -0.11754185     2.60847378    -0.77428862
 h      2.29873518     1.62487893    -0.05218757
 o      2.25522682    -1.33377527     0.13728879
 h      3.07488484    -1.07324103    -0.02138916
 c     -2.48338619    -0.84628466    -0.12798224
 h     -2.34238576    -1.76955692    -0.71248424
 h     -2.80938380    -1.09902035     0.83655419
 h     -3.29247406    -0.16751496    -0.56524226
 h     -1.39454731     1.57013547     1.49706494
          17

 c      1.33830776    -0.45016382    -0.01210590
 c     -0.09289872    -0.86967411     0.03547528
 c     -1.18832364    -0.10937052    -0.05892015
 c     -1.28651526     1.28853436     0.31576404
 c      0.00866190     1.67856142    -0.23671190
 c      1.28579108     0.92571420    -0.08454558
 h     -0.19036031    -1.90855021     0.09990966
 h     -2.15549160     2.01593970    -0.28647370
 h     -0.14515140     2.56003759    -0.77145254
 h      2.33347224     1.55533284    -0.05887949
 o      2.24514327    -1.32469952     0.13558316
 h      3.14133838    -1.05981029    -0.04485071
 c     -2.48491031    -0.84132087    -0.12472400
 h     -2.33986431    -1.81708892    -0.77793917
 h     -2.76287592    -1.06165811     0.76606241
 h     -3.29098213    -0.12990459    -0.60117066
 h     -1.39119715     1.54113074     1.49802091
          17

 c      1.33946069    -0.44557190    -0.00331269
 c     -0.09043386    -0.88083506     0.03994078
 c     -1.18953572    -0.10952416    -0.05499902
 c     -1.28287023     1.29559879     0.33155549
 c      0.01189344     1.67364067    -0.25379131
 c      1.27982456     0.93130307    -0.08376807
 h     -0.18769051    -1.95203720     0.09183526
 h     -2.13914284     1.96983938    -0.24804999
 h     -0.16403269     2.52783383    -0.78205912
 h      2.34374794     1.47388545    -0.06665786
 o      2.23557083    -1.31689330     0.13407734
 h      3.21590957    -1.04118944    -0.06929900
 c     -2.48592389    -0.83550989    -0.12908847
 h     -2.34394647    -1.84809768    -0.83179009
 h     -2.73464692    -1.03875884     0.75704727
 h     -3.27854044    -0.10640118    -0.63020755
 h     -1.38826064     1.50516844     1.47968186
          17

 c      1.33636842    -0.43862049     0.00529929
 c     -0.08547709    -0.89301114     0.04426589
 c     -1.19210298    -0.11014131    -0.05030745
 c     -1.28002530     1.30481964     0.34810789
 c      0.01634150     1.66632927    -0.26976781
 c      1.27578802     0.93882886    -0.08318711
 h     -0.18868080    -2.00146508     0.08504852
 h     -2.10642618     1.90506445    -0.19511458
 h     -0.17560173     2.52009457    -0.81237927
 h      2.33164251     1.38711751    -0.07560552
 o      2.22875697    -1.31010025     0.13243716
 h      3.26740951    -1.02568019    -0.08847363
 c     -2.48625978    -0.82900788    -0.14257229
 h     -2.35508972    -1.85585895    -0.86774805
 h     -2.72823899    -1.03319618     0.81970367
 h     -3.25479652    -0.09881668    -0.65003546
 h     -1.38509319     1.46485894     1.44796346
          17

 c      1.32889530    -0.42934663     0.01370622
 c     -0.07869272    -0.90671729     0.04847637
 c     -1.19538837    -0.11136492    -0.04491500
 c     -1.27724407     1.31504565     0.36481669
 c      0.02160914     1.65710768    -0.28462369
 c      1.27336596     0.94742852    -0.08280486
 h     -0.19188006    -2.04519618     0.07901396
 h     -2.06513414     1.82997798    -0.13364255
 h     -0.17962244     2.53248236    -0.86081889
 h      2.30439159     1.30357838    -0.08591627
 o      2.22560574    -1.30421241     0.13051307
 h      3.28323980    -1.01624022    -0.09962240
 c     -2.48673458    -0.82276675    -0.16198687
 h     -2.37278336    -1.83853925    -0.88327801
 h     -2.73341036    -1.03629788     0.91410571
 h     -3.22238559    -0.10604129    -0.66040924
 h     -1.38130682     1.42351991     1.41457201
          17

 c      1.31724765    -0.41811875     0.02193765
 c     -0.07084154    -0.92213177     0.05257288
 c     -1.19874122    -0.11337732    -0.03886060
 c     -1.27291637     1.32464693     0.38108437
 c      0.02705604     1.64721272    -0.29883551
 c      1.27173640     0.95611645    -0.08258793
 h     -0.19583760    -2.07528999     0.07349847
 h     -2.03263473     1.75906008    -0.07578985
 h     -0.17446504     2.55196601    -0.91964458
 h      2.27552823     1.23306059    -0.09798800
 o      2.22623296    -1.29906237     0.12823840
 h      3.26034104    -1.01349016    -0.10185467
 c     -2.48777566    -0.81763072    -0.18386136
 h     -2.39589282    -1.79760568    -0.87848421
 h     -2.74151024    -1.04026649     1.00160121
 h     -3.18699311    -0.12370438    -0.66331849
 h     -1.37684287     1.38440715     1.39661995
          17

 c      1.30194777    -0.40559863     0.03006224
 c     -0.06270751    -0.93907708     0.05654083
 c     -1.20156320    -0.11639216    -0.03218227
 c     -1.26470633     1.33189129     0.39679256
 c      0.03200175     1.63788858    -0.31294148
 c      1.26975392     0.96400254    -0.08246270
 h     -0.19925594    -2.08808569     0.06848669
 h     -2.03479390     1.70980430    -0.03817634
 h     -0.15900288     2.56555921    -0.98022316
 h      2.26228605     1.18431701    -0.11255950
 o      2.23018236    -1.29439848     0.12560674
 h      3.20214677    -1.01657858    -0.09561249
 c     -2.48911252    -0.81403424    -0.20588147
 h     -2.42269762    -1.73855223    -0.85637649
 h     -2.74885154    -1.04146333     1.06256652
 h     -3.15744741    -0.14376190    -0.66308575
 h     -1.37157469     1.34948015     1.40952646
          17

 c      1.28377714    -0.39264301     0.03817187
 c     -0.05503102    -0.95706677     0.06035791
 c     -1.20335588    -0.12062930    -0.02495235
 c     -1.25154305     1.33610932     0.41211861
 c      0.03588445     1.63001809    -0.32731213
 c      1.26674948     0.97057447    -0.08233321
 h     -0.20111963    -2.08401971     0.06407043
 h     -2.08379435     1.68899726    -0.02755704
 h     -0.13349712     2.56455484    -1.03597241
 h      2.27570216     1.16181731    -0.13057957
 o      2.23626798    -1.29000914     0.12273952
 h      3.12188841    -1.02214766    -0.08352372
 c     -2.49012193    -0.81183259    -0.22618600
 h     -2.45082910    -1.67366736    -0.82464963
 h     -2.75433238    -1.03863682     1.08918088
 h     -3.14414779    -0.15572464    -0.66541709
 h     -1.36453893     1.31932746     1.45525602
          17

 c      1.26369669    -0.38017298     0.04636151
 c     -0.04843790    -0.97532310     0.06400170
 c     -1.20377083    -0.12625982    -0.01728759
 c     -1.23519065     1.33798314     0.42695608
 c      0.03832535     1.62409748    -0.34212077
 c      1.26327551     0.97578085    -0.08214579
 h     -0.20087970    -2.06768123     0.06035610
 h     -2.15992963     1.68762204    -0.03216719
 h     -0.09945572     2.54470647    -1.08281868
 h      2.31136250     1.16467337    -0.15247611
 o      2.24207870    -1.28599622     0.12004100
 h      3.05145079    -1.02121156    -0.07264103
 c     -2.49037024    -0.80977114    -0.24291315
 h     -2.47764012    -1.62498409    -0.79767779
 h     -2.75780558    -1.03157855     1.07894325
 h     -3.15405149    -0.15164553    -0.67419970
 h     -1.35387946     1.29456563     1.52072517
          17

 c      1.24275409    -0.36903817     0.05470816
 c     -0.04338311    -0.99277697     0.06746350
 c     -1.20262969    -0.13333611    -0.00933150
 c     -1.21820680     1.33830446     0.44127415
 c      0.03913982     1.62028206    -0.35734824
 c      1.26066897     0.97986903    -0.08194182
 h     -0.19866053    -2.04791551     0.05737426
 h     -2.23467886     1.69458975    -0.03678299
 h     -0.05929589     2.50550234    -1.11900713
 h      2.35396331     1.18863162    -0.17759634
 o      2.24425233    -1.28290286     0.11818402
 h      3.03804730    -0.99852780    -0.07402402
 c     -2.49004328    -0.80559354    -0.25459505
 h     -2.50150812    -1.61813430    -0.79239418
 h     -2.75944001    -1.02050808     1.03193971
 h     -3.18526940    -0.13188483    -0.68832826
 h     -1.33768814     1.27637388     1.58843056
          17

 c      1.22200358    -0.35989136     0.06325506
 c     -0.04015658    -1.00817892     0.07076219
 c     -1.19988448    -0.14176286    -0.00123087
 c     -1.20228298     1.33745905     0.45522131
 c      0.03833776     1.61838993    -0.37275949
 c      1.26009810     0.98321403    -0.08183799
 h     -0.19525091    -2.03655591     0.05500363
 h     -2.28935859     1.70338546    -0.03234829
 h     -0.01608362     2.44986515    -1.14527732
 h      2.38810524     1.22825730    -0.20449273
 o      2.24207993    -1.28067148     0.11727554
 h      3.08793814    -0.95041442    -0.08938598
 c     -2.48984690    -0.79815120    -0.26135500
 h     -2.52240970    -1.65870592    -0.81282051
 h     -2.75968615    -1.00586729     0.95059777
 h     -3.22825145    -0.10415073    -0.70296927
 h     -1.31467559     1.26592402     1.64480345
          17

 c      1.20246489    -0.35313143     0.07200768
 c     -0.03896195    -1.02049563     0.07394378
 c     -1.19556196    -0.15132530     0.00686876
 c     -1.18824536     1.33560586     0.46892401
 c      0.03609351     1.61786787    -0.38783989
 c      1.26214152     0.98620791    -0.08197478
 h     -0.19150244    -2.04383932     0.05298539
 h     -2.31485893     1.71081753    -0.01496566
 h      0.02673549     2.38426567    -1.16560215
 h      2.40342555     1.27810209    -0.23146829
 o      2.23818575    -1.27815731     0.11665528
 h      3.15581026    -0.89261100    -0.10796078
 c     -2.49062996    -0.78853798    -0.26511416
 h     -2.54008997    -1.72444832    -0.84590901
 h     -2.75981673    -0.98863856     0.84156711
 h     -3.27177720    -0.07750610    -0.71332277
 h     -1.28425435     1.26392742     1.68174733
          17

 c      1.18508191    -0.34893136     0.08094008
 c     -0.03999559    -1.02946579     0.07706307
 c     -1.18976198    -0.16174985     0.01481729
 c     -1.17640378     1.33286011     0.48239139
 c      0.03267328     1.61781685    -0.40174751
 c      1.26682444     0.98918883    -0.08247990
 h     -0.18733142    -2.07190111     0.05109611
 h     -2.30767172     1.71529032     0.01651016
 h      0.06584956     2.31830523    -1.18775641
 h      2.39484873     1.33323924    -0.25692906
 o      2.23463202    -1.27438687     0.11581675
 h      3.20625124    -0.83950310    -0.12127351
 c     -2.49292699    -0.77828368    -0.26853125
 h     -2.55359010    -1.78907674    -0.87712447
 h     -2.76339372    -0.97151021     0.72067488
 h     -3.30696964    -0.05847814    -0.71663589
 h     -1.24635201     1.27053165     1.69547664
          17

 c      1.17066907    -0.34726325     0.08999429
 c     -0.04343249    -1.03573214     0.08016261
 c     -1.18271361    -0.17275578     0.02247977
 c     -1.16674733     1.32934984     0.49549730
 c      0.02833617     1.61724908    -0.41347891
 c      1.27375314     0.99237869    -0.08344253
 h     -0.18153782    -2.11308857     0.04934293
 h     -2.26777547     1.71605545     0.06166999
 h      0.09874735     2.26190300    -1.22151079
 h      2.36178819     1.38957178    -0.27956343
 o      2.23227617    -1.26887728     0.11456412
 h      3.22387976    -0.79859402    -0.12570532
 c     -2.49651078    -0.76806057    -0.27496711
 h     -2.56216604    -1.83591856    -0.89825760
 h     -2.77890774    -0.96080731     0.62036015
 h     -3.32828309    -0.05030768    -0.71238102
 h     -1.20124392     1.28533513     1.68561565
          17

 c      1.15984699    -0.34795637     0.09908318
 c     -0.04928163    -1.04036999     0.08327330
 c     -1.17485015    -0.18407330     0.02978038
 c     -1.15895734     1.32517357     0.50796051
 c      0.02331719     1.61557506    -0.42238517
 c      1.28218128     0.99584863    -0.08489822
 h     -0.17276954    -2.15527741     0.04793805
 h     -2.19875079     1.71326998     0.11863825
 h      0.12373965     2.21991966    -1.27271850
 h      2.30787270     1.44421653    -0.29857051
 o      2.23135217    -1.26145424     0.11286923
 h      3.20412210    -0.77317096    -0.12025981
 c     -2.50037130    -0.75777184    -0.28801690
 h     -2.56557007    -1.85679032    -0.90623621
 h     -2.81919751    -0.96580979     0.58231806
 h     -3.33336279    -0.05327741    -0.70192826
 h     -1.14940939     1.30739265     1.65538938
          17

 c      1.15300192    -0.35074568     0.10809205
 c     -0.05726707    -1.04436879     0.08642896
 c     -1.16682916    -0.19542046     0.03672661
 c     -1.15223444     1.32027262     0.51932786
 c      0.01789212     1.61286198    -0.42864008
 c      1.29101793     0.99947044    -0.08680933
 h     -0.16040724    -2.18782050     0.04712830
 h     -2.11019937     1.70895437     0.18325454
 h      0.13909453     2.18937783    -1.33793506
 h      2.24119686     1.49618416    -0.31398709
 o      2.23175421    -1.25214883     0.11079879
 h      3.14866676    -0.76378922    -0.10543737
 c     -2.50398556    -0.74768956    -0.30784178
 h     -2.56388984    -1.84861839    -0.90107189
 h     -2.88639191    -0.98839454     0.61142161
 h     -3.32308855    -0.06487360    -0.68827394
 h     -1.09124095     1.33528195     1.61269689
          17

 c      1.15026438    -0.35531738     0.11688644
 c     -0.06681129    -1.04840966     0.08967539
 c     -1.15947762    -0.20645776     0.04338740
 c     -1.14496773     1.31419501     0.52904104
 c      0.01238676     1.60953140    -0.43305821
 c      1.29887638     1.00287222    -0.08905124
 h     -0.14474460    -2.20408290     0.04706993
 h     -2.02226418     1.70919708     0.24775496
 h      0.14282015     2.16317494    -1.40667359
 h      2.17396287     1.54715752    -0.32698261
 o      2.23295683    -1.24124937     0.10852716
 h      3.06670622    -0.76727309    -0.08347486
 c     -2.50792342    -0.73895753    -0.33078240
 h     -2.55744312    -1.81182978    -0.88475407
 h     -2.96493714    -1.01903490     0.66993117
 h     -3.30199607    -0.07975087    -0.67562578
 h     -1.02641048     1.36741036     1.57073928
          17

 c      1.15149315    -0.36135194     0.12532778
 c     -0.07709501    -1.05283565     0.09306795
 c     -1.15370663    -0.21676973     0.04985508
 c     -1.13472964     1.30591430     0.53665491
 c      0.00709875     1.60594843    -0.43656996
 c      1.30435993     1.00550867    -0.09145002
 h     -0.12678288    -2.20172898     0.04778429
 h     -1.96623208     1.72582845     0.30156095
 h      0.13345676     2.13506412    -1.46777537
 h      2.11935717     1.60100222    -0.33950989
 o      2.23359193    -1.22956613     0.10642451
 h      2.98174307    -0.77237048    -0.05979411
 c     -2.51240943    -0.73259958    -0.35342346
 h     -2.54683944    -1.75094110    -0.86112631
 h     -3.03915017    -1.04819374     0.72556441
 h     -3.27836201    -0.08994144    -0.66876945
 h     -0.95331852     1.40252247     1.54483802
          17

 c      1.15626672    -0.36853059     0.13328793
 c     -0.08716726    -1.05765780     0.09666508
 c     -1.15039356    -0.22590795     0.05621909
 c     -1.11993621     1.29454107     0.54197203
 c      0.00224874     1.60228069    -0.43992834
 c      1.30661949     1.00698233    -0.09391634
 h     -0.10794825    -2.18259936     0.04913406
 h     -1.96384013     1.76858219     0.33908812
 h      0.11061664     2.10145667    -1.51309931
 h      2.08526851     1.66023961    -0.35271203
 o      2.23117706    -1.21872428     0.10509809
 h      2.93620489    -0.75524488    -0.04368363
 c     -2.51693196    -0.72878980    -0.37353134
 h     -2.53303504    -1.67749755    -0.83704214
 h     -3.10045871    -1.07068433     0.76295767
 h     -3.26212043    -0.08651636    -0.67203807
 h     -0.87034531     1.43958290     1.54332595
          17

 c      1.16390279    -0.37649068     0.14065374
 c     -0.09609686    -1.06252975     0.10052577
 c     -1.15023366    -0.23348891     0.06255219
 c     -1.10182969     1.28077202     0.54512319
 c     -0.00201222     1.59852751    -0.44365738
 c      1.30567837     1.00741596    -0.09657004
 h     -0.08979253    -2.15281794     0.05078637
 h     -2.00095262     1.82991993     0.36577861
 h      0.07493640     2.06113666    -1.53817781
 h      2.07042410     1.72186031    -0.36539403
 o      2.22439340    -1.20993633     0.10487513
 h      2.95574456    -0.69958999    -0.04005190
 c     -2.52097400    -0.72628469    -0.38943465
 h     -2.51711266    -1.61377665    -0.82404805
 h     -3.14507022    -1.08426201     0.77611767
 h     -3.25923327    -0.06410044    -0.68751229
 h     -0.77902262     1.47648334     1.56074260
          17

 c      1.17353453    -0.38475630     0.14731979
 c     -0.10313137    -1.06673119     0.10471134
 c     -1.15361639    -0.23926520     0.06890964
 c     -1.08271355     1.26638526     0.54682379
 c     -0.00561418     1.59456836    -0.44804467
 c      1.30212246     1.00738105    -0.09967252
 h     -0.07366119    -2.12259178     0.05218354
 h     -2.04747918     1.89196881     0.38946964
 h      0.02781806     2.01464346    -1.54201224
 h      2.06772684     1.77807950    -0.37467763
 o      2.21563549    -1.20216795     0.10533407
 h      3.00882529    -0.62636522    -0.04192390
 c     -2.52470247    -0.72259175    -0.39983848
 h     -2.49961809    -1.58803599    -0.83639464
 h     -3.17138006    -1.08807932     0.76286025
 h     -3.26710057    -0.02509806    -0.71384050
 h     -0.68490428     1.50943967     1.58318426
          17

 c      1.18420443    -0.39271093     0.15318272
 c     -0.10780026    -1.06932474     0.10928048
 c     -1.16056950    -0.24313687     0.07533509
 c     -1.06402276     1.25292150     0.54804608
 c     -0.00859533     1.59017935    -0.45309937
 c      1.29663185     1.00748354    -0.10345933
 h     -0.06042399    -2.10402648     0.05261234
 h     -2.08237786     1.94097591     0.41423291
 h     -0.02883985     1.96390475    -1.52720163
 h      2.06979767     1.82072277    -0.37781077
 o      2.20772920    -1.19411019     0.10604109
 h      3.05818666    -0.56219231    -0.04214894
 c     -2.52885967    -0.71626799    -0.40452924
 h     -2.48055626    -1.60970271    -0.87954687
 h     -3.17877953    -1.08187795     0.72264669
 h     -3.27720077     0.02203868    -0.74736215
 h     -0.59497183     1.53420812     1.59801567
          17

 c      1.19491016    -0.39963231     0.15814432
 c     -0.10992345    -1.06961078     0.11426671
 c     -1.17078051    -0.24513691     0.08186002
 c     -1.04635863     1.24135870     0.54959695
 c     -0.01108820     1.58504002    -0.45849031
 c      1.28977667     1.00809329    -0.10805638
 h     -0.05053808    -2.10559247     0.05148354
 h     -2.09542251     1.96971789     0.44126103
 h     -0.09300922     1.91206525    -1.50050566
 h      2.07153426     1.84411876    -0.37314230
 o      2.20234663    -1.18530681     0.10682190
 h      3.08558630    -0.52080273    -0.03777568
 c     -2.53414056    -0.70841441    -0.40478981
 h     -2.46097543    -1.65699316    -0.94302092
 h     -3.16751974    -1.06579292     0.65632186
 h     -3.28092194     0.06809256    -0.78408705
 h     -0.51522521     1.54739500     1.59785946
          17

 c      1.20464135    -0.40476520     0.16211576
 c     -0.10954635    -1.06760518     0.11964707
 c     -1.18366696    -0.24541101     0.08849570
 c     -1.02994327     1.23224842     0.55202640
 c     -0.01325952     1.57877016    -0.46354937
 c      1.28200290     1.00930084    -0.11348593
 h     -0.04447549    -2.12650539     0.04873650
 h     -2.08263889     1.97520355     0.47048677
 h     -0.16313605     1.86306034    -1.47280002
 h      2.07030440     1.84568108    -0.36018847
 o      2.20042251    -1.17585069     0.10764292
 h      3.08481515    -0.50723581    -0.02818420
 c     -2.54084566    -0.70075510    -0.40246429
 h     -2.44294213    -1.70215994    -1.01152336
 h     -3.13955377    -1.04084139     0.56730475
 h     -3.27249351     0.10618664    -0.82073614
 h     -0.44992656     1.54686816     1.58007973
          17

 c      1.21244600    -0.40742302     0.16501669
 c     -0.10687901    -1.06398654     0.12533422
 c     -1.19845378    -0.24418824     0.09523626
 c     -1.01487356     1.22583661     0.55567462
 c     -0.01525638     1.57105257    -0.46753301
 c      1.27365574     1.01094803    -0.11969597
 h     -0.04286887    -2.15745511     0.04497247
 h     -2.04347349     1.95699038     0.50136233
 h     -0.23859630     1.82033878    -1.45609691
 h      2.06563489     1.82568231    -0.33941481
 o      2.20246520    -1.16608015     0.10853386
 h      3.05598481    -0.52189623    -0.01381918
 c     -2.54872425    -0.69415258    -0.39948387
 h     -2.42825945    -1.72807400    -1.07391403
 h     -3.10102056    -1.01040996     0.46519808
 h     -3.24928802     0.13232871    -0.85497654
 h     -0.40159656     1.53170926     1.54554533
          17

 c      1.21753413    -0.40710709     0.16677177
 c     -0.10227769    -1.05959792     0.13120132
 c     -1.21425090    -0.24174742     0.10207532
 c     -1.00119033     1.22206928     0.56068931
 c     -0.01727340     1.56181192    -0.47020096
 c      1.26497423     1.01264044    -0.12657756
 h     -0.04612945    -2.18668492     0.04117844
 h     -1.98022060     1.91688197     0.53314440
 h     -0.31875384     1.78503250    -1.45679333
 h      2.05920455     1.78716587    -0.31206403
 o      2.20849850    -1.15649942     0.10958003
 h      3.00522743    -0.56081087     0.00401253
 c     -2.55660646    -0.68842566    -0.39842561
 h     -2.41807399    -1.72717243    -1.12363155
 h     -3.06714346    -0.98309446     0.37273234
 h     -3.21134712     0.14508491    -0.88538332
 h     -0.37087318     1.50218754     1.49816044
          17

 c      1.21940138    -0.40361289     0.16730449
 c     -0.09621857    -1.05506220     0.13711096
 c     -1.23013978    -0.23838566     0.10902440
 c     -0.98880053     1.22047239     0.56695568
 c     -0.01973484     1.55128071    -0.47217895
 c      1.25605237     1.01374058    -0.13397091
 h     -0.05411386    -2.20485456     0.03837676
 h     -1.89961090     1.86009556     0.56502458
 h     -0.40073783     1.75546317    -1.47128269
 h      2.05512758     1.73601164    -0.27998013
 o      2.21765354    -1.14795082     0.11096373
 h      2.94975375    -0.61192768     0.02259654
 c     -2.56222882    -0.68257664    -0.40279960
 h     -2.41297715    -1.69735843    -1.15705855
 h     -3.06420815    -0.97382038     0.32743429
 h     -3.16100002     0.14537712    -0.91147961
 h     -0.35577406     1.45988056     1.44530725
          17

 c      1.21794096    -0.39707283     0.16653341
 c     -0.08924658    -1.05068415     0.14293458
 c     -1.24524620    -0.23438515     0.11611633
 c     -0.97721322     1.21991335     0.57396073
 c     -0.02332126     1.53987389    -0.47459367
 c      1.24681462     1.01343171    -0.14169117
 h     -0.06611810    -2.20663108     0.03742057
 h     -1.81688134     1.79808181     0.59640476
 h     -0.47902398     1.72871332    -1.48985483
 h      2.05975809     1.68034260    -0.24520365
 o      2.22762315    -1.14193738     0.11300489
 h      2.92536827    -0.64972479     0.03726178
 c     -2.56407493    -0.67607960    -0.41429305
 h     -2.41299110    -1.63987360    -1.17275497
 h     -3.10758398    -0.99096028     0.34830596
 h     -3.10278987     0.13683733    -0.93412403
 h     -0.35045392     1.40770589     1.39862285
          17

 c      1.21346985    -0.38794242     0.16437878
 c     -0.08190693    -1.04647673     0.14856869
 c     -1.25880130    -0.22998864     0.12338860
 c     -0.96520310     1.21846119     0.58075157
 c     -0.02876326     1.52806070    -0.47847030
 c      1.23713428     1.01098308    -0.14960164
 h     -0.08102995    -2.19068369     0.03889691
 h     -1.75962555     1.75093093     0.62772299
 h     -0.54749569     1.70222500    -1.50331266
 h      2.07941005     1.62806247    -0.20919675
 o      2.23585551    -1.13978879     0.11598391
 h      2.96741539    -0.64936407     0.04421875
 c     -2.56332589    -0.67005857    -0.43019395
 h     -2.41738590    -1.55938263    -1.17181357
 h     -3.17875461    -1.02283836     0.40601079
 h     -3.04338006     0.12636576    -0.95596471
 h     -0.34503802     1.34924879     1.37312547
          17

 c      1.20660246    -0.37700861     0.16080250
 c     -0.07467380    -1.04217929     0.15394990
 c     -1.27021943    -0.22541427     0.13085740
 c     -0.95143058     1.21424003     0.58636552
 c     -0.03659368     1.51633673    -0.48446340
 c      1.22715444     1.00617505    -0.15769496
 h     -0.09749722    -2.15955428     0.04303489
 h     -1.75609509     1.73894401     0.66123578
 h     -0.60131980     1.67436903    -1.50595584
 h      2.11562612     1.58311113    -0.17237559
 o      2.24308931    -1.14041251     0.11979201
 h      3.05598682    -0.62363658     0.04592268
 c     -2.56164302    -0.66565294    -0.44680198
 h     -2.42440194    -1.46608238    -1.15945263
 h     -3.25280713    -1.05418503     0.46486028
 h     -2.99037480     0.12321893    -0.98086073
 h     -0.33005925     1.28707247     1.38118922
          17

 c      1.19804204    -0.36549940     0.15588776
 c     -0.06787859    -1.03726536     0.15907168
 c     -1.27913665    -0.22088824     0.13851207
 c     -0.93656440     1.20729243     0.59086087
 c     -0.04695195     1.50524610    -0.49288352
 c      1.21749345     0.99952082    -0.16609095
 h     -0.11410996    -2.11970689     0.04952755
 h     -1.80229477     1.76102200     0.69847034
 h     -0.63758565     1.64455584    -1.49564456
 h      2.16233327     1.54430324    -0.13486919
 o      2.25147159    -1.14180329     0.12418713
 h      3.14715161    -0.59878244     0.04660605
 c     -2.55998396    -0.66255135    -0.46122220
 h     -2.43073216    -1.37908854    -1.14840759
 h     -3.31564182    -1.07655331     0.50560326
 h     -2.94954104     0.13526154    -1.01152331
 h     -0.30464360     1.22196818     1.42304116
          17

 c      1.18845046    -0.35519532     0.15002033
 c     -0.06177508    -1.03105202     0.16402749
 c     -1.28539038    -0.21670238     0.14637694
 c     -0.92279747     1.19891371     0.59556965
 c     -0.05934252     1.49541086    -0.50377820
 c      1.20892497     0.99224462    -0.17498497
 h     -0.12961606    -2.08096409     0.05710405
 h     -1.86639822     1.79861218     0.73740072
 h     -0.65538618     1.61389049    -1.47336800
 h      2.20910716     1.50809280    -0.09831608
 o      2.26191254    -1.14261954     0.12899344
 h      3.21503888    -0.58813634     0.04836626
 c     -2.55906848    -0.65888551    -0.47108261
 h     -2.43162114    -1.32483983    -1.15961547
 h     -3.36105077    -1.08652863     0.52017085
 h     -2.92230277     0.16407492    -1.04657027
 h     -0.27768455     1.15509295     1.48567875
          17

 c      1.17858705    -0.34792977     0.14417506
 c     -0.05711627    -1.02312118     0.16907265
 c     -1.28890239    -0.21349383     0.15460523
 c     -0.91159146     1.18954510     0.60183475
 c     -0.07230067     1.48733894    -0.51678752
 c      1.20192666     0.98625433    -0.18456127
 h     -0.14321175    -2.05377154     0.06287647
 h     -1.92118242     1.83616346     0.77459075
 h     -0.65620220     1.58738939    -1.44380333
 h      2.24705869     1.47110567    -0.06837026
 o      2.27414060    -1.14193533     0.13398153
 h      3.24971817    -0.59515607     0.05187599
 c     -2.55950429    -0.65298685    -0.47528326
 h     -2.42389913    -1.31862076    -1.20662243
 h     -3.38665863    -1.08299770     0.50549535
 h     -2.90626709     0.20421492    -1.08057159
 h     -0.26003023     1.08970634     1.55222277
          17

 c      1.16947818    -0.34413456     0.13928962
 c     -0.05527419    -1.01361966     0.17444227
 c     -1.28956748    -0.21210939     0.16327671
 c     -0.90334112     1.17914533     0.61031608
 c     -0.08416623     1.48085523    -0.53072483
 c      1.19685540     0.98298700    -0.19478880
 h     -0.15474595    -2.04470925     0.06402466
 h     -1.95265306     1.86494535     0.80723129
 h     -0.64545565     1.57206109    -1.41689206
 h      2.27087283     1.43155782    -0.05217579
 o      2.28748768    -1.13927539     0.13892757
 h      3.24895958    -0.61888461     0.05741009
 c     -2.56151758    -0.64522850    -0.47521456
 h     -2.40959107    -1.34767274    -1.27656912
 h     -3.39192040    -1.06580551     0.46094053
 h     -2.89778306     0.24696795    -1.10713841
 h     -0.25819639     1.03008002     1.60932301
          17

 c      1.16194614    -0.34355617     0.13572072
 c     -0.05706126    -1.00323949     0.18019242
 c     -1.28745769    -0.21290340     0.17233615
 c     -0.89810288     1.16781325     0.62130616
 c     -0.09372287     1.47554789    -0.54395265
 c      1.19389505     0.98283783    -0.20557412
 h     -0.16391238    -2.05279562     0.05983199
 h     -1.95536828     1.88065073     0.83359784
 h     -0.63202703     1.57234296    -1.40626214
 h      2.27803089     1.39018565    -0.05347097
 o      2.30128978    -1.13465958     0.14375750
 h      3.21563749    -0.65583866     0.06476340
 c     -2.56494798    -0.63686033    -0.47337282
 h     -2.39332202    -1.38872555    -1.34538762
 h     -3.37746285    -1.03550606     0.38814269
 h     -2.89364314     0.28427167    -1.12133904
 h     -0.27400547     0.97990541     1.64890548
          17

 c      1.15635074    -0.34625688     0.13381252
 c     -0.06260716    -0.99324454     0.18634831
 c     -1.28296405    -0.21586751     0.18181839
 c     -0.89594088     1.15532768     0.63470141
 c     -0.09978370     1.47130349    -0.55522844
 c      1.19275923     0.98601997    -0.21695725
 h     -0.16982642    -2.07007829     0.05058606
 h     -1.92789183     1.88175485     0.85261930
 h     -0.62348718     1.59178231    -1.42249104
 h      2.26947586     1.34933921    -0.07466652
 o      2.31443141    -1.12842981     0.14846741
 h      3.16144956    -0.69817284     0.07277459
 c     -2.56931711    -0.62865067    -0.47175746
 h     -2.37865952    -1.42539322    -1.39635286
 h     -3.34657810    -0.99414566     0.29223336
 h     -2.89145887     0.31069120    -1.12051691
 h     -0.30642014     0.94184053     1.66736607
          17

 c      1.14597180    -0.36559078     0.14293338
 c     -0.06660209    -0.98796394     0.19593216
 c     -1.28078473    -0.21933491     0.19639062
 c     -0.89905575     1.12785613     0.64840007
 c     -0.08922983     1.47529217    -0.57100209
 c      1.18660468     1.00568197    -0.23224255
 h     -0.16865184    -2.08126947     0.02318242
 h     -1.86060414     1.88055638     0.85881440
 h     -0.61067028     1.67210757    -1.45310025
 h      2.26433833     1.30662718    -0.15359010
 o      2.32244079    -1.11889439     0.15173951
 h      3.12228125    -0.72588142     0.07553921
 c     -2.57218384    -0.62094777    -0.47188611
 h     -2.36658135    -1.45211489    -1.42051176
 h     -3.30994463    -0.94699692     0.18631399
 h     -2.88860724     0.32832454    -1.10305432
 h     -0.35792158     0.91743110     1.66788833
          17

 c      1.14050431    -0.38331147     0.15144721
 c     -0.07477333    -0.98553288     0.20541710
 c     -1.27749980    -0.22519781     0.21085451
 c     -0.90482255     1.10289132     0.66179637
 c     -0.07842116     1.47990459    -0.58343397
 c      1.18266655     1.02373294    -0.24744314
 h     -0.16405098    -2.08703097    -0.00670130
 h     -1.77200143     1.86347141     0.86102156
 h     -0.60124195     1.76171402    -1.50099777
 h      2.24978310     1.27171384    -0.24142362
 o      2.32614022    -1.11052698     0.15575589
 h      3.12005722    -0.72704760     0.07327381
 c     -2.57314610    -0.61239066    -0.47538196
 h     -2.35801011    -1.46191075    -1.41803900
 h     -3.29029033    -0.90685769     0.09119229
 h     -2.88527404     0.33088873    -1.07270203
 h     -0.41236177     0.89854154     1.65657338
          17

 c      1.13659514    -0.40064126     0.15915688
 c     -0.08948300    -0.98600830     0.21511702
 c     -1.26996299    -0.23180537     0.22362562
 c     -0.91427761     1.07646284     0.67753219
 c     -0.06721142     1.48757454    -0.59796138
 c      1.18233494     1.04346153    -0.26102927
 h     -0.18451505    -2.10338008    -0.02522238
 h     -1.67228309     1.83461452     0.86257818
 h     -0.59016220     1.85585502    -1.55315368
 h      2.23331898     1.24869203    -0.34087683
 o      2.32529130    -1.10367946     0.15998974
 h      3.19964692    -0.71320028     0.05889145
 c     -2.56973453    -0.60305412    -0.48450668
 h     -2.35703437    -1.44356883    -1.36998262
 h     -3.31333821    -0.88838924     0.03541115
 h     -2.88398163     0.31880975    -1.03645065
 h     -0.46637268     0.89184693     1.63584004
          17

 c      1.13580574    -0.41713021     0.16737850
 c     -0.10633534    -0.99030046     0.22454956
 c     -1.26260359    -0.24040662     0.23567638
 c     -0.92509655     1.05082471     0.69205644
 c     -0.05519943     1.49591308    -0.61166803
 c      1.18217762     1.06243448    -0.27476155
 h     -0.20156741    -2.10625751    -0.04051729
 h     -1.57830524     1.80710137     0.86015006
 h     -0.56799968     1.95619774    -1.58971646
 h      2.22074598     1.23628329    -0.45537107
 o      2.32195670    -1.09685751     0.16438920
 h      3.27883482    -0.68912678     0.04277707
 c     -2.56074620    -0.59299845    -0.49858280
 h     -2.36032393    -1.40746136    -1.29955439
 h     -3.38899395    -0.89105328     0.02103868
 h     -2.88194565     0.30348822    -0.99701260
 h     -0.50840976     0.89257987     1.61851931
          17

 c      1.13789783    -0.43218229     0.17591466
 c     -0.12421718    -0.99868124     0.23362885
 c     -1.25640889    -0.25071030     0.24670674
 c     -0.93588997     1.02533455     0.70380457
 c     -0.04297584     1.50511153    -0.62499588
 c      1.18197733     1.08004309    -0.28861007
 h     -0.21519268    -2.09519197    -0.05167279
 h     -1.51244362     1.80096592     0.85735951
 h     -0.53243713     2.05634693    -1.60214745
 h      2.21337212     1.23383702    -0.58301170
 o      2.31790758    -1.08955827     0.16878315
 h      3.33023337    -0.66634035     0.02834855
 c     -2.54870985    -0.58361568    -0.51433681
 h     -2.36565376    -1.36084326    -1.21782065
 h     -3.48527947    -0.90287719     0.02742482
 h     -2.88129227     0.29600797    -0.96236832
 h     -0.52799745     0.89689338     1.62013399
          17

 c      1.14246865    -0.44527556     0.18453101
 c     -0.14195344    -1.01102377     0.24233274
 c     -1.25229381    -0.26248242     0.25647238
 c     -0.94560836     0.99970256     0.71214499
 c     -0.03104899     1.51535114    -0.63806732
 c      1.18221637     1.09581097    -0.30269041
 h     -0.22576448    -2.07372351    -0.05892614
 h     -1.48774424     1.83050994     0.85618649
 h     -0.48352665     2.15087558    -1.58681381
 h      2.20630619     1.23919579    -0.71976580
 o      2.31396426    -1.08171833     0.17310856
 h      3.34274271    -0.64931550     0.01737307
 c     -2.53619421    -0.57524446    -0.52818234
 h     -2.36874619    -1.32138157    -1.14456924
 h     -3.57208649    -0.91340105     0.03754188
 h     -2.88474854     0.30648815    -0.93910882
 h     -0.52024012     0.90265239     1.64750923
          17

 c      1.14895199    -0.45599863     0.19297302
 c     -0.15837501    -1.02680007     0.25073069
 c     -1.25101581    -0.27556302     0.26479256
 c     -0.95418554     0.97547292     0.71815004
 c     -0.01985362     1.52678295    -0.65078976
 c      1.18373154     1.10935889    -0.31733090
 h     -0.23392332    -2.04945158    -0.06384992
 h     -1.49722818     1.88570993     0.85468364
 h     -0.42293771     2.23574355    -1.54375470
 h      2.19180958     1.24967993    -0.85894198
 o      2.31048850    -1.07347119     0.17736579
 h      3.31377413    -0.63929080     0.01060053
 c     -2.52489685    -0.56628373    -0.53720403
 h     -2.36396995    -1.31674649    -1.10533757
 h     -3.63392728    -0.91763576     0.04356019
 h     -2.89290486     0.33718444    -0.92931331
 h     -0.48925904     0.91012268     1.69185382
          17

 c      1.15663507    -0.46404945     0.20098178
 c     -0.17243802    -1.04510774     0.25900412
 c     -1.25306767    -0.28982237     0.27156793
 c     -0.96184192     0.95519229     0.72363317
 c     -0.00970242     1.53946043    -0.66285057
 c      1.18725433     1.12037150    -0.33298048
 h     -0.24040073    -2.03324434    -0.06936156
 h     -1.52572774     1.94294101     0.85008344
 h     -0.35364595     2.30888246    -1.47616361
 h      2.16369461     1.26284045    -0.99258804
 o      2.30756906    -1.06507181     0.18160127
 h      3.24646558    -0.63547965     0.00796651
 c     -2.51578943    -0.55530472    -0.54053251
 h     -2.34962736    -1.36022163    -1.11079476
 h     -3.66443791    -0.91368018     0.04263139
 h     -2.90284898     0.38086575    -0.93071214
 h     -0.44470692     0.92003909     1.73643161
          17

 c      1.16469105    -0.46923350     0.20830641
 c     -0.18334713    -1.06490938     0.26739125
 c     -1.25859875    -0.30506532     0.27680506
 c     -0.96856769     0.94080897     0.72997654
 c     -0.00070624     1.55322015    -0.67366858
 c      1.19316375     1.12859640    -0.35007925
 h     -0.24569838    -2.03574512    -0.07882991
 h     -1.56162003     1.98349762     0.84139443
 h     -0.27986455     2.37127491    -1.39041046
 h      2.11927522     1.27670491    -1.11332928
 o      2.30486781    -1.05697001     0.18594416
 h      3.15215348    -0.63381550     0.00794947
 c     -2.50912337    -0.54337906    -0.53983667
 h     -2.33113410    -1.43042745    -1.14530868
 h     -3.66142460    -0.90089567     0.03399443
 h     -2.90994600     0.42649510    -0.93941179
 h     -0.39634934     0.93233524     1.76711308
          17

 c      1.17222742    -0.47146981     0.21471028
 c     -0.19064962    -1.08550808     0.27601633
 c     -1.26738613    -0.32097271     0.28062326
 c     -0.97425051     0.93323567     0.73783351
 c      0.00725143     1.56755585    -0.68239756
 c      1.20144986     1.13385328    -0.36897952
 h     -0.24972121    -2.06132452    -0.09395190
 h     -1.59803373     1.99731531     0.82912022
 h     -0.20670161     2.42820969    -1.29573207
 h      2.05923899     1.28974435    -1.21548275
 o      2.30117034    -1.05005960     0.19072768
 h      3.05736147    -0.62279095     0.00560127
 c     -2.50492629    -0.53233950    -0.53723450
 h     -2.31478022    -1.49777270    -1.18852800
 h     -3.62481996    -0.87930199     0.01779245
 h     -2.91000661     0.46459050    -0.95185100
 h     -0.35164124     0.94635000     1.77573345
          17

 c      1.17833328    -0.47078664     0.21997569
 c     -0.19427732    -1.10681262     0.28474640
 c     -1.27883768    -0.33710970     0.28325137
 c     -0.97884378     0.93251250     0.74725906
 c      0.01440640     1.58166191    -0.68810980
 c      1.21176983     1.13603506    -0.38989877
 h     -0.25172317    -2.10486944    -0.11312199
 h     -1.63109969     1.98044184     0.81450717
 h     -0.13892228     2.48871922    -1.20202038
 h      1.98694691     1.30077140    -1.29558604
 o      2.29448319    -1.04579831     0.19656573
 h      3.00220103    -0.58146744    -0.00869897
 c     -2.50320670    -0.52327011    -0.53416449
 h     -2.30405701    -1.54405530    -1.22800022
 h     -3.55685075    -0.84970507    -0.00497382
 h     -2.90022588     0.48909838    -0.96548255
 h     -0.31554246     0.96131804     1.75922071
          17

 c      1.18214041    -0.46729115     0.22390685
 c     -0.19453283    -1.12904620     0.29325301
 c     -1.29202540    -0.35299336     0.28501073
 c     -0.98241378     0.93802374     0.75785694
 c      0.02091604     1.59489345    -0.69017408
 c      1.22351023     1.13510228    -0.41286203
 h     -0.25066866    -2.15548384    -0.13233975
 h     -1.65889204     1.93311942     0.79915710
 h     -0.07914794     2.56019932    -1.11544938
 h      1.90789286     1.30888107    -1.35286606
 o      2.28469911    -1.04479897     0.20373613
 h      2.99799461    -0.50209533    -0.03941133
 c     -2.50368613    -0.51654928    -0.53159454
 h     -2.30033941    -1.56120298    -1.25766635
 h     -3.46440846    -0.81441822    -0.03137355
 h     -2.87930993     0.49735493    -0.97886528
 h     -0.29073478     0.97667545     1.71844329
          17

 c      1.18296384    -0.46116302     0.22632128
 c     -0.19200332    -1.15230012     0.30118343
 c     -1.30576896    -0.36816762     0.28627783
 c     -0.98511610     0.94861441     0.76884061
 c      0.02678684     1.60737258    -0.68845540
 c      1.23582926     1.13107243    -0.43762050
 h     -0.24562822    -2.20244653    -0.14739027
 h     -1.68156102     1.85969604     0.78486169
 h     -0.02752184     2.64120527    -1.03626892
 h      1.82932294     1.31349944    -1.38990730
 o      2.27446466    -1.04568141     0.21163715
 h      3.01207411    -0.40827293    -0.07705206
 c     -2.50525732    -0.51206866    -0.53052060
 h     -2.30400806    -1.54669845    -1.27475990
 h     -3.36438331    -0.77880114    -0.05376698
 h     -2.84739429     0.48963194    -0.99158264
 h     -0.27732768     0.99223660     1.65803107
          17

 c      1.18044807    -0.45270642     0.22704174
 c     -0.18741368    -1.17634649     0.30827079
 c     -1.31875925    -0.38225016     0.28743233
 c     -0.98712888     0.96259732     0.77903113
 c      0.03199596     1.61993324    -0.68305986
 c      1.24770695     1.12399786    -0.46358012
 h     -0.23595013    -2.23837249    -0.15517941
 h     -1.70277143     1.76993621     0.77343186
 h      0.01667071     2.72186010    -0.96195570
 h      1.75970487     1.31456621    -1.41325494
 o      2.26591120    -1.04688453     0.21959600
 h      3.01732945    -0.32531193    -0.11094856
 c     -2.50546140    -0.50928323    -0.53242216
 h     -2.31497946    -1.50118648    -1.27824761
 h     -3.28922593    -0.75274468    -0.05598119
 h     -2.80600367     0.46884928    -1.00414123
 h     -0.27179553     1.00833915     1.58704032
          17

 c      1.17458691    -0.44238368     0.22590580
 c     -0.18148978    -1.20066253     0.31436909
 c     -1.32968151    -0.39496856     0.28880562
 c     -0.98854096     0.97780025     0.78690135
 c      0.03659906     1.63351276    -0.67403353
 c      1.25804441     1.11394441    -0.48982407
 h     -0.22127796    -2.25975493    -0.15407918
 h     -1.73184010     1.67977610     0.76638567
 h      0.05376545     2.79076629    -0.89094252
 h      1.70757304     1.31268733    -1.43297871
 o      2.25988444    -1.04744594     0.22723568
 h      3.00346283    -0.26725149    -0.13515852
 c     -2.50166809    -0.50761590    -0.53877924
 h     -2.33267311    -1.42830223    -1.26878790
 h     -3.27280774    -0.74592791    -0.01913941
 h     -2.75800906     0.44057873    -1.01792571
 h     -0.26580869     1.02592549     1.51921898
          17

 c      1.16564426    -0.43079779     0.22278299
 c     -0.17485694    -1.22450013     0.31946234
 c     -1.33734488    -0.40619369     0.29063743
 c     -0.98932044     0.99206298     0.79090106
 c      0.04073986     1.64873444    -0.66132273
 c      1.26585068     1.10100897    -0.51537292
 h     -0.20153088    -2.26671073    -0.14392623
 h     -1.78220788     1.60658304     0.76470915
 h      0.08364439     2.83975362    -0.82338323
 h      1.67939559     1.30880107    -1.45944244
 o      2.25647803    -1.04678254     0.23437155
 h      2.96895677    -0.24046189    -0.14696555
 c     -2.49451990    -0.50733359    -0.54879658
 h     -2.35552987    -1.33678828    -1.25047854
 h     -3.30967042    -0.75510039     0.05291439
 h     -2.70736039     0.41308713    -1.03513902
 h     -0.24790596     1.04638868     1.46986938
          17

 c      1.15404692    -0.41864338     0.21758998
 c     -0.16798951    -1.24691750     0.32366878
 c     -1.34085079    -0.41595810     0.29302780
 c     -0.98960829     1.00429634     0.79013463
 c      0.04462990     1.66582044    -0.64486494
 c      1.27045039     1.08540182    -0.53966649
 h     -0.17687884    -2.26287235    -0.12603749
 h     -1.85980060     1.55752835     0.76931422
 h      0.10599568     2.86478299    -0.76043293
 h      1.67731832     1.30315866    -1.49751592
 o      2.25539716    -1.04451355     0.24091485
 h      2.91636764    -0.24700617    -0.14545760
 c     -2.48699701    -0.50867420    -0.55926677
 h     -2.38051738    -1.24480469    -1.23471467
 h     -3.36624870    -0.76840634     0.13542112
 h     -2.65821219     0.39583264    -1.05800914
 h     -0.21156702     1.07094708     1.44772396
          17

 c      1.14029397    -0.40664776     0.21030105
 c     -0.16121327    -1.26678306     0.32723760
 c     -1.33969543    -0.42442178     0.29590878
 c     -0.98987952     1.01479728     0.78478888
 c      0.04852664     1.68461629    -0.62465959
 c      1.27155000     1.06750888    -0.56284524
 h     -0.14767597    -2.25529419    -0.10319682
 h     -1.95312883     1.52630529     0.78130135
 h      0.12051742     2.86558649    -0.70354903
 h      1.69869215     1.29456747    -1.54328941
 o      2.25606303    -1.04048588     0.24687198
 h      2.85174448    -0.28484650    -0.13158258
 c     -2.48130323    -0.51035507    -0.56655775
 h     -2.40366387    -1.18135717    -1.24313260
 h     -3.41799967    -0.77759698     0.20787873
 h     -2.61353814     0.39534879    -1.08685085
 h     -0.16309610     1.09968521     1.44962067
          17

 c      1.12490336    -0.39550797     0.20095290
 c     -0.15473668    -1.28285951     0.33050427
 c     -1.33373923    -0.43179006     0.29907505
 c     -0.99051064     1.02432355     0.77575784
 c      0.05269946     1.70458223    -0.60078749
 c      1.26912204     1.04783644    -0.58550230
 h     -0.11430925    -2.25332190    -0.07914010
 h     -2.04254175     1.50355972     0.80087488
 h      0.12709634     2.84575825    -0.65410827
 h      1.73780085     1.28093828    -1.58711202
 o      2.25749409    -1.03503616     0.25247125
 h      2.78717753    -0.34416952    -0.11016924
 c     -2.47836544    -0.51068243    -0.56832558
 h     -2.42309172    -1.16859119    -1.29427498
 h     -3.45357052    -0.77905722     0.25951004
 h     -2.57446608     0.41143380    -1.11853704
 h     -0.11724276     1.13125542     1.46567322
          17

 c      1.10841830    -0.38582382     0.18963207
 c     -0.14868337    -1.29411006     0.33375269
 c     -1.32311400    -0.43824100     0.30225591
 c     -0.99156020     1.03342970     0.76403642
 c      0.05738719     1.72471653    -0.57340993
 c      1.26325030     1.02689727    -0.60822954
 h     -0.07711231    -2.26501984    -0.05696315
 h     -2.11229352     1.48356471     0.82678754
 h      0.12603155     2.81374822    -0.61321818
 h      1.78802970     1.26042102    -1.61900305
 o      2.25800470    -1.02948418     0.25844684
 h      2.74554773    -0.39993092    -0.09429810
 c     -2.47824887    -0.50996507    -0.56543947
 h     -2.44059935    -1.19647374    -1.37671805
 h     -3.46862001    -0.77144542     0.28558845
 h     -2.54098565     0.43770559    -1.14734023
 h     -0.08758007     1.16357393     1.48664145
          17

 c      1.09148296    -0.37803456     0.17644037
 c     -0.14309354    -1.30014366     0.33703987
 c     -1.30816353    -0.44389786     0.30515624
 c     -0.99289547     1.04240453     0.75044935
 c      0.06276402     1.74348671    -0.54277118
 c      1.25402645     1.00514748    -0.63135004
 h     -0.03669807    -2.29214883    -0.03712608
 h     -2.15328576     1.46405195     0.85680679
 h      0.11820992     2.78387943    -0.58162513
 h      1.84316184     1.23204298    -1.63179520
 o      2.25547085    -1.02583870     0.26597748
 h      2.75577001    -0.41699180    -0.10394066
 c     -2.48074566    -0.50953250    -0.56047218
 h     -2.45795332    -1.23983823    -1.46178476
 h     -3.46193460    -0.75440013     0.28436004
 h     -2.51292402     0.46540882    -1.16733352
 h     -0.08241146     1.19456336     1.50642410
          17

 c      1.07490047    -0.37239112     0.16146447
 c     -0.13789883    -1.30137424     0.34017142
 c     -1.28941808    -0.44883319     0.30746919
 c     -0.99431682     1.05136435     0.73562630
 c      0.06893667     1.75906116    -0.50920177
 c      1.24149218     0.98298710    -0.65486140
 h      0.00541889    -2.32854965    -0.01725155
 h     -2.16156897     1.44470246     0.88825005
 h      0.10491377     2.77392015    -0.55972429
 h      1.89789175     1.19579926    -1.62184343
 o      2.24956850    -1.02393719     0.27507942
 h      2.81722974    -0.39594208    -0.14001181
 c     -2.48556529    -0.51014460    -0.55532731
 h     -2.47542532    -1.28100290    -1.52859827
 h     -3.43419135    -0.72821617     0.25580140
 h     -2.49032722     0.48683973    -1.17425958
 h     -0.10507062     1.22246191     1.52165273
          17

 c      1.05953984    -0.36898734     0.14479174
 c     -0.13290508    -1.29870868     0.34286204
 c     -1.26758176    -0.45306328     0.30889995
 c     -0.99560135     1.06030377     0.72003076
 c      0.07597376     1.77018574    -0.47312961
 c      1.22565606     0.96075537    -0.67847324
 h      0.04675373    -2.36401140     0.00594057
 h     -2.13703269     1.42630299     0.91827894
 h      0.08720274     2.79501657    -0.54747237
 h      1.94807792     1.15259252    -1.58871963
 o      2.24194591    -1.02159152     0.28439811
 h      2.89795130    -0.37055640    -0.18119185
 c     -2.49221622    -0.51198135    -0.55099604
 h     -2.49261927    -1.31112744    -1.56696753
 h     -3.38858833    -0.69399095     0.20210958
 h     -2.47338876     0.49686494    -1.16614248
 h     -0.15500526     1.24588603     1.53103008
          17

 c      1.04618369    -0.36781206     0.12655212
 c     -0.12780520    -1.29313808     0.34489388
 c     -1.24353201    -0.45653158     0.30919948
 c     -0.99648051     1.06908938     0.70394745
 c      0.08389151     1.77707882    -0.43512777
 c      1.20653914     0.93870670    -0.70166847
 h      0.08447844    -2.38917746     0.03479829
 h     -2.08347682     1.41057097     0.94413214
 h      0.06590618     2.84138802    -0.54372618
 h      1.99105815     1.10420210    -1.53476531
 o      2.23393314    -1.01740011     0.29289185
 h      2.97188965    -0.36265375    -0.21114906
 c     -2.49975217    -0.51494842    -0.54815911
 h     -2.50903412    -1.32625712    -1.57296716
 h     -3.33350812    -0.65410155     0.13008382
 h     -2.46223539     0.49320066    -1.14321118
 h     -0.22826212     1.26387646     1.53527556
          17

 c      1.03544234    -0.36877927     0.10693551
 c     -0.12221518    -1.28552871     0.34616938
 c     -1.21831612    -0.45910027     0.30819492
 c     -0.99653333     1.07741583     0.68738616
 c      0.09258319     1.78103685    -0.39593174
 c      1.18417066     0.91700900    -0.72377382
 h      0.11607472    -2.39795371     0.07017082
 h     -2.01015604     1.40045425     0.96362727
 h      0.04252398     2.89521147    -0.54570780
 h      2.02605761     1.05321035    -1.46464553
 o      2.22616825    -1.01091225     0.30007857
 h      3.02537388    -0.37939455    -0.22265549
 c     -2.50634984    -0.51884351    -0.54781920
 h     -2.52421375    -1.32493096    -1.54600238
 h     -3.28759786    -0.61265606     0.05536372
 h     -2.45667554     0.47654417    -1.10781726
 h     -0.31744033     1.27602179     1.53768410
          17

 c      1.02772107    -0.37174941     0.08619100
 c     -0.11570359    -1.27657037     0.34669973
 c     -1.19313619    -0.46054161     0.30579900
 c     -0.99499285     1.08475127     0.66993853
 c      0.10182547     1.78336940    -0.35634244
 c      1.15857692     0.89577913    -0.74406100
 h      0.13970323    -2.38795859     0.11161536
 h     -1.93394897     1.40069493     0.97617095
 h      0.01940831     2.93918951    -0.54968425
 h      2.05432012     1.00274862    -1.38453029
 o      2.21893030    -1.00214472     0.30577662
 h      3.05191221    -0.42104153    -0.21343875
 c     -2.50920968    -0.52355638    -0.55139563
 h     -2.53770257    -1.30760248    -1.48810457
 h     -3.28124615    -0.57423374     0.00287822
 h     -2.45590474     0.45113334    -1.06459124
 h     -0.41202352     1.28255779     1.54465488
          17

 c      1.02321112    -0.37654429     0.06461352
 c     -0.10783516    -1.26674941     0.34658327
 c     -1.16927661    -0.46054323     0.30199430
 c     -0.99068787     1.09038766     0.65082898
 c      0.11134712     1.78489957    -0.31709678
 c      1.12985921     0.87512671    -0.76189456
 h      0.15441404    -2.36050112     0.15775571
 h     -1.87794815     1.41768466     0.98349069
 h     -0.00084915     2.96228585    -0.55200995
 h      2.07825271     0.95607181    -1.30064137
 o      2.21232028    -0.99136301     0.30997559
 h      3.04922361    -0.48449079    -0.18403234
 c     -2.50656212    -0.52936957    -0.55900982
 h     -2.54892528    -1.27785213    -1.40537454
 h     -3.33335422    -0.53987341    -0.01205045
 h     -2.45832730     0.42544690    -1.02050417
 h     -0.50073833     1.28407343     1.56428015
          17

 c      1.02189714    -0.38296326     0.04252434
 c     -0.09824609    -1.25627916     0.34598359
 c     -1.14796961    -0.45875073     0.29679909
 c     -0.98270357     1.09382557     0.62959893
 c      0.12089018     1.78596716    -0.27880131
 c      1.09837539     0.85518599    -0.77687901
 h      0.16035989    -2.32082429     0.20662826
 h     -1.85945370     1.45617939     0.98705535
 h     -0.01592745     2.95950897    -0.54966309
 h      2.09938150     0.91618510    -1.21774268
 o      2.20621397    -0.97906449     0.31285826
 h      3.01985547    -0.56352437    -0.13802055
 c     -2.50004120    -0.53648043    -0.56772391
 h     -2.55742851    -1.24612767    -1.31179267
 h     -3.42310403    -0.50790582    -0.00199899
 h     -2.46200907     0.41099940    -0.98363523
 h     -0.57615447     1.28056449     1.60109276
          17

 c      1.02358346    -0.39079308     0.02024428
 c     -0.08675133    -1.24501360     0.34508909
 c     -1.13026250    -0.45484988     0.29023868
 c     -0.97144367     1.09530977     0.60702635
 c      0.13025274     1.78653718    -0.24192955
 c      1.06488633     0.83612475    -0.78890001
 h      0.15895684    -2.27836085     0.25613436
 h     -1.87553839     1.51381253     0.98291841
 h     -0.02400702     2.93058561    -0.54044489
 h      2.11650728     0.88564605    -1.13870836
 o      2.19993061    -0.96607342     0.31496537
 h      2.97633372    -0.64719593    -0.08455342
 c     -2.49228617    -0.54368736    -0.57324830
 h     -2.56408515    -1.23489328    -1.23295318
 h     -3.51659841    -0.47856657     0.01363967
 h     -2.46570135     0.41645320    -0.96000690
 h     -0.63702243     1.27087752     1.65091374
          17

 c      1.02792680    -0.39981315    -0.00193460
 c     -0.07341901    -1.23248962     0.34405049
 c     -1.11691251    -0.44863062     0.28234958
 c     -0.95839603     1.09570480     0.58484568
 c      0.13931869     1.78624454    -0.20684385
 c      1.03049301     0.81814443    -0.79802094
 h      0.15258772    -2.24551625     0.30472158
 h     -1.90850441     1.58156085     0.96345287
 h     -0.02393038     2.87955448    -0.52323517
 h      2.12592511     0.86653027    -1.06547453
 o      2.19169333    -0.95357253     0.31741020
 h      2.94974221    -0.71921622    -0.04163282
 c     -2.48472160    -0.54843096    -0.57227856
 h     -2.57172184    -1.27190971    -1.19611598
 h     -3.59224100    -0.45329361     0.02413586
 h     -2.46925318     0.44063862    -0.95117728
 h     -0.68578129     1.25367941     1.70293501
          17

 c      1.03445511    -0.40978638    -0.02377967
 c     -0.05855089    -1.21830335     0.34292512
 c     -1.10831550    -0.44000812     0.27320710
 c     -0.94512423     1.09589119     0.56472072
 c      0.14808803     1.78434546    -0.17379139
 c      0.99639557     0.80149437    -0.80436032
 h      0.14335672    -2.23279892     0.35201624
 h     -1.94080697     1.64942301     0.92342612
 h     -0.01545815     2.81557251    -0.49855675
 h      2.12342597     0.86037024    -1.00009287
 o      2.17947085    -0.94247357     0.32135668
 h      2.97684510    -0.76801213    -0.02755466
 c     -2.47800275    -0.54978492    -0.56482293
 h     -2.58130306    -1.35708256    -1.19988313
 h     -3.63993350    -0.43326607     0.02569485
 h     -2.47300394     0.47342050    -0.95527535
 h     -0.72534913     1.22862133     1.74596109
          17

 c      1.04254641    -0.42042468    -0.04515144
 c     -0.04261916    -1.20269095     0.34170558
 c     -1.10449681    -0.42903471     0.26292368
 c     -0.93285852     1.09645172     0.54778708
 c      0.15671777     1.77963783    -0.14286374
 c      0.96366553     0.78648887    -0.80804409
 h      0.13164578    -2.24185973     0.39850269
 h     -1.96088890     1.70967128     0.86174676
 h      0.00043320     2.75400780    -0.46932263
 h      2.10620823     0.86806892    -0.94499620
 o      2.16442295    -0.93260925     0.32652739
 h      3.04647083    -0.79982246    -0.03681613
 c     -2.47270136    -0.54928509    -0.55330699
 h     -2.58987298    -1.45963946    -1.21880105
 h     -3.65551292    -0.41918375     0.01777405
 h     -2.47710238     0.50257788    -0.96929680
 h     -0.75792111     1.19648412     1.77197980
          17

 c      1.05144448    -0.43138029    -0.06601592
 c     -0.02628141    -1.18665506     0.34043025
 c     -1.10515096    -0.41591482     0.25162807
 c     -0.92255152     1.09766819     0.53470003
 c      0.16550310     1.77063963    -0.11400429
 c      0.93314974     0.77348165    -0.80921350
 h      0.11639570    -2.26400169     0.44422960
 h     -1.96250227     1.75713940     0.78023353
 h      0.02184324     2.71442479    -0.44057806
 h      2.07379512     0.88986841    -0.90272148
 o      2.14978369    -0.92366980     0.33195548
 h      3.11724278    -0.82362879    -0.05203855
 c     -2.46922236    -0.54845781    -0.53981229
 h     -2.59440416    -1.55187800    -1.23287999
 h     -3.63778384    -0.41146449     0.00124824
 h     -2.48130458     0.51855608    -0.99039449
 h     -0.78495783     1.15877978     1.77657003
          17

 c      1.06034847    -0.44228928    -0.08641958
 c     -0.01044060    -1.17144933     0.33923283
 c     -1.10970542    -0.40099486     0.23945641
 c     -0.91498630     1.09959635     0.52576360
 c      0.17472571     1.75644497    -0.08725237
 c      0.90546552     0.76280891    -0.80804724
 h      0.09676980    -2.28629529     0.48816055
 h     -1.94308728     1.78871680     0.68234739
 h      0.04765734     2.71055583    -0.41614764
 h      2.02815479     0.92542030    -0.87556325
 o      2.13793766    -0.91571253     0.33715228
 h      3.16259066    -0.84242035    -0.06296482
 c     -2.46769396    -0.54808076    -0.52556095
 h     -2.59339886    -1.61908185    -1.23281784
 h     -3.58800190    -0.41029205    -0.02196579
 h     -2.48507039     0.51573503    -1.01635092
 h     -0.80747087     1.11741321     1.75836604
          17

 c      1.06851416    -0.45283129    -0.10644042
 c      0.00380324    -1.15805534     0.33828511
 c     -1.11740556    -0.38472546     0.22654880
 c     -0.91080246     1.10211739     0.52097619
 c      0.18450472     1.73771360    -0.06306296
 c      0.88101948     0.75473656    -0.80478377
 h      0.07305363    -2.29785515     0.52867799
 h     -1.90296988     1.80309271     0.57252637
 h      0.07909758     2.73857680    -0.39429156
 h      1.97343443     0.97389784    -0.86532746
 o      2.13025083    -0.90892396     0.34201994
 h      3.17184993    -0.85639100    -0.06564724
 c     -2.46786602    -0.54856140    -0.51135349
 h     -2.58644395    -1.65498573    -1.21528751
 h     -3.51138695    -0.41537308    -0.04829128
 h     -2.48772766     0.49213175    -1.04571796
 h     -0.82631262     1.07452923     1.71890138
          17

 c      1.07534306    -0.46278369    -0.12612010
 c      0.01531958    -1.14699711     0.33771686
 c     -1.12741002    -0.36760680     0.21304232
 c     -0.91041428     1.10495716     0.51997201
 c      0.19487186     1.71632670    -0.04213116
 c      0.86004339     0.74942931    -0.79973748
 h      0.04645759    -2.29219554     0.56430648
 h     -1.84549589     1.80104975     0.45578321
 h      0.11827135     2.78083493    -0.36916672
 h      1.91534463     1.03406922    -0.87322120
 o      2.12744213    -0.90345571     0.34660272
 h      3.14286386    -0.86510781    -0.05911506
 c     -2.46880518    -0.55029169    -0.49798247
 h     -2.57372027    -1.65769401    -1.17966777
 h     -3.42114188    -0.42527901    -0.07078937
 h     -2.48864177     0.44883131    -1.07786970
 h     -0.84241833     1.03241828     1.66329198
          17

 c      1.08045349    -0.47205902    -0.14538746
 c      0.02312983    -1.13835224     0.33756048
 c     -1.13887007    -0.35013654     0.19906438
 c     -0.91384671     1.10769138     0.52190423
 c      0.20587185     1.69423907    -0.02492233
 c      0.84269273     0.74694176    -0.79331179
 h      0.01860942    -2.26727305     0.59416475
 h     -1.77771601     1.78622129     0.33705729
 h      0.16600518     2.81893029    -0.33567969
 h      1.85976423     1.10420240    -0.89984171
 o      2.12964249    -0.89936820     0.35098826
 h      3.07970259    -0.86812572    -0.04444360
 c     -2.46845253    -0.55382194    -0.48653653
 h     -2.55578807    -1.62817022    -1.12684746
 h     -3.34383365    -0.43642471    -0.07673112
 h     -2.48742349     0.38947498    -1.11302240
 h     -0.85700795     0.99326859     1.60170782
          17

 c      1.08370834    -0.48071674    -0.16400389
 c      0.02654355    -1.13178651     0.33771632
 c     -1.15096800    -0.33277223     0.18473473
 c     -0.92062421     1.10979194     0.52542287
 c      0.21750997     1.67291404    -0.01144381
 c      0.82922564     0.74724187    -0.78602278
 h     -0.00887384    -2.22526444     0.61827998
 h     -1.71040986     1.76550904     0.21994700
 h      0.22148039     2.84018806    -0.29147166
 h      1.81046317     1.18154756    -0.94508525
 o      2.13610758    -0.89662682     0.35538246
 h      2.99639508    -0.86503180    -0.02639899
 c     -2.46411577    -0.55972587    -0.47822049
 h     -2.53354455    -1.57102112    -1.05947629
 h     -3.31356355    -0.44334761    -0.04967788
 h     -2.48418608     0.31964603    -1.15213097
 h     -0.87174335     0.95863068     1.55032241
          17

 c      1.08517318    -0.48893846    -0.18157201
 c      0.02523415    -1.12655945     0.33792815
 c     -1.16291568    -0.31590447     0.17018807
 c     -0.92994471     1.11080467     0.52901410
 c      0.22966463     1.65333649    -0.00124482
 c      0.82014907     0.75026405    -0.77853925
 h     -0.03474081    -2.17276993     0.63795905
 h     -1.65515542     1.74733052     0.10578965
 h      0.28275900     2.83779394    -0.23647364
 h      1.76730949     1.26151682    -1.00775685
 o      2.14465600    -0.89515119     0.36040497
 h      2.92596327    -0.85503359    -0.01805717
 c     -2.45531311    -0.56784986    -0.47291656
 h     -2.50834183    -1.49824982    -0.98377506
 h     -3.33816236    -0.44312011     0.01468721
 h     -2.47971632     0.24598612    -1.19655285
 h     -0.88882652     0.92907718     1.52767579
          17

 c      1.08501493    -0.49695603    -0.19763219
 c      0.01923645    -1.12155474     0.33777193
 c     -1.17397686    -0.29983765     0.15561675
 c     -0.94114732     1.11061633     0.53175820
 c      0.24204989     1.63615873     0.00650082
 c      0.81616865     0.75592558    -0.77170599
 h     -0.05843932    -2.12082508     0.65611833
 h     -1.61838798     1.73689844    -0.00457966
 h      0.34730857     2.80963242    -0.17206311
 h      1.72685900     1.33752164    -1.08508869
 o      2.15210298    -0.89491038     0.36713774
 h      2.91475956    -0.83620518    -0.04068879
 c     -2.44461594    -0.57639874    -0.46828639
 h     -2.48235456    -1.43645298    -0.91276500
 h     -3.38871789    -0.43774221     0.10023086
 h     -2.47538762     0.17471846    -1.24729350
 h     -0.91097558     0.90534900     1.54348391
          17

 c      1.08342466    -0.50495334    -0.21179353
 c      0.00885437    -1.11550137     0.33670502
 c     -1.18352766    -0.28478443     0.14130787
 c     -0.95396013     1.10948983     0.53371512
 c      0.25422403     1.62175144     0.01287128
 c      0.81796330     0.76405634    -0.76648641
 h     -0.08025022    -2.08265792     0.67689883
 h     -1.59882820     1.73350940    -0.10725373
 h      0.41247998     2.75794541    -0.10049127
 h      1.68489079     1.40219259    -1.17282395
 o      2.15802465    -0.89581244     0.37547083
 h      2.96428241    -0.80798086    -0.09625271
 c     -2.43463049    -0.58204927    -0.46138313
 h     -2.45838570    -1.42749757    -0.86525384
 h     -3.43551442    -0.43028118     0.18732309
 h     -2.47269113     0.10964690    -1.30367805
 h     -0.94085388     0.89006763     1.59034961
          17

 c      1.08064406    -0.51301784    -0.22377736
 c     -0.00546003    -1.10752982     0.33425589
 c     -1.19107774    -0.27086936     0.12764338
 c     -0.96828156     1.10789258     0.53540448
 c      0.26562289     1.61009445     0.01903440
 c      0.82597261     0.77432073    -0.76382019
 h     -0.10080370    -2.06732479     0.70364670
 h     -1.59122923     1.73319976    -0.19530769
 h      0.47616947     2.69006394    -0.02447054
 h      1.63858874     1.44917009    -1.26590327
 o      2.16484064    -0.89749883     0.38369420
 h      3.03001676    -0.77445551    -0.16067208
 c     -2.42696886    -0.58308839    -0.45114364
 h     -2.43782739    -1.49246130    -0.84732655
 h     -3.46278178    -0.42268343     0.26308346
 h     -2.47269672     0.05118644    -1.36237971
 h     -0.97998375     0.88671566     1.65052747
          17

 c      1.07699331    -0.52113891    -0.23338731
 c     -0.02319997    -1.09771670     0.33027881
 c     -1.19627266    -0.25816547     0.11503580
 c     -0.98391725     1.10635934     0.53722817
 c      0.27560798     1.60059727     0.02603768
 c      0.84028725     0.78622719    -0.76445861
 h     -0.12021749    -2.07326626     0.73610402
 h     -1.59063171     1.73236037    -0.26189554
 h      0.53780194     2.61927687     0.05348559
 h      1.58729486     1.47433265    -1.35922900
 o      2.17408187    -0.89956728     0.39038538
 h      3.08037131    -0.74057900    -0.21428871
 c     -2.42265243    -0.58206444    -0.43913117
 h     -2.42038866    -1.60068096    -0.84207144
 h     -3.46436425    -0.41575844     0.32059561
 h     -2.47591027    -0.00271993    -1.41782820
 h     -1.02831798     0.89748806     1.70699026
          17

 c      1.07283031    -0.52920657    -0.24048618
 c     -0.04381939    -1.08694439     0.32498658
 c     -1.19894971    -0.24676845     0.10382116
 c     -1.00053563     1.10541579     0.53935873
 c      0.28354964     1.59217308     0.03457595
 c      0.86061072     0.79920418    -0.76883063
 h     -0.13802168    -2.08986924     0.77006735
 h     -1.59378390     1.72899944    -0.30232805
 h      0.59900291     2.56267014     0.13215380
 h      1.53233269     1.47625325    -1.44825871
 o      2.18606470    -0.90171459     0.39476307
 h      3.10247326    -0.70991272    -0.24758168
 c     -2.42226952    -0.58222373    -0.42719205
 h     -2.40600562    -1.71251986    -0.83261227
 h     -3.43889017    -0.40973603     0.35627258
 h     -2.48242553    -0.05488375    -1.46369752
 h     -1.08463288     0.92278340     1.74780099
          17

 c      1.06849985    -0.53701782    -0.24498629
 c     -0.06667140    -1.07627386     0.31873722
 c     -1.19921006    -0.23682773     0.09419298
 c     -1.01773810     1.10552279     0.54183396
 c      0.28905990     1.58393156     0.04488681
 c      0.88626405     0.81267115    -0.77696011
 h     -0.15385963    -2.10487125     0.79990557
 h     -1.59897775     1.72255632    -0.31445777
 h      0.66191481     2.53231843     0.21185079
 h      1.47664251     1.45615949    -1.52956059
 o      2.20052629    -0.90373720     0.39642348
 h      3.09284235    -0.68476988    -0.25676925
 c     -2.42601876    -0.58538116    -0.41637174
 h     -2.39496213    -1.80514994    -0.81136666
 h     -3.38785077    -0.40466802     0.36852940
 h     -2.49213270    -0.10745917    -1.49465085
 h     -1.14703904     0.96172393     1.76583070
          17

 c      1.06431068    -0.54429771    -0.24684406
 c     -0.09096512    -1.06653312     0.31184706
 c     -1.19746114    -0.22851610     0.08619085
 c     -1.03511975     1.10702685     0.54464025
 c      0.29235241     1.57594854     0.05692088
 c      0.91622642     0.82607174    -0.78841401
 h     -0.16791364    -2.10937365     0.82085337
 h     -1.60570160     1.71358291    -0.29857973
 h      0.72517118     2.52629092     0.29218729
 h      1.42439734     1.41769524    -1.60155934
 o      2.21692055    -0.90552210     0.39521088
 h      3.05311678    -0.66641504    -0.24154208
 c     -2.43364250    -0.59230175    -0.40714065
 h     -2.38764198    -1.86841279    -0.77632724
 h     -3.31582930    -0.40042742     0.35800389
 h     -2.50492976    -0.16140209    -1.50744588
 h     -1.21330215     1.01264980     1.75766509
          17

 c      1.06053524    -0.55073152    -0.24605716
 c     -0.11576952    -1.05824353     0.30453274
 c     -1.19440762    -0.22196479     0.07972226
 c     -1.05227001     1.11011369     0.54774198
 c      0.29426754     1.56899695     0.07052995
 c      0.94921658     0.83888971    -0.80228416
 h     -0.18085340    -2.09895122     0.82985721
 h     -1.61459064     1.70377464    -0.25764008
 h      0.78313736     2.53235274     0.37018915
 h      1.38040787     1.36643959    -1.66522692
 o      2.23438077    -0.90708144     0.39127979
 h      2.99079353    -0.65443665    -0.20594930
 c     -2.44424987    -0.60329882    -0.39981008
 h     -2.38451259    -1.89832805    -0.72776423
 h     -3.23248272    -0.39618116     0.32948236
 h     -2.52086577    -0.21648691    -1.50138186
 h     -1.28105846     1.07332616     1.72320012
          17

 c      1.05742076    -0.55599763    -0.24266392
 c     -0.14004946    -1.05166738     0.29691447
 c     -1.19098532    -0.21718765     0.07460527
 c     -1.06870621     1.11475169     0.55106304
 c      0.29588631     1.56376719     0.08544027
 c      0.98384064     0.85067383    -0.81728038
 h     -0.19364286    -2.07330407     0.82569698
 h     -1.62771140     1.69636899    -0.19789791
 h      0.82942930     2.53810409     0.44161584
 h      1.34913748     1.30883550    -1.72393616
 o      2.25138604    -0.90869576     0.38538016
 h      2.92451634    -0.64432597    -0.16292752
 c     -2.45609501    -0.61862586    -0.39496460
 h     -2.38614559    -1.89401034    -0.66685658
 h     -3.15568373    -0.38900381     0.29560902
 h     -2.54018813    -0.27141600    -1.47863037
 h     -1.34812447     1.14101383     1.66622063
          17

 c      1.05520266    -0.55979111    -0.23674878
 c     -0.16272689    -1.04682659     0.28901218
 c     -1.18825698    -0.21401739     0.07062007
 c     -1.08376446     1.12062549     0.55440086
 c      0.29818230     1.56057348     0.10122005
 c      1.01879606     0.86109288    -0.83200660
 h     -0.20738615    -2.03608410     0.80909375
 h     -1.64886809     1.69653624    -0.12940722
 h      0.85957148     2.53562566     0.50287643
 h      1.33345511     1.25046165    -1.78161321
 o      2.26543409    -0.91116273     0.37918301
 h      2.88923332    -0.62342444    -0.13945636
 c     -2.46672605    -0.63868080    -0.39357661
 h     -2.39314284    -1.85719616    -0.59538040
 h     -3.11069192    -0.37231109     0.27805645
 h     -2.56332744    -0.32386074    -1.44483981
 h     -1.41311862     1.21269802     1.59568326
          17

 c      1.05411539    -0.56183310    -0.22845631
 c     -0.18276892    -1.04345657     0.28071367
 c     -1.18729628    -0.21208590     0.06755440
 c     -1.09655934     1.12714901     0.55725294
 c      0.30186445     1.55944795     0.11734503
 c      1.05303325     0.86998217    -0.84533538
 h     -0.22322205    -1.99517635     0.78296445
 h     -1.68281941     1.71056065    -0.06457030
 h      0.87145508     2.52135116     0.55175034
 h      1.33385406     1.19460056    -1.83965227
 o      2.27456157    -0.91536253     0.37411539
 h      2.91216108    -0.57786965    -0.15793447
 c     -2.47444990    -0.66355751    -0.39572264
 h     -2.40585136    -1.79427556    -0.51596649
 h     -3.11374618    -0.33955080     0.29273353
 h     -2.59090977    -0.37053673    -1.40977760
 h     -1.47634313     1.28574477     1.52622592
          17

 c      1.05439356    -0.56187765    -0.21800315
 c     -0.19928388    -1.04096758     0.27175211
 c     -1.18908490    -0.21087588     0.06523007
 c     -1.10626539     1.13373899     0.55874488
 c      0.30733204     1.56025988     0.13327283
 c      1.08578767     0.87730715    -0.85662174
 h     -0.24222264    -1.96249562     0.75237387
 h     -1.73185419     1.74227607    -0.01329570
 h      0.86505139     2.49509233     0.58745480
 h      1.34878619     1.14231001    -1.89518428
 o      2.28000222    -0.92079502     0.36911793
 h      2.97070834    -0.51593306    -0.20050252
 c     -2.47988526    -0.69170422    -0.39899010
 h     -2.42386195    -1.72194581    -0.43232617
 h     -3.15431070    -0.29419304     0.32958272
 h     -2.62383964    -0.40784846    -1.38606719
 h     -1.53972704     1.35857635     1.47428631
          17

 c      1.05625980    -0.55973060    -0.20566885
 c     -0.21160229    -1.03861690     0.26180336
 c     -1.19441684    -0.20984235     0.06351356
 c     -1.11274338     1.14030173     0.55807942
 c      0.31466642     1.56271482     0.14845525
 c      1.11652573     0.88306829    -0.86561481
 h     -0.26524563    -1.95094594     0.72296663
 h     -1.79170138     1.78893677     0.02153294
 h      0.84241388     2.45980030     0.61079533
 h      1.37575356     1.09367012    -1.94240944
 o      2.28383583    -0.92633519     0.36253921
 h      3.02957688    -0.45594264    -0.23934597
 c     -2.48473345    -0.71931769    -0.40030929
 h     -2.44577975    -1.67453810    -0.34758568
 h     -3.21023531    -0.24758069     0.36668579
 h     -2.66292776    -0.43391362    -1.38317381
 h     -1.60385309     1.42971495     1.44865570
          17

 c      1.05989339    -0.55527086    -0.19177644
 c     -0.21935279    -1.03602380     0.25075956
 c     -1.20377780    -0.20854319     0.06232064
 c     -1.11678245     1.14739057     0.55513010
 c      0.32362612     1.56624651     0.16228063
 c      1.14487249     0.88724497    -0.87221919
 h     -0.29262318    -1.96730251     0.69735896
 h     -1.85261192     1.84227645     0.04249242
 h      0.80809898     2.42222625     0.62466906
 h      1.41224799     1.04883679    -1.97532194
 o      2.28716623    -0.93128736     0.35361564
 h      3.06960478    -0.40938131    -0.26047059
 c     -2.49030776    -0.74193713    -0.39852128
 h     -2.47053970    -1.69213170    -0.26003809
 h     -3.26546491    -0.20936009     0.38940241
 h     -2.70759142    -0.45086126    -1.40032489
 h     -1.66462390     1.49558663     1.44551173
          17

 c      1.06539668    -0.54845620    -0.17667873
 c     -0.22254221    -1.03356398     0.23891052
 c     -1.21723634    -0.20672774     0.06162250
 c     -1.11955304     1.15578796     0.55030484
 c      0.33366233     1.56991259     0.17400065
 c      1.17055055     0.88980306    -0.87630920
 h     -0.32361278    -2.00674909     0.67283424
 h     -1.90451986     1.89343672     0.05320596
 h      0.76939603     2.39362395     0.63461826
 h      1.45621488     1.00838349    -1.98965251
 o      2.29041647    -0.93535239     0.34219537
 h      3.08325385    -0.38138297    -0.25941073
 c     -2.49737263    -0.75876962    -0.39404369
 h     -2.49906801    -1.77237353    -0.16744821
 h     -3.31148489    -0.18473150     0.39163643
 h     -2.75516124    -0.46415268    -1.42762369
 h     -1.71493771     1.55095039     1.45467430
          17

 c      1.07276110    -0.53931192    -0.16075235
 c     -0.22158858    -1.03204744     0.22674638
 c     -1.23441599    -0.20438905     0.06144171
 c     -1.12202331     1.16605248     0.54408522
 c      0.34409399     1.57255241     0.18278731
 c      1.19333022     0.89072337    -0.87764363
 h     -0.35612870    -2.05635735     0.64380939
 h     -1.94021220     1.93595804     0.05630066
 h      0.73463900     2.38763875     0.64783648
 h      1.50623354     0.97323924    -1.98360072
 o      2.29371468    -0.93845263     0.32841643
 h      3.06873988    -0.37361435    -0.23608570
 c     -2.50654136    -0.77249165    -0.38716154
 h     -2.53170921    -1.87424206    -0.07636601
 h     -3.34417941    -0.17588219     0.37199094
 h     -2.80183656    -0.47951666    -1.45323013
 h     -1.74853250     1.59125954     1.46696948
          17

 c      1.08184372    -0.52791387    -0.14438910
 c     -0.21725811    -1.03209809     0.21465756
 c     -1.25454797    -0.20176042     0.06183840
 c     -1.12480415     1.17838042     0.53681531
 c      0.35452075     1.57346618     0.18809856
 c      1.21299065     0.89001587    -0.87584692
 h     -0.38722059    -2.10274092     0.60568510
 h     -1.95556499     1.96607082     0.05333965
 h      0.70864215     2.41230259     0.66863770
 h      1.56164144     0.94453967    -1.95792751
 o      2.29700368    -0.94068982     0.31260981
 h      3.02849001    -0.38504315    -0.19326305
 c     -2.51840300    -0.78532814    -0.37797531
 h     -2.56704359    -1.96498615     0.00441765
 h     -3.36186791    -0.18344796     0.33153609
 h     -2.84392944    -0.50107457    -1.46814829
 h     -1.76156846     1.61382985     1.47649956
          17

 c      1.09236229    -0.51437920    -0.12797773
 c     -0.21052962    -1.03387464     0.20283122
 c     -1.27658203    -0.19923205     0.06288781
 c     -1.12820791     1.19265495     0.52868738
 c      0.36507700     1.57307301     0.19006438
 c      1.22929607     0.88772010    -0.87042931
 h     -0.41383950    -2.13629507     0.55632995
 h     -1.94884145     1.98211940     0.04513268
 h      0.68985991     2.46233810     0.69388259
 h      1.62268378     0.92347795    -1.91576077
 o      2.29988481    -0.94247441     0.29537613
 h      2.97162307    -0.40985973    -0.13788790
 c     -2.53335820    -0.79832261    -0.36670569
 h     -2.60321703    -2.02887404     0.06933655
 h     -3.36497408    -0.20679104     0.27334815
 h     -2.87851945    -0.53117140    -1.46744413
 h     -1.75245632     1.61777632     1.48028059
          17

 c      1.10390625    -0.49887105    -0.11187924
 c     -0.20245152    -1.03711506     0.19128608
 c     -1.29933666    -0.19724030     0.06465254
 c     -1.13228957     1.20851375     0.51976863
 c      0.37613702     1.57256382     0.18929959
 c      1.24199795     0.88391022    -0.86084863
 h     -0.43336060    -2.15187121     0.49577896
 h     -1.92027288     1.98420509     0.03188263
 h      0.67378814     2.52320717     0.71535105
 h      1.69058962     0.91115295    -1.86197115
 o      2.30119552    -0.94487569     0.27778608
 h      2.92043368    -0.43176305    -0.08444118
 c     -2.55142832    -0.81200531    -0.35372264
 h     -2.63864517    -2.05980369     0.11572777
 h     -3.35703668    -0.24320726     0.20311772
 h     -2.90363824    -0.57079567    -1.45000760
 h     -1.72145293     1.60372443     1.47766720
          17

 c      1.11596750    -0.48160860    -0.09641603
 c     -0.19402661    -1.04125448     0.17992968
 c     -1.32164863    -0.19617978     0.06716073
 c     -1.13680678     1.22535789     0.51001494
 c      0.38794104     1.57308773     0.18643950
 c      1.25088359     0.87871142    -0.84665088
 h     -0.44387755    -2.14841901     0.42557672
 h     -1.87226902     1.97438841     0.01307097
 h      0.65719718     2.58064577     0.72538198
 h      1.76716538     0.90842089    -1.80157364
 o      2.29899460    -0.94971108     0.26123227
 h      2.91027543    -0.42244771    -0.05262999
 c     -2.57201541    -0.82695298    -0.33955592
 h     -2.67208617    -2.05613438     0.14263431
 h     -3.34702386    -0.28614363     0.13031079
 h     -2.91831045    -0.61996506    -1.41828039
 h     -1.67061965     1.57374510     1.47031059
          17

 c      1.12797804    -0.46286972    -0.08187988
 c     -0.18613510    -1.04548298     0.16860052
 c     -1.34248907    -0.19635707     0.07039698
 c     -1.14112770     1.24229460     0.49927777
 c      0.40049640     1.57538920     0.18193979
 c      1.25588960     0.87233226    -0.82768793
 h     -0.44445895    -2.12891794     0.34823637
 h     -1.81014497     1.95743400    -0.01296977
 h      0.63906858     2.62502515     0.71931780
 h      1.85349506     0.91574376    -1.73726301
 o      2.29296678    -0.95759866     0.24601699
 h      2.95131632    -0.37279298    -0.04476034
 c     -2.59370750    -0.84405458    -0.32484405
 h     -2.70256793    -2.01886813     0.15027666
 h     -3.35131629    -0.32363421     0.06811604
 h     -2.92261001    -0.67797552    -1.37825422
 h     -1.60400938     1.53143027     1.46257633
          17

 c      1.13935752    -0.44300768    -0.06852091
 c     -0.17946297    -1.04873808     0.15711311
 c     -1.36103360    -0.19797359     0.07430186
 c     -1.14420668     1.25809873     0.48736382
 c      0.41361441     1.57982374     0.17609465
 c      1.25727049     0.86510096    -0.80428665
 h     -0.43542665    -2.10067287     0.26674220
 h     -1.74262798     1.94150552    -0.04960108
 h      0.61992842     2.65130518     0.69529337
 h      1.94809496     0.93301371    -1.66766572
 o      2.28546465    -0.96687887     0.23122602
 h      3.01166846    -0.31019792    -0.04372627
 c     -2.61473789    -0.86411696    -0.30994723
 h     -2.72938361    -1.95236580     0.14043403
 h     -3.38812255    -0.34207669     0.02812397
 h     -2.91770837    -0.74358602    -1.33920322
 h     -1.52742673     1.48165889     1.46152705
          17

 c      1.14957807    -0.42249862    -0.05650420
 c     -0.17444737    -1.04973932     0.14532852
 c     -1.37667869    -0.20113102     0.07877573
 c     -1.14486592     1.27141283     0.47421340
 c      0.42694628     1.58644185     0.16909179
 c      1.25571272     0.85748724    -0.77719720
 h     -0.41840852    -2.07490609     0.18379644
 h     -1.68015967     1.93679396    -0.10128330
 h      0.60118775     2.65814875     0.65355343
 h      2.04602835     0.95936781    -1.58826527
 o      2.27858369    -0.97601386     0.21629199
 h      3.06283168    -0.26011520    -0.03824260
 c     -2.63445803    -0.88652120    -0.29450132
 h     -2.75241468    -1.86816593     0.11825895
 h     -3.46020292    -0.33807043     0.01133534
 h     -2.90560946    -0.81524857    -1.31188706
 h     -1.44687160     1.42952320     1.47437083
          17

 c      1.15821266    -0.40198040    -0.04587794
 c     -0.17131977    -1.04727283     0.13323339
 c     -1.38902934    -0.20586090     0.08368643
 c     -1.14242392     1.28132471     0.46005903
 c      0.44000241     1.59501671     0.16102548
 c      1.25226557     0.85011139    -0.74736068
 h     -0.39554689    -2.06338169     0.10086320
 h     -1.62969828     1.94991565    -0.16966060
 h      0.58477868     2.64777248     0.59617818
 h      2.13996779     0.99313545    -1.49434528
 o      2.27337303    -0.98427723     0.20111864
 h      3.09157883    -0.23472706    -0.02506714
 c     -2.65371778    -0.90825259    -0.27821557
 h     -2.77334539    -1.79289287     0.09611472
 h     -3.55043093    -0.32152101     0.00946730
 h     -2.88819757    -0.89137939    -1.30417604
 h     -1.36635493     1.37899308     1.50273126
          17

 c      1.16495349    -0.38225657    -0.03656545
 c     -0.17024454    -1.04078249     0.12093598
 c     -1.39789150    -0.21214673     0.08888094
 c     -1.13700369     1.28781521     0.44526809
 c      0.45216039     1.60499208     0.15187421
 c      1.24815630     0.84372417    -0.71570465
 h     -0.36785587    -2.07146369     0.01812001
 h     -1.59096092     1.97844865    -0.24869820
 h      0.57296557     2.62684867     0.52720970
 h      2.22225718     1.03206804    -1.38336389
 o      2.27024068    -0.99140048     0.18579567
 h      3.09339693    -0.23849581    -0.00444242
 c     -2.67344850    -0.92452979    -0.26216885
 h     -2.79711007    -1.77135702     0.09523604
 h     -3.63838454    -0.30480279     0.01386470
 h     -2.86617035    -0.97041634    -1.31612155
 h     -1.28783603     1.33294045     1.53950901
          17

 c      1.16959789    -0.36427534    -0.02837672
 c     -0.17137355    -1.03074654     0.10852143
 c     -1.40324698    -0.21989632     0.09419772
 c     -1.12908180     1.29146305     0.43010448
 c      0.46267313     1.61540870     0.14149926
 c      1.24462815     0.83915234    -0.68305868
 h     -0.33462790    -2.09371999    -0.06390066
 h     -1.55955407     2.01344798    -0.32647130
 h      0.56814800     2.60769422     0.45259704
 h      2.28654213     1.07373217    -1.25562012
 o      2.26921892    -0.99734882     0.17047131
 h      3.06842394    -0.27177123     0.02205197
 c     -2.69420383    -0.93257676    -0.24772231
 h     -2.82741880    -1.82894884     0.12903671
 h     -3.71025847    -0.29614412     0.01892704
 h     -2.83931916    -1.05044061    -1.33964950
 h     -1.21304365     1.29399458     1.57319577
          17

 c      1.17201865    -0.34908070    -0.02104178
 c     -0.17472220    -1.01833571     0.09593122
 c     -1.40522479    -0.22890871     0.09947309
 c     -1.11899717     1.29289965     0.41472484
 c      0.47070799     1.62506827     0.12976622
 c      1.24285111     0.83720741    -0.65013979
 h     -0.29496889    -2.11797633    -0.14295072
 h     -1.53169227     2.04580320    -0.39144594
 h      0.57240886     2.60658862     0.37875813
 h      2.32859608     1.11587502    -1.11384832
 o      2.26996886    -1.00233237     0.15532979
 h      3.02159876    -0.33064863     0.05196713
 c     -2.71667270    -0.93505707    -0.23457200
 h     -2.85986660    -1.93166087     0.18511833
 h     -3.75861999    -0.29950461     0.02151778
 h     -2.80778738    -1.12883817    -1.36319395
 h     -1.14430281     1.26465439     1.59390823
          17

 c      1.17214801    -0.33771484    -0.01427345
 c     -0.18005212    -1.00480764     0.08300029
 c     -1.40411927    -0.23890506     0.10454121
 c     -1.10686997     1.29259361     0.39923881
 c      0.47543854     1.63330156     0.11681640
 c      1.24387609     0.83855263    -0.61753831
 h     -0.24931479    -2.13246862    -0.21561381
 h     -1.50564794     2.06923769    -0.43583005
 h      0.58663775     2.63485101     0.30939410
 h      2.34675020     1.15667533    -0.96253761
 o      2.27150090    -1.00706338     0.14060589
 h      2.96722322    -0.40291370     0.08184481
 c     -2.74119452    -0.93577812    -0.22201462
 h     -2.88873033    -2.03538131     0.24586304
 h     -3.78028457    -0.31604724     0.02003059
 h     -2.77278360    -1.20252397    -1.37620287
 h     -1.08414298     1.24693125     1.59581374
          17

 c      1.17000375    -0.33105400    -0.00785781
 c     -0.18687676    -0.99120317     0.06954668
 c     -1.40040066    -0.24955552     0.10924137
 c     -1.09270943     1.29087033     0.38372025
 c      0.47616006     1.64083473     0.10316991
 c      1.24857058     0.84355181    -0.58566477
 h     -0.19955802    -2.12949573    -0.27853805
 h     -1.48133013     2.08032293    -0.45563551
 h      0.60964684     2.68845935     0.24409321
 h      2.34236512     1.19492809    -0.80728254
 o      2.27170460    -1.01315605     0.12654840
 h      2.93635714    -0.46188123     0.10792723
 c     -2.76742369    -0.93703417    -0.20980691
 h     -2.91151963    -2.11606971     0.30139035
 h     -3.77560138    -0.34486032     0.01397223
 h     -2.73649685    -1.26850332    -1.37142084
 h     -1.03480335     1.24215661     1.57695494
          17

 c      1.16574235    -0.32960413    -0.00173939
 c     -0.19453312    -0.97831666     0.05542196
 c     -1.39469121    -0.26047791     0.11343198
 c     -1.07651949     1.28796373     0.36819354
 c      0.47237695     1.64943746     0.08941493
 c      1.25747430     0.85217791    -0.55466747
 h     -0.14849891    -2.10583831    -0.32920560
 h     -1.45975670     2.07787691    -0.44991582
 h      0.63824908     2.75134267     0.18124446
 h      2.32041560     1.23029405    -0.65411684
 o      2.26818624    -1.02237615     0.11321785
 h      2.96358602    -0.47889138     0.12959132
 c     -2.79439010    -0.94010276    -0.19796378
 h     -2.92789709    -2.16387826     0.34746159
 h     -3.74940664    -0.38253615     0.00398184
 h     -2.70166483    -1.32432527    -1.34528753
 h     -0.99799563     1.25097562     1.53865469
          17

 c      1.15968135    -0.33333671     0.00395045
 c     -0.20226484    -0.96672735     0.04052951
 c     -1.38771843    -0.27123408     0.11700834
 c     -1.05836010     1.28402191     0.35261476
 c      0.46385991     1.66079783     0.07588107
 c      1.27061419     0.86401930    -0.52438538
 h     -0.09932009    -2.06231689    -0.36630712
 h     -1.44290238     2.06280705    -0.42045254
 h      0.66827846     2.80716438     0.12063079
 h      2.28979194     1.26366781    -0.50855039
 o      2.26152845    -1.03409892     0.10052309
 h      3.03593718    -0.46437399     0.14886845
 c     -2.82047253    -0.94599740    -0.18656371
 h     -2.93841087    -2.17538570     0.38246343
 h     -3.71340776    -0.42178468    -0.00785977
 h     -2.67112194    -1.36837662    -1.29763793
 h     -0.97479277     1.27337516     1.48547130
          17

 c      1.15227096    -0.34165909     0.00893488
 c     -0.20929092    -0.95678624     0.02484884
 c     -1.38025630    -0.28133432     0.11991882
 c     -1.03836188     1.27904339     0.33686056
 c      0.45071865     1.67588448     0.06255317
 c      1.28746222     0.87837380    -0.49439553
 h     -0.05514782    -2.00373115    -0.39006731
 h     -1.43395270     2.03861265    -0.37213248
 h      0.69552673     2.84535369     0.06339411
 h      2.26217490     1.29714246    -0.37428102
 o      2.25408067    -1.04656602     0.08855761
 h      3.11262045    -0.44767036     0.16486209
 c     -2.84338793    -0.95583249    -0.17564272
 h     -2.94391462    -2.15004144     0.40603673
 h     -3.68775450    -0.45034330    -0.01800005
 h     -2.64732997    -1.40021589    -1.23167899
 h     -0.96550536     1.30871725     1.42569557
          17

 c      1.14406606    -0.35351509     0.01287449
 c     -0.21488700    -0.94854177     0.00847895
 c     -1.37305129    -0.29025854     0.12217416
 c     -1.01669104     1.27276286     0.32076904
 c      0.43347478     1.69487718     0.04912429
 c      1.30715924     0.89446099    -0.46412852
 h     -0.01851884    -1.93931987    -0.40270825
 h     -1.43781726     2.01216762    -0.31346379
 h      0.71617688     2.86124777     0.01119570
 h      2.24825442     1.33286291    -0.25242892
 o      2.24728860    -1.05885785     0.07747431
 h      3.16755031    -0.44507652     0.17550323
 c     -2.86092037    -0.97049686    -0.16496240
 h     -2.94534459    -2.08941116     0.41886738
 h     -3.69360845    -0.45495006    -0.02325191
 h     -2.63174340    -1.42117203    -1.15469265
 h     -0.96962045     1.35592081     1.37126548
          17

 c      1.13570770    -0.36754835     0.01546048
 c     -0.21849765    -0.94167353    -0.00832525
 c     -1.36673673    -0.29750067     0.12384381
 c     -0.99351741     1.26465243     0.30429656
 c      0.41306600     1.71731007     0.03511318
 c      1.32888963     0.91168848    -0.43293151
 h      0.00929903    -1.88283645    -0.40876478
 h     -1.46105226     1.99301594    -0.25538770
 h      0.72700998     2.85491686    -0.03438910
 h      2.25284005     1.37109622    -0.14262224
 o      2.24168920    -1.07074339     0.06736320
 h      3.18949318    -0.46197814     0.17940835
 c     -2.87264311    -0.98946745    -0.15368075
 h     -2.94370820    -1.99864157     0.42359964
 h     -3.73378655    -0.43298077    -0.02435338
 h     -2.62395287    -1.43522309    -1.07922531
 h     -0.98600579     1.41373429     1.33456162
          17

 c      1.12788849    -0.38228043     0.01647925
 c     -0.21981311    -0.93563358    -0.02520978
 c     -1.36176968    -0.30262865     0.12503416
 c     -0.96921085     1.25438306     0.28770285
 c      0.39074088     1.74222563     0.02001401
 c      1.35205533     0.92977080    -0.40007955
 h      0.02854722    -1.84996776    -0.41419467
 h     -1.50895843     1.98811794    -0.20624610
 h      0.72573906     2.83071767    -0.07224889
 h      2.27343568     1.40938804    -0.04503470
 o      2.23736425    -1.08230953     0.05824205
 h      3.17494395    -0.49871767     0.17599348
 c     -2.88019255    -1.01012774    -0.14065926
 h     -2.94039763    -1.89081179     0.42767389
 h     -3.78951436    -0.39582035    -0.02552796
 h     -2.62120856    -1.44923528    -1.02254667
 h     -1.01308685     1.48029184     1.32108691
          17

 c      1.12128819    -0.39628100     0.01583143
 c     -0.21869682    -0.93016725    -0.04195204
 c     -1.35840225    -0.30533380     0.12585191
 c     -0.94486025     1.24255739     0.27151170
 c      0.36786389     1.76825598     0.00344500
 c      1.37614484     0.94861769    -0.36487454
 h      0.03968061    -1.85118759    -0.42330641
 h     -1.57972113     1.99456371    -0.16665066
 h      0.71168262     2.79784225    -0.10207813
 h      2.30340185     1.44382703     0.03899929
 o      2.23410332    -1.09383013     0.05005956
 h      3.12567004    -0.55257180     0.16543914
 c     -2.88542923    -1.02834627    -0.12584254
 h     -2.93779124    -1.79368438     0.44890388
 h     -3.83958105    -0.35783726    -0.03037506
 h     -2.62004512    -1.47029017    -0.99970921
 h     -1.04827933     1.55173902     1.32485191
          17

 c      1.11650632    -0.40832285     0.01352002
 c     -0.21503684    -0.92582945    -0.05868396
 c     -1.35666466    -0.30545019     0.12636356
 c     -0.92238810     1.23058671     0.25631952
 c      0.34568363     1.79366152    -0.01474352
 c      1.40057388     0.96815907    -0.32680120
 h      0.04140238    -1.88471627    -0.43572397
 h     -1.66313367     2.00122714    -0.13216562
 h      0.68658240     2.77094242    -0.12472683
 h      2.33583438     1.47089773     0.10783020
 o      2.23123578    -1.10583263     0.04267277
 h      3.05144061    -0.61637006     0.14910335
 c     -2.88923893    -1.04000755    -0.11137908
 h     -2.93895050    -1.74426135     0.51553839
 h     -3.87082276    -0.32896056    -0.04025848
 h     -2.62002553    -1.50045962    -1.01172934
 h     -1.08756321     1.62220810     1.33346865
          17

 c      1.11401692    -0.41749402     0.00962758
 c     -0.20881066    -0.92377861    -0.07578290
 c     -1.35634988    -0.30295939     0.12656767
 c     -0.90389915     1.21979389     0.24264341
 c      0.32519381     1.81655351    -0.03444670
 c      1.42465231     0.98825851    -0.28562463
 h      0.03118950    -1.93825526    -0.44738718
 h     -1.74657799     1.99749921    -0.09920597
 h      0.65440044     2.76789968    -0.14215956
 h      2.36559997     1.48845782     0.16042424
 o      2.22710069    -1.11936635     0.03578703
 h      2.97843000    -0.67381561     0.13056773
 c     -2.89177647    -1.04459494    -0.09907402
 h     -2.94473042    -1.74782939     0.63527723
 h     -3.87738235    -0.31413091    -0.05496573
 h     -2.62443621    -1.53577975    -1.04428610
 h     -1.12646568     1.68582291     1.33598265
          17

 c      1.11414590    -0.42322434     0.00429843
 c     -0.20030064    -0.92509729    -0.09357437
 c     -1.35702761    -0.29802209     0.12639179
 c     -0.89107786     1.21092305     0.23082955
 c      0.30728113     1.83563046    -0.05541422
 c      1.44760465     1.00871008    -0.24141422
 h      0.00761049    -1.99682695    -0.45397033
 h     -1.82012557     1.97767253    -0.06676374
 h      0.61830882     2.80091370    -0.15633752
 h      2.38993853     1.49593879     0.19687384
 o      2.21891184    -1.13607014     0.02896198
 h      2.95151251    -0.69834998     0.11566022
 c     -2.89302820    -1.04518824    -0.08790213
 h     -2.95303619    -1.77214318     0.77768114
 h     -3.85809659    -0.31472582    -0.07354095
 h     -2.63684922    -1.57040103    -1.07909621
 h     -1.16129186     1.73823438     1.32581529
          17

 c      1.11704556    -0.42522316    -0.00226780
 c     -0.19016642    -0.93037208    -0.11217651
 c     -1.35810271    -0.29100338     0.12571195
 c     -0.88501831     1.20420322     0.22104231
 c      0.29297570     1.85100576    -0.07739808
 c      1.46855976     1.02926229    -0.19453272
 h     -0.02863102    -2.04815119    -0.45281175
 h     -1.87756820     1.94036983    -0.03560848
 h      0.57714988     2.86618913    -0.16783689
 h      2.40862496     1.49433922     0.21863103
 o      2.20578734    -1.15645663     0.02200946
 h      2.98671875    -0.68101305     0.10623583
 c     -2.89282892    -1.04440306    -0.07642902
 h     -2.96183348    -1.79138553     0.91132365
 h     -3.81536883    -0.32947423    -0.09459372
 h     -2.65883761    -1.59970077    -1.10219357
 h     -1.18953376     1.77676435     1.30022293
          17

 c      1.12267754    -0.42341780    -0.00982957
 c     -0.17931658    -0.93963848    -0.13150099
 c     -1.35889432    -0.28243705     0.12437642
 c     -0.88624201     1.19957467     0.21328419
 c      0.28325772     1.86393242    -0.10014008
 c      1.48653675     1.04962030    -0.14559642
 h     -0.07507774    -2.08408854    -0.44308103
 h     -1.91574422     1.88694774    -0.00754920
 h      0.52717979     2.94651930    -0.17626693
 h      2.42411670     1.48616160     0.22847954
 o      2.19047147    -1.17888525     0.01514733
 h      3.04395183    -0.64705276     0.09779692
 c     -2.89074703    -1.04365021    -0.06398198
 h     -2.97005500    -1.79475968     1.01913686
 h     -3.75577415    -0.35397138    -0.11651348
 h     -2.68994017    -1.62104500    -1.10529168
 h     -1.20968968     1.80001586     1.25931833
          17

 c      1.13081787    -0.41796230    -0.01813449
 c     -0.16869064    -0.95246019    -0.15130178
 c     -1.35872818    -0.27295789     0.12222809
 c     -0.89470666     1.19685137     0.20738831
 c      0.27863130     1.87575910    -0.12327511
 c      1.50050242     1.06943914    -0.09538457
 h     -0.12823116    -2.10053467    -0.42539582
 h     -1.93402552     1.82051588     0.01482381
 h      0.46636539     3.02300259    -0.18157225
 h      2.44131499     1.47503065     0.23003883
 o      2.17546601    -1.20176298     0.00852723
 h      3.08745399    -0.62023754     0.08704377
 c     -2.88597544    -1.04389754    -0.05028976
 h     -2.97721943    -1.77908775     1.09354411
 h     -3.69135623    -0.37935843    -0.13799280
 h     -2.72825799    -1.63365777    -1.08470328
 h     -1.22103053     1.80771208     1.20573348
          17

 c      1.14105371    -0.40925656    -0.02694390
 c     -0.15908759    -0.96798329    -0.17121812
 c     -1.35701073    -0.26325095     0.11912420
 c     -0.90978351     1.19574503     0.20297767
 c      0.27899105     1.88733391    -0.14631777
 c      1.50955066     1.08838893    -0.04470402
 h     -0.18412113    -2.09737924    -0.40150232
 h     -1.93459311     1.74568598     0.02811321
 h      0.39574055     3.08187670    -0.18441510
 h      2.46586682     1.46463852     0.22665837
 o      2.16198142    -1.22416074     0.00216098
 h      3.10183756    -0.61251473     0.07308180
 c     -2.87741601    -1.04606334    -0.03505538
 h     -2.98307298    -1.74411849     1.13142771
 h     -3.63869950    -0.39250420    -0.15881139
 h     -2.77089354    -1.63858992    -1.04057079
 h     -1.22357617     1.80102551     1.14501383
          17

 c      1.15279506    -0.39793528    -0.03604464
 c     -0.15107343    -0.98493496    -0.19080697
 c     -1.35326824    -0.25402652     0.11495271
 c     -0.93020416     1.19575469     0.19940313
 c      0.28373871     1.89897099    -0.16871582
 c      1.51322702     1.10628508     0.00574913
 h     -0.23883277    -2.07898219    -0.37406113
 h     -1.92359726     1.66879397     0.02803673
 h      0.31859027     3.11527590    -0.18591292
 h      2.50056879     1.45717079     0.22015506
 o      2.15049230    -1.24550255    -0.00399797
 h      3.08308273    -0.62895152     0.05613886
 c     -2.86435322    -1.05060927    -0.01777582
 h     -2.98737220    -1.69088712     1.13198308
 h     -3.61090980    -0.38217882    -0.17967759
 h     -2.81427803    -1.63907993    -0.97699644
 h     -1.21835951     1.78341514     1.08650018
          17

 c      1.16531610    -0.38482386    -0.04525209
 c     -0.14493998    -1.00162679    -0.20958521
 c     -1.34716165    -0.24600400     0.10964365
 c     -0.95402770     1.19603428     0.19571991
 c      0.29196042     1.91059901    -0.18991163
 c      1.51179389     1.12315691     0.05542601
 h     -0.28920279    -2.05465464    -0.34631194
 h     -1.91250257     1.59803096     0.00957811
 h      0.23942408     3.12018614    -0.18735124
 h      2.54232158     1.45248876     0.21069465
 o      2.14106526    -1.26539236    -0.01001604
 h      3.03331932    -0.67073691     0.03694501
 c     -2.84732079    -1.05667519     0.00210617
 h     -2.98982756    -1.62166145     1.09684034
 h     -3.60674147    -0.34892885    -0.19994506
 h     -2.85477411    -1.64104256    -0.90263997
 h     -1.20776794     1.76140798     1.04366585
          17

 c      1.17781646    -0.37085596    -0.05440566
 c     -0.14070098    -1.01612569    -0.22710568
 c     -1.33849915    -0.23988727     0.10317147
 c     -0.97892679     1.19555369     0.19089405
 c      0.30260033     1.92187318    -0.20938660
 c      1.50613963     1.13916439     0.10383348
 h     -0.33352006    -2.03734763    -0.32134137
 h     -1.91656166     1.54215422    -0.03218564
 h      0.16320117     3.09776601    -0.19001204
 h      2.58305436     1.44900838     0.19813210
 o      2.13333583    -1.28366186    -0.01597518
 h      2.96128530    -0.73479827     0.01663656
 c     -2.82774472    -1.06209006     0.02482734
 h     -2.99044814    -1.54103574     1.03275381
 h     -3.61315726    -0.30428887    -0.21653458
 h     -2.88977685    -1.65265613    -0.83005873
 h     -1.19506371     1.74327058     1.03109470
          17

 c      1.18950356    -0.35695631    -0.06335825
 c     -0.13817566    -1.02677482    -0.24305475
 c     -1.32725059    -0.23632345     0.09554947
 c     -1.00318761     1.19382869     0.18436513
 c      0.31462063     1.93219397    -0.22668216
 c      1.49741218     1.15445095     0.15044079
 h     -0.37127756    -2.03830252    -0.30108183
 h     -1.94594000     1.50668370    -0.09979752
 h      0.09456135     3.05343542    -0.19506037
 h      2.61364222     1.44521995     0.18326703
 o      2.12614170    -1.30064091    -0.02197902
 h      2.88812376    -0.81002006    -0.00319313
 c     -2.80676697    -1.06424022     0.04948847
 h     -2.99093478    -1.45850941     0.95862501
 h     -3.61681009    -0.26097785    -0.22606851
 h     -2.91851577    -1.68134010    -0.77097905
 h     -1.18240959     1.73361982     1.05573108
          17

 c      1.19970312    -0.34392737    -0.07196216
 c     -0.13717649    -1.03285213    -0.25728968
 c     -1.31356753    -0.23583865     0.08682793
 c     -1.02668055     1.19150488     0.17637790
 c      0.32714388     1.94067147    -0.24140529
 c      1.48668716     1.16906081     0.19467058
 h     -0.40145559    -2.05988142    -0.28599672
 h     -1.99547614     1.49080664    -0.19007778
 h      0.03679820     2.99730384    -0.20342227
 h      2.62712579     1.44050155     0.16799786
 o      2.11708146    -1.31744190    -0.02813358
 h      2.85392306    -0.87333542    -0.02088235
 c     -2.78460427    -1.06073852     0.07273147
 h     -2.99790643    -1.39116430     0.91525797
 h     -3.60921537    -0.22765039    -0.22661170
 h     -2.94106393    -1.72851171    -0.72869255
 h     -1.16980111     1.72905350     1.10969571
          17

 c      1.20797825    -0.33239403    -0.08005694
 c     -0.13762783    -1.03468059    -0.26977549
 c     -1.29779069    -0.23876263     0.07709215
 c     -1.05032366     1.18980935     0.16751656
 c      0.33955818     1.94616359    -0.25323397
 c      1.47478635     1.18293248     0.23594534
 h     -0.42139911    -2.09440520    -0.27589126
 h     -2.04876100     1.48954841    -0.29380652
 h     -0.00923819     2.94367802    -0.21568637
 h      2.61995981     1.43519051     0.15478221
 o      2.10409798    -1.33489830    -0.03447203
 h      2.89183857    -0.90704813    -0.03598845
 c     -2.76078555    -1.05034669     0.09002210
 h     -3.02240704    -1.35482403     0.94889498
 h     -3.58628831    -0.20872839    -0.21793971
 h     -2.95649445    -1.78785102    -0.69660651
 h     -1.15688819     1.72186950     1.17549729
          17

 c      1.21415664    -0.32281928    -0.08746540
 c     -0.13947166    -1.03311011    -0.28052042
 c     -1.28041632    -0.24516269     0.06644776
 c     -1.07489981     1.18969348     0.15818189
 c      0.35150633     1.94757709    -0.26192160
 c      1.46221793     1.19591445     0.27374301
 h     -0.42795286    -2.13013045    -0.27069658
 h     -2.09026291     1.49766493    -0.39974836
 h     -0.04514318     2.90745647    -0.23220314
 h      2.59216728     1.43038733     0.14602114
 o      2.08875853    -1.35179025    -0.04097820
 h      2.97596182    -0.92702446    -0.04893181
 c     -2.73574427    -1.03442522     0.10147482
 h     -3.06268988    -1.34210456     1.04849464
 h     -3.54710331    -0.20530253    -0.20127631
 h     -2.96282165    -1.84942881    -0.66491747
 h     -1.14444139     1.70600596     1.23627809
          17

 c      1.21822938    -0.31554096    -0.09400258
 c     -0.14248599    -1.02904050    -0.28957338
 c     -1.26207397    -0.25480930     0.05503353
 c     -1.10061893     1.19155938     0.14850212
 c      0.36264389     1.94444224    -0.26729283
 c      1.44919022     1.20776246     0.30764944
 h     -0.41905452    -2.15691987    -0.27053519
 h     -2.11065260     1.51117292    -0.49819269
 h     -0.07243507     2.89713424    -0.25339859
 h      2.54735005     1.42776630     0.14359957
 o      2.07374823    -1.36662924    -0.04767516
 h      3.06175744    -0.95398440    -0.05955699
 c     -2.71085509    -1.01547278     0.11058271
 h     -3.10334724    -1.33515721     1.16583459
 h     -3.49346371    -0.21568636    -0.17881619
 h     -2.95810302    -1.90387673    -0.62597977
 h     -1.13410142     1.67883229     1.28039145
          17

 c      1.22024641    -0.31078805    -0.09948946
 c     -0.14618432    -1.02326003    -0.29704768
 c     -1.24353702    -0.26717230     0.04305471
 c     -1.12722106     1.19536208     0.13842807
 c      0.37234190     1.93726713    -0.26925965
 c      1.43561886     1.21813735     0.33740665
 h     -0.39427550    -2.16829778    -0.27551144
 h     -2.10608820     1.52730337    -0.58190368
 h     -0.08939091     2.91027945    -0.27976966
 h      2.49287716     1.42947946     0.14852537
 o      2.06056026    -1.37875806    -0.05459764
 h      3.12342613    -0.99590086    -0.06754464
 c     -2.68686275    -0.99547895     0.11977034
 h     -3.13250441    -1.32383387     1.26951262
 h     -3.43057323    -0.23495393    -0.15360972
 h     -2.94120678    -1.94414339    -0.57557149
 h     -1.12783459     1.64037318     1.30114798
          17

 c      1.22027563    -0.30868165    -0.10376510
 c     -0.14979891    -1.01644026    -0.30313677
 c     -1.22573297    -0.28143690     0.03079049
 c     -1.15414786     1.20076291     0.12781175
 c      0.37970855     1.92722860    -0.26787022
 c      1.42114295     1.22662098     0.36294590
 h     -0.35463741    -2.16154594    -0.28558114
 h     -2.07646775     1.54417446    -0.64591594
 h     -0.09142920     2.93683263    -0.31132055
 h      2.43967677     1.43805625     0.16067698
 o      2.04977398    -1.38802772    -0.06177196
 h      3.14985357    -1.05325172    -0.07270426
 c     -2.66352911    -0.97610340     0.13026376
 h     -3.14458267    -1.30428249     1.34647886
 h     -3.36824234    -0.25375374    -0.12996555
 h     -2.91205343    -1.96586589    -0.51244924
 h     -1.12762970     1.59237601     1.29561429
          17

 c      1.21840112    -0.30921986    -0.10669471
 c     -0.15231018    -1.00912779    -0.30811264
 c     -1.20973309    -0.29655489     0.01857575
 c     -1.18064205     1.20722907     0.11643451
 c      0.38385480     1.91560471    -0.26333149
 c      1.40529542     1.23276154     0.38436823
 h     -0.30228487    -2.13759601    -0.30052013
 h     -2.02448167     1.56063490    -0.68742237
 h     -0.07409341     2.96553114    -0.34716941
 h      2.39995938     1.45598483     0.17903827
 o      2.04152035    -1.39453118    -0.06921451
 h      3.13732330    -1.12343814    -0.07496647
 c     -2.63995109    -0.95891361     0.14285316
 h     -3.13742647    -1.27526674     1.39231527
 h     -3.32004048    -0.25907224    -0.11334531
 h     -2.87159608    -1.96739601    -0.43770273
 h     -1.13532527     1.53785950     1.26414884
          17

 c      1.21473868    -0.31226357    -0.10817177
 c     -0.15253445    -1.00167263    -0.31230554
 c     -1.19668305    -0.31134460     0.00676572
 c     -1.20577384     1.21407415     0.10399970
 c      0.38408930     1.90345261    -0.25598348
 c      1.38793784     1.23616572     0.40184471
 h     -0.24015772    -2.10126398    -0.31995592
 h     -1.95561026     1.57644322    -0.70634754
 h     -0.03503556     2.98753539    -0.38569328
 h      2.38172867     1.48465602     0.20281584
 o      2.03562390    -1.39851830    -0.07693209
 h      3.08723036    -1.20217836    -0.07434391
 c     -2.61532436    -0.94490068     0.15812750
 h     -3.11032145    -1.23650546     1.40606664
 h     -3.29637545    -0.24116289    -0.10815832
 h     -2.82178647    -1.95026501    -0.35447802
 h     -1.15242666     1.48102823     1.21106876
          17

 c      1.20945167    -0.31753649    -0.10811473
 c     -0.14929619    -0.99412584    -0.31605829
 c     -1.18765236    -0.32463620    -0.00431832
 c     -1.22841582     1.22045007     0.09012137
 c      0.37998179     1.89153499    -0.24624853
 c      1.36967247     1.23661226     0.41550593
 h     -0.17153208    -2.06132067    -0.34347996
 h     -1.87880776     1.59291433    -0.70693749
 h      0.02561771     2.99717967    -0.42488465
 h      2.38353860     1.52305068     0.23257903
 o      2.03143261    -1.40038566    -0.08492355
 h      3.00871044    -1.28355119    -0.07087413
 c     -2.58978691    -0.93363724     0.17635329
 h     -3.06322576    -1.18814456     1.38855308
 h     -3.29541124    -0.20288545    -0.11445280
 h     -2.76561323    -1.92035834    -0.26805489
 h     -1.17985606     1.42722535     1.14634637
          17

 c      1.20277388    -0.32464494    -0.10645690
 c     -0.14169256    -0.98624947    -0.31966172
 c     -1.18341857    -0.33543665    -0.01445997
 c     -1.24721886     1.22533501     0.07438995
 c      0.37137129     1.88032573    -0.23456727
 c      1.35171143     1.23408256     0.42545703
 h     -0.09938181    -2.02886642    -0.37081799
 h     -1.80700026     1.61399489    -0.69994533
 h      0.10553926     2.99175676    -0.46271873
 h      2.39566344     1.56750860     0.26975385
 o      2.02730430    -1.40063897    -0.09320021
 h      2.92671857    -1.36031170    -0.06428659
 c     -2.56424096    -0.92335870     0.19747868
 h     -2.99689435    -1.13068825     1.34270598
 h     -3.30529805    -0.15758342    -0.12827169
 h     -2.70702411    -1.88906716    -0.18574230
 h     -1.21782635     1.38235753     1.08692786
          17

 c      1.19503172    -0.33309815    -0.10313111
 c     -0.12935436    -0.97780206    -0.32330708
 c     -1.18424499    -0.34305739    -0.02361374
 c     -1.26075610     1.22766632     0.05663055
 c      0.35835892     1.87001059    -0.22132407
 c      1.33532586     1.22867995     0.43186633
 h     -0.02610080    -2.01258891    -0.40183086
 h     -1.75492469     1.64648556    -0.70204184
 h      0.20060596     2.97132532    -0.49750113
 h      2.40623234     1.61297016     0.31508420
 o      2.02032646    -1.39966819    -0.10185042
 h      2.88664498    -1.42734099    -0.05299487
 c     -2.53951379    -0.91192537     0.22108145
 h     -2.91395783    -1.06524961     1.27613127
 h     -3.31394358    -0.11899912    -0.14495501
 h     -2.65016239    -1.87159257    -0.11534446
 h     -1.26633964     1.35123047     1.05288707
          17

 c      1.18663193    -0.34229462    -0.09805409
 c     -0.11256971    -0.96893505    -0.32710298
 c     -1.18972615    -0.34715730    -0.03193877
 c     -1.26808181     1.22685434     0.03717814
 c      0.34128049     1.86049221    -0.20678270
 c      1.32142347     1.22053665     0.43499051
 h      0.04572719    -2.01339635    -0.43607229
 h     -1.73179643     1.69588664    -0.72611872
 h      0.30547266     2.93852406    -0.52817003
 h      2.40590105     1.65445181     0.36786528
 o      2.00887605    -1.39750871    -0.11101316
 h      2.91462997    -1.48597917    -0.03453359
 c     -2.51591326    -0.89787746     0.24568593
 h     -2.82124210    -0.99415626     1.20752846
 h     -3.31372068    -0.09620949    -0.16091661
 h     -2.59784258    -1.87881181    -0.06143126
 h     -1.32593605     1.33556829     1.05421250
          17

 c      1.17802234    -0.35149754    -0.09111717
 c     -0.09225134    -0.96022623    -0.33112808
 c     -1.19876845    -0.34769220    -0.03979429
 c     -1.26935758     1.22340282     0.01664497
 c      0.32065209     1.85146246    -0.19106959
 c      1.31041615     1.20976849     0.43513640
 h      0.11241813    -2.02438846    -0.47232273
 h     -1.73506883     1.75891210    -0.76879135
 h      0.41433309     2.89774501    -0.55437315
 h      2.38925423     1.68787890     0.42614925
 o      1.99531574    -1.39440892    -0.12058876
 h      2.97590889    -1.53578226    -0.01017543
 c     -2.49316152    -0.88120317     0.26780999
 h     -2.73170180    -0.92087946     1.17532721
 h     -3.30120545    -0.09368565    -0.17362525
 h     -2.55097192    -1.90811570    -0.02233773
 h     -1.39649192     1.33399838     1.08093197
          17

 c      1.16970031    -0.35988620    -0.08218692
 c     -0.06981319    -0.95234757    -0.33545596
 c     -1.20971859    -0.34479508    -0.04770903
 c     -1.26563916     1.21869385    -0.00445112
 c      0.29711875     1.84257675    -0.17422821
 c      1.30223932     1.19645640     0.43261974
 h      0.16960381    -2.03605741    -0.50879663
 h     -1.75497887     1.82408480    -0.81515772
 h      0.52149125     2.85326774    -0.57607513
 h      2.35464865     1.71041107     0.48729641
 o      1.98256270    -1.39097511    -0.13030664
 h      3.02902622    -1.57188242     0.01611113
 c     -2.47106148    -0.86332028     0.28344085
 h     -2.65684523    -0.84641640     1.22185240
 h     -3.27596710    -0.11244585    -0.18129904
 h     -2.50972244    -1.94604785     0.00810920
 h     -1.47512465     1.34374496     1.11234527
          17

 c      1.16223115    -0.36665210    -0.07111906
 c     -0.04699081    -0.94579793    -0.34016463
 c     -1.22060054    -0.33865243    -0.05629947
 c     -1.25820583     1.21420186    -0.02571830
 c      0.27146416     1.83364132    -0.15631227
 c      1.29640107     1.18063395     0.42773982
 h      0.21341942    -2.04078669    -0.54374074
 h     -1.78206314     1.87946579    -0.85194652
 h      0.62125084     2.80733626    -0.59282946
 h      2.30389849     1.72067470     0.54855209
 o      1.97230407    -1.38777236    -0.13993783
 h      3.05322376    -1.59043002     0.04105952
 c     -2.45064541    -0.84622753     0.29330507
 h     -2.59262530    -0.76875811     1.33480265
 h     -3.24024790    -0.15056538    -0.18313374
 h     -2.47433633    -1.97835707     0.03640947
 h     -1.55666965     1.36188445     1.13066808
          17

 c      1.15622888    -0.37108768    -0.05778830
 c     -0.02561915    -0.94083962    -0.34534957
 c     -1.22945119    -0.32945453    -0.06610981
 c     -1.24823219     1.21106290    -0.04686307
 c      0.24464141     1.82465032    -0.13744005
 c      1.29203868     1.16226726     0.42075862
 h      0.24127391    -2.03436508    -0.57582927
 h     -1.80956596     1.91685924    -0.87209919
 h      0.70757109     2.76003127    -0.60347931
 h      2.24213829     1.71911158     0.60766435
 o      1.96539355    -1.38520441    -0.14932427
 h      3.04125271    -1.58971290     0.06262059
 c     -2.43304441    -0.83143396     0.30156041
 h     -2.53096863    -0.69011927     1.46467287
 h     -3.19966640    -0.20298030    -0.17991820
 h     -2.44499961    -1.99528288     0.06706343
 h     -1.63540128     1.38584494     1.12532072
          17

 c      1.15228962    -0.37268222    -0.04213342
 c     -0.00740388    -0.93749615    -0.35111463
 c     -1.23464891    -0.31741358    -0.07750145
 c     -1.23675637     1.21001952    -0.06768271
 c      0.21771611     1.81567370    -0.11777228
 c      1.28801943     1.14123665     0.41187715
 h      0.25203382    -2.01596545    -0.60432334
 h     -1.83299433     1.93188570    -0.87353334
 h      0.77452484     2.71087204    -0.60665349
 h      2.17741938     1.70826882     0.66354823
 o      1.96219953    -1.38349459    -0.15836086
 h      2.99300355    -1.56972175     0.07975789
 c     -2.41838988    -0.82004719     0.31132840
 h     -2.46976499    -0.61501010     1.57786358
 h     -3.16415760    -0.26123237    -0.17483423
 h     -2.42168157    -1.99197602     0.10251478
 h     -1.70611322     1.41351653     1.09162326
          17

 c      1.15086570    -0.37123908    -0.02422348
 c      0.00629259    -0.93550419    -0.35752347
 c     -1.23514250    -0.30281030    -0.09064543
 c     -1.22470451     1.21146240    -0.08804461
 c      0.19173451     1.80675440    -0.09746665
 c      1.28315619     1.11738402     0.40123585
 h      0.24599560    -1.98798166    -0.62918957
 h     -1.84947685     1.92312956    -0.85745348
 h      0.81739183     2.66025915    -0.60144290
 h      2.11904678     1.69234402     0.71665752
 o      1.96257344    -1.38264222    -0.16701432
 h      2.91531731    -1.53225552     0.09290648
 c     -2.40596789    -0.81289812     0.32435047
 h     -2.41014386    -0.54702430     1.65980363
 h     -3.14683893    -0.31501734    -0.17338126
 h     -2.40408679    -1.96792655     0.14380819
 h     -1.76456350     1.44316041     1.02894045
          17

 c      1.15211345    -0.36698664    -0.00434089
 c      0.01461328    -0.93423431    -0.36452902
 c     -1.23055989    -0.28604114    -0.10554274
 c     -1.21286597     1.21544313    -0.10785371
 c      0.16760765     1.79788064    -0.07665912
 c      1.27656366     1.09070408     0.38900286
 h      0.22483922    -1.95604148    -0.65125102
 h     -1.85768463     1.89181411    -0.82772174
 h      0.83351198     2.60996308    -0.58773379
 h      2.07412369     1.67522804     0.76825983
 o      1.96544722    -1.38236269    -0.17544936
 h      2.82802561    -1.48169511     0.10619321
 c     -2.39487979    -0.81007017     0.34145472
 h     -2.35403408    -0.48864478     1.70531451
 h     -3.15743279    -0.35730269    -0.17985655
 h     -2.39159688    -1.92709290     0.19108640
 h     -1.80774337     1.47331968     0.93982900
          17

 c      1.15578354    -0.36062185     0.01695407
 c      0.01726980    -0.93269185    -0.37192602
 c     -1.22117939    -0.26764324    -0.12204267
 c     -1.20176299     1.22162465    -0.12701645
 c      0.14604575     1.78898674    -0.05546370
 c      1.26797115     1.06161391     0.37555663
 h      0.19138261    -1.92851958    -0.67221632
 h     -1.85850029     1.84226020    -0.79128974
 h      0.82265712     2.56317242    -0.56628570
 h      2.04425413     1.65792440     0.81846062
 o      1.96837835    -1.38215019    -0.18428758
 h      2.77147088    -1.42453837     0.13170659
 c     -2.38481505    -0.81038883     0.36255621
 h     -2.30339981    -0.44167677     1.71306986
 h     -3.19400557    -0.38874014    -0.19203914
 h     -2.38323469    -1.87889844     0.24377877
 h     -1.83447377     1.50289198     0.83023793
          17

 c      1.16121264    -0.35324932     0.03882338
 c      0.01449111    -0.92975181    -0.37939249
 c     -1.20778874    -0.24828394    -0.13986168
 c     -1.19140032     1.22918612    -0.14541541
 c      0.12752234     1.77993652    -0.03396934
 c      1.25770033     1.03106834     0.36160158
 h      0.14880676    -1.91411045    -0.69410999
 h     -1.85639519     1.78272660    -0.75921992
 h      0.78720425     2.52463351    -0.53880541
 h      2.02574757     1.63803847     0.86481622
 o      1.96923308    -1.38170957    -0.19425314
 h      2.78089079    -1.36379874     0.18381255
 c     -2.37604044    -0.81161288     0.38688865
 h     -2.26014285    -0.40748598     1.68350094
 h     -3.24448727    -0.41486205    -0.20190622
 h     -2.37776197    -1.83868058     0.30071668
 h     -1.84660356     1.53155390     0.71041650
          17

 c      1.16747255    -0.34629793     0.06022449
 c      0.00691302    -0.92464807    -0.38664345
 c     -1.19150121    -0.22869948    -0.15861098
 c     -1.18103277     1.23682573    -0.16296482
 c      0.11224980     1.77049208    -0.01222914
 c      1.24635229     1.00044766     0.34807757
 h      0.09964324    -1.91713302    -0.71780620
 h     -1.86015189     1.72484638    -0.74644602
 h      0.73222309     2.50085010    -0.50803115
 h      2.01295569     1.61189528     0.90314608
 o      1.96962892    -1.38098728    -0.20459997
 h      2.83232912    -1.29931794     0.25387498
 c     -2.36882346    -0.81129808     0.41346014
 h     -2.22613460    -0.38688564     1.61874228
 h     -3.29538782    -0.44073204    -0.20124202
 h     -2.37388019    -1.82355698     0.36066909
 h     -1.85057430     1.56059346     0.59539104
          17

 c      1.17361934    -0.34147228     0.08002464
 c     -0.00452820    -0.91737982    -0.39358612
 c     -1.17360420    -0.20959340    -0.17784040
 c     -1.16949849     1.24316923    -0.17983230
 c      0.10021976     1.76033232     0.00973147
 c      1.23452704     0.97137815     0.33595840
 h      0.04555774    -1.93421932    -0.74175615
 h     -1.87868089     1.67867679    -0.76657227
 h      0.66488931     2.49960050    -0.47738661
 h      2.00126083     1.57681381     0.92941589
 o      1.97223971    -1.37963230    -0.21378173
 h      2.88426622    -1.23574349     0.32054407
 c     -2.36318300    -0.80806925     0.44113187
 h     -2.20299563    -0.37935295     1.52458158
 h     -3.33681853    -0.46904620    -0.18474891
 h     -2.37034055    -1.84108111     0.42310371
 h     -1.85737583     1.59341231     0.50222181
          17

 c      1.17884387    -0.34060354     0.09712101
 c     -0.01872349    -0.90863766    -0.40031957
 c     -1.15546794    -0.19155164    -0.19709870
 c     -1.15651443     1.24754237    -0.19655938
 c      0.09141513     1.74924929     0.03182115
 c      1.22270633     0.94555766     0.32608133
 h     -0.01195388    -1.95640712    -0.76251180
 h     -1.91135789     1.64593894    -0.82260670
 h      0.59209135     2.52736549    -0.44929842
 h      1.98827381     1.53208703     0.94108672
 o      1.97837112    -1.37718916    -0.22073165
 h      2.91550237    -1.17914297     0.36982516
 c     -2.35903782    -0.80249164     0.46825323
 h     -2.19108864    -0.38066399     1.41572246
 h     -3.36291035    -0.50052718    -0.15009126
 h     -2.36592436    -1.88187622     0.48780889
 h     -1.87700142     1.63356217     0.44184722
          17

 c      1.18249239    -0.34535639     0.11054495
 c     -0.03448988    -0.89942749    -0.40701221
 c     -1.13850641    -0.17499964    -0.21598464
 c     -1.14353805     1.25023983    -0.21364659
 c      0.08608197     1.73755293     0.05370243
 c      1.21122639     0.92450284     0.31903845
 h     -0.07105104    -1.97414583    -0.77644357
 h     -1.94635454     1.62137167    -0.90499674
 h      0.51706051     2.58443546    -0.42237047
 h      1.97401927     1.47911790     0.93771434
 o      1.98835740    -1.37330728    -0.22488773
 h      2.91938281    -1.13409222     0.39526553
 c     -2.35650266    -0.79680223     0.49191855
 h     -2.18690388    -0.37772022     1.32509777
 h     -3.37101105    -0.53463255    -0.09726867
 h     -2.35953538    -1.92781855     0.55395245
 h     -1.90994635     1.68057782     0.41188741
          17

 c      1.18402298    -0.35686604     0.11953833
 c     -0.05061399    -0.89078351    -0.41380132
 c     -1.12415436    -0.16018062    -0.23415119
 c     -1.13286818     1.25203540    -0.23124046
 c      0.08465053     1.72629658     0.07475510
 c      1.20026574     0.90918861     0.31510833
 h     -0.12964648    -1.98063630    -0.78098227
 h     -1.97008958     1.59955499    -0.99973056
 h      0.43923194     2.66207234    -0.39070057
 h      1.96097595     1.42138295     0.92120334
 o      2.00209800    -1.36777879    -0.22599499
 h      2.89599757    -1.10355511     0.39464353
 c     -2.35599329    -0.79410467     0.50814255
 h     -2.18136586    -0.34651313     1.30146284
 h     -3.36158592    -0.56999989    -0.02854729
 h     -2.35033516    -1.96328065     0.62015780
 h     -1.94754599     1.72935151     0.40085648
          17

 c      1.18294862    -0.37543829     0.12359448
 c     -0.06589865    -0.88363456    -0.42075622
 c     -1.11380886    -0.14715724    -0.25127970
 c     -1.12634576     1.25370527    -0.24931515
 c      0.08729493     1.71693516     0.09431681
 c      1.18983472     0.89972893     0.31422633
 h     -0.18571666    -1.97280809    -0.77501258
 h     -1.97346533     1.57766289    -1.09505630
 h      0.35788431     2.74607042    -0.34717204
 h      1.95412855     1.36424320     0.89584777
 o      2.01922810    -1.36055281    -0.22404669
 h      2.84994006    -1.08893132     0.36893262
 c     -2.35720375    -0.79585993     0.51630902
 h     -2.17016284    -0.27797842     1.35675290
 h     -3.33962690    -0.60456633     0.05086022
 h     -2.33774966    -1.97903563     0.68480181
 h     -1.97960375     1.77364442     0.39706242
          17

 c      1.17881240    -0.40046534     0.12246615
 c     -0.07925795    -0.87870936    -0.42786903
 c     -1.10871548    -0.13586406    -0.26705526
 c     -1.12488135     1.25591058    -0.26783148
 c      0.09364358     1.71077515     0.11190830
 c      1.17982016     0.89533796     0.31604497
 h     -0.23758054    -1.95133361    -0.75886204
 h     -1.95199091     1.55483363    -1.18299231
 h      0.27461360     2.82272216    -0.28693062
 h      1.96027571     1.31397392     0.86759158
 o      2.03897196    -1.35180600    -0.21940785
 h      2.79270644    -1.08897692     0.32420475
 c     -2.35835703    -0.80049640     0.52069682
 h     -2.16022640    -0.19520802     1.44803240
 h     -3.31677771    -0.63543465     0.13258821
 h     -2.32138058    -1.97158456     0.74610522
 h     -1.99889248     1.80853094     0.39235092
          17

 c      1.17123794    -0.43060050     0.11616032
 c     -0.08985630    -0.87641052    -0.43504754
 c     -1.10980725    -0.12620402    -0.28115994
 c     -1.12857349     1.25922040    -0.28673420
 c      0.10283160     1.70869131     0.12726241
 c      1.17019305     0.89467092     0.32014828
 h     -0.28418429    -1.92065864    -0.73421653
 h     -1.90427697     1.53121830    -1.25863279
 h      0.19304028     2.88196992    -0.20830424
 h      1.98516850     1.27546603     0.84162041
 o      2.05966947    -1.34212543    -0.21316045
 h      2.74977731    -1.09669443     0.27704985
 c     -2.35733227    -0.80620175     0.52521102
 h     -2.15716748    -0.12102650     1.53756444
 h     -3.31030084    -0.65918638     0.20731966
 h     -2.30086246    -1.94167365     0.80246342
 h     -2.00164974     1.83076241     0.38186645
          17

 c      1.16007287    -0.46408990     0.10493388
 c     -0.09724155    -0.87669083    -0.44212540
 c     -1.11753747    -0.11815024    -0.29329457
 c     -1.13696471     1.26410115    -0.30592459
 c      0.11372691     1.71110700     0.14027257
 c      1.16133408     0.89633682     0.32632119
 h     -0.32544411    -1.88897440    -0.70394349
 h     -1.83102271     1.50753849    -1.31941528
 h      0.11763311     2.91778193    -0.11217439
 h      2.02895262     1.24981686     0.81935490
 o      2.07859537    -1.33259635    -0.20720697
 h      2.76250910    -1.09753998     0.25611115
 c     -2.35277713    -0.81177068     0.53169205
 h     -2.16208543    -0.06630965     1.60769092
 h     -3.33334609    -0.67361232     0.26963350
 h     -2.27569794    -1.89390934     0.85297398
 h     -1.98700440     1.83852605     0.36302664
          17

 c      1.14556848    -0.49907129     0.08928844
 c     -0.10145384    -0.87907280    -0.44892869
 c     -1.13179139    -0.11180918    -0.30319053
 c     -1.14921818     1.27084243    -0.32526819
 c      0.12517485     1.71804788     0.15097042
 c      1.15409444     0.89920826     0.33457911
 h     -0.36242089    -1.86698429    -0.67147512
 h     -1.73471032     1.48503576    -1.36496246
 h      0.05278878     2.92764312    -0.00114534
 h      2.08448793     1.23437605     0.79831349
 o      2.09460726    -1.32385774    -0.20236528
 h      2.84527765    -1.08426026     0.27175550
 c     -2.34502643    -0.81600967     0.54042489
 h     -2.17387579    -0.03471164     1.65160153
 h     -3.38212211    -0.67954267     0.32067295
 h     -2.24513454    -1.83714243     0.89809297
 h     -1.95680986     1.83151666     0.33498960
          17

 c      1.12844825    -0.53374071     0.06994686
 c     -0.10310707    -0.88297682    -0.45540895
 c     -1.15192608    -0.10740345    -0.31061204
 c     -1.16414785     1.27942897    -0.34463244
 c      0.13619692     1.72915034     0.15954173
 c      1.14941893     0.90245288     0.34493296
 h     -0.39667799    -1.86395812    -0.63958205
 h     -1.61968244     1.46559238    -1.39752944
 h      0.00220752     2.91228446     0.12106811
 h      2.14095301     1.22505880     0.77509054
 o      2.10995859    -1.31551373    -0.19732265
 h      2.95698753    -1.06639817     0.29965303
 c     -2.33569822    -0.81749719     0.55096631
 h     -2.19077413    -0.02663920     1.66688001
 h     -3.43926866    -0.68006731     0.36432038
 h     -2.20814474    -1.78406314     0.94014330
 h     -1.91628270     1.81166559     0.29896330
          17

 c      1.10984790    -0.56647061     0.04779060
 c     -0.10341870    -0.88823372    -0.46175050
 c     -1.17691916    -0.10517375    -0.31536999
 c     -1.18015106     1.28938326    -0.36396579
 c      0.14612634     1.74360848     0.16633966
 c      1.14792355     0.90549796     0.35719641
 h     -0.42862856    -1.88238879    -0.60938072
 h     -1.49194828     1.45174393    -1.42262558
 h     -0.03166422     2.87596470     0.25018331
 h      2.18851252     1.21829210     0.74778858
 o      2.12675756    -1.30728438    -0.19104932
 h      3.05800762    -1.05167267     0.31967267
 c     -2.32648006    -0.81493149     0.56276877
 h     -2.21096200    -0.04084661     1.65300717
 h     -3.48736924    -0.67853573     0.40319210
 h     -2.16366568    -1.74752299     0.98251598
 h     -1.87533294     1.78453930     0.25941266
          17

 c      1.09121936    -0.59591556     0.02377320
 c     -0.10410676    -0.89527340    -0.46832833
 c     -1.20554465    -0.10526247    -0.31735793
 c     -1.19525121     1.29970412    -0.38345378
 c      0.15467973     1.76013042     0.17184464
 c      1.14971931     0.90801500     0.37095850
 h     -0.45650085    -1.91658682    -0.58073639
 h     -1.35791623     1.44623361    -1.44820410
 h     -0.04824795     2.82690436     0.38220259
 h      2.22060733     1.21168021     0.71648715
 o      2.14583646    -1.29920458    -0.18330271
 h      3.12846987    -1.04215236     0.32444446
 c     -2.31850729    -0.80781000     0.57552689
 h     -2.23269814    -0.07463271     1.61105614
 h     -3.51525590    -0.67758559     0.43812139
 h     -2.11155679    -1.73337934     1.02657668
 h     -1.84914511     1.76033405     0.22518124
          17

 c      1.07419440    -0.62106352    -0.00116473
 c     -0.10706391    -0.90481403    -0.47555221
 c     -1.23651775    -0.10763803    -0.31660196
 c     -1.20760321     1.30920620    -0.40356912
 c      0.16193801     1.77706516     0.17654806
 c      1.15444101     0.90986783     0.38563889
 h     -0.47731907    -1.95690793    -0.55349512
 h     -1.22254658     1.45098577    -1.48041248
 h     -0.04917121     2.77633334     0.51461876
 h      2.23438611     1.20401290     0.68277237
 o      2.16725524    -1.29140097    -0.17420680
 h      3.16024959    -1.03743965     0.31288267
 c     -2.31228671    -0.79683633     0.58923277
 h     -2.25421693    -0.12293085     1.54516934
 h     -3.51782158    -0.67905246     0.46883037
 h     -2.05390402    -1.73681726     1.06907201
 h     -1.85363011     1.75095569     0.20639836
          17

 c      1.06036141    -0.64123189    -0.02618499
 c     -0.11393257    -0.91746374    -0.48372199
 c     -1.26859198    -0.11208227    -0.31329457
 c     -1.21644830     1.31732600    -0.42457939
 c      0.16819692     1.79286140     0.18086719
 c      1.16134911     0.91100788     0.40055474
 h     -0.48861472    -1.99463016    -0.52810622
 h     -1.08941773     1.46615031    -1.51840055
 h     -0.03748603     2.73419211     0.64667725
 h      2.23072095     1.19517019     0.64922194
 o      2.19065230    -1.28399850    -0.16403038
 h      3.15145409    -1.03619406     0.28662952
 c     -2.30784242    -0.78372332     0.60364502
 h     -2.27350702    -0.17568974     1.46672947
 h     -3.49471200    -0.68417253     0.49439323
 h     -1.99490900    -1.74717618     1.10391342
 h     -1.89370524     1.76158109     0.20420429
          17

 c      1.05097697    -0.65604381    -0.05064748
 c     -0.12574823    -0.93351593    -0.49293341
 c     -1.30061417    -0.11821646    -0.30778663
 c     -1.22234380     1.32441725    -0.44610408
 c      0.17374526     1.80664352     0.18527890
 c      1.16940991     0.91136625     0.41497701
 h     -0.48936017    -2.02416499    -0.50548962
 h     -0.96275292     1.49008091    -1.55487902
 h     -0.01591089     2.70343753     0.77689111
 h      2.21444815     1.18609083     0.61903164
 o      2.21525410    -1.27714032    -0.15317515
 h      3.10654707    -1.03597004     0.24982513
 c     -2.30487934    -0.77101447     0.61735289
 h     -2.28825778    -0.21322571     1.40154771
 h     -3.44992376    -0.69378291     0.51343602
 h     -1.93937211    -1.75448041     1.12586218
 h     -1.95836640     1.78721844     0.20653418
          17

 c      1.04671450    -0.66540057    -0.07417850
 c     -0.14272893    -0.95288790    -0.50303719
 c     -1.33154238    -0.12554304    -0.30054658
 c     -1.22625051     1.33112379    -0.46753406
 c      0.17875543     1.81828864     0.19050986
 c      1.17735135     0.91079754     0.42818357
 h     -0.48011977    -2.04339457    -0.48669161
 h     -0.84799016     1.52009936    -1.58139555
 h      0.01390718     2.67966114     0.90019537
 h      2.19442932     1.17871340     0.59561991
 o      2.23948460    -1.27112437    -0.14234529
 h      3.04291632    -1.03117469     0.21180096
 c     -2.30275759    -0.76174179     0.62776709
 h     -2.29669533    -0.20762956     1.38790237
 h     -3.39243915    -0.70837343     0.52429613
 h     -1.89144863    -1.75200707     1.13228094
 h     -2.03074792     1.81945583     0.19838798
          17

 c      1.04755684    -0.66943650    -0.09666430
 c     -0.16425981    -0.97510029    -0.51366872
 c     -1.36043002    -0.13350472    -0.29212297
 c     -1.22885137     1.33789355    -0.48842546
 c      0.18332930     1.82797963     0.19742781
 c      1.18382404     0.90909802     0.43952851
 h     -0.46289100    -2.05357161    -0.47258584
 h     -0.75065471     1.55327848    -1.59210755
 h      0.05059588     2.65637830     1.00899965
 h      2.18188717     1.17554848     0.58200625
 o      2.26030718    -1.26670139    -0.13283119
 h      3.00190580    -1.00860670     0.19150809
 c     -2.30037294    -0.75715060     0.63434804
 h     -2.29876310    -0.14987068     1.43780328
 h     -3.33710695    -0.72799748     0.52533819
 h     -1.85410944    -1.73643299     1.12303234
 h     -2.09711511     1.85186040     0.16999524
          17

 c      1.05286584    -0.66844168    -0.11816439
 c     -0.18911365    -0.99926250    -0.52435273
 c     -1.38638673    -0.14155635    -0.28312817
 c     -1.23048348     1.34493888    -0.50849863
 c      0.18754496     1.83583852     0.20677544
 c      1.18781131     0.90610546     0.44852346
 h     -0.44083157    -2.05926824    -0.46355707
 h     -0.67529446     1.58687109    -1.58457192
 h      0.09240057     2.62920843     1.09635057
 h      2.18548081     1.17847919     0.58001583
 o      2.27468614    -1.26488511    -0.12590472
 h      3.02679154    -0.95107912     0.20776198
 c     -2.29641990    -0.75551362     0.64011290
 h     -2.29556275    -0.06405765     1.51894273
 h     -3.30256803    -0.75230229     0.51550497
 h     -1.82880898    -1.70774675     1.10001140
 h     -2.14854471     1.88061068     0.11729537
          17

 c      1.06160042    -0.66279222    -0.13880536
 c     -0.21582696    -1.02412182    -0.53463898
 c     -1.40855822    -0.14922750    -0.27422662
 c     -1.23125961     1.35232466    -0.52753804
 c      0.19145498     1.84184321     0.21902947
 c      1.18909046     0.90182740     0.45488616
 h     -0.41770413    -2.06782777    -0.45920502
 h     -0.62500020     1.61846729    -1.55927093
 h      0.13721694     2.59670672     1.15774679
 h      2.20559527     1.18728273     0.58980068
 o      2.28411159    -1.26524198    -0.12090258
 h      3.09194814    -0.86501041     0.24878416
 c     -2.29029938    -0.75468243     0.64786927
 h     -2.28868171     0.02370365     1.59866715
 h     -3.30136537    -0.78084019     0.49513163
 h     -1.81502089    -1.66955339     1.06711416
 h     -2.17986843     1.90367617     0.04011191
          17

 c      1.07263871    -0.65295278    -0.15871177
 c     -0.24301797    -1.04830571    -0.54418724
 c     -1.42617188    -0.15614548    -0.26610454
 c     -1.23117036     1.36001634    -0.54532591
 c      0.19507985     1.84585566     0.23438526
 c      1.18823476     0.89645866     0.45851752
 h     -0.39686400    -2.08708098    -0.45842196
 h     -0.60107664     1.64607734    -1.51926589
 h      0.18283156     2.55982739     1.19151892
 h      2.23415560     1.19942374     0.61008941
 o      2.29158951    -1.26636160    -0.11646791
 h      3.14943184    -0.77229334     0.29201651
 c     -2.28307082    -0.75311160     0.65872189
 h     -2.27976773     0.09852034     1.66033852
 h     -3.32899604    -0.81286942     0.46691800
 h     -1.80956484    -1.62994636     1.03048536
 h     -2.18880930     1.92026818    -0.05914663
          17

 c      1.08500976    -0.63949369    -0.17797066
 c     -0.26957884    -1.07074576    -0.55277200
 c     -1.43862982    -0.16204619    -0.25940440
 c     -1.23013336     1.36785676    -0.56159287
 c      0.19841060     1.84763775     0.25276028
 c      1.18613896     0.89027303     0.45943802
 h     -0.38024925    -2.12108159    -0.45992459
 h     -0.60239044     1.66831662    -1.47044674
 h      0.22712568     2.52153291     1.19894276
 h      2.26013648     1.21136877     0.63884279
 o      2.29857008    -1.26718594    -0.11187890
 h      3.17623865    -0.68838736     0.32525099
 c     -2.27702371    -0.74956038     0.67259193
 h     -2.27016885     0.15302022     1.69737855
 h     -3.36842681    -0.84671891     0.43564473
 h     -1.80650328    -1.60145583     0.99799650
 h     -2.17606638     1.93087359    -0.17595782
          17

 c      1.09796451    -0.62306509    -0.19662075
 c     -0.29472208    -1.09099061    -0.56024564
 c     -1.44558678    -0.16679986    -0.25464389
 c     -1.22799585     1.37546737    -0.57593654
 c      0.20139990     1.84683032     0.27374897
 c      1.18358996     0.88351511     0.45773464
 h     -0.36831765    -2.16695691    -0.46283194
 h     -0.62414838     1.68484886    -1.42240079
 h      0.26831142     2.48692889     1.18476003
 h      2.27450527     1.21992668     0.67381406
 o      2.30545156    -1.26703570    -0.10686371
 h      3.16592783    -0.62179024     0.34363967
 c     -2.27431455    -0.74306417     0.68898424
 h     -2.26093532     0.18337893     1.70772195
 h     -3.40300041    -0.88002074     0.40634502
 h     -1.79957794    -1.59650875     0.97662809
 h     -2.14640866     1.93784376    -0.30375303
          17

 c      1.11094664    -0.60434617    -0.21465971
 c     -0.31790411    -1.10910570    -0.56651870
 c     -1.44697969    -0.17043433    -0.25215413
 c     -1.22451829     1.38211749    -0.58769328
 c      0.20392315     1.84291497     0.29653689
 c      1.18111556     0.87635344     0.45353658
 h     -0.36088997    -2.21639555    -0.46677262
 h     -0.65660731     1.69699896    -1.38912254
 h      0.30534371     2.46364407     1.15788042
 h      2.27191402     1.22282581     0.71287729
 o      2.31220410    -1.26542311    -0.10134607
 h      3.11897647    -0.57734440     0.34560562
 c     -2.27599719    -0.73346810     0.70754863
 h     -2.25302488     0.18754437     1.69137042
 h     -3.42225033    -0.91035161     0.38295841
 h     -1.78738627    -1.61811471     0.96886694
 h     -2.10998151     1.94615939    -0.43447249
          17

 c      1.12352311    -0.58400757    -0.23206131
 c     -0.33873778    -1.12531526    -0.57156402
 c     -1.44301963    -0.17313965    -0.25205212
 c     -1.21938565     1.38680421    -0.59593610
 c      0.20572611     1.83524637     0.31992782
 c      1.17899630     0.86887633     0.44701383
 h     -0.35782101    -2.26000617    -0.47159427
 h     -0.68633000     1.70743605    -1.38665464
 h      0.33840560     2.46131807     1.13050960
 h      2.25056886     1.21879406     0.75421505
 o      2.31859265    -1.26199512    -0.09535923
 h      3.03967585    -0.55748861     0.33149211
 c     -2.28189607    -0.72164525     0.72811170
 h     -2.24748730     0.16497498     1.64997022
 h     -3.42147825    -0.93557694     0.36808794
 h     -1.77517112    -1.65644060     0.97264783
 h     -2.08081890     1.96272156    -0.56060699
          17

 c      1.13531289    -0.56270415    -0.24879529
 c     -0.35695262    -1.13973529    -0.57541388
 c     -1.43415959    -0.17524515    -0.25424880
 c     -1.21229451     1.38891040    -0.60004349
 c      0.20644472     1.82334409     0.34276353
 c      1.17731089     0.86110179     0.43838300
 h     -0.35907838    -2.29056318    -0.47710730
 h     -0.70326236     1.71705513    -1.42386967
 h      0.36864137     2.48796000     1.11272281
 h      2.21183812     1.20750138     0.79649318
 o      2.32413214    -1.25664035    -0.08909057
 h      2.93724611    -0.56070484     0.30435678
 c     -2.29113737    -0.70895068     0.75027858
 h     -2.24550366     0.11780999     1.58806396
 h     -3.40015256    -0.95401947     0.36317931
 h     -1.77028737    -1.69654326     0.98472076
 h     -2.06894974     1.99180646    -0.67755331
          17

 c      1.14593074    -0.54109112    -0.26485047
 c     -0.37238022    -1.15228658    -0.57814620
 c     -1.42103981    -0.17715834    -0.25848523
 c     -1.20310437     1.38892644    -0.60059545
 c      0.20576755     1.80744508     0.36458712
 c      1.17596330     0.85298148     0.42789546
 h     -0.36456796    -2.30415961    -0.48300358
 h     -0.70744301     1.72170412    -1.49330037
 h      0.39636805     2.54332176     1.10465748
 h      2.16014117     1.18952661     0.83914654
 o      2.32783165    -1.24986728    -0.08307411
 h      2.83020909    -0.57549297     0.27317048
 c     -2.30263310    -0.69691379     0.77298278
 h     -2.24811534     0.05452201     1.51672290
 h     -3.36114358    -0.96466466     0.36854457
 h     -1.77791726    -1.72614953     1.00280047
 h     -2.07243509     2.02999222    -0.78247314
          17

 c      1.15496764    -0.51983449    -0.28025561
 c     -0.38494089    -1.16269598    -0.57987125
 c     -1.40441865    -0.17926758    -0.26438322
 c     -1.19189984     1.38803628    -0.59920738
 c      0.20356188     1.78870006     0.38565665
 c      1.17469848     0.84440498     0.41579304
 h     -0.37398828    -2.30034374    -0.48884412
 h     -0.70506012     1.71490458    -1.57638464
 h      0.41977236     2.61665862     1.09696605
 h      2.10273804     1.16631007     0.88277829
 o      2.32800745    -1.24337721    -0.07843134
 h      2.74942018    -0.57134611     0.25674319
 c     -2.31526450    -0.68769786     0.79400879
 h     -2.25527872    -0.00292125     1.46004039
 h     -3.31105640    -0.96752423     0.38296611
 h     -1.80011944    -1.73785322     1.02572901
 h     -2.08108579     2.06832768    -0.87150639
          17

 c      1.16205918    -0.49960160    -0.29507088
 c     -0.39461988    -1.17050691    -0.58072812
 c     -1.38511868    -0.18184932    -0.27148333
 c     -1.17887319     1.38720027    -0.59753508
 c      0.19979979     1.76868329     0.40628184
 c      1.17315046     0.83525528     0.40227166
 h     -0.38677808    -2.28215706    -0.49403893
 h     -0.70148686     1.69249127    -1.65523133
 h      0.43609195     2.69261813     1.07953317
 h      2.04843802     1.13985190     0.92927047
 o      2.32346456    -1.23892392    -0.07618229
 h      2.71868688    -0.51734822     0.27251300
 c     -2.32788070    -0.68421302     0.81018223
 h     -2.26478505    -0.01818139     1.45460681
 h     -3.26135323    -0.96422007     0.40282157
 h     -1.83632495    -1.72873736     1.05302025
 h     -2.08505323     2.09833524    -0.94019843
          17

 c      1.16704205    -0.48105330    -0.30933645
 c     -0.40141976    -1.17509560    -0.58088738
 c     -1.36400121    -0.18502260    -0.27927777
 c     -1.16420589     1.38682946    -0.59674089
 c      0.19446025     1.74883969     0.42641964
 c      1.17099751     0.82554862     0.38754633
 h     -0.40216308    -2.25614443    -0.49783779
 h     -0.69932640     1.65361971    -1.71758154
 h      0.44323813     2.75763834     1.04694383
 h      2.00454104     1.11181615     0.98071578
 o      2.31520849    -1.23505952    -0.07569161
 h      2.72603220    -0.43448188     0.31107612
 c     -2.33901210    -0.68707628     0.82049330
 h     -2.27514432     0.02341247     1.51378193
 h     -3.22889996    -0.95835006     0.42133925
 h     -1.88366132    -1.70034190     1.08453614
 h     -2.07822439     2.11467247    -0.98507258
          17

 c      1.17000037    -0.46484032    -0.32304492
 c     -0.40529380    -1.17576744    -0.58054678
 c     -1.34196305    -0.18874171    -0.28723874
 c     -1.14803599     1.38688827    -0.59748414
 c      0.18752456     1.73025396     0.44569582
 c      1.16820949     0.81555505     0.37203586
 h     -0.41928057    -2.23152281    -0.49940864
 h     -0.69914686     1.59971366    -1.75637051
 h      0.44028035     2.80227194     0.99850350
 h      1.97349460     1.08241749     1.03704923
 o      2.30470133    -1.22926851    -0.07580085
 h      2.75018930    -0.36172720     0.35367378
 c     -2.34705082    -0.69272680     0.82774767
 h     -2.28866090     0.09178061     1.60603534
 h     -3.23093676    -0.95381291     0.43069317
 h     -1.93688130    -1.65940409     1.12076467
 h     -2.05785963     2.11491408    -1.00415515
          17

 c      1.17114400    -0.45157471    -0.33616995
 c     -0.40610244    -1.17203151    -0.57991370
 c     -1.31992974    -0.19279772    -0.29483126
 c     -1.13044973     1.38703828    -0.60003251
 c      0.17901620     1.71361731     0.46354095
 c      1.16509834     0.80578413     0.35647959
 h     -0.43731755    -2.21722625    -0.49805549
 h     -0.70033065     1.53346657    -1.76830465
 h      0.42727992     2.82111379     0.93662931
 h      1.95258641     1.05038037     1.09454184
 o      2.29276318    -1.22022956    -0.07588877
 h      2.77848318    -0.31985443     0.38932004
 c     -2.35172776    -0.69739863     0.83435927
 h     -2.30712831     0.15588258     1.69794250
 h     -3.27158476    -0.95065761     0.42844100
 h     -1.98865285    -1.61816894     1.16369692
 h     -2.02380924     2.09891488    -0.99694054
          17

 c      1.17067723    -0.44176958    -0.34869283
 c     -0.40360033    -1.16400896    -0.57917783
 c     -1.29883607    -0.19681857    -0.30153012
 c     -1.11144172     1.38669745    -0.60430892
 c      0.16902984     1.69922630     0.47928188
 c      1.16208326     0.79686478     0.34182972
 h     -0.45550523    -2.21720336    -0.49355467
 h     -0.70149510     1.45834579    -1.75312725
 h      0.40509804     2.81248835     0.86566086
 h      1.93685351     1.01412969     1.14697488
 o      2.27982103    -1.20755522    -0.07573660
 h      2.80399783    -0.31573395     0.41309042
 c     -2.35453369    -0.69882876     0.84069474
 h     -2.33032491     0.20077796     1.77163914
 h     -3.33664157    -0.94451238     0.41996738
 h     -2.03150597    -1.59164692     1.21690431
 h     -1.97852070     2.06877179    -0.96450324
          17

 c      1.16872000    -0.43575693    -0.36059498
 c     -0.39746552    -1.15262831    -0.57849138
 c     -1.27960257    -0.20029403    -0.30683676
 c     -1.09082386     1.38501849    -0.60983775
 c      0.15772046     1.68694304     0.49217720
 c      1.15945643     0.78940994     0.32903577
 h     -0.47288074    -2.22787662    -0.48634894
 h     -0.70055061     1.37838571    -1.71387111
 h      0.37539398     2.77889789     0.79132000
 h      1.92193384     0.97291884     1.18803541
 o      2.26616632    -1.19136272    -0.07531418
 h      2.82243438    -0.34966895     0.42293293
 c     -2.35728073    -0.69613882     0.84628854
 h     -2.35704144     0.22143826     1.81918552
 h     -3.40579929    -0.93098561     0.41286861
 h     -2.06187367    -1.58855410     1.28250716
 h     -1.92802813     2.02954327    -0.90992928
          17

 c      1.16527104    -0.43361549    -0.37182833
 c     -0.38735574    -1.13934238    -0.57797194
 c     -1.26309002    -0.20264677    -0.31029557
 c     -1.06813413     1.38086403    -0.61563883
 c      0.14526142     1.67609268     0.50144058
 c      1.15730929     0.78391312     0.31888161
 h     -0.48811174    -2.24073988    -0.47738038
 h     -0.69451560     1.29792177    -1.65801023
 h      0.34078915     2.72848898     0.72041837
 h      1.90519843     0.92720263     1.21295714
 o      2.25203580    -1.17213776    -0.07470966
 h      2.83132389    -0.41792280     0.41860913
 c     -2.36098061    -0.68981590     0.85106699
 h     -2.38579616     0.21726686     1.83718617
 h     -3.46332720    -0.90815163     0.41238100
 h     -2.08204409    -1.60370006     1.35663494
 h     -1.88326146     1.99012942    -0.83855336
          17

 c      1.16021128    -0.43513114    -0.38227918
 c     -0.37298148    -1.12561931    -0.57771133
 c     -1.25001359    -0.20336285    -0.31150714
 c     -1.04281335     1.37302181    -0.62025050
 c      0.13180474     1.66536565     0.50631377
 c      1.15556454     0.78067157     0.31189293
 h     -0.49963677    -2.24709741    -0.46773783
 h     -0.67932798     1.22093061    -1.59875316
 h      0.30494001     2.67665743     0.66019334
 h      1.88585172     0.87848861     1.21919958
 o      2.23752096    -1.15081381    -0.07419705
 h      2.83142654    -0.51146111     0.40274754
 c     -2.36593619    -0.68108014     0.85550952
 h     -2.41505349     0.18982635     1.82453768
 h     -3.49989806    -0.87617179     0.42085804
 h     -2.09691209    -1.62360295     1.43017886
 h     -1.85833960     1.96171986    -0.75657545
          17

 c      1.15335535    -0.43980365    -0.39173805
 c     -0.35420340    -1.11256517    -0.57777068
 c     -1.24082923    -0.20214945    -0.31014788
 c     -1.01499794     1.36092597    -0.62211013
 c      0.11751411     1.65305399     0.50623919
 c      1.15402230     0.77974046     0.30827173
 h     -0.50595139    -2.24105464    -0.45839302
 h     -0.65042328     1.14999247    -1.55358360
 h      0.27180802     2.64377782     0.61670706
 h      1.86489234     0.82901215     1.20680890
 o      2.22226383    -1.12895607    -0.07444678
 h      2.83110636    -0.61268022     0.38411337
 c     -2.37214966    -0.67108795     0.86016869
 h     -2.44325158     0.14257588     1.78227387
 h     -3.51116664    -0.83647525     0.43853561
 h     -2.11038186    -1.63639143     1.49368663
 h     -1.86091222     1.95051730    -0.66818026
          17

 c      1.14452282    -0.44689892    -0.39989768
 c     -0.33113644    -1.10075933    -0.57816588
 c     -1.23563872    -0.19903997    -0.30600800
 c     -0.98611728     1.34515890    -0.62017823
 c      0.10271656     1.63806246     0.50107054
 c      1.15237132     0.78094122     0.30783734
 h     -0.50583540    -2.22040430    -0.45007195
 h     -0.60538864     1.08652600    -1.53622422
 h      0.24359805     2.64373713     0.59295154
 h      1.84519824     0.78138792     1.17887426
 o      2.20520054    -1.10860077    -0.07663420
 h      2.85010795    -0.69751921     0.37932355
 c     -2.37945906    -0.66078106     0.86521940
 h     -2.46889655     0.08234245     1.71534519
 h     -3.49676192    -0.79134684     0.46401196
 h     -2.12454241    -1.63536015     1.54028381
 h     -1.88268126     1.95142178    -0.57618187
          17

 c      1.13355798    -0.45552072    -0.40640812
 c     -0.30422569    -1.09023675    -0.57886033
 c     -1.23415928    -0.19439286    -0.29903497
 c     -0.95800871     1.32671636    -0.61444532
 c      0.08801052     1.62096087     0.49112857
 c      1.15016811     0.78394328     0.31000340
 h     -0.49852490    -2.18666266    -0.44316706
 h     -0.54742114     1.03340057    -1.54698617
 h      0.21933167     2.67173256     0.58868346
 h      1.83156976     0.73819883     1.14185105
 o      2.18570238    -1.09100653    -0.08151790
 h      2.90216301    -0.75501520     0.39859065
 c     -2.38741935    -0.65126782     0.87005436
 h     -2.49106673     0.02306309     1.63705473
 h     -3.46061930    -0.74382687     0.49413809
 h     -2.14017012    -1.61821674     1.56605630
 h     -1.90646314     1.95362513    -0.48544441
          17

 c      1.12028984    -0.46467980    -0.41097288
 c     -0.27425663    -1.08056542    -0.57977844
 c     -1.23577347    -0.18880646    -0.28934367
 c     -0.93194906     1.30622083    -0.60582734
 c      0.07415161     1.60352318     0.47710930
 c      1.14686623     0.78838509     0.31388153
 h     -0.48388977    -2.14499272    -0.43766328
 h     -0.48466696     0.99565606    -1.57443649
 h      0.19636736     2.70956700     0.60171055
 h      1.83015782     0.70149297     1.10469959
 o      2.16526598    -1.07611242    -0.08836677
 h      2.96941427    -0.79557955     0.42940487
 c     -2.39501770    -0.64432424     0.87291850
 h     -2.51062944    -0.00963058     1.57434527
 h     -3.41259253    -0.69760478     0.52344634
 h     -2.15722803    -1.58576810     1.56967803
 h     -1.91827311     1.94881726    -0.40237190
          17

 c      1.10458171    -0.47336743    -0.41338915
 c     -0.24228910    -1.07101305    -0.58083985
 c     -1.23964317    -0.18300853    -0.27718722
 c     -0.90872025     1.28398039    -0.59555566
 c      0.06190425     1.58755113     0.46000296
 c      1.14201608     0.79393733     0.31859829
 h     -0.46257640    -2.10375926    -0.43314612
 h     -0.42604762     0.97777263    -1.60503230
 h      0.17247607     2.73930165     0.62881305
 h      1.84622352     0.67263779     1.07561072
 o      2.14608858    -1.06385300    -0.09605411
 h      3.02475468    -0.82927600     0.45406866
 c     -2.40055415    -0.64177402     0.87179804
 h     -2.53015390     0.01319184     1.55764147
 h     -3.36983302    -0.65635091     0.54390534
 h     -2.17499794    -1.54146032     1.55234773
 h     -1.91076198     1.93310613    -0.33275162
          17

 c      1.08651426    -0.48062095    -0.41351174
 c     -0.20958576    -1.06083661    -0.58199066
 c     -1.24484475    -0.17776381    -0.26291028
 c     -0.88895451     1.26025568    -0.58480923
 c      0.05199886     1.57436589     0.44102877
 c      1.13560348     0.80025952     0.32370618
 h     -0.43585905    -2.07268751    -0.42901245
 h     -0.37854447     0.98168491    -1.62866451
 h      0.14640435     2.74919678     0.66629287
 h      1.88042268     0.65301098     1.05751965
 o      2.12968991    -1.05450696    -0.10390278
 h      3.05195355    -0.85923506     0.46258466
 c     -2.40247082    -0.64275584     0.86722060
 h     -2.54849495     0.09061377     1.58485767
 h     -3.35281664    -0.62212853     0.54698397
 h     -2.19178721    -1.49221008     1.51856790
 h     -1.88181697     1.90582686    -0.28086904
          17

 c      1.06660302    -0.48555262    -0.41118680
 c     -0.17763113    -1.04971051    -0.58320309
 c     -1.25049130    -0.17380039    -0.24688203
 c     -0.87326133     1.23534693    -0.57466397
 c      0.04511777     1.56483164     0.42154724
 c      1.12821302     0.80692912     0.32929361
 h     -0.40490555    -2.05900101    -0.42499197
 h     -0.34676808     1.00676029    -1.63923106
 h      0.11763965     2.73346445     0.71041690
 h      1.92712708     0.64471728     1.04696563
 o      2.11687603    -1.04841248    -0.11163105
 h      3.04443915    -0.88530784     0.45117092
 c     -2.40060964    -0.64373350     0.86122762
 h     -2.56049627     0.19256665     1.62665710
 h     -3.37115281    -0.59450096     0.52913856
 h     -2.20453025    -1.44988877     1.47753017
 h     -1.83309374     1.86848063    -0.24944002
          17

 c      1.04596543    -0.48734821    -0.40619362
 c     -0.14821317    -1.03810373    -0.58445543
 c     -1.25582417    -0.17175441    -0.22944264
 c     -0.86213598     1.20955451    -0.56609992
 c      0.04184593     1.55945073     0.40292761
 c      1.12081182     0.81346372     0.33568696
 h     -0.36985775    -2.06356177    -0.42173056
 h     -0.33330249     1.05042725    -1.63381119
 h      0.08612209     2.69098918     0.75779442
 h      1.97712118     0.65012018     1.03764892
 o      2.10787661    -1.04578786    -0.11922411
 h      3.00187111    -0.90632172     0.41985453
 c     -2.39646000    -0.64118515     0.85426692
 h     -2.56299721     0.29245175     1.66076954
 h     -3.41397246    -0.57234695     0.49498529
 h     -2.20931483    -1.43036099     1.44239859
 h     -1.76973318     1.82456988    -0.23951964
          17

 c      1.02634136    -0.48527215    -0.39822493
 c     -0.12339782    -1.02726465    -0.58574074
 c     -1.26026218    -0.17214108    -0.21090782
 c     -0.85572837     1.18309275    -0.55994485
 c      0.04257771     1.55835116     0.38635530
 c      1.11441027     0.81941237     0.34313210
 h     -0.32981300    -2.08077367    -0.42079037
 h     -0.33888817     1.10866267    -1.61222299
 h      0.05205493     2.62495661     0.80588052
 h      2.02159780     0.67075669     1.02425953
 o      2.10225947    -1.04669984    -0.12696633
 h      2.93103030    -0.92039938     0.37296221
 c     -2.39192283    -0.63293997     0.84574825
 h     -2.55554104     0.37532169     1.67717639
 h     -3.46125644    -0.55535682     0.45297666
 h     -2.20396118    -1.44461993     1.42291833
 h     -1.70121120     1.78028805    -0.25000468
          17

 c      1.00986087    -0.47871858    -0.38692799
 c     -0.10527369    -1.01878771    -0.58709989
 c     -1.26340551    -0.17534634    -0.19161544
 c     -0.85360430     1.15600307    -0.55674127
 c      0.04740581     1.56116824     0.37259342
 c      1.10985973     0.82443102     0.35168330
 h     -0.28381518    -2.10226085    -0.42396463
 h     -0.36216192     1.17634063    -1.57740391
 h      0.01571965     2.54345581     0.85391208
 h      2.05437764     0.70675219     1.00393885
 o      2.09853547    -1.05115804    -0.13568326
 h      2.85250952    -0.92385305     0.32321467
 c     -2.38810538    -0.61887853     0.83572043
 h     -2.53896280     0.43371607     1.67242976
 h     -3.49704226    -0.54348612     0.41031946
 h     -2.19069308    -1.48714589     1.41654813
 h     -1.64229709     1.74544054    -0.27692506
          17

 c      0.99850774    -0.46733157    -0.37201976
 c     -0.09549358    -1.01406600    -0.58860857
 c     -1.26500437    -0.18163863    -0.17197518
 c     -0.85485576     1.12822955    -0.55650136
 c      0.05605180     1.56696016     0.36176959
 c      1.10777608     0.82832846     0.36122052
 h     -0.23178371    -2.12060981    -0.43255317
 h     -0.39909588     1.24780096    -1.53640212
 h     -0.02287718     2.45980257     0.90425710
 h      2.07249539     0.75684725     0.97627276
 o      2.09385725    -1.05931171    -0.14697002
 h      2.80695082    -0.90914990     0.29578107
 c     -2.38529351    -0.60035344     0.82498463
 h     -2.51459504     0.46404926     1.64596519
 h     -3.51230344    -0.53638278     0.37158571
 h     -2.17467594    -1.53985487     1.41248336
 h     -1.61047006     1.73204598    -0.31402014
          17

 c      0.99341655    -0.45116483    -0.35346070
 c     -0.09477761    -1.01385357    -0.59028823
 c     -1.26490855    -0.19120068    -0.15249890
 c     -0.85893246     1.10015839    -0.55839579
 c      0.06788690     1.57447186     0.35338384
 c      1.10849979     0.83109534     0.37149359
 h     -0.17479464    -2.13119034    -0.44700120
 h     -0.44298966     1.31794472    -1.50057982
 h     -0.06440795     2.38931399     0.96245300
 h      2.07628203     0.81874950     0.94301292
 o      2.08625086    -1.07131501    -0.16192298
 h      2.82212750    -0.86871832     0.30863432
 c     -2.38341242    -0.57894697     0.81435703
 h     -2.48403802     0.46497063     1.59878459
 h     -3.50332666    -0.53337868     0.33919224
 h     -2.16072804    -1.58513787     1.40139678
 h     -1.61549061     1.74661998    -0.35621945
          17

 c      0.99447789    -0.43083558    -0.33159248
 c     -0.10265135    -1.01804708    -0.59200159
 c     -1.26302445    -0.20415816    -0.13379516
 c     -0.86629517     1.07318522    -0.56097832
 c      0.08196811     1.58290254     0.34680273
 c      1.11206804     0.83290237     0.38216903
 h     -0.11489487    -2.13258669    -0.46687295
 h     -0.48661329     1.38326253    -1.48199686
 h     -0.10955180     2.34067222     1.03247355
 h      2.06952892     0.88964618     0.90782015
 o      2.07763993    -1.08651939    -0.17922906
 h      2.86634102    -0.80860692     0.34240021
 c     -2.38227227    -0.55597342     0.80433981
 h     -2.44920542     0.43738355     1.53358513
 h     -3.47029309    -0.53362507     0.31392362
 h     -2.15206043    -1.61148611     1.37869700
 h     -1.65062623     1.78203995    -0.40190044
          17

 c      1.00060298    -0.40760957    -0.30714423
 c     -0.11760497    -1.02575676    -0.59342802
 c     -1.25930559    -0.22057128    -0.11651989
 c     -0.87762407     1.04932278    -0.56319183
 c      0.09700360     1.59239001     0.34191291
 c      1.11823600     0.83405768     0.39290022
 h     -0.05469890    -2.12642342    -0.49105878
 h     -0.52592062     1.44087311    -1.48601084
 h     -0.15671997     2.31060563     1.11007174
 h      2.05933778     0.96683034     0.87569126
 o      2.07043809    -1.10375032    -0.19712887
 h      2.90080690    -0.74276781     0.37133314
 c     -2.38156056    -0.53266265     0.79506342
 h     -2.41248082     0.38638019     1.45623340
 h     -3.41705863    -0.53618061     0.29495103
 h     -2.15049950    -1.61297895     1.34356274
 h     -1.70033839     1.82270018    -0.44994815
          17

 c      1.01030306    -0.38326829    -0.28114530
 c     -0.13759383    -1.03562790    -0.59414228
 c     -1.25375829    -0.24038117    -0.10130887
 c     -0.89294175     1.03047505    -0.56488633
 c      0.11146974     1.60347511     0.33906702
 c      1.12660818     0.83498623     0.40345403
 h      0.00312993    -2.11665643    -0.51809436
 h     -0.56097860     1.48632294    -1.50825678
 h     -0.20143716     2.29015580     1.18421131
 h      2.05418034     1.04827793     0.85155735
 o      2.06565834    -1.12188095    -0.21461210
 h      2.90823298    -0.68278243     0.38227028
 c     -2.38073380    -0.51066280     0.78612572
 h     -2.37670205     0.32601713     1.37910901
 h     -3.35186016    -0.54010005     0.27932814
 h     -2.15690112    -1.58786322     1.29770111
 h     -1.75158736     1.85475966    -0.49774589
          17

 c      1.02216948    -0.35980642    -0.25479461
 c     -0.16054601    -1.04628204    -0.59373614
 c     -1.24645326    -0.26332662    -0.08871863
 c     -0.91169795     1.01803857    -0.56638406
 c      0.12393592     1.61641762     0.33856893
 c      1.13692760     0.83628776     0.41387487
 h      0.05629391    -2.10802534    -0.54651678
 h     -0.59341661     1.51411323    -1.53962863
 h     -0.23851465     2.27251847     1.24400316
 h      2.05965622     1.13233484     0.83816962
 o      2.06342695    -1.13990958    -0.23114976
 h      2.88473353    -0.63684565     0.37038461
 c     -2.37900397    -0.49253892     0.77633430
 h     -2.34424335     0.28511940     1.32475677
 h     -3.28785310    -0.54456722     0.26136687
 h     -2.17129666    -1.53825107     1.24485811
 h     -1.79669099     1.86959296    -0.54194499
          17

 c      1.03507675    -0.33913432    -0.22933435
 c     -0.18460170    -1.05671759    -0.59191888
 c     -1.23756146    -0.28885061    -0.07916361
 c     -0.93313934     1.01272962    -0.56797579
 c      0.13332098     1.63102833     0.34044412
 c      1.14929313     0.83884091     0.42454153
 h      0.10284883    -2.10390767    -0.57512754
 h     -0.62432330     1.51994657    -1.57178904
 h     -0.26393383     2.25493934     1.28237560
 h      2.07516962     1.21628818     0.83492690
 o      2.06346958    -1.15696283    -0.24643824
 h      2.83290832    -0.61066454     0.33500501
 c     -2.37563539    -0.48075459     0.76427920
 h     -2.31536087     0.29654690     1.31748973
 h     -3.24090091    -0.54889622     0.23328929
 h     -2.19269711    -1.47161715     1.19108680
 h     -1.83190493     1.86291258    -0.57941905
          17

 c      1.04816189    -0.32284771    -0.20593332
 c     -0.20809218    -1.06653033    -0.58858692
 c     -1.22741359    -0.31603490    -0.07285012
 c     -0.95649558     1.01457771    -0.56977458
 c      0.13898498     1.64676992     0.34448786
 c      1.16401006     0.84376771     0.43599902
 h      0.14078587    -2.10486102    -0.60299761
 h     -0.65381465     1.50179008    -1.59909834
 h     -0.27537864     2.23767958     1.29626306
 h      2.09528613     1.29563897     0.83897955
 o      2.06527352    -1.17237247    -0.26035263
 h      2.76022458    -0.60724590     0.27866027
 c     -2.37037840    -0.47415879     0.75024010
 h     -2.29038051     0.35791785     1.35531127
 h     -3.22215124    -0.55201080     0.18919807
 h     -2.21874475    -1.40406001     1.14567483
 h     -1.85602645     1.83357226    -0.60761514
          17

 c      1.06072705    -0.31203759    -0.18556367
 c     -0.22943941    -1.07589198    -0.58386393
 c     -1.21656455    -0.34361793    -0.06971954
 c     -0.98097668     1.02298544    -0.57174361
 c      0.14072085     1.66287614     0.35033265
 c      1.18124987     0.85216327     0.44868689
 h      0.16781241    -2.10899219    -0.62927776
 h     -0.68131257     1.45984439    -1.61854090
 h     -0.27226221     2.22302199     1.28612270
 h      2.11378378     1.36519740     0.84725849
 o      2.06799676    -1.18588316    -0.27307389
 h      2.68109377    -0.62439818     0.20873264
 c     -2.36386909    -0.46833721     0.73545887
 h     -2.27205486     0.43581685     1.41272361
 h     -3.22999736    -0.55182412     0.13063485
 h     -2.24623127    -1.36079375     1.12118947
 h     -1.87010075     1.78329535    -0.62464339
          17

 c      1.07218821    -0.30715265    -0.16887811
 c     -0.24711774    -1.08535957    -0.57809406
 c     -1.20581730    -0.37012277    -0.06942952
 c     -1.00564180     1.03676482    -0.57371862
 c      0.13871638     1.67842455     0.35741813
 c      1.20085028     0.86475336     0.46274548
 h      0.18173057    -2.11361531    -0.65307518
 h     -0.70588362     1.39629070    -1.62933344
 h     -0.25591916     2.21503994     1.25613388
 h      2.12636454     1.42067311     0.85765144
 o      2.07018692    -1.19804518    -0.28534609
 h      2.62116432    -0.64888464     0.14101146
 c     -2.35743926    -0.45985931     0.72036994
 h     -2.26247310     0.50350728     1.46796922
 h     -3.25230420    -0.54586069     0.06630788
 h     -2.27392941    -1.36201862     1.12754614
 h     -1.87839694     1.71739706    -0.62942228
          17

 c      1.08213398    -0.30799073    -0.15612769
 c     -0.25970982    -1.09562916    -0.57177460
 c     -1.19616187    -0.39404973    -0.07139607
 c     -1.02918526     1.05416599    -0.57539484
 c      0.13352372     1.69236165     0.36487564
 c      1.22227779     0.88168138     0.47795289
 h      0.18112366    -2.11689123    -0.67351412
 h     -0.72652268     1.31504448    -1.63264538
 h     -0.23004131     2.22000239     1.21509941
 h      2.13140293     1.45960687     0.86923302
 o      2.06990841    -1.21027073    -0.29836477
 h      2.61406345    -0.65542710     0.09732297
 c     -2.35227850    -0.44862509     0.70546100
 h     -2.26201710     0.54821493     1.50905051
 h     -3.27571902    -0.53242848     0.00628142
 h     -2.30432109    -1.40049449     1.16175597
 h     -1.89037361     1.64581206    -0.62195178
          17

 c      1.09047154    -0.31386539    -0.14716677
 c     -0.26605668    -1.10728163    -0.56542831
 c     -1.18861721    -0.41408316    -0.07489553
 c     -1.04988335     1.07310946    -0.57633879
 c      0.12599635     1.70354115     0.37149370
 c      1.24462770     0.90250166     0.49377028
 h      0.16594831    -2.11881916    -0.68991279
 h     -0.74246493     1.22131194    -1.63112089
 h     -0.20055204     2.24654103     1.17631210
 h      2.12993847     1.48174879     0.88216624
 o      2.06661120    -1.22294224    -0.31230775
 h      2.66984194    -0.63641629     0.08176870
 c     -2.34925398    -0.43661925     0.69171559
 h     -2.27011254     0.56529696     1.52999912
 h     -3.29084710    -0.51097347    -0.04186644
 h     -2.33978059    -1.45005918     1.21041756
 h     -1.92094252     1.58180370    -0.60337073
          17

 c      1.09745416    -0.32385034    -0.14156571
 c     -0.26546012    -1.12054357    -0.55944091
 c     -1.18399181    -0.42928109    -0.07922289
 c     -1.06628576     1.09190071    -0.57611729
 c      0.11704794     1.71098230     0.37613772
 c      1.26665972     0.92630032     0.50944839
 h      0.13781859    -2.12166575    -0.70197906
 h     -0.75362481     1.12091358    -1.62770462
 h     -0.17308860     2.30299358     1.15218063
 h      2.12562778     1.48920996     0.89764209
 o      2.06195636    -1.23446721    -0.32595553
 h      2.76104984    -0.61663263     0.07489130
 c     -2.34902319    -0.42564381     0.68002922
 h     -2.28577972     0.55397630     1.52800277
 h     -3.29265937    -0.48187307    -0.07363697
 h     -2.38019907    -1.48885491     1.26035928
 h     -1.98211559     1.53484825    -0.57534941
          17

 c      1.10347849    -0.33697608    -0.13877030
 c     -0.25784434    -1.13512791    -0.55392056
 c     -1.18264703    -0.43919981    -0.08385601
 c     -1.07842281     1.10987246    -0.57445668
 c      0.10728328     1.71449427     0.37862601
 c      1.28691546     0.95185723     0.52414239
 h      0.09981914    -2.12985451    -0.70992327
 h     -0.76096976     1.01965706    -1.62390466
 h     -0.14878070     2.39014288     1.14375886
 h      2.12446415     1.48628392     0.91783322
 o      2.05769820    -1.24350920    -0.33835574
 h      2.85763634    -0.61770660     0.06074662
 c     -2.35201093    -0.41674484     0.67094745
 h     -2.30781542     0.51583398     1.50240560
 h     -3.27963893    -0.44618059    -0.08715858
 h     -2.42404834    -1.50536049     1.30262961
 h     -2.06864543     1.50382301    -0.53989986
          17

 c      1.10888266    -0.35236160    -0.13822073
 c     -0.24377390    -1.15025583    -0.54865846
 c     -1.18438717    -0.44390551    -0.08854126
 c     -1.08761623     1.12694069    -0.57126011
 c      0.09699874     1.71500763     0.37988283
 c      1.30392232     0.97788254     0.53703430
 h      0.05569434    -2.14880141    -0.71433143
 h     -0.76648267     0.92326568    -1.61877779
 h     -0.12450120     2.49710826     1.13914422
 h      2.13330479     1.47829230     0.94540122
 o      2.05491128    -1.24963750    -0.34917888
 h      2.94081991    -0.64782809     0.03294324
 c     -2.35837033    -0.41055476     0.66468353
 h     -2.33477195     0.45528013     1.45523553
 h     -3.25332919    -0.40544506    -0.08298175
 h     -2.46952871    -1.49528417     1.33178420
 h     -2.16030002     1.48200834    -0.50015300
          17

 c      1.11385779    -0.36927727    -0.13941248
 c     -0.22427241    -1.16494707    -0.54322766
 c     -1.18853474    -0.44386830    -0.09325903
 c     -1.09521476     1.14290308    -0.56656074
 c      0.08652733     1.71401191     0.38103753
 c      1.31653946     1.00332628     0.54750545
 h      0.00853338    -2.18206899    -0.71568001
 h     -0.77260296     0.83752602    -1.60970380
 h     -0.09741637     2.60755739     1.12439542
 h      2.15639049     1.46910989     0.98198981
 o      2.05422575    -1.25297804    -0.35844442
 h      3.00003880    -0.70731398    -0.00961036
 c     -2.36793698    -0.40777044     0.66105751
 h     -2.36486709     0.38202920     1.39351806
 h     -3.21857812    -0.36150198    -0.06449169
 h     -2.51503477    -1.45859442     1.34468926
 h     -2.23719778     1.46474647    -0.45994017
          17

 c      1.11844023    -0.38713770    -0.14190932
 c     -0.20056890    -1.17845182    -0.53715971
 c     -1.19413971    -0.43978583    -0.09810578
 c     -1.10205155     1.15733281    -0.56044462
 c      0.07635920     1.71287336     0.38279396
 c      1.32430536     1.02759359     0.55531259
 h     -0.04001754    -2.22803855    -0.71373502
 h     -0.78145005     0.76791261    -1.59417997
 h     -0.06698979     2.70729532     1.09105086
 h      2.19173582     1.45908499     1.02631473
 o      2.05603708    -1.25397100    -0.36635086
 h      3.02965912    -0.79245062    -0.06540921
 c     -2.38014830    -0.40963363     0.65924025
 h     -2.39605876     0.31544925     1.33337674
 h     -3.18409318    -0.31604462    -0.03870528
 h     -2.55934781    -1.39844612     1.34006028
 h     -2.28683885     1.45063810    -0.42264250
          17

 c      1.12255062    -0.40545670    -0.14532806
 c     -0.17395659    -1.19046309    -0.53007361
 c     -1.20021040    -0.43241507    -0.10317076
 c     -1.10854204     1.16973274    -0.55295644
 c      0.06704385     1.71260123     0.38540808
 c      1.32743986     1.05046885     0.56060093
 h     -0.08904713    -2.27937409    -0.70748410
 h     -0.79430063     0.71889930    -1.57128462
 h     -0.03430387     2.78664475     1.03627233
 h      2.23140734     1.44583038     1.07390743
 o      2.06052071    -1.25329265    -0.37322484
 h      3.02851710    -0.89661641    -0.13115559
 c     -2.39400631    -0.41793782     0.65767239
 h     -2.42661633     0.28477342     1.30016762
 h     -3.16184676    -0.26986573    -0.01612546
 h     -2.60193335    -1.32190772     1.31902160
 h     -2.30332568     1.44008579    -0.39068646
          17

 c      1.12606177    -0.42381053    -0.14932028
 c     -0.14575191    -1.20097142    -0.52170177
 c     -1.20588336    -0.42246928    -0.10846500
 c     -1.11483977     1.17966022    -0.54406003
 c      0.05908797     1.71387275     0.38884128
 c      1.32650243     1.07186134     0.56372789
 h     -0.13709709    -2.32620798    -0.69576430
 h     -0.81139453     0.69338555    -1.54221748
 h     -0.00111764     2.83990127     0.96086402
 h      2.26556832     1.42684789     1.11896314
 o      2.06741932    -1.25184113    -0.37952468
 h      3.00289928    -1.01013668    -0.20161119
 c     -2.40836958    -0.43311101     0.65522995
 h     -2.45531611     0.30841573     1.30899868
 h     -3.16266175    -0.22235412    -0.00696915
 h     -2.64375362    -1.24241140     1.28717759
 h     -2.28548503     1.43423627    -0.36553894
          17

 c      1.12887968    -0.44183135    -0.15356657
 c     -0.11725041    -1.21001619    -0.51186803
 c     -1.21052340    -0.41059087    -0.11389597
 c     -1.12084627     1.18677676    -0.53364495
 c      0.05290369     1.71708821     0.39286543
 c      1.32206784     1.09162845     0.56507365
 h     -0.18179071    -2.35988903    -0.67791560
 h     -0.83192407     0.69243594    -1.51030752
 h      0.03063871     2.86458180     0.86787417
 h      2.28613508     1.40115782     1.15633409
 o      2.07560840    -1.25065585    -0.38582450
 h      2.97291067    -1.12091062    -0.26963791
 c     -2.42257585    -0.45192485     0.65204359
 h     -2.48011531     0.37080322     1.34495966
 h     -3.18857594    -0.17290597    -0.01409682
 h     -2.68891114    -1.18217217     1.25782543
 h     -2.23648157     1.43465320    -0.34767626
          17

 c      1.13100683    -0.45920216    -0.15777789
 c     -0.08968648    -1.21755673    -0.50047180
 c     -1.21377095    -0.39736198    -0.11926090
 c     -1.12604322     1.19083703    -0.52155076
 c      0.04878325     1.72236729     0.39709847
 c      1.31459324     1.10952686     0.56494586
 h     -0.22030430    -2.37488806    -0.65399529
 h     -0.85413614     0.71524486    -1.48087994
 h      0.05909080     2.86150180     0.76202655
 h      2.28819192     1.36943122     1.18246049
 o      2.08308772    -1.25055771    -0.39262842
 h      2.97228501    -1.21952054    -0.32890217
 c     -2.43650035    -0.46954326     0.64774665
 h     -2.49892532     0.44332893     1.38449985
 h     -3.23096077    -0.12347609    -0.03110343
 h     -2.74488005    -1.16602380     1.24936394
 h     -2.16552746     1.44357810    -0.33617976
          17

 c      1.13253259    -0.47560929    -0.16168721
 c     -0.06422726    -1.22345053    -0.48748072
 c     -1.21549751    -0.38329809    -0.12429857
 c     -1.12920481     1.19159650    -0.50763201
 c      0.04687654     1.72945543     0.40100776
 c      1.30440699     1.12522128     0.56355488
 h     -0.24999671    -2.36919498    -0.62466482
 h     -0.87555884     0.75935354    -1.46086899
 h      0.08263304     2.83600193     0.64953580
 h      2.27010319     1.33354756     1.19557772
 o      2.08900252    -1.25174564    -0.40005321
 h      3.01677585    -1.30564408    -0.37885025
 c     -2.45051538    -0.48321544     0.64200126
 h     -2.51104364     0.50588547     1.41351812
 h     -3.27760910    -0.07820439    -0.04861509
 h     -2.81482734    -1.19967122     1.26736574
 h     -2.09098093     1.46489725    -0.32799655
          17

 c      1.13359283    -0.49069389    -0.16503364
 c     -0.04195390    -1.22744926    -0.47291777
 c     -1.21572638    -0.36881637    -0.12876716
 c     -1.12844564     1.18866896    -0.49185548
 c      0.04716507     1.73756202     0.40394824
 c      1.29172373     1.13830288     0.56100620
 h     -0.26892912    -2.34432635    -0.59101183
 h     -0.89351316     0.82144984    -1.45746073
 h      0.10028695     2.79999679     0.53755653
 h      2.23346186     1.29615835     1.19580818
 o      2.09508215    -1.25427133    -0.40800954
 h      3.08169164    -1.38078616    -0.42194715
 c     -2.46565295    -0.49312244     0.63575909
 h     -2.51683322     0.54772302     1.42614894
 h     -3.31882051    -0.04121546    -0.05960976
 h     -2.89055823    -1.26329303     1.29651776
 h     -2.03932980     1.50503967    -0.31794909
          17

 c      1.13441457    -0.50409619    -0.16757054
 c     -0.02378616    -1.22915960    -0.45683767
 c     -1.21459774    -0.35423169    -0.13248268
 c     -1.12257227     1.18171341    -0.47429981
 c      0.04944072     1.74534397     0.40531987
 c      1.27664198     1.14830962     0.55727919
 h     -0.27633485    -2.30556719    -0.55444377
 h     -0.90608343     0.89880806    -1.47486351
 h      0.11211103     2.77225050     0.43233072
 h      2.18333316     1.26031686     1.18544094
 o      2.10337366    -1.25838097    -0.41651439
 h      3.13660365    -1.44234134    -0.45865007
 c     -2.48290057    -0.50031850     0.63016693
 h     -2.51709227     0.56349854     1.42068817
 h     -3.34870362    -0.01554552    -0.06037030
 h     -2.96035699    -1.33352941     1.31878895
 h     -2.02847509     1.56943464    -0.30201961
          17

 c      1.13537348    -0.51554293    -0.16909647
 c     -0.01038927    -1.22797805    -0.43930483
 c     -1.21234130    -0.33981534    -0.13532764
 c     -1.11267833     1.17116107    -0.45517652
 c      0.05331789     1.75153330     0.40479349
 c      1.25914340     1.15475983     0.55219840
 h     -0.27307912    -2.26230212    -0.51658734
 h     -0.91309777     0.99006055    -1.51013593
 h      0.11904320     2.77093086     0.33665320
 h      2.12849015     1.22906107     1.16926500
 o      2.11490848    -1.26425229    -0.42562725
 h      3.16496782    -1.48703054    -0.48819387
 c     -2.50267086    -0.50554138     0.62580932
 h     -2.51277261     0.55080527     1.39753736
 h     -3.36462523    -0.00298277    -0.04984086
 h     -3.01610457    -1.39531303     1.32379652
 h     -2.04811302     1.65358545    -0.28146688
          17

 c      1.13698752    -0.52489762    -0.16948715
 c     -0.00212536    -1.22310803    -0.42039004
 c     -1.20923993    -0.32588588    -0.13724307
 c     -1.10099875     1.15834715    -0.43514107
 c      0.05828388     1.75610090     0.40226277
 c      1.23919386     1.15719616     0.54546402
 h     -0.26174705    -2.22721583    -0.47904870
 h     -0.91603972     1.09365843    -1.55229311
 h      0.12186356     2.79967155     0.25061375
 h      2.08037716     1.20490202     1.15408848
 o      2.12983087    -1.27184913    -0.43535852
 h      3.16147524    -1.51297039    -0.50986793
 c     -2.52482620    -0.50923491     0.62281667
 h     -2.50490607     0.50944718     1.35867974
 h     -3.36672073    -0.00396650    -0.02916918
 h     -3.05358735    -1.44069647     1.30749367
 h     -2.07340470     1.74366412    -0.26014618
          17

 c      1.13985919    -0.53215692    -0.16871125
 c      0.00088056    -1.21386358    -0.40019069
 c     -1.20559466    -0.31287165    -0.13821355
 c     -1.08920253     1.14495975    -0.41523556
 c      0.06370692     1.76039446     0.39752372
 c      1.21707273     1.15521940     0.53685504
 h     -0.24556012    -2.21216175    -0.44298544
 h     -0.91687506     1.20571318    -1.58724152
 h      0.12078838     2.84566774     0.17552538
 h      2.04915270     1.18941711     1.14610966
 o      2.14760331    -1.28090738    -0.44563705
 h      3.12897343    -1.52017362    -0.52349564
 c     -2.54880272    -0.51187002     0.62105340
 h     -2.49456913     0.44224466     1.30833690
 h     -3.35801808    -0.01724744    -0.00181083
 h     -3.07110688    -1.46592920     1.26939326
 h     -2.08618196     1.82572398    -0.24038753
          17

 c      1.14458689    -0.53740793    -0.16682134
 c     -0.00141378    -1.20024226    -0.37884854
 c     -1.20170132    -0.30130070    -0.13826248
 c     -1.07817283     1.13267713    -0.39643939
 c      0.06882171     1.76606074     0.39022824
 c      1.19380195     1.14849069     0.52655325
 h     -0.22627393    -2.22103086    -0.40879961
 h     -0.91709569     1.31998176    -1.60356636
 h      0.11615856     2.89218740     0.11456157
 h      2.03802473     1.18327381     1.14682221
 o      2.16691527    -1.29092387    -0.45629553
 h      3.08057316    -1.51136591    -0.52981784
 c     -2.57367050    -0.51432719     0.62011646
 h     -2.48261051     0.35764362     1.25495829
 h     -3.34504230    -0.03930836     0.02600380
 h     -3.06868034    -1.47008751     1.21122136
 h     -2.07838102     1.89002532    -0.22268183
          17

 c      1.15165046    -0.54077200    -0.16392351
 c     -0.00899003    -1.18317923    -0.35652703
 c     -1.19784311    -0.29172342    -0.13745895
 c     -1.06833441     1.12301505    -0.37940893
 c      0.07283924     1.77429528     0.38006402
 c      1.17115158     1.13673822     0.51522189
 h     -0.20348790    -2.24651664    -0.37634635
 h     -0.91755040     1.42945433    -1.59482052
 h      0.10877444     2.92714971     0.07078154
 h      2.04167933     1.18648526     1.15179060
 o      2.18537245    -1.30113783    -0.46706452
 h      3.04555606    -1.49315113    -0.53091798
 c     -2.59822964    -0.51824985     0.61909967
 h     -2.46866287     0.27378546     1.21421630
 h     -3.33783833    -0.06405218     0.04533396
 h     -3.04808069    -1.45547742     1.13683585
 h     -2.04835585     1.93059734    -0.20655352
          17

 c      1.16127538    -0.54234597    -0.16013652
 c     -0.02158257    -1.16410231    -0.33337228
 c     -1.19430195    -0.28460475    -0.13591326
 c     -1.05988891     1.11721627    -0.36446724
 c      0.07518025     1.78568999     0.36687159
 c      1.15104826     1.11983450     0.50369808
 h     -0.17638831    -2.27523620    -0.34535996
 h     -0.91858642     1.52772039    -1.55912533
 h      0.09972582     2.94416939     0.04603263
 h      2.05076627     1.19842672     1.15395479
 o      2.20001059    -1.31077268    -0.47766492
 h      3.06254553    -1.47317938    -0.52920808
 c     -2.62130444    -0.52563670     0.61637723
 h     -2.44975384     0.21716373     1.20825467
 h     -3.34705679    -0.08419023     0.04707004
 h     -3.01367779    -1.43008082     1.05301148
 h     -1.99799132     1.94418276    -0.19114369
          17

 c      1.17332514    -0.54214915    -0.15555458
 c     -0.03852792    -1.14434384    -0.30950507
 c     -1.19138965    -0.28021244    -0.13374497
 c     -1.05288675     1.11613538    -0.35168488
 c      0.07570864     1.80021602     0.35069030
 c      1.13492437     1.09792464     0.49265327
 h     -0.14539060    -2.29478515    -0.31560161
 h     -0.92018315     1.60961165    -1.49817743
 h      0.09018636     2.94148365     0.04077214
 h      2.05695920     1.21777764     1.14734189
 o      2.21014927    -1.31972853    -0.48805164
 h      3.13560615    -1.44999787    -0.52395909
 c     -2.64194027    -0.53640393     0.61035333
 h     -2.42313212     0.20141279     1.24992781
 h     -3.37732824    -0.09511190     0.02758537
 h     -2.97363450    -1.41182134     0.97032293
 h     -1.93174773     1.92999854    -0.17535250
          17

 c      1.18731721    -0.54013391    -0.15024377
 c     -0.05875992    -1.12490402    -0.28504098
 c     -1.18948999    -0.27850651    -0.13104376
 c     -1.04716559     1.12006025    -0.34094254
 c      0.07483046     1.81714970     0.33178855
 c      1.12343275     1.07152158     0.48245442
 h     -0.11232664    -2.29703319    -0.28682396
 h     -0.92201479     1.67158019    -1.41684921
 h      0.08130905     2.92168620     0.05398729
 h      2.05513510     1.24265261     1.12853883
 o      2.21788626    -1.32839482    -0.49832656
 h      3.22662925    -1.41584381    -0.51262633
 c     -2.65921372    -0.54672310     0.60067646
 h     -2.39341022     0.20982091     1.32667822
 h     -3.42335338    -0.09781372    -0.00787594
 h     -2.93850444    -1.42816588     0.90098689
 h     -1.85740857     1.89068329    -0.15753035
          17

 c      1.20254961    -0.53624787    -0.14427037
 c     -0.08089664    -1.10648265    -0.26011456
 c     -1.18907241    -0.27905934    -0.12786208
 c     -1.04215963     1.12840591    -0.33195043
 c      0.07339619     1.83497415     0.31068621
 c      1.11651862     1.04149434     0.47316914
 h     -0.07991894    -2.27847928    -0.25873782
 h     -0.92347674     1.71234291    -1.32363603
 h      0.07417435     2.89283369     0.08298634
 h      2.04360012     1.27088800     1.09667028
 o      2.22513092    -1.33690396    -0.50847278
 h      3.30166673    -1.36747173    -0.49460073
 c     -2.67279957    -0.55281712     0.58804837
 h     -2.36946210     0.21770538     1.41544410
 h     -3.47425694    -0.09709159    -0.04898651
 h     -2.91304353    -1.49516305     0.84979597
 h     -1.78845452     1.83481069    -0.13463765
          17

 c      1.21823419    -0.53047613    -0.13772708
 c     -0.10338489    -1.08955046    -0.23488953
 c     -1.19065709    -0.28108407    -0.12424064
 c     -1.03668496     1.13940616    -0.32426199
 c      0.07245692     1.85138704     0.28812634
 c      1.11366370     1.00893324     0.46461966
 h     -0.05121018    -2.23989723    -0.23099016
 h     -0.92381682     1.73416827    -1.23161181
 h      0.06973435     2.86974826     0.12357902
 h      2.02381152     1.30044522     1.05300941
 o      2.23278021    -1.34508086    -0.51834665
 h      3.34365404    -1.30623039    -0.47098051
 c     -2.68335174    -0.55464026     0.57371380
 h     -2.35773157     0.21035397     1.49869912
 h     -3.51993629    -0.09783884    -0.08614537
 h     -2.89223553    -1.59499625     0.81007739
 h     -1.74643479     1.77946033    -0.10096953
          17

 c      1.23359831    -0.52286144    -0.13074589
 c     -0.12467100    -1.07434334    -0.20955214
 c     -1.19476330    -0.28359651    -0.12022586
 c     -1.02942069     1.15058990    -0.31719487
 c      0.07299765     1.86377083     0.26490727
 c      1.11414345     0.97494952     0.45645233
 h     -0.02903448    -2.18633333    -0.20314826
 h     -0.92253438     1.74431528    -1.15859120
 h      0.06876705     2.87070921     0.17174810
 h      2.00002012     1.32989742     1.00055143
 o      2.24111419    -1.35259107    -0.52773425
 h      3.34618148    -1.23554533    -0.44359687
 c     -2.69161562    -0.55420543     0.55871569
 h     -2.36131857     0.18208836     1.56587667
 h     -3.55358454    -0.10324223    -0.11291466
 h     -2.87037727    -1.69626156     0.77369801
 h     -1.75457083     1.74411941    -0.04893630
          17

 c      1.24794834    -0.51352640    -0.12350182
 c     -0.14338598    -1.06077089    -0.18429428
 c     -1.20183949    -0.28563140    -0.11587311
 c     -1.02074517     1.16063883    -0.30949500
 c      0.07576052     1.87048596     0.24164307
 c      1.11723969     0.94050850     0.44823467
 h     -0.01542351    -2.12742656    -0.17468733
 h     -0.92019375     1.75385960    -1.12322063
 h      0.07189242     2.90428705     0.22601868
 h      1.97845841     1.35877961     0.94332439
 o      2.25008408    -1.35903431    -0.53638952
 h      3.30905368    -1.15958396    -0.41451518
 c     -2.69794742    -0.55328125     0.54366138
 h     -2.38123695     0.13197703     1.61081616
 h     -3.57168468    -0.11468662    -0.12600434
 h     -2.84560831    -1.77691177     0.73648051
 h     -1.81474958     1.73102885     0.02292504
          17

 c      1.26068852    -0.50271846    -0.11621499
 c     -0.15852425    -1.04834186    -0.15929660
 c     -1.21218007    -0.28639873    -0.11124110
 c     -1.01306414     1.17003610    -0.29977000
 c      0.08119477     1.87185532     0.21882049
 c      1.12242186     0.90639820     0.43958988
 h     -0.01104279    -2.07688132    -0.14497929
 h     -0.91934982     1.77029834    -1.13443311
 h      0.07956476     2.95898815     0.28608607
 h      1.96550762     1.38732355     0.88515665
 o      2.25934549    -1.36401307    -0.54406951
 h      3.23791810    -1.08233657    -0.38562656
 c     -2.70241112    -0.55301796     0.52893384
 h     -2.41728045     0.06141965     1.63002405
 h     -3.57359494    -0.13207312    -0.12479256
 h     -2.81844036    -1.82600851     0.69702792
 h     -1.90207968     1.72529358     0.10470843
          17

 c      1.27129213    -0.49088112    -0.10915529
 c     -0.16953861    -1.03634928    -0.13471819
 c     -1.22584717    -0.28534868    -0.10638282
 c     -1.00871007     1.17990795    -0.28781368
 c      0.08949224     1.86932852     0.19701761
 c      1.12949456     0.87337382     0.43033087
 h     -0.01524242    -2.04869754    -0.11330789
 h     -0.92395042     1.79058209    -1.18374971
 h      0.09197275     3.01331998     0.34937971
 h      1.96512775     1.41528129     0.82826803
 o      2.26812059    -1.36724471    -0.55059622
 h      3.14670011    -1.00590725    -0.35781256
 c     -2.70489706    -0.55423440     0.51485004
 h     -2.46827950    -0.02667165     1.62220027
 h     -3.56152181    -0.15397631    -0.11114057
 h     -2.79022071    -1.83941700     0.65512246
 h     -1.98958109     1.71522177     0.18385500
          17

 c      1.27924587    -0.47873066    -0.10264927
 c     -0.17627806    -1.02443037    -0.11068617
 c     -1.24260876    -0.28217683    -0.10133870
 c     -1.00905472     1.19117914    -0.27450929
 c      0.10065405     1.86423591     0.17684355
 c      1.13861462     0.84237779     0.42050674
 h     -0.02723201    -2.04956502    -0.07901849
 h     -0.93700671     1.80581579    -1.25243705
 h      0.10905249     3.04985696     0.41128239
 h      1.97734341     1.44064227     0.77284476
 o      2.27513653    -1.36874470    -0.55595093
 h      3.05890600    -0.92768681    -0.32961697
 c     -2.70515799    -0.55766136     0.50165927
 h     -2.53195279    -0.12777853     1.58907094
 h     -3.54088550    -0.17760001    -0.08951446
 h     -2.76250699    -1.81708483     0.61095464
 h     -2.06052907     1.69729454     0.25180299
          17

 c      1.28402937    -0.46729118    -0.09708056
 c     -0.17889204    -1.01297311    -0.08727761
 c     -1.26190372    -0.27679647    -0.09612513
 c     -1.01475562     1.20423321    -0.26087935
 c      0.11454841     1.85739186     0.15879531
 c      1.15011346     0.81464477     0.41033086
 h     -0.04712405    -2.07392719    -0.04184348
 h     -0.95939714     1.80911240    -1.32280388
 h      0.13062170     3.05890648     0.46700047
 h      1.99914963     1.45968975     0.71799711
 o      2.27926547    -1.36877200    -0.56023729
 h      2.99744627    -0.84143638    -0.29804986
 c     -2.70284172    -0.56401469     0.48934133
 h     -2.60464902    -0.23525990     1.53785441
 h     -3.52037717    -0.19883937    -0.06685697
 h     -2.73689183    -1.76269417     0.56480729
 h     -2.10656714     1.67239618     0.30401868
          17

 c      1.28519001    -0.45785848    -0.09287324
 c     -0.17784450    -1.00281018    -0.06451358
 c     -1.28284939    -0.26928987    -0.09071341
 c     -1.02601272     1.21900601    -0.24763605
 c      0.13094464     1.84915607     0.14322070
 c      1.16424644     0.79163131     0.40007035
 h     -0.07523403    -2.10822462    -0.00213159
 h     -0.99048642     1.79758737    -1.38240364
 h      0.15649470     3.03679728     0.51255540
 h      2.02671777     1.46840113     0.66300760
 o      2.28064729    -1.36711193    -0.56332654
 h      2.96574458    -0.74890842    -0.26439562
 c     -2.69763198    -0.57375849     0.47718672
 h     -2.68170692    -0.34030596     1.48474496
 h     -3.50999941    -0.21315102    -0.05101210
 h     -2.71494006    -1.68576145     0.51682724
 h     -2.12401404     1.64304899     0.33841978
          17

 c      1.28246580    -0.45186673    -0.09045397
 c     -0.17392164    -0.99465241    -0.04238189
 c     -1.30430305    -0.25984100    -0.08501247
 c     -1.04265402     1.23519802    -0.23518821
 c      0.14952195     1.83952928     0.13033664
 c      1.18104033     0.77482641     0.38996041
 h     -0.11090879    -2.13872938     0.03925701
 h     -1.02906646     1.77112564    -1.42348592
 h      0.18655086     2.98414313     0.54509906
 h      2.05705397     1.46388434     0.60791314
 o      2.28031530    -1.36285442    -0.56477583
 h      2.95192415    -0.66350686    -0.23548203
 c     -2.68951596    -0.58632671     0.46363085
 h     -2.75950861    -0.43431669     1.45366786
 h     -3.51600621    -0.21766611    -0.04717384
 h     -2.69805351    -1.60646341     0.46659148
 h     -2.11192894     1.61240964     0.35439944
          17

 c      1.27581466    -0.45064960    -0.09018020
 c     -0.16811495    -0.98884277    -0.02086757
 c     -1.32496759    -0.24866368    -0.07888361
 c     -1.06410947     1.25238936    -0.22379712
 c      0.16987712     1.82817251     0.12023041
 c      1.20027398     0.76548325     0.38013013
 h     -0.15235599    -2.15571510     0.08120410
 h     -1.07392773     1.73103719    -1.44156905
 h      0.22079476     2.90557146     0.56329220
 h      2.08865528     1.44514310     0.55349769
 o      2.27910056    -1.35512047    -0.56418859
 h      2.94529885    -0.59881943    -0.21781528
 c     -2.67904584    -0.59923913     0.44748200
 h     -2.83716879    -0.51377301     1.45994726
 h     -3.53645698    -0.21304903    -0.05512986
 h     -2.68723006    -1.55935185     0.41226690
 h     -2.07206153     1.58422451     0.35282177
          17

 c      1.26534556    -0.45513134    -0.09223596
 c     -0.16144963    -0.98538904     0.00002966
 c     -1.34352368    -0.23595465    -0.07218709
 c     -1.08925859     1.27002763    -0.21379246
 c      0.19154621     1.81434139     0.11280176
 c      1.22152155     0.76429812     0.37052039
 h     -0.19712097    -2.15407154     0.12252636
 h     -1.12410180     1.67933426    -1.43447737
 h      0.25947381     2.81099860     0.56825915
 h      2.12164383     1.41331242     0.50107528
 o      2.27739098    -1.34343915    -0.56137721
 h      2.94047454    -0.56269703    -0.21490319
 c     -2.66751484    -0.60945210     0.42948354
 h     -2.91291429    -0.58059265     1.49398698
 h     -3.56284408    -0.20278179    -0.07063329
 h     -2.68299001    -1.57740235     0.35020861
 h     -2.01087059     1.56340936     0.33727365
          17

 c      1.25127030    -0.46555088    -0.09653846
 c     -0.15485507    -0.98404952     0.02028692
 c     -1.35877375    -0.22189150    -0.06480591
 c     -1.11609706     1.28731050    -0.20586805
 c      0.21402571     1.79678911     0.10763610
 c      1.24418972     0.77113294     0.36082716
 h     -0.24261435    -2.13285930     0.16211074
 h     -1.17890092     1.61856978    -1.40213631
 h      0.30334545     2.71764966     0.56514825
 h      2.15774425     1.37156874     0.45223036
 o      2.27527367    -1.32773200    -0.55633767
 h      2.93566539    -0.55767083    -0.22766671
 c     -2.65670269    -0.61714270     0.41126583
 h     -2.98161600    -0.63738064     1.53374443
 h     -3.58544871    -0.19080174    -0.08873003
 h     -2.68517199    -1.65370771     0.27860599
 h     -1.94404716     1.55724698     0.31711309
          17

 c      1.23394180    -0.48135297    -0.10271760
 c     -0.14911337    -0.98436610     0.03984919
 c     -1.36977689    -0.20666278    -0.05661556
 c     -1.14150776     1.30304169    -0.20128974
 c      0.23677858     1.77396463     0.10395895
 c      1.26756069     0.78493311     0.35053048
 h     -0.28657044    -2.09510422     0.19909295
 h     -1.23782122     1.55211390    -1.34740455
 h      0.35394210     2.64875985     0.56336010
 h      2.19992152     1.32455656     0.40850878
 o      2.27261780    -1.30829624    -0.54922852
 h      2.93168113    -0.58152584    -0.25487111
 c     -2.64831389    -0.62515871     0.39373774
 h     -3.03769719    -0.68555641     1.56185260
 h     -3.59684925    -0.18010759    -0.10560245
 h     -2.69231803    -1.75082960     0.20111454
 h     -1.90002543     1.57640673     0.31073175
          17

 c      1.21395166    -0.50130641    -0.11019186
 c     -0.14485922    -0.98564833     0.05861853
 c     -1.37595067    -0.19049197    -0.04743090
 c     -1.16258577     1.31591515    -0.20099579
 c      0.25930331     1.74512808     0.10107427
 c      1.29093096     0.80391926     0.33902440
 h     -0.32754534    -2.04798258     0.23313897
 h     -1.30050219     1.48463743    -1.27848226
 h      0.41259239     2.62142132     0.57064017
 h      2.25104951     1.27704571     0.37108545
 o      2.26901799    -1.28590071    -0.54039636
 h      2.93276695    -0.62611127    -0.29282116
 c     -2.64356886    -0.63581473     0.37709760
 h     -3.07725810    -0.72584185     1.56884099
 h     -3.59289967    -0.17256994    -0.11899793
 h     -2.70230273    -1.83844379     0.12337432
 h     -1.90493461     1.63078159     0.33749134
          17

 c      1.19220965    -0.52376713    -0.11829953
 c     -0.14258603    -0.98698998     0.07644998
 c     -1.37711662    -0.17366774    -0.03697544
 c     -1.17939174     1.32560034    -0.20326451
 c      0.28130669     1.71170473     0.09905184
 c      1.31387979     0.82595241     0.32578046
 h     -0.36543871    -2.00253573     0.26473622
 h     -1.36734430     1.42208809    -1.21239713
 h      0.47742466     2.63118570     0.58410958
 h      2.31151052     1.23228976     0.34059599
 o      2.26365038    -1.26189222    -0.53038959
 h      2.94869117    -0.67589522    -0.33517797
 c     -2.64304076    -0.65020537     0.36126413
 h     -3.09817416    -0.75873678     1.55071273
 h     -3.57274381    -0.16900171    -0.12823648
 h     -2.71328420    -1.90099970     0.04986017
 h     -1.94952729     1.71680488     0.39384945
          17

 c      1.16992222    -0.54696000    -0.12642294
 c     -0.14266103    -0.98746720     0.09317940
 c     -1.37349251    -0.15657408    -0.02489726
 c     -1.19367182     1.33287051    -0.20422327
 c      0.30261815     1.67672141     0.09844477
 c      1.33649309     0.84887448     0.31045894
 h     -0.40152416    -1.97110383     0.29508053
 h     -1.44073831     1.36995562    -1.17336464
 h      0.54277208     2.65837662     0.59333470
 h      2.37744841     1.19142201     0.31722387
 o      2.25546129    -1.23786114    -0.51978769
 h      2.99200740    -0.71332806    -0.37561175
 c     -2.64663911    -0.66866662     0.34606465
 h     -3.09972905    -0.78475834     1.50694085
 h     -3.53872218    -0.16905838    -0.13420914
 h     -2.72395032    -1.93196495    -0.01645351
 h     -2.00280001     1.81805626     0.45815729
          17

 c      1.14842856    -0.56918897    -0.13406194
 c     -0.14542304    -0.98658185     0.10871674
 c     -1.36562496    -0.13968588    -0.01084478
 c     -1.20638437     1.33869785    -0.20113730
 c      0.32285881     1.64329129     0.09955673
 c      1.35933687     0.87068627     0.29293963
 h     -0.43718876    -1.96163058     0.32511410
 h     -1.52318026     1.33065239    -1.17610883
 h      0.60233481     2.68473047     0.58970776
 h      2.44174697     1.15438463     0.30084671
 o      2.24427629    -1.21467851    -0.50888472
 h      3.06177541    -0.73388914    -0.41275429
 c     -2.65364931    -0.69115658     0.33125443
 h     -3.08263443    -0.80463759     1.44015538
 h     -3.49629813    -0.17094490    -0.13942093
 h     -2.73341653    -1.92932620    -0.07365564
 h     -2.04318624     1.91877043     0.51325601
          17

 c      1.12894686    -0.58897500    -0.14085253
 c     -0.15130361    -0.98461381     0.12315240
 c     -1.35428877    -0.12352631     0.00542264
 c     -1.21800993     1.34379203    -0.19408446
 c      0.34135464     1.61395035     0.10229830
 c      1.38320380     0.88963329     0.27328967
 h     -0.47197816    -1.97286587     0.35429434
 h     -1.61124923     1.30419270    -1.21022258
 h      0.65135705     2.69926620     0.56937237
 h      2.49693594     1.12115824     0.29106905
 o      2.23133573    -1.19241766    -0.49779311
 h      3.13682769    -0.74663820    -0.44842600
 c     -2.66281750    -0.71740393     0.31638806
 h     -3.04974238    -0.81962268     1.35774923
 h     -3.45342091    -0.17125043    -0.14774785
 h     -2.74110446    -1.89393814    -0.12067567
 h     -2.06140215     2.00854189     0.55076944
          17

 c      1.11237335    -0.60513763    -0.14654609
 c     -0.16075898    -0.98242176     0.13674006
 c     -1.34039627    -0.10862528     0.02395677
 c     -1.22901777     1.34853457    -0.18455690
 c      0.35734144     1.59055725     0.10637147
 c      1.40876911     0.90431596     0.25169242
 h     -0.50329160    -1.99607350     0.38059647
 h     -1.69611627     1.29031701    -1.25326001
 h      0.68683289     2.69701608     0.53200652
 h      2.53760570     1.09221512     0.28719295
 o      2.21817655    -1.17121133    -0.48672572
 h      3.19415741    -0.75969401    -0.48290823
 c     -2.67253063    -0.74679196     0.30049051
 h     -3.00737639    -0.83187062     1.27538248
 h     -3.41824981    -0.16576957    -0.16317391
 h     -2.74666968    -1.83014879    -0.15763753
 h     -2.05465383     2.08102929     0.56756734
          17

 c      1.09919960    -0.61680652    -0.15096038
 c     -0.17402340    -0.98091510     0.14976262
 c     -1.32492477    -0.09550143     0.04461559
 c     -1.23967330     1.35315502    -0.17382100
 c      0.37027367     1.57426062     0.11142298
 c      1.43624286     0.91380418     0.22836779
 h     -0.52801767    -2.02088296     0.40170874
 h     -1.76932730     1.28846555    -1.28773839
 h      0.70711903     2.67714760     0.47941690
 h      2.56150509     1.06840952     0.28825474
 o      2.20589540    -1.15149671    -0.47598070
 h      3.21999691    -0.77575354    -0.51496277
 c     -2.68117264    -0.77794560     0.28182922
 h     -2.96564385    -0.84440226     1.21904943
 h     -3.39544244    -0.15193402    -0.18733667
 h     -2.75004727    -1.74882724    -0.18737670
 h     -2.02306887     2.13227897     0.56308311
          17

 c      1.08950133    -0.62337376    -0.15392410
 c     -0.19090320    -0.98071747     0.16241679
 c     -1.30886236    -0.08463182     0.06710255
 c     -1.24993725     1.35783967    -0.16261327
 c      0.38006540     1.56544059     0.11708737
 c      1.46509739     0.91768610     0.20351906
 h     -0.54404519    -2.03934503     0.41599970
 h     -1.82521169     1.29756223    -1.30406684
 h      0.71175375     2.64236002     0.41487014
 h      2.56992182     1.05076461     0.29317739
 o      2.19514360    -1.13387250    -0.46585126
 h      3.20908300    -0.79420255    -0.54314256
 c     -2.68771621    -0.80823960     0.25907349
 h     -2.93350211    -0.85971430     1.21311873
 h     -3.38420022    -0.13114266    -0.21784611
 h     -2.75178578    -1.67271583    -0.21889063
 h     -1.96845651     2.15997000     0.53832774
          17

 c      1.08299582    -0.62443171    -0.15524350
 c     -0.21072658    -0.98210163     0.17477140
 c     -1.29318140    -0.07639087     0.09102219
 c     -1.25948939     1.36268072    -0.15139339
 c      0.38710708     1.56363901     0.12293861
 c      1.49398691     0.91601970     0.17732657
 h     -0.55077692    -2.04711251     0.42279827
 h     -1.86048638     1.31620121    -1.29797417
 h      0.70178124     2.59973569     0.34293471
 h      2.56784146     1.04030210     0.30102450
 o      2.18619829    -1.11899202    -0.45657490
 h      3.16283663    -0.81273525    -0.56650276
 c     -2.69215572    -0.83395303     0.23381792
 h     -2.91133184    -0.87852114     1.25389479
 h     -3.38027746    -0.10820981    -0.24956713
 h     -2.75338785    -1.63673778    -0.26988667
 h     -1.89445757     2.16375714     0.49614945
          17

 c      1.07917523    -0.61974239    -0.15470751
 c     -0.23241716    -0.98502813     0.18677447
 c     -1.27883060    -0.07098103     0.11595493
 c     -1.26768779     1.36747054    -0.14065036
 c      0.39204044     1.56749477     0.12843010
 c      1.52094361     0.90923178     0.14997303
 h     -0.54906131    -2.04343066     0.42233626
 h     -1.87350641     1.34279726    -1.26840064
 h      0.68048984     2.56243385     0.26919049
 h      2.56341845     1.03789164     0.31128961
 o      2.17881631    -1.10755315    -0.44828139
 h      3.09084282    -0.82724903    -0.58527962
 c     -2.69505482    -0.85258749     0.20938555
 h     -2.89444860    -0.90103528     1.31305279
 h     -3.37919690    -0.08876754    -0.27732384
 h     -2.75582877    -1.66192547    -0.35381524
 h     -1.80782424     2.14723736     0.44274824
          17

 c      1.07747934    -0.60924915    -0.15212379
 c     -0.25463449    -0.98916827     0.19828132
 c     -1.26671690    -0.06839503     0.14151480
 c     -1.27341844     1.37130190    -0.13119678
 c      0.39548814     1.57490489     0.13295263
 c      1.54386704     0.89802724     0.12168246
 h     -0.54096968    -2.03111372     0.41564888
 h     -1.86398343     1.37560109    -1.21681736
 h      0.65343777     2.54900808     0.19881418
 h      2.56540712     1.04403523     0.32393040
 o      2.17186437    -1.10037456    -0.44089156
 h      3.01574293    -0.83026219    -0.60233760
 c     -2.69699654    -0.86530122     0.18688590
 h     -2.87988260    -0.92755686     1.36431276
 h     -3.37789420    -0.07731401    -0.29747043
 h     -2.75754200    -1.72780731    -0.45850526
 h     -1.72054734     2.12235140     0.39057867
          17

 c      1.07742225    -0.59310078    -0.14735929
 c     -0.27594996    -0.99390481     0.20909443
 c     -1.25767424    -0.06844854     0.16735467
 c     -1.27506705     1.37222364    -0.12423875
 c      0.39804370     1.58393852     0.13602297
 c      1.56118078     0.88334208     0.09278261
 h     -0.52947088    -2.01653061     0.40444891
 h     -1.83338451     1.41267407    -1.14794077
 h      0.62572315     2.57388606     0.13429485
 h      2.57832112     1.05842915     0.33868114
 o      2.16338673    -1.09841765    -0.43403877
 h      2.97172994    -0.81047800    -0.62442745
 c     -2.69831390    -0.87454407     0.16571055
 h     -2.86702209    -0.95803454     1.39239230
 h     -3.37493401    -0.07656324    -0.30820798
 h     -2.75649705    -1.80138430    -0.56078167
 h     -1.64988097     2.11342934     0.36004117
          17

 c      1.07861119    -0.57166825    -0.14036783
 c     -0.29503880    -0.99840430     0.21902303
 c     -1.25241324    -0.07087126     0.19313422
 c     -1.27125113     1.36833276    -0.12032762
 c      0.40041951     1.59412834     0.13729855
 c      1.57225402     0.86633965     0.06377436
 h     -0.51775204    -2.00855639     0.39077919
 h     -1.78621100     1.45209749    -1.07196080
 h      0.59855015     2.63334122     0.07577530
 h      2.59911300     1.07938175     0.35394039
 o      2.15259702    -1.10224720    -0.42743728
 h      2.97352102    -0.76168346    -0.65658744
 c     -2.69905286    -0.88196978     0.14534089
 h     -2.85638959    -0.99211067     1.39016611
 h     -3.37041045    -0.08719757    -0.30949532
 h     -2.75180271    -1.86196518    -0.64510103
 h     -1.60834022     2.14442543     0.36942604
          17

 c      1.08073722    -0.54560574    -0.13121608
 c     -0.31084768    -1.00189507     0.22796171
 c     -1.25147248    -0.07539341     0.21847574
 c     -1.26170597     1.36031842    -0.11746063
 c      0.40325653     1.60631724     0.13638632
 c      1.57726356     0.84840309     0.03531875
 h     -0.50807723    -2.01510198     0.37628217
 h     -1.73178190     1.49304407    -1.00741311
 h      0.57082729     2.70819725     0.02399594
 h      2.61937776     1.10375270     0.36657147
 o      2.14123556    -1.11135119    -0.42142265
 h      2.99495800    -0.69336343    -0.69359266
 c     -2.69906637    -0.88853461     0.12567243
 h     -2.84892006    -1.02935300     1.35541842
 h     -3.36593146    -0.10765814    -0.30287192
 h     -2.74332333    -1.89991133    -0.70422242
 h     -1.59100733     2.20816474     0.41537642
          17

 c      1.08360867    -0.51598824    -0.12011174
 c     -0.32268347    -1.00407369     0.23594193
 c     -1.25519465    -0.08174669     0.24294438
 c     -1.24650808     1.35049214    -0.11190509
 c      0.40683209     1.62142665     0.13285901
 c      1.57678415     0.83108234     0.00812364
 h     -0.50082212    -2.03817047     0.36148477
 h     -1.68294765     1.53749906    -0.97835245
 h      0.54246641     2.77880043    -0.01927631
 h      2.63040522     1.12773622     0.37289805
 o      2.13118644    -1.12465071    -0.41651147
 h      3.00556790    -0.62125998    -0.72648521
 c     -2.69808152    -0.89492832     0.10678992
 h     -2.84569908    -1.06948151     1.28957755
 h     -3.36456020    -0.13415979    -0.29116407
 h     -2.73116332    -1.91125965    -0.73556275
 h     -1.58542383     2.27593521     0.47983519
          17

 c      1.08709683    -0.48441874    -0.10739288
 c     -0.33019143    -1.00523377     0.24310053
 c     -1.26370309    -0.08965460     0.26608135
 c     -1.22589033     1.34052501    -0.10125122
 c      0.41106325     1.63984728     0.12640393
 c      1.57152585     0.81604301    -0.01717620
 h     -0.49464314    -2.07208152     0.34591769
 h     -1.64651304     1.58833682    -0.99608354
 h      0.51479072     2.83225947    -0.05251811
 h      2.62637309     1.14786151     0.36977678
 o      2.12321514    -1.14103231    -0.41295760
 h      2.99020451    -0.55798470    -0.74938746
 c     -2.69575328    -0.90171983     0.08867065
 h     -2.84796721    -1.11271964     1.19838242
 h     -3.37031741    -0.16137930    -0.27786701
 h     -2.71541844    -1.89488861    -0.73907560
 h     -1.58330935     2.32592913     0.54764089
          17

 c      1.09098809    -0.45301704    -0.09347112
 c     -0.33327379    -1.00593805     0.24959374
 c     -1.27686156    -0.09888511     0.28746736
 c     -1.20083404     1.33160660    -0.08593507
 c      0.41565141     1.66145961     0.11688920
 c      1.56225685     0.80504060    -0.04009557
 h     -0.48756231    -2.10700577     0.32895224
 h     -1.61674127     1.64301201    -1.04491349
 h      0.48968124     2.86211778    -0.07503537
 h      2.60510147     1.16165305     0.35512318
 o      2.11729558    -1.15942387    -0.41075500
 h      2.94498935    -0.51223154    -0.75972233
 c     -2.69175798    -0.90917514     0.07084995
 h     -2.85741002    -1.16053729     1.09420474
 h     -3.38673857    -0.18430181    -0.26603157
 h     -2.69606123    -1.85192723    -0.71691467
 h     -1.58059553     2.34775568     0.60984148
          17

 c      1.09485935    -0.42427521    -0.07874967
 c     -0.33203469    -1.00659861     0.25554247
 c     -1.29424290    -0.10929763     0.30676297
 c     -1.17252985     1.32476124    -0.06763549
 c      0.42019611     1.68576848     0.10435362
 c      1.54975257     0.79985895    -0.06035225
 h     -0.47785966    -2.13375013     0.31041025
 h     -1.58451115     1.69439164    -1.09904573
 h      0.46900646     2.86674189    -0.08695009
 h      2.56793429     1.16799282     0.32809946
 o      2.11301470    -1.17881338    -0.40972911
 h      2.87245256    -0.48969187    -0.75728034
 c     -2.68591584    -0.91681664     0.05226826
 h     -2.87674150    -1.21681901     0.99789002
 h     -3.41473054    -0.20067009    -0.25708374
 h     -2.67282730    -1.78713395    -0.67486212
 h     -1.57518394     2.33779743     0.66137593
          17

 c      1.09806990    -0.40075241    -0.06354281
 c     -0.32676314    -1.00728285     0.26102946
 c     -1.31512920    -0.12084182     0.32371147
 c     -1.14188015     1.32063728    -0.04764936
 c      0.42427468     1.71194035     0.08898975
 c      1.53465679     0.80210646    -0.07791530
 h     -0.46437832    -2.14631672     0.29063947
 h     -1.54470133     1.73617704    -1.13987721
 h      0.45441215     2.84896280    -0.08917200
 h      2.51985369     1.16745071     0.28927128
 o      2.10972794    -1.19835481    -0.40957287
 h      2.78023485    -0.49266326    -0.74417665
 c     -2.67831649    -0.92301273     0.03210444
 h     -2.90948518    -1.28742825     0.93229259
 h     -3.45140713    -0.21204862    -0.25063277
 h     -2.64493393    -1.71292573    -0.62612022
 h     -1.56582488     2.29596480     0.69922917
          17

 c      1.09988987    -0.38460474    -0.04802996
 c     -0.31791043    -1.00772873     0.26611929
 c     -1.33853204    -0.13350538     0.33812431
 c     -1.10956865     1.31942931    -0.02667824
 c      0.42751823     1.73871206     0.07114976
 c      1.51724380     0.81282750    -0.09303322
 h     -0.44652361    -2.14249150     0.27033426
 h     -1.49598679     1.76468969    -1.15773410
 h      0.44722477     2.81731749    -0.08353153
 h      2.47001847     1.16267205     0.24079416
 o      2.10651557    -1.21760727    -0.40980604
 h      2.68220706    -0.51731600    -0.72587928
 c     -2.66960759    -0.92513978     0.01184063
 h     -2.95631276    -1.37407505     0.90349649
 h     -3.49116253    -0.22244627    -0.24555376
 h     -2.61035841    -1.65503501    -0.59605452
 h     -1.55186351     2.22461136     0.72178840
          17

 c      1.09970340    -0.37707658    -0.03227411
 c     -0.30604246    -1.00743800     0.27088005
 c     -1.36322078    -0.14721930     0.34987450
 c     -1.07620001     1.32089080    -0.00513009
 c      0.42967435     1.76426145     0.05135264
 c      1.49725063     0.83206857    -0.10618714
 h     -0.42421075    -2.12377494     0.25031376
 h     -1.43910637     1.77830878    -1.14868710
 h      0.44834839     2.78794321    -0.07286539
 h      2.43161924     1.15834300     0.18617093
 o      2.10207858    -1.23688409    -0.40968257
 h      2.59972977    -0.54885115    -0.71279073
 c     -2.66119219    -0.92093796    -0.00486183
 h     -3.01144369    -1.46895548     0.89575325
 h     -3.52789200    -0.23593835    -0.24116576
 h     -2.56538429    -1.64469964    -0.61447354
 h     -1.53360082     2.12895604     0.72930906
          17

 c      1.09718984    -0.37823246    -0.01630860
 c     -0.29177220    -1.00577061     0.27540507
 c     -1.38776925    -0.16177604     0.35890770
 c     -1.04228894     1.32427820     0.01653084
 c      0.43063345     1.78643342     0.03022763
 c      1.47414285     0.85876546    -0.11789218
 h     -0.39782462    -2.09524327     0.23128700
 h     -1.37596081     1.77675454    -1.11227497
 h      0.45820352     2.78264086    -0.06029889
 h      2.41797079     1.15950952     0.12864034
 o      2.09502875    -1.25714758    -0.40828867
 h      2.55587884    -0.56354890    -0.71845851
 c     -2.65449396    -0.91142198    -0.01643957
 h     -3.06600354    -1.56030451     0.88976935
 h     -3.55680103    -0.25490004    -0.23754903
 h     -2.50885909    -1.68094829    -0.68269646
 h     -1.51344517     2.01868390     0.72571851
          17

 c      1.09241808    -0.38709194    -0.00025362
 c     -0.27570344    -1.00204467     0.27983013
 c     -1.41065741    -0.17684383     0.36523874
 c     -1.00807848     1.32824524     0.03746824
 c      0.43039244     1.80394028     0.00836962
 c      1.44796933     0.89111547    -0.12842020
 h     -0.36816447    -2.06501477     0.21362614
 h     -1.30952132     1.76085320    -1.05091148
 h      0.47664831     2.81589214    -0.04744416
 h      2.43353179     1.16828572     0.06866774
 o      2.08498591    -1.27844778    -0.40523557
 h      2.55663836    -0.55388818    -0.74807232
 c     -2.65014398    -0.90035646    -0.02441663
 h     -3.11248259    -1.63880638     0.87359727
 h     -3.57524147    -0.27951630    -0.23528531
 h     -2.44668780    -1.73089522    -0.77267074
 h     -1.49801446     1.90971366     0.72161577
          17

 c      1.08581946    -0.40202250     0.01560906
 c     -0.25842966    -0.99572834     0.28433407
 c     -1.43041765    -0.19205090     0.36893336
 c     -0.97341257     1.33105343     0.05653825
 c      0.42900746     1.81770123    -0.01368979
 c      1.42003031     0.92699237    -0.13777895
 h     -0.33627418    -2.04230232     0.19728759
 h     -1.24429604     1.73291215    -0.97093985
 h      0.50238760     2.88019916    -0.03409768
 h      2.46868350     1.18276814     0.00407460
 o      2.07282379    -1.29918440    -0.40102042
 h      2.58628180    -0.54036631    -0.79222496
 c     -2.64825604    -0.89080696    -0.03055879
 h     -3.14585381    -1.69883537     0.84200304
 h     -3.58286434    -0.30813496    -0.23525426
 h     -2.38660884    -1.76852842    -0.85993428
 h     -1.49884499     1.82156627     0.73437057
          17

 c      1.07804286    -0.42112435     0.03086504
 c     -0.24057418    -0.98676624     0.28910977
 c     -1.44576352    -0.20703732     0.37009730
 c     -0.93834357     1.33151366     0.07356812
 c      0.42655898     1.83023182    -0.03533088
 c      1.39253709     0.96406876    -0.14598642
 h     -0.30313664    -2.03355424     0.18208966
 h     -1.18714508     1.69774495    -0.88538613
 h      0.53248598     2.95360402    -0.02051594
 h      2.50650886     1.19979188    -0.06686039
 o      2.05954507    -1.31778160    -0.39632700
 h      2.62583535    -0.54476761    -0.83798402
 c     -2.64873970    -0.88448601    -0.03592825
 h     -3.16310237    -1.73759200     0.79370407
 h     -3.58165265    -0.33764463    -0.23860145
 h     -2.33413533    -1.78239650    -0.93179166
 h     -1.52409877     1.76515578     0.77574751
          17

 c      1.06983482    -0.44249763     0.04504957
 c     -0.22284195    -0.97584570     0.29431592
 c     -1.45567436    -0.22144992     0.36887515
 c     -0.90409179     1.32948056     0.09079823
 c      0.42309039     1.84414094    -0.05585440
 c      1.36788049     0.99995385    -0.15322744
 h     -0.26949013    -2.03892783     0.16826893
 h     -1.14778956     1.66354095    -0.81634201
 h      0.56316269     3.01651738    -0.00827658
 h      2.53219114     1.21724485    -0.14375722
 o      2.04579521    -1.33347915    -0.39160741
 h      2.66202244    -0.57755097    -0.87597398
 c     -2.65131340    -0.88229831    -0.04111566
 h     -3.16269104    -1.75431073     0.72968992
 h     -3.57566949    -0.36387318    -0.24669557
 h     -2.29253192    -1.76912185    -0.98273392
 h     -1.56637496     1.73548517     0.83760578
          17

 c      1.06201402    -0.46438297     0.05771053
 c     -0.20605021    -0.96430232     0.30005060
 c     -1.45943311    -0.23492832     0.36545759
 c     -0.87257227     1.32511517     0.11146806
 c      0.41856764     1.86145185    -0.07464050
 c      1.34817934     1.03246449    -0.15981774
 h     -0.23598345    -2.05267398     0.15675742
 h     -1.13659031     1.63906934    -0.78777917
 h      0.59087163     3.05759615     0.00059473
 h      2.53649933     1.23423935    -0.22466810
 o      2.03194001    -1.34615194    -0.38709317
 h      2.68683086    -0.64065515    -0.90058817
 c     -2.65548818    -0.88465208    -0.04652984
 h     -3.14448956    -1.75021197     0.65280917
 h     -3.56999837    -0.38230870    -0.26091349
 h     -2.26362857    -1.72877348    -1.01070217
 h     -1.60930920     1.72250336     0.90219330
          17

 c      1.05547702    -0.48520679     0.06843533
 c     -0.19110756    -0.95371944     0.30636812
 c     -1.45663980    -0.24712661     0.36008494
 c     -0.84575876     1.31886833     0.13679730
 c      0.41293475     1.88342931    -0.09126994
 c      1.33498948     1.05991277    -0.16612274
 h     -0.20342665    -2.06697035     0.14887804
 h     -1.15741163     1.62574625    -0.80332512
 h      0.61275855     3.07243245     0.00436630
 h      2.51539517     1.25056937    -0.30698221
 o      2.01815973    -1.35608972    -0.38285273
 h      2.69622542    -0.73082175    -0.90922701
 c     -2.66062506    -0.89140368    -0.05262606
 h     -3.11042046    -1.72964025     0.56847295
 h     -3.56861909    -0.38930755    -0.28212828
 h     -2.24831119    -1.66306690    -1.01558207
 h     -1.63996183     1.71929637     0.95642409
          17

 c      1.05116321    -0.50359231     0.07685740
 c     -0.17892799    -0.94554525     0.31330693
 c     -1.44721601    -0.25774213     0.35303616
 c     -0.82560312     1.31160805     0.16541328
 c      0.40625733     1.91040270    -0.10555519
 c      1.32899770     1.08132977    -0.17248785
 h     -0.17286912    -2.07543795     0.14585604
 h     -1.20376706     1.61689509    -0.84117275
 h      0.62675497     3.06180843     0.00187470
 h      2.46929044     1.26631900    -0.38807598
 o      2.00441863    -1.36391757    -0.37877018
 h      2.69047174    -0.84052955    -0.90260684
 c     -2.66599472    -0.90151164    -0.06011091
 h     -3.06597993    -1.70292932     0.48637992
 h     -3.57215220    -0.38347174    -0.30997563
 h     -2.24650584    -1.57526134    -0.99934401
 h     -1.65140393     1.72200225     0.99383473
          17

 c      1.04994624    -0.51838296     0.08266339
 c     -0.17026996    -0.94087993     0.32089373
 c     -1.43140415    -0.26651962     0.34461480
 c     -0.81355811     1.30412366     0.19543126
 c      0.39881462     1.94154232    -0.11749713
 c      1.32976005     1.09654601    -0.17917282
 h     -0.14554848    -2.07462710     0.14853236
 h     -1.26490480     1.60594108    -0.87674092
 h      0.63181303     3.03173160    -0.00732581
 h      2.40336767     1.28176079    -0.46598152
 o      1.99029936    -1.37058473    -0.37443288
 h      2.67649356    -0.95772454    -0.88646093
 c     -2.67078638    -0.91261754    -0.06996477
 h     -3.02156821    -1.68980716     0.42185222
 h     -3.57741868    -0.36633916    -0.34235746
 h     -2.25644197    -1.47123131    -0.96784960
 h     -1.64100397     1.72830334     1.01215080
          17

 c      1.05246610    -0.52867389     0.08561536
 c     -0.16553194    -0.94038386     0.32912497
 c     -1.40975122    -0.27323431     0.33515196
 c     -0.81018901     1.29695522     0.22556266
 c      0.39099445     1.97471147    -0.12721457
 c      1.33564840     1.10604631    -0.18626301
 h     -0.12280750    -2.06420890     0.15727044
 h     -1.33161194     1.58979324    -0.89506778
 h      0.62861148     2.99535253    -0.02269277
 h      2.32875249     1.29756563    -0.54051185
 o      1.97486341    -1.37722920    -0.36905330
 h      2.66995691    -1.06758761    -0.87277191
 c     -2.67446312    -0.92143125    -0.08268712
 h     -2.98868901    -1.71401130     0.39067923
 h     -3.57941377    -0.34174961    -0.37567477
 h     -2.27286422    -1.36129601    -0.93475201
 h     -1.60920467     1.73673200     1.01173698
          17

 c      1.05895086    -0.53382552     0.08559543
 c     -0.16458673    -0.94423922     0.33795157
 c     -1.38307499    -0.27766402     0.32501136
 c     -0.81516188     1.29048051     0.25492974
 c      0.38304748     2.00658831    -0.13488610
 c      1.34416152     1.11065354    -0.19356439
 h     -0.10597015    -2.04684632     0.17192147
 h     -1.39741613     1.56781856    -0.88940864
 h      0.62042830     2.97445547    -0.04252876
 h      2.26224630     1.31512773    -0.61469046
 o      1.95718498    -1.38466894    -0.36189419
 h      2.68707910    -1.16048904    -0.87323353
 c     -2.67767663    -0.92585645    -0.09664423
 h     -2.96916089    -1.77984884     0.39407961
 h     -3.57399525    -0.31415718    -0.40571453
 h     -2.28507311    -1.26053755    -0.92539696
 h     -1.55966284     1.74680157     0.99569130
          17

 c      1.06909701    -0.53345351     0.08266111
 c     -0.16673075    -0.95215067     0.34728877
 c     -1.35245272    -0.27959083     0.31456731
 c     -0.82736153     1.28487567     0.28259993
 c      0.37502603     2.03360182    -0.14065868
 c      1.35280531     1.11126616    -0.20067244
 h     -0.09614769    -2.02801643     0.19179911
 h     -1.45791620     1.54061942    -0.85756811
 h      0.61202021     2.99249138    -0.06490637
 h      2.21999553     1.33608074    -0.69403565
 o      1.93761763    -1.39302759    -0.35315922
 h      2.72519229    -1.23804194    -0.88552068
 c     -2.68181600    -0.92636652    -0.10858891
 h     -2.95501961    -1.86513935     0.41626725
 h     -3.55949162    -0.28697421    -0.42858721
 h     -2.28123125    -1.18117975    -0.96701904
 h     -1.50055939     1.76002594     0.97134868
          17

 c      1.08209540    -0.52742136     0.07706405
 c     -0.17076400    -0.96342294     0.35704276
 c     -1.31923094    -0.27883717     0.30415796
 c     -0.84502568     1.27991611     0.30725455
 c      0.36714743     2.05389207    -0.14451332
 c      1.36028559     1.10884850    -0.20745133
 h     -0.09397338    -2.01535674     0.21574258
 h     -1.51008684     1.50951799    -0.79972796
 h      0.60470089     3.05468112    -0.08968204
 h      2.20611112     1.36009350    -0.78081395
 o      1.91764478    -1.40223112    -0.34380588
 h      2.76531266    -1.30513867    -0.89640585
 c     -2.68689126    -0.92493196    -0.11745616
 h     -2.93924723    -1.94481975     0.43995585
 h     -3.53692434    -0.26191485    -0.44134778
 h     -2.26253460    -1.12191148    -1.05789397
 h     -1.44573359     1.78169004     0.95202997
          17

 c      1.09682966    -0.51585571     0.06920075
 c     -0.17519095    -0.97717164     0.36712146
 c     -1.28496489    -0.27528976     0.29406227
 c     -0.86616872     1.27496830     0.32737239
 c      0.35997363     2.06800708    -0.14633732
 c      1.36671608     1.10447495    -0.21440917
 h     -0.09941327    -2.01665316     0.24241518
 h     -1.55204462     1.47646480    -0.71781961
 h      0.59449686     3.14119639    -0.11813965
 h      2.21087187     1.38359308    -0.86941180
 o      1.89866684    -1.41237535    -0.33468687
 h      2.79064489    -1.36353145    -0.89502527
 c     -2.69142034    -0.92331444    -0.12486237
 h     -2.91911908    -2.00323975     0.45419688
 h     -3.50930915    -0.23923581    -0.44236976
 h     -2.24191006    -1.07540899    -1.16865181
 h     -1.41098203     1.82041523     0.95444529
          17

 c      1.11213712    -0.49916668     0.05952757
 c     -0.17848157    -0.99265007     0.37741970
 c     -1.25124653    -0.26892606     0.28451697
 c     -0.88954247     1.26973965     0.34229898
 c      0.35403085     2.07730310    -0.14613954
 c      1.37269798     1.09916509    -0.22236656
 h     -0.11184806    -2.03630517     0.27080452
 h     -1.58350169     1.44415470    -0.61612048
 h      0.57698836     3.22605863    -0.15068154
 h      2.22103752     1.40186840    -0.95011642
 o      1.88155235    -1.42361471    -0.32628395
 h      2.79264544    -1.41277180    -0.87653666
 c     -2.69386894    -0.92238897    -0.13249257
 h     -2.89456642    -2.03273210     0.45351555
 h     -3.48070369    -0.21815081    -0.43140831
 h     -2.22983142    -1.03771597    -1.27282085
 h     -1.40233023     1.87951233     0.98689246
          17

 c      1.12700901    -0.47805929     0.04848952
 c     -0.17931909    -1.00948682     0.38780674
 c     -1.21948468    -0.25988587     0.27573940
 c     -0.91488485     1.26502437     0.35305181
 c      0.34954404     2.08274765    -0.14408422
 c      1.37864561     1.09371373    -0.23199182
 h     -0.13030507    -2.07243145     0.30049935
 h     -1.60733272     1.41632422    -0.50296658
 h      0.55033516     3.29086261    -0.18638552
 h      2.22715001     1.41141028    -1.01459885
 o      1.86667084    -1.43600711    -0.31876520
 h      2.76968774    -1.45193635    -0.84074940
 c     -2.69316428    -0.92244655    -0.14123845
 h     -2.86663269    -2.03048560     0.43575266
 h     -3.45531304    -0.19726823    -0.40921029
 h     -2.23104418    -1.00768557    -1.35577488
 h     -1.41122965     1.94856787     1.04171214
          17

 c      1.14068719    -0.45352638     0.03648628
 c     -0.17681214    -1.02758334     0.39814058
 c     -1.19071874    -0.24855621     0.26793188
 c     -0.94173249     1.26203088     0.36171586
 c      0.34644038     2.08481977    -0.14042101
 c      1.38468228     1.08866909    -0.24365493
 h     -0.15349004    -2.11755544     0.33142572
 h     -1.63247364     1.39812840    -0.39313356
 h      0.51492128     3.32560301    -0.22368444
 h      2.22431736     1.41050192    -1.05772858
 o      1.85390829    -1.44943337    -0.31202278
 h      2.72649917    -1.48047749    -0.79133242
 c     -2.68865621    -0.92340894    -0.15152857
 h     -2.83679672    -1.99721356     0.40101848
 h     -3.43641973    -0.17540851    -0.37679848
 h     -2.24689343    -0.98507442    -1.41064025
 h     -1.42541395     2.01121973     1.10521680
          17

 c      1.15266824    -0.42680577     0.02387428
 c     -0.17062405    -1.04675763     0.40828824
 c     -1.16552741    -0.23560086     0.26126501
 c     -0.96862733     1.26151010     0.37062619
 c      0.34443110     2.08371329    -0.13544089
 c      1.39071626     1.08438255    -0.25745537
 h     -0.17966199    -2.16225476     0.36338912
 h     -1.67549675     1.39582648    -0.30709032
 h      0.47238556     3.32601260    -0.26085064
 h      2.21104132     1.39897861    -1.07738371
 o      1.84255095    -1.46357467    -0.30563809
 h      2.67623268    -1.49872366    -0.73647256
 c     -2.68005932    -0.92473939    -0.16372120
 h     -2.80683049    -1.93790031     0.35189242
 h     -3.42527812    -0.15271969    -0.33486829
 h     -2.27713458    -0.96978028    -1.43435058
 h     -1.43659267     2.05516569     1.16721291
          17

 c      1.16264989    -0.39929010     0.01099053
 c     -0.16096082    -1.06646402     0.41812606
 c     -1.14407414    -0.22189651     0.25585368
 c     -0.99391260     1.26374078     0.38130023
 c      0.34310257     2.07946091    -0.12945153
 c      1.39647728     1.08105495    -0.27324784
 h     -0.20666988    -2.19854603     0.39586713
 h     -1.75113470     1.41416418    -0.25894208
 h      0.42502755     3.29186409    -0.29623338
 h      2.18857838     1.37803695    -1.07431554
 o      1.83121564    -1.47794983    -0.29889556
 h      2.64217953    -1.50812412    -0.68894959
 c     -2.66739665    -0.92516244    -0.17835014
 h     -2.77897942    -1.86479374     0.29484278
 h     -3.42067001    -0.13129775    -0.28377433
 h     -2.32061887    -0.96160969    -1.42597735
 h     -1.44051252     2.07390593     1.22211114
          17

 c      1.17046203    -0.37240368    -0.00182279
 c     -0.14844030    -1.08574516     0.42753544
 c     -1.12625626    -0.20841526     0.25174258
 c     -1.01742151     1.26894896     0.39337792
 c      0.34200875     2.07191717    -0.12274018
 c      1.40146527     1.07875486    -0.29059967
 h     -0.23219245    -2.22147828     0.42806187
 h     -1.85401759     1.45246588    -0.24217159
 h      0.37551421     3.22691580    -0.32854812
 h      2.16133019     1.35035898    -1.05279176
 o      1.81858303    -1.49204395    -0.29121046
 h      2.64678829    -1.51047739    -0.65964259
 c     -2.65089574    -0.92240316    -0.19619678
 h     -2.75627292    -1.80126689     0.24210511
 h     -3.41954923    -0.11462886    -0.22407520
 h     -2.37526689    -0.96011004    -1.38700990
 h     -1.43537209     2.06501907     1.26725676
          17

 c      1.17601144    -0.34749992    -0.01420969
 c     -0.13391149    -1.10334222     0.43641161
 c     -1.11186295    -0.19610733     0.24889721
 c     -1.04021900     1.27739524     0.40549757
 c      0.34074450     2.06061061    -0.11551970
 c      1.40483454     1.07741238    -0.30868992
 h     -0.25404616    -2.22944650     0.45905651
 h     -1.96300147     1.50513087    -0.23916588
 h      0.32660952     3.14036912    -0.35750308
 h      2.13799881     1.32042680    -1.02179202
 o      1.80498702    -1.50544391    -0.28283560
 h      2.68677916    -1.50678501    -0.64642778
 c     -2.63093790    -0.91373618    -0.21779916
 h     -2.74206564    -1.77687440     0.20918945
 h     -3.41832023    -0.10617966    -0.15708302
 h     -2.43756925    -0.96435914    -1.32399972
 h     -1.42088085     2.02867990     1.30169421
          17

 c      1.17924981    -0.32582060    -0.02580884
 c     -0.11827028    -1.11785292     0.44467324
 c     -1.10067920    -0.18579329     0.24719066
 c     -1.06314560     1.28909497     0.41655242
 c      0.33900537     2.04456366    -0.10784865
 c      1.40537739     1.07683043    -0.32631962
 h     -0.27048054    -2.22400248     0.48799023
 h     -2.05910370     1.56560965    -0.23640495
 h      0.28058169     3.04888430    -0.38490949
 h      2.13171737     1.29425629    -0.99477423
 o      1.79214678    -1.51778337    -0.27457973
 h      2.73718867    -1.49824056    -0.63851410
 c     -2.60823751    -0.89826398    -0.24181542
 h     -2.73720497    -1.80134420     0.20194923
 h     -3.41388028    -0.10814439    -0.08501798
 h     -2.50206590    -0.97305639    -1.25484221
 h     -1.39797719     1.96729918     1.32612588
          17

 c      1.18014961    -0.30847928    -0.03626521
 c     -0.10231234    -1.12787863     0.45226266
 c     -1.09253756    -0.17808239     0.24638984
 c     -1.08636826     1.30361175     0.42578153
 c      0.33664347     2.02244561    -0.09957465
 c      1.40200688     1.07682667    -0.34240517
 h     -0.28041886    -2.20940423     0.51421530
 h     -2.13113943     1.62856559    -0.22686591
 h      0.23826695     2.97494544    -0.41543086
 h      2.15458657     1.27715066    -0.98372726
 o      1.78159311    -1.52868123    -0.26709017
 h      2.77595844    -1.48697469    -0.62763368
 c     -2.58384799    -0.87782681    -0.26396492
 h     -2.73793094    -1.85253180     0.21034129
 h     -3.40395670    -0.12114483    -0.01081434
 h     -2.56291993    -0.98595869    -1.21526649
 h     -1.36889786     1.88602157     1.34410719
          17

 c      1.17868800    -0.29642840    -0.04524610
 c     -0.08665863    -1.13215689     0.45913854
 c     -1.08733453    -0.17333281     0.24617052
 c     -1.10957934     1.32003492     0.43239505
 c      0.33359610     1.99362314    -0.09054669
 c      1.39474248     1.07743303    -0.35681276
 h     -0.28354399    -2.19165003     0.53740313
 h     -2.17363152     1.69003600    -0.20739542
 h      0.19928851     2.93482214    -0.45388032
 h      2.20651798     1.27040439    -0.98925495
 o      1.77419043    -1.53778744    -0.26071094
 h      2.79136294    -1.47538051    -0.61018313
 c     -2.55844567    -0.85464062    -0.27964792
 h     -2.73878624    -1.90303254     0.22121053
 h     -3.38714101    -0.14453567     0.06230992
 h     -2.61950551    -1.00505051    -1.24106282
 h     -1.33711176     1.79301210     1.36384923
          17

 c      1.17485803    -0.29039873    -0.05247168
 c     -0.07175468    -1.12971852     0.46526740
 c     -1.08501328    -0.17163717     0.24617835
 c     -1.13228166     1.33721590     0.43545180
 c      0.32960803     1.95935607    -0.08109343
 c      1.38491170     1.07877436    -0.37032150
 h     -0.28007444    -2.17662639     0.55753364
 h     -2.18441512     1.74706760    -0.17668940
 h      0.16463644     2.92466053    -0.49913116
 h      2.27325557     1.27158137    -1.00105156
 o      1.77028557    -1.54483673    -0.25557971
 h      2.77965743    -1.46548579    -0.58561401
 c     -2.53224158    -0.83045326    -0.28863222
 h     -2.73537769    -1.93628907     0.22634925
 h     -3.36316638    -0.17648198     0.13140232
 h     -2.67479903    -1.02864424    -1.32151117
 h     -1.30621681     1.69741587     1.39764841
          17

 c      1.16870168    -0.29082599    -0.05774793
 c     -0.05792103    -1.12007451     0.47062830
 c     -1.08554747    -0.17283412     0.24606742
 c     -1.15402721     1.35425648     0.43448603
 c      0.32413069     1.92222718    -0.07201351
 c      1.37423039     1.08074343    -0.38376777
 h     -0.27024206    -2.16765871     0.57469638
 h     -2.16376025     1.79753613    -0.13464214
 h      0.13754546     2.92675774    -0.54384055
 h      2.33719363     1.27765153    -1.00807785
 o      1.76981291    -1.54967859    -0.25168510
 h      2.74340197    -1.45861195    -0.55544942
 c     -2.50572263    -0.80687596    -0.29367573
 h     -2.72470535    -1.94496868     0.22180768
 h     -3.33302280    -0.21410313     0.19408387
 h     -2.72646522    -1.04915648    -1.41578592
 h     -1.27764366     1.60439674     1.45372921
          17

 c      1.16034339    -0.29780089    -0.06098701
 c     -0.04540770    -1.10333889     0.47523038
 c     -1.08893402    -0.17653087     0.24550442
 c     -1.17435946     1.37064209     0.43040419
 c      0.31653551     1.88475937    -0.06409122
 c      1.36409455     1.08289189    -0.39759763
 h     -0.25386774    -2.16389953     0.58881679
 h     -2.11516085     1.84053742    -0.08281605
 h      0.12124350     2.92477031    -0.58005899
 h      2.38521940     1.28656462    -1.00385030
 o      1.77220603    -1.55229795    -0.24885101
 h      2.69273871    -1.45498893    -0.52343750
 c     -2.47948459    -0.78512978    -0.29684352
 h     -2.70479283    -1.92700855     0.20589705
 h     -3.29873550    -0.25383814     0.24867511
 h     -2.76959758    -1.05979025    -1.49483410
 h     -1.25022776     1.51369570     1.52584721
          17

 c      1.15002600    -0.31105937    -0.06221914
 c     -0.03442020    -1.08018425     0.47912443
 c     -1.09517058    -0.18211607     0.24419207
 c     -1.19236193     1.38569742     0.42522248
 c      0.30630829     1.84884536    -0.05783872
 c      1.35542120     1.08453052    -0.41189238
 h     -0.23048357    -2.16089736     0.59957093
 h     -2.04782823     1.87787341    -0.02572379
 h      0.11744338     2.90917588    -0.60240180
 h      2.40973800     1.29720214    -0.98606091
 o      1.77618884    -1.55284060    -0.24668811
 h      2.64846589    -1.45316256    -0.49620461
 c     -2.45398164    -0.76598283    -0.29909298
 h     -2.67446093    -1.88375437     0.17824909
 h     -3.26295957    -0.29185785     0.29428091
 h     -2.80048881    -1.05678794    -1.54535141
 h     -1.22290022     1.42476112     1.59730426
          17

 c      1.13816062    -0.32999262    -0.06160661
 c     -0.02514056    -1.05166622     0.48240656
 c     -1.10421039    -0.18878888     0.24190057
 c     -1.20627678     1.39811566     0.42114471
 c      0.29315395     1.81574258    -0.05351174
 c      1.34865341     1.08488669    -0.42647369
 h     -0.19988639    -2.15281342     0.60655877
 h     -1.97985969     1.91687396     0.02784688
 h      0.12627676     2.87623737    -0.60815993
 h      2.40757616     1.30903767    -0.95514893
 o      1.77999744    -1.55159862    -0.24467962
 h      2.63828023    -1.45008548    -0.48180710
 c     -2.42955791    -0.74980224    -0.30087924
 h     -2.63337237    -1.81997935     0.13976605
 h     -3.22845401    -0.32450224     0.33070500
 h     -2.81690221    -1.03843094    -1.56246065
 h     -1.19613498     1.33962277     1.65290041
          17

 c      1.12538316    -0.35365258    -0.05946199
 c     -0.01778609    -1.01904013     0.48523280
 c     -1.11589427    -0.19562204     0.23848434
 c     -1.21383046     1.40602473     0.41998148
 c      0.27708546     1.78614125    -0.05119008
 c      1.34371638     1.08323136    -0.44094402
 h     -0.16262264    -2.13464634     0.60955946
 h     -1.93554889     1.97122853     0.06678687
 h      0.14657849     2.82645718    -0.59675563
 h      2.37955239     1.32203257    -0.91358035
 o      1.78288459    -1.54884880    -0.24261040
 h      2.67286875    -1.44383173    -0.48294945
 c     -2.40651836    -0.73646490    -0.30257760
 h     -2.58240488    -1.74558463     0.09327964
 h     -3.19755937    -0.34873630     0.35820565
 h     -2.81754510    -1.00403421    -1.54519358
 h     -1.17125203     1.26169018     1.68379554
          17

 c      1.11258850    -0.38075681    -0.05626424
 c     -0.01268967    -0.98363718     0.48784368
 c     -1.12987262    -0.20164288     0.23389205
 c     -1.21391689     1.40810009     0.42245217
 c      0.25849695     1.76016278    -0.05081442
 c      1.33989955     1.07892576    -0.45467535
 h     -0.12015361    -2.10360064     0.60871392
 h     -1.92711523     2.04983552     0.08696048
 h      0.17607795     2.76436163    -0.56965062
 h      2.33144792     1.33692491    -0.86588081
 o      1.78603418    -1.54474658    -0.24078373
 h      2.73156853    -1.43560403    -0.49364969
 c     -2.38514787    -0.72511167    -0.30468656
 h     -2.52418519    -1.67852212     0.04463516
 h     -3.17178823    -0.36265147     0.37722073
 h     -2.80184782    -0.95349291    -1.49501915
 h     -1.14951814     1.19431527     1.68662042
          17

 c      1.10090321    -0.40973175    -0.05265593
 c     -0.01034038    -0.94677353     0.49057657
 c     -1.14555514    -0.20589616     0.22817403
 c     -1.20774523     1.40485483     0.42792745
 c      0.23815027     1.73729459    -0.05215463
 c      1.33573091     1.07136958    -0.46680818
 h     -0.07479273    -2.05973528     0.60462398
 h     -1.94205298     2.14236621     0.09621469
 h      0.21165548     2.69958362    -0.53082348
 h      2.27592796     1.35600963    -0.81886787
 o      1.79104740    -1.53949760    -0.23958999
 h      2.78667795    -1.42713029    -0.50619401
 c     -2.36573426    -0.71412036    -0.30773228
 h     -2.46269154    -1.64452404     0.00230075
 h     -3.15159483    -0.36594088     0.38818422
 h     -2.77033724    -0.88730276    -1.41658437
 h     -1.13175560     1.14023754     1.66177109
          17

 c      1.09157552    -0.43882364    -0.04939952
 c     -0.01134835    -0.90963528     0.49384552
 c     -1.16212165    -0.20748143     0.22148448
 c     -1.19735942     1.39780927     0.43532035
 c      0.21701240     1.71637659    -0.05476994
 c      1.32912460     1.05991801    -0.47638807
 h     -0.02955342    -2.00622034     0.59839643
 h     -1.96061115     2.22904799     0.10481912
 h      0.25012138     2.64768593    -0.48697919
 h      2.23207430     1.38384849    -0.78061870
 o      1.79888683    -1.53345097    -0.23923250
 h      2.82062998    -1.41897197    -0.51563681
 c     -2.34865191    -0.70226559    -0.31152939
 h     -2.40064134    -1.66247214    -0.02827425
 h     -3.13646986    -0.36000924     0.39155384
 h     -2.72604752    -0.80698224    -1.32112636
 h     -1.11829126     1.10147795     1.61269777
          17

 c      1.08576829    -0.46627786    -0.04727479
 c     -0.01630324    -0.87314740     0.49807188
 c     -1.17859220    -0.20560882     0.21408533
 c     -1.18440214     1.38829224     0.44359800
 c      0.19601419     1.69600999    -0.05816713
 c      1.31835422     1.04403091    -0.48278311
 h      0.01208242    -1.94918133     0.59161246
 h     -1.97007287     2.29485125     0.11887870
 h      0.28954824     2.62601543    -0.44516183
 h      2.21556029     1.42520312    -0.75636562
 o      1.80989847    -1.52705000    -0.23974121
 h      2.82599974    -1.41080168    -0.51974254
 c     -2.33412899    -0.69043770    -0.31411046
 h     -2.33848282    -1.72366920    -0.05083538
 h     -3.12546165    -0.34741045     0.38809312
 h     -2.67747581    -0.71534896    -1.23351927
 h     -1.10891314     1.07904771     1.54669275
          17

 c      1.08427165    -0.49054579    -0.04692147
 c     -0.02552691    -0.83791789     0.50357152
 c     -1.19392713    -0.19966962     0.20635933
 c     -1.17010459     1.37730252     0.45156106
 c      0.17598123     1.67564377    -0.06223840
 c      1.30340338     1.02378880    -0.48607927
 h      0.04649121    -1.89663114     0.58615123
 h     -1.96476606     2.33167163     0.14082919
 h      0.32917432     2.64133913    -0.40727748
 h      2.22397172     1.47889012    -0.74449400
 o      1.82397235    -1.52076399    -0.24101689
 h      2.80310893    -1.40180562    -0.51839450
 c     -2.32177426    -0.68107735    -0.31190717
 h     -2.27767218    -1.80128436    -0.07364766
 h     -3.11786671    -0.33098392     0.37915180
 h     -2.63982896    -0.61398479    -1.19511407
 h     -1.10271331     1.07203249     1.47711641
          17

 c      1.08723623    -0.51043863    -0.04868190
 c     -0.03879726    -0.80436461     0.51044864
 c     -1.20710015    -0.18925012     0.19883061
 c     -1.15553141     1.36575926     0.45753375
 c      0.15783056     1.65620668    -0.06738070
 c      1.28572436     1.00005521    -0.48686273
 h      0.07021931    -1.85598966     0.58383056
 h     -1.94304435     2.33605227     0.17105700
 h      0.36693547     2.68255872    -0.36890451
 h      2.24003445     1.53604692    -0.73923531
 o      1.84050470    -1.51504914    -0.24281777
 h      2.76063255    -1.39062201    -0.51388009
 c     -2.31157886    -0.67668863    -0.30317067
 h     -2.22139196    -1.87203904    -0.10270797
 h     -3.11379837    -0.31322907     0.36665173
 h     -2.62182208    -0.49953310    -1.22970585
 h     -1.09794967     1.07642618     1.42533031
          17

 c      1.09407616    -0.52518135    -0.05252283
 c     -0.05519058    -0.77299004     0.51856067
 c     -1.21722606    -0.17409342     0.19210556
 c     -1.14164870     1.35450787     0.45971137
 c      0.14260372     1.63928307    -0.07403885
 c      1.26691229     0.97400039    -0.48576877
 h      0.08013858    -1.83097840     0.58598625
 h     -1.90563214     2.30758998     0.20865922
 h      0.39900487     2.73049764    -0.32504436
 h      2.24701422     1.58584027    -0.73566956
 o      1.85819000    -1.51035458    -0.24468985
 h      2.71881991    -1.37471543    -0.51205980
 c     -2.30506808    -0.67846321    -0.29112400
 h     -2.17287619    -1.92207250    -0.14034573
 h     -3.11428536    -0.29611830     0.35254053
 h     -2.61281147    -0.37417362    -1.30588344
 h     -1.09242134     1.08624142     1.41546719
          17

 c      1.10362432    -0.53438480    -0.05807986
 c     -0.07318975    -0.74456888     0.52757881
 c     -1.22387005    -0.15412743     0.18668268
 c     -1.12918035     1.34384432     0.45768207
 c      0.13125348     1.62616766    -0.08238747
 c      1.24811533     0.94670836    -0.48332370
 h      0.07359944    -1.82021502     0.59321305
 h     -1.85561228     2.24902814     0.25145980
 h      0.42180172     2.76925946    -0.27385666
 h      2.23528372     1.61983875    -0.73117599
 o      1.87516755    -1.50713769    -0.24598442
 h      2.70701182    -1.34993500    -0.52214868
 c     -2.30364098    -0.68608552    -0.27979861
 h     -2.13464443    -1.94438195    -0.18633737
 h     -3.12058289    -0.28135205     0.33793583
 h     -2.60057641    -0.24931885    -1.38233181
 h     -1.08453004     1.09900156     1.45584393
          17

 c      1.11445940    -0.53799619    -0.06478724
 c     -0.09103805    -0.72007699     0.53709773
 c     -1.22728782    -0.12960079     0.18281978
 c     -1.11836929     1.33323366     0.45324174
 c      0.12446264     1.61763299    -0.09233136
 c      1.23008006     0.91908716    -0.47996510
 h      0.04887192    -1.81860538     0.60537092
 h     -1.80004444     2.16829132     0.29573866
 h      0.43320204     2.78920760    -0.21630562
 h      2.20137650     1.63275014    -0.72485390
 o      1.89054693    -1.50567531    -0.24632492
 h      2.73915590    -1.31365076    -0.54933123
 c     -2.30757346    -0.69864445    -0.27127448
 h     -2.10857260    -1.93627277    -0.23919065
 h     -3.13340277    -0.27069091     0.32287499
 h     -2.58045390    -0.13573762    -1.43762951
 h     -1.07358469     1.11766992     1.52912222
          17

 c      1.12523729    -0.53630901    -0.07201489
 c     -0.10713910    -0.70046861     0.54672699
 c     -1.22837906    -0.10125305     0.18053525
 c     -1.10866090     1.32156184     0.44893119
 c      0.12253645     1.61401440    -0.10357491
 c      1.21327537     0.89190827    -0.47607847
 h      0.00570019    -1.81991409     0.62176982
 h     -1.75316784     2.08230878     0.33625614
 h      0.43265966     2.78593754    -0.15492098
 h      2.14610196     1.62201062    -0.71689170
 o      1.90553284    -1.50573888    -0.24606957
 h      2.79533962    -1.26975781    -0.58730460
 c     -2.31624786    -0.71488273    -0.26614977
 h     -2.09592025    -1.89871441    -0.29688095
 h     -3.15258150    -0.26611297     0.30665023
 h     -2.55225271    -0.04040683    -1.46451443
 h     -1.05913744     1.14502691     1.60960142
          17

 c      1.13489728    -0.53004065    -0.07915597
 c     -0.12032562    -0.68648084     0.55612046
 c     -1.22838494    -0.07042275     0.17969741
 c     -1.09854116     1.30741654     0.44666219
 c      0.12533675     1.61527162    -0.11567227
 c      1.19791676     0.86583760    -0.47200968
 h     -0.05446332    -1.81869446     0.64143783
 h     -1.73756809     2.01777174     0.36759307
 h      0.42116795     2.75931892    -0.09296502
 h      2.07394222     1.58782145    -0.70837063
 o      1.92175500    -1.50674020    -0.24583788
 h      2.84758412    -1.22562071    -0.62561006
 c     -2.32859695    -0.73304967    -0.26431819
 h     -2.09690692    -1.83760302    -0.35737461
 h     -3.17719687    -0.26972550     0.28829045
 h     -2.51744777     0.03243603    -1.46197727
 h     -1.04080784     1.18092763     1.67854232
          17

 c      1.14270434    -0.52037148    -0.08565155
 c     -0.12997115    -0.67851685     0.56495362
 c     -1.22850094    -0.03908910     0.18013248
 c     -1.08668931     1.29053848     0.44738145
 c      0.13228206     1.62094112    -0.12808518
 c      1.18387216     0.84138439    -0.46804469
 h     -0.12862774    -1.81126855     0.66340306
 h     -1.77039038     1.99415569     0.38743545
 h      0.40146421     2.71382730    -0.03383256
 h      1.99395629     1.53423944    -0.70154848
 o      1.94005657    -1.50801334    -0.24605345
 h      2.87902026    -1.18732781    -0.65688063
 c     -2.34354268    -0.75069669    -0.26537457
 h     -2.10963707    -1.76672887    -0.41957878
 h     -3.20596433    -0.28345657     0.26698865
 h     -2.47809058     0.08011705    -1.43149763
 h     -1.01842329     1.22341811     1.72559621
          17

 c      1.14819029    -0.50888900    -0.09098043
 c     -0.13597441    -0.67658921     0.57289143
 c     -1.22961118    -0.00982562     0.18168680
 c     -1.07388978     1.27367377     0.45132470
 c      0.14241582     1.62998671    -0.14027844
 c      1.17048936     0.81875396    -0.46435301
 h     -0.21266412    -1.79618882     0.68692146
 h     -1.84123374     2.00124991     0.39748272
 h      0.37835040     2.66009860     0.01980827
 h      1.92160814     1.47116966    -0.70057878
 o      1.96057218    -1.50891721    -0.24691521
 h      2.88321750    -1.15872877    -0.67740921
 c     -2.36032683    -0.76463767    -0.26869970
 h     -2.12890565    -1.70978505    -0.48515022
 h     -3.23774302    -0.30859884     0.24244404
 h     -2.43654398     0.10095248    -1.37569168
 h     -0.99207965     1.27000849     1.74572058
          17

 c      1.15107452    -0.49746872    -0.09464276
 c     -0.13864605    -0.68031589     0.57958462
 c     -1.23223174     0.01449547     0.18424801
 c     -1.06205749     1.26096262     0.45851075
 c      0.15451918     1.64071937    -0.15186140
 c      1.15661181     0.79782280    -0.46095258
 h     -0.30182291    -1.77440048     0.71161369
 h     -1.92403318     2.01581529     0.40016999
 h      0.35848932     2.61586710     0.06738693
 h      1.87820320     1.41438807    -0.71185743
 o      1.98298799    -1.50889205    -0.24845503
 h      2.86072760    -1.14162662    -0.68631826
 c     -2.37847267    -0.77187442    -0.27349969
 h     -2.14775733    -1.69143397    -0.55900980
 h     -3.27208801    -0.34529011     0.21516018
 h     -2.39553615     0.09428643    -1.29816293
 h     -0.96216257     1.31830506     1.73689456
          17

 c      1.15121238    -0.48813019    -0.09615479
 c     -0.13855143    -0.68900069     0.58470083
 c     -1.23656393     0.03128415     0.18779210
 c     -1.05248633     1.25567223     0.46886036
 c      0.16735599     1.65127958    -0.16267944
 c      1.14142291     0.77881343    -0.45793107
 h     -0.39130841    -1.74893084     0.73749462
 h     -1.99858810     2.02284728     0.39730609
 h      0.34853318     2.60079898     0.11102248
 h      1.88035170     1.37654106    -0.74117317
 o      2.00660992    -1.50755057    -0.25052400
 h      2.81846325    -1.13530744    -0.68578698
 c     -2.39725934    -0.77171896    -0.27929487
 h     -2.16365437    -1.71430495    -0.64301352
 h     -3.30968650    -0.39217940     0.18661782
 h     -2.35828205     0.06132083    -1.20433863
 h     -0.92931370     1.36625126     1.69949487
          17

 c      1.14858872    -0.48283753    -0.09507860
 c     -0.13638108    -0.70180615     0.58797393
 c     -1.24252498     0.03889371     0.19248882
 c     -1.04572660     1.25950246     0.48197691
 c      0.18002350     1.66087617    -0.17260029
 c      1.12575344     0.76323499    -0.45593067
 h     -0.47672317    -1.72389413     0.76485415
 h     -2.05388048     2.01658239     0.39035669
 h      0.35186708     2.62258296     0.15232959
 h      1.92393669     1.35398695    -0.78741478
 o      2.03025110    -1.50482225    -0.25268347
 h      2.77163662    -1.13492177    -0.68271198
 c     -2.41560504    -0.76616933    -0.28618481
 h     -2.17996485    -1.75663368    -0.73004381
 h     -3.35197458    -0.44679923     0.15890896
 h     -2.32837732     0.00726438    -1.10376509
 h     -0.89424280     1.41231386     1.63722974
          17

 c      1.14334232    -0.48317995    -0.09111156
 c     -0.13289209    -0.71795549     0.58925116
 c     -1.24972993     0.03702762     0.19878933
 c     -1.04205504     1.27250462     0.49679222
 c      0.19206775     1.67036048    -0.18120153
 c      1.11167659     0.75313176    -0.45606300
 h     -0.55410191    -1.70304929     0.79397731
 h     -2.08462363     1.99627922     0.38065621
 h      0.36769177     2.67030933     0.18818733
 h      1.98841627     1.33256113    -0.84242754
 o      2.05221832    -1.50105609    -0.25411889
 h      2.74381485    -1.13023896    -0.68991424
 c     -2.43269808    -0.75825926    -0.29386094
 h     -2.20030798    -1.79516052    -0.80968254
 h     -3.39950673    -0.50657799     0.13370410
 h     -2.30889640    -0.05404549    -1.01479355
 h     -0.85719241     1.45595692     1.55970248
          17

 c      1.13577303    -0.49000382    -0.08420952
 c     -0.12888970    -0.73686792     0.58852621
 c     -1.25752499     0.02665854     0.20736222
 c     -1.04181443     1.29328134     0.51125456
 c      0.20329071     1.68122905    -0.18793478
 c      1.10106646     0.74963182    -0.45926802
 h     -0.61967075    -1.68871931     0.82483396
 h     -2.08872422     1.96368160     0.36943105
 h      0.39329902     2.72570147     0.21253161
 h      2.05365019     1.30153747    -0.89723076
 o      2.07116809    -1.49666524    -0.25406754
 h      2.75307768    -1.11155201    -0.71911061
 c     -2.44852829    -0.75145959    -0.30063020
 h     -2.22586689    -1.81606287    -0.87414526
 h     -3.45021925    -0.56944946     0.11129162
 h     -2.29973048    -0.09520353    -0.96848995
 h     -0.81670294     1.49862800     1.48592638
          17

 c      1.12630755    -0.50321805    -0.07466500
 c     -0.12518776    -0.75817653     0.58594653
 c     -1.26519344     0.00954033     0.21881776
 c     -1.04547486     1.31946792     0.52259912
 c      0.21358294     1.69461698    -0.19245468
 c      1.09505004     0.75257034    -0.46597138
 h     -0.66977919    -1.68174699     0.85693940
 h     -2.06669471     1.92229758     0.35771389
 h      0.42587550     2.77423317     0.22037361
 h      2.10645902     1.25686294    -0.94532987
 o      2.08740465    -1.49138062    -0.25271891
 h      2.79133098    -1.08170451    -0.76640098
 c     -2.46373852    -0.74864641    -0.30451715
 h     -2.25598116    -1.81354156    -0.91901504
 h     -3.49949831    -0.63349298     0.09061997
 h     -2.29727038    -0.08888476    -0.99320071
 h     -0.76832893     1.54430051     1.44275540
          17

 c      1.11544740    -0.52189385    -0.06308637
 c     -0.12253060    -0.78167013     0.58178681
 c     -1.27222777    -0.01235242     0.23339845
 c     -1.05310898     1.34850566     0.52905351
 c      0.22288548     1.71104548    -0.19470222
 c      1.09410363     0.76082457    -0.47610361
 h     -0.70127377    -1.68219814     0.88946463
 h     -2.02308877     1.87796069     0.34602055
 h      0.46291221     2.80756062     0.20912398
 h      2.13959598     1.19891057    -0.98276389
 o      2.10218266    -1.48451059    -0.25094659
 h      2.83548906    -1.05186754    -0.81646292
 c     -2.47856182    -0.74942859    -0.30634105
 h     -2.28905219    -1.78692105    -0.94235553
 h     -3.54219652    -0.69637907     0.07032780
 h     -2.30265726    -0.04288936    -1.07831689
 h     -0.70783248     1.59604884     1.44692922
          17

 c      1.10374928    -0.54456604    -0.05029450
 c     -0.12154883    -0.80720827     0.57640485
 c     -1.27839567    -0.03717260     0.25090685
 c     -1.06330351     1.37828562     0.53147942
 c      0.23120521     1.73049337    -0.19482429
 c      1.09820034     0.77279454    -0.48923716
 h     -0.71208899    -1.69013211     0.92144661
 h     -1.97019310     1.84028669     0.33346381
 h      0.50219367     2.82238695     0.17827436
 h      2.14988741     1.13050763    -1.00754569
 o      2.11643172    -1.47562542    -0.24944896
 h      2.86789592    -1.03037509    -0.85634339
 c     -2.49278615    -0.75147762    -0.30868849
 h     -2.32291699    -1.73916425    -0.94436411
 h     -3.57433937    -0.75542297     0.04969521
 h     -2.32037813     0.01423794    -1.18796861
 h     -0.63937015     1.65068010     1.48707986
          17

 c      1.09182836    -0.56957574    -0.03719254
 c     -0.12274641    -0.83465297     0.57020199
 c     -1.28363920    -0.06332564     0.27087521
 c     -1.07294795     1.40691730     0.53215922
 c      0.23863666     1.75246015    -0.19310253
 c      1.10684238     0.78681326    -0.50470319
 h     -0.70169910    -1.70603336     0.95195692
 h     -1.93142123     1.82329251     0.31639686
 h      0.54187759     2.81955595     0.12906744
 h      2.13761449     1.05606449    -1.01953444
 o      2.13054520    -1.46466497    -0.24853818
 h      2.87975516    -1.02064708    -0.87903820
 c     -2.50639882    -0.75300717    -0.31320588
 h     -2.35473505    -1.67717607    -0.92808533
 h     -3.59379540    -0.80790394     0.02897282
 h     -2.35145992     0.06350408    -1.29455576
 h     -0.57431214     1.70170636     1.53890494
          17

 c      1.08033797    -0.59533420    -0.02465392
 c     -0.12646826    -0.86384170     0.56358685
 c     -1.28801160    -0.08950625     0.29274453
 c     -1.07870701     1.43272370     0.53304951
 c      0.24536946     1.77596227    -0.18995959
 c      1.11899097     0.80139900    -0.52162674
 h     -0.67124700    -1.73087582     0.98022800
 h     -1.93237498     1.83983848     0.28938957
 h      0.58083964     2.80419830     0.06445908
 h      2.10738663     0.98125939    -1.02095916
 o      2.14453824    -1.45182581    -0.24822401
 h      2.86861990    -1.02262984    -0.88234487
 c     -2.51958242    -0.75266088    -0.32019164
 h     -2.38065657    -1.61377255    -0.90112683
 h     -3.60058372    -0.85136185     0.00931505
 h     -2.39424494     0.09688737    -1.38316850
 h     -0.52317156     1.74465209     1.58442146
          17

 c      1.06991151    -0.62046833    -0.01343958
 c     -0.13285905    -0.89459250     0.55694316
 c     -1.29165542    -0.11471065     0.31594609
 c     -1.07961475     1.45521130     0.53498016
 c      0.25164823     1.79953210    -0.18597513
 c      1.13294762     0.81536501    -0.53888343
 h     -0.62332742    -1.76589612     1.00569598
 h     -1.97412964     1.88916070     0.25214656
 h      0.61928329     2.78625493    -0.01114429
 h      2.07014469     0.91251467    -1.01749925
 o      2.15811254    -1.43750301    -0.24824447
 h      2.83732421    -1.03338741    -0.86851509
 c     -2.53254395    -0.74886797    -0.32896246
 h     -2.39575791    -1.56896625    -0.87672057
 h     -3.59694811    -0.88393251    -0.00745244
 h     -2.44635498     0.11167380    -1.44631587
 h     -0.49242363     1.77765284     1.61452068
          17

 c      1.06108698    -0.64387110    -0.00414187
 c     -0.14184343    -0.92672835     0.55061018
 c     -1.29477200    -0.13821382     0.33992727
 c     -1.07719748     1.47511086     0.53771553
 c      0.25769786     1.82142791    -0.18179671
 c      1.14638399     0.82788743    -0.55508990
 h     -0.56147588    -1.81204294     1.02785768
 h     -2.03168343     1.95709154     0.21211743
 h      0.65890824     2.77887582    -0.09315066
 h      2.04385452     0.85547786    -1.01871261
 o      2.17056870    -1.42232464    -0.24796572
 h      2.79532355    -1.04625182    -0.84597377
 c     -2.54535933    -0.74012715    -0.33858167
 h     -2.39539525    -1.56294923    -0.86860264
 h     -3.58705153    -0.90470423    -0.01915439
 h     -2.50541605     0.10721229    -1.48002354
 h     -0.48516088     1.80029458     1.62565125
          17

 c      1.05423459    -0.66469634     0.00284643
 c     -0.15313879    -0.96012232     0.54488547
 c     -1.29758223    -0.15952797     0.36416273
 c     -1.07315154     1.49331565     0.54074603
 c      0.26378123     1.84027764    -0.17796694
 c      1.15703684     0.83857524    -0.56892311
 h     -0.48950702    -1.86909853     1.04588851
 h     -2.08045175     2.02883871     0.17749983
 h      0.70097839     2.79176967    -0.17864589
 h      2.04646325     0.81288424    -1.03446237
 o      2.18071337    -1.40720545    -0.24624826
 h      2.76019750    -1.04980067    -0.83156392
 c     -2.55775761    -0.72641400    -0.34903125
 h     -2.37867943    -1.59808397    -0.87848558
 h     -3.57612985    -0.91397740    -0.02364345
 h     -2.56908493     0.08375969    -1.48195834
 h     -0.50232369     1.81287705     1.61733023
          17

 c      1.04950615    -0.68231502     0.00733589
 c     -0.16629069    -0.99474008     0.54004162
 c     -1.30029172    -0.17837332     0.38815427
 c     -1.06844461     1.51039111     0.54366898
 c      0.27040993     1.85576906    -0.17490381
 c      1.16405050     0.84734953    -0.57980273
 h     -0.41108159    -1.93486658     1.05822336
 h     -2.10658440     2.09440302     0.15329153
 h      0.74292243     2.82364414    -0.26621062
 h      2.08085956     0.78485297    -1.06697153
 o      2.18736941    -1.39307250    -0.24186375
 h      2.74982783    -1.03231361    -0.84403890
 c     -2.56913068    -0.70945917    -0.36129620
 h     -2.35008933    -1.65555853    -0.89492531
 h     -3.56896632    -0.91325368    -0.01920581
 h     -2.63486751     0.04240868    -1.45100610
 h     -0.54323743     1.81627471     1.59145922
          17

 c      1.04682516    -0.69626152     0.00931981
 c     -0.18070983    -1.03062101     0.53632211
 c     -1.30306624    -0.19465580     0.41141525
 c     -1.06357786     1.52658013     0.54606593
 c      0.27832265     1.86850346    -0.17305540
 c      1.16821011     0.85417290    -0.58803978
 h     -0.32978215    -2.00513203     1.06254706
 h     -2.10427462     2.14776226     0.14164975
 h      0.77837003     2.86387386    -0.35360332
 h      2.13220770     0.77158259    -1.10899373
 o      2.19064808    -1.38009764    -0.23481073
 h      2.76261496    -0.99419642    -0.88324826
 c     -2.57894853    -0.69134153    -0.37615679
 h     -2.31642004    -1.71327335    -0.90593441
 h     -3.56797825    -0.90476902    -0.00497136
 h     -2.69996371    -0.01412208    -1.38836092
 h     -0.60531160     1.81223196     1.55317860
          17

 c      1.04592719    -0.70621430     0.00894219
 c     -0.19570352    -1.06778021     0.53389573
 c     -1.30602046    -0.20842793     0.43345412
 c     -1.05893681     1.54184780     0.54719438
 c      0.28818247     1.87927059    -0.17290796
 c      1.17073694     0.85901498    -0.59422770
 h     -0.24941567    -2.07465724     1.05640360
 h     -2.07233474     2.18536156     0.14285435
 h      0.80085747     2.90060879    -0.43713458
 h      2.18188362     0.77362952    -1.15084654
 o      2.19176962    -1.36771879    -0.22633824
 h      2.78030897    -0.94752095    -0.92974670
 c     -2.58705855    -0.67386368    -0.39331762
 h     -2.28376508    -1.75632726    -0.90511492
 h     -3.57205469    -0.89077307     0.01878289
 h     -2.76162721    -0.07913889    -1.30122169
 h     -0.68313747     1.80398504     1.51307461
          17

 c      1.04641949    -0.71200275     0.00646796
 c     -0.21052442    -1.10608746     0.53280002
 c     -1.30922540    -0.21983774     0.45376565
 c     -1.05488936     1.55588209     0.54575496
 c      0.30035598     1.88861778    -0.17483243
 c      1.17248830     0.86193571    -0.59881179
 h     -0.17405349    -2.13859204     1.03803544
 h     -2.01283237     2.20546266     0.15562218
 h      0.80634917     2.92550182    -0.51287340
 h      2.21680589     0.79069639    -1.18543490
 o      2.19178905    -1.35539633    -0.21764454
 h      2.78787103    -0.90357728    -0.96540888
 c     -2.59347529    -0.65904143    -0.41079826
 h     -2.25673868    -1.77667432    -0.89071411
 h     -3.57718459    -0.87311289     0.05062451
 h     -2.81952000    -0.13698353    -1.21084038
 h     -0.76830641     1.79661613     1.48901535
          17

 c      1.04781867    -0.71359507     0.00225438
 c     -0.22444449    -1.14518792     0.53291358
 c     -1.31271756    -0.22908603     0.47184149
 c     -1.05141402     1.56818911     0.54039210
 c      0.31486548     1.89680094    -0.17896935
 c      1.17390906     0.86308196    -0.60204321
 h     -0.10770680    -2.19352036     1.00694091
 h     -1.93170720     2.20865987     0.17661152
 h      0.79347508     2.93417289    -0.57762488
 h      2.23007194     0.82130794    -1.20878001
 o      2.19127223    -1.34285892    -0.20943579
 h      2.77854786    -0.86877122    -0.98044712
 c     -2.59770857    -0.64962639    -0.42462565
 h     -2.23870203    -1.77059626    -0.86367146
 h     -3.57846505    -0.85329299     0.08833216
 h     -2.88131722    -0.15931791    -1.15859178
 h     -0.85283524     1.79517732     1.50035080
          17

 c      1.04956459    -0.71106603    -0.00327889
 c     -0.23682611    -1.18447540     0.53396297
 c     -1.31647345    -0.23640917     0.48722752
 c     -1.04747274     1.57828113     0.53133172
 c      0.33142456     1.90384362    -0.18522362
 c      1.17518999     0.86263884    -0.60404610
 h     -0.05386471    -2.23794461     0.96401115
 h     -1.84118332     2.19998256     0.19924526
 h      0.76299836     2.92551035    -0.62930784
 h      2.21918154     0.86311913    -1.21919516
 o      2.19047332    -1.33003452    -0.20205114
 h      2.75131983    -0.84586632    -0.97144013
 c     -2.59896536    -0.64745823    -0.43170749
 h     -2.23187098    -1.73763621    -0.82646898
 h     -3.57201779    -0.83266825     0.12943716
 h     -2.95863208    -0.12548316    -1.17404902
 h     -0.93422031     1.80018882     1.54996033
          17

 c      1.05104564    -0.70457603    -0.00967498
 c     -0.24717533    -1.22309792     0.53555433
 c     -1.32036528    -0.24208004     0.49959200
 c     -1.04105331     1.58542726     0.52096546
 c      0.34949229     1.90955194    -0.19330825
 c      1.17635539     0.86080027    -0.60485530
 h     -0.01506767    -2.27245887     0.91136840
 h     -1.76233507     2.19206689     0.21285641
 h      0.71744695     2.90143109    -0.66725573
 h      2.18500904     0.91323715    -1.21682371
 o      2.18945174    -1.31699911    -0.19555977
 h      2.70918424    -0.83494253    -0.93976736
 c     -2.59815711    -0.65074432    -0.43368801
 h     -2.23682604    -1.68160128    -0.78295252
 h     -3.55581612    -0.81238672     0.17149981
 h     -3.04334296    -0.05364314    -1.23016900
 h     -1.01283852     1.80734806     1.61887567
          17

 c      1.05165722    -0.69437619    -0.01645636
 c     -0.25518566    -1.25998779     0.53722013
 c     -1.32417458    -0.24640123     0.50871551
 c     -1.03005632     1.58843439     0.51214618
 c      0.36831608     1.91346130    -0.20274560
 c      1.17723442     0.85776038    -0.60439661
 h      0.00743477    -2.29978688     0.85199919
 h     -1.72000763     2.20304961     0.20535148
 h      0.66099125     2.86738278    -0.69280560
 h      2.13204338     0.96846104    -1.20391069
 o      2.18803174    -1.30401918    -0.18969410
 h      2.65950761    -0.83262121    -0.89258085
 c     -2.59713439    -0.65616348    -0.43303111
 h     -2.25139392    -1.61338443    -0.73916697
 h     -3.52961177    -0.79322072     0.21210671
 h     -3.11766081     0.02713399    -1.28881777
 h     -1.08705474     1.81231978     1.68430045
          17

 c      1.05088014    -0.68082852    -0.02314258
 c     -0.26076115    -1.29391977     0.53847555
 c     -1.32762641    -0.24969729     0.51445399
 c     -1.01404255     1.58693277     0.50644247
 c      0.38698707     1.91478490    -0.21282393
 c      1.17736289     0.85368688    -0.60242376
 h      0.01385143    -2.32455068     0.78920431
 h     -1.72201666     2.23931365     0.17243181
 h      0.59909580     2.83295698    -0.71001342
 h      2.06940951     1.02574928    -1.18562309
 o      2.18568023    -1.29167373    -0.18367446
 h      2.61536085    -0.82989322    -0.84541081
 c     -2.59735569    -0.66040994    -0.43042191
 h     -2.26904480    -1.55484581    -0.70437567
 h     -3.49491915    -0.77570007     0.24931572
 h     -3.17112100     0.09926748    -1.33059136
 h     -1.15366588     1.81291669     1.73123668
          17

 c      1.04835198    -0.66441761    -0.02928081
 c     -0.26399338    -1.32362563     0.53889014
 c     -1.33041785    -0.25230614     0.51671235
 c     -0.99480856     1.58226158     0.50380583
 c      0.40455460     1.91255862    -0.22262584
 c      1.17597128     0.84864893    -0.59849560
 h      0.00562618    -2.35228027     0.72584784
 h     -1.75081581     2.28558247     0.12193831
 h      0.53723081     2.81050596    -0.72530310
 h      2.01086153     1.08312923    -1.17037376
 o      2.18161020    -1.28079958    -0.17634004
 h      2.59321959    -0.81293579    -0.81974458
 c     -2.59983948    -0.66027915    -0.42548815
 h     -2.27995187    -1.53528465    -0.68934262
 h     -3.45505749    -0.76031871     0.28235107
 h     -3.19984045     0.15424910    -1.34836998
 h     -1.20941870     1.80853689     1.75211764
          17

 c      1.04392116    -0.64574238    -0.03449026
 c     -0.26508549    -1.34800042     0.53816329
 c     -1.33224522    -0.25455884     0.51542589
 c     -0.97456283     1.57603938     0.50355360
 c      0.42017891     1.90621014    -0.23129638
 c      1.17235043     0.84258046    -0.59219307
 h     -0.01531912    -2.38724513     0.66361370
 h     -1.78430469     2.32251799     0.06504872
 h      0.47893801     2.80909430    -0.74422220
 h      1.97030465     1.14001840    -1.16724088
 o      2.17551827    -1.27172548    -0.16726941
 h      2.60069384    -0.77553703    -0.82474709
 c     -2.60470644    -0.65434816    -0.41810220
 h     -2.28012131    -1.56698406    -0.69864783
 h     -3.41500472    -0.74761470     0.31210962
 h     -3.20303295     0.18808996    -1.33997791
 h     -1.25155827     1.79940115     1.74393907
          17

 c      1.03766006    -0.62550765    -0.03848960
 c     -0.26425859    -1.36635134     0.53615218
 c     -1.33282578    -0.25676087     0.51055316
 c     -0.95484426     1.56919178     0.50504011
 c      0.43315701     1.89622230    -0.23842381
 c      1.16656514     0.83545959    -0.58362059
 h     -0.04748475    -2.42979351     0.60280488
 h     -1.80832716     2.33850877     0.00989405
 h      0.42567364     2.82724487    -0.76696638
 h      1.95319611     1.19491083    -1.17994013
 o      2.16804042    -1.26367475    -0.15750006
 h      2.62888703    -0.72879978    -0.84549289
 c     -2.61090492    -0.64413197    -0.40903166
 h     -2.27721086    -1.62929415    -0.72599104
 h     -3.38063428    -0.73820742     0.34103896
 h     -3.18126615     0.19906981    -1.30507852
 h     -1.27793946     1.78623024     1.70665741
          17

 c      1.02981963    -0.60451981    -0.04108342
 c     -0.26172044    -1.37851222     0.53281843
 c     -1.33191666    -0.25918426     0.50208103
 c     -0.93656290     1.56203055     0.50766866
 c      0.44279815     1.88403023    -0.24404239
 c      1.15966088     0.82753744    -0.57362326
 h     -0.08998171    -2.47528847     0.54298434
 h     -1.81584177     2.32880631    -0.03870660
 h      0.37883461     2.85408611    -0.78859626
 h      1.95381927     1.24272923    -1.20397909
 o      2.16001746    -1.25557536    -0.14834888
 h      2.66401161    -0.68823679    -0.86175251
 c     -2.61716789    -0.63198519    -0.39929482
 h     -2.28109131    -1.69293482    -0.76123863
 h     -3.35695307    -0.73275648     0.37186790
 h     -3.13604736     0.18702602    -1.24455036
 h     -1.28723633     1.77024334     1.64315789
          17

 c      1.02075024    -0.58366259    -0.04213582
 c     -0.25771029    -1.38471653     0.52814361
 c     -1.32933006    -0.26206253     0.49004600
 c     -0.92017821     1.55449467     0.51062975
 c      0.44841476     1.87128301    -0.24830296
 c      1.15302911     0.81925638    -0.56337468
 h     -0.14184181    -2.51582787     0.48390275
 h     -1.80394190     2.29250140    -0.07804229
 h      0.34065890     2.87722352    -0.80335534
 h      1.96214846     1.27646202    -1.23102422
 o      2.15197351    -1.24671358    -0.14059801
 h      2.69616874    -0.66347664    -0.86119322
 c     -2.62265833    -0.61962996    -0.38939884
 h     -2.29720871    -1.73862371    -0.79645123
 h     -3.34614273    -0.73167840     0.40564201
 h     -3.07049201     0.15423212    -1.16164831
 h     -1.27966186     1.75343512     1.56087728
          17

 c      1.01083036    -0.56384584    -0.04155641
 c     -0.25254564    -1.38535323     0.52208160
 c     -1.32493958    -0.26558546     0.47456551
 c     -0.90569884     1.54623782     0.51252642
 c      0.44944939     1.85930245    -0.25126855
 c      1.14781064     0.81106325    -0.55391573
 h     -0.20130408    -2.54322603     0.42594839
 h     -1.77220049     2.23084278    -0.10675421
 h      0.31348868     2.88786998    -0.80748579
 h      1.97009514     1.29041237    -1.25380008
 o      2.14413473    -1.23675406    -0.13453995
 h      2.71978447    -0.65830482    -0.83887480
 c     -2.62680976    -0.60849659    -0.37889675
 h     -2.32708670    -1.75694556    -0.82656564
 h     -3.34688539    -0.73473973     0.44055254
 h     -2.99133627     0.10898839    -1.06559321
 h     -1.25856261     1.73920246     1.47525172
          17

 c      1.00042306    -0.54594215    -0.03929982
 c     -0.24662183    -1.38078434     0.51455550
 c     -1.31866888    -0.26989148     0.45587269
 c     -0.89257842     1.53659030     0.51113081
 c      0.44559467     1.84890077    -0.25290960
 c      1.14472077     0.80338134    -0.54599062
 h     -0.26567451    -2.55119867     0.37005009
 h     -1.72236787     2.14684123    -0.12479033
 h      0.29902625     2.88173242    -0.79960463
 h      1.97290593     1.28144885    -1.26760092
 o      2.13652933    -1.22565085    -0.13013853
 h      2.73258844    -0.67246491    -0.79478615
 c     -2.62884510    -0.60071991    -0.36596790
 h     -2.37001772    -1.74432971    -0.84852435
 h     -3.35551465    -0.74083114     0.47259570
 h     -2.91200391     0.07333417    -0.97832170
 h     -1.23211613     1.73302766     1.41247599
          17

 c      0.98986587    -0.53072229    -0.03537613
 c     -0.24037693    -1.37127363     0.50547243
 c     -1.31045251    -0.27506055     0.43434977
 c     -0.87993353     1.52461952     0.50426481
 c      0.43687409     1.84033836    -0.25316236
 c      1.14406884     0.79665512    -0.54004111
 h     -0.33161633    -2.53626492     0.31737713
 h     -1.65929505     2.04582004    -0.13420276
 h      0.29801039     2.85860692    -0.78034406
 h      1.96856633     1.24883116    -1.27006980
 o      2.12898264    -1.21364284    -0.12706339
 h      2.73590195    -0.70193682    -0.73330378
 c     -2.62778765    -0.59947885    -0.34766462
 h     -2.42394982    -1.70091416    -0.86064472
 h     -3.36791999    -0.74808868     0.49740607
 h     -2.85018225     0.08518129    -0.93431644
 h     -1.21026898     1.74105952     1.40001231
          17

 c      0.97948734    -0.51879123    -0.02987005
 c     -0.23424691    -1.35698611     0.49473932
 c     -1.30018522    -0.28111231     0.41054296
 c     -0.86728046     1.50953391     0.49228449
 c      0.42370308     1.83329695    -0.25196853
 c      1.14578958     0.79133657    -0.53620872
 h     -0.39556284    -2.49792893     0.26905873
 h     -1.59318842     1.93658605    -0.14105867
 h      0.31006028     2.82245081    -0.75223072
 h      1.95737261     1.19392640    -1.26096759
 o      2.12097765    -1.20133047    -0.12461656
 h      2.73676557    -0.73774149    -0.66432336
 c     -2.62388588    -0.60563511    -0.32314735
 h     -2.48565205    -1.63091151    -0.86270633
 h     -3.38100814    -0.75440211     0.51215546
 h     -2.80992613     0.15911841    -0.94414525
 h     -1.19435124     1.76425361     1.43943250
          17

 c      0.96963893    -0.51051708    -0.02296306
 c     -0.22862813    -1.33801625     0.48228466
 c     -1.28774281    -0.28798536     0.38510774
 c     -0.85441604     1.49087616     0.47851233
 c      0.40690078     1.82687182    -0.24926299
 c      1.14942574     0.78777807    -0.53429259
 h     -0.45415060    -2.43874511     0.22591828
 h     -1.54156023     1.83155442    -0.15748944
 h      0.33365271     2.78204712    -0.71984737
 h      1.94222446     1.12026919    -1.24253858
 o      2.11152313    -1.18968244    -0.12174778
 h      2.74986669    -0.76583263    -0.60298248
 c     -2.61859860    -0.61537459    -0.29505733
 h     -2.55081407    -1.54478081    -0.85742217
 h     -3.39321247    -0.75794305     0.51654296
 h     -2.78114046     0.26066612    -0.97719596
 h     -1.17681057     1.79623279     1.50365710
          17

 c      0.96071463    -0.50595498    -0.01494447
 c     -0.22384927    -1.31442714     0.46809356
 c     -1.27307788    -0.29550743     0.35871529
 c     -0.84100199     1.46846152     0.46658042
 c      0.38760108     1.81971042    -0.24497106
 c      1.15408147     0.78608911    -0.53368557
 h     -0.50468962    -2.36441970     0.18818420
 h     -1.52333139     1.74184912    -0.19752724
 h      0.36657412     2.75065876    -0.68945379
 h      1.92939556     1.03364188    -1.22031571
 o      2.09966663    -1.17957117    -0.11762307
 h      2.78956531    -0.77462585    -0.56068188
 c     -2.61293720    -0.62421828    -0.26549147
 h     -2.61497041    -1.46096615    -0.85321341
 h     -3.40425480    -0.75726593     0.51251235
 h     -2.75774027     0.35552046    -1.00565109
 h     -1.15170519     1.82909756     1.56431427
          17

 c      0.95313112    -0.50479828    -0.00619525
 c     -0.22013022    -1.28631059     0.45225049
 c     -1.25629818    -0.30337070     0.33200789
 c     -0.82770382     1.44272430     0.45810731
 c      0.36707682     1.81055654    -0.23918484
 c      1.15850084     0.78609046    -0.53342471
 h     -0.54564196    -2.28368245     0.15523821
 h     -1.54160625     1.66966861    -0.26184390
 h      0.40690452     2.74113617    -0.66643861
 h      1.92824387     0.94114434    -1.20292166
 o      2.08573799    -1.17106902    -0.11240347
 h      2.85082342    -0.76639399    -0.53292451
 c     -2.60722107    -0.62890543    -0.23489973
 h     -2.67561486    -1.40146992    -0.86405521
 h     -3.41488893    -0.75131854     0.50374059
 h     -2.73842854     0.42732337    -1.01699095
 h     -1.11768061     1.85700469     1.60412045
          17

 c      0.94730288    -0.50639802     0.00284907
 c     -0.21753383    -1.25391985     0.43496256
 c     -1.23772958    -0.31106781     0.30558954
 c     -0.81651581     1.41447099     0.45257826
 c      0.34660608     1.79913908    -0.23248560
 c      1.16154956     0.78745198    -0.53259649
 h     -0.57684822    -2.20726172     0.12563571
 h     -1.58078953     1.61108803    -0.33415417
 h      0.45306018     2.75653882    -0.65108438
 h      1.94672422     0.84878215    -1.19801155
 o      2.07117453    -1.16378362    -0.10677372
 h      2.91239843    -0.75186525    -0.50701537
 c     -2.60135370    -0.62814468    -0.20357385
 h     -2.73276667    -1.37573073    -0.89841734
 h     -3.42657706    -0.73954941     0.49499318
 h     -2.72353139     0.47029841    -1.00698034
 h     -1.07603240     1.87611089     1.61499054
          17

 c      0.94364647    -0.50984698     0.01173302
 c     -0.21595131    -1.21791922     0.41652533
 c     -1.21798838    -0.31781455     0.28001675
 c     -0.80941274     1.38430438     0.44897222
 c      0.32747463     1.78643623    -0.22593862
 c      1.16296489     0.78981361    -0.53096314
 h     -0.59897621    -2.14530424     0.09775329
 h     -1.62324600     1.56335108    -0.39690207
 h      0.50211458     2.78718099    -0.63803483
 h      1.98374008     0.76036697    -1.20565257
 o      2.05732673    -1.15752827    -0.10116664
 h      2.95562908    -0.73923851    -0.47442869
 c     -2.59533408    -0.62276177    -0.17294639
 h     -2.78521161    -1.37267923    -0.94792630
 h     -3.44072326    -0.72200119     0.49094233
 h     -2.71371492     0.48304715    -0.97463421
 h     -1.02921111     1.88385195     1.59438974
          17

 c      0.94259025    -0.51407612     0.02000386
 c     -0.21513694    -1.17967362     0.39723068
 c     -1.19805735    -0.32253605     0.25577770
 c     -0.80760683     1.35257586     0.44655636
 c      0.31090546     1.77391362    -0.22064605
 c      1.16344780     0.79268299    -0.52900655
 h     -0.61213725    -2.10385114     0.07098530
 h     -1.65787074     1.52586023    -0.43956968
 h      0.54932988     2.81877740    -0.62073293
 h      2.02859020     0.67981476    -1.21827840
 o      2.04506491    -1.15242390    -0.09567735
 h      2.97042201    -0.73225767    -0.43213598
 c     -2.58947857    -0.61420528    -0.14489965
 h     -2.82935994    -1.37568836    -0.99599744
 h     -3.45741317    -0.69926257     0.49470663
 h     -2.70963065     0.46596240    -0.92032350
 h     -0.98037782     1.87866168     1.54356842
          17

 c      0.94454023    -0.51795515     0.02723775
 c     -0.21470960    -1.14133531     0.37729396
 c     -1.17931627    -0.32393472     0.23327135
 c     -0.81155594     1.31951050     0.44467598
 c      0.29786028     1.76275365    -0.21738470
 c      1.16398348     0.79542771    -0.52736425
 h     -0.61488274    -2.08285834     0.04650873
 h     -1.67920006     1.49888687    -0.45744228
 h      0.58966664     2.84017739    -0.59486870
 h      2.06885437     0.61232413    -1.22736986
 o      2.03486285    -1.14878956    -0.09020012
 h      2.95386367    -0.73161627    -0.38049396
 c     -2.58426724    -0.60352628    -0.12072981
 h     -2.86183168    -1.37400559    -1.02956827
 h     -3.47452396    -0.67234579     0.50718914
 h     -2.71188121     0.42084643    -0.84552676
 h     -0.93345331     1.86039750     1.46782848
          17

 c      0.94977672    -0.52041413     0.03308345
 c     -0.21407497    -1.10555535     0.35686263
 c     -1.16345858    -0.32064250     0.21280441
 c     -0.82111236     1.28521106     0.44230380
 c      0.28890032     1.75359785    -0.21652455
 c      1.16533759     0.79744515    -0.52645661
 h     -0.60480091    -2.07745895     0.02676278
 h     -1.68505977     1.48285207    -0.44901749
 h      0.61907072     2.84528411    -0.55883614
 h      2.09602527     0.56305205    -1.22763973
 o      2.02684054    -1.14707564    -0.08451287
 h      2.90962577    -0.73554379    -0.32208946
 c     -2.58018934    -0.59147030    -0.10090232
 h     -2.88071014    -1.36294273    -1.04135999
 h     -3.48810585    -0.64266536     0.52765705
 h     -2.72119753     0.35250861    -0.75391160
 h     -0.89315835     1.83174049     1.37849743
          17

 c      0.95831178    -0.52056303     0.03730766
 c     -0.21242915    -1.07493483     0.33605428
 c     -1.15222752    -0.31147819     0.19461057
 c     -0.83566732     1.24953582     0.43773688
 c      0.28416486     1.74656599    -0.21807807
 c      1.16797585     0.79829086    -0.52645482
 h     -0.57999162    -2.08095468     0.01422457
 h     -1.67562060     1.47800018    -0.41494489
 h      0.63491955     2.83237869    -0.51307029
 h      2.10625837     0.53588966    -1.21718052
 o      2.02063675    -1.14789089    -0.07830144
 h      2.85013506    -0.73887134    -0.26155472
 c     -2.57758158    -0.57908034    -0.08500231
 h     -2.88540278    -1.34143107    -1.02828363
 h     -3.49376860    -0.61209228     0.55489254
 h     -2.73901251     0.27377058    -0.65449271
 h     -0.86439919     1.80035080     1.29519603
          17

 c      0.96977923    -0.51777349     0.03981411
 c     -0.20901624    -1.05145020     0.31495261
 c     -1.14698322    -0.29579594     0.17887182
 c     -0.85430698     1.21215170     0.42894795
 c      0.28341245     1.74131366    -0.22176482
 c      1.17211938     0.79772891    -0.52734284
 h     -0.54003323    -2.08723427     0.01052129
 h     -1.65398715     1.48434017    -0.35853334
 h      0.63620371     2.80364710    -0.45950228
 h      2.09956724     0.53300264    -1.19654262
 o      2.01526793    -1.15208309    -0.07120306
 h      2.79892559    -0.73141952    -0.20496877
 c     -2.57635499    -0.56856781    -0.07146625
 h     -2.87637435    -1.31054555    -0.99017240
 h     -3.48806642    -0.58290871     0.58809060
 h     -2.76942060     0.21420294    -0.56680551
 h     -0.85045057     1.77842411     1.24255593
          17

 c      0.98341816    -0.51170771     0.04062509
 c     -0.20352924    -1.03602765     0.29357577
 c     -1.14828175    -0.27383579     0.16571349
 c     -0.87582876     1.17332325     0.41512776
 c      0.28606241     1.73703793    -0.22706176
 c      1.17774464     0.79577256    -0.52893907
 h     -0.48616266    -2.09203278     0.01614108
 h     -1.62778658     1.50243328    -0.28735005
 h      0.62386435     2.76566396    -0.40126477
 h      2.07952225     0.55461287    -1.16833830
 o      2.00975259    -1.16050594    -0.06301246
 h      2.78071729    -0.70173906    -0.15648761
 c     -2.57578409    -0.56306552    -0.05795244
 h     -2.85519372    -1.27337316    -0.92973492
 h     -3.46922490    -0.55755236     0.62718244
 h     -2.82110868     0.21608462    -0.51682469
 h     -0.85135842     1.77314518     1.23441859
          17

 c      0.99819506    -0.50232061     0.03983225
 c     -0.19631989    -1.02838447     0.27187819
 c     -1.15572069    -0.24694912     0.15516723
 c     -0.89848780     1.13469720     0.39788320
 c      0.29122257     1.73246616    -0.23327012
 c      1.18448864     0.79272697    -0.53086244
 h     -0.42106551    -2.09351684     0.03049162
 h     -1.61060475     1.53531476    -0.21433146
 h      0.60111476     2.73013351    -0.34220890
 h      2.05389272     0.59877909    -1.13762189
 o      2.00470741    -1.17313228    -0.05387917
 h      2.79538376    -0.65136720    -0.11488998
 c     -2.57543793    -0.56254431    -0.04376399
 h     -2.82504082    -1.23632784    -0.85406376
 h     -3.43720782    -0.53811219     0.67263826
 h     -2.89667204     0.28584689    -0.50668903
 h     -0.86501693     1.77681612     1.26188475
          17

 c      1.01305741    -0.48989480     0.03754015
 c     -0.18823059    -1.02717610     0.24981053
 c     -1.16820109    -0.21760332     0.14709011
 c     -0.92017005     1.09872112     0.37991868
 c      0.29778793     1.72607082    -0.23965691
 c      1.19157408     0.78915182    -0.53251090
 h     -0.34849896    -2.09258990     0.05209598
 h     -1.61827475     1.58894306    -0.15342184
 h      0.57268527     2.71203534    -0.28565946
 h      2.03530657     0.66160908    -1.11226329
 o      2.00203924    -1.18890668    -0.04404527
 h      2.82079394    -0.59661519    -0.07734543
 c     -2.57599104    -0.56279557    -0.02967343
 h     -2.79150630    -1.21129728    -0.77728064
 h     -3.39324304    -0.52576545     0.72477920
 h     -2.98325475     0.38371291    -0.51360912
 h     -0.88860607     1.77465933     1.30571035
          17

 c      1.02717983    -0.47509897     0.03383483
 c     -0.18021594    -1.03038377     0.22738581
 c     -1.18445040    -0.18916808     0.14108140
 c     -0.93953698     1.06839223     0.36294819
 c      0.30470190     1.71683692    -0.24561827
 c      1.19809031     0.78566413    -0.53326512
 h     -0.27269665    -2.09270638     0.07895418
 h     -1.65547265     1.66487407    -0.10822731
 h      0.54205792     2.72146273    -0.23303606
 h      2.03820293     0.73891483    -1.10081820
 o      2.00320018    -1.20660426    -0.03361007
 h      2.83832828    -0.55394177    -0.04289048
 c     -2.57803475    -0.55976518    -0.01534911
 h     -2.76200770    -1.21519143    -0.71950465
 h     -3.33931448    -0.52074066     0.78330011
 h     -3.06749896     0.47543602    -0.52089758
 h     -0.91893843     1.75585226     1.35046862
          17

 c      1.04006333    -0.45900627     0.02879783
 c     -0.17304173    -1.03583656     0.20468487
 c     -1.20341086    -0.16546902     0.13650310
 c     -0.95652733     1.04761140     0.34738888
 c      0.31115205     1.70512198    -0.25066598
 c      1.20387772     0.78273842    -0.53307436
 h     -0.19757842    -2.09839506     0.10914966
 h     -1.71027951     1.75254536    -0.07099445
 h      0.50935536     2.75435148    -0.18454441
 h      2.06879623     0.82816039    -1.10592388
 o      2.00871220    -1.22520368    -0.02257224
 h      2.83974498    -0.53369901    -0.01173113
 c     -2.58191220    -0.55140496    -0.00022185
 h     -2.74134760    -1.25901035    -0.69292099
 h     -3.27792513    -0.52278096     0.84747827
 h     -3.14210806     0.54407722    -0.52173549
 h     -0.95297579     1.71561030     1.38693221
          17

 c      1.05148785    -0.44303439     0.02254773
 c     -0.16718525    -1.04174671     0.18181775
 c     -1.22428435    -0.14998652     0.13262900
 c     -0.97138282     1.04014982     0.33338387
 c      0.31644213     1.69243567    -0.25430323
 c      1.21010320     0.78086942    -0.53280000
 h     -0.12617950    -2.11226995     0.14139435
 h     -1.76712639     1.83658595    -0.03421778
 h      0.47331425     2.79531456    -0.14121802
 h      2.11824072     0.92673174    -1.12025941
 o      2.01841129    -1.24387151    -0.01090421
 h      2.82407437    -0.54086225     0.01572933
 c     -2.58822935    -0.53821976     0.01483779
 h     -2.72839252    -1.33334155    -0.68756734
 h     -3.21171071    -0.53153474     0.91632761
 h     -3.20358231     0.58237723    -0.51360843
 h     -0.98827509     1.65341686     1.41001308
          17

 c      1.06140754    -0.42877508     0.01525682
 c     -0.16285992    -1.04704986     0.15891330
 c     -1.24629151    -0.14481239     0.12886074
 c     -0.98416508     1.04805612     0.32110589
 c      0.31986274     1.68046251    -0.25605196
 c      1.21851233     0.78082514    -0.53367153
 h     -0.06083469    -2.13250552     0.17493700
 h     -1.81561635     1.90576440     0.00479300
 h      0.43399569     2.82844555    -0.10516284
 h      2.17059191     1.02930840    -1.13245612
 o      2.03166926    -1.26198006     0.00140535
 h      2.79552225    -0.57580231     0.03929686
 c     -2.59773723    -0.52211359     0.02835876
 h     -2.72014611    -1.41644492    -0.68378456
 h     -3.14276439    -0.54667270     0.98802497
 h     -3.25000105     0.58735474    -0.49530460
 h     -1.02293480     1.57148662     1.41744222
          17

 c      1.06987794    -0.41773487     0.00711381
 c     -0.16007581    -1.05137660     0.13614980
 c     -1.26839859    -0.14994021     0.12486878
 c     -0.99503858     1.07086532     0.31047713
 c      0.32078698     1.67045674    -0.25556220
 c      1.23044933     0.78353286    -0.53662580
 h     -0.00379643    -2.15336256     0.20892847
 h     -1.85029009     1.95420979     0.04562085
 h      0.39311830     2.84328019    -0.07856970
 h      2.21301543     1.12901028    -1.13393781
 o      2.04742684    -1.27926368     0.01432668
 h      2.76413548    -0.63305440     0.05925268
 c     -2.61109605    -0.50487489     0.03957121
 h     -2.71524755    -1.48999714    -0.66791760
 h     -3.07229789    -0.56772072     1.05912388
 h     -3.28009905     0.55805194    -0.46603620
 h     -1.05527395     1.47410574     1.40994367
          17

 c      1.07705459    -0.41106458    -0.00174572
 c     -0.15871507    -1.05477123     0.11376717
 c     -1.28930171    -0.16348321     0.12054374
 c     -1.00447328     1.10591374     0.30098461
 c      0.31882659     1.66312458    -0.25266493
 c      1.24652892     0.78981250    -0.54208955
 h      0.04256554    -2.16812390     0.24202788
 h     -1.86862820     1.97981128     0.08653899
 h      0.35330531     2.83530160    -0.06307937
 h      2.23843129     1.21953715    -1.12038888
 o      2.06407116    -1.29605871     0.02776645
 h      2.74816864    -0.69856712     0.07670176
 c     -2.62876381    -0.48783196     0.04853962
 h     -2.71389189    -1.54308570    -0.63407441
 h     -3.00110861    -0.59376580     1.12465207
 h     -3.29331999     0.49530055    -0.42551243
 h     -1.08363918     1.36725582     1.39232033
          17

 c      1.08325281    -0.40936102    -0.01129995
 c     -0.15860310    -1.05741869     0.09203886
 c     -1.30770844    -0.18263373     0.11582253
 c     -1.01310012     1.14940706     0.29176089
 c      0.31392441     1.65866326    -0.24737881
 c      1.26666912     0.80018196    -0.54999309
 h      0.07608847    -2.17171999     0.27255261
 h     -1.87020747     1.98331114     0.12536867
 h      0.31747505     2.80515011    -0.05958218
 h      2.24433361     1.29610516    -1.09073377
 o      2.07959755    -1.31319642     0.04156734
 h      2.77129763    -0.75208168     0.09358456
 c     -2.65078635    -0.47215157     0.05588639
 h     -2.71707572    -1.57030325    -0.58115772
 h     -2.93038806    -0.62331847     1.17923914
 h     -3.29105282     0.40339640    -0.37479610
 h     -1.10649822     1.25746706     1.37368617
          17

 c      1.08899591    -0.41259817    -0.02166143
 c     -0.15956084    -1.05948191     0.07122792
 c     -1.32268817    -0.20461299     0.11054735
 c     -1.02141197     1.19748598     0.28201484
 c      0.30636979     1.65676905    -0.23991803
 c      1.29016598     0.81474783    -0.55982465
 h      0.09523046    -2.16188615     0.29886857
 h     -1.85725054     1.96870955     0.15984663
 h      0.28846697     2.75863796    -0.06808985
 h      2.23172749     1.35576200    -1.04623462
 o      2.09292335    -1.33086181     0.05560988
 h      2.84172913    -0.78558767     0.11105370
 c     -2.67637245    -0.45938255     0.06270321
 h     -2.72617254    -1.56987274    -0.51071712
 h     -2.86219384    -0.65441105     1.21844024
 h     -3.28038678     0.29484292    -0.31865672
 h     -1.12250647     1.14960410     1.36367934
          17

 c      1.09496272    -0.42019280    -0.03305003
 c     -0.16143210    -1.06101691     0.05154449
 c     -1.33386271    -0.22714160     0.10445490
 c     -1.02946683     1.24663302     0.27167360
 c      0.29674396     1.65658317    -0.23070598
 c      1.31574351     0.83312811    -0.57068886
 h      0.09933252    -2.13938490     0.31975943
 h     -1.83657867     1.94478978     0.18782648
 h      0.26870585     2.70772441    -0.08756866
 h      2.20530946     1.39802704    -0.99029054
 o      2.10484328    -1.34800763     0.06990371
 h      2.93779350    -0.81258643     0.12803150
 c     -2.70318387    -0.45219753     0.07078797
 h     -2.74271617    -1.54320718    -0.42613036
 h     -2.79944650    -0.68481466     1.23960236
 h     -3.28211424     0.19873746    -0.27002078
 h     -1.13035265     1.04623750     1.36498347
          17

 c      1.10186621    -0.43118094    -0.04572776
 c     -0.16407743    -1.06192747     0.03310526
 c     -1.34136503    -0.24849973     0.09726568
 c     -1.03661146     1.29347789     0.26146280
 c      0.28581156     1.65672831    -0.22034049
 c      1.34157104     0.85436805    -0.58138305
 h      0.08874103    -2.10796648     0.33473331
 h     -1.82206615     1.92629140     0.20767497
 h      0.25986873     2.67048036    -0.11610992
 h      2.17484229     1.42633765    -0.92866119
 o      2.11665177    -1.36359615     0.08448473
 h      3.03073014    -0.84794845     0.14286534
 c     -2.72733411    -0.45398378     0.08252551
 h     -2.76818673    -1.49633552    -0.33275102
 h     -2.74557903    -0.71233445     1.24242682
 h     -3.33208284     0.15733830    -0.24909797
 h     -1.12893995     0.95003019     1.37130934
          17

 c      1.11035243    -0.44445396    -0.05991684
 c     -0.16734933    -1.06194297     0.01589938
 c     -1.34559729    -0.26744862     0.08877690
 c     -1.04165759     1.33496146     0.25224944
 c      0.27439128     1.65585975    -0.20945084
 c      1.36532060     0.87689532    -0.59054776
 h      0.06482648    -2.07417174     0.34427875
 h     -1.83198484     1.93000182     0.21915812
 h      0.26281398     2.66485316    -0.15207088
 h      2.15622210     1.44962644    -0.86908966
 o      2.12910793    -1.37719682     0.09933688
 h      3.10151159    -0.89786249     0.15458896
 c     -2.74723035    -0.46435506     0.09877306
 h     -2.80387438    -1.44381897    -0.23887247
 h     -2.70393282    -0.73517321     1.22979059
 h     -3.43850654     0.17716866    -0.25832172
 h     -1.11811693     0.86486462     1.37352045
          17

 c      1.12093661    -0.45896950    -0.07572863
 c     -0.17106366    -1.06066031    -0.00021298
 c     -1.34706265    -0.28318182     0.07888295
 c     -1.04417863     1.36937575     0.24453153
 c      0.26326944     1.65381728    -0.19855735
 c      1.38465889     0.89881102    -0.59701637
 h      0.02977686    -2.04644085     0.34987655
 h     -1.87421357     1.96245617     0.22397559
 h      0.27767601     2.69503825    -0.19508950
 h      2.16716088     1.48006212    -0.81839612
 o      2.14242982    -1.38880490     0.11439499
 h      3.14085034    -0.96223983     0.16285588
 c     -2.76512350    -0.47810062     0.11837737
 h     -2.85146446    -1.41235539    -0.15619277
 h     -2.67714389    -0.75204099     1.20839802
 h     -3.56457499     0.22123380    -0.27688629
 h     -1.09886677     0.79448423     1.36482147
          17

 c      1.13395944    -0.47387540    -0.09312679
 c     -0.17496228    -1.05772418    -0.01543370
 c     -1.34639603    -0.29527310     0.06754182
 c     -1.04547171     1.39684041     0.23845510
 c      0.25323346     1.65199406    -0.18815614
 c      1.39845522     0.91882536    -0.60026646
 h     -0.01401008    -2.03267867     0.35332995
 h     -1.93584524     2.01408125     0.22459529
 h      0.30321401     2.74680533    -0.24452468
 h      2.21379674     1.52299092    -0.77784946
 o      2.15644494    -1.39864391     0.12955979
 h      3.14658399    -1.03752411     0.16766626
 c     -2.78278446    -0.49036274     0.14015720
 h     -2.91355809    -1.43043265    -0.09511553
 h     -2.66668782    -0.76215005     1.18849162
 h     -3.67869787     0.26106605    -0.28875107
 h     -1.07292512     0.74139952     1.34176059
          17

 c      1.14956402    -0.48853648    -0.11193530
 c     -0.17867922    -1.05312263    -0.02989671
 c     -1.34435771    -0.30356745     0.05475669
 c     -1.04747366     1.41829265     0.23399463
 c      0.24509259     1.65224599    -0.17883520
 c      1.40738749     0.93683967    -0.60037858
 h     -0.06466149    -2.03650716     0.35532222
 h     -1.99607784     2.07004344     0.22290773
 h      0.33632868     2.79996759    -0.29769445
 h      2.28364359     1.57071717    -0.74370136
 o      2.17057103    -1.40709095     0.14470551
 h      3.12383762    -1.11765128     0.16923193
 c     -2.80081385    -0.49985992     0.16267971
 h     -2.99021881    -1.49789376    -0.05610599
 h     -2.67259340    -0.76547860     1.18213253
 h     -3.76613241     0.28455781    -0.28712280
 h     -1.04240601     0.70686259     1.30353421
          17

 c      1.16770520    -0.50249680    -0.13187563
 c     -0.18178477    -1.04736194    -0.04357180
 c     -1.34174955    -0.30806529     0.04058065
 c     -1.05156649     1.43461105     0.23101216
 c      0.23955723     1.65593100    -0.17119744
 c      1.41293295     0.95325950    -0.59757319
 h     -0.12085554    -2.05498848     0.35432552
 h     -2.03954189     2.11930089     0.22011828
 h      0.37298772     2.83945948    -0.35060395
 h      2.35713175     1.61088595    -0.71224468
 o      2.18358644    -1.41466420     0.15968952
 h      3.08862456    -1.19409368     0.16784976
 c     -2.81963737    -0.50833205     0.18440013
 h     -3.07531559    -1.58545676    -0.03206959
 h     -2.69377187    -0.76258063     1.19894607
 h     -3.82106315     0.28771544    -0.26988802
 h     -1.00961063     0.69121545     1.25144807
          17

 c      1.18817079    -0.51543021    -0.15260568
 c     -0.18391123    -1.04130196    -0.05630784
 c     -1.33932524    -0.30886146     0.02511756
 c     -1.05834508     1.44645692     0.22923476
 c      0.23709888     1.66374418    -0.16574779
 c      1.41637013     0.96829958    -0.59200022
 h     -0.18106099    -2.08034567     0.34719303
 h     -2.05824168     2.15554660     0.21702512
 h      0.40937232     2.85725390    -0.39927870
 h      2.41888894     1.63476614    -0.68181987
 o      2.19347328    -1.42193803     0.17438854
 h      3.07044156    -1.25720935     0.16340780
 c     -2.83959733    -0.51769351     0.20453930
 h     -3.16037999    -1.66544489    -0.01635908
 h     -2.72884809    -0.75351780     1.24078683
 h     -3.84136210     0.26972085    -0.23698443
 h     -0.97687197     0.69400420     1.18894659
          17

 c      1.21059178    -0.52709567    -0.17375069
 c     -0.18486286    -1.03580222    -0.06796194
 c     -1.33772105    -0.30613596     0.00850728
 c     -1.06776947     1.45437465     0.22820398
 c      0.23789470     1.67586835    -0.16285085
 c      1.41855919     0.98189331    -0.58376310
 h     -0.24300373    -2.10387659     0.33080815
 h     -2.04952439     2.17579175     0.21418959
 h      0.44240976     2.85068325    -0.44041856
 h      2.45981839     1.63839199    -0.65219299
 o      2.19849763    -1.42920817     0.18875617
 h      3.09548932    -1.30185910     0.15465194
 c     -2.86077850    -0.52905622     0.22330423
 h     -3.23854534    -1.72250702    -0.00471328
 h     -2.77637391    -0.73737615     1.30022838
 h     -3.82685367     0.23129862    -0.18955546
 h     -0.94629591     0.71360716     1.12208855
          17

 c      1.23444316    -0.53730583    -0.19492543
 c     -0.18464944    -1.03146214    -0.07849114
 c     -1.33740753    -0.30015306    -0.00909102
 c     -1.07932524     1.45889881     0.22720987
 c      0.24184742     1.69208394    -0.16272853
 c      1.42002871     0.99381695    -0.57296508
 h     -0.30381950    -2.11879711     0.30326227
 h     -2.01476254     2.17958276     0.21200716
 h      0.46993960     2.82117518    -0.47165742
 h      2.47564499     1.62119474    -0.62380427
 o      2.19927693    -1.43628113     0.20275092
 h      3.15427087    -1.33114264     0.14053297
 c     -2.88299633    -0.54297154     0.24150028
 h     -3.30511422    -1.75002623     0.00551432
 h     -2.83420068    -0.71328821     1.36483361
 h     -3.77978495     0.17503281    -0.13010737
 h     -0.91933026     0.74633681     1.06020471
          17

 c      1.25906397    -0.54593035    -0.21573935
 c     -0.18344696    -1.02853296    -0.08797543
 c     -1.33866431    -0.29123121    -0.02749150
 c     -1.09210640     1.46055737     0.22525886
 c      0.24862518     1.71174506    -0.16544289
 c      1.42104942     1.00376816    -0.55972679
 h     -0.36049971    -2.12126635     0.26415395
 h     -1.95963942     2.16947081     0.21072080
 h      0.49092965     2.77444198    -0.49194232
 h      2.46585341     1.58503646    -0.59741612
 o      2.19790234    -1.44286180     0.21620844
 h      3.21538723    -1.35017082     0.12222518
 c     -2.90565571    -0.55986115     0.26012480
 h     -3.35701201    -1.74616221     0.01605206
 h     -2.89911827    -0.68157857     1.42275779
 h     -3.70769149     0.10771211    -0.06363891
 h     -0.89614907     0.78561694     1.01592907
          17

 c      1.28369164    -0.55291503    -0.23579037
 c     -0.18152125    -1.02692524    -0.09661104
 c     -1.34157972    -0.27968797    -0.04644587
 c     -1.10478575     1.45958537     0.22124874
 c      0.25767875     1.73363042    -0.17082912
 c      1.42160436     1.01135759    -0.54418877
 h     -0.41030471    -2.11052433     0.21442500
 h     -1.89571997     2.15276942     0.21037751
 h      0.50601631     2.72207427    -0.50235334
 h      2.43402685     1.53414905    -0.57399096
 o      2.19601643    -1.44878387     0.22889179
 h      3.25556076    -1.36204234     0.10215382
 c     -2.92725513    -0.58060127     0.28030476
 h     -3.39243268    -1.71217941     0.02800153
 h     -2.96718794    -0.64398407     1.46577575
 h     -3.62956532     0.04586277     0.00002582
 h     -0.87534829     0.82339106     1.00260291
          17

 c      1.30748857    -0.55828299    -0.25466811
 c     -0.17914299    -1.02623704    -0.10469973
 c     -1.34606059    -0.26580033    -0.06560582
 c     -1.11551812     1.45533233     0.21448682
 c      0.26823938     1.75579936    -0.17840035
 c      1.42123747     1.01604337    -0.52651229
 h     -0.45114048    -2.08888983     0.15607212
 h     -1.84118830     2.14325713     0.21080919
 h      0.51823474     2.68307403    -0.50711210
 h      2.38965860     1.47574171    -0.55464341
 o      2.19450898    -1.45396100     0.24056607
 h      3.26412559    -1.36845043     0.08272591
 c     -2.94502859    -0.60695137     0.30336790
 h     -3.41107799    -1.65284457     0.04171098
 h     -3.03430451    -0.60326298     1.48990046
 h     -3.57955058     0.02098041     0.04504049
 h     -0.85533873     0.85542644     1.02764867
          17

 c      1.32956655    -0.56211993    -0.27197102
 c     -0.17651129    -1.02578409    -0.11262809
 c     -1.35183891    -0.24982231    -0.08451594
 c     -1.12234487     1.44629872     0.20516322
 c      0.27941866     1.77593834    -0.18741095
 c      1.41889191     1.01709855    -0.50688148
 h     -0.48195686    -2.06171192     0.09180114
 h     -1.81440908     2.15687850     0.21183681
 h      0.53245049     2.67976434    -0.51270318
 h      2.35010593     1.42028542    -0.54061564
 o      2.19376040    -1.45833636     0.25102960
 h      3.23898254    -1.37050679     0.06587710
 c     -2.95702906    -0.63957691     0.33006346
 h     -3.41548651    -1.57918774     0.05593573
 h     -3.09662438    -0.56270274     1.49507309
 h     -3.58066059     0.05849865     0.06008282
 h     -0.83685711     0.88535113     1.08666740
          17

 c      1.34901727    -0.56455856    -0.28732599
 c     -0.17371411    -1.02467698    -0.12081714
 c     -1.35850796    -0.23204551    -0.10265059
 c     -1.12451043     1.43171176     0.19418255
 c      0.29057692     1.79268893    -0.19731718
 c      1.41323765     1.01382458    -0.48551036
 h     -0.50301730    -2.03672299     0.02449795
 h     -1.81886636     2.19710109     0.21333272
 h      0.55130677     2.72243710    -0.52242627
 h      2.33687085     1.37886788    -0.53321611
 o      2.19373589    -1.46187032     0.26014080
 h      3.18494328    -1.36897268     0.05270355
 c     -2.96464334    -0.67435199     0.35956906
 h     -3.41409855    -1.51319930     0.06574138
 h     -3.15097052    -0.52557346     1.48463633
 h     -3.61120390     0.13800993     0.05297503
 h     -0.82297019     0.92086356     1.16582851
          17

 c      1.36494696    -0.56576159    -0.30039980
 c     -0.17076692    -1.02202677    -0.12964225
 c     -1.36562152    -0.21283755    -0.11947488
 c     -1.12284436     1.41254692     0.18265935
 c      0.30157571     1.80661808    -0.20813635
 c      1.40401619     1.00610506    -0.46268850
 h     -0.51559634    -2.02190308    -0.04351135
 h     -1.84083965     2.24929079     0.21457132
 h      0.57183138     2.79843282    -0.53230044
 h      2.35991938     1.35637358    -0.53325760
 o      2.19384812    -1.46455385     0.26787703
 h      3.11573913    -1.36403221     0.04253358
 c     -2.96922059    -0.70507235     0.39083595
 h     -3.42262566    -1.48607935     0.06079765
 h     -3.19536249    -0.49437933     1.46458119
 h     -3.64200896     0.22275084     0.03724480
 h     -0.81675771     0.96766315     1.24920749
          17

 c      1.37652019    -0.56589200    -0.31090616
 c     -0.16772169    -1.01727275    -0.13937215
 c     -1.37275463    -0.19264243    -0.13449645
 c     -1.11857160     1.39057623     0.17157200
 c      0.31244771     1.81922438    -0.22007604
 c      1.39294263     0.99462168    -0.43886471
 h     -0.52084331    -2.02183351    -0.11095583
 h     -1.86424574     2.29455552     0.21410003
 h      0.58872620     2.88429102    -0.53576742
 h      2.40683877     1.34856034    -0.53983415
 o      2.19275350    -1.46644871     0.27443312
 h      3.05708454    -1.35466115     0.03135428
 c     -2.97107441    -0.72824455     0.42291442
 h     -3.45164459    -1.51346918     0.03290233
 h     -3.22940780    -0.47012870     1.44323792
 h     -3.65982855     0.29063571     0.02108752
 h     -0.81987596     1.02744515     1.32352195
          17

 c      1.38302516    -0.56508001    -0.31861615
 c     -0.16476683    -1.01041961    -0.15018574
 c     -1.37951106    -0.17197183    -0.14729362
 c     -1.11256502     1.36746171     0.16162153
 c      0.32308575     1.83168754    -0.23314400
 c      1.38251656     0.98034942    -0.41461771
 h     -0.51864940    -2.03497893    -0.17726282
 h     -1.87896505     2.31987689     0.21035582
 h      0.59832941     2.96054611    -0.52875355
 h      2.45588967     1.34790656    -0.55023167
 o      2.18885963    -1.46768604     0.28017451
 h      3.03837392    -1.33876222     0.01262515
 c     -2.97124339    -0.74464651     0.45380641
 h     -3.49178705    -1.57542597    -0.01084763
 h     -3.25436867    -0.45204031     1.43068312
 h     -3.66124215     0.33229171     0.00847151
 h     -0.83252296     1.09880636     1.37939636
          17

 c      1.38395332    -0.56342170    -0.32336057
 c     -0.16221534    -1.00195336    -0.16223984
 c     -1.38553036    -0.15142081    -0.15754043
 c     -1.10533166     1.34459425     0.15324352
 c      0.33327694     1.84453780    -0.24713347
 c      1.37466706     0.96417543    -0.39052262
 h     -0.50781598    -2.05464897    -0.24168963
 h     -1.88040661     2.31867914     0.20204379
 h      0.59920119     3.01527334    -0.51018326
 h      2.49060792     1.34851617    -0.56120553
 o      2.18212045    -1.46825417     0.28512303
 h      3.06370203    -1.31661318    -0.01448604
 c     -2.97096971    -0.75645988     0.48112751
 h     -3.52690498    -1.64272057    -0.05525090
 h     -3.27241550    -0.43837710     1.43580200
 h     -3.64645411     0.34429098     0.00144222
 h     -0.85383324     1.17856738     1.41099615
          17

 c      1.37905473    -0.56101458    -0.32501929
 c     -0.16039198    -0.99253752    -0.17570042
 c     -1.39048956    -0.13167666    -0.16502082
 c     -1.09715029     1.32316005     0.14665538
 c      0.34282665     1.85775211    -0.26171746
 c      1.37044398     0.94690229    -0.36707175
 h     -0.48723891    -2.07255920    -0.30292280
 h     -1.86751161     2.28891631     0.18816265
 h      0.59142523     3.04250671    -0.48090156
 h      2.50251387     1.34673348    -0.56990929
 o      2.17424549    -1.46787913     0.28874170
 h      3.10792896    -1.29265885    -0.04174915
 c     -2.97097598    -0.76508576     0.50338364
 h     -3.54691764    -1.69702916    -0.08870165
 h     -3.28482281    -0.42841479     1.46176399
 h     -3.61686862     0.32561664     0.00123817
 h     -0.88222983     1.26270609     1.41544231
          17

 c      1.36832973    -0.55799314    -0.32351334
 c     -0.15952916    -0.98275734    -0.19071774
 c     -1.39409741    -0.11349919    -0.16962381
 c     -1.08813594     1.30415270     0.14187707
 c      0.35160916     1.87086516    -0.27650058
 c      1.37018651     0.92934047    -0.34466734
 h     -0.45682955    -2.08185906    -0.35933355
 h     -1.84179666     2.23206441     0.16789705
 h      0.57610291     3.04076920    -0.44287006
 h      2.48904131     1.34046679    -0.57414804
 o      2.16686409    -1.46626576     0.29047253
 h      3.14560381    -1.27159048    -0.06051518
 c     -2.97164732    -0.77101292     0.52022987
 h     -3.54761481    -1.72994036    -0.10482911
 h     -3.29067623    -0.42377169     1.50426635
 h     -3.57451221     0.27656081     0.00864153
 h     -0.91561790     1.34688844     1.39252689
          17

 c      1.35197804    -0.55453511    -0.31880871
 c     -0.15973280    -0.97300718    -0.20738793
 c     -1.39608697    -0.09768258    -0.17132548
 c     -1.07820381     1.28826216     0.13871502
 c      0.35954077     1.88299580    -0.29103306
 c      1.37370311     0.91233200    -0.32363140
 h     -0.41774685    -2.07848832    -0.40943572
 h     -1.80770080     2.15359613     0.14044265
 h      0.55523493     3.01307175    -0.39878554
 h      2.45194073     1.32880309    -0.57243310
 o      2.16082575    -1.46324313     0.29001219
 h      3.16236362    -1.25613106    -0.06608972
 c     -2.97317891    -0.77429428     0.53208180
 h     -3.52790759    -1.73856829    -0.10068847
 h     -3.28756145    -0.42761375     1.55451654
 h     -3.52239127     0.19922512     0.02376521
 h     -0.95147270     1.42682718     1.34491827
          17

 c      1.33035944    -0.55084664    -0.31092302
 c     -0.16099952    -0.96346370    -0.22572193
 c     -1.39620710    -0.08499968    -0.17016642
 c     -1.06693344     1.27562788     0.13671368
 c      0.36651507     1.89278255    -0.30482670
 c      1.38033228     0.89668170    -0.30419544
 h     -0.37224742    -2.06153906    -0.45225969
 h     -1.77412571     2.06468616     0.10465370
 h      0.53182601     2.96839153    -0.35177182
 h      2.39729183     1.31220491    -0.56421130
 o      2.15637146    -1.45875902     0.28727681
 h      3.15256550    -1.24723949    -0.05712760
 c     -2.97544868    -0.77509151     0.53975523
 h     -3.48836769    -1.72342214    -0.07553527
 h     -3.27314930    -0.44286286     1.60340408
 h     -3.46583971     0.10000116     0.04488381
 h     -0.98696030     1.49883894     1.27891305
          17

 c      1.30398617    -0.54712576    -0.29993004
 c     -0.16325391    -0.95408542    -0.24562281
 c     -1.39422744    -0.07613120    -0.16623066
 c     -1.05342943     1.26561995     0.13513289
 c      0.37235683     1.89832412    -0.31741936
 c      1.38888177     0.88299858    -0.28644907
 h     -0.32342876    -2.03337741    -0.48763232
 h     -1.75579287     1.98301744     0.05834415
 h      0.50982342     2.92328796    -0.30464035
 h      2.33684897     1.29328759    -0.55044847
 o      2.15329125    -1.45286134     0.28234946
 h      3.11695283    -1.24442900    -0.03478014
 c     -2.97768309    -0.77425499     0.54455298
 h     -3.43103865    -1.68853146    -0.03080418
 h     -3.24619558    -0.47100234     1.64363822
 h     -3.41545192    -0.00474723     0.06520215
 h     -1.01932051     1.56086981     1.20523639
          17

 c      1.27354665    -0.54351436    -0.28596202
 c     -0.16639615    -0.94463014    -0.26687297
 c     -1.38997762    -0.07159952    -0.15962548
 c     -1.03665110     1.25723408     0.13303142
 c      0.37687260     1.89752635    -0.32849834
 c      1.39758391     0.87151434    -0.27027326
 h     -0.27488658    -1.99964594    -0.51636099
 h     -1.76858137     1.92617571    -0.00213228
 h      0.49316735     2.89862999    -0.25859193
 h      2.28897029     1.27763491    -0.53428528
 o      2.15086502    -1.44571523     0.27548820
 h      3.06359039    -1.24542491    -0.00283512
 c     -2.97805160    -0.77368416     0.54874682
 h     -3.36019656    -1.64369139     0.02864975
 h     -3.20682296    -0.51167747     1.67005584
 h     -3.39036236    -0.08266931     0.06796601
 h     -1.04674528     1.61378470     1.13840904
          17

 c      1.23994151    -0.54005620    -0.26921144
 c     -0.17035807    -0.93473752    -0.28914982
 c     -1.38341296    -0.07171706    -0.15045660
 c     -1.01658537     1.25029128     0.12940869
 c      0.38001790     1.88929553    -0.33792558
 c      1.40450847     0.86211663    -0.25539809
 h     -0.23020821    -1.96854558    -0.54018175
 h     -1.81472860     1.89678928    -0.07918044
 h      0.48383192     2.90597281    -0.21316372
 h      2.27391987     1.27228466    -0.52015402
 o      2.14763186    -1.43766030     0.26716972
 h      3.01149217    -1.24519561     0.03160476
 c     -2.97422540    -0.77461888     0.55512017
 h     -3.28344086    -1.60836801     0.09239112
 h     -3.15644087    -0.56271758     1.67980703
 h     -3.41005903    -0.10180656     0.03367196
 h     -1.06942952     1.66148853     1.09246973
          17

 c      1.20430091    -0.53668114    -0.24993047
 c     -0.17516848    -0.92414444    -0.31209123
 c     -1.37465117    -0.07652850    -0.13880585
 c     -0.99466988     1.24569484     0.12348770
 c      0.38198411     1.87448053    -0.34551974
 c      1.40872520     0.85484161    -0.24172917
 h     -0.19236894    -1.94843545    -0.56118750
 h     -1.87794126     1.88187701    -0.16959599
 h      0.48108406     2.93646746    -0.16905088
 h      2.30006979     1.27957156    -0.50974316
 o      2.14147526    -1.42921219     0.25800283
 h      2.98939985    -1.23599176     0.05957907
 c     -2.96560561    -0.77410910     0.56429329
 h     -3.21027328    -1.61122883     0.14496849
 h     -3.09741657    -0.62038403     1.67361180
 h     -3.46956768    -0.07280733    -0.03012330
 h     -1.08950349     1.70794586     1.07340892
          17

 c      1.16794974    -0.53321083    -0.22842432
 c     -0.18099749    -0.91300117    -0.33539369
 c     -1.36396456    -0.08574832    -0.12473493
 c     -0.97269013     1.24444199     0.11516441
 c      0.38309615     1.85504926    -0.35095168
 c      1.41093618     0.85024464    -0.22955543
 h     -0.16339271    -1.94396318    -0.58081974
 h     -1.93826422     1.86802705    -0.26622008
 h      0.48306612     2.97037809    -0.12947622
 h      2.35617661     1.29321112    -0.49947782
 o      2.13113947    -1.42075210     0.24829104
 h      3.01222444    -1.21255882     0.07735737
 c     -2.95344143    -0.76831841     0.57426785
 h     -3.14429917    -1.66907941     0.17743831
 h     -3.03260035    -0.67982739     1.65729730
 h     -3.54658733    -0.03033401    -0.09649138
 h     -1.10921263     1.75324853     1.07558684
          17

 c      1.13232002    -0.52937068    -0.20503729
 c     -0.18812045    -0.90204965    -0.35887734
 c     -1.35175081    -0.09875684    -0.10831516
 c     -0.95207102     1.24705830     0.10493918
 c      0.38372235     1.83288390    -0.35390332
 c      1.41253070     0.84898110    -0.21925687
 h     -0.14452500    -1.95354851    -0.59922224
 h     -1.98213051     1.84801773    -0.36217496
 h      0.48817042     2.99109457    -0.09833841
 h      2.42240700     1.30368969    -0.48406771
 o      2.11762665    -1.41219079     0.23784730
 h      3.05957249    -1.17772337     0.08945711
 c     -2.93928728    -0.75745301     0.58191493
 h     -3.08045684    -1.76302425     0.19721388
 h     -2.96479653    -0.73611697     1.64156554
 h     -3.62346368     0.00274471    -0.14624331
 h     -1.12934955     1.79375537     1.08689448
          17

 c      1.09883330    -0.52483281    -0.18012961
 c     -0.19680930    -0.89245519    -0.38246660
 c     -1.33850937    -0.11467319    -0.08965647
 c     -0.93389317     1.25351552     0.09346589
 c      0.38425426     1.80943108    -0.35419770
 c      1.41459660     0.85131154    -0.21101084
 h     -0.13653189    -1.97077645    -0.61562679
 h     -2.00230760     1.81923288    -0.45240044
 h      0.49530110     2.98915980    -0.07866444
 h      2.48224544     1.30415511    -0.46009143
 o      2.10264603    -1.40325498     0.22647257
 h      3.10073771    -1.13767980     0.10091959
 c     -2.92402436    -0.74391130     0.58467079
 h     -3.01475719    -1.85996870     0.21536461
 h     -2.89609943    -0.78581422     1.63732315
 h     -3.68994851     0.01662525    -0.17045456
 h     -1.14933500     1.82515962     1.09579155
          17

 c      1.06876316    -0.51928614    -0.15406538
 c     -0.20720684    -0.88544080    -0.40612217
 c     -1.32482776    -0.13246306    -0.06892267
 c     -0.91904192     1.26332309     0.08128417
 c      0.38509797     1.78579821    -0.35182290
 c      1.41771800     0.85700978    -0.20476021
 h     -0.13973508    -1.98804922    -0.62924123
 h     -1.99543914     1.78138889    -0.53340944
 h      0.50377018     2.96101184    -0.07229300
 h      2.52532715     1.29151522    -0.42642776
 o      2.08726495    -1.39377248     0.21416122
 h      3.11615622    -1.09708458     0.11387070
 c     -2.90786715    -0.72964239     0.58161912
 h     -2.94751412    -1.93708730     0.23711992
 h     -2.82792881    -0.82725889     1.64795011
 h     -3.74001028     0.00809571    -0.16592205
 h     -1.16799364     1.84456254     1.09435535
          17

 c      1.04309220    -0.51250564    -0.12723002
 c     -0.21922390    -0.88199260    -0.42978011
 c     -1.31136085    -0.15104542    -0.04632910
 c     -0.90827384     1.27567299     0.06876226
 c      0.38665264     1.76284073    -0.34691913
 c      1.42210352     0.86546426    -0.20027370
 h     -0.15392486    -1.99939237    -0.63981948
 h     -1.96041149     1.73539096    -0.60276847
 h      0.51323206     2.90767751    -0.07993863
 h      2.54634005     1.26552723    -0.38353683
 o      2.07190151    -1.38368534     0.20102447
 h      3.09751079    -1.05860815     0.12865789
 c     -2.89066597    -0.71584032     0.57335772
 h     -2.88094421    -1.98325455     0.26314054
 h     -2.76209529    -0.85910784     1.66691932
 h     -3.76973375    -0.02309750    -0.13241441
 h     -1.18417756     1.85097489     1.07840303
          17

 c      1.02239640    -0.50440198    -0.10007046
 c     -0.23250038    -0.88270323    -0.45329993
 c     -1.29878490    -0.16938937    -0.02213521
 c     -0.90217984     1.28955801     0.05609735
 c      0.38926091     1.74110759    -0.33976758
 c      1.42769440     0.87578367    -0.19719324
 h     -0.17834780    -2.00163044    -0.64779056
 h     -1.89783920     1.68299552    -0.65887945
 h      0.52376152     2.83495508    -0.10110969
 h      2.54409165     1.22800992    -0.33289367
 o      2.05655129    -1.37301651     0.18722242
 h      3.04422789    -1.02340568     0.14494789
 c     -2.87206531    -0.70332816     0.56121664
 h     -2.81755382    -1.99417351     0.29210836
 h     -2.70123458    -0.87955030     1.68354946
 h     -3.77672737    -0.07538089    -0.07177568
 h     -1.19718719     1.84528845     1.04701315
          17

 c      1.00679618    -0.49505336    -0.07312970
 c     -0.24646534    -0.88769319    -0.47641787
 c     -1.28772808    -0.18659584     0.00335289
 c     -0.90103984     1.30383228     0.04331634
 c      0.39312897     1.72064273    -0.33078756
 c      1.43416023     0.88687233    -0.19506059
 h     -0.21175367    -1.99471632    -0.65419155
 h     -1.81056768     1.62690377    -0.70136770
 h      0.53612819     2.75512842    -0.13384322
 h      2.52179095     1.18254487    -0.27668272
 o      2.04083225    -1.36189167     0.17293496
 h      2.96298800    -0.99078437     0.16223377
 c     -2.85153788    -0.69280963     0.54665919
 h     -2.75966315    -1.96922921     0.32200895
 h     -2.64807758    -0.88686478     1.68910050
 h     -3.76099138    -0.14502068     0.01173821
 h     -1.20719112     1.83034851     1.00248486
          17

 c      0.99597641    -0.48471778    -0.04705268
 c     -0.26048511    -0.89656570    -0.49871351
 c     -1.27868898    -0.20195597     0.02976026
 c     -0.90457205     1.31722199     0.03031839
 c      0.39822632     1.70080618    -0.32049789
 c      1.44080496     0.89749145    -0.19334763
 h     -0.25246586    -1.98185552    -0.66054765
 h     -1.70519366     1.57107273    -0.73251914
 h      0.55215686     2.68838598    -0.17485129
 h      2.48838679     1.13437093    -0.21747339
 o      2.02384690    -1.35064834     0.15833599
 h      2.87029151    -0.95653750     0.18030865
 c     -2.82822857    -0.68500963     0.53115765
 h     -2.70928428    -1.91061812     0.35053617
 h     -2.60460644    -0.88007406     1.67897968
 h     -3.72783033    -0.22476038     0.11028625
 h     -1.21574374     1.81119338     0.95078731
          17

 c      0.98924972    -0.47382139    -0.02255608
 c     -0.27402835    -0.90841846    -0.51961066
 c     -1.27197018    -0.21497541     0.05660995
 c     -0.91165479     1.32833683     0.01709129
 c      0.40425848     1.68069449    -0.30934921
 c      1.44654121     0.90635794    -0.19152215
 h     -0.29852407    -1.96930923    -0.66868305
 h     -1.59425949     1.52091597    -0.76028276
 h      0.57424573     2.65733215    -0.22133793
 h      2.45921100     1.08976994    -0.15750152
 o      2.00418837    -1.33995621     0.14353780
 h      2.79286874    -0.91125027     0.20023401
 c     -2.80061777    -0.68067063     0.51624552
 h     -2.66785437    -1.82456335     0.37508239
 h     -2.57155642    -0.85923346     1.65277953
 h     -3.69280138    -0.30244077     0.21179156
 h     -1.22620467     1.79502428     0.90163928
          17

 c      0.98564314    -0.46291242    -0.00037167
 c     -0.28676783    -0.92199740    -0.53843262
 c     -1.26763893    -0.22535468     0.08330001
 c     -0.92038292     1.33583620     0.00414101
 c      0.41084740     1.66059060    -0.29752127
 c      1.45031998     0.91233989    -0.18914005
 h     -0.34794102    -1.96497861    -0.68036194
 h     -1.49602721     1.48238958    -0.80100495
 h      0.60268334     2.66967392    -0.27338702
 h      2.45128943     1.05419962    -0.09772998
 o      1.98098449    -1.33046459     0.12857800
 h      2.75156515    -0.84641957     0.22461768
 c     -2.76667873    -0.67997865     0.50321095
 h     -2.63544300    -1.72528886     0.39250350
 h     -2.54810287    -0.82553847     1.61416650
 h     -3.68137066    -0.36375070     0.30395983
 h     -1.24325699     1.78986154     0.86606560
          17

 c      0.98402487    -0.45258167     0.01882188
 c     -0.29858705    -0.93605823    -0.55450898
 c     -1.26550540    -0.23293470     0.10910511
 c     -0.92907828     1.33890571    -0.00755323
 c      0.41769892     1.64266959    -0.28508693
 c      1.45212487     0.91467315    -0.18583542
 h     -0.39889399    -1.97496224    -0.69671943
 h     -1.42519800     1.45891675    -0.87234666
 h      0.63364403     2.70979711    -0.33195238
 h      2.47149609     1.03017609    -0.03835555
 o      1.95531676    -1.32191741     0.11363292
 h      2.73865682    -0.76914839     0.25412582
 c     -2.72588343    -0.68113498     0.49237541
 h     -2.60946105    -1.64173470     0.39884169
 h     -2.53176102    -0.78131030     1.57108308
 h     -3.70722529    -0.40238272     0.38299763
 h     -1.27065085     1.80124573     0.85010659
          17

 c      0.98325821    -0.44337023     0.03445807
 c     -0.30953643    -0.94978282    -0.56728617
 c     -1.26512684    -0.23764447     0.13320501
 c     -0.93756796     1.33766545    -0.01773577
 c      0.42446402     1.62961783    -0.27229445
 c      1.45335497     0.91299505    -0.18118371
 h     -0.44952151    -1.99964871    -0.71772438
 h     -1.38070812     1.44900706    -0.97342564
 h      0.66175624     2.75452064    -0.39533896
 h      2.51072335     1.01750504     0.01899837
 o      1.92924130    -1.31343982     0.09911870
 h      2.73238561    -0.69788153     0.28555137
 c     -2.68074367    -0.68025034     0.48326663
 h     -2.58520185    -1.61573430     0.39007917
 h     -2.51902808    -0.72966798     1.53507722
 h     -3.75354830    -0.42321560     0.45155923
 h     -1.30851037     1.82920755     0.84960340
          17

 c      0.98230629    -0.43569209     0.04611424
 c     -0.31978967    -0.96289392    -0.57638481
 c     -1.26583772    -0.23947201     0.15473132
 c     -0.94667117     1.33291434    -0.02716792
 c      0.43066998     1.62334415    -0.25953340
 c      1.45583394     0.90728158    -0.17470772
 h     -0.49753817    -2.03314233    -0.74209963
 h     -1.35181559     1.44860741    -1.08368467
 h      0.68303732     2.78702461    -0.45966635
 h      2.55307233     1.01494935     0.07098988
 o      1.90437378    -1.30446163     0.08548576
 h      2.71838357    -0.64760146     0.31474061
 c     -2.63447420    -0.67532747     0.47531989
 h     -2.56130955    -1.66475113     0.36591171
 h     -2.50683586    -0.67390758     1.51794483
 h     -3.79434737    -0.43271923     0.51001105
 h     -1.35320830     1.86882984     0.85294988
          17

 c      0.98024317    -0.42978498     0.05351081
 c     -0.32957052    -0.97540148    -0.58159778
 c     -1.26677448    -0.23844946     0.17283566
 c     -0.95700741     1.32563591    -0.03660636
 c      0.43592393     1.62471118    -0.24720401
 c      1.46074915     0.89788312    -0.16602663
 h     -0.54032842    -2.06667270    -0.76774966
 h     -1.33008537     1.45396177    -1.18198176
 h      0.69536710     2.79851692    -0.52060662
 h      2.58573573     1.02089868     0.11427484
 o      1.88174798    -1.29494515     0.07308570
 h      2.69150699    -0.62607722     0.33854360
 c     -2.58927766    -0.66886136     0.46817036
 h     -2.54078935    -1.75608766     0.33228330
 h     -2.49375768    -0.61704008     1.52560363
 h     -3.81292597    -0.43435881     0.55638252
 h     -1.39968023     1.91334076     0.84817067
          17

 c      0.97621241    -0.42569927     0.05649137
 c     -0.33905381    -0.98730056    -0.58285851
 c     -1.26690968    -0.23464094     0.18677032
 c     -0.96870108     1.31675040    -0.04643355
 c      0.44013678     1.63365876    -0.23564837
 c      1.46833808     0.88558150    -0.15493379
 h     -0.57548031    -2.09238670    -0.79233591
 h     -1.31150950     1.46221581    -1.25525004
 h      0.69793229     2.78590750    -0.57431010
 h      2.60143171     1.03340697     0.14657073
 o      1.86203964    -1.28527187     0.06214951
 h      2.65222711    -0.63566629     0.35512332
 c     -2.54685710    -0.66416260     0.46216238
 h     -2.52504592    -1.84955950     0.29682405
 h     -2.47983685    -0.56196694     1.55391749
 h     -3.80171753    -0.42955407     0.58863064
 h     -1.44351329     1.95651778     0.82706151
          17

 c      0.96942256    -0.42333248     0.05500104
 c     -0.34829534    -0.99843150    -0.58020447
 c     -1.26514415    -0.22811602     0.19595139
 c     -0.98152131     1.30706694    -0.05682577
 c      0.44354994     1.64935639    -0.22511658
 c      1.47803690     0.87155056    -0.14138972
 h     -0.60124590    -2.10519777    -0.81371563
 h     -1.29469701     1.47114844    -1.29718344
 h      0.69085182     2.75029973    -0.61784993
 h      2.59745402     1.05028490     0.16679655
 o      1.84564129    -1.27614634     0.05277271
 h      2.60502935    -0.67451163     0.36419056
 c     -2.50881516    -0.66317043     0.45827419
 h     -2.51331073    -1.92198861     0.26511833
 h     -2.46530431    -0.51178553     1.59210796
 h     -3.75830323    -0.41895423     0.60537230
 h     -1.48174434     1.99355549     0.78568993
          17

 c      0.95924085    -0.42250815     0.04907135
 c     -0.35720770    -1.00846342    -0.57374302
 c     -1.26049162    -0.21895055     0.19999113
 c     -0.99502336     1.29730073    -0.06791221
 c      0.44657283     1.67030171    -0.21571566
 c      1.48872633     0.85720210    -0.12550114
 h     -0.61674439    -2.10313371    -0.83022364
 h     -1.27951019     1.47888923    -1.30567881
 h      0.67526908     2.69716829    -0.64986724
 h      2.57499278     1.06929168     0.17506843
 o      1.83251320    -1.26858133     0.04484921
 h      2.55948882    -0.73566524     0.36802276
 c     -2.47656423    -0.66674773     0.45753775
 h     -2.50424457    -1.96318260     0.24059526
 h     -2.44983885    -0.46954561     1.62938824
 h     -3.68335315    -0.40295286     0.60587434
 h     -1.51292549     2.02119479     0.72362354
          17

 c      0.94538267    -0.42307143     0.03882276
 c     -0.36556419    -1.01691382    -0.56362425
 c     -1.25233791    -0.20729067     0.19871281
 c     -1.00862098     1.28807574    -0.07982257
 c      0.44955165     1.69434861    -0.20730072
 c      1.49890125     0.84395663    -0.10751663
 h     -0.62202022    -2.08724574    -0.84089373
 h     -1.26647060     1.48379563    -1.28166734
 h      0.65379961     2.63790533    -0.67193012
 h      2.53950021     1.08853448     0.17287075
 o      1.82192038    -1.26388015     0.03795586
 h      2.53237756    -0.80573181     0.37316585
 c     -2.45096114    -0.67519000     0.46065647
 h     -2.49667438    -1.96946393     0.22539928
 h     -2.43274370    -0.43790003     1.65837287
 h     -3.58091479    -0.38160417     0.59001894
 h     -1.53708065     2.03783039     0.64329820
          17

 c      0.92810895    -0.42495104     0.02449086
 c     -0.37301614    -1.02316790    -0.55002763
 c     -1.24067768    -0.19345199     0.19216584
 c     -1.02160525     1.27987660    -0.09262671
 c      0.45260385     1.71877639    -0.19933222
 c      1.50675045     0.83300428    -0.08782825
 h     -0.61807644    -2.06157756    -0.84566952
 h     -1.25661683     1.48454537    -1.22961790
 h      0.63080174     2.59091111    -0.69031812
 h      2.50130144     1.10715681     0.16317231
 o      1.81263957    -1.26324602     0.03142785
 h      2.54261235    -0.86981305     0.38903285
 c     -2.43179079    -0.68846492     0.46791229
 h     -2.48975969    -1.94058878     0.22094741
 h     -2.41336958    -0.41902435     1.67520049
 h     -3.46116573    -0.35372943     0.55847180
 h     -1.55581905     2.04390165     0.54981351
          17

 c      0.90827000    -0.42815110     0.00645803
 c     -0.37912474    -1.02652392    -0.53317363
 c     -1.22618674    -0.17798479     0.18064394
 c     -1.03312303     1.27294113    -0.10612278
 c      0.45565456     1.74084533    -0.19096628
 c      1.51032622     0.82514662    -0.06692608
 h     -0.60683692    -2.03295204    -0.84552457
 h     -1.25168120     1.48058493    -1.15993501
 h      0.61114338     2.57659311    -0.71501585
 h      2.47426699     1.12577455     0.14982562
 o      1.80427303    -1.26692990     0.02498851
 h      2.59057510    -0.92482811     0.41781166
 c     -2.41729111    -0.70634799     0.47923547
 h     -2.48306662    -1.87953865     0.22791767
 h     -2.39151023    -0.41466070     1.67851268
 h     -3.34483918    -0.31459471     0.51273300
 h     -1.57256902     2.04248409     0.45084396
          17

 c      0.88713798    -0.43270340    -0.01474825
 c     -0.38340769    -1.02634509    -0.51338017
 c     -1.21006040    -0.16164755     0.16469869
 c     -1.04214384     1.26715058    -0.11943482
 c      0.45867862     1.75911777    -0.18176599
 c      1.50808490     0.82082651    -0.04524865
 h     -0.59082191    -2.00970130    -0.84221247
 h     -1.25455267     1.47307726    -1.09294594
 h      0.59709709     2.60270077    -0.75127397
 h      2.46985705     1.14535646     0.13575726
 o      1.79771532    -1.27434028     0.01903031
 h      2.65279109    -0.97812984     0.45021142
 c     -2.40448035    -0.72835845     0.49447254
 h     -2.47678480    -1.79530796     0.24545370
 h     -2.36779590    -0.42600435     1.66849589
 h     -3.26078734    -0.25401053     0.45376391
 h     -1.59248558     2.03936261     0.35590407
          17

 c      0.86619339    -0.43862343    -0.03849096
 c     -0.38540864    -1.02238069    -0.49117785
 c     -1.19371867    -0.14529628     0.14513581
 c     -1.04754577     1.26214073    -0.13080408
 c      0.46177219     1.77407950    -0.17230299
 c      1.49959707     0.82034689    -0.02304136
 h     -0.57240579    -1.99857835    -0.83729234
 h     -1.26940417     1.46551831    -1.05903071
 h      0.58745929     2.65710953    -0.79240222
 h      2.48902597     1.16454654     0.12133126
 o      1.79385457    -1.28488629     0.01399368
 h      2.70464433    -1.03451220     0.47575573
 c     -2.39148311    -0.75246897     0.51371161
 h     -2.47228988    -1.71002781     0.26904660
 h     -2.34386034    -0.45326484     1.64671021
 h     -3.22108917    -0.16585214     0.38069187
 h     -1.62106884     2.04108641     0.27404560
          17

 c      0.84700696    -0.44585024    -0.06404968
 c     -0.38479300    -1.01512274    -0.46742341
 c     -1.17859887    -0.12974677     0.12297219
 c     -1.04860156     1.25795006    -0.13880815
 c      0.46493428     1.78703115    -0.16361694
 c      1.48560503     0.82396598    -0.00042882
 h     -0.55307401    -2.00115622    -0.83075423
 h     -1.29880685     1.46073747    -1.08088726
 h      0.58029907     2.72044201    -0.82609816
 h      2.52149478     1.17895167     0.10522333
 o      1.79294189    -1.29816608     0.01003456
 h      2.73164800    -1.09386324     0.48842433
 c     -2.37889822    -0.77338229     0.53698095
 h     -2.47320442    -1.66579601     0.28761877
 h     -2.32193787    -0.49499277     1.61738528
 h     -3.20626912    -0.06375719     0.29639235
 h     -1.66111057     2.05066599     0.21058915
          17

 c      0.83120086    -0.45417418    -0.09062567
 c     -0.38141953    -1.00587733    -0.44327901
 c     -1.16606884    -0.11563005     0.09933929
 c     -1.04564892     1.25569149    -0.14431906
 c      0.46796413     1.79905474    -0.15651644
 c      1.46737297     0.83171918     0.02241086
 h     -0.53339174    -2.01311661    -0.82056357
 h     -1.33832957     1.45595270    -1.14909052
 h      0.57463607     2.77775180    -0.84267885
 h      2.55321643     1.18370679     0.08651021
 o      1.79471781    -1.31386293     0.00706409
 h      2.72814822    -1.15365246     0.48618381
 c     -2.36760766    -0.78581877     0.56344863
 h     -2.48416067    -1.69957413     0.28856314
 h     -2.30404876    -0.54731578     1.59009160
 h     -3.19387447     0.03053420     0.20968423
 h     -1.71032946     2.06474258     0.16588840
          17

 c      0.82040003    -0.46321232    -0.11735951
 c     -0.37535905    -0.99644086    -0.42002236
 c     -1.15733181    -0.10327287     0.07535846
 c     -1.03984200     1.25701648    -0.14956360
 c      0.47051552     1.81083320    -0.15142441
 c      1.44614303     0.84326534     0.04518444
 h     -0.51356315    -2.02726593    -0.80371136
 h     -1.37874746     1.44601021    -1.23511163
 h      0.57030580     2.82038413    -0.83691608
 h      2.57268737     1.17582190     0.06547541
 o      1.79855477    -1.33169289     0.00480261
 h      2.69553531    -1.21044171     0.47022028
 c     -2.35816915    -0.79036205     0.59031578
 h     -2.50382243    -1.79023951     0.27459671
 h     -2.29118487    -0.60391507     1.58165022
 h     -3.17375028     0.10264212     0.13000856
 h     -1.76246428     2.07585385     0.13720929
          17

 c      0.81612344    -0.47245575    -0.14338114
 c     -0.36689980    -0.98862080    -0.39879793
 c     -1.15333238    -0.09271594     0.05203962
 c     -1.03237898     1.26317401    -0.15624867
 c      0.47216275     1.82277908    -0.14846744
 c      1.42297586     0.85790330     0.06751872
 h     -0.49390219    -2.03720580    -0.77766331
 h     -1.41238766     1.42843207    -1.31586232
 h      0.56753628     2.84436226    -0.80704561
 h      2.57277744     1.15468839     0.04332146
 o      1.80338504    -1.35140333     0.00273130
 h      2.64371547    -1.26032711     0.44581672
 c     -2.35105288    -0.79054471     0.61405690
 h     -2.52594246    -1.89066369     0.25808657
 h     -2.28321114    -0.65890480     1.60961536
 h     -3.14390548     0.14599342     0.06475639
 h     -1.81039876     2.07692023     0.12114437
          17

 c      0.81960029    -0.48136061    -0.16788124
 c     -0.35652925    -0.98381466    -0.38042309
 c     -1.15462499    -0.08384303     0.03019195
 c     -1.02418925     1.27467017    -0.16523302
 c      0.47244094     1.83511646    -0.14755295
 c      1.39875829     0.87466945     0.08901085
 h     -0.47498579    -2.03936948    -0.74117656
 h     -1.43483335     1.40352139    -1.37863319
 h      0.56675038     2.84932261    -0.75393456
 h      2.55051247     1.12170449     0.02171358
 o      1.80747582    -1.37278495    -0.00004131
 h      2.59499788    -1.29910810     0.42460591
 c     -2.34639024    -0.78853543     0.63302395
 h     -2.54557949    -1.97129913     0.24741442
 h     -2.27999549    -0.71042438     1.67513444
 h     -3.10589729     0.15831654     0.01912197
 h     -1.84836161     2.06378843     0.11475899
          17

 c      0.83152822    -0.48943459    -0.19018316
 c     -0.34485616    -0.98270454    -0.36529223
 c     -1.16122341    -0.07652970     0.01036094
 c     -1.01595777     1.29129843    -0.17684180
 c      0.47087675     1.84782474    -0.14837252
 c      1.37419311     0.89244342     0.10926825
 h     -0.45764339    -2.03368966    -0.69448757
 h     -1.44397579     1.37304780    -1.41759128
 h      0.56857123     2.83891541    -0.68106894
 h      2.50685531     1.07985496     0.00242364
 o      1.80873312    -1.39565367    -0.00465480
 h      2.57973888    -1.32313983     0.42275047
 c     -2.34403366    -0.78516051     0.64785633
 h     -2.56004173    -2.01934175     0.24604965
 h     -2.28199548    -0.75878086     1.75898180
 h     -3.06282255     0.13955538    -0.00346472
 h     -1.87269959     2.03566148     0.11581779
          17

 c      0.85184953    -0.49629296    -0.20979545
 c     -0.33248508    -0.98510100    -0.35339110
 c     -1.17252946    -0.07075134    -0.00716502
 c     -1.00819201     1.31226325    -0.19113381
 c      0.46701446     1.86044675    -0.15035561
 c      1.34972128     0.91004666     0.12794251
 h     -0.44290069    -2.02373612    -0.63917309
 h     -1.43906781     1.33950079    -1.43071185
 h      0.57400749     2.82261257    -0.59502725
 h      2.44709713     1.03340160    -0.01300664
 o      1.80658841    -1.41975224    -0.01149670
 h      2.60696114    -1.33158992     0.44527183
 c     -2.34377046    -0.78084646     0.65989303
 h     -2.56791606    -2.03017245     0.25493077
 h     -2.28943750    -0.80299860     1.83809291
 h     -3.01874567     0.09119837    -0.00098431
 h     -1.88210286     1.99480542     0.12278152
          17

 c      0.87967632    -0.50170530    -0.22642751
 c     -0.31989423    -0.99000142    -0.34440795
 c     -1.18739215    -0.06660689    -0.02229205
 c     -1.00123234     1.33631980    -0.20803624
 c      0.46042604     1.87192810    -0.15269885
 c      1.32543526     0.92633262     0.14476569
 h     -0.43188133    -2.01630542    -0.57772002
 h     -1.42030864     1.30585960    -1.41842629
 h      0.58475825     2.81711981    -0.50498459
 h      2.38144487     0.98745295    -0.02364450
 o      1.80277625    -1.44468541    -0.01969622
 h      2.65199962    -1.32756104     0.47815420
 c     -2.34537928    -0.77603173     0.67015804
 h     -2.56839097    -2.00298605     0.27386688
 h     -2.30188306    -0.84082207     1.89667715
 h     -2.97906109     0.01679337     0.02691117
 h     -1.87789714     1.94621506     0.13489202
          17

 c      0.91342337    -0.50564639    -0.23996762
 c     -0.30738029    -0.99592950    -0.33790783
 c     -1.20429299    -0.06426070    -0.03505173
 c     -0.99521571     1.36193772    -0.22737317
 c      0.45074656     1.88106043    -0.15470015
 c      1.30114582     0.94027573     0.15957990
 h     -0.42555706    -2.01940076    -0.51263339
 h     -1.38889358     1.27551652    -1.38366047
 h      0.60296152     2.84087166    -0.41862782
 h      2.32410496     0.94714638    -0.02938845
 o      1.79928774    -1.47000852    -0.02819657
 h      2.68811849    -1.31592858     0.50530865
 c     -2.34848108    -0.77133673     0.67943004
 h     -2.56102338    -1.93980139     0.30191431
 h     -2.31839586    -0.86982202     1.92664482
 h     -2.95192819    -0.07607439     0.07737417
 h     -1.86429935     1.89706506     0.15236285
          17

 c      0.95107503    -0.50830385    -0.25044826
 c     -0.29511475    -1.00152030    -0.33349890
 c     -1.22162453    -0.06386677    -0.04554939
 c     -0.99006887     1.38753824    -0.24876874
 c      0.43785759     1.88784560    -0.15622182
 c      1.27678078     0.95104529     0.17231798
 h     -0.42423732    -2.03787878    -0.44537964
 h     -1.34749255     1.25202916    -1.33313455
 h      0.62906229     2.89784189    -0.33670520
 h      2.28846979     0.91677628    -0.03044898
 o      1.79737808    -1.49530062    -0.03632748
 h      2.70132407    -1.30143560     0.51748831
 c     -2.35218412    -0.76767860     0.68874688
 h     -2.54588930    -1.84707973     0.33694934
 h     -2.33773960    -0.88800378     1.92529044
 h     -2.95119472    -0.17240744     0.14112779
 h     -1.84772970     1.85534197     0.17634000
          17

 c      0.99047334    -0.51002481    -0.25801370
 c     -0.28325369    -1.00604239    -0.33088241
 c     -1.23801341    -0.06552114    -0.05391863
 c     -0.98561745     1.41183375    -0.27136213
 c      0.42209623     1.89396805    -0.15747515
 c      1.25294113     0.95803538     0.18290409
 h     -0.42704355    -2.06939829    -0.37630381
 h     -1.30109192     1.23830881    -1.27984973
 h      0.65972872     2.97145075    -0.25566720
 h      2.27974727     0.89975701    -0.02599134
 o      1.79770331    -1.52017688    -0.04374693
 h      2.68755278    -1.28818044     0.51115911
 c     -2.35475244    -0.76582448     0.69971187
 h     -2.52423651    -1.74073377     0.37414826
 h     -2.35843842    -0.89407306     1.89409895
 h     -2.99797688    -0.24992112     0.20129984
 h     -1.83415128     1.82747971     0.20791106
          17

 c      1.02953651    -0.51121999    -0.26289547
 c     -0.27199081    -1.00944296    -0.32977665
 c     -1.25254749    -0.06922812    -0.06027611
 c     -0.98178947     1.43414680    -0.29345302
 c      0.40418821     1.90139601    -0.15846091
 c      1.23096485     0.96089060     0.19118064
 h     -0.43195753    -2.10521728    -0.30582939
 h     -1.25747024     1.23508917    -1.24504341
 h      0.68952280     3.03986898    -0.17415627
 h      2.29252570     0.89908596    -0.01358122
 o      1.80050318    -1.54430104    -0.05034600
 h      2.64942045    -1.27945020     0.48685217
 c     -2.35461579    -0.76430511     0.71346707
 h     -2.49966561    -1.65396807     0.40309976
 h     -2.37868747    -0.88767914     1.83957840
 h     -3.10622377    -0.29560670     0.24721605
 h     -1.82554550     1.81629194     0.24607166
          17

 c      1.06639229    -0.51227213    -0.26539709
 c     -0.26152984    -1.01198911    -0.32984132
 c     -1.26473384    -0.07484385    -0.06473267
 c     -0.97882968     1.45439609    -0.31283825
 c      0.38508545     1.91127920    -0.15887413
 c      1.21236530     0.95958404     0.19695946
 h     -0.43650880    -2.13497596    -0.23542832
 h     -1.22499820     1.24038024    -1.25238791
 h      0.71353102     3.08798031    -0.09383340
 h      2.31579448     0.91694833     0.00958807
 o      1.80559011    -1.56743593    -0.05626463
 h      2.59621809    -1.27706732     0.44935294
 c     -2.35263536    -0.75855091     0.72915562
 h     -2.47760494    -1.63195143     0.40836089
 h     -2.39636312    -0.86974637     1.77626662
 h     -3.25715660    -0.32085380     0.28896025
 h     -1.81920952     1.82104697     0.28652545
          17

 c      1.09945730    -0.51348063    -0.26587518
 c     -0.25203173    -1.01393444    -0.33067363
 c     -1.27430622    -0.08201817    -0.06746981
 c     -0.97750712     1.47256557    -0.32845119
 c      0.36587338     1.92385780    -0.15825213
 c      1.19829634     0.95447340     0.20010317
 h     -0.43847299    -2.15063095    -0.16750425
 h     -1.20704350     1.25310778    -1.30911045
 h      0.72825215     3.10832782    -0.01756413
 h      2.33865077     0.95384782     0.04530238
 o      1.81219725    -1.58955404    -0.06199419
 h      2.54611430    -1.27974685     0.40922087
 c     -2.35138758    -0.74652444     0.74386559
 h     -2.45885142    -1.68433505     0.38601120
 h     -2.40979817    -0.84271267     1.72949884
 h     -3.41580283    -0.34159453     0.33905971
 h     -1.81064069     1.83923350     0.32300598
          17

 c      1.12750821    -0.51505194    -0.26470371
 c     -0.24358820    -1.01538035    -0.33185130
 c     -1.28111467    -0.09023729    -0.06878573
 c     -0.97893659     1.48830617    -0.34125282
 c      0.34766416     1.93871419    -0.15610922
 c      1.18938485     0.94626165     0.20056161
 h     -0.43623457    -2.14781171    -0.10474218
 h     -1.20053809     1.27602165    -1.39746170
 h      0.73150942     3.09880740     0.05179159
 h      2.35270768     1.00826213     0.09389305
 o      1.81903988    -1.61090510    -0.06834053
 h      2.52463791    -1.28197818     0.38187815
 c     -2.35301452    -0.73102498     0.75357911
 h     -2.43954228    -1.77108239     0.35166118
 h     -2.41864996    -0.80989432     1.72814327
 h     -3.55697663    -0.36515141     0.40082106
 h     -1.79651677     1.86807594     0.34967825
          17

 c      1.14976060    -0.51713274    -0.26221646
 c     -0.23622746    -1.01624525    -0.33298545
 c     -1.28511727    -0.09893717    -0.06906524
 c     -0.98399112     1.50122806    -0.35291831
 c      0.33143623     1.95496952    -0.15203764
 c      1.18578030     0.93589378     0.19838014
 h     -0.42892919    -2.12580601    -0.04947345
 h     -1.20093775     1.31209562    -1.49196995
 h      0.72236497     3.06127532     0.11196107
 h      2.35243224     1.07684814     0.15439640
 o      1.82532610    -1.63163461    -0.07577198
 h      2.54767636    -1.27980363     0.37669344
 c     -2.35853684    -0.71524101     0.75662994
 h     -2.41828259    -1.85450914     0.32138968
 h     -2.42245907    -0.77301868     1.77878851
 h     -3.66753625    -0.39295519     0.47208196
 h     -1.77578001     1.90510614     0.36254410
          17

 c      1.16591830    -0.51986065    -0.25865388
 c     -0.22992372    -1.01625756    -0.33376696
 c     -1.28638277    -0.10756609    -0.06871250
 c     -0.99298731     1.51118010    -0.36470782
 c      0.31785569     1.97133125    -0.14579861
 c      1.18725007     0.92444088     0.19369891
 h     -0.41650303    -2.08739694    -0.00315139
 h     -1.20520549     1.36178616    -1.57369472
 h      0.70145671     3.00182647     0.16184745
 h      2.33504900     1.15489304     0.22484741
 o      1.83178959    -1.65121597    -0.08377345
 h      2.60415815    -1.27941906     0.38624664
 c     -2.36835836    -0.70110417     0.75474596
 h     -2.39609177    -1.91545522     0.30395234
 h     -2.41930898    -0.73196245     1.85708827
 h     -3.74131747    -0.42414903     0.54899307
 h     -1.74955902     1.94825269     0.35977143
          17

 c      1.17612908    -0.52338193    -0.25415781
 c     -0.22459222    -1.01494929    -0.33400871
 c     -1.28510949    -0.11560152    -0.06807845
 c     -1.00569326     1.51824217    -0.37736859
 c      0.30710552     1.98599396    -0.13744469
 c      1.19327296     0.91298728     0.18674545
 h     -0.39973906    -2.03888793     0.03414958
 h     -1.21176587     1.42348792    -1.63169681
 h      0.67192486     2.93260967     0.20269047
 h      2.30047402     1.23688078     0.30262760
 o      1.83974340    -1.66883712    -0.09147880
 h      2.67096012    -1.29084589     0.39642016
 c     -2.38251319    -0.68955788     0.75051475
 h     -2.37465495    -1.94606948     0.30307966
 h     -2.40767262    -0.68722188     1.93365176
 h     -3.77550962    -0.45722406     0.62744979
 h     -1.72080808     1.99588206     0.34163616
          17

 c      1.18086885    -0.52782323    -0.24880491
 c     -0.22008832    -1.01167675    -0.33368009
 c     -1.28165334    -0.12255149    -0.06741978
 c     -1.02145565     1.52263643    -0.39134592
 c      0.29879142     1.99654379    -0.12747234
 c      1.20312603     0.90253400     0.17781793
 h     -0.38017880    -1.98987122     0.06413455
 h     -1.21987213     1.49449881    -1.66046914
 h      0.64037900     2.87351064     0.23977718
 h      2.25111602     1.31712851     0.38486124
 o      1.85002822    -1.68393484    -0.09832541
 h      2.73035119    -1.31972161     0.39725986
 c     -2.40072469    -0.68099395     0.74578355
 h     -2.35566917    -1.94371882     0.32006294
 h     -2.38739517    -0.64036601     1.98975788
 h     -3.76907121    -0.49050195     0.70339632
 h     -1.69378452     2.04687476     0.31028845
          17

 c      1.18083352    -0.53325189    -0.24263832
 c     -0.21623856    -1.00576662    -0.33289074
 c     -1.27654334    -0.12795602    -0.06689891
 c     -1.03938744     1.52466047    -0.40690198
 c      0.29214876     2.00041532    -0.11678352
 c      1.21597883     0.89392748     0.16726394
 h     -0.35977587    -1.95147675     0.09005197
 h     -1.22920077     1.57152113    -1.65804395
 h      0.61519037     2.84738191     0.28206702
 h      2.19127091     1.39034789     0.46877996
 o      1.86291474    -1.69624732    -0.10408914
 h      2.77238424    -1.36688307     0.38396167
 c     -2.42243637    -0.67552076     0.74162660
 h     -2.34068740    -1.90855248     0.35494480
 h     -2.35921978    -0.59334745     2.01652065
 h     -3.72268165    -0.52212704     0.77276852
 h     -1.67314958     2.10054772     0.26916043
          17

 c      1.17687292    -0.53964859    -0.23568073
 c     -0.21291029    -0.99687327    -0.33175471
 c     -1.27047513    -0.13139204    -0.06661176
 c     -1.05858402     1.52466716    -0.42406757
 c      0.28671290     1.99637780    -0.10605105
 c      1.23099864     0.88781701     0.15546658
 h     -0.34017449    -1.93209373     0.11498602
 h     -1.23969361     1.65086528    -1.62559695
 h      0.59966308     2.86316828     0.33486196
 h      2.12609451     1.45193977     0.55190973
 o      1.87825316    -1.70573223    -0.10877582
 h      2.79302155    -1.42995048     0.35535276
 c     -2.44671823    -0.67302620     0.73867217
 h     -2.33099183    -1.84349869     0.40671546
 h     -2.32427477    -0.54807474     2.01099835
 h     -3.64046637    -0.54980942     0.83149383
 h     -1.66264583     2.15612782     0.22191021
          17

 c      1.16995020    -0.54689793    -0.22793562
 c     -0.21006837    -0.98535606    -0.33018421
 c     -1.26427539    -0.13248212    -0.06663210
 c     -1.07827137     1.52308386    -0.44245908
 c      0.28266665     1.98536233    -0.09510391
 c      1.24743622     0.88464311     0.14284100
 h     -0.32212113    -1.93276336     0.13931263
 h     -1.25161439     1.72875492    -1.56850938
 h      0.58867379     2.90657846     0.39274591
 h      2.06056188     1.49801369     0.63200098
 o      1.89550790    -1.71252263    -0.11258295
 h      2.79379597    -1.50414034     0.31333152
 c     -2.47192447    -0.67304668     0.73731658
 h     -2.32715327    -1.75655977     0.47277669
 h     -2.28380943    -0.50621812     1.97391020
 h     -3.53501144    -0.57030688     0.87612505
 h     -1.66387034     2.21182094     0.17136713
          17

 c      1.16110663    -0.55480393    -0.21938941
 c     -0.20775409    -0.97225746    -0.32783950
 c     -1.25883764    -0.13091189    -0.06705963
 c     -1.09780602     1.52037426    -0.46105630
 c      0.28031325     1.96918860    -0.08338721
 c      1.26465180     0.88464479     0.12982546
 h     -0.30569931    -1.94711303     0.16005894
 h     -1.26580894     1.80226455    -1.49855894
 h      0.57516784     2.95515229     0.44525035
 h      1.99891397     1.52545229     0.70691740
 o      1.91363302    -1.71690437    -0.11593480
 h      2.78388088    -1.58261316     0.26342663
 c     -2.49498302    -0.67441193     0.73769347
 h     -2.32780134    -1.66608298     0.54791048
 h     -2.23901224    -0.46895580     1.90897332
 h     -3.43767851    -0.57852603     0.90629999
 h     -1.67600482     2.26422665     0.11934901
          17

 c      1.15141997    -0.56311965    -0.21002233
 c     -0.20601594    -0.95887779    -0.32429966
 c     -1.25503353    -0.12646787    -0.06805340
 c     -1.11657997     1.51683784    -0.47814125
 c      0.27966932     1.94938063    -0.07057816
 c      1.28209245     0.88785756     0.11685264
 h     -0.29102337    -1.96585351     0.17291793
 h     -1.28396013     1.87114961    -1.43516977
 h      0.55514140     2.99203480     0.48434603
 h      1.94461838     1.53222979     0.77473781
 o      1.93094293    -1.71923256    -0.11949024
 h      2.78230006    -1.65779104     0.21496333
 c     -2.51121558    -0.67486046     0.73932856
 h     -2.32768389    -1.60607555     0.62441953
 h     -2.19071620    -0.43642369     1.82327233
 h     -3.40366040    -0.56702523     0.92866356
 h     -1.69669112     2.30884831     0.06745965
          17

 c      1.14194041    -0.57156802    -0.19983273
 c     -0.20486437    -0.94636329    -0.31925021
 c     -1.25360128    -0.11908871    -0.06983652
 c     -1.13399509     1.51244508    -0.49183065
 c      0.28048857     1.92700006    -0.05669019
 c      1.29926659     0.89410592     0.10431046
 h     -0.27858794    -1.98097865     0.17443143
 h     -1.30795205     1.93854252    -1.39985366
 h      0.52761567     3.00769879     0.50590425
 h      1.90050745     1.51778695     0.83401789
 o      1.94563065    -1.71972859    -0.12385590
 h      2.81017927    -1.72474856     0.17666066
 c     -2.51831297    -0.67182372     0.74120152
 h     -2.31959346    -1.61247327     0.69721456
 h     -2.13886584    -0.40679220     1.72840239
 h     -3.46423766    -0.53100896     0.95012282
 h     -1.72327448     2.34134475     0.01788515
          17

 c      1.13360512    -0.57984161    -0.18886787
 c     -0.20427985    -0.93551382    -0.31255167
 c     -1.25505947    -0.10889625    -0.07268455
 c     -1.14963002     1.50717876    -0.50131258
 c      0.28238524     1.90281979    -0.04196106
 c      1.31574319     0.90300247     0.09251099
 h     -0.26922117    -1.98747231     0.16285837
 h     -1.33758161     2.00605644    -1.40179805
 h      0.49340202     2.99772348     0.50869120
 h      1.86885601     1.48320259     0.88403034
 o      1.95722515    -1.71843377    -0.12905108
 h      2.86843570    -1.78228049     0.14834672
 c     -2.51974457    -0.66531072     0.74247617
 h     -2.30450099    -1.68100030     0.76789484
 h     -2.08173983    -0.37557543     1.64120045
 h     -3.57741024    -0.47683565     0.96444342
 h     -1.75357375     2.35851378    -0.02662006
          17

 c      1.12716534    -0.58760892    -0.17724273
 c     -0.20425096    -0.92674483    -0.30421697
 c     -1.25969685    -0.09618408    -0.07689811
 c     -1.16337582     1.50150951    -0.50731059
 c      0.28490844     1.87744472    -0.02675757
 c      1.33117103     0.91396067     0.08168176
 h     -0.26397643    -1.98353259     0.13816823
 h     -1.36926325     2.06801847    -1.43211693
 h      0.45431951     2.96127732     0.49357689
 h      1.85137962     1.43107113     0.92482857
 o      1.96675062    -1.71548006    -0.13462809
 h      2.93578330    -1.82866923     0.12293881
 c     -2.51934357    -0.65796728     0.74244306
 h     -2.29113922    -1.77240995     0.83716441
 h     -2.01635987    -0.33697150     1.57922003
 h     -3.69175032    -0.41510112     0.96469670
 h     -1.78601043     2.35858868    -0.06334584
          17

 c      1.12314215    -0.59455062    -0.16514266
 c     -0.20477746    -0.92009320    -0.29438075
 c     -1.26759303    -0.08137942    -0.08273122
 c     -1.17529744     1.49612155    -0.51109804
 c      0.28757079     1.85129601    -0.01154511
 c      1.34530393     0.92623280     0.07198311
 h     -0.26405842    -1.97052396     0.10184330
 h     -1.39815634     2.11491981    -1.47538912
 h      0.41289194     2.90119933     0.46348410
 h      1.84916719     1.36514445     0.95704318
 o      1.97534663    -1.71112847    -0.14020742
 h      2.99056082    -1.86078450     0.09483225
 c     -2.51891096    -0.65186720     0.74103015
 h     -2.28582564    -1.85416346     0.90244936
 h     -1.94294839    -0.28820425     1.54955490
 h     -3.77981858    -0.35327688     0.94984534
 h     -1.81944711     2.34119563    -0.09014296
          17

 c      1.12180019    -0.60040077    -0.15281794
 c     -0.20583776    -0.91521982    -0.28328402
 c     -1.27865410    -0.06501145    -0.09029139
 c     -1.18546518     1.49143015    -0.51369316
 c      0.28985930     1.82444639     0.00308240
 c      1.35802933     0.93896751     0.06355103
 h     -0.27074826    -1.95301299     0.05663568
 h     -1.42042292     2.13929480    -1.51941379
 h      0.37222117     2.82576379     0.42397524
 h      1.86251843     1.28982120     0.98135251
 o      1.98364493    -1.70563165    -0.14561471
 h      3.02037086    -1.87596994     0.06194511
 c     -2.51866069    -0.64753729     0.73904724
 h     -2.29071224    -1.90933211     0.96082671
 h     -1.86880517    -0.23238257     1.54498973
 h     -3.83020890    -0.29581233     0.92171660
 h     -1.85311501     2.30738054    -0.10550472
          17

 c      1.12314208    -0.60497502    -0.14056949
 c     -0.20736256    -0.91144602    -0.27124329
 c     -1.29263728    -0.04769640    -0.09948147
 c     -1.19391359     1.48745778    -0.51576619
 c      0.29126223     1.79637240     0.01635587
 c      1.36939736     0.95126555     0.05655637
 h     -0.28528523    -1.93834411     0.00604081
 h     -1.43369853     2.13727989    -1.55658094
 h      0.33562293     2.75136298     0.38387187
 h      1.89071767     1.20967533     0.99772820
 o      1.99183198    -1.69917368    -0.15080810
 h      3.02092285    -1.87284106     0.02446795
 c     -2.51813993    -0.64460486     0.73745927
 h     -2.30570959    -1.93046615     1.01002578
 h     -1.80409666    -0.17553106     1.55331519
 h     -3.83879942    -0.24560122     0.88283502
 h     -1.88668739     2.25969480    -0.10841191
          17

 c      1.12692987    -0.60818715    -0.12872438
 c     -0.20924065    -0.90793921    -0.25857069
 c     -1.30915444    -0.03012754    -0.11003339
 c     -1.20066419     1.48392262    -0.51776771
[truncated: 34,518 more chars]
