# Supplementary material for: Photochemical permutation of meta-substituted phenols
Source: Nat Commun. 2025 Aug 13;16:7502. doi: 10.1038/s41467-025-62549-5 (PMC12350626; doi:10.1038/s41467-025-62549-5)
Supplement: Supplementary file 3 — Source Data [file 41467_2025_62549_MOESM3_ESM.zip › Source data/NAMD_trajectories/trajectory066.xyz]

          17

 c      1.16147278    -0.40100330    -0.01446898
 c     -0.09789871    -1.00529846    -0.01811731
 c     -1.18719381    -0.25229398     0.03215130
 c     -1.11594722     1.19434071    -0.10783773
 c      0.15368632     1.83020606    -0.00665701
 c      1.27465522     1.03007716     0.07656951
 h     -0.46132246    -2.04312245    -0.08362102
 h     -1.67170101     1.63205662    -0.92511121
 h      0.28624426     2.95017567     0.10599160
 h      2.18160968     1.45137419     0.18180855
 o      2.17025062    -1.24205994    -0.03114218
 h      3.19036216    -0.96947498     0.10955658
 c     -2.52131450    -0.86377138     0.06305305
 h     -2.36847384    -2.06636521    -0.01981231
 h     -3.14571835    -0.70063128     0.91567907
 h     -2.98690926    -0.40627061    -0.83078405
 h     -1.67728609     1.60869788     0.74636502
          17

 c      1.15993607    -0.40500920    -0.02005033
 c     -0.09211767    -1.00146040    -0.01682153
 c     -1.19103339    -0.25627464     0.02857193
 c     -1.11239497     1.20129495    -0.10354805
 c      0.15727687     1.83565762    -0.00809041
 c      1.27481508     1.03351453     0.07428027
 h     -0.47425429    -2.06785967    -0.07195530
 h     -1.68695397     1.63581625    -0.90517020
 h      0.29215378     2.93958321     0.09881842
 h      2.18709056     1.46797882     0.17807755
 o      2.16968659    -1.24345022    -0.02752429
 h      3.13757370    -0.98476443     0.11724550
 c     -2.51863139    -0.86941873     0.05943195
 h     -2.37918934    -2.05985412    -0.02870292
 h     -3.16856632    -0.71664865     0.93381217
 h     -2.98541337    -0.42825445    -0.81754375
 h     -1.69049822     1.62044948     0.76817735
          17

 c      1.16006280    -0.40822103    -0.02523934
 c     -0.08667595    -1.00004352    -0.01572782
 c     -1.19653739    -0.25891677     0.02497424
 c     -1.11073882     1.20957395    -0.09804042
 c      0.16203154     1.84148113    -0.00925938
 c      1.27347934     1.03504742     0.07153800
 h     -0.46801201    -2.08693917    -0.05955390
 h     -1.70980296     1.64021525    -0.89591830
 h      0.29451566     2.92195877     0.09116337
 h      2.22077689     1.49582840     0.17690432
 o      2.17054593    -1.24541723    -0.02384340
 h      3.06586386    -0.99724052     0.12227548
 c     -2.51523086    -0.87729521     0.05584177
 h     -2.39552670    -2.03045844    -0.03738157
 h     -3.19185943    -0.72872017     0.95311898
 h     -2.99267396    -0.45001846    -0.80908639
 h     -1.70674379     1.63345919     0.78823976
          17

 c      1.16190644    -0.41053579    -0.03002646
 c     -0.08204949    -1.00133741    -0.01482365
 c     -1.20333567    -0.26006616     0.02139263
 c     -1.11135167     1.21908339    -0.09120832
 c      0.16761895     1.84711701    -0.01024210
 c      1.27213990     1.03523159     0.06849418
 h     -0.44170849    -2.09601104    -0.04634022
 h     -1.73800726     1.64482377    -0.89513558
 h      0.29429730     2.90427691     0.08344793
 h      2.26621768     1.52667064     0.17655205
 o      2.17101280    -1.24840312    -0.02037401
 h      3.00485165    -0.99907097     0.12901910
 c     -2.51166028    -0.88693502     0.05300297
 h     -2.41556957    -1.98512033    -0.04590144
 h     -3.21000638    -0.73754427     0.96695857
 h     -3.01019894    -0.46950875    -0.80787126
 h     -1.72270276     1.64586208     0.80330827
          17

 c      1.16538774    -0.41188910    -0.03441096
 c     -0.07855232    -1.00519547    -0.01408691
 c     -1.21100387    -0.25967258     0.01784825
 c     -1.11457995     1.22974338    -0.08318884
 c      0.17365192     1.85189255    -0.01112152
 c      1.27224856     1.03464813     0.06528885
 h     -0.39651054    -2.09429980    -0.03243577
 h     -1.76785318     1.64842101    -0.89892668
 h      0.29281998     2.89460487     0.07614583
 h      2.30729213     1.55231461     0.17538772
 o      2.16886006    -1.25301364    -0.01751579
 h      2.99113061    -0.97980401     0.14391932
 c     -2.50852929    -0.89723226     0.05121062
 h     -2.43672745    -1.93740565    -0.05479971
 h     -3.21930825    -0.74343958     0.97118851
 h     -3.03731729    -0.48611585    -0.81301415
 h     -1.73598906     1.65641831     0.81137802
          17

 c      1.17027653    -0.41217409    -0.03839764
 c     -0.07631476    -1.01104792    -0.01349793
 c     -1.21910904    -0.25780335     0.01435314
 c     -1.12065081     1.24142629    -0.07424244
 c      0.17978014     1.85529809    -0.01195800
 c      1.27471311     1.03367571     0.06200051
 h     -0.33547110    -2.08462864    -0.01804704
 h     -1.79539712     1.64979548    -0.90335493
 h      0.29128147     2.89873038     0.06950988
 h      2.33367343     1.56740823     0.17244565
 o      2.16414709    -1.25929037    -0.01530773
 h      3.02598435    -0.93877507     0.16774703
 c     -2.50645818    -0.90645403     0.05039727
 h     -2.45617956    -1.90721434    -0.06539022
 h     -3.21811311    -0.74647942     0.96427376
 h     -3.07123423    -0.50051605    -0.82084527
 h     -1.74526624     1.66454301     0.81182931
          17

 c      1.17624277    -0.41124017    -0.04199497
 c     -0.07528214    -1.01792194    -0.01304914
 c     -1.22724630    -0.25464331     0.01091640
 c     -1.12959529     1.25392053    -0.06467989
 c      0.18575412     1.85726838    -0.01276672
 c      1.27989984     1.03250427     0.05865215
 h     -0.26314528    -2.07350360    -0.00334306
 h     -1.81743451     1.64824416    -0.90550308
 h      0.29033383     2.91678314     0.06335351
 h      2.34059406     1.56941066     0.16735151
 o      2.15926132    -1.26648096    -0.01330418
 h      3.07431454    -0.88868851     0.19361345
 c     -2.50593002    -0.91302174     0.05026432
 h     -2.47188032    -1.91211531    -0.07921923
 h     -3.20670682    -0.74657685     0.94709773
 h     -3.10807051    -0.51388787    -0.82686578
 h     -1.75031322     1.67032003     0.80552402
          17

 c      1.18293493    -0.40897088    -0.04521632
 c     -0.07526866    -1.02458906    -0.01275357
 c     -1.23506141    -0.25047259     0.00755102
 c     -1.14119889     1.26692342    -0.05485079
 c      0.19142584     1.85819668    -0.01352174
 c      1.28773898     1.03119272     0.05522675
 h     -0.18463588    -2.06982473     0.01167500
 h     -1.83195678     1.64371913    -0.90383783
 h      0.29009958     2.94306566     0.05713348
 h      2.32770937     1.55806675     0.16016454
 o      2.15615503    -1.27381528    -0.01108527
 h      3.10751142    -0.84235150     0.21507704
 c     -2.50715303    -0.91682615     0.05025936
 h     -2.48317543    -1.95246587    -0.09619477
 h     -3.18733823    -0.74347330     0.92300019
 h     -3.14402759    -0.52722664    -0.82745877
 h     -1.75212175     1.67455578     0.79494476
          17

 c      1.19002481    -0.40534204    -0.04808296
 c     -0.07606691    -1.02997910    -0.01264189
 c     -1.24226876    -0.24563075     0.00427827
 c     -1.15498604     1.28005198    -0.04514989
 c      0.19670647     1.85866410    -0.01418123
 c      1.29775620     1.02968138     0.05167537
 h     -0.10427717    -2.08052633     0.02718199
 h     -1.83826839     1.63680478    -0.89820151
 h      0.29051462     2.96929279     0.05025515
 h      2.29891269     1.53535713     0.15133588
 o      2.15572850    -1.28077529    -0.00842060
 h      3.11280247    -0.80774976     0.22875076
 c     -2.51004189    -0.91927927     0.04956005
 h     -2.49023847    -2.01112758    -0.11385832
 h     -3.16425467    -0.73669890     0.89788305
 h     -3.17609342    -0.54109058    -0.82062038
 h     -1.75292839     1.67879897     0.78422123
          17

 c      1.19722183    -0.40044133    -0.05062703
 c     -0.07748854    -1.03368004    -0.01273533
 c     -1.24867401    -0.24047873     0.00112757
 c     -1.17025963     1.29287126    -0.03597679
 c      0.20152796     1.85915168    -0.01470918
 c      1.30901287     1.02774827     0.04791601
 h     -0.02530362    -2.10517581     0.04325964
 h     -1.83697064     1.62865112    -0.88970934
 h      0.29161880     2.98811652     0.04230034
 h      2.26321998     1.50598630     0.14178385
 o      2.15820409    -1.28701778    -0.00521311
 h      3.08736932    -0.78914779     0.23341322
 c     -2.51426641    -0.92206697     0.04726637
 h     -2.49348369    -2.06815620    -0.12903797
 h     -3.14311317    -0.72563050     0.87955795
 h     -3.20235817    -0.55559899    -0.80603174
 h     -1.75584632     1.68509992     0.77858489
          17

 c      1.20426937    -0.39447576    -0.05289241
 c     -0.07928842    -1.03598041    -0.01301417
 c     -1.25418199    -0.23536489    -0.00186707
 c     -1.18621665     1.30495575    -0.02760792
 c      0.20582544     1.85990043    -0.01508420
 c      1.32007384     1.02497240     0.04383380
 h      0.04905396    -2.13573763     0.05957844
 h     -1.82987776     1.62088084    -0.88061638
 h      0.29363290     2.99495178     0.03308531
 h      2.23535684     1.47767165     0.13293998
 o      2.16334610    -1.29233459    -0.00146446
 h      3.03508106    -0.78781003     0.22944742
 c     -2.51939567    -0.92636530     0.04271651
 h     -2.49345286    -2.10968803    -0.13929267
 h     -3.12893526    -0.70983010     0.87523462
 h     -3.22220974    -0.57043655    -0.78494242
 h     -1.76377914     1.69529762     0.78279187
          17

 c      1.21093280    -0.38777997    -0.05493490
 c     -0.08113150    -1.03742141    -0.01341688
 c     -1.25878449    -0.23060365    -0.00467143
 c     -1.20212006     1.31597890    -0.02002528
 c      0.20952937     1.86088648    -0.01530051
 c      1.32935025     1.02088916     0.03931491
 h      0.11491072    -2.16188176     0.07544288
 h     -1.81975756     1.61541436    -0.87400439
 h      0.29692656     2.98846347     0.02262427
 h      2.23197332     1.45915675     0.12637359
 o      2.17040044    -1.29674228     0.00269404
 h      2.96768110    -0.80069973     0.21931333
 c     -2.52512487    -0.93273480     0.03582283
 h     -2.49075670    -2.12846817    -0.14320919
 h     -3.12318571    -0.68981001     0.88760304
 h     -3.23649796    -0.58481214    -0.76001153
 h     -1.77789050     1.70999971     0.79885704
          17

 c      1.21699380    -0.38081050    -0.05682113
 c     -0.08266837    -1.03839688    -0.01386298
 c     -1.26254259    -0.22646550    -0.00725407
 c     -1.21743697     1.32577757    -0.01286657
 c      0.21255823     1.86183368    -0.01536500
 c      1.33605635     1.01545264     0.03433622
 h      0.16832490    -2.17568035     0.09009072
 h     -1.80970935     1.61413420    -0.87301531
 h      0.30197216     2.97058498     0.01106428
 h      2.26057876     1.45466343     0.12273698
 o      2.17784758    -1.30071319     0.00691843
 h      2.90885298    -0.81702369     0.20883472
 c     -2.53135680    -0.94120648     0.02718737
 h     -2.48598953    -2.12231788    -0.14026662
 h     -3.12282200    -0.66760003     0.91300892
 h     -3.24755590    -0.59744597    -0.73501455
 h     -1.79680821     1.72802401     0.82475691
          17

 c      1.22227938    -0.37409885    -0.05862007
 c     -0.08362539    -1.03902919    -0.01427521
 c     -1.26557149    -0.22317181    -0.00958767
 c     -1.23187155     1.33434568    -0.00561157
 c      0.21481927     1.86223496    -0.01529037
 c      1.34082547     1.00931741     0.02901818
 h      0.20609352    -2.17309613     0.10292627
 h     -1.80216929     1.61839071    -0.87955003
 h      0.30931222     2.94634777    -0.00139788
 h      2.31222696     1.46047511     0.12110495
 o      2.18358541    -1.30519946     0.01068438
 h      2.89122117    -0.81831506     0.20660967
 c     -2.53805366    -0.95136302     0.01783569
 h     -2.47965552    -2.09352076    -0.13073511
 h     -3.12256574    -0.64630180     0.94387917
 h     -3.25877781    -0.60674086    -0.71417238
 h     -1.81737118     1.74687395     0.85537697
          17

 c      1.22673297    -0.36816680    -0.06038418
 c     -0.08385710    -1.03918487    -0.01459546
 c     -1.26802434    -0.22088886    -0.01165074
 c     -1.24531819     1.34177992     0.00212342
 c      0.21622816     1.86141983    -0.01508449
 c      1.34499548     1.00347476     0.02354977
 h      0.22618428    -2.15382255     0.11363174
 h     -1.79802925     1.62855000    -0.89301420
 h      0.31950767     2.92309265    -0.01461839
 h      2.36955450     1.46902763     0.11977703
 o      2.18675582    -1.31050364     0.01378790
 h      2.92699974    -0.79700785     0.21593065
 c     -2.54511666    -0.96232306     0.00880693
 h     -2.47204796    -2.04965003    -0.11570689
 h     -3.11774620    -0.62904740     0.97250599
 h     -3.27345989    -0.61129849    -0.70094652
 h     -1.83613507     1.76377450     0.88476791
          17

 c      1.23045786    -0.36345848    -0.06213526
 c     -0.08336482    -1.03849399    -0.01479787
 c     -1.27007013    -0.21972204    -0.01343114
 c     -1.25778052     1.34821906     0.01041597
 c      0.21673488     1.85874302    -0.01474129
 c      1.34966699     0.99878122     0.01809417
 h      0.22796243    -2.12105381     0.12225188
 h     -1.79655398     1.64389955    -0.91013848
 h      0.33298639     2.90827268    -0.02859591
 h      2.41762528     1.47405039     0.11730784
 o      2.18876308    -1.31550090     0.01663012
 h      2.99154606    -0.76908426     0.23019901
 c     -2.55245726    -0.97262233     0.00087196
 h     -2.46299841    -2.00507225    -0.09711743
 h     -3.10556315    -0.61826353     0.99316372
 h     -3.29319180    -0.61070556    -0.69669268
 h     -1.85044998     1.77647907     0.90798824
          17

 c      1.23366514    -0.36031838    -0.06386934
 c     -0.08229059    -1.03633358    -0.01490245
 c     -1.27186972    -0.21970387    -0.01493118
 c     -1.26927635     1.35378870     0.01906395
 c      0.21634791     1.85388378    -0.01424262
 c      1.35542565     0.99579077     0.01276025
 h      0.21239576    -2.08165578     0.12932503
 h     -1.79612091     1.66297650    -0.92613036
 h      0.34972572     2.90594059    -0.04344731
 h      2.44734921     1.47205345     0.11282393
 o      2.19125697    -1.31899083     0.01965438
 h      3.05565778    -0.75244840     0.24195222
 c     -2.56012050    -0.98031658    -0.00557770
 h     -2.45165165    -1.97962202    -0.07731318
 h     -3.08510303    -0.61540515     1.00257168
 h     -3.31691879    -0.60606614    -0.70016427
 h     -1.85883874     1.78362154     0.92195142
          17

 c      1.23659185    -0.35897504    -0.06556708
 c     -0.08089844    -1.03183003    -0.01498426
 c     -1.27355495    -0.22078032    -0.01617241
 c     -1.27975979     1.35855747     0.02770377
 c      0.21515727     1.84704924    -0.01357528
 c      1.36242727     0.99475043     0.00760899
 h      0.18208149    -2.04609039     0.13600075
 h     -1.79513310     1.68406277    -0.93630217
 h      0.36890363     2.91435978    -0.05922250
 h      2.45473816     1.46191153     0.10594616
 o      2.19513022    -1.32037933     0.02308038
 h      3.10209218    -0.75595779     0.24721922
 c     -2.56823176    -0.98388300    -0.01054737
 h     -2.43711482    -1.98840285    -0.05791763
 h     -3.05704341    -0.62085989     0.99984770
 h     -3.34152673    -0.59972968    -0.70836489
 h     -1.86103134     1.78480622     0.92567514
          17

 c      1.23944879    -0.35952658    -0.06719828
 c     -0.07949557    -1.02404589    -0.01515641
 c     -1.27522000    -0.22280044    -0.01719987
 c     -1.28907824     1.36250900     0.03590626
 c      0.21333421     1.83887189    -0.01274866
 c      1.37048646     0.99561903     0.00266210
 h      0.14050849    -2.02619443     0.14384365
 h     -1.79257716     1.70558296    -0.93725337
 h      0.38887976     2.92716188    -0.07572139
 h      2.43997604     1.44440799     0.09669482
 o      2.20069886    -1.31952945     0.02696519
 h      3.12312078    -0.78179517     0.24462383
 c     -2.57674349    -0.98345097    -0.01437045
 h     -2.42030623    -2.02820875    -0.03932777
 h     -3.02348415    -0.63385639     0.98662853
 h     -3.36336045    -0.59436955    -0.71799035
 h     -1.85794423     1.78062529     0.92036497
          17

 c      1.24240645    -0.36193584    -0.06872263
 c     -0.07828068    -1.01250197    -0.01549418
 c     -1.27693077    -0.22551985    -0.01808424
 c     -1.29696108     1.36552920     0.04322440
 c      0.21109865     1.83010461    -0.01179666
 c      1.37906131     0.99806803    -0.00209596
 h      0.09037989    -2.02910996     0.15393456
 h     -1.78820543     1.72634810    -0.92742254
 h      0.40759952     2.93683089    -0.09250876
 h      2.40760877     1.42225686     0.08549222
 o      2.20790847    -1.31659817     0.03126690
 h      3.11735184    -0.82804253     0.23438787
 c     -2.58529831    -0.98058754    -0.01756311
 h     -2.40435162    -2.08079313    -0.02181233
 h     -2.98787010    -0.65244250     0.96741399
 h     -3.37947912    -0.59213377    -0.72642969
 h     -1.85165918     1.77264616     0.90944854
          17

 c      1.24560809    -0.36603878    -0.07009227
 c     -0.07727887    -0.99769886    -0.01593949
 c     -1.27874076    -0.22861883    -0.01891917
 c     -1.30303755     1.36741359     0.04923698
 c      0.20867662     1.82136891    -0.01076752
 c      1.38715332     1.00147266    -0.00672008
 h      0.03282022    -2.05129377     0.16576174
 h     -1.78253466     1.74570493    -0.90725438
 h      0.42310044     2.93754443    -0.10908303
 h      2.36770988     1.40047320     0.07323612
 o      2.21629945    -1.31201381     0.03584912
 h      3.09015359    -0.88892687     0.21824784
 c     -2.59334454    -0.97706507    -0.02074457
 h     -2.39270640    -2.12747636    -0.00622880
 h     -2.95470223    -0.67367970     0.94962450
 h     -3.38824327    -0.59426078    -0.73212491
 h     -1.84520903     1.76322773     0.89827036
          17

 c      1.24919390    -0.37157210    -0.07125773
 c     -0.07648006    -0.98096566    -0.01630575
 c     -1.28069867    -0.23173163    -0.01981211
 c     -1.30690055     1.36791093     0.05365235
 c      0.20626518     1.81304631    -0.00971326
 c      1.39329019     1.00495744    -0.01129729
 h     -0.03113031    -2.08037043     0.17733469
 h     -1.77679857     1.76364722    -0.87918357
 h      0.43386251     2.92636840    -0.12504719
 h      2.33611843     1.38628884     0.06126327
 o      2.22472246    -1.30654805     0.04043971
 h      3.05793267    -0.95349641     0.20009535
 c     -2.60030261    -0.97420398    -0.02454062
 h     -2.38774678    -2.15619964     0.00625452
 h     -2.92859104    -0.69431896     0.94211706
 h     -3.38950068    -0.60101307    -0.73462852
 h     -1.84181945     1.75491101     0.89287082
          17

 c      1.25331176    -0.37820780    -0.07217567
 c     -0.07597925    -0.96380507    -0.01637821
 c     -1.28284975    -0.23447948    -0.02087035
 c     -1.30822796     1.36680840     0.05648131
 c      0.20400089     1.80525901    -0.00868243
 c      1.39599329     1.00763915    -0.01590178
 h     -0.09903998    -2.10273252     0.18642585
 h     -1.77284413     1.78086507    -0.84736144
 h      0.43899656     2.90346182    -0.14022659
 h      2.32904836     1.38679128     0.05083760
 o      2.23114886    -1.30127046     0.04463220
 h      3.05101874    -1.00629000     0.18596570
 c     -2.60570714    -0.97277729    -0.02928272
 h     -2.39056255    -2.16130101     0.01449705
 h     -2.91259702    -0.71205566     0.95112532
 h     -3.38460594    -0.61172789    -0.73459425
 h     -1.84350711     1.74933916     0.89765380
          17

 c      1.25808909    -0.38556639    -0.07281777
 c     -0.07597652    -0.94743502    -0.01599265
 c     -1.28523859    -0.23649529    -0.02218657
 c     -1.30691067     1.36401978     0.05814701
 c      0.20192804     1.79788023    -0.00771302
 c      1.39481445     1.00907879    -0.02051948
 h     -0.16725847    -2.10867869     0.19150624
 h     -1.77282845     1.79857859    -0.81680875
 h      0.43834992     2.87198325    -0.15475355
 h      2.35103577     1.40397874     0.04224166
 o      2.23399890    -1.29690950     0.04817187
 h      3.09294359    -1.03779792     0.17957282
 c     -2.60929663    -0.97304964    -0.03467488
 h     -2.40114408    -2.14197147     0.01753725
 h     -2.90701010    -0.72647123     0.97595389
 h     -3.37626349    -0.62494051    -0.73368379
 h     -1.84982635     1.74633377     0.91319263
          17

 c      1.26356670    -0.39320578    -0.07318020
 c     -0.07671140    -0.93267329    -0.01505851
 c     -1.28791004    -0.23743754    -0.02382834
 c     -1.30310099     1.35962088     0.05935059
 c      0.19998236     1.79056073    -0.00682369
 c      1.39073245     1.00945485    -0.02503963
 h     -0.23175767    -2.09347741     0.19196263
 h     -1.77854274     1.81795867    -0.79179582
 h      0.43254155     2.83779619    -0.16914064
 h      2.39041788     1.43284621     0.03464313
 o      2.23432039    -1.29329803     0.05126787
 h      3.16662771    -1.05369111     0.17748290
 c     -2.61100708    -0.97483064    -0.03985743
 h     -2.41845140    -2.10179175     0.01471383
 h     -2.90985450    -0.73856672     1.00920639
 h     -3.36799030    -0.63866023    -0.73417435
 h     -1.85796511     1.74401339     0.93614844
          17

 c      1.26965433    -0.40064328    -0.07328282
 c     -0.07838694    -0.91995717    -0.01355759
 c     -1.29090014    -0.23700141    -0.02583546
 c     -1.29717346     1.35383552     0.06074399
 c      0.19801090     1.78281188    -0.00601125
 c      1.38528206     1.00920745    -0.02933230
 h     -0.28880540    -2.05689073     0.18800310
 h     -1.79050154     1.83923312    -0.77404533
 h      0.42280261     2.80844905    -0.18427198
 h      2.42970921     1.46552100     0.02698185
 o      2.23434345    -1.29011286     0.05425381
 h      3.23751766    -1.06283509     0.17454052
 c     -2.61095160    -0.97745256    -0.04386370
 h     -2.44027343    -2.04968638     0.00584585
 h     -2.91841891    -0.74953959     1.04124295
 h     -3.36304373    -0.65086148    -0.73809721
 h     -1.86412619     1.73984880     0.96131246
          17

 c      1.27613834    -0.40741260    -0.07315755
 c     -0.08110234    -0.90935106    -0.01154348
 c     -1.29422174    -0.23493308    -0.02822427
 c     -1.28965275     1.34700117     0.06268713
 c      0.19583298     1.77420531    -0.00527112
 c      1.37972636     1.00868403    -0.03330364
 h     -0.33545966    -2.00291190     0.18058400
 h     -1.80742843     1.86110452    -0.76209798
 h      0.41046146     2.79075598    -0.20111806
 h      2.45535538     1.49539917     0.01858868
 o      2.23559804    -1.28731700     0.05731496
 h      3.28298151    -1.06955817     0.16811369
 c     -2.60945946    -0.97965728    -0.04603900
 h     -2.46313150    -2.00132316    -0.00863684
 h     -2.93033237    -0.76010791     1.06407646
 h     -3.36312578    -0.66005654    -0.74617201
 h     -1.86494445     1.73169763     0.98382753
          17

 c      1.28271398    -0.41311446    -0.07283717
 c     -0.08479367    -0.90050341    -0.00914804
 c     -1.29785165    -0.23104865    -0.03099576
 c     -1.28112813     1.33950865     0.06524113
 c      0.19331956     1.76464572    -0.00464591
 c      1.37486840     1.00805051    -0.03690191
 h     -0.37015117    -1.94013170     0.17144775
 h     -1.82663959     1.88105626    -0.75241887
 h      0.39624049     2.78751817    -0.22011235
 h      2.45985757     1.51827198     0.00922151
 o      2.23880798    -1.28503630     0.06051676
 h      3.29343060    -1.07504926     0.15754232
 c     -2.60706023    -0.97975783    -0.04616808
 h     -2.48297637    -1.97687460    -0.02796907
 h     -2.94388304    -0.77050255     1.07273961
 h     -3.36770543    -0.66561383    -0.75727990
 h     -1.85819510     1.71829371     1.00036778
          17

 c      1.28902862    -0.41745098    -0.07234820
 c     -0.08918592    -0.89261184    -0.00658353
 c     -1.30171950    -0.22525381    -0.03414278
 c     -1.27216211     1.33172574     0.06829551
 c      0.19043559     1.75450372    -0.00426657
 c      1.37112977     1.00732812    -0.04010826
 h     -0.39336398    -1.88198159     0.16313453
 h     -1.84501533     1.89628472    -0.74121994
 h      0.37999274     2.79589881    -0.24061881
 h      2.44069242     1.53205374    -0.00107276
 o      2.24414101    -1.28343045     0.06386074
 h      3.26789198    -1.07904116     0.14317153
 c     -2.60429018    -0.97662534    -0.04436512
 h     -2.49717469    -1.98934203    -0.05177920
 h     -2.95801218    -0.78063283     1.06524784
 h     -3.37448756    -0.66762535    -0.76894463
 h     -1.84294649     1.69932674     1.00946237
          17

 c      1.29473463    -0.42024784    -0.07170591
 c     -0.09382049    -0.88459758    -0.00410655
 c     -1.30570186    -0.21756578    -0.03765232
 c     -1.26321589     1.32393992     0.07167610
 c      0.18721958     1.74446336    -0.00434053
 c      1.36860432     1.00642869    -0.04292941
 h     -0.40763343    -1.84445641     0.15856290
 h     -1.85989065     1.90456151    -0.72575210
 h      0.36117346     2.80915468    -0.26104876
 h      2.39946949     1.53655589    -0.01206278
 o      2.25121500    -1.28265832     0.06730165
 h      3.21354786    -1.08008624     0.12600374
 c     -2.60149853    -0.97077380    -0.04098110
 h     -2.50576539    -2.03209002    -0.07996565
 h     -2.97232396    -0.79016438     1.04242436
 h     -3.38053218    -0.66654081    -0.77837879
 h     -1.81952060     1.67537735     1.01152161
          17

 c      1.29954222    -0.42145817    -0.07091111
 c     -0.09826195    -0.87571274    -0.00191029
 c     -1.30963240    -0.20814278    -0.04150152
 c     -1.25460358     1.31633305     0.07518426
 c      0.18374228     1.73523410    -0.00509815
 c      1.36701314     1.00514227    -0.04539312
 h     -0.41551709    -1.83872935     0.15978056
 h     -1.86956541     1.90470360    -0.70478271
 h      0.33950499     2.81997059    -0.27950159
 h      2.34221803     1.53379625    -0.02339266
 o      2.25881658    -1.28293474     0.07074654
 h      3.15000466    -1.07453113     0.10764175
 c     -2.59886147    -0.96385305    -0.03663976
 h     -2.51007706    -2.08517531    -0.11155064
 h     -2.98722165    -0.79853726     1.00801875
 h     -3.38321852    -0.66288317    -0.78337256
 h     -1.78944072     1.64783044     1.00885881
          17

 c      1.30324920    -0.42113481    -0.06995151
 c     -0.10237242    -0.86621580    -0.00001007
 c     -1.31332978    -0.19730586    -0.04565116
 c     -1.24647505     1.30897936     0.07860132
 c      0.18008559     1.72734492    -0.00674356
 c      1.36559988     1.00307733    -0.04754163
 h     -0.41669815    -1.86306941     0.16665480
 h     -1.87352951     1.89674560    -0.67859576
 h      0.31529995     2.82287360    -0.29437160
 h      2.28039530     1.52878489    -0.03465281
 o      2.26472710    -1.28464456     0.07408973
 h      3.11219283    -1.05496791     0.08971820
 c     -2.59641979    -0.95742624    -0.03222451
 h     -2.51119767    -2.12995530    -0.14455020
 h     -3.00412391    -0.80498524     0.96886561
 h     -3.38083213    -0.65707090    -0.78281823
 h     -1.75531189     1.61873397     1.00563130
          17

 c      1.30573110    -0.41937390    -0.06880949
 c     -0.10629689    -0.85724529     0.00173657
 c     -1.31663111    -0.18553007    -0.05004021
 c     -1.23883376     1.30186265     0.08172083
 c      0.17633671     1.72106813    -0.00942868
 c      1.36315906     0.99964544    -0.04941732
 h     -0.40835956    -1.90439459     0.17716341
 h     -1.87256884     1.88198030    -0.64883537
 h      0.28944879     2.81519336    -0.30467793
 h      2.23040472     1.52970663    -0.04553747
 o      2.26721621    -1.28814026     0.07731994
 h      3.12720225    -1.01422761     0.07227250
 c     -2.59405110    -0.95249221    -0.02873770
 h     -2.50973122    -2.15474266    -0.17669895
 h     -3.02542302    -0.80863398     0.93410457
 h     -3.37287738    -0.64927154    -0.77695264
 h     -1.72040425     1.59046620     1.00727476
          17

 c      1.30692718    -0.41629374    -0.06746781
 c     -0.11021482    -0.85007967     0.00351004
 c     -1.31941577    -0.17340567    -0.05458419
 c     -1.23160222     1.29491881     0.08445889
 c      0.17257804     1.71641247    -0.01324125
 c      1.35858055     0.99433557    -0.05104432
 h     -0.38813161    -1.94721672     0.18884516
 h     -1.86879423     1.86292142    -0.61827423
 h      0.26327384     2.79726987    -0.31021740
 h      2.20719884     1.54465848    -0.05604054
 o      2.26740877    -1.29303997     0.08048743
 h      3.17702389    -0.95709968     0.05434474
 c     -2.59151107    -0.94953653    -0.02700698
 h     -2.50598902    -2.15398379    -0.20598344
 h     -3.05350335    -0.80882044     0.91219615
 h     -3.36017754    -0.63929296    -0.76736316
 h     -1.68774178     1.56511975     1.01892257
          17

 c      1.30684966    -0.41210489    -0.06590350
 c     -0.11418558    -0.84564918     0.00544784
 c     -1.32160806    -0.16158836    -0.05917718
 c     -1.22471746     1.28810019     0.08700824
 c      0.16886898     1.71313302    -0.01819686
 c      1.35180366     0.98730836    -0.05243351
 h     -0.35565904    -1.97967274     0.19974654
 h     -1.86543745     1.84306925    -0.59035516
 h      0.23835479     2.77245829    -0.31165974
 h      2.21324384     1.57462268    -0.06636238
 o      2.26753976    -1.29843092     0.08354810
 h      3.22575497    -0.89662231     0.03639554
 c     -2.58860621    -0.94862774    -0.02731007
 h     -2.50009419    -2.12668854    -0.23089104
 h     -3.08869770    -0.80558024     0.90646482
 h     -3.34473627    -0.62655849    -0.75671425
 h     -1.65898759     1.54381000     1.04306180
          17

 c      1.30557170    -0.40717415    -0.06408194
 c     -0.11813116    -0.84444212     0.00762512
 c     -1.32316573    -0.15075340    -0.06369599
 c     -1.21820804     1.28144047     0.08987912
 c      0.16524226     1.71075586    -0.02423661
 c      1.34394514     0.97956287    -0.05361465
 h     -0.31244791    -1.99482410     0.20861507
 h     -1.86611701     1.82621865    -0.56827119
 h      0.21632693     2.74687163    -0.31054204
 h      2.23711623     1.61145766    -0.07649026
 o      2.26893403    -1.30349702     0.08639472
 h      3.25129528    -0.84351564     0.01974978
 c     -2.58535951    -0.94941864    -0.02925012
 h     -2.49196175    -2.07613387    -0.25063811
 h     -3.12794428    -0.79985513     0.91328407
 h     -3.32925195    -0.61023867    -0.74810223
 h     -1.63399476     1.52642689     1.07804645
          17

 c      1.30319211    -0.40200426    -0.06195975
 c     -0.12186405    -0.84654563     0.01005686
 c     -1.32406702    -0.14155772    -0.06800531
 c     -1.21222974     1.27510353     0.09371220
 c      0.16171982     1.70867415    -0.03124634
 c      1.33640738     0.97237688    -0.05464554
 h     -0.26129284    -1.99024070     0.21484783
 h     -1.87348456     1.81526449    -0.55364020
 h      0.19863520     2.72819984    -0.30895975
 h      2.26392032     1.64427399    -0.08607372
 o      2.27203046    -1.30764160     0.08891844
 h      3.24514638    -0.80425239     0.00565249
 c     -2.58201745    -0.95104751    -0.03203869
 h     -2.48117209    -2.01109812    -0.26562444
 h     -3.16587629    -0.79315745     0.92502336
 h     -3.31623454    -0.58960903    -0.74408328
 h     -1.61146045     1.51205380     1.11890271
          17

 c      1.29979833    -0.39715846    -0.05949324
 c     -0.12511468    -0.85166217     0.01269702
 c     -1.32430165    -0.13460366    -0.07196393
 c     -1.20707249     1.26939992     0.09899807
 c      0.15832889     1.70637934    -0.03911357
 c      1.33023451     0.96680499    -0.05559518
 h     -0.20583701    -1.96782276     0.21851159
 h     -1.88789601     1.81110239    -0.54551461
 h      0.18628854     2.72292898    -0.30877804
 h      2.28278121     1.66488779    -0.09463767
 o      2.27675589    -1.31044605     0.09103099
 h      3.20688411    -0.78210296    -0.00500524
 c     -2.57897619    -0.95199194    -0.03485478
 h     -2.46673932    -1.94769944    -0.27817949
 h     -3.19708669    -0.78706460     0.93420993
 h     -3.30700925    -0.56458185    -0.74574757
 h     -1.58996964     1.49962237     1.15960653
          17

 c      1.29544013    -0.39317373    -0.05664704
 c     -0.12756688    -0.85907515     0.01542878
 c     -1.32386207    -0.13039493    -0.07543168
 c     -1.20311916     1.26473605     0.10593773
 c      0.15510585     1.70375180    -0.04779932
 c      1.32602381     0.96353467    -0.05653058
 h     -0.15015438    -1.93425028     0.22050292
 h     -1.90720313     1.81250646    -0.54064300
 h      0.17973662     2.73289450    -0.31068799
 h      2.28789173     1.66891910    -0.10176104
 o      2.28265335    -1.31169336     0.09268157
 h      3.14251570    -0.77716584    -0.01188342
 c     -2.57671991    -0.95023222    -0.03703487
 h     -2.44705860    -1.90756744    -0.29273135
 h     -3.21758710    -0.78289092     0.93569349
 h     -3.30122911    -0.53611482    -0.75242227
 h     -1.56860314     1.48832340     1.19498434
          17

 c      1.29012315    -0.39048353    -0.05339917
 c     -0.12892119    -0.86763817     0.01805687
 c     -1.32273202    -0.12928429    -0.07827579
 c     -1.20074590     1.26150147     0.11449093
 c      0.15209292     1.70116084    -0.05735589
 c      1.32401122     0.96288562    -0.05751153
 h     -0.09808148    -1.90122803     0.22270828
 h     -1.92785287     1.81704252    -0.53485421
 h      0.17890769     2.75408925    -0.31396695
 h      2.27751037     1.65521319    -0.10715003
 o      2.28875232    -1.31151891     0.09389438
 h      3.06678347    -0.78424226    -0.01575313
 c     -2.57566891    -0.94432871    -0.03829032
 h     -2.42110585    -1.90553550    -0.31310736
 h     -3.22525562    -0.78149096     0.92709797
 h     -3.29726482    -0.50612740    -0.76223234
 h     -1.54702914     1.47771655     1.22153634
          17

 c      1.28382932    -0.38935854    -0.04974257
 c     -0.12897354    -0.87599007     0.02034084
 c     -1.32088081    -0.13142972    -0.08037673
 c     -1.20021766     1.25995851     0.12448840
 c      0.14934075     1.69926275    -0.06786818
 c      1.32409877     0.96480294    -0.05858574
 h     -0.05237431    -1.88314113     0.22768489
 h     -1.94632783     1.82219123    -0.52449723
 h      0.18331112     2.77900455    -0.31720394
 h      2.25349591     1.62551149    -0.11069104
 o      2.29334807    -1.31065981     0.09483096
 h      3.00665866    -0.78906687    -0.01947930
 c     -2.57590953    -0.93467186    -0.03899448
 h     -2.39081652    -1.93556890    -0.33813996
 h     -3.21992219    -0.78311684     0.90879307
 h     -3.29309833    -0.47693780    -0.77304634
 h     -1.52537491     1.46769172     1.23756454
          17

 c      1.27657568    -0.38987371    -0.04568722
 c     -0.12763808    -0.88316838     0.02211140
 c     -1.31827391    -0.13677704    -0.08163416
 c     -1.20162768     1.26018160     0.13570377
 c      0.14691550     1.69869994    -0.07938013
 c      1.32577314     0.96881734    -0.05977872
 h     -0.01454238    -1.89002012     0.23733400
 h     -1.96009580     1.82606002    -0.50723666
 h      0.19214261     2.80013063    -0.31922450
 h      2.22195148     1.58483015    -0.11254468
 o      2.29455511    -1.31021853     0.09575491
 h      2.99222197    -0.77229183    -0.02743308
 c     -2.57712415    -0.92295799    -0.04005349
 h     -2.36098221    -1.97747090    -0.36253279
 h     -3.20346221    -0.78740085     0.88392704
 h     -3.28706557    -0.45065026    -0.78316295
 h     -1.50409433     1.45840004     1.24312272
          17

 c      1.26849096    -0.39191497    -0.04126379
 c     -0.12486880    -0.88921243     0.02340227
 c     -1.31488772    -0.14507062    -0.08197252
 c     -1.20487397     1.26204654     0.14786769
 c      0.14490246     1.69990973    -0.09185746
 c      1.32797894     0.97402121    -0.06108006
 h      0.01411872    -1.92049740     0.25135444
 h     -1.96802618     1.82767971    -0.48228889
 h      0.20439147     2.81220112    -0.31958581
 h      2.19432659     1.54198548    -0.11326173
 o      2.29229563    -1.31019599     0.09670106
 h      3.02458340    -0.73302394    -0.04018639
 c     -2.57876055    -0.91086035    -0.04251476
 h     -2.33658553    -2.01270810    -0.38125666
 h     -3.17984983    -0.79347464     0.85846293
 h     -3.27824596    -0.42876987    -0.79159264
 h     -1.48389956     1.45020368     1.24009581
          17

 c      1.25984033    -0.39523875    -0.03652347
 c     -0.12061435    -0.89500275     0.02443553
 c     -1.31070757    -0.15588580    -0.08134226
 c     -1.20964925     1.26524806     0.16065146
 c      0.14339075     1.70305835    -0.10518182
 c      1.32922995     0.97922915    -0.06244414
 h      0.03190040    -1.96358327     0.26739184
 h     -1.97053460     1.82710448    -0.45040821
 h      0.21895462     2.81299431    -0.31866867
 h      2.18605706     1.50814940    -0.11372008
 o      2.28826907    -1.30931776     0.09739736
 h      3.07608819    -0.69153064    -0.05325250
 c     -2.58018692    -0.89953140    -0.04734410
 h     -2.32120366    -2.03011564    -0.39146190
 h     -3.15463228    -0.80020974     0.84048296
 h     -3.26661420    -0.41203479    -0.79810058
 h     -1.46570836     1.44363667     1.23236014
          17

 c      1.25096960    -0.39955839    -0.03153194
 c     -0.11488854    -0.90158841     0.02548707
 c     -1.30571223    -0.16867609    -0.07971731
 c     -1.21544478     1.26933309     0.17366516
 c      0.14243519     1.70803302    -0.11915640
 c      1.32836156     0.98352340    -0.06383380
 h      0.03742591    -2.00642287     0.28258501
 h     -1.96961816     1.82543557    -0.41377780
 h      0.23476152     2.80346192    -0.31759418
 h      2.20815623     1.49093026    -0.11458053
 o      2.28397368    -1.30652136     0.09760027
 h      3.12198326    -0.66530778    -0.06244478
 c     -2.58085867    -0.88966093    -0.05521995
 h     -2.31686707    -2.02480132    -0.39228644
 h     -3.13302910    -0.80660568     0.83749829
 h     -3.25306041    -0.40037963    -0.80315419
 h     -1.45051499     1.43932785     1.22564299
          17

 c      1.24223929    -0.40460278    -0.02636147
 c     -0.10784083    -0.90975228     0.02678733
 c     -1.29986463    -0.18282148    -0.07709290
 c     -1.22159521     1.27375697     0.18652196
 c      0.14201635     1.71445134    -0.13351566
 c      1.32547149     0.98679446    -0.06527701
 h      0.03039608    -2.03933917     0.29467997
 h     -1.96867302     1.82468608    -0.37571738
 h      0.25091654     2.78762060    -0.31807335
 h      2.25668239     1.48845634    -0.11563635
 o      2.28019906    -1.30136619     0.09720612
 h      3.14891235    -0.66235019    -0.06568593
 c     -2.58053888    -0.88158022    -0.06621126
 h     -2.32427651    -1.99649125    -0.38439198
 h     -3.11714420    -0.81212022     0.85206954
 h     -3.23929100    -0.39297439    -0.80781862
 h     -1.43909353     1.43780685     1.22641505
          17

 c      1.23399338    -0.41011648    -0.02108471
 c     -0.09975755    -0.91992308     0.02849311
 c     -1.29312164    -0.19767255    -0.07348549
 c     -1.22739253     1.27797783     0.19897746
 c      0.14202835     1.72170170    -0.14794446
 c      1.32170568     0.98949712    -0.06684949
 h      0.01164364    -2.05690383     0.30230198
 h     -1.97176863     1.82726631    -0.33996764
 h      0.26682697     2.77201644    -0.32217474
 h      2.31558245     1.49242287    -0.11606861
 o      2.27725701    -1.29384022     0.09621333
 h      3.15147213    -0.68416078    -0.06243081
 c     -2.57938775    -0.87526930    -0.07961671
 h     -2.34283048    -1.94930206    -0.36984219
 h     -3.10499719    -0.81656690     0.87959435
 h     -3.22755101    -0.38836205    -0.81353827
 h     -1.43156688     1.43919276     1.23952739
          17

 c      1.22654432    -0.41583756    -0.01577058
 c     -0.09102240    -0.93220940     0.03068814
 c     -1.28545891    -0.21259085    -0.06893421
 c     -1.23225925     1.28158572     0.21104292
 c      0.14230485     1.72907823    -0.16211436
 c      1.31827824     0.99206457    -0.06861753
 h     -0.01712459    -2.05760424     0.30490667
 h     -1.98214808     1.83492611    -0.30944647
 h      0.28218770     2.76402587    -0.33193887
 h      2.36830188     1.49504145    -0.11517606
 o      2.27511692    -1.28423480     0.09469496
 h      3.13011813    -0.72774623    -0.05324428
 c     -2.57782831    -0.87023637    -0.09420999
 h     -2.37039852    -1.89307081    -0.35229452
 h     -3.09261893    -0.81971975     0.91101010
 h     -3.22009147    -0.38476947    -0.82169088
 h     -1.42712408     1.44294265     1.26570352
          17

 c      1.22016157    -0.42148827    -0.01048191
 c     -0.08207208    -0.94641134     0.03338047
 c     -1.27689423    -0.22698965    -0.06350364
 c     -1.23590034     1.28441071     0.22293452
 c      0.14267151     1.73603751    -0.17573576
 c      1.31597108     0.99468295    -0.07061628
 h     -0.05359699    -2.04371058     0.30278319
 h     -2.00052203     1.84756571    -0.28503756
 h      0.29668207     2.76875988    -0.34883863
 h      2.40366176     1.49172403    -0.11265910
 o      2.27330440    -1.27317367     0.09280923
 h      3.09274292    -0.78514116    -0.03998961
 c     -2.57637314    -0.86534250    -0.10865964
 h     -2.40323883    -1.84491598    -0.33705802
 h     -3.07667456    -0.82112573     0.93727480
 h     -3.21845583    -0.38058654    -0.83297313
 h     -1.42420936     1.44792172     1.30105933
          17

 c      1.21506170    -0.42678914    -0.00527227
 c     -0.07334644    -0.96198304     0.03649161
 c     -1.26749638    -0.24036962    -0.05728805
 c     -1.23832606     1.28653075     0.23490091
 c      0.14300537     1.74243907    -0.18860578
 c      1.31511958     0.99733629    -0.07285538
 h     -0.09516003    -2.02158888     0.29716728
 h     -2.02448974     1.86287635    -0.26538931
 h      0.30953863     2.78619958    -0.37330933
 h      2.41597105     1.48066235    -0.10856078
 o      2.27060117    -1.26171958     0.09083275
 h      3.05935655    -0.84166472    -0.02638424
 c     -2.57547654    -0.85902961    -0.12189115
 h     -2.43718079    -1.82582069    -0.32980335
 h     -3.05556870    -0.82017461     0.95195070
 h     -3.22290864    -0.37481242    -0.84694099
 h     -1.42106323     1.45277641     1.33910411
          17

 c      1.21140206    -0.43146578    -0.00018486
 c     -0.06523492    -0.97802297     0.03985426
 c     -1.25737503    -0.25233886    -0.05041473
 c     -1.23972870     1.28817358     0.24710057
 c      0.14326150     1.74854577    -0.20062169
 c      1.31569031     0.99988452    -0.07532684
 h     -0.13937360    -2.00159865     0.29024966
 h     -2.04965522     1.87721293    -0.24791280
 h      0.31941147     2.81119124    -0.40467430
 h      2.40395591     1.46203230    -0.10316355
 o      2.26516234    -1.25117579     0.08911185
 h      3.06027632    -0.87918376    -0.01723546
 c     -2.57533487    -0.85049389    -0.13341304
 h     -2.47032130    -1.84639987    -0.33322265
 h     -3.02939961    -0.81621490     0.95177986
 h     -3.23236084    -0.36719600    -0.86205961
 h     -1.41619235     1.45631622     1.37335012
          17

 c      1.20925546    -0.43522738     0.00474368
 c     -0.05804023    -0.99347414     0.04326109
 c     -1.24666412    -0.26261387    -0.04304350
 c     -1.24031853     1.28959235     0.25958428
 c      0.14345262     1.75478604    -0.21175637
 c      1.31728302     1.00209522    -0.07800767
 h     -0.18447897    -1.99553687     0.28458017
 h     -2.07143104     1.88694271    -0.23007046
 h      0.32475984     2.83627095    -0.44150305
 h      2.37054955     1.43773011    -0.09692929
 o      2.25640657    -1.24209366     0.08778095
 h      3.10664197    -0.89227116    -0.01394571
 c     -2.57586132    -0.84064385    -0.14341405
 h     -2.50351493    -1.89569454    -0.34527824
 h     -2.99962576    -0.80867875     0.93651226
 h     -3.24476020    -0.35807311    -0.87619167
 h     -1.40856193     1.45770750     1.39894391
          17

 c      1.20856691    -0.43774758     0.00947968
 c     -0.05200673    -1.00763365     0.04658608
 c     -1.23551721    -0.27101468    -0.03535968
 c     -1.24021580     1.29098005     0.27231690
 c      0.14360999     1.76150137    -0.22202010
 c      1.31905102     1.00362531    -0.08086160
 h     -0.22917589    -2.01055755     0.28162238
 h     -2.08636573     1.88941243    -0.21017156
 h      0.32434719     2.85468421    -0.48210841
 h      2.32385400     1.41163520    -0.09044305
 o      2.24620889    -1.23402255     0.08667268
 h      3.17209411    -0.89237899    -0.01309793
 c     -2.57689649    -0.83121572    -0.15248399
 h     -2.53760187    -1.95195842    -0.36192516
 h     -2.96882699    -0.79723954     0.90880195
 h     -3.25764010    -0.34809726    -0.88718370
 h     -1.39759149     1.45651170     1.41326407
          17

 c      1.20914581    -0.43870090     0.01399444
 c     -0.04740937    -1.02057482     0.04987924
 c     -1.22411384    -0.27746008    -0.02755990
 c     -1.23940809     1.29242619     0.28518531
 c      0.14375156     1.76881952    -0.23142942
 c      1.31963178     1.00399543    -0.08384777
 h     -0.27140857    -2.04420463     0.28064847
 h     -2.09274905     1.88336149    -0.18762906
 h      0.31752024     2.86197424    -0.52494008
 h      2.27826117     1.38992449    -0.08429318
 o      2.23680310    -1.22656630     0.08562337
 h      3.22583897    -0.89053351    -0.01138851
 c     -2.57827755    -0.82357195    -0.16135961
 h     -2.57210315    -1.99727504    -0.37983374
 h     -2.94055704    -0.78188578     0.87432601
 h     -3.26867015    -0.33792154    -0.89338629
 h     -1.38308328     1.45266178     1.41605435
          17

 c      1.21069662    -0.43783049     0.01826665
 c     -0.04457254    -1.03295051     0.05331128
 c     -1.21266536    -0.28196028    -0.01983425
 c     -1.23773925     1.29389360     0.29798500
 c      0.14385592     1.77663486    -0.23998872
 c      1.31739470     1.00267821    -0.08693636
 h     -0.30784575    -2.08670153     0.27943482
 h     -2.09081842     1.86902060    -0.16296139
 h      0.30426997     2.85640534    -0.56884081
 h      2.25194313     1.37998563    -0.07887603
 o      2.22959400    -1.21969105     0.08457783
 h      3.25068113    -0.89167317    -0.00736240
 c     -2.57978010    -0.81843276    -0.17082838
 h     -2.60575556    -2.02123372    -0.39689766
 h     -2.91898851    -0.76282675     0.84142777
 h     -3.27612354    -0.32788030    -0.89404550
 h     -1.36515774     1.44644133     1.40951596
          17

 c      1.21285711    -0.43501676     0.02228535
 c     -0.04375881    -1.04545622     0.05704832
 c     -1.20141863    -0.28459806    -0.01234879
 c     -1.23491170     1.29520647     0.31040509
 c      0.14383698     1.78463156    -0.24767751
 c      1.31137216     0.99944737    -0.09011405
 h     -0.33489791    -2.12727339     0.27579393
 h     -2.08279844     1.84806875    -0.13770381
 h      0.28518491     2.83892108    -0.61325938
 h      2.25622513     1.38621975    -0.07433168
 o      2.22526176    -1.21354236     0.08354419
 h      3.24053091    -0.89694194    -0.00073396
 c     -2.58112498    -0.81605639    -0.18156108
 h     -2.63710389    -2.01926055    -0.41192102
 h     -2.90793224    -0.74033073     0.81889847
 h     -3.27918278    -0.31775503    -0.88951576
 h     -1.34419147     1.43846333     1.39833790
          17

 c      1.21523888    -0.43032934     0.02605312
 c     -0.04506139    -1.05850156     0.06118550
 c     -1.19065924    -0.28550649    -0.00523265
 c     -1.23051112     1.29606292     0.32204646
 c      0.14353333     1.79231818    -0.25443612
 c      1.30214030     0.99471835    -0.09336085
 h     -0.34986574    -2.15808278     0.26839014
 h     -2.07269015     1.82340442    -0.11418307
 h      0.26134265     2.81290984    -0.65844775
 h      2.28534619     1.40595693    -0.07085351
 o      2.22391979    -1.20831755     0.08256068
 h      3.19726111    -0.90528677     0.00812566
 c     -2.58207491    -0.81638119    -0.19377365
 h     -2.66477247    -1.99101976    -0.42439651
 h     -2.90930687    -0.71477947     0.81161099
 h     -3.27802781    -0.30667630    -0.88123923
 h     -1.32071423     1.42959301     1.38920759
          17

 c      1.21747376    -0.42404453     0.02958722
 c     -0.04837281    -1.07214399     0.06574069
 c     -1.18070448    -0.28485419     0.00142814
 c     -1.22408939     1.29610245     0.33252193
 c      0.14273276     1.79908539    -0.26015817
 c      1.29130803     0.98935003    -0.09663467
 h     -0.35139360    -2.17512001     0.25679960
 h     -2.06543352     1.79851227    -0.09496367
 h      0.23410745     2.78355443    -0.70555279
 h      2.32233369     1.43166702    -0.06890576
 o      2.22500259    -1.20426241     0.08169445
 h      3.13208021    -0.91320338     0.01821741
 c     -2.58251949    -0.81899168    -0.20698310
 h     -2.68764150    -1.94035594    -0.43456381
 h     -2.92216380    -0.68706365     0.81732476
 h     -3.27366521    -0.29320554    -0.87144747
 h     -1.29523832     1.42073551     1.38906634
          17

 c      1.21924755    -0.41661918     0.03291579
 c     -0.05340716    -1.08611085     0.07066539
 c     -1.17188266    -0.28284572     0.00758883
 c     -1.21532618     1.29503299     0.34162875
 c      0.14121870     1.80433589    -0.26471926
 c      1.28044100     0.98420428    -0.09989006
 h     -0.33951462    -2.17805800     0.24134409
 h     -2.06513165     1.77631975    -0.08184678
 h      0.20482069     2.75626700    -0.75625948
 h      2.35138928     1.45597962    -0.06902056
 o      2.22694664    -1.20178301     0.08105711
 h      3.07057232    -0.91297410     0.02771251
 c     -2.58244657    -0.82293505    -0.22016746
 h     -2.70518531    -1.87682424    -0.44376597
 h     -2.94330373    -0.65886939     0.82834996
 h     -3.26743031    -0.27568977    -0.86254732
 h     -1.26811547     1.41251673     1.40209655
          17

 c      1.22030564    -0.40861071     0.03607022
 c     -0.05974112    -1.09980857     0.07585455
 c     -1.16450116    -0.27973086     0.01323882
 c     -1.20420534     1.29275385     0.34946817
 c      0.13880724     1.80768607    -0.26806651
 c      1.27062177     0.97993939    -0.10309526
 h     -0.31562987    -2.17025988     0.22294424
 h     -2.07294826     1.75803645    -0.07481845
 h      0.17451955     2.73431816    -0.81172092
 h      2.36278626     1.47389087    -0.07158798
 o      2.22745412    -1.20147039     0.08077809
 h      3.04897948    -0.89287555     0.03445477
 c     -2.58184048    -0.82652171    -0.23215683
 h     -2.71808555    -1.81768259    -0.45499885
 h     -2.96881003    -0.63243405     0.83606050
 h     -3.26026815    -0.25289239    -0.85637885
 h     -1.23958566     1.40507919     1.42731884
          17

 c      1.22044417    -0.40056514     0.03907694
 c     -0.06686396    -1.11232280     0.08116013
 c     -1.15881370    -0.27580693     0.01839379
 c     -1.19106934     1.28937546     0.35638620
 c      0.13535674     1.80911465    -0.27032805
 c      1.26247272     0.97699689    -0.10623510
 h     -0.28239889    -2.15890032     0.20295845
 h     -2.08629034     1.74290328    -0.07180360
 h      0.14391752     2.71713161    -0.87123542
 h      2.35231663     1.48272950    -0.07681634
 o      2.22579815    -1.20344043     0.08086974
 h      3.07831817    -0.84869498     0.03818792
 c     -2.58062994    -0.82753263    -0.24194844
 h     -2.72853167    -1.78540145    -0.47274296
 h     -2.99520985    -0.61001450     0.83403076
 h     -3.25217628    -0.22465120    -0.85374392
 h     -1.20998239     1.39818350     1.45911130
          17

 c      1.21952979    -0.39296091     0.04195555
 c     -0.07424327    -1.12251632     0.08642313
 c     -1.15499428    -0.27140324     0.02309044
 c     -1.17650178     1.28512823     0.36280354
 c      0.13075872     1.80891377    -0.27184081
 c      1.25624420     0.97562386    -0.10930884
 h     -0.24320256    -2.15396677     0.18283737
 h     -2.10008942     1.72907367    -0.06952578
 h      0.11363160     2.70086979    -0.93185781
 h      2.32005810     1.48176434    -0.08476364
 o      2.22382116    -1.20682214     0.08121278
 h      3.12859277    -0.79223429     0.04079334
 c     -2.57881381    -0.82443589    -0.24901461
 h     -2.73854613    -1.79362553    -0.50015955
 h     -3.01995576    -0.59342130     0.81896353
 h     -3.24220935    -0.19213223    -0.85450008
 h     -1.17983996     1.39147896     1.49011594
          17

 c      1.21752729    -0.38622986     0.04472314
 c     -0.08141438    -1.12938498     0.09152728
 c     -1.15312574    -0.26685395     0.02738118
 c     -1.16114697     1.28025126     0.36908713
 c      0.12493906     1.80748543    -0.27306343
 c      1.25182494     0.97586352    -0.11232802
 h     -0.20099854    -2.16427682     0.16353561
 h     -2.10901255     1.71479093    -0.06473544
 h      0.08435385     2.68073562    -0.98936347
 h      2.27018397     1.47223187    -0.09536887
 o      2.22338460    -1.21055555     0.08170909
 h      3.16877910    -0.73807750     0.04380043
 c     -2.57664893    -0.81761441    -0.25356875
 h     -2.74729566    -1.83336276    -0.53536546
 h     -3.04157338    -0.58373795     0.79060488
 h     -3.22897215    -0.15751314    -0.85806158
 h     -1.14980607     1.38469933     1.51398654
          17

 c      1.21449099    -0.38075533     0.04739500
 c     -0.08804753    -1.13258930     0.09643355
 c     -1.15321114    -0.26247828     0.03132556
 c     -1.14558306     1.27492837     0.37550757
 c      0.11787397     1.80515654    -0.27445366
 c      1.24865814     0.97749216    -0.11530972
 h     -0.15745108    -2.19145850     0.14514023
 h     -2.10912670     1.69910284    -0.05503674
 h      0.05680674     2.65303102    -1.03969381
 h      2.21192447     1.45791583    -0.10849536
 o      2.22533628    -1.21386930     0.08231583
 h      3.18317934    -0.69567217     0.04781127
 c     -2.57451309    -0.80863694    -0.25638959
 h     -2.75194267    -1.88235131    -0.57278615
 h     -3.05978874    -0.58122751     0.75152163
 h     -3.21117834    -0.12337246    -0.86388458
 h     -1.12049128     1.37772299     1.52672454
          17

 c      1.21053492    -0.37684756     0.04998423
 c     -0.09389873    -1.13262900     0.10114787
 c     -1.15519348    -0.25856826     0.03498304
 c     -1.13026549     1.26926744     0.38223836
 c      0.10961153     1.80209323    -0.27638200
 c      1.24565850     0.97996028    -0.11826310
 h     -0.11350683    -2.22806490     0.12726813
 h     -2.09867920     1.68207180    -0.03920218
 h      0.03159257     2.61607994    -1.08001421
 h      2.16045099     1.44573960    -0.12406312
 o      2.22981531    -1.21625143     0.08301996
 h      3.16693137    -0.66993768     0.05290867
 c     -2.57261863    -0.79893169    -0.25844927
 h     -2.75021320    -1.92132047    -0.60712377
 h     -3.07576279    -0.58533620     0.70697579
 h     -3.18803664    -0.09207857    -0.87173519
 h     -1.09235335     1.37056280     1.52700625
          17

 c      1.20580467    -0.37472609     0.05250237
 c     -0.09872308    -1.13043040     0.10566092
 c     -1.15896530    -0.25538356     0.03841355
 c     -1.11550527     1.26329730     0.38935659
 c      0.10028286     1.79828950    -0.27908752
 c      1.24147808     0.98251245    -0.12116905
 h     -0.07051653    -2.26243976     0.10976621
 h     -2.07836343     1.66474669    -0.01721061
 h      0.00905788     2.57035012    -1.10927773
 h      2.13363450     1.44431093    -0.14228851
 o      2.23652511    -1.21739852     0.08382277
 h      3.12203490    -0.66236325     0.05891717
 c     -2.57090748    -0.78940138    -0.26073158
 h     -2.74116022    -1.93882967    -0.63497118
 h     -3.09220013    -0.59478122     0.66446806
 h     -3.15944402    -0.06535199    -0.88174654
 h     -1.06562275     1.36334404     1.51619879
          17

 c      1.20045709    -0.37452345     0.05496182
 c     -0.10227342    -1.12684846     0.10992586
 c     -1.16436838    -0.25315087     0.04168458
 c     -1.10145945     1.25696650     0.39683250
 c      0.09009836     1.79358620    -0.28265350
 c      1.23544661     0.98467125    -0.12398485
 h     -0.03044838    -2.28447319     0.09293929
 h     -2.05135949     1.64906152     0.00982677
 h     -0.01079694     2.51828214    -1.12852877
 h      2.14091763     1.45827879    -0.16365153
 o      2.24473385    -1.21728239     0.08473659
 h      3.05758679    -0.67016354     0.06546656
 c     -2.56912171    -0.78053399    -0.26410245
 h     -2.72480719    -1.92976018    -0.65468405
 h     -3.11271756    -0.60791108     0.63197708
 h     -3.12601834    -0.04406960    -0.89432327
 h     -1.04023936     1.35628932     1.49835156
          17

 c      1.19464831    -0.37629019     0.05737672
 c     -0.10435215    -1.12245000     0.11387045
 c     -1.17118914    -0.25205749     0.04487845
 c     -1.08814462     1.25015017     0.40452394
 c      0.07933794     1.78770063    -0.28699407
 c      1.22831074     0.98664546    -0.12670802
 h      0.00454861    -2.28807617     0.07737344
 h     -2.02303497     1.63762814     0.03988834
 h     -0.02836977     2.46398215    -1.14102383
 h      2.17460337     1.48361624    -0.18815059
 o      2.25305738    -1.21636214     0.08578607
 h      2.99335733    -0.68304947     0.07198608
 c     -2.56699782    -0.77249326    -0.26906272
 h     -2.70176399    -1.89361306    -0.66606735
 h     -3.13997026    -0.62336322     0.61454291
 h     -3.08902279    -0.02826396    -0.90997520
 h     -1.01579742     1.34969577     1.47992966
          17

 c      1.18854085    -0.37996833     0.05975827
 c     -0.10485278    -1.11749623     0.11741610
 c     -1.17915856    -0.25223440     0.04809421
 c     -1.07551196     1.24268567     0.41221999
 c      0.06834018     1.78028345    -0.29187678
 c      1.22159627     0.98901280    -0.12941458
 h      0.03256930    -2.27139360     0.06369824
 h     -1.99979558     1.63322918     0.07060402
 h     -0.04444319     2.41256319    -1.15187310
 h      2.21734000     1.51132820    -0.21480776
 o      2.25944952    -1.21571452     0.08699968
 h      2.95993591    -0.68138873     0.07786428
 c     -2.56447405    -0.76509432    -0.27550735
 h     -2.67309052    -1.83432054    -0.67045003
 h     -3.17349642    -0.64047058     0.61132805
 h     -3.05020421    -0.01726273    -0.92914160
 h     -0.99156345     1.34385594     1.46859155
          17

 c      1.18233501    -0.38535474     0.06211067
 c     -0.10378177    -1.11196374     0.12049393
 c     -1.18796040    -0.25373326     0.05144354
 c     -1.06360738     1.23445674     0.41977517
 c      0.05747906     1.77103250    -0.29703107
 c      1.21660916     0.99220521    -0.13221761
 h      0.05223373    -2.23661452     0.05239979
 h     -1.98675396     1.63786356     0.10021739
 h     -0.06001590     2.36882825    -1.16662207
 h      2.25377308     1.53354313    -0.24214758
 o      2.26260977    -1.21611596     0.08837959
 h      2.97625041    -0.65118851     0.08295562
 c     -2.56172353    -0.75770004    -0.28273850
 h     -2.64034141    -1.76165730    -0.67128632
 h     -3.20953973    -0.65895103     0.61627015
 h     -3.01154574    -0.00992832    -0.95203899
 h     -0.96668163     1.33887756     1.47050345
          17

 c      1.17629776    -0.39209437     0.06443225
 c     -0.10127223    -1.10553556     0.12305982
 c     -1.19724342    -0.25650676     0.05504397
 c     -1.05273806     1.22550139     0.42728729
 c      0.04711755     1.75984124    -0.30234468
 c      1.21410032     0.99634929    -0.13522125
 h      0.06293318    -2.19013967     0.04365171
 h     -1.98516970     1.65166412     0.12845406
 h     -0.07594220     2.33553214    -1.18875303
 h      2.27443577     1.54556574    -0.26879642
 o      2.26354296    -1.21674674     0.08990132
 h      3.02463648    -0.60495564     0.08759280
 c     -2.55901913    -0.74909914    -0.28969455
 h     -2.60549385    -1.69304346    -0.67501126
 h     -3.24303464    -0.67837519     0.62158549
 h     -2.97496165    -0.00496521    -0.97854004
 h     -0.94056369     1.33446237     1.48725414
          17

 c      1.17074932    -0.39971737     0.06671827
 c     -0.09758619    -1.09759678     0.12510950
 c     -1.20662779    -0.26039682     0.05901339
 c     -1.04348285     1.21606114     0.43516179
 c      0.03755281     1.74687423    -0.30801512
 c      1.21434696     1.00132218    -0.13850580
 h      0.06502727    -2.14269016     0.03715521
 h     -1.99179593     1.67252310     0.15649902
 h     -0.09257330     2.31236658    -1.21765766
 h      2.27498986     1.54543858    -0.29373719
 o      2.26397379    -1.21627372     0.09155252
 h      3.07598255    -0.56429615     0.09195559
 c     -2.55664754    -0.73775605    -0.29527119
 h     -2.57025455    -1.65055563    -0.69026368
 h     -3.26965254    -0.69800762     0.62075151
 h     -2.94202151    -0.00121869    -1.00809956
 h     -0.91319304     1.32985337     1.51498712
          17

 c      1.16601941    -0.40769268     0.06896193
 c     -0.09308589    -1.08737933     0.12668353
 c     -1.21570834    -0.26513020     0.06346729
 c     -1.03650671     1.20652248     0.44398380
 c      0.02898504     1.73249315    -0.31449588
 c      1.21726331     1.00682931    -0.14212619
 h      0.05970276    -2.10760316     0.03213346
 h     -2.00080654     1.69682941     0.18609494
 h     -0.10970153     2.29659058    -1.24899391
 h      2.25512400     1.53330994    -0.31640659
 o      2.26497403    -1.21392922     0.09333633
 h      3.11178726    -0.54242572     0.09600402
 c     -2.55492572    -0.72300197    -0.29890326
 h     -2.53519158    -1.64650412    -0.72221415
 h     -3.28676289    -0.71690016     0.60972047
 h     -2.91379712     0.00212266    -1.03974364
 h     -0.88508376     1.32406185     1.54663860
          17

 c      1.16242024    -0.41547188     0.07115328
 c     -0.08814803    -1.07442809     0.12783725
 c     -1.22407256    -0.27033280     0.06851186
 c     -1.03232974     1.19730910     0.45431408
 c      0.02151660     1.71709778    -0.32227837
 c      1.22240512     1.01243586    -0.14610057
 h      0.04814456    -2.09526358     0.02777531
 h     -2.00648231     1.72069972     0.21862668
 h     -0.12681128     2.28465128    -1.27702638
 h      2.21852865     1.51136406    -0.33688247
 o      2.26700252    -1.20948390     0.09526089
 h      3.12376859    -0.54439458     0.09964231
 c     -2.55410817    -0.70602257    -0.30108340
 h     -2.50064189    -1.67123501    -0.76656743
 h     -3.29368766    -0.73401538     0.58711943
 h     -2.89082238     0.00539296    -1.07207225
 h     -0.85699726     1.31618989     1.57507575
          17

 c      1.16024403    -0.42252434     0.07327858
 c     -0.08307259    -1.05917530     0.12858191
 c     -1.23134468    -0.27556914     0.07422866
 c     -1.03118767     1.18879922     0.46654557
 c      0.01516605     1.70099914    -0.33168886
 c      1.22887399     1.01754701    -0.15037579
 h      0.03063023    -2.10616895     0.02400835
 h     -2.00492937     1.74093479     0.25472473
 h     -0.14337521     2.27352017    -1.29690555
 h      2.17396000     1.48428821    -0.35631096
 o      2.27012873    -1.20305664     0.09733395
 h      3.11033095    -0.56997868     0.10279959
 c     -2.55423338    -0.68887564    -0.30301945
 h     -2.46807522    -1.70412693    -0.81341597
 h     -3.29179076    -0.74842125     0.55418205
 h     -2.87312466     0.00837540    -1.10327074
 h     -0.82966767     1.30563621     1.59505187
          17

 c      1.15976997    -0.42836683     0.07532074
 c     -0.07810562    -1.04294706     0.12887014
 c     -1.23723362    -0.28038993     0.08066164
 c     -1.03299330     1.18127756     0.48084543
 c      0.00988274     1.68436910    -0.34279161
 c      1.23525375     1.02139030    -0.15477928
 h      0.00691371    -2.13056819     0.02168712
 h     -1.99469950     1.75553063     0.29427269
 h     -0.15904542     2.26131097    -1.30585963
 h      2.13600561     1.45954889    -0.37744605
 o      2.27404026    -1.19508128     0.09956065
 h      3.07628620    -0.61405987     0.10545924
 c     -2.55510158    -0.67318816    -0.30601416
 h     -2.43957042    -1.72863347    -0.85420690
 h     -3.28460294    -0.75955760     0.51469045
 h     -2.86036222     0.01049068    -1.13130644
 h     -0.80362222     1.29215574     1.60386362
          17

 c      1.16125402    -0.43259787     0.07726377
 c     -0.07351954    -1.02735439     0.12864674
 c     -1.24156249    -0.28436593     0.08781523
 c     -1.03735744     1.17489854     0.49714392
 c      0.00555716     1.66724373    -0.35537629
 c      1.23994097     1.02317655    -0.15904461
 h     -0.02263813    -2.15525596     0.02194126
 h     -1.97687614     1.76393714     0.33656113
 h     -0.17374767     2.24744858    -1.30353879
 h      2.12136843     1.44547774    -0.40429805
 o      2.27780992    -1.18643433     0.10194114
 h      3.03636463    -0.66444312     0.10768717
 c     -2.55630645    -0.65987426    -0.31121730
 h     -2.41693713    -1.73569814    -0.88386206
 h     -3.27768421    -0.76744936     0.47463960
 h     -2.85204054     0.01123611    -1.15435859
 h     -0.77903927     1.27585040     1.60143584
          17

 c      1.16489644    -0.43491404     0.07909697
 c     -0.06962324    -1.01375017     0.12789429
 c     -1.24427875    -0.28710531     0.09565933
 c     -1.04364232     1.16965015     0.51513673
 c      0.00202466     1.64955027    -0.36898491
 c      1.24212410     1.02254450    -0.16303955
 h     -0.05666854    -2.16958208     0.02554725
 h     -1.95497608     1.76722113     0.38046343
 h     -0.18774715     2.23269477    -1.29200599
 h      2.13763811     1.44588299    -0.43933773
 o      2.27968910    -1.17851543     0.10446996
 h      3.01845618    -0.70060491     0.10964843
 c     -2.55732429    -0.64933894    -0.31951944
 h     -2.40142746    -1.72180358    -0.90013319
 h     -3.27742311    -0.77266033     0.44080361
 h     -2.84770170     0.01062191    -1.17129767
 h     -0.75557387     1.25714014     1.59032086
          17

 c      1.17078715    -0.43509250     0.08081551
 c     -0.06670970    -1.00303060     0.12664163
 c     -1.24544690    -0.28825858     0.10413462
 c     -1.05104888     1.16533817     0.53430063
 c     -0.00092451     1.63114128    -0.38296694
 c      1.24242175     1.01982436    -0.16701075
 h     -0.09317683    -2.16743417     0.03274025
 h     -1.93451985     1.76802943     0.42465213
 h     -0.20169105     2.21905704    -1.27544187
 h      2.17594575     1.45678042    -0.48046311
 o      2.27817983    -1.17248199     0.10714679
 h      3.04694421    -0.70621487     0.11146132
 c     -2.55773496    -0.64169502    -0.33134261
 h     -2.39370905    -1.68723391    -0.90286617
 h     -3.28829239    -0.77578548     0.41783757
 h     -2.84703715     0.00944138    -1.18203118
 h     -0.73217635     1.23670956     1.57554690
          17

 c      1.17884422    -0.43295319     0.08241503
 c     -0.06500195    -0.99561619     0.12495443
 c     -1.24523307    -0.28752350     0.11315259
 c     -1.05875621     1.16163808     0.55395836
 c     -0.00352574     1.61184439    -0.39658228
 c      1.24217455     1.01567722    -0.17145475
 h     -0.12995966    -2.14717050     0.04326113
 h     -1.92174559     1.76994640     0.46791774
 h     -0.21653443     2.20934497    -1.25923504
 h      2.21927496     1.47049511    -0.52240287
 o      2.27419785    -1.16800310     0.10999171
 h      3.10900685    -0.68936238     0.11298994
 c     -2.55746623    -0.63684886    -0.34641474
 h     -2.39377192    -1.63584237    -0.89395255
 h     -3.31008392    -0.77675357     0.40564497
 h     -2.84991997     0.00931026    -1.18758055
 h     -0.70709868     1.21539191     1.56377657
          17

 c      1.18878607    -0.42836376     0.08388509
 c     -0.06460234    -0.99145494     0.12292687
 c     -1.24388981    -0.28465841     0.12258892
 c     -1.06610530     1.15824401     0.57344421
 c     -0.00603490     1.59155209    -0.40917215
 c      1.24252598     1.01065952    -0.17682988
 h     -0.16496696    -2.11145128     0.05644023
 h     -1.92122287     1.77593731     0.50953531
 h     -0.23319646     2.20607889    -1.24815361
 h      2.25329613     1.48067237    -0.56008847
 o      2.26997603    -1.16412066     0.11303161
 h      3.17208436    -0.66867801     0.11407043
 c     -2.55682626    -0.63437679    -0.36375663
 h     -2.40063887    -1.57634774    -0.87805286
 h     -3.33796726    -0.77472739     0.39974318
 h     -2.85634315     0.01241972    -1.18979012
 h     -0.67844303     1.19399989     1.56118795
          17

 c      1.20016202    -0.42128700     0.08520739
 c     -0.06545431    -0.98999815     0.12067779
 c     -1.24173949    -0.27950787     0.13227386
 c     -1.07272587     1.15504345     0.59234674
 c     -0.00874883     1.57034033    -0.42034725
 c      1.24415713     1.00510866    -0.18343704
 h     -0.19665693    -2.06751984     0.07128105
 h     -1.93346511     1.78653923     0.54941890
 h     -0.25198851     2.20996947    -1.24420897
 h      2.26953806     1.48364063    -0.59012365
 o      2.26714322    -1.16030679     0.11628825
 h      3.21380593    -0.65588602     0.11468201
 c     -2.55632588    -0.63325020    -0.38188707
 h     -2.41198788    -1.52425814    -0.86362557
 h     -3.36529166    -0.76872686     0.39417256
 h     -2.86623231     0.02093678    -1.19065838
 h     -0.64535217     1.17323127     1.57059429
          17

 c      1.21241565    -0.41182012     0.08635948
 c     -0.06733045    -0.99020704     0.11834293
 c     -1.23914468    -0.27203388     0.14198740
 c     -1.07849332     1.15217021     0.61065897
 c     -0.01202113     1.54852809    -0.43005917
 c      1.24735993     0.99919684    -0.19142835
 h     -0.22439593    -2.02716198     0.08661569
 h     -1.95458126     1.79936952     0.58787619
 h     -0.27222305     2.21903174    -1.24580881
 h      2.26447753     1.47795483    -0.61078406
 o      2.26653514    -1.15644023     0.11977949
 h      3.22442107    -0.65568655     0.11489515
 c     -2.55646949    -0.63185155    -0.39919151
 h     -2.42446249    -1.50007486    -0.86190125
 h     -3.38632093    -0.75823491     0.38409150
 h     -2.87915503     0.03616093    -1.19153822
 h     -0.60905320     1.15374936     1.58996146
          17

 c      1.22496677    -0.40020908     0.08732001
 c     -0.06987053    -0.99078116     0.11605410
 c     -1.23646759    -0.26233829     0.15146591
 c     -1.08337265     1.14990070     0.62869128
 c     -0.01623587     1.52660560    -0.43848852
 c      1.25211287     0.99298780    -0.20083016
 h     -0.24856317    -2.00408542     0.10140785
 h     -1.97833442     1.81044385     0.62519504
 h     -0.29241812     2.22922578    -1.24901923
 h      2.23850754     1.46395107    -0.62182535
 o      2.26843590    -1.15260532     0.12352088
 h      3.20251074    -0.66866726     0.11481308
 c     -2.55752514    -0.62896389    -0.41463421
 h     -2.43578592    -1.51666096    -0.88007441
 h     -3.39750171    -0.74335639     0.36687950
 h     -2.89409015     0.05787882    -1.19268185
 h     -0.57267372     1.13630948     1.61382800
          17

 c      1.23729086    -0.38684529     0.08807407
 c     -0.07270993    -0.99075408     0.11391706
 c     -1.23403161    -0.25066295     0.16041900
 c     -1.08730139     1.14851396     0.64684615
 c     -0.02174913     1.50508380    -0.44585899
 c      1.25805957     0.98644520    -0.21153209
 h     -0.26966827    -2.00703398     0.11503016
 h     -1.99870420     1.81600024     0.66141789
 h     -0.31092631     2.23604086    -1.24970092
 h      2.19600576     1.44384974    -0.62465551
 o      2.27261619    -1.14903555     0.12752718
 h      3.15406199    -0.69201046     0.11451544
 c     -2.55937774    -0.62494016    -0.42837103
 h     -2.44661774    -1.56553634    -0.91422813
 h     -3.39773992    -0.72472248     0.34229629
 h     -2.90943647     0.08434564    -1.19340631
 h     -0.53999945     1.12174721     1.63616316
          17

 c      1.24897247    -0.37225438     0.08861794
 c     -0.07563866    -0.99004826     0.11202050
 c     -1.23210210    -0.23737035     0.16854660
 c     -1.09015922     1.14820686     0.66544023
 c     -0.02883789     1.48436940    -0.45231000
 c      1.26440460     0.97938947    -0.22323755
 h     -0.28692166    -2.03343883     0.12713039
 h     -2.01144354     1.81365399     0.69636255
 h     -0.32651684     2.23586885    -1.24501955
 h      2.14640344     1.42238314    -0.62292851
 o      2.27811063    -1.14621410     0.13181989
 h      3.09585697    -0.71781437     0.11391367
 c     -2.56166740    -0.62108229    -0.44132485
 h     -2.45884669    -1.62509370    -0.95387326
 h     -3.38836367    -0.70340999     0.31232075
 h     -2.92325979     0.11282819    -1.19264183
 h     -0.51423796     1.11084535     1.65244449
          17

 c      1.25970200    -0.35709334     0.08896773
 c     -0.07859285    -0.98930650     0.11046617
 c     -1.23089169    -0.22290131     0.17555626
 c     -1.09178591     1.14904877     0.68462894
 c     -0.03766470     1.46470985    -0.45786145
 c      1.26985473     0.97147547    -0.23543737
 h     -0.29821985    -2.07159501     0.13727583
 h     -2.01464194     1.80281777     0.72975058
 h     -0.33869210     2.22676970    -1.23399049
 h      2.10465854     1.40723755    -0.62292338
 o      2.28301581    -1.14501373     0.13644655
 h      3.05883512    -0.73111654     0.11243962
 c     -2.56393888    -0.61840450    -0.45445427
 h     -2.47351092    -1.67635715    -0.98998681
 h     -3.37301818    -0.68085373     0.28093113
 h     -2.93366877     0.14038427    -1.18952276
 h     -0.49731832     1.10419612     1.66044529
          17

 c      1.26915145    -0.34224638     0.08920170
 c     -0.08140891    -0.98925527     0.10938126
 c     -1.23061837    -0.20769769     0.18120488
 c     -1.09203983     1.15089838     0.70438094
 c     -0.04817946     1.44622048    -0.46245616
 c      1.27292927     0.96246071    -0.24761492
 h     -0.30152979    -2.10827694     0.14500140
 h     -2.00883430     1.78478357     0.76133145
 h     -0.34772136     2.20901235    -1.21731875
 h      2.08677070     1.40704427    -0.63172596
 o      2.28558886    -1.14622776     0.14147841
 h      3.07122647    -0.71801017     0.10906202
 c     -2.56565676    -0.61731728    -0.46849358
 h     -2.49059468    -1.70783075    -1.01727083
 h     -3.35715019    -0.65860267     0.25356684
 h     -2.93918664     0.16458432    -1.18379561
 h     -0.48954461     1.10209910     1.66031629
          17

 c      1.27662749    -0.32931445     0.08962708
 c     -0.08342833    -0.99027139     0.10892644
 c     -1.23163877    -0.19218203     0.18543337
 c     -1.09094814     1.15319459     0.72440263
 c     -0.05973550     1.42906490    -0.46606334
 c      1.27271014     0.95311703    -0.25985840
 h     -0.29583658    -2.13362525     0.15023921
 h     -1.99688793     1.76277054     0.79089922
 h     -0.35419374     2.18601973    -1.19663535
 h      2.09836668     1.42518494    -0.65236166
 o      2.28654746    -1.14936326     0.14691132
 h      3.12245733    -0.68468906     0.10356309
 c     -2.56625139    -0.61783247    -0.48387033
 h     -2.50942499    -1.71406188    -1.03331971
 h     -3.34643716    -0.63789996     0.23559279
 h     -2.93902537     0.18405856    -1.17595575
 h     -0.48926927     1.10448362     1.65440158
          17

 c      1.28115095    -0.32083388     0.09086356
 c     -0.08375851    -0.99228148     0.10926371
 c     -1.23425267    -0.17706355     0.18842377
 c     -1.08872706     1.15505870     0.74404306
 c     -0.07097312     1.41354133    -0.46859173
 c      1.26930853     0.94571381    -0.27311422
 h     -0.28106194    -2.14211388     0.15323816
 h     -1.98352513     1.74168364     0.81817868
 h     -0.35863040     2.16429222    -1.17458508
 h      2.12930014     1.45581451    -0.68154164
 o      2.28789650    -1.15300675     0.15262346
 h      3.17997371    -0.64933363     0.09683584
 c     -2.56536027    -0.61973614    -0.50051863
 h     -2.52887793    -1.69394804    -1.03775911
 h     -3.34423950    -0.61945093     0.22966024
 h     -2.93318131     0.19863843    -1.16725055
 h     -0.49288393     1.11090466     1.64702418
          17

 c      1.28239385    -0.31853542     0.09329136
 c     -0.08208280    -0.99494827     0.11048565
 c     -1.23829320    -0.16308200     0.19017099
 c     -1.08548939     1.15598211     0.76265124
 c     -0.08113726     1.39957371    -0.46976289
 c      1.26369445     0.94218333    -0.28829084
 h     -0.25786367    -2.13240321     0.15420758
 h     -1.97419683     1.72659325     0.84305727
 h     -0.36264194     2.14991164    -1.15567663
 h      2.16339827     1.48910774    -0.71252031
 o      2.29092022    -1.15605849     0.15849901
 h      3.22104959    -0.62483145     0.09004940
 c     -2.56308807    -0.62254316    -0.51785013
 h     -2.54753895    -1.65054077    -1.03224028
 h     -3.34946502    -0.60367092     0.23414035
 h     -2.92236687     0.20882871    -1.15948941
 h     -0.49576752     1.12067050     1.64428955
          17

 c      1.28013819    -0.32329821     0.09702111
 c     -0.07783084    -0.99776125     0.11267103
 c     -1.24355594    -0.15036475     0.19051173
 c     -1.08151179     1.15558007     0.77989887
 c     -0.08999859     1.38694211    -0.46961638
 c      1.25666562     0.94347811    -0.30591896
 h     -0.22769225    -2.10738198     0.15420933
 h     -1.97265918     1.72108879     0.86557408
 h     -0.36792773     2.14725305    -1.14272444
 h      2.18808066     1.51713068    -0.73947642
 o      2.29620963    -1.15799229     0.16447508
 h      3.23527430    -0.61716242     0.08403689
 c     -2.55980468    -0.62534050    -0.53488804
 h     -2.56387366    -1.59257144    -1.02117610
 h     -3.35739139    -0.59080082     0.24426265
 h     -2.90795029     0.21566902    -1.15455045
 h     -0.49346156     1.13308472     1.65207327
          17

 c      1.27739821    -0.33095962     0.10103728
 c     -0.07448566    -1.00091500     0.11550334
 c     -1.24880498    -0.14109952     0.18928686
 c     -1.07614766     1.15555126     0.79351578
 c     -0.09985032     1.37622067    -0.46685868
 c      1.25087519     0.94691972    -0.32474449
 h     -0.19277265    -2.07394391     0.14953836
 h     -1.97881800     1.72730244     0.88777891
 h     -0.37778396     2.15205875    -1.14288087
 h      2.19663971     1.53754571    -0.75737239
 o      2.30335608    -1.15878479     0.17060775
 h      3.22166525    -0.62641989     0.07899878
 c     -2.55614842    -0.62687691    -0.54962633
 h     -2.57608280    -1.53777298    -1.01131611
 h     -3.36693499    -0.58177872     0.25231162
 h     -2.89078210     0.22299750    -1.15394940
 h     -0.48192337     1.14276826     1.67959456
          17

 c      1.27449960    -0.34063860     0.10501808
 c     -0.07208702    -1.00333973     0.11898554
 c     -1.25374164    -0.13551312     0.18636726
 c     -1.06955631     1.15613622     0.80394171
 c     -0.11093543     1.36773324    -0.46175665
 c      1.24667001     0.95179253    -0.34448190
 h     -0.15603906    -2.04408479     0.14067616
 h     -1.98868613     1.74265254     0.90929298
 h     -0.39185439     2.16041388    -1.15317975
 h      2.18604909     1.54838947    -0.76513873
 o      2.31202127    -1.15855188     0.17690484
 h      3.18386797    -0.65043948     0.07497725
 c     -2.55241614    -0.62529699    -0.56064568
 h     -2.58372997    -1.50782445    -1.01359136
 h     -3.37390555    -0.57653151     0.25367434
 h     -2.87219934     0.23183683    -1.15868073
 h     -0.46386955     1.14958461     1.72204938
          17

 c      1.27176845    -0.35115362     0.10856337
 c     -0.07067789    -1.00390465     0.12313527
 c     -1.25801775    -0.13360955     0.18161196
 c     -1.06178318     1.15773057     0.81191150
 c     -0.12374486     1.36185608    -0.45466075
 c      1.24416802     0.95699741    -0.36464760
 h     -0.12027069    -2.03126210     0.12788185
 h     -1.99641700     1.76288591     0.92982104
 h     -0.40921400     2.16614799    -1.16885462
 h      2.15675025     1.54999360    -0.76306061
 o      2.32140205    -1.15777668     0.18343894
 h      3.13366828    -0.68234929     0.07115638
 c     -2.54879279    -0.61942682    -0.56715515
 h     -2.58690925    -1.51588777    -1.03478147
 h     -3.37588334    -0.57493273     0.24572733
 h     -2.85314951     0.24221245    -1.16899356
 h     -0.44448255     1.15329431     1.77077859
          17

 c      1.26947644    -0.36113047     0.11120082
 c     -0.07027217    -1.00203717     0.12798227
 c     -1.26127386    -0.13505506     0.17486064
 c     -1.05282373     1.16075044     0.81817067
 c     -0.13898085     1.35873503    -0.44584750
 c      1.24324054     0.96109710    -0.38459432
 h     -0.08730684    -2.04273902     0.11124108
 h     -1.99685586     1.78350828     0.94930120
 h     -0.42932706     2.16333143    -1.18541093
 h      2.11302696     1.54529111    -0.75263465
 o      2.33003983    -1.15745874     0.19040959
 h      3.09445114    -0.70845612     0.06491543
 c     -2.54540486    -0.60993885    -0.56963355
 h     -2.58541720    -1.55289723    -1.07046064
 h     -3.37224669    -0.57672264     0.22811040
 h     -2.83426214     0.25312684    -1.18455662
 h     -0.42832572     1.15376326     1.81740508
          17

 c      1.26749078    -0.36941162     0.11241327
 c     -0.07037942    -0.99811483     0.13350116
 c     -1.26324232    -0.13892766     0.16591757
 c     -1.04272716     1.16547424     0.82348185
 c     -0.15749713     1.35808872    -0.43557634
 c      1.24336958     0.96244137    -0.40356126
 h     -0.05812999    -2.07398327     0.09191704
 h     -1.98696757     1.80067613     0.96797917
 h     -0.45241384     2.14791982    -1.19938233
 h      2.06410490     1.54060933    -0.73663340
 o      2.33636349    -1.15885187     0.19813428
 h      3.09358926    -0.71259061     0.05197041
 c     -2.54228798    -0.59851562    -0.56947282
 h     -2.57882360    -1.59740403    -1.10971859
 h     -3.36395530    -0.58154876     0.20274403
 h     -2.81600264     0.26265874    -1.20454769
 h     -0.41799163     1.15134076     1.85574023
          17

 c      1.26497454    -0.37600101     0.11185565
 c     -0.06957884    -0.99322843     0.13955810
 c     -1.26387715    -0.14368641     0.15478544
 c     -1.03179928     1.17166944     0.82878695
 c     -0.17956373     1.35929987    -0.42446032
 c      1.24323732     0.95992697    -0.42088510
 h     -0.03330912    -2.11227202     0.07348454
 h     -1.96583797     1.81216768     0.98598956
 h     -0.47841082     2.11941626    -1.20775874
 h      2.02403991     1.54525934    -0.71954427
 o      2.34041836    -1.16218367     0.20670810
 h      3.13335521    -0.69325940     0.03116478
 c     -2.53929515    -0.58653795    -0.56825385
 h     -2.56704557    -1.63143138    -1.14327017
 h     -3.35345751    -0.58898436     0.17356630
 h     -2.79880267     0.26855784    -1.22775397
 h     -0.41483121     1.14708706     1.88145256
          17

 c      1.26194307    -0.38077379     0.10950589
 c     -0.06779332    -0.98889740     0.14604826
 c     -1.26319384    -0.14897112     0.14219549
 c     -1.02043229     1.17865502     0.83433725
 c     -0.20356444     1.36216656    -0.41292576
 c      1.24101765     0.95327765    -0.43612916
 h     -0.01384007    -2.14406027     0.05746799
 h     -1.93453201     1.81795791     1.00267515
 h     -0.50684431     2.08092187    -1.20973069
 h      2.00508157     1.56732268    -0.70728062
 o      2.34364188    -1.16641540     0.21578066
 h      3.18792200    -0.66506144     0.00725018
 c     -2.53608967    -0.57490378    -0.56715706
 h     -2.55032810    -1.64483781    -1.16551035
 h     -3.34534229    -0.59832902     0.14536585
 h     -2.78274294     0.26968646    -1.25264025
 h     -0.41933734     1.14154614     1.89140702
          17

 c      1.25786556    -0.38530850     0.10583591
 c     -0.06803632    -0.98833185     0.15233292
 c     -1.25906071    -0.15493060     0.12900342
 c     -1.00800022     1.18367607     0.84224203
 c     -0.22614605     1.36761846    -0.40262618
 c      1.23144581     0.94529030    -0.44867709
 h      0.02833823    -2.17113600     0.04229881
 h     -1.89546692     1.82279032     1.00715172
 h     -0.53425353     2.04328367    -1.20748060
 h      2.00653175     1.60254170    -0.70888599
 o      2.34666919    -1.16948292     0.22534434
 h      3.24179291    -0.63355334    -0.01265350
 c     -2.53262395    -0.56430687    -0.56713750
 h     -2.52684459    -1.63129106    -1.17173541
 h     -3.34200502    -0.60820730     0.12376086
 h     -2.76904076     0.26701643    -1.27814970
 h     -0.43465196     1.13700410     1.87788453
          17

 c      1.25537994    -0.38680699     0.10010457
 c     -0.06915688    -0.98872628     0.15818927
 c     -1.25216183    -0.16205788     0.11474044
 c     -0.99451978     1.19019078     0.85150716
 c     -0.24927644     1.37273111    -0.39117539
 c      1.21996829     0.93334791    -0.45884403
 h      0.06245211    -2.17688492     0.02864956
 h     -1.85606709     1.82395385     1.00735368
 h     -0.56954682     1.99945534    -1.20760077
 h      2.01983272     1.64644471    -0.71242179
 o      2.35082863    -1.17167918     0.23472383
 h      3.26776200    -0.61734152    -0.02492199
 c     -2.52890675    -0.55468110    -0.56855316
 h     -2.49962844    -1.59289235    -1.16412465
 h     -3.34776543    -0.61909686     0.10990017
 h     -2.75577050     0.25798907    -1.30223655
 h     -0.45818578     1.13041346     1.84493365
          17

 c      1.25453870    -0.38547893     0.09245058
 c     -0.07085298    -0.99034218     0.16340575
 c     -1.24259201    -0.16989299     0.09975688
 c     -0.98028008     1.19775081     0.86141946
 c     -0.27220644     1.37688367    -0.37864751
 c      1.20752648     0.91885171    -0.46703289
 h      0.08654840    -2.16018753     0.01787739
 h     -1.82362476     1.82508222     1.00469558
 h     -0.61410135     1.95337637    -1.21314990
 h      2.03195567     1.68697317    -0.71369149
 o      2.35631067    -1.17270064     0.24375750
 h      3.26075009    -0.61959759    -0.02772823
 c     -2.52491335    -0.54593559    -0.57144732
 h     -2.46952321    -1.53406434    -1.14471135
 h     -3.36221272    -0.63015724     0.10376406
 h     -2.74336742     0.24361591    -1.32389803
 h     -0.48345249     1.12115841     1.80182534
          17

 c      1.25530322    -0.38172959     0.08311468
 c     -0.07282538    -0.99309254     0.16782344
 c     -1.23056014    -0.17804433     0.08439260
 c     -0.96592557     1.20602559     0.87071162
 c     -0.29423293     1.37962843    -0.36534579
 c      1.19480032     0.90314993    -0.47359120
 h      0.09925850    -2.12392595     0.01075236
 h     -1.80472250     1.82947387     1.00065589
 h     -0.66815311     1.90721853    -1.22507004
 h      2.03358532     1.71464375    -0.71014880
 o      2.36289774    -1.17244163     0.25237368
 h      3.22231242    -0.63982402    -0.02096347
 c     -2.52087023    -0.53765548    -0.57527755
 h     -2.43718034    -1.46464841    -1.11854696
 h     -3.38136651    -0.64024920     0.10248567
 h     -2.73245834     0.22607164    -1.34297203
 h     -0.50047290     1.10787738     1.76485961
          17

 c      1.25754243    -0.37615300     0.07243451
 c     -0.07479199    -0.99650752     0.17135311
 c     -1.21638904    -0.18618288     0.06894984
 c     -0.95247602     1.21498581     0.87796706
 c     -0.31479040     1.38074335    -0.35193597
 c      1.18213631     0.88740812    -0.47880162
 h      0.10010712    -2.07546974     0.00727860
 h     -1.80235299     1.83806448     0.99646795
 h     -0.73009082     1.86095868    -1.24083251
 h      2.01997900     1.72388686    -0.70092252
 o      2.36992015    -1.17104258     0.26062632
 h      3.16152479    -0.67324239    -0.00677610
 c     -2.51714008    -0.52892288    -0.57898086
 h     -2.40257522    -1.40150868    -1.09467939
 h     -3.39966134    -0.64816677     0.10203408
 h     -2.72375784     0.20834432    -1.36006876
 h     -0.49831569     1.08844535     1.75333337
          17

 c      1.26103908    -0.36952011     0.06083356
 c     -0.07651884    -0.99967030     0.17399910
 c     -1.20050581    -0.19402472     0.05367704
 c     -0.94079352     1.22483215     0.88286467
 c     -0.33347511     1.38016056    -0.33940872
 c      1.16963110     0.87262788    -0.48291274
 h      0.08990195    -2.02755958     0.00641876
 h     -1.81455455     1.84856229     0.99309697
 h     -0.79653879     1.81342044    -1.25518960
 h      1.98999935     1.71258808    -0.68633599
 o      2.37593573    -1.16911436     0.26883108
 h      3.10025157    -0.70739969     0.00831091
 c     -2.51409852    -0.51850308    -0.58129241
 h     -2.36461528    -1.36536288    -1.08445423
 h     -3.41210417    -0.65298222     0.09891455
 h     -2.71790768     0.19357548    -1.37624028
 h     -0.47272905     1.06172517     1.77526231
          17

 c      1.26550993    -0.36274040     0.04879546
 c     -0.07781758    -1.00132699     0.17586319
 c     -1.18342784    -0.20130048     0.03876666
 c     -0.93108156     1.23567153     0.88688328
 c     -0.35001031     1.37785098    -0.32887873
 c      1.15717121     0.85962994    -0.48615078
 h      0.07072059    -1.99715343     0.00610227
 h     -1.83583784     1.85666731     0.99139190
 h     -0.86324312     1.76371567    -1.26243669
 h      1.94559494     1.68189856    -0.66761505
 o      2.37865154    -1.16783918     0.27765940
 h      3.07451212    -0.72088074     0.01202993
 c     -2.51193505    -0.50589716    -0.58153684
 h     -2.32265353    -1.36717439    -1.09370050
 h     -3.41553488    -0.65422234     0.09114456
 h     -2.71527936     0.18421996    -1.39242290
 h     -0.43050830     1.03013074     1.81878684
          17

 c      1.27064452    -0.35677334     0.03681881
 c     -0.07844381    -1.00052045     0.17706144
 c     -1.16576174    -0.20772314     0.02435856
 c     -0.92316535     1.24740559     0.89217444
 c     -0.36421261     1.37375392    -0.32132539
 c      1.14438114     0.84893908    -0.48870514
 h      0.04469882    -1.99814608     0.00435074
 h     -1.85983085     1.85808767     0.99216067
 h     -0.92611082     1.71200436    -1.25840226
 h      1.89223769     1.63695259    -0.64684372
 o      2.37685773    -1.16780718     0.28749655
 h      3.10383517    -0.70229508    -0.00319978
 c     -2.51037920    -0.49214114    -0.58021930
 h     -2.27952922    -1.39767452    -1.11665543
 h     -3.40912485    -0.65187792     0.07862887
 h     -2.71579714     0.18133010    -1.40881002
 h     -0.38311740     0.99879496     1.86429890
          17

 c      1.27614221    -0.35252251     0.02536455
 c     -0.07796695    -0.99752870     0.17757033
 c     -1.14820708    -0.21295774     0.01053730
 c     -0.91685138     1.25984112     0.90034951
 c     -0.37599604     1.36775360    -0.31737504
 c      1.13052198     0.84059318    -0.49069526
 h      0.01250164    -2.03052392     0.00127928
 h     -1.88122874     1.84989444     0.99618134
 h     -0.98192137     1.65953538    -1.24139534
 h      1.84000667     1.58821059    -0.62699640
 o      2.37225080    -1.16786896     0.29766376
 h      3.16219605    -0.66876219    -0.02773361
 c     -2.50875787    -0.47888239    -0.57851994
 h     -2.24082059    -1.43785920    -1.14224757
 h     -3.39446585    -0.64641329     0.06315390
 h     -2.71888296     0.18432729    -1.42447472
 h     -0.33989575     0.97278812     1.89706153
          17

 c      1.28172654    -0.35074524     0.01481631
 c     -0.07586172    -0.99389666     0.17721917
 c     -1.13151501    -0.21662678    -0.00266173
 c     -0.91193649     1.27275669     0.91216069
 c     -0.38538320     1.35968408    -0.31716151
 c      1.11453370     0.83408154    -0.49216325
 h     -0.02597234    -2.07999447    -0.00072188
 h     -1.89667078     1.83096752     1.00420630
 h     -1.02875398     1.60838615    -1.21244199
 h      1.80322678     1.55110554    -0.61155257
 o      2.36697022    -1.16669354     0.30728566
 h      3.21682369    -0.64088971    -0.04852719
 c     -2.50628114    -0.46729790    -0.57759801
 h     -2.21159418    -1.47226488    -1.16187770
 h     -3.37533866    -0.63876822     0.04810043
 h     -2.72359356     0.19147314    -1.43758001
 h     -0.30657969     0.95578565     1.90945905
          17

 c      1.28713348    -0.35198493     0.00545783
 c     -0.07173781    -0.99146719     0.17584557
 c     -1.11638529    -0.21835770    -0.01522724
 c     -0.90811553     1.28590170     0.92759182
 c     -0.39249216     1.34935474    -0.32028227
 c      1.09558308     0.82886040    -0.49316923
 h     -0.06982338    -2.12892048     0.00107021
 h     -1.90500773     1.80194260     1.01695981
 h     -1.06631833     1.56113703    -1.17519137
 h      1.79413922     1.53908754    -0.60302311
 o      2.36222828    -1.16360904     0.31585838
 h      3.24991458    -0.62918861    -0.05825665
 c     -2.50222820    -0.45793953    -0.57835044
 h     -2.19503522    -1.49193031    -1.17097535
 h     -3.35683483    -0.63018647     0.03771088
 h     -2.72888458     0.20072145    -1.44608447
 h     -0.28601247     0.94996797     1.89924349
          17

 c      1.29209114    -0.35651018    -0.00254494
 c     -0.06546505    -0.99164046     0.17338714
 c     -1.10334052    -0.21784639    -0.02713760
 c     -0.90497109     1.29899096     0.94599850
 c     -0.39750296     1.33659331    -0.32586914
 c      1.07398028     0.82524937    -0.49391604
 h     -0.11685824    -2.16424786     0.00837297
 h     -1.90732506     1.76496992     1.03511832
 h     -1.09613549     1.52053402    -1.13549267
 h      1.81219798     1.55233727    -0.60126203
 o      2.35857519    -1.15841552     0.32316880
 h      3.25457532    -0.63708608    -0.05404550
 c     -2.49609722    -0.45098194    -0.58133322
 h     -2.19261963    -1.49276303    -1.16789164
 h     -3.34343433    -0.62175680     0.03566356
 h     -2.73385324     0.21044347    -1.44848719
 h     -0.27861014     0.95606788     1.86828675
          17

 c      1.29629776    -0.36425326    -0.00916745
 c     -0.05719797    -0.99519335     0.16986579
 c     -1.09262247    -0.21490835    -0.03833576
 c     -0.90208972     1.31174486     0.96620186
 c     -0.40064747     1.32129873    -0.33277943
 c      1.05119769     0.82430591    -0.49468123
 h     -0.16421558    -2.17887624     0.02180961
 h     -1.90671444     1.72331373     1.05926731
 h     -1.12118329     1.48915521    -1.10036703
 h      1.84410004     1.57848168    -0.60400136
 o      2.35618898    -1.15119603     0.32918635
 h      3.23032577    -0.66401974    -0.03570864
 c     -2.48777725    -0.44643117    -0.58665944
 h     -2.20446816    -1.47411052    -1.15298172
 h     -3.33665076    -0.61383862     0.04335596
 h     -2.73788949     0.21982530    -1.44429684
 h     -0.28189568     0.97305148     1.82275243
          17

 c      1.29940059    -0.37478384    -0.01454103
 c     -0.04735121    -1.00232528     0.16534634
 c     -1.08414725    -0.20949986    -0.04872359
 c     -0.89931058     1.32399700     0.98652791
 c     -0.40227618     1.30349162    -0.33989014
 c      1.02898621     0.82682448    -0.49563864
 h     -0.20893670    -2.17071763     0.04121970
 h     -1.90744342     1.68068217     1.08982156
 h     -1.14452165     1.46903397    -1.07604391
 h      1.87455466     1.60397330    -0.60873165
 o      2.35488050    -1.14229363     0.33406246
 h      3.18302593    -0.70581766    -0.00570986
 c     -2.47761948    -0.44415807    -0.59393575
 h     -2.22941237    -1.43867453    -1.12847536
 h     -3.33410849    -0.60584799     0.05915329
 h     -2.74074963     0.22895932    -1.43415112
 h     -0.28912926     0.99739478     1.77424145
          17

 c      1.30099767    -0.38738193    -0.01892948
 c     -0.03652601    -1.01271186     0.15991395
 c     -1.07753606    -0.20171012    -0.05817986
 c     -0.89698608     1.33579765     1.00494413
 c     -0.40299055     1.28334304    -0.34640204
 c      1.00883568     0.83287596    -0.49679603
 h     -0.24839840    -2.14210451     0.06592842
 h     -1.91329045     1.64035731     1.12689434
 h     -1.16719357     1.46126465    -1.06568098
 h      1.89275630     1.62016888    -0.61360082
 o      2.35380023    -1.13242752     0.33824211
 h      3.12940559    -0.75277209     0.02907622
 c     -2.46632407    -0.44373488    -0.60230064
 h     -2.26479964    -1.39383357    -1.09907642
 h     -3.33099407    -0.59663047     0.07931651
 h     -2.74256545     0.23868714    -1.41962275
 h     -0.28849045     1.02282607     1.73965464
          17

 c      1.30068707    -0.40117870    -0.02267748
 c     -0.02538568    -1.02551033     0.15367098
 c     -1.07221124    -0.19174329    -0.06659774
 c     -0.89580324     1.34727299     1.01970893
 c     -0.40369833     1.26116652    -0.35198878
 c      0.99189750     0.84194671    -0.49803799
 h     -0.28086036    -2.10011846     0.09494714
 h     -1.92565683     1.60453998     1.17011543
 h     -1.18702805     1.46578979    -1.06844240
 h      1.89286295     1.62325882    -0.61743602
 o      2.35108981    -1.12278357     0.34257956
 h      3.10228858    -0.78813327     0.05555431
 c     -2.45472946    -0.44417676    -0.61053167
 h     -2.30647490    -1.35357216    -1.07276641
 h     -3.32246553    -0.58504353     0.09973915
 h     -2.74375741     0.25022153    -1.40277441
 h     -0.26746534     1.04297782     1.73456600
          17

 c      1.29814729    -0.41528608    -0.02616106
 c     -0.01450346    -1.03935869     0.14673084
 c     -1.06752453    -0.17990959    -0.07392667
 c     -0.89593623     1.35819413     1.03047024
 c     -0.40547362     1.23737946    -0.35672502
 c      0.97897969     0.85319904    -0.49919132
 h     -0.30625704    -2.05711889     0.12727839
 h     -1.94273421     1.57430524     1.21843738
 h     -1.19961096     1.48151209    -1.08063974
 h      1.87303251     1.61297230    -0.61961212
 o      2.34506846    -1.11436059     0.34784763
 h      3.13148785    -0.79860698     0.06233067
 c     -2.44356744    -0.44398111    -0.61729218
 h     -2.34999520    -1.33690720    -1.05969263
 h     -3.30530061    -0.57031606     0.11729362
 h     -2.74483973     0.26461748    -1.38559104
 h     -0.22388158     1.05696845     1.76071323
          17

 c      1.29319297    -0.42887317    -0.02975279
 c     -0.00425686    -1.05256196     0.13918780
 c     -1.06287891    -0.16662313    -0.08019123
 c     -0.89672484     1.36791761     1.03835432
 c     -0.40929477     1.21246183    -0.36090463
 c      0.97045263     0.86562863    -0.50006581
 h     -0.32665666    -2.02905176     0.16248072
 h     -1.96020349     1.55005429     1.27003761
 h     -1.20041510     1.50667518    -1.09767851
 h      1.83520075     1.59209025    -0.62005073
 o      2.33698399    -1.10689769     0.35375525
 h      3.20023578    -0.79154806     0.05545281
 c     -2.43321384    -0.44206816    -0.62173456
 h     -2.39311066    -1.35604345    -1.06609878
 h     -3.27847186    -0.55214367     0.13046071
 h     -2.74618342     0.28229135    -1.36950684
 h     -0.16894938     1.06990076     1.80478075
          17

 c      1.28581678    -0.44122331    -0.03378036
 c      0.00508556    -1.06373405     0.13109232
 c     -1.05781851    -0.15239850    -0.08547404
 c     -0.89737017     1.37580762     1.04487764
 c     -0.41581038     1.18694421    -0.36489182
 c      0.96607400     0.87807286    -0.50044904
 h     -0.34473104    -2.02836246     0.20107799
 h     -1.97284490     1.53201205     1.32245074
 h     -1.18639177     1.53928551    -1.11545697
 h      1.78599597     1.56701078    -0.61941153
 o      2.32945510    -1.09972839     0.35959919
 h      3.26972444    -0.78091264     0.04778751
 c     -2.42370862    -0.43887290    -0.62405111
 h     -2.43574394    -1.40330803    -1.08825786
 h     -3.24310665    -0.53070599     0.13946060
 h     -2.74783503     0.30276328    -1.35517654
 h     -0.11712712     1.08732094     1.85058861
          17

 c      1.27624446    -0.45177449    -0.03848296
 c      0.01308017    -1.07258707     0.12252086
 c     -1.05209324    -0.13786198    -0.08987894
 c     -0.89739204     1.38146363     1.05122425
 c     -0.42520291     1.16144132    -0.36904563
 c      0.96482645     0.88913487    -0.50007442
 h     -0.36026587    -2.05505063     0.24367096
 h     -1.97621144     1.52046194     1.37294147
 h     -1.15654729     1.57737708    -1.13096450
 h      1.73796469     1.54868213    -0.61936629
 o      2.32416049    -1.09255595     0.36500919
 h      3.31512057    -0.77410984     0.04663400
 c     -2.41502420    -0.43574675    -0.62513978
 h     -2.47711921    -1.45855500    -1.11644036
 h     -3.20220198    -0.50669168     0.14611633
 h     -2.74944733     0.32462954    -1.34246807
 h     -0.07869220     1.11214053     1.88669508
          17

 c      1.26496077    -0.46013222    -0.04398675
 c      0.01903205    -1.07989844     0.11369332
 c     -1.04570821    -0.12378961    -0.09349490
 c     -0.89657747     1.38469555     1.05812984
 c     -0.43715309     1.13671722    -0.37368068
 c      0.96510229     0.89729118    -0.49862809
 h     -0.36931930    -2.09717787     0.28932164
 h     -1.96774421     1.51572468     1.41895120
 h     -1.11188652     1.61911485    -1.14241737
 h      1.70742372     1.55099410    -0.62241167
 o      2.32178289    -1.08532629     0.36987640
 h      3.32588017    -0.77352352     0.05445490
 c     -2.40713874    -0.43375226    -0.62596211
 h     -2.51517038    -1.50410431    -1.14203226
 h     -3.16014101    -0.48120701     0.15352889
 h     -2.75037637     0.34583279    -1.33068785
 h     -0.05895741     1.14484103     1.90680988
          17

 c      1.25266649    -0.46608016    -0.05029817
 c      0.02226546    -1.08673330     0.10496187
 c     -1.03894910    -0.11114221    -0.09637015
 c     -0.89482817     1.38545517     1.06593272
 c     -0.45089828     1.11373720    -0.37903753
 c      0.96564839     0.90157529    -0.49588291
 h     -0.36729121    -2.13991758     0.33545716
 h     -1.94727458     1.51806415     1.45847012
 h     -1.05506587     1.66285135    -1.14921988
 h      1.70416145     1.58235802    -0.63029948
 o      2.32236430    -1.07806258     0.37420100
 h      3.29992161    -0.77905104     0.07113230
 c     -2.40000343    -0.43334134    -0.62725977
 h     -2.54761892    -1.52946930    -1.15967699
 h     -3.12171307    -0.45549775     0.16527972
 h     -2.74991772     0.36418973    -1.31898604
 h     -0.05940372     1.18431349     1.90841956
          17

 c      1.24017855    -0.46959478    -0.05730926
 c      0.02237149    -1.09388198     0.09670476
 c     -1.03236115    -0.10105126    -0.09849881
 c     -0.89210200     1.38379388     1.07458673
 c     -0.46535317     1.09366436    -0.38526876
 c      0.96647650     0.90232151    -0.49187178
 h     -0.35146072    -2.17194985     0.37899637
 h     -1.91715009     1.52764860     1.49029898
 h     -0.98989741     1.70714555    -1.15177691
 h      1.72185270     1.63680056    -0.64206552
 o      2.32539107    -1.07084214     0.37806172
 h      3.24247260    -0.78862511     0.09446524
 c     -2.39360583    -0.43454808    -0.62944525
 h     -2.57260787    -1.52996066    -1.16662312
 h     -3.09052762    -0.43064183     0.18388209
 h     -2.74756115     0.37793895    -1.30675334
 h     -0.07818804     1.22836484     1.89213476
          17

 c      1.22831384    -0.47084178    -0.06481509
 c      0.01928203    -1.10172520     0.08924603
 c     -1.02666056    -0.09471899    -0.09982999
 c     -0.88848154     1.37984173     1.08360229
 c     -0.47925658     1.07776798    -0.39244333
 c      0.96834381     0.90075282    -0.48683666
 h     -0.32142343    -2.18679626     0.41724631
 h     -1.88208210     1.54459489     1.51420176
 h     -0.92078821     1.75071641    -1.15112215
 h      1.74502333     1.69881302    -0.65465348
 o      2.32954349    -1.06389942     0.38170605
 h      3.17050175    -0.79686025     0.11887196
 c     -2.38806664    -0.43717361    -0.63250597
 h     -2.58887869    -1.50502472    -1.16199169
 h     -3.06763483    -0.40746213     0.20913048
 h     -2.74316344     0.38614292    -1.29387434
 h     -0.10951186     1.27395142     1.86220548
          17

 c      1.21777871    -0.47013540    -0.07254888
 c      0.01325562    -1.11026344     0.08281659
 c     -1.02258758    -0.09321516    -0.10030785
 c     -0.88435507     1.37377861     1.09195914
 c     -0.49135324     1.06722221    -0.40054626
 c      0.97180377     0.89808537    -0.48105307
 h     -0.27867466    -2.18233242     0.44835527
 h     -1.84844276     1.56904174     1.53083785
 h     -0.85213949     1.79236705    -1.14848255
 h      1.76072455     1.75386169    -0.66497853
 o      2.33233054    -1.05780595     0.38570268
 h      3.11922654    -0.79265671     0.13328390
 c     -2.38362592    -0.44081460    -0.63597895
 h     -2.59595520    -1.45799867    -1.14670985
 h     -3.05154684    -0.38668474     0.23776334
 h     -2.73699450     0.38890633    -1.28080428
 h     -0.14227176     1.31753666     1.82780136
          17

 c      1.20907362    -0.46786599    -0.08023540
 c      0.00483570    -1.11914187     0.07752258
 c     -1.02073867    -0.09720899    -0.09993353
 c     -0.88054062     1.36576512     1.09819543
 c     -0.50058413     1.06283924    -0.40946056
 c      0.97693927     0.89518028    -0.47475437
 h     -0.22619018    -2.16052757     0.47168964
 h     -1.82258970     1.60110085     1.54127863
 h     -0.78794498     1.83086742    -1.14493847
 h      1.76194833     1.79242159    -0.67087095
 o      2.33125183    -1.05323090     0.39066407
 h      3.12469394    -0.76370527     0.12611498
 c     -2.38049603    -0.44474198    -0.63901698
 h     -2.59462405    -1.39744507    -1.12421952
 h     -3.03961681    -0.36909320     0.26483342
 h     -2.72969103     0.38738821    -1.26849990
 h     -0.16037584     1.35608890     1.80278558
          17

 c      1.20244838    -0.46442564    -0.08764042
 c     -0.00521738    -1.12764081     0.07330186
 c     -1.02143502    -0.10674687    -0.09882608
 c     -0.87790270     1.35587554     1.10107458
 c     -0.50622526     1.06482743    -0.41893892
 c      0.98347618     0.89257444    -0.46813688
 h     -0.16804663    -2.12776155     0.48836827
 h     -1.80839113     1.64049205     1.54614212
 h     -0.73163334     1.86505389    -1.14136857
 h      1.74643779     1.80954548    -0.67107589
 o      2.32702039    -1.04987951     0.39625905
 h      3.17348369    -0.71391547     0.10146759
 c     -2.37869032    -0.44770663    -0.64046626
 h     -2.58768910    -1.33931205    -1.10167618
 h     -3.02954268    -0.35551380     0.28559387
 h     -2.72212467     0.38357372    -1.25823820
 h     -0.14982733     1.38839828     1.79912567
          17

 c      1.19794619    -0.46018241    -0.09457321
 c     -0.01602460    -1.13471254     0.06989669
 c     -1.02467853    -0.12118825    -0.09724763
 c     -0.87650365     1.34420487     1.10058180
 c     -0.50793246     1.07268998    -0.42859779
 c      0.99091530     0.89055061    -0.46136627
 h     -0.10871894    -2.09478948     0.50170938
 h     -1.80539264     1.68594511     1.54490605
 h     -0.68598325     1.89415289    -1.13861621
 h      1.71535351     1.80396612    -0.66511180
 o      2.32213816    -1.04676974     0.40157500
 h      3.22500537    -0.65878944     0.07326072
 c     -2.37798376    -0.44801825    -0.63903246
 h     -2.57998379    -1.30575056    -1.08961641
 h     -3.02019143    -0.34668659     0.29680019
 h     -2.71518893     0.37980945    -1.25136136
 h     -0.11057410     1.41453434     1.81615594
          17

 c      1.19547700    -0.45547546    -0.10086641
 c     -0.02672839    -1.13924866     0.06692929
 c     -1.03019609    -0.13932578    -0.09556439
 c     -0.87557691     1.33107264     1.09783160
 c     -0.50569078     1.08533694    -0.43795080
 c      0.99858007     0.88912205    -0.45455931
 h     -0.05186033    -2.07409417     0.51651132
 h     -1.80916111     1.73485017     1.53604642
 h     -0.65307453     1.91801907    -1.13759554
 h      1.67297338     1.77820116    -0.65332199
 o      2.31818950    -1.04316967     0.40597441
 h      3.25377969    -0.61001253     0.05121514
 c     -2.37817851    -0.44456673    -0.63388736
 h     -2.57544019    -1.31259454    -1.09581607
 h     -3.01185199    -0.34310185     0.29735564
 h     -2.70957267     0.37816233    -1.24898358
 h     -0.05636204     1.43378337     1.84156202
          17

 c      1.19486428    -0.45060124    -0.10636885
 c     -0.03659864    -1.14067137     0.06416194
 c     -1.03753639    -0.15962219    -0.09416251
 c     -0.87431669     1.31699985     1.09403913
 c     -0.49971888     1.10134603    -0.44647136
 c      1.00557874     0.88791353    -0.44774675
 h      0.00056240    -2.07329536     0.53607935
 h     -1.81352530     1.78356511     1.51792222
 h     -0.63424728     1.93714593    -1.13922821
 h      1.62730569     1.73985861    -0.63717375
 o      2.31579687    -1.03869077     0.40913618
 h      3.24993408    -0.57377398     0.04002022
 c     -2.37945478    -0.43810303    -0.62542923
 h     -2.57325615    -1.35356612    -1.11699518
 h     -3.00625668    -0.34486533     0.28859944
 h     -2.70556415     0.37974064    -1.25165441
 h     -0.00305009     1.44453567     1.86239630
          17

 c      1.19586827    -0.44581167    -0.11094371
 c     -0.04498726    -1.13938113     0.06175573
 c     -1.04618587    -0.18046996    -0.09336879
 c     -0.87225437     1.30254971     1.08994880
 c     -0.49038606     1.11924393    -0.45366799
 c      1.01076645     0.88603612    -0.44084434
 h      0.04741797    -2.08988340     0.55913102
 h     -1.81292590     1.82818169     1.48966145
 h     -0.63006524     1.95239177    -1.14422212
 h      1.59062432     1.70303621    -0.61954614
 o      2.31506770    -1.03316101     0.41092389
 h      3.21216201    -0.55278637     0.04142697
 c     -2.38220975    -0.43058095    -0.61502091
 h     -2.56980669    -1.40733454    -1.14217680
 h     -3.00642890    -0.35168403     0.27420104
 h     -2.70292921     0.38417429    -1.25899579
 h      0.03819535     1.44530014     1.87064302
          17

 c      1.19819045    -0.44134912    -0.11446080
 c     -0.05124166    -1.13647105     0.06018668
 c     -1.05566045    -0.20040105    -0.09339916
 c     -0.86918239     1.28821692     1.08581337
 c     -0.47816385     1.13771912    -0.45915599
 c      1.01297003     0.88234963    -0.43371914
 h      0.08704245    -2.11411894     0.58064697
 h     -1.80371325     1.86528284     1.45155392
 h     -0.64028314     1.96446734    -1.15273722
 h      1.57685086     1.68530434    -0.60397580
 o      2.31574547    -1.02659425     0.41134895
 h      3.14546916    -0.54676917     0.05486952
 c     -2.38671700    -0.42367843    -0.60417441
 h     -2.56253961    -1.45466578    -1.16159044
 h     -3.01614180    -0.36299131     0.25935447
 h     -2.70099838     0.38967087    -1.26957743
 h      0.06123749     1.43514006     1.86290545
          17

 c      1.20147415    -0.43750361    -0.11678658
 c     -0.05475820    -1.13308792     0.05994488
 c     -1.06554257    -0.21821362    -0.09433224
 c     -0.86502481     1.27437132     1.08151319
 c     -0.46361178     1.15574163    -0.46270895
 c      1.01171500     0.87651386    -0.42642581
 h      0.11731484    -2.13582467     0.59526483
 h     -1.78451231     1.89245999     1.40502067
 h     -0.66380375     1.97338188    -1.16405724
 h      1.59297508     1.69550613    -0.59193272
 o      2.31705470    -1.01931264     0.41065256
 h      3.06380655    -0.55044220     0.07619062
 c     -2.39309083    -0.41834685    -0.59410865
 h     -2.55077332    -1.48407077    -1.16964551
 h     -3.03863744    -0.37813851     0.24892788
 h     -2.69898712     0.39373659    -1.28125200
 h      0.06372860     1.41368035     1.83901061
          17

 c      1.20531128    -0.43462821    -0.11779089
 c     -0.05511138    -1.13005720     0.06134556
 c     -1.07546674    -0.23302209    -0.09610642
 c     -0.85980014     1.26121921     1.07663442
 c     -0.44738073     1.17259726    -0.46427851
 c      1.00774724     0.86975298    -0.41934760
 h      0.13645960    -2.14810410     0.59937888
 h     -1.75619268     1.90866252     1.35241078
 h     -0.69862527     1.97816808    -1.17645993
 h      1.63282095     1.72460456    -0.58112889
 o      2.31737142    -1.01222792     0.40948411
 h      2.99546343    -0.54905613     0.09490148
 c     -2.40143340    -0.41499987    -0.58555252
 h     -2.53502425    -1.49030227    -1.16413356
 h     -3.07476995    -0.39650459     0.24504244
 h     -2.69636705     0.39410427    -1.29179068
 h      0.04656132     1.38108587     1.80139309
          17

 c      1.20927341    -0.43305880    -0.11738113
 c     -0.05215346    -1.12779657     0.06448655
 c     -1.08507983    -0.24425546    -0.09853889
 c     -0.85368948     1.24877059     1.07047301
 c     -0.43021143     1.18785537    -0.46397485
 c      1.00249003     0.86398490    -0.41297423
 h      0.14352445    -2.14789823     0.59152604
 h     -1.72174137     1.91448228     1.29675647
 h     -0.74185729     1.97711110    -1.18744841
 h      1.68324666     1.75509356    -0.56794107
 o      2.31470678    -1.00670205     0.40875015
 h      2.97538257    -0.52084321     0.09681471
 c     -2.41193708    -0.41374326    -0.57867393
 h     -2.51646095    -1.47244609    -1.14520877
 h     -3.12186853    -0.41738555     0.24593372
 h     -2.69310414     0.38942223    -1.29949199
 h      0.01446994     1.33810466     1.75547035
          17

 c      1.21296932    -0.43298145    -0.11554511
 c     -0.04606058    -1.12632666     0.06925286
 c     -1.09401114    -0.25162233    -0.10135892
 c     -0.84717960     1.23683263     1.06199580
 c     -0.41291509     1.20129497    -0.46201504
 c      0.99730474     0.86069083    -0.40766354
 h      0.13852590    -2.13569968     0.57222846
 h     -1.68598379     1.91230149     1.24147657
 h     -0.78992605     1.96837591    -1.19430727
 h      1.73256206     1.77311877    -0.54995593
 o      2.30920420    -1.00286717     0.40849287
 h      3.00524223    -0.46417809     0.08215292
 c     -2.42482189    -0.41446067    -0.57316777
 h     -2.49669716    -1.43348305    -1.11513098
 h     -3.17453190    -0.43980047     0.24728688
 h     -2.68972443     0.37957584    -1.30357376
 h     -0.02262669     1.28600802     1.71059837
          17

 c      1.21609258    -0.43434711    -0.11236439
 c     -0.03732169    -1.12528180     0.07532278
 c     -1.10187610    -0.25505644    -0.10424780
 c     -0.84109770     1.22508759     1.04991553
 c     -0.39633065     1.21281959    -0.45866542
 c      0.99325837     0.86059288    -0.40358969
 h      0.12247503    -2.11558872     0.54391446
 h     -1.65484786     1.90600249     1.18997911
 h     -0.83898290     1.95069339    -1.19476063
 h      1.77307973     1.77138102    -0.52631800
 o      2.30311579    -0.99935228     0.40786853
 h      3.05326762    -0.40212292     0.06587113
 c     -2.44017592    -0.41672523    -0.56838948
 h     -2.47771028    -1.38143136    -1.07881691
 h     -3.22667280    -0.46249245     0.24467451
 h     -2.68724297     0.36569473    -1.30431791
 h     -0.04995615     1.22600744     1.67978795
          17

 c      1.21841385    -0.43687375    -0.10799825
 c     -0.02667762    -1.12392504     0.08218399
 c     -1.10830965    -0.25466153    -0.10688167
 c     -0.83612557     1.21327372     1.03321139
 c     -0.38125968     1.22238668    -0.45419885
 c      0.99115974     0.86375585    -0.40076913
 h      0.09726868    -2.09544739     0.51080949
 h     -1.63387637     1.89987002     1.14522174
 h     -0.88541395     1.92383126    -1.18751598
 h      1.80060087     1.74770421    -0.49722845
 o      2.29829211    -0.99505326     0.40629999
 h      3.09377398    -0.35404698     0.05903890
 c     -2.45785706    -0.41960712    -0.56341568
 h     -2.46153788    -1.33121931    -1.04475135
 h     -3.27325329    -0.48413894     0.23521440
 h     -2.68698733     0.34989386    -1.30297860
 h     -0.05509351     1.15831077     1.67422912
          17

 c      1.21975601    -0.44010353    -0.10266174
 c     -0.01501577    -1.12128246     0.08921471
 c     -1.11301236    -0.25066748    -0.10897209
 c     -0.83197850     1.20127327     1.01197591
 c     -0.36838358     1.22996184    -0.44887202
 c      0.99157957     0.86973557    -0.39909628
 h      0.06520431    -2.08584782     0.47808671
 h     -1.62624031     1.89677118     1.10939744
 h     -0.92633211     1.88880395    -1.17261166
 h      1.81383403     1.70372714    -0.46352675
 o      2.29572882    -0.98952350     0.40364060
 h      3.11444548    -0.32909919     0.06598039
 c     -2.47752909    -0.42172535    -0.55718014
 h     -2.44945339    -1.30326757    -1.02418400
 h     -3.31113701    -0.50359054     0.21811820
 h     -2.69034093     0.33475314    -1.30143519
 h     -0.03969280     1.08304942     1.69388253
          17

 c      1.22000220    -0.44347479    -0.09660559
 c     -0.00323455    -1.11657766     0.09589070
 c     -1.11579493    -0.24339567    -0.11029421
 c     -0.82762461     1.18903064     0.98747374
 c     -0.35816958     1.23549454    -0.44291697
 c      0.99476973     0.87766496    -0.39838039
 h      0.02812152    -2.09540900     0.44960076
 h     -1.63130097     1.89653639     1.08380656
 h     -0.96000075     1.84788279    -1.15156878
 h      1.81471669     1.64473557    -0.42643813
 o      2.29589973    -0.98271925     0.39997712
 h      3.11103504    -0.33004730     0.08723802
 c     -2.49873034    -0.42213409    -0.54903334
 h     -2.44138159    -1.31190992    -1.02505249
 h     -3.33941448    -0.52002772     0.19473577
 h     -2.69845849     0.32259281    -1.30159977
 h     -0.01839842     1.00293256     1.72715714
          17

 c      1.21913911    -0.44639256    -0.09009527
 c      0.00782280    -1.10982212     0.10200108
 c     -1.11660911    -0.23323664    -0.11069907
 c     -0.82232554     1.17656178     0.96136682
 c     -0.35078462     1.23891417    -0.43654922
 c      1.00049600     0.88628597    -0.39839364
 h     -0.01282752    -2.12419716     0.42558335
 h     -1.64491499     1.89589962     1.06883558
 h     -0.98614206     1.80441546    -1.12734106
 h      1.80968173     1.58025525    -0.38726339
 o      2.29890386    -0.97485972     0.39552425
 h      3.08472401    -0.35531459     0.12108269
 c     -2.52079546    -0.42139017    -0.53941190
 h     -2.43712890    -1.35162825    -1.04465843
 h     -3.35958419    -0.53307280     0.16849287
 h     -2.71201788     0.31470261    -1.30467194
 h     -0.00630167     0.92311586     1.76023950
          17

 c      1.21731060    -0.44830182    -0.08338627
 c      0.01731396    -1.10190661     0.10761234
 c     -1.11555413    -0.22064137    -0.11011495
 c     -0.81603343     1.16398419     0.93522115
 c     -0.34605734     1.24014850    -0.43000534
 c      1.00792186     0.89404632    -0.39894503
 h     -0.05618714    -2.16274070     0.40327490
 h     -1.66132595     1.89014601     1.06400625
 h     -1.00595158     1.76241795    -1.10398981
 h      1.81051411     1.52378980    -0.34674690
 o      2.30432793    -0.96649415     0.39062522
 h      3.04376694    -0.39768657     0.16331104
 c     -2.54278817    -0.42096581    -0.52960864
 h     -2.43757432    -1.40333272    -1.07271789
 h     -3.37546404    -0.54290941     0.14455710
 h     -2.73107220     0.31081120    -1.31049127
 h     -0.01244392     0.84906702     1.78300201
          17

 c      1.21484784    -0.44876023    -0.07669803
 c      0.02437718    -1.09405565     0.11283990
 c     -1.11285429    -0.20611437    -0.10854108
 c     -0.80918864     1.15145282     0.91045061
 c     -0.34353235     1.23917056    -0.42361325
 c      1.01592822     0.89952169    -0.39995108
 h     -0.09954239    -2.19824456     0.37970473
 h     -1.67517503     1.87505199     1.06813351
 h     -1.02156960     1.72588190    -1.08593027
 h      1.83050189     1.48846626    -0.30443915
 o      2.31084871    -0.95875903     0.38580996
 h      3.00921737    -0.44006562     0.20618684
 c     -2.56366465    -0.42200251    -0.52102976
 h     -2.44391455    -1.44950110    -1.09934241
 h     -3.39224252    -0.55024577     0.12879449
 h     -2.75508849     0.30923001    -1.31745172
 h     -0.04023200     0.78529419     1.78958155
          17

 c      1.21224836    -0.44748010    -0.07019714
 c      0.02822919    -1.08729372     0.11770310
 c     -1.10882205    -0.19020031    -0.10604151
 c     -0.80246467     1.13909159     0.88835460
 c     -0.34262388     1.23606429    -0.41787560
 c      1.02404788     0.90214478    -0.40137546
 h     -0.14002786    -2.22044610     0.35335751
 h     -1.68268027     1.84803976     1.07957539
 h     -1.03494339     1.69787515    -1.07673264
 h      1.87369225     1.47872675    -0.25959347
 o      2.31621742    -0.95334754     0.38168583
 h      3.01496937    -0.45615072     0.24027107
 c     -2.58256006    -0.42498802    -0.51473380
 h     -2.45683776    -1.47946807    -1.11807055
 h     -3.41413956    -0.55589579     0.12578648
 h     -2.78315706     0.30765939    -1.32312944
 h     -0.08917842     0.73499129     1.77749568
          17

 c      1.21008422    -0.44431340    -0.06399946
 c      0.02828572    -1.08223335     0.12210930
 c     -1.10382383    -0.17347398    -0.10274781
 c     -0.79663033     1.12699096     0.87005891
 c     -0.34279011     1.23107512    -0.41350370
 c      1.03292120     0.90238975    -0.40305599
 h     -0.17509893    -2.22358237     0.32422022
 h     -1.68213419     1.80856830     1.09650762
 h     -1.04656584     1.67980337    -1.07792990
 h      1.92972275     1.48811796    -0.21337739
 o      2.31949581    -0.95091319     0.37836958
 h      3.07296813    -0.43640961     0.26383498
 c     -2.59905251    -0.43000075    -0.51122600
 h     -2.47637350    -1.48823735    -1.12542754
 h     -3.44160152    -0.56015379     0.13673631
 h     -2.81422772     0.30410520    -1.32517925
 h     -0.15574834     0.69978278     1.74733555
          17

 c      1.20886008    -0.43924862    -0.05816636
 c      0.02425573    -1.07903595     0.12588279
 c     -1.09825680    -0.15653178    -0.09886799
 c     -0.79250348     1.11527158     0.85630909
 c     -0.34361935     1.22459804    -0.41134540
 c      1.04353938     0.90115405    -0.40469805
 h     -0.20300815    -2.20632790     0.29331538
 h     -1.67416763     1.75821656     1.11718762
 h     -1.05499895     1.67132238    -1.08859653
 h      1.98279076     1.50645110    -0.16896828
 o      2.32249474    -0.95024024     0.37550013
 h      3.15142630    -0.40151485     0.28290100
 c     -2.61322159    -0.43692828    -0.51043444
 h     -2.50196700    -1.47479675    -1.12011511
 h     -3.47056438    -0.56256803     0.15902267
 h     -2.84728313     0.29748214    -1.32201000
 h     -0.23312136     0.67900858     1.70366932
          17

 c      1.20892510    -0.43246061    -0.05267865
 c      0.01620600    -1.07739334     0.12879251
 c     -1.09253956    -0.13998611    -0.09468878
 c     -0.79094027     1.10420944     0.84713014
 c     -0.34480801     1.21710965    -0.41219715
 c      1.05649317     0.89925156    -0.40600423
 h     -0.22311092    -2.17171993     0.26232008
 h     -1.66199724     1.70067133     1.14022044
 h     -1.05757447     1.67091056    -1.10599253
 h      2.02071802     1.52563967    -0.12986473
 o      2.32709362    -0.95013083     0.37286100
 h      3.21748578    -0.37178576     0.30109312
 c     -2.62545571    -0.44548850    -0.51183251
 h     -2.53250313    -1.44172955    -1.10285498
 h     -3.49460824    -0.56233534     0.18780973
 h     -2.88145036     0.28785555    -1.31309118
 h     -0.31039238     0.66832844     1.65712666
          17

 c      1.21045326    -0.42433702    -0.04743190
 c      0.00458155    -1.07648795     0.13057357
 c     -1.08710815    -0.12445539    -0.09056388
 c     -0.79275075     1.09434086     0.84159046
 c     -0.34609447     1.20908754    -0.41659223
 c      1.07183188     0.89730725    -0.40675056
 h     -0.23619102    -2.12767349     0.23331625
 h     -1.65145882     1.64148249     1.16482808
 h     -1.05165221     1.67664645    -1.12674750
 h      2.03695932     1.54079287    -0.09884666
 o      2.33414282    -0.95002390     0.37040860
 h      3.25443135    -0.35681997     0.31898345
 c     -2.63620197    -0.45508892    -0.51455753
 h     -2.56626114    -1.39628620    -1.07705759
 h     -3.50778788    -0.55884671     0.21813299
 h     -2.91607780     0.27641194    -1.29896273
 h     -0.37304147     0.65872396     1.62548269
          17

 c      1.21347045    -0.41543899    -0.04226624
 c     -0.00983201    -1.07500811     0.13095684
 c     -1.08240900    -0.11054659    -0.08688950
 c     -0.79833004     1.08623772     0.83834761
 c     -0.34720208     1.20095167    -0.42468123
 c      1.08918659     0.89578540    -0.40680237
 h     -0.24466424    -2.08722936     0.20848316
 h     -1.65003535     1.58705372     1.19093827
 h     -1.03562194     1.68678743    -1.14791445
 h      2.02957417     1.54962622    -0.07774165
 o      2.34378885    -0.94973082     0.36815211
 h      3.25649149    -0.35956973     0.33604162
 c     -2.64581331    -0.46461890    -0.51743841
 h     -2.60097669    -1.35227562    -1.05001896
 h     -3.50623325    -0.55197086     0.24619024
 h     -2.95076124     0.26519204    -1.28102342
 h     -0.40826965     0.64015707     1.62664742
          17

 c      1.21790986    -0.40641280    -0.03700974
 c     -0.02604477    -1.07145201     0.12972259
 c     -1.07888602    -0.09882496    -0.08407428
 c     -0.80720967     1.07986501     0.83711167
 c     -0.34781303     1.19303280    -0.43623377
 c      1.10787763     0.89498509    -0.40612248
 h     -0.25192737    -2.06568444     0.18955280
 h     -1.66399574     1.54251606     1.21865347
 h     -1.00935648     1.70007319    -1.16761267
 h      2.00040872     1.55212496    -0.06731938
 o      2.35573254    -0.94927436     0.36610756
 h      3.22483331    -0.37899642     0.35149429
 c     -2.65446442    -0.47246616    -0.51910166
 h     -2.63440942    -1.32935496    -1.03264631
 h     -3.48855240    -0.54207012     0.26986921
 h     -2.98527583     0.25656907    -1.26113017
 h     -0.41355788     0.61127881     1.66240892
          17

 c      1.22366900    -0.39789301    -0.03151325
 c     -0.04311268    -1.06490745     0.12676826
 c     -1.07696216    -0.08974671    -0.08250904
 c     -0.81841054     1.07456918     0.83897298
 c     -0.34758686     1.18555470    -0.45068609
 c      1.12693210     0.89496872    -0.40479569
 h     -0.26025930    -2.07215503     0.17723379
 h     -1.69467480     1.50959538     1.24703540
 h     -0.97420032     1.71588249    -1.18526540
 h      1.95524239     1.55093139    -0.06694554
 o      2.36917159    -0.94894609     0.36428497
 h      3.16860817    -0.40927373     0.36462781
 c     -2.66208313    -0.47733305    -0.51854320
 h     -2.66538648    -1.34285338    -1.03353753
 h     -3.45576929    -0.52989018     0.28901493
 h     -3.01940244     0.25255074    -1.24108847
 h     -0.39649202     0.58137007     1.71633598
          17

 c      1.23063835    -0.39042665    -0.02566968
 c     -0.06032471    -1.05573598     0.12213663
 c     -1.07701875    -0.08356131    -0.08254070
 c     -0.83119492     1.06979191     0.84514802
 c     -0.34621882     1.17862547    -0.46719586
 c      1.14505303     0.89544712    -0.40306809
 h     -0.26910505    -2.10203813     0.17119193
 h     -1.73743985     1.48656069     1.27345102
 h     -0.93261571     1.73427823    -1.20148047
 h      1.90438001     1.55228450    -0.07401921
 o      2.38246113    -0.94957488     0.36266992
 h      3.11055008    -0.43566927     0.37516184
 c     -2.66838253    -0.47943020    -0.51591811
 h     -2.69384287    -1.38919806    -1.05041149
 h     -3.41118105    -0.51644393     0.30565952
 h     -3.05270190     0.25411190    -1.22216038
 h     -0.36694402     0.56126668     1.76945607
          17

 c      1.23868813    -0.38442458    -0.01942397
 c     -0.07712301    -1.04526557     0.11598718
 c     -1.07937683    -0.08024100    -0.08445770
 c     -0.84520150     1.06532639     0.85618006
 c     -0.34350870     1.17224803    -0.48474639
 c      1.16071347     0.89575443    -0.40134212
 h     -0.27620709    -2.14081032     0.17056145
 h     -1.78451860     1.47015663     1.29449584
 h     -0.88757313     1.75581801    -1.21757485
 h      1.86162482     1.56607542    -0.08398545
 o      2.39312745    -0.95264388     0.36119063
 h      3.08719035    -0.43304131     0.38392827
 c     -2.67300940    -0.48014744    -0.51236649
 h     -2.71964888    -1.44959378    -1.07244191
 h     -3.35994428    -0.50292747     0.32392771
 h     -3.08433940     0.26079598    -1.20470625
 h     -0.33283119     0.55782379     1.80919170
          17

 c      1.24763096    -0.38013671    -0.01277632
 c     -0.09294014    -1.03496323     0.10855743
 c     -1.08427322    -0.07947579    -0.08848298
 c     -0.86021272     1.06115460     0.87190314
 c     -0.33942046     1.16636265    -0.50230842
 c      1.17264798     0.89521605    -0.39999439
 h     -0.27972245    -2.17359743     0.17435146
 h     -1.82853681     1.45740974     1.30745187
 h     -0.84180191     1.78103607    -1.23476437
 h      1.83843518     1.60157940    -0.09259219
 o      2.40008254    -0.95886621     0.35976593
 h      3.11438164    -0.38907858     0.39233947
 c     -2.67566716    -0.48078217    -0.50916313
 h     -2.74229335    -1.50534670    -1.08926290
 h     -3.30787695    -0.49057730     0.34897225
 h     -3.11310018     0.27084131    -1.18814567
 h     -0.29977376     0.57383439     1.82921177
          17

 c      1.25721158    -0.37767059    -0.00576727
 c     -0.10716168    -1.02596727     0.10013488
 c     -1.09182493    -0.08072858    -0.09476790
 c     -0.87599530     1.05729728     0.89163128
 c     -0.33411143     1.16091511    -0.51900967
 c      1.18053684     0.89388728    -0.39906448
 h     -0.27897632    -2.19023481     0.18160087
 h     -1.86438848     1.44636067     1.31107502
 h     -0.79715462     1.80974772    -1.25328822
 h      1.83584725     1.65894127    -0.09968743
 o      2.40514269    -0.96686999     0.35844576
 h      3.16331407    -0.32544104     0.40014300
 c     -2.67624451    -0.48204770    -0.50716586
 h     -2.76120736    -1.54443740    -1.09458565
 h     -3.25936375    -0.48045999     0.38444261
 h     -3.13764097     0.28180903    -1.17130809
 h     -0.27159134     0.60918880     1.82749439
          17

 c      1.26713363    -0.37703697     0.00153909
 c     -0.11917715    -1.01899119     0.09103546
 c     -1.10198690    -0.08332851    -0.10338824
 c     -0.89228228     1.05377346     0.91430676
 c     -0.32790542     1.15591428    -0.53424193
 c      1.18496568     0.89271499    -0.39824365
 h     -0.27423888    -2.18579533     0.19144985
 h     -1.88968249     1.43612721     1.30569350
 h     -0.75441097     1.84059641    -1.27197665
 h      1.84506811     1.72715167    -0.10920205
 o      2.41028181    -0.97504130     0.35733973
 h      3.20335944    -0.26797978     0.40622823
 c     -2.67491497    -0.48419515    -0.50657569
 h     -2.77591579    -1.56084178    -1.08564114
 h     -3.21568087    -0.47337178     0.42959325
 h     -3.15683640     0.29133865    -1.15296246
 h     -0.25037249     0.66158747     1.80542318
          17

 c      1.27707279    -0.37816166     0.00904813
 c     -0.12844801    -1.01431990     0.08157943
 c     -1.11451447    -0.08657603    -0.11434013
 c     -0.90884577     1.05062014     0.93854837
 c     -0.32122228     1.15144230    -0.54767000
 c      1.18673032     0.89283895    -0.39717582
 h     -0.26637605    -2.15996647     0.20323359
 h     -1.90468536     1.42680471     1.29302371
 h     -0.71361764     1.87121111    -1.28857547
 h      1.85571317     1.79187282    -0.12527898
 o      2.41647773    -0.98247689     0.35652271
 h      3.21985922    -0.23109602     0.40993053
 c     -2.67206305    -0.48719167    -0.50695417
 h     -2.78607194    -1.55286845    -1.06214907
 h     -3.17549149    -0.46988889     0.47883146
 h     -3.17006751     0.29772414    -1.13226715
 h     -0.23580105     0.72676789     1.76804406
          17

 c      1.28667466    -0.38086909     0.01661890
 c     -0.13455464    -1.01176957     0.07206116
 c     -1.12894317    -0.08983058    -0.12753741
 c     -0.92561952     1.04790229     0.96265940
 c     -0.31450272     1.14761332    -0.55917490
 c      1.18641643     0.89500139    -0.39562621
 h     -0.25666237    -2.11698317     0.21668234
 h     -1.91217363     1.41938028     1.27588242
 h     -0.67465540     1.89889826    -1.30056923
 h      1.86070333     1.84202805    -0.15006010
 o      2.42405648    -0.98877928     0.35602947
 h      3.20854504    -0.22083888     0.41109512
 c     -2.66808233    -0.49077787    -0.50746365
 h     -2.79156250    -1.52269609    -1.02596154
 h     -3.13687559    -0.47040288     0.52435825
 h     -3.17739713     0.30022653    -1.10902174
 h     -0.22388161     0.79881227     1.72465668
          17

 c      1.29555295    -0.38488153     0.02405889
 c     -0.13721205    -1.01061706     0.06270721
 c     -1.14459617    -0.09256564    -0.14281306
 c     -0.94275607     1.04563786     0.98478603
 c     -0.30815447     1.14451365    -0.56878072
 c      1.18436865     0.89942349    -0.39347029
 h     -0.24672083    -2.06621719     0.23228332
 h     -1.91703622     1.41559231     1.25772872
 h     -0.63766783     1.92144943    -1.30598668
 h      1.85655954     1.87122187    -0.18380262
 o      2.43297335    -0.99385618     0.35586399
 h      3.17107958    -0.23807968     0.40994926
 c     -2.66321751    -0.49438922    -0.50710290
 h     -2.79278128    -1.47740885    -0.98144052
 h     -3.09882124    -0.47508134     0.55930215
 h     -3.17963342     0.29915801    -1.08373004
 h     -0.20661528     0.87149794     1.68761457
          17

 c      1.30329423    -0.38985186     0.03113397
 c     -0.13626245    -1.00963126     0.05363242
 c     -1.16062417    -0.09438583    -0.15992838
 c     -0.96035520     1.04364001     1.00345271
 c     -0.30252215     1.14215460    -0.57659099
 c      1.18076132     0.90588583    -0.39065226
 h     -0.23841632    -2.02193110     0.25169606
 h     -1.92514577     1.41753805     1.24195417
 h     -0.60323472     1.93775211    -1.30390282
 h      1.84251130     1.87712807    -0.22554579
 o      2.44281275    -0.99794871     0.35599426
 h      3.11503215    -0.27802229     0.40718299
 c     -2.65750539    -0.49699362    -0.50480740
 h     -2.79107332    -1.43089472    -0.93614792
 h     -3.06154501    -0.48382342     0.57943426
 h     -3.17828222     0.29577152    -1.05752148
 h     -0.17623751     0.94088374     1.66676198
          17

 c      1.30947940    -0.39541256     0.03759091
 c     -0.13167708    -1.00748603     0.04485484
 c     -1.17606971    -0.09500992    -0.17858448
 c     -0.97795042     1.04152115     1.01817360
 c     -0.29787570     1.14045390    -0.58273362
 c      1.17562961     0.91380419    -0.38717044
 h     -0.23342540    -1.99884336     0.27748539
 h     -1.94116296     1.42687219     1.23104991
 h     -0.57235565     1.94810064    -1.29462165
 h      1.82007045     1.86113171    -0.27357543
 o      2.45254603    -1.00191478     0.35632904
 h      3.05760219    -0.32564620     0.40429249
 c     -2.65080066    -0.49713428    -0.49957232
 h     -2.78892074    -1.40314705    -0.90016982
 h     -3.02624200    -0.49624313     0.58369992
 h     -3.17536926     0.29195693    -1.03195790
 h     -0.13334212     1.00633709     1.66284895
          17

 c      1.31373289    -0.40120733     0.04318836
 c     -0.12359303    -1.00360359     0.03645333
 c     -1.18993278    -0.09423261    -0.19842606
 c     -0.99459170     1.03899280     1.02934908
 c     -0.29441322     1.13924699    -0.58731355
 c      1.16883618     0.92223738    -0.38307658
 h     -0.23240956    -2.00271442     0.31115171
 h     -1.96599713     1.44380167     1.22603486
 h     -0.54633425     1.95421976    -1.27962058
 h      1.79330768     1.82878834    -0.32574223
 o      2.46036679    -1.00750112     0.35670035
 h      3.02798449    -0.35151703     0.40382645
 c     -2.64294196    -0.49376015    -0.49090212
 h     -2.78865680    -1.41002368    -0.88127930
 h     -2.99480851    -0.51169579     0.57440389
 h     -3.17312230     0.28975657    -1.00873631
 h     -0.08824401     1.06810532     1.66886044
          17

 c      1.31580075    -0.40689101     0.04773208
 c     -0.11234450    -0.99859099     0.02874625
 c     -1.20122202    -0.09189450    -0.21903923
 c     -1.00952565     1.03607896     1.03764546
 c     -0.29227500     1.13832451    -0.59039233
 c      1.16000364     0.92987994    -0.37845766
 h     -0.23451636    -2.02554983     0.35087347
 h     -1.99597292     1.46659127     1.22650008
 h     -0.52659408     1.95896047    -1.26125244
 h      1.76936418     1.79044871    -0.37996792
 o      2.46493005    -1.01607388     0.35696443
 h      3.04741209    -0.33242735     0.40778592
 c     -2.63401200    -0.48741990    -0.47936836
 h     -2.79002661    -1.44833458    -0.87882027
 h     -2.96967433    -0.52942851     0.55733718
 h     -3.17350240     0.29071039    -0.98927407
 h     -0.05356526     1.12524592     1.67678247
          17

 c      1.31561431    -0.41213713     0.05110402
 c     -0.09842272    -0.99365865     0.02223038
 c     -1.20900834    -0.08788386    -0.23995490
 c     -1.02252145     1.03303979     1.04360994
 c     -0.29156944     1.13749590    -0.59201618
 c      1.14857150     0.93524852    -0.37337622
 h     -0.23789735    -2.05253472     0.39210571
 h     -2.02470278     1.49210587     1.23116278
 h     -0.51440691     1.96556819    -1.24213026
 h      1.75754544     1.75956735    -0.43514919
 o      2.46721509    -1.02641729     0.35717469
 h      3.09938872    -0.28674951     0.41489023
 c     -2.62436862    -0.47988594    -0.46643074
 h     -2.79035532    -1.49916366    -0.88567999
 h     -2.95355298    -0.54889992     0.54121925
 h     -3.17761598     0.29511240    -0.97420128
 h     -0.03839317     1.17587168     1.68124959
          17

 c      1.31328721    -0.41669745     0.05327405
 c     -0.08239535    -0.98986949     0.01737853
 c     -1.21250051    -0.08215823    -0.26065980
 c     -1.03372672     1.03019632     1.04759055
 c     -0.29240935     1.13667645    -0.59228029
 c      1.13421600     0.93730802    -0.36783805
 h     -0.24058985    -2.07083981     0.42996936
 h     -2.04591007     1.51690619     1.23843896
 h     -0.51054830     1.97655640    -1.22425864
 h      1.76459909     1.74569144    -0.49153096
 o      2.46891209    -1.03648872     0.35745782
 h      3.15522870    -0.24621726     0.42248801
 c     -2.61448516    -0.47276899    -0.45369994
 h     -2.78693672    -1.54354335    -0.89474670
 h     -2.94872058    -0.57000410     0.53522150
 h     -3.18530530     0.30165402    -0.96304278
 h     -0.04708530     1.21799184     1.67971539
          17

 c      1.30906945    -0.42045768     0.05429214
 c     -0.06485063    -0.98786992     0.01452162
 c     -1.21113165    -0.07476361    -0.28060985
 c     -1.04346276     1.02780400     1.04974848
 c     -0.29494148     1.13596889    -0.59138651
 c      1.11739392     0.93613453    -0.36192838
 h     -0.24101537    -2.07276040     0.46072723
 h     -2.05527633     1.53811472     1.24676496
 h     -0.51501989     1.99262220    -1.20829959
 h      1.78867038     1.74685394    -0.54894906
 o      2.47097074    -1.04508285     0.35787591
 h      3.19733097    -0.22896986     0.42874769
 c     -2.60489515    -0.46697664    -0.44230809
 h     -2.77818086    -1.56946079    -0.90154672
 h     -2.95567284    -0.59274475     0.54442833
 h     -3.19527613     0.30787621    -0.95440499
 h     -0.07977715     1.25003563     1.67184150
          17

 c      1.30331799    -0.42343002     0.05426754
 c     -0.04637697    -0.98791452     0.01382495
 c     -1.20463161    -0.06585001    -0.29924655
 c     -1.05214865     1.02598290     1.05005073
 c     -0.29934101     1.13568404    -0.58964439
 c      1.09927424     0.93268701    -0.35595661
 h     -0.23813481    -2.05540347     0.48215776
 h     -2.05111717     1.55384346     1.25472427
 h     -0.52700996     2.01231598    -1.19347880
 h      1.82018972     1.75222972    -0.60489876
 o      2.47370542    -1.05169291     0.35842757
 h      3.21781439    -0.24161924     0.43271249
 c     -2.59618969    -0.46290019    -0.43260562
 h     -2.76352642    -1.57121698    -0.90394795
 h     -2.97206405    -0.61646054     0.56661834
 h     -3.20568047     0.31112486    -0.94655091
 h     -0.13256423     1.27120226     1.65933502
          17

 c      1.29648699    -0.42570058     0.05334400
 c     -0.02755310    -0.98991943     0.01528652
 c     -1.19306928    -0.05568647    -0.31601712
 c     -1.06032946     1.02466384     1.04822040
 c     -0.30576160     1.13627766    -0.58740706
 c      1.08116277     0.92804251    -0.35037347
 h     -0.23154393    -2.02002434     0.49365760
 h     -2.03454686     1.56340973     1.26111118
 h     -0.54512089     2.03273021    -1.17820774
 h      1.84838972     1.75090444    -0.65532471
 o      2.47705967    -1.05620743     0.35907207
 h      3.21453149    -0.28421393     0.43399575
 c     -2.58890948    -0.46065458    -0.42431357
 h     -2.74316475    -1.54764772    -0.90148111
 h     -2.99326030    -0.63952125     0.59409581
 h     -3.21476695     0.30941170    -0.93797600
 h     -0.19700233     1.28188585     1.64639544
          17

 c      1.28911925    -0.42737672     0.05167969
 c     -0.00892745    -0.99345062     0.01871347
 c     -1.17685915    -0.04467382    -0.33039482
 c     -1.06868102     1.02354413     1.04369053
 c     -0.31426380     1.13824572    -0.58498228
 c      1.06411446     0.92300022    -0.34561566
 h     -0.22169600    -1.97212777     0.49658054
 h     -2.00955011     1.56753915     1.26500670
 h     -0.56773468     2.05071115    -1.16096449
 h      1.86544604     1.73625109    -0.69637711
 o      2.48064874    -1.05885946     0.35973433
 h      3.19052751    -0.35123551     0.43275763
 c     -2.58336403    -0.46012097    -0.41689276
 h     -2.71793893    -1.50155209    -0.89515365
 h     -3.01409314    -0.65987105     0.61835702
 h     -3.22134664     0.30190989    -0.92776312
 h     -0.26000171     1.28403871     1.64017963
          17

 c      1.28183031    -0.42855415     0.04943414
 c      0.00902195    -0.99766792     0.02367588
 c     -1.15672961    -0.03334869    -0.34189804
 c     -1.07776208     1.02213176     1.03572913
 c     -0.32474800     1.14203381    -0.58256740
 c      1.04884127     0.91806413    -0.34203192
 h     -0.21027846    -1.92209818     0.49483231
 h     -1.98284427     1.56853482     1.26587905
 h     -0.59335564     2.06392664    -1.14095619
 h      1.86713256     1.70590588    -0.72529095
 o      2.48354640    -1.06041702     0.36028410
 h      3.15749595    -0.42871042     0.43006695
 c     -2.57951621    -0.46083551    -0.40975130
 h     -2.68938737    -1.44054027    -0.88792607
 h     -3.03028124    -0.67576913     0.63323647
 h     -3.22504079     0.28913845    -0.91573153
 h     -0.30695454     1.28054914     1.64936055
          17

 c      1.27528601    -0.42929386     0.04676012
 c      0.02591346    -1.00137668     0.02950859
 c     -1.13365589    -0.02237136    -0.35011021
 c     -1.08743419     1.01998480     1.02391728
 c     -0.33691290     1.14798221    -0.58022603
 c      1.03571601     0.91350734    -0.33986351
 h     -0.20037446    -1.88458605     0.49489376
 h     -1.96278218     1.56999609     1.26361123
 h     -0.62085536     2.07150832    -1.11842704
 h      1.85245376     1.66083427    -0.74064851
 o      2.48395187    -1.06242495     0.36050386
 h      3.14114952    -0.49053278     0.42843865
 c     -2.57698786    -0.46185010    -0.40223591
 h     -2.65969833    -1.37838107    -0.88563996
 h     -3.03899004    -0.68623921     0.63574477
 h     -3.22634274     0.27293327    -0.90244574
 h     -0.32979366     1.27276096     1.67871503
          17

 c      1.27016602    -0.42959235     0.04379646
 c      0.04137959    -1.00347869     0.03552504
 c     -1.10876809    -0.01248868    -0.35470025
 c     -1.09662992     1.01698932     1.00864241
 c     -0.35025503     1.15629724    -0.57789675
 c      1.02475144     0.90938606    -0.33921979
 h     -0.19536877    -1.87322599     0.50332756
 h     -1.95651500     1.57544636     1.25821971
 h     -0.64961695     2.07429573    -1.09468510
 h      1.82372177     1.60502080    -0.74267914
 o      2.47993939    -1.06641301     0.36017358
 h      3.16969891    -0.51136772     0.43058535
 c     -2.57517466    -0.46185316    -0.39364465
 h     -2.63113233    -1.33334412    -0.89685723
 h     -3.03892016    -0.69125875     0.62593477
 h     -3.22649026     0.25620558    -0.88909758
 h     -0.33268305     1.25861605     1.72385466
          17

 c      1.26709178    -0.42936130     0.04065822
 c      0.05485960    -1.00376612     0.04144778
 c     -1.08324868    -0.00446940    -0.35544016
 c     -1.10407708     1.01338591     0.99095848
 c     -0.36411806     1.16703563    -0.57541755
 c      1.01553354     0.90549167    -0.34002103
 h     -0.19629716    -1.89127955     0.52170907
 h     -1.96638360     1.58609356     1.24919994
 h     -0.67957279     2.07470476    -1.07190653
 h      1.78743288     1.54590516    -0.73389213
 o      2.47199500    -1.07186380     0.35933802
 h      3.23436561    -0.49922783     0.43534377
 c     -2.57342146    -0.45995630    -0.38363706
 h     -2.60489911    -1.31837882    -0.92821099
 h     -3.03036131    -0.69184556     0.60684880
 h     -3.22709247     0.24239594    -0.87722219
 h     -0.32712383     1.23462757     1.77369393
          17

 c      1.26653700    -0.42847143     0.03743367
 c      0.06555583    -1.00312588     0.04756012
 c     -1.05823716     0.00097701    -0.35221907
 c     -1.10908287     1.00962612     0.97207220
 c     -0.37778661     1.18009957    -0.57256509
 c      1.00718159     0.90131268    -0.34193790
 h     -0.20061951    -1.92901984     0.54491466
 h     -1.98870102     1.59969211     1.23515322
 h     -0.71107413     2.07612390    -1.05270248
 h      1.75519235     1.49471302    -0.71967659
 o      2.46229101    -1.07715673     0.35821932
 h      3.30116479    -0.48025453     0.43907777
 c     -2.57111240    -0.45655803    -0.37290891
 h     -2.58100834    -1.32991763    -0.97704927
 h     -3.01532730    -0.69010913     0.58470751
 h     -3.22945451     0.23455091    -0.86819548
 h     -0.32395052     1.19872387     1.81694559
          17

 c      1.26874522    -0.42684896     0.03419064
 c      0.07271689    -1.00281527     0.05435412
 c     -1.03475860     0.00328945    -0.34505508
 c     -1.11160413     1.00620149     0.95300670
 c     -0.39061024     1.19525835    -0.56911470
 c      0.99857704     0.89622132    -0.34447568
 h     -0.20431263    -1.97181125     0.56543356
 h     -2.01619418     1.61178923     1.21431848
 h     -0.74452086     2.08173323    -1.03942873
 h      1.74155922     1.46419544    -0.70716688
 o      2.45243579    -1.08128318     0.35697600
 h      3.34620619    -0.47098127     0.43936197
 c     -2.56765410    -0.45285742    -0.36312519
 h     -2.55954433    -1.35266263    -1.03232517
 h     -2.99739738    -0.68912253     0.56839922
 h     -3.23375725     0.23425626    -0.86257592
 h     -0.33015327     1.15095431     1.84552450
          17

 c      1.27365760    -0.42455722     0.03098237
 c      0.07594242    -1.00377618     0.06218929
 c     -1.01367877     0.00214292    -0.33410628
 c     -1.11194534     1.00349677     0.93448833
 c     -0.40212764     1.21219724    -0.56490481
 c      0.98915480     0.89007507    -0.34735921
 h     -0.20422114    -2.00771554     0.57752753
 h     -2.04146576     1.61791295     1.18547755
 h     -0.77980315     2.09306175    -1.03342285
 h      1.75506524     1.46147420    -0.70056756
 o      2.44324715    -1.08385662     0.35568085
 h      3.35890575    -0.47793201     0.43522803
 c     -2.56256963    -0.44981357    -0.35606519
 h     -2.54117836    -1.37216618    -1.08233574
 h     -2.98050811    -0.69216755     0.56665828
 h     -3.23865528     0.24112599    -0.85967145
 h     -0.34909076     1.09295413     1.85492096
          17

 c      1.28087988    -0.42181452     0.02784666
 c      0.07529926    -1.00643859     0.07120600
 c     -0.99568469    -0.00248587    -0.31967763
 c     -1.11052278     1.00172160     0.91692870
 c     -0.41213611     1.23055073    -0.55986958
 c      0.97961185     0.88368502    -0.35084497
 h     -0.19879284    -2.02962956     0.57829993
 h     -2.05904605     1.61494923     1.14845587
 h     -0.81585225     2.10912227    -1.03456241
 h      1.78988035     1.48226890    -0.69737369
 o      2.43507185    -1.08482381     0.35435765
 h      3.33676607    -0.50222795     0.42655954
 c     -2.55569565    -0.44790302    -0.35281875
 h     -2.52674308    -1.37972107    -1.11900888
 h     -2.96668251    -0.70121626     0.58296406
 h     -3.24168141     0.25324452    -0.85771000
 h     -0.38125987     1.02733235     1.84385842
          17

 c      1.28971550    -0.41894444     0.02480177
 c      0.07128583    -1.01076995     0.08135245
 c     -0.98128743    -0.01030846    -0.30222008
 c     -1.10778443     1.00091425     0.90041433
 c     -0.42065782     1.24988315    -0.55402196
 c      0.97142302     0.87838944    -0.35543790
 h     -0.18793301    -2.03490287     0.56734169
 h     -2.06605074     1.60156587     1.10416913
 h     -0.85067567     2.12682055    -1.04144837
 h      1.83117291     1.51539478    -0.69168654
 o      2.42788610    -1.08437495     0.35299695
 h      3.28372981    -0.54108483     0.41384748
 c     -2.54724409    -0.44736427    -0.35346505
 h     -2.51687080    -1.37156974    -1.13812191
 h     -2.95476951    -0.71582993     0.61255183
 h     -3.24014133     0.26814516    -0.85449409
 h     -0.42457481     0.95721570     1.81439348
          17

 c      1.29924509    -0.41628791     0.02184085
 c      0.06472363    -1.01634507     0.09240679
 c     -0.97083912    -0.02078279    -0.28231824
 c     -1.10421407     1.00098946     0.88466824
 c     -0.42783077     1.26964536    -0.54740538
 c      0.96592665     0.87535750    -0.36148075
 h     -0.17277346    -2.02500982     0.54637183
 h     -2.06231611     1.57824586     1.05446988
 h     -0.88187649     2.14227403    -1.05203989
 h      1.86541133     1.55035548    -0.67905514
 o      2.42109375    -1.08305748     0.35154974
 h      3.21341042    -0.58606699     0.39831320
 c     -2.53762020    -0.44833832    -0.35732482
 h     -2.51188305    -1.34748134    -1.13857915
 h     -2.94181349    -0.73373095     0.64530182
 h     -3.23191477     0.28368335    -0.84807902
 h     -0.47418462     0.88570868     1.77259828
          17

 c      1.30842608    -0.41411399     0.01892597
 c      0.05662545    -1.02236729     0.10397366
 c     -0.96455285    -0.03322319    -0.26066794
 c     -1.10031331     1.00181700     0.86904304
 c     -0.43379181     1.28916485    -0.54005296
 c      0.96396248     0.87531495    -0.36904970
 h     -0.15554076    -2.00590702     0.51915783
 h     -2.05054030     1.54727269     1.00193405
 h     -0.90730843     2.15212310    -1.06432974
 h      1.88425033     1.58017295    -0.65769153
 o      2.41312624    -1.08201767     0.34992559
 h      3.15551139    -0.61938082     0.38198679
 c     -2.52718827    -0.45081085    -0.36338735
 h     -2.51178388    -1.31036706    -1.12227347
 h     -2.92524499    -0.75225216     0.67102829
 h     -3.21590442     0.29854127    -0.83719261
 h     -0.52259823     0.81507449     1.72897334
          17

 c      1.31619936    -0.41253426     0.01597756
 c      0.04805207    -1.02769212     0.11549479
 c     -0.96251510    -0.04692586    -0.23804891
 c     -1.09643590     1.00329797     0.85274356
 c     -0.43859939     1.30768820    -0.53197457
 c      0.96589113     0.87855372    -0.37801034
 h     -0.13930250    -1.98829495     0.49127832
 h     -2.03634962     1.51258863     0.94956243
 h     -0.92556370     2.15428351    -1.07680986
 h      1.88405554     1.60114190    -0.62778671
 o      2.40199608    -1.08268466     0.34807752
 h      3.14714854    -0.61928866     0.36647438
 c     -2.51616005    -0.45447260    -0.37049880
 h     -2.51629465    -1.26700868    -1.09485293
 h     -2.90391668    -0.76930213     0.68257466
 h     -3.19216971     0.31240321    -0.82138401
 h     -0.56168144     0.74611124     1.69625043
          17

 c      1.32159700    -0.41143610     0.01286273
 c      0.03994293    -1.03105742     0.12635936
 c     -0.96468771    -0.06127487    -0.21529142
 c     -1.09248856     1.00533586     0.83542032
 c     -0.44220274     1.32445259    -0.52316959
 c      0.97166226     0.88498748    -0.38807990
 h     -0.12712164    -1.98528241     0.46872807
 h     -2.02754656     1.47910855     0.90033536
 h     -0.93622418     2.14816633    -1.08872397
 h      1.86496170     1.61227082    -0.59077929
 o      2.38815915    -1.08507174     0.34612808
 h      3.18739191    -0.58762184     0.35109753
 c     -2.50458173    -0.45859655    -0.37734092
 h     -2.52502530    -1.22906732    -1.06678036
 h     -2.87812693    -0.78366432     0.67653698
 h     -3.16184420     0.32590243    -0.80099296
 h     -0.58706767     0.67933072     1.68291042
          17

 c      1.32386065    -0.41049553     0.00940377
 c      0.03294006    -1.03170867     0.13615234
 c     -0.97090127    -0.07580665    -0.19322756
 c     -1.08792634     1.00773391     0.81766152
 c     -0.44444526     1.33875658    -0.51364905
 c      0.98083048     0.89416397    -0.39886480
 h     -0.12055541    -2.00519194     0.45498101
 h     -2.03138893     1.45107052     0.85671273
 h     -0.93990413     2.13456624    -1.10017052
 h      1.83077788     1.61538323    -0.54893853
 o      2.37430805    -1.08789632     0.34423308
 h      3.23971252    -0.54769198     0.33492548
 c     -2.49234756    -0.46216082    -0.38256138
 h     -2.53787357    -1.21131184    -1.05193195
 h     -2.84939420    -0.79503149     0.65320781
 h     -3.12687524     0.34036761    -0.77700197
 h     -0.60092887     0.61782551     1.68770780
          17

 c      1.32254049    -0.40927310     0.00541180
 c      0.02730666    -1.02997297     0.14482176
 c     -0.98083661    -0.09023206    -0.17262604
 c     -1.08232603     1.01030401     0.80074023
 c     -0.44509618     1.35001969    -0.50345230
 c      0.99252173     0.90522455    -0.40989317
 h     -0.11880796    -2.04463776     0.44906451
 h     -2.05033031     1.43006039     0.82039155
 h     -0.93809920     2.11530261    -1.11205178
 h      1.78964452     1.61591456    -0.50502025
 o      2.36250658    -1.09022750     0.34246638
 h      3.27619793    -0.51716266     0.31819119
 c     -2.47925658    -0.46453716    -0.38545784
 h     -2.55510505    -1.22294881    -1.05991229
 h     -2.82036083    -0.80409678     0.61669144
 h     -3.08961197     0.35735551    -0.75080150
 h     -0.60919196     0.56771910     1.70239836
          17

 c      1.31753461    -0.40732140     0.00072455
 c      0.02300384    -1.02699756     0.15253519
 c     -0.99399382    -0.10443267    -0.15412383
 c     -1.07589223     1.01308918     0.78599595
 c     -0.44390741     1.35783522    -0.49266278
 c      1.00545581     0.91689907    -0.42068412
 h     -0.11966469    -2.09111346     0.44728339
 h     -2.07995155     1.41464221     0.79245624
 h     -0.93281997     2.09259258    -1.12578383
 h      1.75400803     1.62335480    -0.46153344
 o      2.35371278    -1.09167808     0.34084006
 h      3.28436231    -0.50414796     0.30161754
 c     -2.46518145    -0.46618991    -0.38672414
 h     -2.57621711    -1.25850242    -1.08779479
 h     -2.79479820    -0.81279642     0.57505864
 h     -3.05229958     0.37796270    -0.72388696
 h     -0.61719427     0.53549613     1.71819835
          17

 c      1.30908090    -0.40427468    -0.00475948
 c      0.01980952    -1.02400174     0.15944102
 c     -1.00966648    -0.11843641    -0.13816686
 c     -1.06935071     1.01636065     0.77447282
 c     -0.44068732     1.36201804    -0.48143559
 c      1.01830108     0.92780051    -0.43086637
 h     -0.12090152    -2.13127119     0.44607503
 h     -2.11156889     1.40207862     0.77359622
 h     -0.92601785     2.06822399    -1.14270982
 h      1.73664267     1.64826359    -0.41953501
 o      2.34815747    -1.09212604     0.33932101
 h      3.26087306    -0.51116962     0.28594810
 c     -2.45023251    -0.46821672    -0.38807186
 h     -2.59905205    -1.30252394    -1.12401655
 h     -2.77731089    -0.82433068     0.53925479
 h     -3.01659538     0.40204827    -0.69753653
 h     -0.62795141     0.52576172     1.72906573
          17

 c      1.29770857    -0.39991469    -0.01105537
 c      0.01738676    -1.02183998     0.16558071
 c     -1.02694249    -0.13235936    -0.12496520
 c     -1.06355366     1.02046097     0.76682520
 c     -0.43536598     1.36262846    -0.47003230
 c      1.03040990     0.93715985    -0.44022438
 h     -0.12088705    -2.15577560     0.44318286
 h     -2.13653707     1.39019341     0.76413775
 h     -0.91897759     2.04284048    -1.16335943
 h      1.74213222     1.69418036    -0.37842317
 o      2.34552745    -1.09159988     0.33784176
 h      3.20878643    -0.53685342     0.27171407
 c     -2.43482076    -0.47148831    -0.39113927
 h     -2.62062602    -1.34050082    -1.15765627
 h     -2.77207176    -0.84201209     0.51904977
 h     -2.98335145     0.42781576    -0.67261953
 h     -0.64230629     0.54055185     1.73203780
          17

 c      1.28416158    -0.39419623    -0.01808500
 c      0.01532594    -1.02093569     0.17091529
 c     -1.04473412    -0.14632235    -0.11447299
 c     -1.05921525     1.02569458     0.76329404
 c     -0.42801956     1.35994428    -0.45882957
 c      1.04210650     0.94525434    -0.44856241
 h     -0.11860043    -2.16004877     0.43758270
 h     -2.14886733     1.37810426     0.76398350
 h     -0.91200297     2.01576026    -1.18695860
 h      1.76352076     1.75300727    -0.33786391
 o      2.34485711    -1.09038022     0.33633295
 h      3.13975082    -0.57448918     0.25879497
 c     -2.41972643    -0.47650760    -0.39670042
 h     -2.63819190    -1.36321074    -1.18205123
 h     -2.78065479    -0.86683295     0.51715650
 h     -2.95280269     0.45213409    -0.64965174
 h     -0.65936265     0.57929306     1.72698556
          17

 c      1.26931342    -0.38722044    -0.02569433
 c      0.01319594    -1.02132897     0.17536692
 c     -1.06184029    -0.16037480    -0.10640270
 c     -1.05682932     1.03230485     0.76366165
 c     -0.41884746     1.35437922    -0.44827242
 c      1.05408331     0.95289692    -0.45560452
 h     -0.11354111    -2.14381541     0.42921236
 h     -2.14603512     1.36616008     0.77257235
 h     -0.90458843     1.98545317    -1.21155227
 h      1.78937920     1.81116835    -0.29909405
 o      2.34419709    -1.08928061     0.33480359
 h      3.07993790    -0.60804127     0.24534648
 c     -2.40608862    -0.48362591    -0.40455038
 h     -2.64966395    -1.36619446    -1.19430956
 h     -2.80090619    -0.89619536     0.52754112
 h     -2.92500189     0.47141117    -0.62901610
 h     -0.67663870     0.63882170     1.71687264
          17

 c      1.25408694    -0.37916675    -0.03368716
 c      0.01060736    -1.02269296     0.17883248
 c     -1.07704799    -0.17445666    -0.10027358
 c     -1.05665176     1.04047978     0.76720980
 c     -0.40812890     1.34638401    -0.43878413
 c      1.06680792     0.96078610    -0.46105616
 h     -0.10571362    -2.11108003     0.41889006
 h     -2.12917841     1.35568802     0.78886442
 h     -0.89591856     1.95032314    -1.23467494
 h      1.81072547     1.85720717    -0.26416147
 o      2.34091479    -1.08956369     0.33340733
 h      3.06600787    -0.61426169     0.22708375
 c     -2.39518310    -0.49306921    -0.41396084
 h     -2.65375013    -1.34861534    -1.19433999
 h     -2.82827360    -0.92553636     0.54019822
 h     -2.90020531     0.48254087    -0.61115126
 h     -0.69009072     0.71365279     1.70827741
          17

 c      1.23938295    -0.37022304    -0.04186060
 c      0.00727599    -1.02430118     0.18116973
 c     -1.08927271    -0.18840167    -0.09548994
 c     -1.05863711     1.05029793     0.77282870
 c     -0.39618476     1.33637207    -0.43068011
 c      1.08038424     0.96929537    -0.46468470
 h     -0.09566622    -2.07068690     0.40839450
 h     -2.10333987     1.34880109     0.81136808
 h     -0.88537780     1.90934938    -1.25417311
 h      1.82261099     1.88418351    -0.23491820
 o      2.33427334    -1.09136683     0.33217037
 h      3.10492639    -0.58854202     0.20200698
 c     -2.38810369    -0.50480181    -0.42410073
 h     -2.65017390    -1.31303409    -1.18471679
 h     -2.85797572    -0.95071002     0.54645129
 h     -2.87905897     0.48361639    -0.59661131
 h     -0.69466896     0.79723499     1.71048740
          17

 c      1.22602214    -0.36056672    -0.05002174
 c      0.00307326    -1.02505684     0.18219156
 c     -1.09771572    -0.20196957    -0.09144170
 c     -1.06228523     1.06159763     0.77947035
 c     -0.38335250     1.32468232    -0.42412135
 c      1.09462637     0.97850372    -0.46634639
 h     -0.08440380    -2.03617183     0.40039367
 h     -2.07736612     1.34817413     0.83829552
 h     -0.87287135     1.86240241    -1.26884748
 h      1.82337197     1.88922080    -0.21259285
 o      2.32615778    -1.09324616     0.33074359
 h      3.16282756    -0.55236005     0.17449911
 c     -2.38549859    -0.51838604    -0.43408254
 h     -2.64014340    -1.26621266    -1.17160378
 h     -2.88625373    -0.96911764     0.54091667
 h     -2.86260794     0.47434449    -0.58602887
 h     -0.68627794     0.88436416     1.73076915
          17

 c      1.21470468    -0.35038661    -0.05798544
 c     -0.00196805    -1.02384398     0.18173233
 c     -1.10199678    -0.21488481    -0.08760686
 c     -1.06657419     1.07396853     0.78674917
 c     -0.36997315     1.31157298    -0.41910498
 c      1.10914115     0.98823084    -0.46598597
 h     -0.07289653    -2.02187368     0.39758457
 h     -2.06199685     1.35644414     0.86788664
 h     -0.85893912     1.81027489    -1.27878978
 h      1.81399640     1.87295145    -0.19762453
 o      2.31829429    -1.09394394     0.32874895
 h      3.20912912    -0.52477097     0.14969109
 c     -2.38741626    -0.53290768    -0.44279455
 h     -2.62682888    -1.22001328    -1.16611779
 h     -2.91069320    -0.97981056     0.52128993
 h     -2.85219569     0.45619259    -0.58004492
 h     -0.66449051     0.97258969     1.76785045
          17

 c      1.20598739    -0.33989700    -0.06557231
 c     -0.00769002    -1.02028454     0.17980453
 c     -1.10221612    -0.22684948    -0.08362019
 c     -1.07033790     1.08703443     0.79500472
 c     -0.35638480     1.29723749    -0.41547335
 c      1.12334053     0.99800594    -0.46365404
 h     -0.06134870    -2.03424129     0.40085314
 h     -2.06491019     1.37495169     0.89860224
 h     -0.84471200     1.75451067    -1.28538693
 h      1.79826184     1.83980482    -0.18937017
 o      2.31147167    -1.09285147     0.32595310
 h      3.22891229    -0.51473885     0.13059570
 c     -2.39335226    -0.54718899    -0.44895500
 h     -2.61461664    -1.18905691    -1.18299456
 h     -2.93024788    -0.98334629     0.48780864
 h     -2.84929045     0.43228269    -0.57923940
 h     -0.63305669     1.06065829     1.81166350
          17

 c      1.20027289    -0.32934269    -0.07260809
 c     -0.01379676    -1.01519605     0.17669443
 c     -1.09892571    -0.23753231    -0.07928612
 c     -1.07290829     1.10075022     0.80479892
 c     -0.34292131     1.28183844    -0.41294170
 c      1.13639291     1.00698996    -0.45955306
 h     -0.04921548    -2.06656137     0.40816617
 h     -2.08556994     1.40248685     0.92881616
 h     -0.83170967     1.69706642    -1.29096255
 h      1.78344886     1.79892985    -0.18559093
 o      2.30590233    -1.08976204     0.32223896
 h      3.21722257    -0.52499397     0.11854222
 c     -2.40258382    -0.56054278    -0.45189323
 h     -2.60577942    -1.18156107    -1.23149136
 h     -2.94542495    -0.98181313     0.44326201
 h     -2.85522520     0.40692290    -0.58407620
 h     -0.59755503     1.14652890     1.84992638
          17

 c      1.19779570    -0.31901619    -0.07891839
 c     -0.01978461    -1.01010187     0.17285326
 c     -1.09304242    -0.24656429    -0.07454829
 c     -1.07429176     1.11539608     0.81649556
 c     -0.32992551     1.26555196    -0.41115849
 c      1.14723078     1.01400341    -0.45406269
 h     -0.03606049    -2.10462532     0.41580690
 h     -2.11569847     1.43549460     0.95652177
 h     -0.82144826     1.63985006    -1.29803835
 h      1.78031019     1.76399092    -0.18225079
 o      2.30144456    -1.08472571     0.31758052
 h      3.17556027    -0.55434791     0.11358022
 c     -2.41444605    -0.57329458    -0.45249433
 h     -2.59806031    -1.19199716    -1.30506255
 h     -2.95877200    -0.97907276     0.39355392
 h     -2.87076806     0.38449193    -0.59485588
 h     -0.56303940     1.22727352     1.87348362
          17

 c      1.19860712    -0.30928884    -0.08432133
 c     -0.02493603    -1.00646892     0.16872240
 c     -1.08573882    -0.25355933    -0.06944393
 c     -1.07481341     1.13136416     0.83012002
 c     -0.31778379     1.24860588    -0.40979629
 c      1.15488725     1.01798390    -0.44761268
 h     -0.02204145    -2.13534767     0.42030612
 h     -2.14469349     1.46966567     0.97968419
 h     -0.81490703     1.58428676    -1.30834791
 h      1.79916387     1.74803916    -0.17514388
 o      2.29752468    -1.07808926     0.31207243
 h      3.11316715    -0.59707080     0.11400652
 c     -2.42816792    -0.58606184    -0.45282286
 h     -2.58763698    -1.20793713    -1.38632004
 h     -2.97520752    -0.98079220     0.34780331
 h     -2.89552626     0.36771880    -0.61158933
 h     -0.53310264     1.29985821     1.87760660
          17

 c      1.20257241    -0.30062699    -0.08862653
 c     -0.02841982    -1.00534331     0.16464217
 c     -1.07829151    -0.25815677    -0.06405304
 c     -1.07477234     1.14897055     0.84535862
 c     -0.30696252     1.23129247    -0.40863556
 c      1.15919591     1.01882265    -0.44038304
 h     -0.00775975    -2.15047809     0.41932806
 h     -2.16408617     1.50134719     0.99678886
 h     -0.81209567     1.53113617    -1.32204139
 h      1.84171315     1.75390806    -0.16354004
 o      2.29278244    -1.07069188     0.30602980
 h      3.05275146    -0.63986673     0.11479720
 c     -2.44280010    -0.59895101    -0.45495803
 h     -2.57239647    -1.21958049    -1.45890665
 h     -3.00073723    -0.99318473     0.31588707
 h     -2.92758510     0.35643016    -0.63373895
 h     -0.50973967     1.36174357     1.86148887
          17

 c      1.20939085    -0.29355177    -0.09165028
 c     -0.02945715    -1.00727286     0.16082709
 c     -1.07187949    -0.26008139    -0.05844874
 c     -1.07433963     1.16836082     0.86158502
 c     -0.29800364     1.21394885    -0.40759141
 c      1.16101167     1.01753064    -0.43221994
 h      0.00604187    -2.14673397     0.41173575
 h     -2.16902831     1.52810766     1.00708512
 h     -0.81202093     1.48066244    -1.33759418
 h      1.89834614     1.77225089    -0.15116195
 o      2.28501833    -1.06386430     0.30003527
 h      3.03146360    -0.66217275     0.10695782
 c     -2.45758851    -0.61166682    -0.46013845
 h     -2.55213583    -1.22196594    -1.51221027
 h     -3.03842421    -1.01985988     0.30261420
 h     -2.96383335     0.34786457    -0.66003937
 h     -0.49325103     1.41127098     1.82777995
          17

 c      1.21862850    -0.28853462    -0.09324957
 c     -0.02750510    -1.01226869     0.15735429
 c     -1.06738414    -0.25921257    -0.05266021
 c     -1.07360482     1.18946339     0.87786650
 c     -0.29146179     1.19691905    -0.40667125
 c      1.16156325     1.01545342    -0.42291068
 h      0.01871299    -2.12537731     0.39749136
 h     -2.15828326     1.54882268     1.01058173
 h     -0.81309930     1.43300807    -1.35249264
 h      1.95536291     1.79041776    -0.14277407
 o      2.27333596    -1.05824503     0.29443317
 h      3.06717256    -0.65550180     0.08578642
 c     -2.47233778    -0.62397467    -0.46846767
 h     -2.52769362    -1.21365436    -1.54084682
 h     -3.08486612    -1.05927186     0.30373884
 h     -3.00081878     0.33820895    -0.68863155
 h     -0.48185257     1.44804717     1.78262575
          17

 c      1.22973568    -0.28588450    -0.09335990
 c     -0.02239279    -1.01972897     0.15414987
 c     -1.06526498    -0.25564024    -0.04665553
 c     -1.07264372     1.21195367     0.89297201
 c     -0.28781263     1.18051723    -0.40590318
 c      1.16184175     1.01363294    -0.41238896
 h      0.02987774    -2.09246554     0.37767661
 h     -2.13410108     1.56370771     1.00797646
 h     -0.81374770     1.38852261    -1.36424022
 h      2.00169276     1.79933017    -0.14149683
 o      2.25993459    -1.05301434     0.28885021
 h      3.13030485    -0.63602165     0.05867670
 c     -2.48726652    -0.63583179    -0.47927174
 h     -2.50034391    -1.19550741    -1.54345639
 h     -3.13204588    -1.10601000     0.30935211
 h     -3.03558314     0.32416353    -0.71743285
 h     -0.47111144     1.47333112     1.73578368
          17

 c      1.24204666    -0.28568007    -0.09201566
 c     -0.01435135    -1.02838573     0.15099007
 c     -1.06555166    -0.24967813    -0.04034565
 c     -1.07149093     1.23525897     0.90550218
 c     -0.28737203     1.16500331    -0.40527790
 c      1.16243625     1.01265706    -0.40073254
 h      0.03958075    -2.05942686     0.35453875
 h     -2.10233855     1.57442391     1.00057190
 h     -0.81285939     1.34790661    -1.37119380
 h      2.03057601     1.79454011    -0.14852939
 o      2.24745081    -1.04740060     0.28285694
 h      3.18598794    -0.62051180     0.03455946
 c     -2.50260555    -0.64722503    -0.49159397
 h     -2.47147601    -1.17033429    -1.52249667
 h     -3.17192301    -1.15404770     0.30992625
 h     -3.06617438     0.30387404    -0.74452886
 h     -0.45419538     1.48993684     1.69932201
          17

 c      1.25477676    -0.28774147    -0.08935323
 c     -0.00393763    -1.03647718     0.14755838
 c     -1.06794268    -0.24182227    -0.03360518
 c     -1.06990743     1.25868847     0.91429512
 c     -0.29024413     1.15057935    -0.40471778
 c      1.16356564     1.01269882    -0.38810174
 h      0.04827070    -2.04164824     0.33104699
 h     -2.07225956     1.58405343     0.99011627
 h     -0.81005991     1.31218770    -1.37302478
 h      2.03907710     1.77529504    -0.16368936
 o      2.23759172    -1.04126882     0.27631730
 h      3.21563880    -0.61676462     0.01821772
 c     -2.51838734    -0.65800933    -0.50432689
 h     -2.44223557    -1.14324067    -1.48526956
 h     -3.19894452    -1.19868499     0.29917173
 h     -3.09186188     0.27727077    -0.76847468
 h     -0.42481549     1.50082659     1.68307250
          17

 c      1.26703548    -0.29163201    -0.08560064
 c      0.00812135    -1.04242989     0.14359880
 c     -1.07195741    -0.23267118    -0.02630059
 c     -1.06711343     1.28167869     0.91895150
 c     -0.29630259     1.13740308    -0.40407038
 c      1.16510273     1.01355419    -0.37470315
 h      0.05639244    -2.05150070     0.30938530
 h     -2.05445408     1.59641357     0.97848037
 h     -0.80575657     1.28260389    -1.37081545
 h      2.02778241     1.74398177    -0.18582245
 o      2.23140727    -1.03489790     0.26930878
 h      3.21248144    -0.62693654     0.01143212
 c     -2.53446459    -0.66783302    -0.51609537
 h     -2.41283110    -1.12207323    -1.44528913
 h     -3.21033322    -1.23699358     0.27419369
 h     -3.11315824     0.24603563    -0.78850431
 h     -0.38244177     1.50700390     1.68873414
          17

 c      1.27787344    -0.29670613    -0.08104867
 c      0.02108380    -1.04576851     0.13907248
 c     -1.07707258    -0.22284416    -0.01831405
 c     -1.06207836     1.30395624     0.91990441
 c     -0.30520822     1.12560691    -0.40312523
 c      1.16653374     1.01463801    -0.36078313
 h      0.06385399    -2.08865980     0.28938297
 h     -2.05570022     1.61434104     0.96723286
 h     -0.80099947     1.26045425    -1.36682067
 h      2.00138604     1.70641163    -0.21299310
 o      2.22954512    -1.02879422     0.26203456
 h      3.17702705    -0.65014666     0.01415781
 c     -2.55059787    -0.67621351    -0.52536774
 h     -2.38177316    -1.11623129    -1.42041902
 h     -3.20577646    -1.26781282     0.23509344
 h     -3.13168584     0.21330450    -0.80466107
 h     -0.33395462     1.50738208     1.70939307
          17

 c      1.28637707    -0.30222500    -0.07599869
 c      0.03424930    -1.04717759     0.13412249
 c     -1.08280285    -0.21292831    -0.00956017
 c     -1.05430491     1.32551705     0.91796656
 c     -0.31646544     1.11530974    -0.40166223
 c      1.16689098     1.01497958    -0.34662045
 h      0.07016907    -2.13999412     0.26912159
 h     -2.07396674     1.63803193     0.95741575
 h     -0.79714514     1.24693131    -1.36385489
 h      1.96968510     1.67238777    -0.24275658
 o      2.23215126    -1.02363189     0.25480490
 h      3.11762758    -0.68261101     0.02440076
 c     -2.56639246    -0.68288460    -0.53129204
 h     -2.34683436    -1.13163478    -1.42289191
 h     -3.18741019    -1.29198310     0.18500466
 h     -3.14982704     0.18305641    -0.81779019
 h     -0.28927341     1.50071080     1.73504096
          17

 c      1.29181635    -0.30752006    -0.07069526
 c      0.04694269    -1.04769966     0.12892059
 c     -1.08873841    -0.20345929    -0.00000187
 c     -1.04412641     1.34649281     0.91392102
 c     -0.32951143     1.10662144    -0.39953370
 c      1.16487459     1.01338380    -0.33247074
 h      0.07502350    -2.18922304     0.24682074
 h     -2.09950334     1.66531608     0.94964999
 h     -0.79536095     1.24292795    -1.36433245
 h      1.94641405     1.65445351    -0.27300801
 o      2.23839083    -1.02030045     0.24809659
 h      3.05643355    -0.71566817     0.03670137
 c     -2.58102712    -0.68809352    -0.53463117
 h     -2.30847536    -1.16534322    -1.44866055
 h     -3.16013632    -1.31301135     0.13044906
 h     -3.17004668     0.15905634    -0.82925237
 h     -0.25664279     1.48685073     1.75730071
          17

 c      1.29381251    -0.31214363    -0.06527725
 c      0.05851509    -1.04813734     0.12359332
 c     -1.09456603    -0.19490742     0.01033101
 c     -1.03234416     1.36699846     0.90838831
 c     -0.34381511     1.09963973    -0.39675330
 c      1.15949682     1.00901672    -0.31847570
 h      0.07846622    -2.22404257     0.22170639
 h     -2.12072605     1.69340185     0.94430078
 h     -0.79613596     1.24884059    -1.36923073
 h      1.94186373     1.66170822    -0.30322148
 o      2.24606069    -1.01992412     0.24260216
 h      3.03371759    -0.73446824     0.04096137
 c     -2.59325585    -0.69223770    -0.53732008
 h     -2.27086735    -1.20786079    -1.48261883
 h     -3.13140544    -1.33751646     0.08088111
 h     -3.19390841     0.14341943    -0.84029152
 h     -0.24095846     1.46677020     1.77083910
          17

 c      1.29244289    -0.31592133    -0.05978170
 c      0.06835810    -1.04893438     0.11822471
 c     -1.10007424    -0.18766024     0.02133272
 c     -1.01983207     1.38705549     0.90183130
 c     -0.35893588     1.09444739    -0.39353924
 c      1.15087308     1.00211351    -0.30469807
 h      0.08076258    -2.23756466     0.19387709
 h     -2.12872187     1.72016211     0.94153897
 h     -0.79908243     1.26442060    -1.37753452
 h      1.95357233     1.69206125    -0.33412790
 o      2.25349101    -1.02316225     0.23875288
 h      3.07674555    -0.72911884     0.03018241
 c     -2.60191871    -0.69540546    -0.54122429
 h     -2.23900256    -1.24946481    -1.51084444
 h     -3.10879771    -1.37328802     0.04560850
 h     -3.22127021     0.13555492    -0.85134031
 h     -0.24388063     1.44211333     1.77322039
          17

 c      1.28822564    -0.31892095    -0.05417692
 c      0.07592118    -1.05022768     0.11287053
 c     -1.10514111    -0.18200515     0.03282607
 c     -1.00738175     1.40659322     0.89456450
 c     -0.37451325     1.09110912    -0.39027777
 c      1.14000614     0.99385569    -0.29128828
 h      0.08221118    -2.22763618     0.16397139
 h     -2.11864066     1.74450158     0.94136280
 h     -0.80316101     1.28874488    -1.38655765
 h      1.96876978     1.73382838    -0.36567695
 o      2.26225833    -1.02934230     0.23607770
 h      3.15696117    -0.70902377     0.01104644
 c     -2.60652075    -0.69763958    -0.54731326
 h     -2.21643667    -1.28316765    -1.52525685
 h     -3.09549284    -1.42353921     0.02838816
 h     -3.25027765     0.13241261    -0.86179963
 h     -0.26419169     1.41480051     1.76469807
          17

 c      1.28202514    -0.32143105    -0.04836920
 c      0.08074999    -1.05186342     0.10756812
 c     -1.10971531    -0.17812352     0.04457321
 c     -0.99568248     1.42548031     0.88672692
 c     -0.39021741     1.08966138    -0.38742727
 c      1.12792596     0.98561454    -0.27852258
 h      0.08301293    -2.19646893     0.13292414
 h     -2.08967893     1.76635104     0.94362735
 h     -0.80715925     1.32033718    -1.39294446
 h      1.97459453     1.77416229    -0.39638265
 o      2.27448040    -1.03741034     0.23388436
 h      3.23334545    -0.68760311    -0.00693745
 c     -2.60735568    -0.69941151    -0.55552537
 h     -2.20489909    -1.30475045    -1.52278453
 h     -3.08850883    -1.48270776     0.02528690
 h     -3.27811451     0.12985210    -0.87042930
 h     -0.29789871     1.38666096     1.74837759
          17

 c      1.27489653    -0.32390334    -0.04221387
 c      0.08252258    -1.05333011     0.10234541
 c     -1.11380277    -0.17609799     0.05628860
 c     -0.98529452     1.44355467     0.87824558
 c     -0.40570737     1.09009534    -0.38541447
 c      1.11527766     0.97847773    -0.26671528
 h      0.08318234    -2.15117828     0.10176682
 h     -2.04509544     1.78673317     0.94809748
 h     -0.81014572     1.35740106    -1.39376570
 h      1.96312692     1.80385326    -0.42416633
 o      2.29093134    -1.04656537     0.23172235
 h      3.28332156    -0.67224922    -0.01876382
 c     -2.60510682    -0.70149301    -0.56519630
 h     -2.20453323    -1.31226357    -1.50390207
 h     -3.08226340    -1.53993399     0.02879683
 h     -3.30192204     0.12408851    -0.87593321
 h     -0.33837579     1.35899240     1.73041576
          17

 c      1.26791328    -0.32683116    -0.03555035
 c      0.08106512    -1.05367836     0.09723987
 c     -1.11745821    -0.17592650     0.06765263
 c     -0.97651679     1.46063589     0.86888602
 c     -0.42061464     1.09234011    -0.38455933
 c      1.10234817     0.97313819    -0.25614236
 h      0.08249940    -2.10451488     0.07133751
 h     -1.99254414     1.80800419     0.95455183
 h     -0.81174564     1.39808547    -1.38730172
 h      1.93125836     1.81782863    -0.44711109
 o      2.31140993    -1.05620559     0.22932534
 h      3.29839207    -0.66596710    -0.02268189
 c     -2.60046053    -0.70451393    -0.57546018
 h     -2.21393638    -1.30601067    -1.47218521
 h     -3.07236966    -1.58515663     0.03249004
 h     -3.31948275     0.11257802    -0.87736198
 h     -0.37746835     1.33213541     1.71911626
          17

 c      1.26203290    -0.33061930    -0.02824024
 c      0.07634973    -1.05166678     0.09232764
 c     -1.12077914    -0.17753104     0.07832342
 c     -0.96916601     1.47650233     0.85851297
 c     -0.43455043     1.09624842    -0.38503963
 c      1.08917533     0.96988312    -0.24700049
 h      0.08054827    -2.07308384     0.04190338
 h     -1.94373895     1.83399881     0.96295173
 h     -0.81222879     1.44073472    -1.37344366
 h      1.87958144     1.81458809    -0.46383942
 o      2.33519286    -1.06587256     0.22654533
 h      3.27825466    -0.66919409    -0.01876850
 c     -2.59400910    -0.70869767    -0.58531334
 h     -2.22980916    -1.28918149    -1.43495676
 h     -3.05666404    -1.61191781     0.03255149
 h     -3.32962161     0.09438012    -0.87427957
 h     -0.40834976     1.30558676     1.72152324
          17

 c      1.25801937    -0.33548872    -0.02019440
 c      0.06847647    -1.04644176     0.08772310
 c     -1.12390293    -0.18076102     0.08794893
 c     -0.96258630     1.49087212     0.84747273
 c     -0.44712641     1.10159074    -0.38688768
 c      1.07559300     0.96855409    -0.23937574
 h      0.07684897    -2.06943343     0.01316967
 h     -1.91111975     1.86918699     0.97349352
 h     -0.81245826     1.48409032    -1.35376398
 h      1.81202608     1.79621652    -0.47383214
 o      2.36111066    -1.07531139     0.22336842
 h      3.23047136    -0.67948965    -0.00893337
 c     -2.58629504    -0.71378702    -0.59351404
 h     -2.24656804    -1.26863958    -1.40420174
 h     -3.03479327    -1.61750368     0.02751606
 h     -3.33242282     0.07024243    -0.86678734
 h     -0.42867643     1.27909750     1.73872772
          17

 c      1.25640223    -0.34144823    -0.01138419
 c      0.05766802    -1.03837000     0.08350443
 c     -1.12700545    -0.18539219     0.09617967
 c     -0.95623203     1.50353092     0.83671981
 c     -0.45798874     1.10805790    -0.39001353
 c      1.06119942     0.96846347    -0.23320196
 h      0.07093011    -2.09232103    -0.01481492
 h     -1.90078611     1.91610945     0.98607675
 h     -0.81371713     1.52740996    -1.33123938
 h      1.73636355     1.76933048    -0.47795242
 o      2.38728652    -1.08466411     0.22000809
 h      3.17513735    -0.68877774     0.00171056
 c     -2.57776770    -0.71916387    -0.59868549
 h     -2.25722544    -1.25384459    -1.39495811
 h     -3.00772845    -1.60253912     0.01782752
 h     -3.32932361     0.04254635    -0.85548077
 h     -0.44069395     1.25376068     1.76478653
          17

 c      1.25744380    -0.34833220    -0.00184228
 c      0.04428911    -1.02890890     0.07965222
 c     -1.13029691    -0.19113106     0.10268397
 c     -0.95028289     1.51455611     0.82754164
 c     -0.46686662     1.11528544    -0.39424615
 c      1.04533070     0.96834801    -0.22821822
 h      0.06227595    -2.12811519    -0.04092494
 h     -1.90796508     1.97291455     0.99941448
 h     -0.81740422     1.57039715    -1.30953912
 h      1.66455250     1.74606883    -0.47904304
 o      2.41099725    -1.09467646     0.21697890
 h      3.14749169    -0.68027182     0.00374645
 c     -2.56849903    -0.72429803    -0.59999774
 h     -2.25705447    -1.25123005    -1.41733117
 h     -2.97763366    -1.57104864     0.00581610
 h     -3.32299916     0.01504973    -0.84135570
 h     -0.44840525     1.23175678     1.79058790
          17

 c      1.26111268    -0.35587542     0.00833940
 c      0.02886198    -1.01970286     0.07609107
 c     -1.13401426    -0.19762383     0.10716644
 c     -0.94548860     1.52431724     0.82113959
 c     -0.47363695     1.12291053    -0.39938464
 c      1.02728175     0.96665117    -0.22402124
 h      0.05033893    -2.16114723    -0.06346926
 h     -1.92119422     2.03414140     1.01113731
 h     -0.82461105     1.61284159    -1.29191637
 h      1.61003825     1.74159600    -0.48142495
 o      2.43035555    -1.10600268     0.21467211
 h      3.17163219    -0.63981903    -0.00971781
 c     -2.55792042    -0.72913890    -0.59799526
 h     -2.24725825    -1.25828101    -1.46730425
 h     -2.94803224    -1.53101692    -0.00393141
 h     -3.31674686    -0.00786424    -0.82562133
 h     -0.45512813     1.21532601     1.80815813
          17

 c      1.26710616    -0.36380055     0.01901987
 c      0.01205754    -1.01200603     0.07275727
 c     -1.13841244    -0.20446932     0.10938384
 c     -0.94262090     1.53326505     0.81831288
 c     -0.47838692     1.13064882    -0.40524036
 c      1.00696316     0.96243060    -0.22034676
 h      0.03462469    -2.18028654    -0.08099505
 h     -1.92950543     2.09362464     1.01888796
 h     -0.83569993     1.65407214    -1.28011238
 h      1.57988601     1.76426412    -0.48767312
 o      2.44648839    -1.11776912     0.21268646
 h      3.22589332    -0.57880053    -0.03242197
 c     -2.54509370    -0.73375962    -0.59437757
 h     -2.23319443    -1.26652151    -1.52976855
 h     -2.92375241    -1.49423113    -0.00458264
 h     -3.31316627    -0.02260290    -0.80935968
 h     -0.46270554     1.20603172     1.81263680
          17

 c      1.27492393    -0.37188284     0.03002891
 c     -0.00533613    -1.00659713     0.06963190
 c     -1.14374318    -0.21123597     0.10915428
 c     -0.94217748     1.54176926     0.81931636
 c     -0.48143476     1.13835053    -0.41164200
 c      0.98534629     0.95609736    -0.21733377
 h      0.01474604    -2.17990407    -0.09262320
 h     -1.92585351     2.14646495     1.02113970
 h     -0.85009662     1.69258477    -1.27391170
 h      1.56951369     1.80721339    -0.49552900
 o      2.46133297    -1.12848724     0.21038804
 h      3.27705975    -0.51918444    -0.05403885
 c     -2.52931987    -0.73794651    -0.59097160
 h     -2.22010629    -1.26849682    -1.58891156
 h     -2.90949271    -1.47268548     0.01064619
 h     -3.31270751    -0.02784040    -0.79312473
 h     -0.47154032     1.20445562     1.80265929
          17

 c      1.28394295    -0.37994962     0.04117912
 c     -0.02247869    -1.00384134     0.06675052
 c     -1.15021109    -0.21748340     0.10636150
 c     -0.94436206     1.55007867     0.82383560
 c     -0.48328875     1.14600114    -0.41839656
 c      0.96396996     0.94885234    -0.21534365
 h     -0.00954018    -2.15909498    -0.09809233
 h     -1.90732215     2.18961689     1.01740014
 h     -0.86644575     1.72617769    -1.27162264
 h      1.56838082     1.85471745    -0.49999266
 o      2.47592502    -1.13716613     0.20742017
 h      3.30692928    -0.47539026    -0.06846925
 c     -2.51061068    -0.74155407    -0.58885727
 h     -2.21127235    -1.26034271    -1.63353475
 h     -2.90663105    -1.47132513     0.04321008
 h     -3.31325171    -0.02496178    -0.77679927
 h     -0.48068407     1.21003393     1.78037268
          17

 c      1.29347837    -0.38784616     0.05226765
 c     -0.03856446    -1.00369763     0.06420976
 c     -1.15791545    -0.22278867     0.10095892
 c     -0.94914945     1.55833701     0.83102267
 c     -0.48456615     1.15366513    -0.42524202
 c      0.94427369     0.94174813    -0.21464364
 h     -0.03828878    -2.12140493    -0.09779235
 h     -1.87455921     2.22200614     1.00814434
 h     -0.88303307     1.75252518    -1.27107648
 h      1.56747918     1.89282961    -0.49698471
 o      2.49058712    -1.14330898     0.20366038
 h      3.30911779    -0.45416534    -0.07325346
 c     -2.48975203    -0.74489039    -0.58808754
 h     -2.20809490    -1.24113517    -1.65736398
 h     -2.91155343    -1.48495415     0.08638975
 h     -3.31108892    -0.01719536    -0.75984254
 h     -0.48778863     1.22090385     1.75145112
          17

 c      1.30283271    -0.39542065     0.06307857
 c     -0.05290384    -1.00564191     0.06217710
 c     -1.16679355    -0.22677500     0.09297681
 c     -0.95631438     1.56657534     0.83961454
 c     -0.48590145     1.16140399    -0.43183256
 c      0.92736679     0.93536754    -0.21530796
 h     -0.07135143    -2.07544313    -0.09287807
 h     -1.83155130     2.24481678     0.99471566
 h     -0.89825186     1.76983375    -1.27054279
 h      1.56150995     1.91306148    -0.48447924
 o      2.50525683    -1.14673743     0.19912263
 h      3.28380450    -0.45735023    -0.06805959
 c     -2.46793213    -0.74844682    -0.58808147
 h     -2.21058798    -1.21192555    -1.65819495
 h     -2.91812545    -1.50377670     0.12941360
 h     -3.30247009    -0.00822154    -0.74168374
 h     -0.48921771     1.23398142     1.72450045
          17

 c      1.31133340    -0.40253807     0.07339030
 c     -0.06496855    -1.00861028     0.06089055
 c     -1.17658027    -0.22913203     0.08253161
 c     -0.96536301     1.57462015     0.84822809
 c     -0.48785805     1.16920417    -0.43776127
 c      0.91402305     0.92989431    -0.21725362
 h     -0.10849615    -2.03526654    -0.08531239
 h     -1.78566049     2.26201024     0.97919276
 h     -0.91095797     1.77730651    -1.26927148
 h      1.54830933     1.91174370    -0.46212132
 o      2.51955142    -1.14757416     0.19393763
 h      3.23667571    -0.48213306    -0.05440631
 c     -2.44634599    -0.75250782    -0.58808629
 h     -2.21768405    -1.17535455    -1.63766558
 h     -2.92092003    -1.51956433     0.16290400
 h     -3.28483897    -0.00105382    -0.72199233
 h     -0.48107544     1.24583353     1.70851897
          17

 c      1.31836358    -0.40910191     0.08298643
 c     -0.07439009    -1.01126394     0.06060763
 c     -1.18679673    -0.22962092     0.06983160
 c     -0.97541450     1.58196152     0.85583469
 c     -0.49085297     1.17693560    -0.44260005
 c      0.90468350     0.92522021    -0.22028875
 h     -0.14965761    -2.01714756    -0.07733924
 h     -1.74688474     2.28035340     0.96406724
 h     -0.92067481     1.77534115    -1.26767819
 h      1.52819804     1.88905149    -0.43074614
 o      2.53258507    -1.14643519     0.18841407
 h      3.18174889    -0.51795416    -0.03667469
 c     -2.42603465    -0.75704412    -0.58728010
 h     -2.22731191    -1.13574045    -1.60204846
 h     -2.91644573    -1.52754277     0.18092537
 h     -3.25748052     0.00258934    -0.70076428
 h     -0.46158526     1.25449161     1.70829999
          17

 c      1.32339830    -0.41506197     0.09166511
 c     -0.08096802    -1.01281445     0.06147927
 c     -1.19677182    -0.22806459     0.05517525
 c     -0.98531403     1.58784333     0.86210296
 c     -0.49510755     1.18434615    -0.44593831
 c      0.89941101     0.92096315    -0.22414044
 h     -0.19470318    -2.02996989    -0.07007324
 h     -1.72464840     2.30722338     0.95158451
 h     -0.92764169     1.76547739    -1.26725164
 h      1.50401597     1.84903580    -0.39216038
 o      2.54271257    -1.14473291     0.18312526
 h      3.14527220    -0.54172173    -0.02348594
 c     -2.40786361    -0.76177184    -0.58466159
 h     -2.23648288    -1.09914911    -1.56341554
 h     -2.90308110    -1.52597241     0.18082909
 h     -3.22173576     0.00256086    -0.67829910
 h     -0.43314863     1.26075332     1.72147105
          17

 c      1.32605542    -0.42040006     0.09924243
 c     -0.08475441    -1.01369825     0.06346635
 c     -1.20567952    -0.22434188     0.03894011
 c     -0.99415584     1.59175525     0.86728854
 c     -0.50063585     1.19109532    -0.44742206
 c      0.89781006     0.91639904    -0.22847399
 h     -0.24222804    -2.06746555    -0.06257575
 h     -1.72251915     2.34565099     0.94302469
 h     -0.93267685     1.75006477    -1.27016390
 h      1.48172455     1.80056304    -0.34899555
 o      2.54823414    -1.14408360     0.17866260
 h      3.15429221    -0.52743880    -0.02371553
 c     -2.39248156    -0.76628947    -0.57912287
 h     -2.24191741    -1.07237832    -1.53835403
 h     -2.88087394    -1.51561555     0.16288028
 h     -3.18094688     0.00034766    -0.65514546
 h     -0.40155252     1.26735727     1.74068020
          17

 c      1.32613607    -0.42511674     0.10555350
 c     -0.08608508    -1.01511497     0.06642316
 c     -1.21258186    -0.21839617     0.02156105
 c     -1.00170116     1.59385538     0.87185810
 c     -0.50727996     1.19682235    -0.44680911
 c      0.89900580     0.91044971    -0.23294411
 h     -0.28901811    -2.11374488    -0.05287504
 h     -1.73604992     2.39114800     0.93862179
 h     -0.93680369     1.73163325    -1.27851078
 h      1.47052581     1.75751622    -0.30413680
 o      2.54953960    -1.14415230     0.17491527
 h      3.20245334    -0.48071122    -0.03497378
 c     -2.38018537    -0.77030185    -0.57013368
 h     -2.24161467    -1.05986199    -1.53990360
 h     -2.85169910    -1.49987676     0.13048377
 h     -3.14008423    -0.00114808    -0.63205706
 h     -0.37319488     1.27708722     1.75809968
          17

 c      1.32362329    -0.42924989     0.11046199
 c     -0.08546318    -1.01814299     0.07021691
 c     -1.21650356    -0.21025433     0.00350182
 c     -1.00822009     1.59481014     0.87620329
 c     -0.51478129     1.20123093    -0.44404029
 c      0.90192622     0.90207063    -0.23730614
 h     -0.33114825    -2.15378839    -0.03940356
 h     -1.75664400     2.43458949     0.93809381
 h     -0.94069261     1.71214307    -1.29330282
 h      1.47984477     1.73420832    -0.25944753
 o      2.54846779    -1.14319931     0.17132739
 h      3.26010029    -0.42998983    -0.04772010
 c     -2.37079963    -0.77371946    -0.55866412
 h     -2.23618196    -1.06069277    -1.56698766
 h     -2.81976311    -1.48561133     0.09087780
 h     -3.10481445     0.00159763    -0.60994256
 h     -0.35300668     1.29162748     1.76814788
          17

 c      1.31864023    -0.43291417     0.11387568
 c     -0.08341516    -1.02336996     0.07476435
 c     -1.21655888    -0.20004616    -0.01478665
 c     -1.01412729     1.59537450     0.88053905
 c     -0.52285671     1.20414461    -0.43929428
 c      0.90595331     0.89112611    -0.24147821
 h     -0.36518258    -2.17796939    -0.02141383
 h     -1.77641690     2.46721845     0.94105807
 h     -0.94420378     1.69250667    -1.31365803
 h      1.51226627     1.73507634    -0.21513847
 o      2.54635149    -1.14003140     0.16754108
 h      3.30541122    -0.39524676    -0.05558252
 c     -2.36378995    -0.77636123    -0.54700463
 h     -2.22807087    -1.06992097    -1.60596077
 h     -2.79164432    -1.48344003     0.05490387
 h     -3.07990861     0.01115884    -0.58973333
 h     -0.34374992     1.31136896     1.76814489
          17

 c      1.31141535    -0.43631472     0.11575516
 c     -0.08040806    -1.03091969     0.08001793
 c     -1.21209879    -0.18802815    -0.03290787
 c     -1.01980366     1.59615492     0.88489269
 c     -0.53123175     1.20550837    -0.43297657
 c      0.91124194     0.87872129    -0.24541531
 h     -0.38867035    -2.18189966     0.00120941
 h     -1.79024279     2.48318112     0.94713087
 h     -0.94638842     1.67270335    -1.33678139
 h      1.56034040     1.75073560    -0.17137366
 o      2.54380962    -1.13418619     0.16343267
 h      3.32783940    -0.38486238    -0.05600068
 c     -2.35864850    -0.77776578    -0.53749107
 h     -2.21984931    -1.08214952    -1.64161230
 h     -2.77384819    -1.50426761     0.03310067
 h     -3.06765026     0.02742884    -0.57214879
 h     -0.34594090     1.33557685     1.75821691
          17

 c      1.30226359    -0.43972074     0.11610944
 c     -0.07680751    -1.04053994     0.08594667
 c     -1.20281658    -0.17460175    -0.05054360
 c     -1.02557948     1.59756109     0.88910280
 c     -0.53961812     1.20535140    -0.42563592
 c      0.91825472     0.86644052    -0.24899141
 h     -0.40030243    -2.16548731     0.02819651
 h     -1.79585588     2.47986553     0.95591193
 h     -0.94595319     1.65235114    -1.35880590
 h      1.61244974     1.76679718    -0.12965184
 o      2.54103180    -1.12563330     0.15900691
 h      3.32365877    -0.40040065    -0.04854517
 c     -2.35535874    -0.77770124    -0.53135554
 h     -2.21336067    -1.09335919    -1.66358148
 h     -2.76770398    -1.55069544     0.02853152
 h     -3.06741064     0.04714531    -0.55752598
 h     -0.35782953     1.36258139     1.74118628
          17

 c      1.29157206    -0.44342670     0.11498426
 c     -0.07284384    -1.05161764     0.09252272
 c     -1.18879240    -0.16032373    -0.06745565
 c     -1.03174477     1.59980113     0.89281967
 c     -0.54767382     1.20375264    -0.41785400
 c      0.92726044     0.85561719    -0.25203584
 h     -0.40015622    -2.13280846     0.05906543
 h     -1.79363221     2.45772648     0.96697627
 h     -0.94183679     1.63130550    -1.37597772
 h      1.65902999     1.77221407    -0.09223345
 o      2.53789020    -1.11465452     0.15435389
 h      3.29418838    -0.43859119    -0.03420952
 c     -2.35441476    -0.77660064    -0.52854473
 h     -2.20970810    -1.10104138    -1.66681082
 h     -2.76789371    -1.61297406     0.03511720
 h     -3.07658363     0.06515446    -0.54585555
 h     -0.37541851     1.38998243     1.72242026
          17

 c      1.27978356    -0.44771430     0.11244862
 c     -0.06857234    -1.06311938     0.09970750
 c     -1.17048758    -0.14591108    -0.08347167
 c     -1.03848292     1.60283336     0.89556037
 c     -0.55498019     1.20083538    -0.41015423
 c      0.93822115     0.84715241    -0.25439497
 h     -0.39017248    -2.09288082     0.09329483
 h     -1.78675532     2.42042083     0.97991578
 h     -0.93358946     1.60999580    -1.38562617
 h      1.69424760     1.76106504    -0.06122856
 o      2.53380686    -1.10194248     0.14967143
 h      3.24788024    -0.48979549    -0.01575369
 c     -2.35630143    -0.77515611    -0.52835805
 h     -2.20945507    -1.10395574    -1.65040075
 h     -2.76720268    -1.67611869     0.04407078
 h     -3.09193579     0.07629882    -0.53692412
 h     -0.39305632     1.41504420     1.70897868
          17

 c      1.26738388    -0.45280792     0.10858078
 c     -0.06385505    -1.07357130     0.10742632
 c     -1.14869221    -0.13222908    -0.09845986
 c     -1.04567411     1.60627474     0.89688796
 c     -0.56104176     1.19678742    -0.40294532
 c      0.95086310     0.84155609    -0.25595468
 h     -0.37449756    -2.06005019     0.13064186
 h     -1.78167308     2.37512716     0.99447011
 h     -0.92149949     1.58949203    -1.38672693
 h      1.71551116     1.73161605    -0.03816902
 o      2.52741134    -1.08885236     0.14532286
 h      3.20576101    -0.53402826     0.00137958
 c     -2.36111572    -0.77381321    -0.52993934
 h     -2.21272110    -1.10206198    -1.61710078
 h     -2.76052791    -1.72768698     0.04903901
 h     -3.11059846     0.07678181    -0.53041306
 h     -0.40532707     1.43541874     1.70723366
          17

 c      1.25489113    -0.45880990     0.10345449
 c     -0.05847013    -1.08139069     0.11553752
 c     -1.12443440    -0.12024893    -0.11230119
 c     -1.05269614     1.60939464     0.89667384
 c     -0.56530266     1.19188742    -0.39649462
 c      0.96473051     0.83896446    -0.25665108
 h     -0.35841464    -2.05035838     0.17154525
 h     -1.78773886     2.33180217     1.01071123
 h     -0.90654462     1.57140972    -1.38010484
 h      1.72305880     1.68562056    -0.02378544
 o      2.51669580    -1.07720435     0.14175920
 h      3.19920436    -0.54426716     0.01031689
 c     -2.36856223    -0.77266325    -0.53233888
 h     -2.21909753    -1.09668415    -1.57370932
 h     -2.74548253    -1.76000574     0.04688558
 h     -3.13059528     0.06479083    -0.52592465
 h     -0.40982354     1.44993784     1.71951174
          17

 c      1.24283272    -0.46562319     0.09712959
 c     -0.05242105    -1.08577880     0.12386265
 c     -1.09887640    -0.11097180    -0.12487367
 c     -1.05860758     1.61142246     0.89523514
 c     -0.56717646     1.18651619    -0.39092655
 c      0.97915489     0.83908528    -0.25650088
 h     -0.34498793    -2.07141510     0.21682512
 h     -1.81382583     2.29932672     1.02891276
 h     -0.89022658     1.55772023    -1.36830028
 h      1.72034509     1.62857231    -0.01765758
 o      2.50121507    -1.06754270     0.13906227
 h      3.23570961    -0.51447266     0.01003696
 c     -2.37809505    -0.77153284    -0.53443893
 h     -2.22747102    -1.09068383    -1.53152397
 h     -2.72170037    -1.76959985     0.03692354
 h     -3.15110096     0.04066767    -0.52297134
 h     -0.40843842     1.45882629     1.74260216
          17

 c      1.23171447    -0.47292039     0.08965078
 c     -0.04614155    -1.08736389     0.13231701
 c     -1.07321813    -0.10532734    -0.13605926
 c     -1.06282167     1.61209341     0.89324319
 c     -0.56609204     1.18113497    -0.38625091
 c      0.99316443     0.84111938    -0.25565336
 h     -0.33276984    -2.11518537     0.26621847
 h     -1.86196399     2.27962100     1.04864750
 h     -0.87428296     1.55045634    -1.35499455
 h      1.71509901     1.57048026    -0.01768796
 o      2.48297656    -1.05865002     0.13688251
 h      3.28534893    -0.46741577     0.00635310
 c     -2.38901889    -0.77010687    -0.53507058
 h     -2.23610816    -1.08794134    -1.50459133
 h     -2.69024105    -1.75657349     0.02036954
 h     -3.17258991     0.00686209    -0.52096162
 h     -0.40577781     1.46315916     1.76979037
          17

 c      1.22200088    -0.48019913     0.08105538
 c     -0.04027921    -1.08764012     0.14097971
 c     -1.04861753    -0.10406091    -0.14576991
 c     -1.06554723     1.61179687     0.89150992
 c     -0.56156270     1.17623208    -0.38242378
 c      1.00547978     0.84382846    -0.25441288
 h     -0.31809815    -2.16470812     0.31763551
 h     -1.92466063     2.26663264     1.06797678
 h     -0.86027397     1.55126629    -1.34389616
 h      1.71943549     1.52522603    -0.01996281
 o      2.46399265    -1.04944763     0.13493297
 h      3.31941729    -0.42410969     0.00402842
 c     -2.40047803    -0.76807092    -0.53355594
 h     -2.24354575    -1.09128531    -1.50330245
 h     -2.65332763    -1.72485896     0.00036962
 h     -3.19682143    -0.03238203    -0.51921301
 h     -0.40655391     1.46415701     1.79416675
          17

 c      1.21407918    -0.48688421     0.07138961
 c     -0.03537893    -1.08804906     0.15001966
 c     -1.02612771    -0.10761851    -0.15397842
 c     -1.06750001     1.61114157     0.89074281
 c     -0.55327456     1.17225392    -0.37942547
 c      1.01492692     0.84605984    -0.25311246
 h     -0.29825601    -2.20469348     0.36810932
 h     -1.98976969     2.25185542     1.08406305
 h     -0.84913110     1.56086779    -1.33731338
 h      1.74496968     1.50488718    -0.02043499
 o      2.44542952    -1.03953066     0.13309606
 h      3.32362770    -0.39493784     0.00505714
 c     -2.41141866    -0.76516136    -0.53035421
 h     -2.24989287    -1.10003481    -1.52700738
 h     -2.61420112    -1.68324613    -0.01760306
 h     -3.22633578    -0.07190009    -0.51701967
 h     -0.41399686     1.46280178     1.81072814
          17

 c      1.20820385    -0.49242310     0.06072362
 c     -0.03175018    -1.08959895     0.15960418
 c     -1.00665118    -0.11605201    -0.16073811
 c     -1.06942970     1.61055238     0.89135717
 c     -0.54116110     1.16953803    -0.37730874
 c      1.02126883     0.84756836    -0.25184310
 h     -0.27236863    -2.22562312     0.41489898
 h     -2.04642271     2.22910572     1.09436983
 h     -0.84086707     1.57864481    -1.33515549
 h      1.79294685     1.51064487    -0.01828541
 o      2.42790017    -1.02890956     0.13134934
 h      3.29335754    -0.38360080     0.00985248
 c     -2.42075143    -0.76097212    -0.52697158
 h     -2.25685934    -1.11036240    -1.56489641
 h     -2.57660261    -1.64568486    -0.02580117
 h     -3.26309006    -0.10720326    -0.51375024
 h     -0.42938838     1.45973923     1.81711451
          17

 c      1.20443444    -0.49634395     0.04915567
 c     -0.02944887    -1.09285080     0.16985134
 c     -0.99090176    -0.12898013    -0.16618487
 c     -1.07191184     1.61017525     0.89339549
 c     -0.52542432     1.16825982    -0.37617200
 c      1.02538423     0.84907604    -0.25041101
 h     -0.24103588    -2.22346907     0.45600794
 h     -2.08740712     2.19556682     1.09725363
 h     -0.83462261     1.60267894    -1.33508543
 h      1.85208760     1.53238636    -0.01641500
 o      2.41167508    -1.01784973     0.12972436
 h      3.23034062    -0.38958029     0.01793204
 c     -2.42773253    -0.75494268    -0.52510539
 h     -2.26646143    -1.11801439    -1.60370815
 h     -2.54342447    -1.62700535    -0.01662324
 h     -3.30665908    -0.13609618    -0.50888572
 h     -0.45207033     1.45527201     1.81375378
          17

 c      1.20258350    -0.49828107     0.03680822
 c     -0.02829142    -1.09794790     0.18079943
 c     -0.97937374    -0.14563184    -0.17052042
 c     -1.07532837     1.60993171     0.89652173
 c     -0.50649806     1.16840831    -0.37607328
 c      1.02849326     0.85150744    -0.24858581
 h     -0.20588006    -2.19888613     0.49043815
 h     -2.10927147     2.15115059     1.09200427
 h     -0.82900796     1.63024436    -1.33369986
 h      1.90770941     1.55767262    -0.01834419
 o      2.39661077    -1.00692451     0.12831172
 h      3.14388418    -0.40714103     0.02786377
 c     -2.43223132    -0.74701374    -0.52572877
 h     -2.28002967    -1.12009350    -1.63314911
 h     -2.51542212    -1.63283594     0.01186381
 h     -3.35343296    -0.15901308    -0.50198818
 h     -0.47957276     1.44934250     1.80383569
          17

 c      1.20219205    -0.49798601     0.02382538
 c     -0.02789114    -1.10457010     0.19236184
 c     -0.97233146    -0.16496936    -0.17398051
 c     -1.07985768     1.60957805     0.90007235
 c     -0.48498448     1.16980220    -0.37695211
 c      1.03155517     0.85547521    -0.24625817
 h     -0.16929043    -2.15734112     0.51857220
 h     -2.11217613     2.09786295     1.07874403
 h     -0.82252726     1.65849038    -1.32790572
 h      1.94885908     1.57762094    -0.02619560
 o      2.38183188    -0.99728684     0.12729816
 h      3.05602588    -0.42081620     0.03668619
 c     -2.43459944    -0.73807508    -0.52875443
 h     -2.29800058    -1.11528061    -1.64712127
 h     -2.49195785    -1.65492375     0.05310820
 h     -3.39761544    -0.17785514    -0.49269732
 h     -0.50795647     1.44153258     1.79294294
          17

 c      1.20255408    -0.49531681     0.01037054
 c     -0.02773770    -1.11183417     0.20426089
 c     -0.96981831    -0.18585350    -0.17679958
 c     -1.08536773     1.60872261     0.90319863
 c     -0.46159057     1.17214134    -0.37860165
 c      1.03516247     0.86122112    -0.24344081
 h     -0.13418916    -2.11000471     0.54281393
 h     -2.10033786     2.03955992     1.05837215
 h     -0.81392739     1.68501746    -1.31585683
 h      1.96950269     1.58750235    -0.04061525
 o      2.36577669    -0.99075897     0.12695989
 h      3.00094919    -0.40401623     0.04005191
 c     -2.43534020    -0.72940146    -0.53344188
 h     -2.32005768    -1.10356693    -1.64334544
 h     -2.47270363    -1.67923811     0.09655091
 h     -3.43313750    -0.19450986    -0.48076092
 h     -0.53277320     1.43123004     1.78769507
          17

 c      1.20281535    -0.49019354    -0.00338211
 c     -0.02733327    -1.11832170     0.21599185
 c     -0.97167391    -0.20719302    -0.17918304
 c     -1.09121424     1.60681180     0.90512705
 c     -0.43707447     1.17507298    -0.38068598
 c      1.03959074     0.86870165    -0.24023362
 h     -0.10345163    -2.07335442     0.56794751
 h     -2.08284084     1.98179452     1.03249802
 h     -0.80243886     1.70824250    -1.29735515
 h      1.96767900     1.58583794    -0.06118661
 o      2.34819300    -0.98825186     0.12740905
 h      2.99320604    -0.34464551     0.03636130
 c     -2.43491302    -0.72198222    -0.53887136
 h     -2.34530145    -1.08613548    -1.62314056
 h     -2.45801800    -1.69467109     0.13304076
 h     -3.45525187    -0.20997816    -0.46603344
 h     -0.55082448     1.41811152     1.79306005
          17

 c      1.20216778    -0.48256424    -0.01725464
 c     -0.02635513    -1.12261145     0.22697105
 c     -0.97756246    -0.22803495    -0.18129193
 c     -1.09616617     1.60316335     0.90543776
 c     -0.41219940     1.17824833    -0.38278093
 c      1.04481314     0.87763857    -0.23680082
 h     -0.07882333    -2.06312376     0.59943296
 h     -2.07305489     1.93093997     1.00309436
 h     -0.78791863     1.72757800    -1.27386884
 h      1.94510312     1.57395818    -0.08670130
 o      2.33129199    -0.98839095     0.12842836
 h      3.00816231    -0.26722207     0.02941048
 c     -2.43367756    -0.71633646    -0.54406752
 h     -2.37240375    -1.06546189    -1.59178768
 h     -2.44851211    -1.69527010     0.15663016
 h     -3.46137508    -0.22412782    -0.44842368
 h     -0.56180543     1.40276175     1.80969080
          17

 c      1.20005553    -0.47244469    -0.03105475
 c     -0.02473818    -1.12427111     0.23692385
 c     -0.98701353    -0.24759433    -0.18323696
 c     -1.09886134     1.59716009     0.90416889
 c     -0.38769709     1.18135627    -0.38442398
 c      1.05046232     0.88748813    -0.23335719
 h     -0.06022220    -2.08294804     0.63888686
 h     -2.08335469     1.89181076     0.97166124
 h     -0.77087387     1.74344529    -1.24826301
 h      1.90780180     1.55638648    -0.11529838
 o      2.31721234    -0.98952045     0.12977844
 h      3.02008324    -0.20027912     0.02329216
 c     -2.43187189    -0.71257997    -0.54794863
 h     -2.39985442    -1.04537748    -1.55892310
 h     -2.44471230    -1.67933103     0.16430557
 h     -3.45139442    -0.23573636    -0.42781666
 h     -0.56830674     1.38681622     1.83372126
          17

 c      1.19626778    -0.45999041    -0.04455467
 c     -0.02261545    -1.12411792     0.24606929
 c     -0.99944793    -0.26526665    -0.18507258
 c     -1.09871421     1.58851951     0.90167328
 c     -0.36425089     1.18414721    -0.38517197
 c      1.05576238     0.89737882    -0.23014985
 h     -0.04645779    -2.12137571     0.68186291
 h     -2.11605930     1.86507530     0.93862059
 h     -0.75233177     1.75705881    -1.22421150
 h      1.86717915     1.54165172    -0.14468246
 o      2.30699882    -0.99070019     0.13131745
 h      3.01707447    -0.15958292     0.02021528
 c     -2.42958136    -0.71054688    -0.54941924
 h     -2.42641663    -1.03044418    -1.53710177
 h     -2.44693322    -1.64848141     0.15558949
 h     -3.42771342    -0.24260122    -0.40400294
 h     -0.57416151     1.37237909     1.85915011
          17

 c      1.19092533    -0.44555980    -0.05747382
 c     -0.02022274    -1.12334941     0.25481550
 c     -1.01417494    -0.28063979    -0.18678623
 c     -1.09626109     1.57732632     0.89833979
 c     -0.34251497     1.18646141    -0.38467066
 c      1.05963862     0.90620145    -0.22740387
 h     -0.03629424    -2.16191847     0.72132750
 h     -2.16104651     1.84765007     0.90398149
 h     -0.73350255     1.76991525    -1.20527100
 h      1.83882777     1.54152419    -0.17280052
 o      2.30090822    -0.99145862     0.13295138
 h      2.99609856    -0.15162265     0.02112840
 c     -2.42672713    -0.70994209    -0.54785364
 h     -2.45157509    -1.02396606    -1.53628750
 h     -2.45526236    -1.60768443     0.13274087
 h     -3.39501302    -0.24170914    -0.37666347
 h     -0.58270275     1.36126110     1.88044943
          17

 c      1.18440985    -0.42975249    -0.06947668
 c     -0.01785598    -1.12279124     0.26343046
 c     -1.03038534    -0.29349058    -0.18828888
 c     -1.09256862     1.56383136     0.89438666
 c     -0.32316671     1.18826861    -0.38272777
 c      1.06138497     0.91314954    -0.22523260
 h     -0.02876911    -2.19177530     0.75149730
 h     -2.20354358     1.83549264     0.86829929
 h     -0.71529037     1.78306170    -1.19381367
 h      1.83472271     1.56505713    -0.19892115
 o      2.29868616    -0.99157819     0.13459929
 h      2.95912697    -0.17707479     0.02624662
 c     -2.42315725    -0.71042613    -0.54373864
 h     -2.47537420    -1.02569310    -1.55689781
 h     -2.46965850    -1.56603981     0.10149909
 h     -3.35932524    -0.22967455    -0.34549581
 h     -0.59591456     1.35455231     1.89394093
          17

 c      1.17726496    -0.41340856    -0.08019054
 c     -0.01584069    -1.12274586     0.27195560
 c     -1.04716648    -0.30375967    -0.18941782
 c     -1.08861116     1.54830215     0.88981715
 c     -0.30694352     1.18969318    -0.37935767
 c      1.06151546     0.91845990    -0.22363459
 h     -0.02313770    -2.20373829     0.76897706
 h     -2.23160078     1.82543539     0.83271451
 h     -0.69790842     1.79648692    -1.19029640
 h      1.85313879     1.61016190    -0.22364615
 o      2.29961959    -0.99115576     0.13620291
 h      2.91320485    -0.23023727     0.03500448
 c     -2.41884955    -0.71148649    -0.53868322
 h     -2.49775267    -1.03196063    -1.58963137
 h     -2.49025503    -1.53703005     0.07129035
 h     -3.32601345    -0.20376056    -0.31056909
 h     -0.61431025     1.35253710     1.89818397
          17

 c      1.17010527    -0.39753084    -0.08923859
 c     -0.01448856    -1.12309285     0.28024310
 c     -1.06354330    -0.31151770    -0.18995264
 c     -1.08507451     1.53099115     0.88445312
 c     -0.29459737     1.19099274    -0.37476226
 c      1.06151858     0.92329937    -0.22261276
 h     -0.01881572    -2.19533487     0.77255090
 h     -2.23828635     1.81547883     0.79852648
 h     -0.68089777     1.80903806    -1.19330826
 h      1.88108581     1.66480876    -0.24743997
 o      2.30237065    -0.99094017     0.13777870
 h      2.87396674    -0.29433305     0.04542726
 c     -2.41410610    -0.71242224    -0.53455547
 h     -2.51828761    -1.03806831    -1.62225936
 h     -2.51765633    -1.53462539     0.05220094
 h     -3.29730561    -0.16341600    -0.27283525
 h     -0.63709804     1.35477482     1.89396741
          17

 c      1.16357234    -0.38312011    -0.09627732
 c     -0.01405560    -1.12337561     0.28799583
 c     -1.07853749    -0.31693163    -0.18963868
 c     -1.08237342     1.51214293     0.87798278
 c     -0.28676284     1.19248884    -0.36925546
 c      1.06285401     0.92895441    -0.22223087
 h     -0.01537088    -2.16820854     0.76295908
 h     -2.22130292     1.80457195     0.76685387
 h     -0.66355940     1.81889949    -1.20033024
 h      1.90514909     1.71593946    -0.26992081
 o      2.30484348    -0.99260023     0.13946421
 h      2.86826418    -0.33819854     0.05362910
 c     -2.40964644    -0.71290763    -0.53239405
 h     -2.53641027    -1.04013112    -1.64522159
 h     -2.55222019    -1.56357656     0.04793249
 h     -3.27141399    -0.11135116    -0.23442985
 h     -0.66244172     1.36025164     1.88411388
          17

 c      1.15832850    -0.37098576    -0.10102614
 c     -0.01471495    -1.12280388     0.29477431
 c     -1.09124318    -0.32022384    -0.18821972
 c     -1.08066229     1.49198491     0.87004068
 c     -0.28380660     1.19447270    -0.36318034
 c      1.06639455     0.93633705    -0.22257940
 h     -0.01252589    -2.12846258     0.74304236
 h     -2.18259566     1.79251910     0.73839991
 h     -0.64549510     1.82429319    -1.20870124
 h      1.91682500     1.75452107    -0.29026428
 o      2.30538996    -0.99732040     0.14134467
 h      2.91535563    -0.33963505     0.05677538
 c     -2.40653748    -0.71342463    -0.53203992
 h     -2.55163967    -1.03561431    -1.65317269
 h     -2.59242148    -1.61427248     0.05282274
 h     -3.24425394    -0.05307792    -0.19839255
 h     -0.68785877     1.36761887     1.87289801
          17

 c      1.15501025    -0.36160722    -0.10328774
 c     -0.01654925    -1.12022121     0.29999317
 c     -1.10092238    -0.32163583    -0.18547694
 c     -1.07976104     1.47068584     0.86035605
 c     -0.28571917     1.19712640    -0.35685803
 c      1.07236715     0.94588363    -0.22373443
 h     -0.01013664    -2.08737501     0.71796084
 h     -2.12876825     1.78018567     0.71319048
 h     -0.62696691     1.82403225    -1.21636424
 h      1.91246625     1.77594823    -0.30766852
 o      2.30477451    -1.00375778     0.14320050
 h      2.99644835    -0.31831221     0.05724320
 c     -2.40588683    -0.71476653    -0.53270770
 h     -2.56373611    -1.02330288    -1.64462406
 h     -2.63485892    -1.67048110     0.05782988
 h     -3.21209732     0.00477435    -0.16793026
 h     -0.71084900     1.37550072     1.86476106
          17

 c      1.15413492    -0.35509226    -0.10295995
 c     -0.01954473    -1.11424658     0.30300166
 c     -1.10710599    -0.32140014    -0.18126677
 c     -1.07904607     1.44829612     0.84895958
 c     -0.29207876     1.20047434    -0.35057858
 c      1.08046657     0.95755098    -0.22572943
 h     -0.00812586    -2.06006326     0.69437824
 h     -2.07180218     1.76994918     0.69026309
 h     -0.60897219     1.81780476    -1.22227363
 h      1.89226414     1.77937887    -0.32160744
 o      2.30465132    -1.01003260     0.14477414
 h      3.07957115    -0.30361148     0.05842744
 c     -2.40847720    -0.71742584    -0.53353345
 h     -2.57284885    -1.00322695    -1.62161873
 h     -2.67585622    -1.71843422     0.05634072
 h     -3.17322576     0.05614029    -0.14569626
 h     -0.72964393     1.38275311     1.86245363
          17

 c      1.15605216    -0.35119699    -0.10003666
 c     -0.02358348    -1.10389667     0.30336613
 c     -1.10966677    -0.31971825    -0.17554938
 c     -1.07753741     1.42473777     0.83632747
 c     -0.30208353     1.20437652    -0.34462826
 c      1.08994016     0.97079350    -0.22853238
 h     -0.00644386    -2.05848769     0.67724994
 h     -2.02777033     1.76577092     0.66766534
 h     -0.59310897     1.80621680    -1.22651469
 h      1.86007047     1.76777094    -0.33202149
 o      2.30602615    -1.01521055     0.14595017
 h      3.14426740    -0.31044664     0.06184131
 c     -2.41457475    -0.72145641    -0.53366192
 h     -2.57967124    -0.97662386    -1.58995521
 h     -2.71256067    -1.74950161     0.04524158
 h     -3.12829827     0.09654011    -0.13334164
 h     -0.74366250     1.38849925     1.86566446
          17

 c      1.16095423    -0.34938637    -0.09460087
 c     -0.02842262    -1.08940868     0.30118782
 c     -1.10883906    -0.31674466    -0.16839983
 c     -1.07450544     1.39997102     0.82329372
 c     -0.31463385     1.20856389    -0.33933962
 c      1.09960914     0.98451695    -0.23202151
 h     -0.00520376    -2.08197679     0.66615535
 h     -2.00999220     1.77137625     0.64357556
 h     -0.58131745     1.79063300    -1.23017454
 h      1.82406622     1.74880108    -0.33957751
 o      2.30930111    -1.01904977     0.14671425
 h      3.18080662    -0.34301590     0.06772036
 c     -2.42392144    -0.72659572    -0.53217109
 h     -2.58548607    -0.94573649    -1.55931791
 h     -2.74318527    -1.75943616     0.02400528
 h     -3.08006477     0.12355802    -0.13129657
 h     -0.75333801     1.39195442     1.87128747
          17

 c      1.16889782    -0.34894386    -0.08680953
 c     -0.03366821    -1.07220090     0.29702082
 c     -1.10517917    -0.31257862    -0.15999740
 c     -1.07032162     1.37431465     0.81076092
 c     -0.32845312     1.21270219    -0.33514591
 c      1.10794488     0.99712214    -0.23597256
 h     -0.00482903    -2.11765259     0.65623867
 h     -2.01953282     1.78651952     0.61831269
 h     -0.57554547     1.77282979    -1.23495332
 h      1.79680277     1.73521075    -0.34586588
 o      2.31451893    -1.02167322     0.14710940
 h      3.18606270    -0.39991140     0.07567699
 c     -2.43584238    -0.73244099    -0.52818376
 h     -2.59180133    -0.91305407    -1.54146122
 h     -2.76699439    -1.74748225    -0.00606088
 h     -3.03292923     0.13714394    -0.13864084
 h     -0.75951430     1.39228266     1.87506751
          17

 c      1.17980955    -0.34911239    -0.07687288
 c     -0.03877549    -1.05402748     0.29150751
 c     -1.09948843    -0.30725937    -0.15059214
 c     -1.06645941     1.34851505     0.79950304
 c     -0.34223952     1.21647495    -0.33260847
 c      1.11349733     1.00695816    -0.24011228
 h     -0.00592325    -2.15011560     0.64235703
 h     -2.04528939     1.80587145     0.59467338
 h     -0.57739517     1.75450089    -1.24252954
 h      1.79097101     1.74055581    -0.35287883
 o      2.32137715    -1.02348698     0.14722363
 h      3.16307765    -0.47531421     0.08485420
 c     -2.44941403    -0.73858954    -0.52134949
 h     -2.59938564    -0.88002189    -1.54471650
 h     -2.78447123    -1.71650713    -0.04191916
 h     -2.99249075     0.13988188    -0.15304700
 h     -0.76291884     1.38861893     1.87331255
          17

 c      1.19348027    -0.34922739    -0.06503426
 c     -0.04307461    -1.03637771     0.28516767
 c     -1.09272517    -0.30075594    -0.14046548
 c     -1.06464162     1.32342658     0.79015139
 c     -0.35482873     1.21964924    -0.33238913
 c      1.11573547     1.01327147    -0.24426872
 h     -0.00903271    -2.16810322     0.62136660
 h     -2.07346216     1.82231623     0.57606450
 h     -0.58783659     1.73679976    -1.25385720
 h      1.80999983     1.76898684    -0.36137408
 o      2.32894573    -1.02529205     0.14719911
 h      3.12542445    -0.55704901     0.09372070
 c     -2.46360210    -0.74458533    -0.51238803
 h     -2.60744087    -0.84652421    -1.56801107
 h     -2.79785287    -1.67431681    -0.07840188
 h     -2.96486819     0.13690076    -0.17101608
 h     -0.76392825     1.38021104     1.86395671
          17

 c      1.20956240    -0.34877078    -0.05155892
 c     -0.04582353    -1.02033621     0.27837140
 c     -1.08591769    -0.29296937    -0.12989180
 c     -1.06619628     1.29971472     0.78314342
 c     -0.36532576     1.22211123    -0.33514463
 c      1.11534828     1.01659660    -0.24845327
 h     -0.01451644    -2.16566973     0.59218665
 h     -2.09408374     1.83006883     0.56501651
 h     -0.60706755     1.72011376    -1.26871062
 h      1.84456618     1.81104420    -0.37004398
 o      2.33521776    -1.02842904     0.14724667
 h      3.10437192    -0.62425876     0.09980554
 c     -2.47730163    -0.74960772    -0.50299953
 h     -2.61407631    -0.81207055    -1.60155610
 h     -2.81178827    -1.63510660    -0.10798986
 h     -2.95549518     0.13459890    -0.18872519
 h     -0.76251598     1.36654965     1.84703958
          17

 c      1.22756793    -0.34733250    -0.03673670
 c     -0.04629952    -1.00658737     0.27135536
 c     -1.08006333    -0.28375555    -0.11910921
 c     -1.07187888     1.27777184     0.77859148
 c     -0.37318486     1.22385817    -0.34136616
 c      1.11351780     1.01801159    -0.25275622
 h     -0.02249502    -2.14153778     0.55529817
 h     -2.10202689     1.82558079     0.56291860
 h     -0.63453015     1.70416406    -1.28572313
 h      1.88079474     1.85233249    -0.37683695
 o      2.33796140    -1.03415482     0.14758025
 h      3.13574917    -0.65768787     0.10077880
 c     -2.48944945    -0.75236037    -0.49507710
 h     -2.61753334    -0.77710242    -1.63330446
 h     -2.83262711    -1.61682233    -0.12254579
 h     -2.96748379     0.13780068    -0.20332265
 h     -0.75823838     1.34745254     1.82478991
          17

 c      1.24685615    -0.34454352    -0.02088880
 c     -0.04392290    -0.99536419     0.26421790
 c     -1.07600741    -0.27296720    -0.10829607
 c     -1.08188249     1.25774354     0.77620108
 c     -0.37823789     1.22495794    -0.35123045
 c      1.11123519     1.01841859    -0.25723762
 h     -0.03281796    -2.09892959     0.51242997
 h     -2.09617175     1.80743049     0.57022204
 h     -0.66902871     1.68832070    -1.30287294
 h      1.90783900     1.88176077    -0.38027913
 o      2.33789438    -1.04218059     0.14824331
 h      3.21027079    -0.66349970     0.09727744
 c     -2.49945149    -0.75181641    -0.48978826
 h     -2.61683924    -0.74307068    -1.65395061
 h     -2.86412074    -1.62959149    -0.11840774
 h     -3.00041277     0.14696004    -0.21377424
 h     -0.75025760     1.32308179     1.80122794
          17

 c      1.26667043    -0.34007948    -0.00435428
 c     -0.03836379    -0.98631474     0.25689592
 c     -1.07432648    -0.26050525    -0.09755406
 c     -1.09585527     1.23956309     0.77535807
 c     -0.38066905     1.22549461    -0.36453732
 c      1.10914228     1.01837253    -0.26190609
 h     -0.04507097    -2.04637912     0.46645809
 h     -2.07898920     1.77628839     0.58655821
 h     -0.70887319     1.67195070    -1.31813674
 h      1.91950015     1.89328897    -0.37972462
 o      2.33777334    -1.05146827     0.14917109
 h      3.28778472    -0.66039024     0.09177266
 c     -2.50757017    -0.74809543    -0.48717456
 h     -2.61178117    -0.71186042    -1.65834509
 h     -2.90296620    -1.66575341    -0.09994686
 h     -3.05042670     0.15798355    -0.22059243
 h     -0.73754619     1.29387738     1.78100232
          17

 c      1.28623749    -0.33373222     0.01253827
 c     -0.02958709    -0.97839949     0.24916914
 c     -1.07526542    -0.24636969    -0.08690491
 c     -1.11286317     1.22294711     0.77539170
 c     -0.38094340     1.22552743    -0.38075692
 c      1.10759138     1.01813938    -0.26673201
 h     -0.05872875    -1.99845158     0.42113378
 h     -2.05704977     1.73531069     0.61066856
 h     -0.75203143     1.65466807    -1.33003823
 h      1.91343605     1.88502957    -0.37517890
 o      2.33956580    -1.06141328     0.15032732
 h      3.34098353    -0.65979700     0.08612411
 c     -2.51463056    -0.74204373    -0.48656040
 h     -2.60270142    -0.68530653    -1.64527353
 h     -2.94132010    -1.70765207    -0.07574295
 h     -3.11149611     0.16468543    -0.22492347
 h     -0.71944359     1.26044520     1.76745190
          17

 c      1.30486427    -0.32547548     0.02949096
 c     -0.01781688    -0.97015313     0.24076086
 c     -1.07875370    -0.23068548    -0.07630755
 c     -1.13134001     1.20736731     0.77586438
 c     -0.37971015     1.22507729    -0.39914915
 c      1.10668333     1.01774550    -0.27165604
 h     -0.07346809    -1.97264699     0.37997661
 h     -2.04176843     1.69061755     0.64038467
 h     -0.79630518     1.63644776    -1.33795550
 h      1.89059400     1.85861772    -0.36716566
 o      2.34418570    -1.07176060     0.15170649
 h      3.35855552    -0.66641216     0.08138684
 c     -2.52145991    -0.73442550    -0.48706925
 h     -2.59035692    -0.66491069    -1.61725943
 h     -2.97199511    -1.74009720    -0.05331992
 h     -3.17699242     0.16159563    -0.22779935
 h     -0.69643943     1.22353489     1.76084050
          17

 c      1.32200818    -0.31549486     0.04624384
 c     -0.00348164    -0.96061249     0.23152531
 c     -1.08448278    -0.21369405    -0.06569271
 c     -1.14928541     1.19213206     0.77665808
 c     -0.37770193     1.22413422    -0.41889681
 c      1.10622460     1.01695077    -0.27658887
 h     -0.08906596    -1.97894710     0.34442929
 h     -2.04759443     1.65028285     0.67325469
 h     -0.83952141     1.61762916    -1.34217630
 h      1.85556016     1.81959002    -0.35671439
 o      2.35186872    -1.08236807     0.15331403
 h      3.33859124    -0.68152937     0.07810322
 c     -2.52862762    -0.72573016    -0.48776368
 h     -2.57581177    -0.65163782    -1.58078134
 h     -2.99038659    -1.75422551    -0.03753128
 h     -3.24090294     0.14551656    -0.22983991
 h     -0.67057296     1.18417920     1.75826037
          17

 c      1.33731587    -0.30419003     0.06257471
 c      0.01276953    -0.95012844     0.22151971
 c     -1.09199606    -0.19573874    -0.05500347
 c     -1.16505534     1.17676005     0.77779742
 c     -0.37564049     1.22267068    -0.43921100
 c      1.10563513     1.01517050    -0.28141311
 h     -0.10437523    -2.01088903     0.31344145
 h     -2.08391594     1.61995963     0.70800152
 h     -0.87971383     1.59885602    -1.34375186
 h      1.81749539     1.77839794    -0.34535985
 o      2.36227954    -1.09314376     0.15516863
 h      3.28665172    -0.70390363     0.07631657
 c     -2.53642204    -0.71629151    -0.48761859
 h     -2.56024635    -0.64578463    -1.54617081
 h     -2.99416887    -1.74645549    -0.03094043
 h     -3.29853021     0.11585201    -0.23126932
 h     -0.64494817     1.14381827     1.75538359
          17

 c      1.35061900    -0.29216449     0.07829972
 c      0.03008627    -0.93989794     0.21087990
 c     -1.10076091    -0.17725812    -0.04423087
 c     -1.17827708     1.16137924     0.77928020
 c     -0.37416217     1.22064768    -0.45939495
 c      1.10397864     1.01152791    -0.28601086
 h     -0.11690021    -2.05158624     0.28524615
 h     -2.14583007     1.59845628     0.74503151
 h     -0.91525481     1.58099214    -1.34422697
 h      1.78963128     1.74988284    -0.33488134
 o      2.37429416    -1.10415863     0.15733570
 h      3.21943230    -0.72809259     0.07511969
 c     -2.54488618    -0.70636531    -0.48566167
 h     -2.54463841    -0.64708755    -1.52532872
 h     -2.98274778    -1.71722184    -0.03427834
 h     -3.34685433     0.07440644    -0.23202900
 h     -0.62271110     1.10421782     1.74853466
          17

 c      1.36189165    -0.28018927     0.09327820
 c      0.04754894    -0.93102094     0.19972055
 c     -1.11023200    -0.15877229    -0.03344103
 c     -1.18969227     1.14657265     0.78111456
 c     -0.37378097     1.21801966    -0.47886768
 c      1.10045536     1.00540001    -0.29033146
 h     -0.12378746    -2.08523807     0.25871229
 h     -2.21712835     1.57989958     0.78485048
 h     -0.94491967     1.56501623    -1.34533270
 h      1.78331791     1.74690559    -0.32658317
 o      2.38566954    -1.11588762     0.15999299
 h      3.17060361    -0.74117156     0.07170061
 c     -2.55381303    -0.69607532    -0.48145115
 h     -2.52956579    -0.65513072    -1.52595329
 h     -2.95715178    -1.67091831    -0.04638266
 h     -3.38482632     0.02512245    -0.23184272
 h     -0.60621306     1.06724702     1.73583453
          17

 c      1.37119547    -0.26911904     0.10741819
 c      0.06429947    -0.92412889     0.18813841
 c     -1.11991303    -0.14084924    -0.02279404
 c     -1.20028100     1.13294891     0.78336874
 c     -0.37488835     1.21474349    -0.49716397
 c      1.09519096     0.99728917    -0.29444192
 h     -0.12279481    -2.10186147     0.23340118
 h     -2.28108365     1.55895705     0.82688001
 h     -0.96788235     1.55189438    -1.34870041
 h      1.79852649     1.76998131    -0.32077661
 o      2.39400028    -1.12897728     0.16339154
 h      3.17639618    -0.72744556     0.06204868
 c     -2.56266166    -0.68526348    -0.47557178
 h     -2.51552520    -0.66954792    -1.54609228
 h     -2.92036632    -1.61710505    -0.06362762
 h     -3.41366393    -0.02625951    -0.23021079
 h     -0.59659371     1.03466435     1.71745101
          17

 c      1.37864945    -0.25977151     0.12067030
 c      0.07960982    -0.91942675     0.17623987
 c     -1.12939817    -0.12406663    -0.01255377
 c     -1.21077302     1.12096362     0.78612694
 c     -0.37776126     1.21079322    -0.51392478
 c      1.08919977     0.98879304    -0.29847911
 h     -0.11261878    -2.09701903     0.20924294
 h     -2.32621442     1.53294030     0.86971608
 h     -0.98365995     1.54244565    -1.35562526
 h      1.82404171     1.80708179    -0.31728365
 o      2.39967176    -1.14289963     0.16750690
 h      3.22916441    -0.69078297     0.04656605
 c     -2.57050581    -0.67335363    -0.46953723
 h     -2.50342536    -0.68960830    -1.57563376
 h     -2.87750333    -1.57174810    -0.07944849
 h     -3.43680221    -0.07298925    -0.22642730
 h     -0.59362879     1.00794833     1.69543010
          17

 c      1.38442134    -0.25283490     0.13300745
 c      0.09292766    -0.91678348     0.16415087
 c     -1.13837638    -0.10897300    -0.00308044
 c     -1.22159686     1.11093794     0.78943879
 c     -0.38256600     1.20617118    -0.52888490
 c      1.08356590     0.98164949    -0.30257045
 h     -0.09293905    -2.07083650     0.18630860
 h     -2.34663153     1.50145723     0.91170333
 h     -0.99202507     1.53724534    -1.36689549
 h      1.84706414     1.84385763    -0.31608523
 o      2.40495564    -1.15617624     0.17203106
 h      3.29141959    -0.65109805     0.03019711
 c     -2.57628055    -0.65952983    -0.46508856
 h     -2.49451863    -0.71383553    -1.60283036
 h     -2.83414230    -1.55392264    -0.08592033
 h     -3.45880914    -0.10891353    -0.21975578
 h     -0.59576839     0.98817403     1.67328908
          17

 c      1.38869012    -0.24880763     0.14439732
 c      0.10391636    -0.91573392     0.15201368
 c     -1.14660604    -0.09604755     0.00519993
 c     -1.23291602     1.10308877     0.79331252
 c     -0.38936528     1.20091068    -0.54186111
 c      1.07897330     0.97709772    -0.30679296
 h     -0.06449933    -2.02797275     0.16469813
 h     -2.34111452     1.46573445     0.95129657
 h     -0.99292325     1.53657839    -1.38269161
 h      1.85896238     1.87014170    -0.31740495
 o      2.41138082    -1.16768048     0.17670504
 h      3.33723827    -0.62330483     0.01710110
 c     -2.57937438    -0.64362993    -0.46331714
 h     -2.48993239    -0.74014313    -1.61896201
 h     -2.79234164    -1.57307787    -0.07917395
 h     -3.48303629    -0.13052154    -0.20981997
 h     -0.60046141     0.97596518     1.65527110
          17

 c      1.39159480    -0.24795273     0.15477388
 c      0.11247538    -0.91539434     0.13998407
 c     -1.15388678    -0.08566451     0.01184351
 c     -1.24457156     1.09750371     0.79774690
 c     -0.39813194     1.19507395    -0.55274384
 c      1.07570186     0.97576782    -0.31115365
 h     -0.02924191    -1.97856169     0.14447503
 h     -2.31296629     1.42834225     0.98735265
 h     -0.98642926     1.54043206    -1.40255088
 h      1.85560113     1.88062775    -0.32159131
 o      2.41953312    -1.17681087     0.18139012
 h      3.35551078    -0.61444726     0.00949539
 c     -2.57992977    -0.62685464    -0.46422445
 h     -2.49033927    -0.76622266    -1.61951981
 h     -2.74983635    -1.61907202    -0.06312944
 h     -3.50933031    -0.13804549    -0.19701610
 h     -0.60488903     0.97155999     1.64516287
          17

 c      1.39321535    -0.25026955     0.16401692
 c      0.11870882    -0.91443894     0.12823201
 c     -1.16004852    -0.07807392     0.01644549
 c     -1.25591264     1.09407636     0.80275836
 c     -0.40876343     1.18875204    -0.56148932
 c      1.07373472     0.97774208    -0.31557789
 h      0.00986499    -1.93850750     0.12557253
 h     -2.27096394     1.39327989     1.01960932
 h     -0.97275204     1.54850461    -1.42540264
 h      1.83631111     1.87395565    -0.32904307
 o      2.42945986    -1.18330588     0.18602981
 h      3.34360469    -0.62667993     0.00825974
 c     -2.57848516    -0.61098462    -0.46711056
 h     -2.49588592    -0.78995764    -1.60387368
 h     -2.70447263    -1.67167424    -0.04522040
 h     -3.53385188    -0.13466697    -0.18256394
 h     -0.60697301     0.97495777     1.64494588
          17

 c      1.39359662    -0.25550017     0.17195219
 c      0.12280541    -0.91151112     0.11694174
 c     -1.16495320    -0.07337990     0.01868829
 c     -1.26565722     1.09246110     0.80835024
 c     -0.42109078     1.18206538    -0.56811281
 c      1.07279710     0.98260116    -0.31991154
 h      0.04989492    -1.92479956     0.10772039
 h     -2.23025119     1.36597518     1.04939164
 h     -0.95227988     1.56024400    -1.44967201
 h      1.80349490     1.85240866    -0.34019904
 o      2.44082003    -1.18717129     0.19063617
 h      3.30494852    -0.65842424     0.01314752
 c     -2.57558714    -0.59736796    -0.47107310
 h     -2.50623588    -0.80981810    -1.57498482
 h     -2.65657023    -1.71394769    -0.03118431
 h     -3.55111577    -0.12462625    -0.16809269
 h     -0.60610667     0.98602091     1.65402958
          17

 c      1.39280023    -0.26316332     0.17837159
 c      0.12488631    -0.90622521     0.10629198
 c     -1.16850228    -0.07152334     0.01837256
 c     -1.27215537     1.09216440     0.81446052
 c     -0.43487628     1.17516737    -0.57267849
 c      1.07231194     0.98941232    -0.32393638
 h      0.08933286    -1.94392018     0.09055702
 h     -2.20926669     1.35212425     1.07965638
 h     -0.92564986     1.57489820    -1.47344959
 h      1.76311103     1.82256805    -0.35558166
 o      2.45273099    -1.18877319     0.19532966
 h      3.25134075    -0.70282659     0.02214013
 c     -2.57164512    -0.58670479    -0.47514409
 h     -2.52064607    -0.82523192    -1.53945120
 h     -2.60811492    -1.73596894    -0.02394431
 h     -3.55633202    -0.11170130    -0.15508875
 h     -0.60308400     1.00442239     1.66964024
          17

 c      1.39095195    -0.27262242     0.18306634
 c      0.12501931    -0.89968921     0.09641631
 c     -1.17064343    -0.07228612     0.01542328
 c     -1.27436873     1.09283503     0.82107845
 c     -0.44980422     1.16824539    -0.57528771
 c      1.07134415     0.99672227    -0.32739099
 h      0.12762913    -1.98568219     0.07396041
 h     -2.21888369     1.35460793     1.11252294
 h     -0.89382329     1.59157847    -1.49470959
 h      1.72523057     1.79604925    -0.37593073
 o      2.46339372    -1.18905985     0.20043624
 h      3.20877940    -0.74415983     0.02989256
 c     -2.56689167    -0.57921404    -0.47829468
 h     -2.53813289    -0.83679958    -1.50709684
 h     -2.56166354    -1.73341461    -0.02435186
 h     -3.54675167    -0.09853653    -0.14450375
 h     -0.59936173     1.02951061     1.68804417
          17

 c      1.38825313    -0.28317412     0.18585851
 c      0.12334335    -0.89370567     0.08738450
 c     -1.17136642    -0.07531697     0.00988093
 c     -1.27272316     1.09449586     0.82845386
 c     -0.46548202     1.16151422    -0.57606267
 c      1.06876559     1.00281484    -0.32999360
 h      0.16368454    -2.03228495     0.05816403
 h     -2.25310319     1.37115467     1.14587502
 h     -0.85814024     1.60933176    -1.51155257
 h      1.70202726     1.78716844    -0.40235504
 o      2.47037217    -1.18938416     0.20646383
 h      3.21308808    -0.76071163     0.02813507
 c     -2.56136371    -0.57482676    -0.47960044
 h     -2.55777263    -0.84590332    -1.48856365
 h     -2.51981289    -1.70595073    -0.03185869
 h     -3.52214781    -0.08646607    -0.13653476
 h     -0.59628070     1.06024710     1.70574323
          17

 c      1.38494123    -0.29412743     0.18662170
 c      0.12009380    -0.88982067     0.07921686
 c     -1.17068895    -0.08015318     0.00189126
 c     -1.26860685     1.09739523     0.83696516
 c     -0.48146648     1.15519974    -0.57512386
 c      1.06387275     1.00652273    -0.33150841
 h      0.19564589    -2.06899432     0.04357818
 h     -2.29542492     1.39623572     1.17439887
 h     -0.82032255     1.62723622    -1.52244032
 h      1.70052137     1.80409699    -0.43589409
 o      2.47314674    -1.19001599     0.21352803
 h      3.26984996    -0.74868543     0.01486405
 c     -2.55490208    -0.57334226    -0.47866012
 h     -2.57892912    -0.85336451    -1.49033755
 h     -2.48497605    -1.65685329    -0.04467211
 h     -3.48491639    -0.07545611    -0.13049671
 h     -0.59462515     1.09527061     1.72018259
          17

 c      1.38122633    -0.30486239     0.18528941
 c      0.11556521    -0.88902539     0.07190330
 c     -1.16863740    -0.08624852    -0.00830536
 c     -1.26339050     1.10173151     0.84679509
 c     -0.49730004     1.14951856    -0.57256530
 c      1.05693969     1.00795094    -0.33187888
 h      0.22148202    -2.08725978     0.03060783
 h     -2.33054010     1.42435994     1.19322165
 h     -0.78240106     1.64451412    -1.52640281
 h      1.71626163     1.84084620    -0.47606210
 o      2.47378365    -1.18986606     0.22112419
 h      3.34421103    -0.72659987    -0.00203774
 c     -2.54721305    -0.57445171    -0.47597264
 h     -2.60104641    -0.85815028    -1.51069403
 h     -2.45914340    -1.59405038    -0.05938877
 h     -3.43989689    -0.06408578    -0.12481821
 h     -0.59444330     1.13302933     1.73006473
          17

 c      1.37725264    -0.31486854     0.18185014
 c      0.11008986    -0.89181289     0.06541668
 c     -1.16523023    -0.09302467    -0.02039455
 c     -1.25803995     1.10754651     0.85780581
 c     -0.51253457     1.14466098    -0.56843856
 c      1.04886548     1.00804272    -0.33127118
 h      0.23937001    -2.08384643     0.01958095
 h     -2.34882821     1.45148899     1.19954367
 h     -0.74657768     1.66065250    -1.52317673
 h      1.73771501     1.88251457    -0.52021805
 o      2.47416670    -1.18805503     0.22876467
 h      3.40475239    -0.70991029    -0.01500515
 c     -2.53801279    -0.57750231    -0.47286013
 h     -2.62322240    -0.85782393    -1.54113131
 h     -2.44344391    -1.53209995    -0.07024959
 h     -3.39352015    -0.04981296    -0.11733998
 h     -0.59500713     1.17193424     1.73541838
          17

 c      1.37309358    -0.32375228     0.17633274
 c      0.10401970    -0.89825052     0.05972399
 c     -1.16047568    -0.09994497    -0.03401571
 c     -1.25313539     1.11474474     0.86959377
 c     -0.52674477     1.14078157    -0.56274983
 c      1.04049840     1.00770699    -0.32995999
 h      0.24787248    -2.05984164     0.01071885
 h     -2.34590710     1.47506916     1.19248759
 h     -0.71506113     1.67548839    -1.51323614
 h      1.75432339     1.91544807    -0.56474071
 o      2.47520543    -1.18424955     0.23618962
 h      3.43585752    -0.70527331    -0.02019205
 c     -2.52721311    -0.58127423    -0.47099117
 h     -2.64415175    -0.85020806    -1.57139113
 h     -2.43779723    -1.49192178    -0.06909067
 h     -3.35184695    -0.02994337    -0.10608729
 h     -0.59492389     1.21050462     1.73742485
          17

 c      1.36876332    -0.33122899     0.16879412
 c      0.09769667    -0.90795830     0.05479826
 c     -1.15438630    -0.10659171    -0.04878797
 c     -1.24892538     1.12313226     0.88159634
 c     -0.53953743     1.13799604    -0.55546992
 c      1.03237846     1.00747312    -0.32821643
 h      0.24614122    -2.02078004     0.00409016
 h     -2.32159101     1.49383691     1.17264760
 h     -0.68990079     1.68922919    -1.49769984
 h      1.75952169     1.93115771    -0.60626290
 o      2.47718065    -1.17842295     0.24329032
 h      3.43207384    -0.71419780    -0.01626659
 c     -2.51501437    -0.58454131    -0.47167578
 h     -2.66242237    -0.83443900    -1.59319945
 h     -2.44173596    -1.49103862    -0.04900359
 h     -3.31808039    -0.00326446    -0.09033118
 h     -0.59246253     1.24746729     1.73795867
          17

 c      1.36423407    -0.33711946     0.15931487
 c      0.09140558    -0.92000319     0.05062958
 c     -1.14699769    -0.11271856    -0.06432913
 c     -1.24528455     1.13242926     0.89319331
 c     -0.55055702     1.13638357    -0.54655497
 c      1.02476823     1.00752564    -0.32626680
 h      0.23426503    -1.97775861    -0.00047011
 h     -2.27981253     1.50790777     1.14189241
 h     -0.67283690     1.70239102    -1.47811809
 h      1.75032415     1.92581929    -0.64215067
 o      2.47996144    -1.17072334     0.25005766
 h      3.39457602    -0.73509709    -0.00360440
 c     -2.50183439    -0.58728947    -0.47511076
 h     -2.67683284    -0.81100787    -1.60162961
 h     -2.45585198    -1.52752685    -0.01137153
 h     -3.29139909     0.02873721    -0.07123103
 h     -0.58610035     1.28176602     1.73888095
          17

 c      1.35945502    -0.34135656     0.14800186
 c      0.08533167    -0.93286351     0.04722857
 c     -1.13838020    -0.11825776    -0.08026817
 c     -1.24158963     1.14224853     0.90378742
 c     -0.55948972     1.13599324    -0.53597565
 c      1.01771830     1.00778987    -0.32428350
 h      0.21352818    -1.94777330    -0.00340681
 h     -2.22949504     1.51924613     1.10334035
 h     -0.66518654     1.71565007    -1.45615075
 h      1.72651338     1.89920958    -0.67064170
 o      2.48291737    -1.16150002     0.25660926
 h      3.33250978    -0.76281686     0.01525733
 c     -2.48827153    -0.59060957    -0.48038025
 h     -2.68661925    -0.78141962    -1.59531846
 h     -2.48066554    -1.58192496     0.03400753
 h     -3.26810905     0.06216849    -0.05150380
 h     -0.57514262     1.31248341     1.74132484
          17

 c      1.35437177    -0.34398798     0.13499389
 c      0.07959178    -0.94486862     0.04460468
 c     -1.12864751    -0.12328535    -0.09625641
 c     -1.23666165     1.15207311     0.91287400
 c     -0.56606847     1.13685499    -0.52374977
 c      1.01108009     1.00794816    -0.32236553
 h      0.18579722    -1.94859792    -0.00522619
 h     -2.18493274     1.53209417     1.06101254
 h     -0.66777615     1.72962273    -1.43319024
 h      1.69049520     1.85447537    -0.69111257
 o      2.48454591    -1.15146526     0.26330223
 h      3.26893272    -0.78604854     0.03380702
 c     -2.47503076    -0.59546945    -0.48615067
 h     -2.69165759    -0.74790379    -1.57650255
 h     -2.51484988    -1.63390156     0.07622910
 h     -3.24394816     0.09224516    -0.03437727
 h     -0.56011177     1.33875600     1.74535000
          17

 c      1.34894114    -0.34515146     0.12046454
 c      0.07434492    -0.95529010     0.04271318
 c     -1.11796485    -0.12796649    -0.11198515
 c     -1.22912075     1.16135826     0.92014044
 c     -0.57007730     1.13899082    -0.50997340
 c      1.00445793     1.00738378    -0.32048671
 h      0.15199999    -1.98619288    -0.00588006
 h     -2.16185828     1.55182385     1.01854387
 h     -0.68091196     1.74463574    -1.41001311
 h      1.64788627     1.79880540    -0.70474121
 o      2.48241669    -1.14173019     0.27077916
 h      3.24191763    -0.78696137     0.04086270
 c     -2.46272085    -0.60222161    -0.49110403
 h     -2.69267473    -0.71312933    -1.55105991
 h     -2.55558083    -1.67028239     0.10753719
 h     -3.21585173     0.11484843    -0.02255164
 h     -0.54262980     1.35978457     1.75018257
          17

 c      1.34313354    -0.34502453     0.10461935
 c      0.06977183    -0.96490389     0.04143357
 c     -1.10654726    -0.13251503    -0.12720021
 c     -1.21832182     1.16986653     0.92554572
 c     -0.57136203     1.14241903    -0.49484028
 c      0.99715470     1.00513453    -0.31842478
 h      0.11210433    -2.04839960    -0.00454260
 h     -2.16712120     1.58087414     0.97770527
 h     -0.70435623     1.76055919    -1.38659221
 h      1.60817228     1.74412922    -0.71540741
 o      2.47537878    -1.13284056     0.27935546
 h      3.27000832    -0.75702030     0.03043468
 c     -2.45170764    -0.61079037    -0.49404904
 h     -2.69128936    -0.67973889    -1.52781690
 h     -2.59953049    -1.68443295     0.12344303
 h     -3.18263930     0.12742754    -0.01759741
 h     -0.52479996     1.37494338     1.75485816
          17

 c      1.33692974    -0.34380934     0.08769332
 c      0.06591736    -0.97513449     0.04062291
 c     -1.09464057    -0.13717460    -0.14170499
 c     -1.20494204     1.17790417     0.92921413
 c     -0.56985450     1.14714093    -0.47863879
 c      0.98830915     1.00010377    -0.31579268
 h      0.06683438    -2.11522741    -0.00026077
 h     -2.19244469     1.61568649     0.93905545
 h     -0.73728288     1.77677752    -1.36214448
 h      1.58314179     1.70497789    -0.72936639
 o      2.46539236    -1.12394913     0.28842388
 h      3.32337402    -0.71038211     0.01128783
 c     -2.44210971    -0.62094075    -0.49409644
 h     -2.68948925    -0.64972735    -1.51581621
 h     -2.64345685    -1.67417071     0.12189826
 h     -3.14504861     0.12938672    -0.01972409
 h     -0.50847993     1.38389105     1.75881868
          17

 c      1.33032680    -0.34178189     0.06995736
 c      0.06265494    -0.98709205     0.04016523
 c     -1.08249780    -0.14220637    -0.15534956
 c     -1.19036340     1.18606215     0.93124763
 c     -0.56560957     1.15311299    -0.46172613
 c      0.97746462     0.99177087    -0.31238126
 h      0.01821078    -2.17027196     0.00748579
 h     -2.22198309     1.64943605     0.90371087
 h     -0.77823082     1.79230926    -1.33541221
 h      1.58039448     1.69051422    -0.75114146
 o      2.45475768    -1.11404247     0.29723911
 h      3.36731778    -0.66400413    -0.00560319
 c     -2.43389223    -0.63240166    -0.49102354
 h     -2.68845347    -0.62412653    -1.51966092
 h     -2.68451655    -1.64081866     0.10295313
 h     -3.10557765     0.12230135    -0.02774202
 h     -0.49487134     1.38659769     1.76217461
          17

 c      1.32333462    -0.33933862     0.05172067
 c      0.05976021    -1.00130670     0.03997636
 c     -1.07036500    -0.14787373    -0.16801473
 c     -1.17582696     1.19483945     0.93169717
 c     -0.55883369     1.16021867    -0.44449467
 c      0.96513423     0.98082977    -0.30859161
 h     -0.03108739    -2.20380675     0.01875203
 h     -2.24220978     1.67624653     0.87352202
 h     -0.82512118     1.80602735    -1.30507576
 h      1.59684599     1.69719917    -0.77824790
 o      2.44472402    -1.10256620     0.30535705
 h      3.38396074    -0.62733269    -0.01414413
 c     -2.42692772    -0.64478538    -0.48553989
 h     -2.68768390    -0.60340259    -1.53663275
 h     -2.72072564    -1.58977507     0.06919125
 h     -3.06823036     0.11001134    -0.03921886
 h     -0.48450073     1.38328307     1.76563792
          17

 c      1.31596960    -0.33698598     0.03331609
 c      0.05697779    -1.01780629     0.03999082
 c     -1.05847515    -0.15443104    -0.17960045
 c     -1.16213946     1.20451401     0.93063349
 c     -0.54988285     1.16825405    -0.42734245
 c      0.95252757     0.96879322    -0.30528402
 h     -0.07834079    -2.21179774     0.03329089
 h     -2.24512834     1.69266645     0.85036400
 h     -0.87538765     1.81690644    -1.27017595
 h      1.62194412     1.71317003    -0.80273441
 o      2.43580166    -1.08929180     0.31255405
 h      3.36718758    -0.60437513    -0.01185892
 c     -2.42091997    -0.65733589    -0.47915479
 h     -2.68546960    -0.58804248    -1.55884908
 h     -2.75203789    -1.53240152     0.02684195
 h     -3.03787901     0.09817873    -0.05101600
 h     -0.47743094     1.37430072     1.77025182
          17

 c      1.30824728    -0.33528949     0.01507746
 c      0.05406359    -1.03620137     0.04014981
 c     -1.04704368    -0.16211213    -0.19001792
 c     -1.14969687     1.21516830     0.92820997
 c     -0.53923110     1.17693160    -0.41064998
 c      0.94088727     0.95717335    -0.30327853
 h     -0.12116955    -2.19489554     0.05069787
 h     -2.22769897     1.69743118     0.83568573
 h     -0.92621111     1.82423524    -1.23044982
 h      1.64535287     1.72721089    -0.81685639
 o      2.42806915    -1.07419020     0.31874018
 h      3.31780083    -0.59582331     0.00152994
 c     -2.41528890    -0.66867565    -0.47375870
 h     -2.68005109    -0.57863251    -1.57786804
 h     -2.78199480    -1.48736907    -0.01355174
 h     -3.01885889     0.09265620    -0.06035028
 h     -0.47355915     1.36002214     1.77701566
          17

 c      1.30016953    -0.33481048    -0.00267977
 c      0.05082602    -1.05568001     0.04039006
 c     -1.03625536    -0.17110835    -0.19918632
 c     -1.13852419     1.22672586     0.92470047
 c     -0.52742143     1.18589970    -0.39476059
 c      0.93118763     0.94710771    -0.30311233
 h     -0.15793853    -2.15861756     0.07054357
 h     -2.19109102     1.69110886     0.83034045
 h     -0.97480966     1.82774660    -1.18652126
 h      1.66033202     1.73234131    -0.81576810
 o      2.42117638    -1.05745193     0.32396918
 h      3.24355332    -0.59884810     0.02399110
 c     -2.40933042    -0.67709023    -0.47097661
 h     -2.67033630    -0.57557511    -1.58776068
 h     -2.81721919    -1.47513836    -0.04051758
 h     -3.01310589     0.09679214    -0.06603615
 h     -0.47289042     1.34076370     1.78650053
          17

 c      1.29171173    -0.33604676    -0.01967147
 c      0.04718880    -1.07493491     0.04062614
 c     -1.02624285    -0.18152882    -0.20703649
 c     -1.12823900     1.23894233     0.92051831
 c     -0.51501192     1.19477024    -0.37996556
 c      0.92411967     0.93931994    -0.30503689
 h     -0.18841523    -2.11446525     0.09259846
 h     -2.14095678     1.67618460     0.83445738
 h     -1.01872598     1.82767610    -1.13994331
 h      1.66370599     1.72554259    -0.79747095
 o      2.41405991    -1.03966830     0.32855213
 h      3.16374799    -0.60430318     0.04943350
 c     -2.40291472    -0.68176767    -0.47130159
 h     -2.65602416    -0.57885957    -1.58608337
 h     -2.86035668    -1.50204439    -0.05046502
 h     -3.01921688     0.10956787    -0.06895986
 h     -0.47567366     1.31680013     1.79859223
          17

 c      1.28282360    -0.33936027    -0.03566036
 c      0.04325352    -1.09219424     0.04072412
 c     -1.01708893    -0.19337019    -0.21351949
 c     -1.11796815     1.25136565     0.91620641
 c     -0.50252670     1.20315362    -0.36649467
 c      0.92011196     0.93413029    -0.30906198
 h     -0.21445496    -2.07999314     0.11720254
 h     -2.08845660     1.65742909     0.84731789
 h     -1.05607255     1.82472920    -1.09308688
 h      1.65532602     1.70700936    -0.76225891
 o      2.40471795    -1.02202782     0.33316571
 h      3.11285482    -0.59379799     0.06610739
 c     -2.39690493    -0.68340347    -0.47394841
 h     -2.63754291    -0.58804618    -1.57383229
 h     -2.90449684    -1.55417532    -0.05009044
 h     -3.03329309     0.12633807    -0.07135696
 h     -0.48231386     1.28844444     1.81248462
          17

 c      1.27345729    -0.34489343    -0.05048037
 c      0.03924072    -1.10575910     0.04050046
 c     -1.00887239    -0.20651360    -0.21861346
 c     -1.10640726     1.26335310     0.91237876
 c     -0.49042048     1.21069557    -0.35451842
 c      0.91927838     0.93141923    -0.31497233
 h     -0.23926275    -2.07302617     0.14538365
 h     -2.04982492     1.64158600     0.86752073
 h     -1.08568162     1.81996219    -1.04889205
 h      1.63822482     1.68019178    -0.71255802
 o      2.39166279    -1.00557386     0.33835278
 h      3.11745495    -0.55190525     0.06479922
 c     -2.39247480    -0.68318199    -0.47765789
 h     -2.61603232    -0.60239157    -1.55517361
 h     -2.93924387    -1.61176530    -0.04817786
 h     -3.05068322     0.14130690    -0.07563575
 h     -0.49306104     1.25614547     1.82696570
          17

 c      1.26361392    -0.35250385    -0.06405799
 c      0.03519993    -1.11510795     0.03982486
 c     -1.00172206    -0.22073946    -0.22232720
 c     -1.09240791     1.27430949     0.90960599
 c     -0.47905226     1.21711071    -0.34416536
 c      0.92129991     0.93055262    -0.32233071
 h     -0.26391817    -2.09913521     0.17773168
 h     -2.03982857     1.63456581     0.89372935
 h     -1.10710511     1.81457863    -1.01050235
 h      1.61948947     1.65259576    -0.65297231
 o      2.37629755    -0.98974370     0.34365049
 h      3.15841638    -0.48975309     0.05293629
 c     -2.39041544    -0.68198758    -0.48124418
 h     -2.59325009    -0.62099715    -1.53699118
 h     -2.95722250    -1.66034844    -0.05034185
 h     -3.06738902     0.14969694    -0.08357417
 h     -0.50760537     1.22052320     1.84089868
          17

 c      1.25336876    -0.36178634    -0.07640469
 c      0.03083744    -1.12130879     0.03876184
 c     -0.99584549    -0.23574533    -0.22470108
 c     -1.07599612     1.28407049     0.90834273
 c     -0.46866890     1.22219676    -0.33555567
 c      0.92537749     0.93039257    -0.33055334
 h     -0.28508143    -2.14691627     0.21276269
 h     -2.06000057     1.63706849     0.92512812
 h     -1.12044193     1.80968837    -0.98082089
 h      1.61047568     1.63588874    -0.58946927
 o      2.36100948    -0.97339800     0.34830351
 h      3.20086394    -0.42851244     0.04320754
 c     -2.39101832    -0.68036611    -0.48374907
 h     -2.57114711    -0.64299510    -1.52735322
 h     -2.95499753    -1.69184262    -0.05904035
 h     -3.08075588     0.14874907    -0.09604725
 h     -0.52484465     1.18231843     1.85364350
          17

 c      1.24285239    -0.37216923    -0.08758967
 c      0.02576848    -1.12609780     0.03753912
 c     -0.99152777    -0.25116551    -0.22580280
 c     -1.05852662     1.29291311     0.90898279
 c     -0.45941517     1.22583648    -0.32882284
 c      0.93057819     0.92971001    -0.33916857
 h     -0.29770057    -2.19852882     0.24727246
 h     -2.09669352     1.64463158     0.96053723
 h     -1.12606802     1.80606729    -0.96207250
 h      1.62260808     1.64151770    -0.52638627
 o      2.34730031    -0.95595206     0.35193774
 h      3.22378601    -0.38100584     0.04264814
 c     -2.39421167    -0.67867791    -0.48463488
 h     -2.55109949    -0.66771616    -1.53215157
 h     -2.93197933    -1.70269918    -0.07469537
 h     -3.08973393     0.13795948    -0.11300804
 h     -0.54305870     1.14231175     1.86510498
          17

 c      1.23221712    -0.38303224    -0.09770968
 c      0.01980235    -1.13097545     0.03641117
 c     -0.98911130    -0.26658254    -0.22572187
 c     -1.04169551     1.30117683     0.91189379
 c     -0.45137637     1.22799164    -0.32409957
 c      0.93663426     0.92804885    -0.34808218
 h     -0.29822225    -2.23978532     0.27793679
 h     -2.13225127     1.65213894     0.99780980
 h     -1.12437138     1.80399481    -0.95548178
 h      1.65799307     1.67116151    -0.46345483
 o      2.33589262    -0.93730841     0.35448709
 h      3.21843339    -0.35244641     0.05363256
 c     -2.39966728    -0.67719746    -0.48403179
 h     -2.53337231    -0.69458910    -1.55153979
 h     -2.88966728    -1.69279551    -0.09630024
 h     -3.09504145     0.11910460    -0.13350322
 h     -0.56036891     1.10130017     1.87539485
          17

 c      1.22161437    -0.39378935    -0.10686146
 c      0.01299995    -1.13695249     0.03558057
 c     -0.98895652    -0.28153876    -0.22456782
 c     -1.02676582     1.30902971     0.91734787
 c     -0.44461685     1.22869096    -0.32147557
 c      0.94419648     0.92601118    -0.35740319
 h     -0.28532327    -2.26254513     0.30222833
 h     -2.15360276     1.65652568     1.03441368
 h     -1.11558797     1.80321193    -0.96113298
 h      1.70649370     1.71386183    -0.39809518
 o      2.32705088    -0.91764553     0.35605084
 h      3.18319283    -0.34357864     0.07599406
 c     -2.40678177    -0.67611041    -0.48274899
 h     -2.51742446    -0.72276195    -1.57970037
 h     -2.83162610    -1.66576631    -0.12142909
 h     -3.09927710     0.09614339    -0.15573422
 h     -0.57512101     1.06012578     1.88443722
          17

 c      1.21118351    -0.40392485    -0.11512120
 c      0.00561302    -1.14457614     0.03517436
 c     -0.99138202    -0.29555426    -0.22247043
 c     -1.01441603     1.31646298     0.92544253
 c     -0.43918206     1.22801023    -0.32095582
 c      0.95410698     0.92452699    -0.36709737
 h     -0.25946278    -2.26381076     0.31862920
 h     -2.15372562     1.65680714     1.06811578
 h     -1.09980892     1.80300469    -0.97800958
 h      1.75428767     1.75484541    -0.32962269
 o      2.32062552    -0.89737726     0.35685066
 h      3.12272058    -0.35113452     0.10754644
 c     -2.41462039    -0.67534218    -0.48199508
 h     -2.50268274    -0.75092395    -1.60826709
 h     -2.76388614    -1.63067584    -0.14583053
 h     -3.10662024     0.07458219    -0.17734019
 h     -0.58602178     1.01969902     1.89180343
          17

 c      1.20104881    -0.41300790    -0.12253313
 c     -0.00198787    -1.15394413     0.03522597
 c     -0.99659157    -0.30814884    -0.21957549
 c     -1.00482580     1.32334524     0.93606010
 c     -0.43507820     1.22604597    -0.32243854
 c      0.96678734     0.92423078    -0.37693576
 h     -0.22245427    -2.24502729     0.32672667
 h     -2.13057941     1.65344692     1.09730494
 h     -1.07714289     1.80238928    -1.00418442
 h      1.79109379     1.78297225    -0.25978518
 o      2.31579924    -0.87731400     0.35727798
 h      3.05177032    -0.36511008     0.14318175
 c     -2.42203510    -0.67427971    -0.48304080
 h     -2.48898995    -0.77755043    -1.62992644
 h     -2.69470269    -1.60346661    -0.16318434
 h     -3.12152353     0.05970431    -0.19606773
 h     -0.59209613     0.98097703     1.89681542
          17

 c      1.19132736    -0.42069121    -0.12911033
 c     -0.00937392    -1.16463244     0.03563875
 c     -1.00460143    -0.31887271    -0.21603233
 c     -0.99773790     1.32945582     0.94885636
 c     -0.43225076     1.22289439    -0.32571547
 c      0.98214842     0.92535921    -0.38659705
 h     -0.17726867    -2.21251592     0.32751616
 h     -2.08651705     1.64803895     1.12117420
 h     -1.04795427     1.80033906    -1.03712490
 h      1.81139789     1.79204135    -0.19143607
 o      2.31072971    -0.85893661     0.35795667
 h      3.00071990    -0.36442535     0.17383216
 c     -2.42811914    -0.67190358    -0.48686825
 h     -2.47658873    -0.80126961    -1.64011348
 h     -2.63182058    -1.60254661    -0.16679173
 h     -3.14645114     0.05397075    -0.21063992
 h     -0.59259339     0.94488018     1.89881092
          17

 c      1.18213859    -0.42668253    -0.13485781
 c     -0.01612330    -1.17559134     0.03613873
 c     -1.01519688    -0.32734591    -0.21197519
 c     -0.99243054     1.33448480     0.96326589
 c     -0.43057504     1.21864062    -0.33048971
 c      0.99969553     0.92784959    -0.39575391
 h     -0.12774216    -2.17850945     0.32387477
 h     -2.02883965     1.64343019     1.13999977
 h     -1.01306206     1.79599120    -1.07404399
 h      1.81343679     1.77979139    -0.12748739
 o      2.30349501    -0.84384276     0.35944385
 h      3.00073528    -0.32611946     0.19146298
 c     -2.43273034    -0.66784534    -0.49371996
 h     -2.46593934    -0.82109672    -1.63733331
 h     -2.57838755    -1.63444101    -0.15434930
 h     -3.18020238     0.05556960    -0.22118251
 h     -0.58694092     0.91218544     1.89739395
          17

 c      1.17360608    -0.43070808    -0.13980275
 c     -0.02192713    -1.18525552     0.03628551
 c     -1.02794969    -0.33330386    -0.20750709
 c     -0.98765699     1.33801473     0.97852112
 c     -0.42986188     1.21335903    -0.33640661
 c      1.01861644     0.93141842    -0.40413626
 h     -0.07761230    -2.15999241     0.32041773
 h     -1.97075260     1.64405958     1.15551673
 h     -0.97383592     1.78880077    -1.11223749
 h      1.79843835     1.74718113    -0.07023071
 o      2.29486936    -0.83178784     0.36159114
 h      3.04022569    -0.25698266     0.19958184
 c     -2.43639104    -0.66306213    -0.50293665
 h     -2.45758123    -0.83658916    -1.62311087
 h     -2.53372496    -1.68639914    -0.13044482
 h     -3.21836110     0.05960446    -0.22886803
 h     -0.57477104     0.88343958     1.89257989
          17

 c      1.16587081    -0.43251909    -0.14399090
 c     -0.02670270    -1.19226990     0.03567529
 c     -1.04229173    -0.33662067    -0.20269561
 c     -0.98181034     1.33955112     0.99371821
 c     -0.42987457     1.20711949    -0.34309621
 c      1.03783076     0.93555731    -0.41159209
 h     -0.02906132    -2.17063085     0.32120883
 h     -1.92960120     1.65563696     1.17083936
 h     -0.93214728     1.77862549    -1.14934552
 h      1.77064733     1.69847946    -0.02059480
 o      2.28716784    -0.82132345     0.36397606
 h      3.08315802    -0.18319293     0.20624104
 c     -2.43975673    -0.65894056    -0.51335704
 h     -2.45204634    -0.84803562    -1.60198107
 h     -2.49733286    -1.73890632    -0.10256486
 h     -3.25527004     0.06061214    -0.23521744
 h     -0.55598853     0.85892635     1.88483009
          17

 c      1.15910832    -0.43194118    -0.14745748
 c     -0.03055336    -1.19650455     0.03424814
 c     -1.05759384    -0.33729198    -0.19758155
 c     -0.97369735     1.33873989     1.00800042
 c     -0.43034854     1.19999519    -0.35021423
 c      1.05601139     0.93947924    -0.41817375
 h      0.01717645    -2.20933508     0.32626427
 h     -1.91786887     1.68255169     1.18890849
 h     -0.89021882     1.76574373    -1.18351292
 h      1.73785748     1.64184395     0.02295081
 o      2.28186336    -0.81147042     0.36640083
 h      3.10641853    -0.12302356     0.21563217
 c     -2.44335139    -0.65642839    -0.52372594
 h     -2.44976506    -0.85658153    -1.58125045
 h     -2.46985460    -1.77753240    -0.07696912
 h     -3.28593337     0.05443580    -0.24154995
 h     -0.53080505     0.83867460     1.87502881
          17

 c      1.15351562    -0.42893228    -0.15020760
 c     -0.03357936    -1.19898669     0.03227647
 c     -1.07321239    -0.33540749    -0.19219273
 c     -0.96346809     1.33570341     1.02078366
 c     -0.43101351     1.19206771    -0.35746298
 c      1.07166299     0.94215857    -0.42422224
 h      0.05990637    -2.26122834     0.33173024
 h     -1.93230192     1.72382292     1.21022456
 h     -0.85043044     1.75080784    -1.21345424
 h      1.71106956     1.58892267     0.06537851
 o      2.27950803    -0.80181005     0.36882357
 h      3.10085854    -0.08496059     0.22893712
 c     -2.44753379    -0.65596811    -0.53290829
 h     -2.45095425    -0.86400347    -1.56954853
 h     -2.45228578    -1.79469114    -0.05774225
 h     -3.30710781     0.03895747    -0.24869129
 h     -0.49970760     0.82250869     1.86439102
          17

 c      1.14927725    -0.42363845    -0.15220813
 c     -0.03581198    -1.20088953     0.03007215
 c     -1.08851173    -0.33113203    -0.18655627
 c     -0.95235972     1.33103390     1.03176581
 c     -0.43162724     1.18342677    -0.36458726
 c      1.08347675     0.94270155    -0.43024598
 h      0.09695488    -2.30942287     0.33332243
 h     -1.95693602     1.77294739     1.23297035
 h     -0.81511157     1.73474556    -1.23844489
 h      1.70062976     1.55077517     0.11356657
 o      2.28011950    -0.79222833     0.37125336
 h      3.06519299    -0.07166121     0.24599108
 c     -2.45249646    -0.65774224    -0.54013988
 h     -2.45553312    -0.87190958    -1.57339611
 h     -2.44545536    -1.78769720    -0.04719931
 h     -3.31776285     0.01418462    -0.25684040
 h     -0.46343601     0.81020350     1.85419380
          17

 c      1.14653019    -0.41642696    -0.15338650
 c     -0.03726847    -1.20292000     0.02781678
 c     -1.10288743    -0.32468483    -0.18070854
 c     -0.94165069     1.32542297     1.04078272
 c     -0.43201161     1.17416591    -0.37136569
 c      1.09092547     0.94096579    -0.43641793
 h      0.12607629    -2.34214273     0.32832675
 h     -1.97529561     1.82194276     1.25497620
 h     -0.78634341     1.71862604    -1.25823406
 h      1.70926736     1.53089588     0.17021006
 o      2.28331637    -0.78285588     0.37372077
 h      3.00404250    -0.08096248     0.26583987
 c     -2.45824891    -0.66187556    -0.54530942
 h     -2.46311820    -0.88073301    -1.59342536
 h     -2.44986996    -1.75735906    -0.04622861
 h     -3.31928781    -0.01782860    -0.26550868
 h     -0.42304446     0.80174019     1.84533389
          17

 c      1.14534067    -0.40787489    -0.15363411
 c     -0.03798791    -1.20527314     0.02555795
 c     -1.11579700    -0.31632020    -0.17470177
 c     -0.93211722     1.31938840     1.04774258
 c     -0.43207114     1.16438029    -0.37761305
 c      1.09439768     0.93767161    -0.44222939
 h      0.14559227    -2.35335986     0.31567698
 h     -1.97661192     1.86433869     1.27475956
 h     -0.76580146     1.70351715    -1.27289279
 h      1.73034691     1.52393076     0.22960537
 o      2.28818439    -0.77426202     0.37629443
 h      2.93035107    -0.10288414     0.28659181
 c     -2.46459978    -0.66844072    -0.54899988
 h     -2.47309499    -0.88949256    -1.62393293
 h     -2.46563815    -1.70800675    -0.05415711
 h     -3.31551831    -0.05312853    -0.27355788
 h     -0.38000098     0.79750825     1.83795517
          17

 c      1.14569388    -0.39870824    -0.15282250
 c     -0.03803941    -1.20774583     0.02324807
 c     -1.12679301    -0.30632482    -0.16860320
 c     -0.92402485     1.31321854     1.05262369
 c     -0.43178970     1.15417478    -0.38318895
 c      1.09465251     0.93383733    -0.44683745
 h      0.15456666    -2.34169235     0.29555569
 h     -1.95585077     1.89586646     1.29153859
 h     -0.75464963     1.69034462    -1.28262141
 h      1.75400617     1.52196306     0.28172827
 o      2.29303691    -0.76783596     0.37910904
 h      2.86954072    -0.11370902     0.30515852
 c     -2.47118140    -0.67722233    -0.55225020
 h     -2.48473474    -0.89657349    -1.65626788
 h     -2.49238035    -1.64891947    -0.06798789
 h     -3.31218587    -0.08635433    -0.27945481
 h     -0.33619115     0.79828277     1.83140999
          17

 c      1.14750251    -0.38970678    -0.15083446
 c     -0.03753383    -1.20979657     0.02076679
 c     -1.13555263    -0.29503236    -0.16248639
 c     -0.91725491     1.30700837     1.05545883
 c     -0.43122223     1.14368003    -0.38800667
 c      1.09233729     0.93032437    -0.44955056
 h      0.15288697    -2.30998407     0.26919548
 h     -1.91237605     1.91433819     1.30506394
 h     -0.75348369     1.67977485    -1.28755937
 h      1.77245233     1.51936688     0.31796878
 o      2.29605988    -0.76535506     0.38228228
 h      2.84966268    -0.08325749     0.31890244
 c     -2.47756398    -0.68736453    -0.55629735
 h     -2.49731726    -0.90066337    -1.68255525
 h     -2.52930976    -1.59610563    -0.08126179
 h     -3.31515092    -0.11201112    -0.28187917
 h     -0.29373360     0.80495142     1.82456915
          17

 c      1.15064680    -0.38159633    -0.14759003
 c     -0.03664811    -1.21051187     0.01792095
 c     -1.14189897    -0.28284711    -0.15641718
 c     -0.91138366     1.30068604     1.05628857
 c     -0.43048635     1.13307447    -0.39203685
 c      1.08785512     0.92773640    -0.45000422
 h      0.14144097    -2.26596395     0.23891302
 h     -1.84936447     1.91974242     1.31564315
 h     -0.76232178     1.67213770    -1.28766008
 h      1.78103273     1.51356646     0.33316574
 o      2.29746398    -0.76653550     0.38569598
 h      2.86746461    -0.01448992     0.32940339
 c     -2.48343737    -0.69735312    -0.56230854
 h     -2.51021088    -0.90119279    -1.69757356
 h     -2.57572984    -1.56989537    -0.08466852
 h     -3.32758522    -0.12643445    -0.28056335
 h     -0.25463633     0.81812704     1.81628491
          17

 c      1.15501967    -0.37497674    -0.14304965
 c     -0.03562850    -1.20855876     0.01445084
 c     -1.14580726    -0.27024197    -0.15044308
 c     -0.90568448     1.29398460     1.05509566
 c     -0.42975193     1.12259640    -0.39530815
 c      1.08140707     0.92643051    -0.44812720
 h      0.12223453    -2.22307089     0.20807347
 h     -1.77417562     1.91490951     1.32443862
 h     -0.78061966     1.66741055    -1.28267011
 h      1.77768932     1.50436059     0.32537342
 o      2.29892630    -0.76921927     0.38913904
 h      2.89679385     0.05928176     0.34004100
 c     -2.48878937    -0.70597081    -0.57078016
 h     -2.52289108    -0.89833353    -1.69931640
 h     -2.63095720    -1.58215521    -0.07226723
 h     -3.34805671    -0.12921362    -0.27676048
 h     -0.22039983     0.83780698     1.80580159
          17

 c      1.16051821    -0.37028752    -0.13722048
 c     -0.03473075    -1.20240234     0.01010043
 c     -1.14739237    -0.25771408    -0.14459443
 c     -0.89912064     1.28637989     1.05173716
 c     -0.42922538     1.11253967    -0.39790362
 c      1.07305227     0.92650214    -0.44407425
 h      0.09785202    -2.19821558     0.18031738
 h     -1.69882645     1.90645273     1.33395059
 h     -0.80730661     1.66527169    -1.27221728
 h      1.76270277     1.49341812     0.29541962
 o      2.30160952    -0.77174959     0.39251364
 h      2.91955293     0.11257451     0.35244508
 c     -2.49404070    -0.71335730    -0.58096445
 h     -2.53492864    -0.89285732    -1.68920403
 h     -2.69221032    -1.62447041    -0.04848122
 h     -3.37137288    -0.12287453    -0.27283784
 h     -0.19164618     0.86315273     1.79303680
          17

 c      1.16700176    -0.36777167    -0.13017349
 c     -0.03408314    -1.19112191     0.00478002
 c     -1.14689274    -0.24572377    -0.13889728
 c     -0.89054173     1.27715114     1.04593829
 c     -0.42913290     1.10323684    -0.39995295
 c      1.06270849     0.92773704    -0.43821398
 h      0.06988988    -2.20254393     0.15768637
 h     -1.63801867     1.90414895     1.34797503
 h     -0.84085822     1.66521397    -1.25597066
 h      1.73904954     1.48438424     0.24696979
 o      2.30600578    -0.77332822     0.39580828
 h      2.92826659     0.13368689     0.36691427
 c     -2.49989518    -0.72041797    -0.59127595
 h     -2.54601000    -0.88604602    -1.67214539
 h     -2.75398134    -1.67726865    -0.02399023
 h     -3.39122726    -0.11132592    -0.27134879
 h     -0.16783612     0.89242237     1.77872675
          17

 c      1.17426649    -0.36744293    -0.12205082
 c     -0.03361730    -1.17527309    -0.00132862
 c     -1.14465278    -0.23465299    -0.13338573
 c     -0.87930531     1.26581669     1.03748561
 c     -0.42970288     1.09503282    -0.40162707
 c      1.05010489     0.92955629    -0.43115515
 h      0.03813252    -2.23154998     0.13939911
 h     -1.60198917     1.91572883     1.36949135
 h     -0.87941313     1.66669371    -1.23382829
 h      1.71310951     1.48341224     0.18681015
 o      2.31225166    -0.77367868     0.39905103
 h      2.92128350     0.11930270     0.38324222
 c     -2.50695184    -0.72779421    -0.60005810
 h     -2.55597530    -0.87955276    -1.65599351
 h     -2.81047945    -1.72405237    -0.00781150
 h     -3.40250327    -0.09832263    -0.27425833
 h     -0.14719194     0.92311427     1.76440990
          17

 c      1.18205009    -0.36908966    -0.11304899
 c     -0.03319734    -1.15656617    -0.00789026
 c     -1.14109335    -0.22479742    -0.12810472
 c     -0.86586543     1.25270240     1.02657309
 c     -0.43115381     1.08825159    -0.40313632
 c      1.03480817     0.93105120    -0.42367811
 h      0.00207771    -2.26882066     0.12319490
 h     -1.58927004     1.93980532     1.39715557
 h     -0.92093209     1.66927536    -1.20609032
 h      1.69439739     1.49897198     0.12383788
 o      2.32024608    -0.77291249     0.40228792
 h      2.90086587     0.07223559     0.40104285
 c     -2.51549079    -0.73567195    -0.60599498
 h     -2.56475429    -0.87498365    -1.64935175
 h     -2.85735363    -1.75515140    -0.00495559
 h     -3.40236809    -0.08654672    -0.28258605
 h     -0.12710899     0.95242460     1.75207876
          17

 c      1.19006180    -0.37232731    -0.10338220
 c     -0.03273973    -1.13685210    -0.01458424
 c     -1.13667637    -0.21637268    -0.12310427
 c     -0.85143642     1.23880682     1.01388833
 c     -0.43370238     1.08316117    -0.40472618
 c      1.01657461     0.93131767    -0.41637944
 h     -0.03762954    -2.29764026     0.10721869
 h     -1.58964561     1.96685853     1.42526848
 h     -0.96337791     1.67274605    -1.17357725
 h      1.69139591     1.53844883     0.06460608
 o      2.32953633    -0.77168286     0.40556222
 h      2.87471685     0.00378530     0.41992204
 c     -2.52547535    -0.74401121    -0.60840726
 h     -2.57214666    -0.87324074    -1.65741369
 h     -2.89186771    -1.76611777    -0.01723975
 h     -3.39052269    -0.07719061    -0.29633740
 h     -0.10522725     0.97794743     1.74335119
          17

 c      1.19802437    -0.37667192    -0.09324904
 c     -0.03220512    -1.11758630    -0.02115856
 c     -1.13187730    -0.20951712    -0.11843175
 c     -0.83717515     1.22514386     1.00039089
 c     -0.43758497     1.07994537    -0.40666632
 c      0.99597656     0.93007906    -0.40925161
 h     -0.07931620    -2.30689526     0.09056499
 h     -1.59250985     1.98652014     1.44735572
 h     -1.00489076     1.67718801    -1.13766478
 h      1.70411164     1.60149761     0.00819092
 o      2.33902421    -0.77155040     0.40887148
 h      2.86027914    -0.06050207     0.43997921
 c     -2.53660457    -0.75273033    -0.60746828
 h     -2.57766055    -0.87414155    -1.67858403
 h     -2.91268207    -1.75613344    -0.04416943
 h     -3.36913845    -0.06975062    -0.31456532
 h     -0.08066694     0.99819769     1.73849251
          17

 c      1.20571681    -0.38158621    -0.08282028
 c     -0.03155963    -1.09977946    -0.02742055
 c     -1.12716446    -0.20429180    -0.11412958
 c     -0.82379198     1.21238414     0.98711504
 c     -0.44306052     1.07868927    -0.40923288
 c      0.97447878     0.92790334    -0.40187301
 h     -0.12088358    -2.29131806     0.07306161
 h     -1.59086235     1.99181570     1.45867772
 h     -1.04393732     1.68299189    -1.10021804
 h      1.72286596     1.67808189    -0.05157086
 o      2.34709860    -0.77469557     0.41211495
 h      2.88240432    -0.08563539     0.46261155
 c     -2.54832317    -0.76170092    -0.60409732
 h     -2.58066154    -0.87672272    -1.70549960
 h     -2.91993625    -1.72780212    -0.08309181
 h     -3.34258016    -0.06197585    -0.33555040
 h     -0.05450111     1.01260217     1.73604999
          17

 c      1.21298381    -0.38648900    -0.07225019
 c     -0.03075954    -1.08405490    -0.03322892
 c     -1.12297854    -0.20067899    -0.11023812
 c     -0.81159299     1.20085665     0.97505058
 c     -0.45037841     1.07937823    -0.41268397
 c      0.95375774     0.92571158    -0.39396805
 h     -0.16023655    -2.25051894     0.05501856
 h     -1.58131995     1.97950894     1.45669964
 h     -1.07941148     1.69080985    -1.06343654
 h      1.73559181     1.75456847    -0.11939375
 o      2.35345671    -0.78148093     0.41522650
 h      2.94476242    -0.06624135     0.48864590
 c     -2.55981559    -0.77054654    -0.59961947
 h     -2.58067080    -0.87986746    -1.72926110
 h     -2.91587492    -1.68844283    -0.12863203
 h     -3.31655546    -0.05031326    -0.35719599
 h     -0.02913288     1.02110324     1.73343756
          17

 c      1.21969774    -0.39079500    -0.06169056
 c     -0.02973555    -1.07063016    -0.03849411
 c     -1.11971180    -0.19857666    -0.10680164
 c     -0.80063269     1.19063239     0.96502453
 c     -0.45972983     1.08189988    -0.41723375
 c      0.93515561     0.92428925    -0.38560581
 h     -0.19561931    -2.18887546     0.03711126
 h     -1.56334577     1.94942833     1.44090260
 h     -1.11064073     1.70145333    -1.02962369
 h      1.73358620     1.81957289    -0.19601919
 o      2.35969121    -0.79000921     0.41838079
 h      3.02095386    -0.03338698     0.51521379
 c     -2.57006350    -0.77830682    -0.59548300
 h     -2.57749359    -0.88271339    -1.74289698
 h     -2.90581476    -1.65220364    -0.17192914
 h     -3.29632126    -0.03138403    -0.37766195
 h     -0.00715759     1.02377275     1.72801384
          17

 c      1.22573751    -0.39399803    -0.05128153
 c     -0.02835084    -1.05920210    -0.04317583
 c     -1.11768812    -0.19779092    -0.10387530
 c     -0.79079965     1.18154980     0.95757116
 c     -0.47120489     1.08604616    -0.42303070
 c      0.91955216     0.92415024    -0.37708835
 h     -0.22612014    -2.11655050     0.02034411
 h     -1.53906166     1.90424732     1.41280077
 h     -1.13729173     1.71574997    -1.00091216
 h      1.71253229     1.86561749    -0.27933690
 o      2.36726020    -0.79870100     0.42180593
 h      3.08654282    -0.01286921     0.53850817
 c     -2.57805768    -0.78333428    -0.59299743
 h     -2.57114607    -0.88475227    -1.74272349
 h     -2.89780712    -1.63900449    -0.20177370
 h     -3.28457077    -0.00424386    -0.39592815
 h      0.00957936     1.02063908     1.71800959
          17

 c      1.23100705    -0.39572012    -0.04113550
 c     -0.02634752    -1.04885053    -0.04727402
 c     -1.11714795    -0.19803341    -0.10152898
 c     -0.78180137     1.17317348     0.95280771
 c     -0.48476102     1.09152798    -0.43013784
 c      0.90739365     0.92557564    -0.36881999
 h     -0.25240646    -2.05037748     0.00596731
 h     -1.51384546     1.84992021     1.37633300
 h     -1.15921381     1.73435219    -0.97898923
 h      1.67163246     1.88872264    -0.36590452
 o      2.37684320    -0.80684765     0.42562974
 h      3.12892041    -0.01594986     0.55601947
 c     -2.58326355    -0.78421102    -0.59279304
 h     -2.56171865    -0.88578694    -1.72855965
 h     -2.89797894    -1.66259160    -0.21074921
 h     -3.28071539     0.02838128    -0.41181473
 h      0.02047828     1.01168009     1.70303753
          17

 c      1.23547278    -0.39571356    -0.03132556
 c     -0.02335654    -1.03832573    -0.05079868
 c     -1.11824566    -0.19893016    -0.09984609
 c     -0.77311636     1.16476034     0.95037214
 c     -0.50021155     1.09799885    -0.43852609
 c      0.89872003     0.92865158    -0.36123680
 h     -0.27680185    -2.01034582    -0.00485565
 h     -1.49702559     1.79601334     1.33811640
 h     -1.17626682     1.75754472    -0.96488085
 h      1.61290973     1.88800033    -0.45187532
 o      2.38857196    -0.81422915     0.42987615
 h      3.14340103    -0.04537280     0.56651441
 c     -2.58598584    -0.78110958    -0.59433349
 h     -2.54928655    -0.88592274    -1.70369855
 h     -2.90502449    -1.71559849    -0.20148648
 h     -3.28211222     0.06123548    -0.42553580
 h      0.02630736     0.99688186     1.68424512
          17

 c      1.23920666    -0.39383028    -0.02188204
 c     -0.01913332    -1.02704459    -0.05371746
 c     -1.12105961    -0.20006886    -0.09891691
 c     -0.76413460     1.15544188     0.94955338
 c     -0.51723605     1.10508844    -0.44808149
 c      0.89316861     0.93322893    -0.35475915
 h     -0.30084813    -2.00777989    -0.01165548
 h     -1.50015296     1.75355967     1.30603723
 h     -1.18820493     1.78509755    -0.95884639
 h      1.54120859     1.86603605    -0.53368560
 o      2.40217742    -0.82091656     0.43447827
 h      3.13076346    -0.09858977     0.56981841
 c     -2.58697801    -0.77538063    -0.59629462
 h     -2.53388099    -0.88566123    -1.67469440
 h     -2.91303543    -1.77651392    -0.18276938
 h     -3.28576004     0.08877732    -0.43732019
 h      0.02905707     0.97629927     1.66417219
          17

 c      1.24240537    -0.39000254    -0.01279369
 c     -0.01385791    -1.01587505    -0.05593782
 c     -1.12559437    -0.20106633    -0.09883314
 c     -0.75473891     1.14477452     0.94970328
 c     -0.53541133     1.11242943    -0.45863080
 c      0.88996708     0.93881144    -0.34971602
 h     -0.32203338    -2.03586441    -0.01487140
 h     -1.52975364     1.72861422     1.28517800
 h     -1.19464092     1.81621475    -0.96039949
 h      1.46464698     1.83005832    -0.60904185
 o      2.41689402    -0.82735115     0.43925820
 h      3.09879473    -0.16654654     0.56717632
 c     -2.58687107    -0.76828223    -0.59726125
 h     -2.51547779    -0.88593310    -1.65029186
 h     -2.91713633    -1.82617260    -0.16248841
 h     -3.28933652     0.10678733    -0.44728970
 h      0.03151875     0.95010166     1.64630381
          17

 c      1.24536014    -0.38425154    -0.00401671
 c     -0.00804249    -1.00647459    -0.05735468
 c     -1.13175997    -0.20162917    -0.09968221
 c     -0.74583472     1.13314612     0.95057963
 c     -0.55425612     1.11967664    -0.46995710
 c      0.88799488     0.94446965    -0.34622245
 h     -0.33501346    -2.07699995    -0.01531957
 h     -1.58009052     1.71743803     1.27502199
 h     -1.19513717     1.84960606    -0.96846243
 h      1.39446879     1.79276032    -0.67838066
 o      2.43113540    -0.83465139     0.44386933
 h      3.06768071    -0.22885684     0.56228565
 c     -2.58601333    -0.76059608    -0.59615814
 h     -2.49407245    -0.88780711    -1.63846283
 h     -2.91491037    -1.85316589    -0.14554427
 h     -3.29161669     0.11304585    -0.45545814
 h      0.03639593     0.91866128     1.63414943
          17

 c      1.24837454    -0.37670286     0.00450538
 c     -0.00221178    -1.00022479    -0.05789686
 c     -1.13935650    -0.20156886    -0.10153874
 c     -0.73890329     1.12138522     0.95224561
 c     -0.57327912     1.12651961    -0.48179759
 c      0.88606507     0.94908435    -0.34412432
 h     -0.33521515    -2.11503265    -0.01368126
 h     -1.63690471     1.71084355     1.27206743
 h     -1.18938046     1.88366263    -0.98159229
 h      1.34224584     1.76929190    -0.74542619
 o      2.44255841    -0.84457574     0.44782648
 h      3.06964011    -0.25466977     0.56109347
 c     -2.58449902    -0.75281898    -0.59256307
 h     -2.47001113    -0.89185696    -1.64213006
 h     -2.90567901    -1.85232889    -0.13443490
 h     -3.29260007     0.10749143    -0.46174600
 h      0.04492891     0.88279838     1.62988411
          17

 c      1.25166357    -0.36758662     0.01281519
 c      0.00325294    -0.99785100    -0.05754150
 c     -1.14808187    -0.20078034    -0.10445212
 c     -0.73513824     1.11015414     0.95485682
 c     -0.59200534     1.13269215    -0.49384249
 c      0.88343571     0.95212371    -0.34327967
 h     -0.32032465    -2.13971595    -0.01038700
 h     -1.68645972     1.70093487     1.27337477
 h     -1.17737320     1.91668454    -0.99820489
 h      1.31411052     1.76806658    -0.81371844
 o      2.45019194    -0.85761311     0.45092850
 h      3.11615734    -0.23351870     0.56549514
 c     -2.58219508    -0.74535714    -0.58680746
 h     -2.44440041    -0.89767981    -1.65726768
 h     -2.88983209    -1.82285549    -0.12994595
 h     -3.29351568     0.09214934    -0.46600335
 h      0.05579316     0.84409928     1.63326191
          17

 c      1.25530096    -0.35723428     0.02092817
 c      0.00813124    -0.99947807    -0.05630793
 c     -1.15755389    -0.19921741    -0.10843757
 c     -0.73511598     1.09974571     0.95857548
 c     -0.60996788     1.13797801    -0.50575054
 c      0.88005604     0.95417648    -0.34400160
 h     -0.29007308    -2.14623254    -0.00567180
 h     -1.71973731     1.68332359     1.27748326
 h     -1.15957408     1.94710011    -1.01675488
 h      1.30793743     1.78434212    -0.88115097
 o      2.45563421    -0.87195499     0.45345145
 h      3.17940976    -0.19182405     0.57040549
 c     -2.57877558    -0.73851445    -0.57973079
 h     -2.41908416    -0.90408060    -1.67560465
 h     -2.86865436    -1.76792467    -0.13127648
 h     -3.29663613     0.07079110    -0.46807764
 h      0.06536093     0.80495575     1.64176749
          17

 c      1.25923707    -0.34607159     0.02884020
 c      0.01236620    -1.00473401    -0.05424202
 c     -1.16733492    -0.19687306    -0.11347096
 c     -0.73892318     1.09015281     0.96351085
 c     -0.62669070     1.14220985    -0.51717636
 c      0.87624173     0.95642106    -0.34698349
 h     -0.24578920    -2.13424448     0.00038481
 h     -1.73243632     1.65656425     1.28401394
 h     -1.13693300     1.97363706    -1.03586943
 h      1.31726197     1.80610432    -0.94061032
 o      2.46054500    -0.88578039     0.45565740
 h      3.23146532    -0.15621833     0.57126954
 c     -2.57379094    -0.73225703    -0.57235691
 h     -2.39616093    -0.90970404    -1.68890554
 h     -2.84461526    -1.69601542    -0.13545729
 h     -3.30465993     0.04807698    -0.46793909
 h      0.06922352     0.76814372     1.65188776
          17

 c      1.26332641    -0.33457682     0.03653081
 c      0.01607396    -1.01277028    -0.05140618
 c     -1.17695491    -0.19376653    -0.11948451
 c     -0.74635030     1.08117619     0.96965038
 c     -0.64169641     1.14526561    -0.52779479
 c      0.87230474     0.95985436    -0.35287280
 h     -0.19019414    -2.10796717     0.00788851
 h     -1.72422253     1.62138486     1.29331187
 h     -1.11083329     1.99542090    -1.05444358
 h      1.33582880     1.82269726    -0.98486352
 o      2.46570188    -0.89807470     0.45763580
 h      3.25874992    -0.14027873     0.56635248
 c     -2.56676286    -0.72585926    -0.56576702
 h     -2.37749152    -0.91357751    -1.69149160
 h     -2.82192937    -1.62313160    -0.13619328
 h     -3.31953614     0.02812085    -0.46582220
 h      0.06380871     0.73619003     1.66046321
          17

 c      1.26735199    -0.32321494     0.04395949
 c      0.01953285    -1.02221891    -0.04788192
 c     -1.18593224    -0.18993669    -0.12636148
 c     -0.75696337     1.07247885     0.97679884
 c     -0.65453317     1.14707095    -0.53731520
 c      0.86844905     0.96500899    -0.36203457
 h     -0.12722542    -2.07706216     0.01723299
 h     -1.69874200     1.58049600     1.30645704
 h     -1.08297317     2.01198903    -1.07169027
 h      1.35906360     1.82779604    -1.00924822
 o      2.47130571    -0.90834454     0.45937151
 h      3.25703259    -0.14910445     0.55559416
 c     -2.55733929    -0.71786124    -0.56104373
 h     -2.36441935    -0.91536642    -1.68089924
 h     -2.80634227    -1.57166160    -0.12382625
 h     -3.34117604     0.01309167    -0.46228255
 h      0.04736487     0.71084761     1.66548160
          17

 c      1.27104946    -0.31237951     0.05106152
 c      0.02310770    -1.03126486    -0.04377748
 c     -1.19378549    -0.18543251    -0.13392910
 c     -0.77006168     1.06358618     0.98452242
 c     -0.66480192     1.14761097    -0.54549111
 c      0.86479608     0.97197392    -0.37451845
 h     -0.06127817    -2.05628037     0.02919552
 h     -1.66443447     1.53887457     1.32561617
 h     -1.05521924     2.02324719    -1.08714769
 h      1.38396691     1.81901143    -1.01196506
 o      2.47721149    -0.91641909     0.46079417
 h      3.22774633    -0.18261772     0.53982651
 c     -2.54563055    -0.70709473    -0.55882025
 h     -2.35762128    -0.91543395    -1.65793737
 h     -2.80186797    -1.55777900    -0.09077827
 h     -3.36700143     0.00284597    -0.45808996
 h      0.02040226     0.69276194     1.66639509
          17

 c      1.27413611    -0.30235530     0.05774486
 c      0.02709726    -1.03819113    -0.03921070
 c     -1.20004255    -0.18030229    -0.14195282
 c     -0.78467497     1.05390806     0.99211000
 c     -0.67217439     1.14695019    -0.55212684
 c      0.86140760     0.98045577    -0.39007271
 h      0.00434329    -2.05965076     0.04470491
 h     -1.63467291     1.50370637     1.35437113
 h     -1.02945767     2.02938933    -1.10064492
 h      1.40894296     1.79722030    -0.99384217
 o      2.48289672    -0.92249535     0.46178946
 h      3.17850584    -0.23494988     0.52061023
 c     -2.53253840    -0.69405686    -0.55855933
 h     -2.35700662    -0.91487351    -1.62683864
 h     -2.80632570    -1.57586344    -0.04021668
 h     -3.39268707    -0.00426214    -0.45402096
 h     -0.01411827     0.68127439     1.66422715
          17

 c      1.27633973    -0.29330920     0.06388984
 c      0.03165979    -1.04233926    -0.03424326
 c     -1.20426463    -0.17459500    -0.15013993
 c     -0.79990778     1.04293395     0.99867245
 c     -0.67640188     1.14524918    -0.55708796
 c      0.85826041     0.98980157    -0.40814297
 h      0.06804886    -2.08973886     0.06401855
 h     -1.62363089     1.48219877     1.39667572
 h     -1.00746191     2.03080836    -1.11222905
 h      1.43409191     1.76655176    -0.95836982
 o      2.48719059    -0.92741777     0.46219845
 h      3.12742410    -0.29008126     0.50026403
 c     -2.51946765    -0.68035381    -0.55876306
 h     -2.36175470    -0.91558237    -1.59511333
 h     -2.81319974    -1.60600585     0.01616528
 h     -3.41347523    -0.01022232    -0.45067640
 h     -0.05087122     0.67439952     1.66152304
          17

 c      1.27742233    -0.28530737     0.06935110
 c      0.03693142    -1.04436177    -0.02883699
 c     -1.20607935    -0.16838170    -0.15816225
 c     -0.81566815     1.03061940     1.00353269
 c     -0.67731374     1.14276556    -0.56031822
 c      0.85517892     0.99901353    -0.42788270
 h      0.12833159    -2.13493034     0.08614392
 h     -1.63690459     1.47679200     1.45307529
 h     -0.99079418     2.02800772    -1.12206390
 h      1.46189758     1.73463556    -0.91170240
 o      2.48814240    -0.93284234     0.46186614
 h      3.10523591    -0.31940310     0.48113061
 c     -2.50773085    -0.66735698    -0.55786387
 h     -2.37064402    -0.92007738    -1.57195188
 h     -2.81665315    -1.63079680     0.06722294
 h     -3.42542677    -0.01645324    -0.44837226
 h     -0.08306414     0.66925467     1.66181436
          17

 c      1.27720412    -0.27834768     0.07396531
 c      0.04309806    -1.04540069    -0.02290723
 c     -1.20520961    -0.16178337    -0.16569172
 c     -0.83284651     1.01748705     1.00664554
 c     -0.67481719     1.13983833    -0.56185466
 c      0.85181770     1.00688710    -0.44827716
 h      0.18266704    -2.17898139     0.10938530
 h     -1.66728383     1.48295643     1.51769931
 h     -0.98072651     2.02151719    -1.13033007
 h      1.49726176     1.71155024    -0.86146838
 o      2.48450691    -0.93981026     0.46077972
 h      3.13182524    -0.30466403     0.46347165
 c     -2.49823239    -0.65588852    -0.55484172
 h     -2.38266476    -0.93057297    -1.56429077
 h     -2.81325930    -1.64028680     0.10599438
 h     -3.42631502    -0.02326800    -0.44709882
 h     -0.10477106     0.66327905     1.66806781
          17

 c      1.27558563    -0.27239711     0.07756335
 c      0.05031921    -1.04635405    -0.01639660
 c     -1.20150269    -0.15498814    -0.17243254
 c     -0.85244822     1.00417902     1.00857677
 c     -0.66891130     1.13686132    -0.56182502
 c      0.84790843     1.01243414    -0.46845439
 h      0.22822458    -2.20940178     0.13218295
 h     -1.70223408     1.49304452     1.58094790
 h     -0.97815760     2.01180913    -1.13715206
 h      1.54453336     1.70543477    -0.81345064
 o      2.47757824    -0.94697473     0.45903041
 h      3.18715061    -0.26627377     0.44613549
 c     -2.49139009    -0.64649653    -0.54952162
 h     -2.39744466    -0.94756195    -1.57245891
 h     -2.80156399    -1.63019211     0.12914654
 h     -3.41611111    -0.02966479    -0.44654138
 h     -0.11389133     0.65576840     1.68051331
          17

 c      1.27255976    -0.26743270     0.07998573
 c      0.05865617    -1.04769991    -0.00929791
 c     -1.19495681    -0.14825269    -0.17814156
 c     -0.87483861     0.99105509     1.01018773
 c     -0.65971240     1.13424682    -0.56042865
 c      0.84374465     1.01539307    -0.48794919
 h      0.26270828    -2.21932821     0.15347530
 h     -1.73182635     1.50059647     1.63403948
 h     -0.98351777     1.99923686    -1.14255487
 h      1.60194661     1.71688458    -0.76877313
 o      2.46928427    -0.95250169     0.45664870
 h      3.24125068    -0.23284348     0.42906473
 c     -2.48716433    -0.63965821    -0.54249258
 h     -2.41498265    -0.96924821    -1.58989059
 h     -2.78149593    -1.59994913     0.13594169
 h     -3.39711152    -0.03334196    -0.44616502
 h     -0.11317496     0.64829380     1.69585725
          17

 c      1.26821143    -0.26345433     0.08109309
 c      0.06805083    -1.04955928    -0.00164622
 c     -1.18573256    -0.14188673    -0.18263549
 c     -0.89972821     0.97817436     1.01231790
 c     -0.64747157     1.13238775    -0.55791100
 c      0.84028396     1.01622383    -0.50657450
 h      0.28467145    -2.20665952     0.17274898
 h     -1.75074832     1.50161803     1.67095698
 h     -0.99668564     1.98399971    -1.14643264
 h      1.66045541     1.73910287    -0.72563413
 o      2.46077120    -0.95539381     0.45362345
 h      3.27657732    -0.21986627     0.41286980
 c     -2.48513064    -0.63571581    -0.53472590
 h     -2.43509344    -0.99248478    -1.60728309
 h     -2.75419579    -1.55223633     0.12799219
 h     -3.37358637    -0.03097743    -0.44535892
 h     -0.10831500     0.64356040     1.70892414
          17

 c      1.26271952    -0.26046318     0.08076965
 c      0.07831533    -1.05174319     0.00648713
 c     -1.17413516    -0.13622803    -0.18579253
 c     -0.92647060     0.96544184     1.01555946
 c     -0.63257371     1.13162374    -0.55453542
 c      0.83868477     1.01562652    -0.52413058
 h      0.29362381    -2.17342425     0.19007687
 h     -1.75749173     1.49427550     1.68847810
 h     -1.01695325     1.96614921    -1.14853136
 h      1.70900401     1.76340698    -0.68283872
 o      2.45254833    -0.95529237     0.44994230
 h      3.28569860    -0.23279500     0.39814114
 c     -2.48458048    -0.63461515    -0.52728960
 h     -2.45720611    -1.01414120    -1.61673871
 h     -2.72227571    -1.49398929     0.11006934
 h     -3.35058425    -0.01901004    -0.44360622
 h     -0.10516318     0.64394777     1.71504097
          17

 c      1.25635918    -0.25844100     0.07892516
 c      0.08911683    -1.05371863     0.01498421
 c     -1.16056971    -0.13160612    -0.18754695
 c     -0.95427652     0.95269939     1.02014011
 c     -0.61552065     1.13221085    -0.55056050
 c      0.83987168     1.01419358    -0.54031299
 h      0.29020420    -2.12616994     0.20631558
 h     -1.75354694     1.47854919     1.68594370
 h     -1.04303568     1.94565042    -1.14846908
 h      1.73929318     1.78317399    -0.64091699
 o      2.44474779    -0.95220664     0.44560562
 h      3.26719740    -0.27139532     0.38523501
 c     -2.48468481    -0.63556956    -0.52134012
 h     -2.48049015    -1.03192200    -1.61351119
 h     -2.69022268    -1.43823721     0.09171116
 h     -3.33181605     0.00489281    -0.44061744
 h     -0.10797374     0.65075266     1.71144054
          17

 c      1.24950126    -0.25734347     0.07549734
 c      0.09996354    -1.05453327     0.02365414
 c     -1.14548496    -0.12830069    -0.18788093
 c     -0.98227425     0.93972250     1.02586487
 c     -0.59690211     1.13429435    -0.54622448
 c      0.84439531     1.01233719    -0.55476399
 h      0.27637158    -2.07689868     0.22346177
 h     -1.74338172     1.45636004     1.66547089
 h     -1.07313524     1.92250157    -1.14580456
 h      1.74705633     1.79462075    -0.60152562
 o      2.43714352    -0.94647160     0.44063953
 h      3.22537242    -0.33047537     0.37408014
 c     -2.48472513    -0.63697819    -0.51812013
 h     -2.50402836    -1.04464800    -1.59621113
 h     -2.66390949    -1.40337477     0.08723643
 h     -3.31775159     0.04024655    -0.43634383
 h     -0.11874866     0.66407961     1.69763553
          17

 c      1.24261359    -0.25710068     0.07045555
 c      0.11023584    -1.05290642     0.03222397
 c     -1.12932666    -0.12650111    -0.18681813
 c     -1.00948707     0.92616059     1.03207378
 c     -0.57735485     1.13788869    -0.54173714
 c      0.85243045     1.01031231    -0.56713398
 h      0.25508041    -2.04210355     0.24476718
 h     -1.73499905     1.43210987     1.63253984
 h     -1.10507283     1.89689302    -1.14014979
 h      1.73175980     1.79647455    -0.56672569
 o      2.42889639    -0.93890854     0.43512965
 h      3.17424721    -0.39735466     0.36364748
 c     -2.48436134    -0.63725739    -0.51836788
 h     -2.52695762    -1.05236126    -1.56677412
 h     -2.64772227    -1.40299740     0.10843876
 h     -3.30567137     0.08339413    -0.43087609
 h     -0.13705168     0.68301095     1.67536504
          17

 c      1.23626437    -0.25760504     0.06380182
 c      0.11931128    -1.04785925     0.04043786
 c     -1.11251782    -0.12627870    -0.18442351
 c     -1.03486241     0.91151015     1.03768402
 c     -0.55751297     1.14286987    -0.53727618
 c      0.86376929     1.00821164    -0.57712329
 h      0.22881767    -2.03553278     0.27351966
 h     -1.73980401     1.41279335     1.59582173
 h     -1.13648900     1.86936424    -1.13130390
 h      1.69643040     1.78992215    -0.53850282
 o      2.41820328    -0.93099305     0.42928098
 h      3.14315935    -0.44927094     0.35103657
 c     -2.48373337    -0.63611725    -0.52134187
 h     -2.54864102    -1.05649171    -1.53061531
 h     -2.64153893    -1.43203739     0.15298138
 h     -3.29158535     0.12886198    -0.42437159
 h     -0.15997258     0.70589149     1.64842318
          17

 c      1.23110701    -0.25867802     0.05556090
 c      0.12667430    -1.03967678     0.04827762
 c     -1.09546812    -0.12758689    -0.18081077
 c     -1.05757461     0.89529771     1.04152642
 c     -0.53795855     1.14898146    -0.53298657
 c      0.87777350     1.00589952    -0.58452152
 h      0.19829913    -2.05704039     0.31033314
 h     -1.76892082     1.40555767     1.56387999
 h     -1.16509739     1.84091036    -1.11937409
 h      1.64804021     1.77923325    -0.51835151
 o      2.40323493    -0.92407534     0.42337176
 h      3.16223885    -0.46601516     0.33238311
 c     -2.48314009    -0.63426868    -0.52505847
 h     -2.56888681    -1.05996897    -1.49631312
 h     -2.64237587    -1.47198566     0.20692131
 h     -3.27215497     0.17118437    -0.41706766
 h     -0.18246476     0.73077235     1.62223208
          17

 c      1.22780501    -0.26004709     0.04576330
 c      0.13183893    -1.02993195     0.05603422
 c     -1.07858318    -0.13028749    -0.17615022
 c     -1.07758853     0.87751993     1.04296985
 c     -0.51918455     1.15585312    -0.52897389
 c      0.89335562     1.00292829    -0.58925517
 h      0.16361543    -2.09221023     0.35215655
 h     -1.82532758     1.41204481     1.53911534
 h     -1.18894922     1.81298681    -1.10486158
 h      1.59774547     1.77258124    -0.50681035
 o      2.38486843    -0.91775488     0.41744893
 h      3.21985575    -0.45605881     0.30796331
 c     -2.48269436    -0.63231431    -0.52746269
 h     -2.58802236    -1.06659008    -1.47346780
 h     -2.64745615    -1.50596554     0.25651602
 h     -3.24563180     0.20610816    -0.40928308
 h     -0.19876019     0.75607115     1.60273612
          17

 c      1.22691018    -0.26139856     0.03444379
 c      0.13429284    -1.02047652     0.06411881
 c     -1.06226236    -0.13418083    -0.17066308
 c     -1.09571993     0.85881436     1.04219288
 c     -0.50157486     1.16302757    -0.52529517
 c      0.90918478     0.99863374    -0.59141155
 h      0.12587175    -2.12366067     0.39449047
 h     -1.90036647     1.42583806     1.51654397
 h     -1.20663670     1.78741163    -1.08868223
 h      1.55877314     1.78090260    -0.50328404
 o      2.36566840    -0.91088124     0.41135814
 h      3.27916050    -0.44058872     0.28171598
 c     -2.48228505    -0.63053928    -0.52722849
 h     -2.60649269    -1.07901127    -1.46815690
 h     -2.65503073    -1.52393591     0.29309282
 h     -3.21206980     0.23116701    -0.40135561
 h     -0.20524599     0.78118931     1.59445183
          17

 c      1.22873552    -0.26248844     0.02166089
 c      0.13362682    -1.01269085     0.07288139
 c     -1.04689573    -0.13902482    -0.16459963
 c     -1.11285569     0.84006029     1.03983822
 c     -0.48540732     1.16999884    -0.52194707
 c      0.92426300     0.99267204    -0.59118245
 h      0.08711577    -2.13897405     0.43357275
 h     -1.98012250     1.43718020     1.48948447
 h     -1.21739079     1.76618756    -1.07210952
 h      1.54008261     1.81164681    -0.50683272
 o      2.34754135    -0.90288406     0.40500457
 h      3.31509103    -0.43204238     0.25688050
 c     -2.48169397    -0.62924667    -0.52405196
 h     -2.62410877    -1.09656406    -1.47898616
 h     -2.66409194    -1.52128988     0.31239498
 h     -3.17322990     0.24594105    -0.39355531
 h     -0.20328319     0.80645908     1.59863418
          17

 c      1.23325186    -0.26324498     0.00751770
 c      0.12970000    -1.00731645     0.08255193
 c     -1.03286457    -0.14454331    -0.15821657
 c     -1.12935296     0.82199893     1.03662665
 c     -0.47086307     1.17625897    -0.51886278
 c      0.93841561     0.98568144    -0.58877705
 h      0.04959866    -2.13187359     0.46705876
 h     -2.05260971     1.43815580     1.45385484
 h     -1.22105580     1.75127878    -1.05663194
 h      1.54083882     1.86106889    -0.51729692
 o      2.33157135    -0.89370793     0.39839385
 h      3.31677436    -0.43492539     0.23522207
 c     -2.48067532    -0.62891228    -0.51845497
 h     -2.63977718    -1.11538936    -1.49821363
 h     -2.67408649    -1.49700814     0.31324671
 h     -3.13233202     0.25213788    -0.38604011
 h     -0.19905408     0.83231543     1.61319243
          17

 c      1.24004304    -0.26379972    -0.00783147
 c      0.12272258    -1.00451415     0.09323005
 c     -1.02053728    -0.15043064    -0.15176946
 c     -1.14510318     0.80516295     1.03316519
 c     -0.45803206     1.18134357    -0.51592597
 c      0.95203208     0.97912835    -0.58443632
 h      0.01528712    -2.10124140     0.49403819
 h     -2.11007042     1.42417158     1.40853435
 h     -1.21793188     1.74435279    -1.04372616
 h      1.55344717     1.91591387    -0.53493810
 o      2.31836343    -0.88356542     0.39160161
 h      3.28195442    -0.44967361     0.21749508
 c     -2.47895804    -0.63002038    -0.51134569
 h     -2.65200029    -1.13069213    -1.51654128
 h     -2.68487270    -1.45308155     0.29715253
 h     -3.09356629     0.25336235    -0.37889957
 h     -0.20043398     0.85854653     1.63432140
          17

 c      1.24834305    -0.26444767    -0.02418834
 c      0.11324262    -1.00392112     0.10486335
 c     -1.01025984    -0.15635797    -0.14551097
 c     -1.15982341     0.78991304     1.02986962
 c     -0.44692795     1.18486806    -0.51300267
 c      0.96549648     0.97454611    -0.57848701
 h     -0.01441701    -2.05070079     0.51518817
 h     -2.14858185     1.39350454     1.35441987
 h     -1.20851285     1.74653445    -1.03457908
 h      1.57017783     1.96205573    -0.55936196
 o      2.30812549    -0.87285840     0.38477048
 h      3.21552659    -0.47382191     0.20345794
 c     -2.47623985    -0.63275151    -0.50376539
 h     -2.65948111    -1.13870949    -1.52675286
 h     -2.69699688    -1.39524836     0.26910322
 h     -3.06116884     0.25421289    -0.37231450
 h     -0.21390103     0.88422876     1.65821360
          17

 c      1.25713687    -0.26555946    -0.04132806
 c      0.10207551    -1.00464729     0.11719409
 c     -1.00234421    -0.16198771    -0.13968481
 c     -1.17322254     0.77644685     1.02694141
 c     -0.43752045     1.18655478    -0.50997993
 c      0.97894940     0.97305518    -0.57131552
 h     -0.03899206    -1.98927892     0.53335284
 h     -2.16751205     1.34676906     1.29370014
 h     -1.19317678     1.75819581    -1.02981724
 h      1.58601170     1.98961302    -0.58931413
 o      2.30040374    -0.86225476     0.37816721
 h      3.13347027    -0.50061919     0.19087495
 c     -2.47219786    -0.63664023    -0.49691550
 h     -2.66140855    -1.13747082    -1.52488020
 h     -2.71238973    -1.33448073     0.23931496
 h     -3.03813577     0.25856617    -0.36680162
 h     -0.24312897     0.90810208     1.68201292
          17

 c      1.26529816    -0.26747348    -0.05902128
 c      0.09020881    -1.00529135     0.12970069
 c     -0.99705464    -0.16699648    -0.13451339
 c     -1.18500594     0.76477066     1.02436474
 c     -0.42976933     1.18625654    -0.50679591
 c      0.99230869     0.97525744    -0.56330417
 h     -0.05916024    -1.93193945     0.55424185
 h     -2.16972930     1.28682788     1.22949531
 h     -1.17196487     1.77882373    -1.02933219
 h      1.59852823     1.99358167    -0.62304436
 o      2.29362110    -0.85285095     0.37231763
 h      3.06978105    -0.51630991     0.17327558
 c     -2.46649405    -0.64044818    -0.49216469
 h     -2.65752483    -1.12688240    -1.51023251
 h     -2.73504891    -1.28658442     0.22349789
 h     -3.02522008     0.26781809    -0.36337178
 h     -0.28877243     0.92898012     1.70421406
          17

 c      1.27173704    -0.27037424    -0.07706939
 c      0.07866315    -1.00428583     0.14167340
 c     -0.99458892    -0.17109698    -0.13018913
 c     -1.19479259     0.75466455     1.02191571
 c     -0.42363833     1.18397712    -0.50345138
 c      1.00532164     0.98124130    -0.55478334
 h     -0.07669391    -1.89616794     0.58557734
 h     -2.16253689     1.21896243     1.16557128
 h     -1.14456918     1.80699557    -1.03226138
 h      1.60733572     1.97323682    -0.65869328
 o      2.28586646    -0.84584873     0.36793163
 h      3.06352458    -0.50544930     0.14125189
 c     -2.45890590    -0.64277786    -0.49043191
 h     -2.64816628    -1.10871057    -1.48546444
 h     -2.76933070    -1.26450678     0.23547199
 h     -3.02095409     0.28043878    -0.36338754
 h     -0.34860822     0.94605514     1.72489233
          17

 c      1.27555486    -0.27420681    -0.09533945
 c      0.06825830    -1.00083594     0.15262228
 c     -0.99505155    -0.17405548    -0.12687390
 c     -1.20206906     0.74570893     1.01920728
 c     -0.41908293     1.17988527    -0.49999985
 c      1.01756412     0.99056500    -0.54600368
 h     -0.09274088    -1.89130191     0.63230970
 h     -2.15806640     1.15045722     1.10570885
 h     -1.11057267     1.84050140    -1.03714555
 h      1.61401355     1.93206491    -0.69467876
 o      2.27806389    -0.84124228     0.36507480
 h      3.10785968    -0.47203042     0.09583018
 c     -2.44970526    -0.64313276    -0.49107387
 h     -2.63435094    -1.08663825    -1.45689021
 h     -2.81449935    -1.26694598     0.27390657
 h     -3.02260325     0.29310241    -0.36816787
 h     -0.41780213     0.95913668     1.74592570
          17

 c      1.27619987    -0.27872760    -0.11373212
 c      0.05943749    -0.99560424     0.16271915
 c     -0.99842501    -0.17572288    -0.12470264
 c     -1.20641452     0.73748155     1.01580721
 c     -0.41602044     1.17431175    -0.49652645
 c      1.02840142     1.00221696    -0.53709817
 h     -0.10610826    -1.91038043     0.69141569
 h     -2.16987984     1.08830213     1.05257571
 h     -1.06982278     1.87661723    -1.04221367
 h      1.62258951     1.87827374    -0.73029435
 o      2.27306628    -0.83811649     0.36311980
 h      3.16278584    -0.43406760     0.04875673
 c     -2.43970020    -0.64184057    -0.49204937
 h     -2.61776795    -1.06601188    -1.43402292
 h     -2.86330174    -1.28121759     0.32345337
 h     -3.02724071     0.30223749    -0.37860904
 h     -0.48966255     0.96877806     1.77096459
          17

 c      1.27354109    -0.28366701    -0.13208434
 c      0.05235870    -0.99006157     0.17260991
 c     -1.00454238    -0.17608214    -0.12377406
 c     -1.20807034     0.72988767     1.01139966
 c     -0.41430136     1.16772472    -0.49312655
 c      1.03697981     1.01468038    -0.52803828
 h     -0.11427481    -1.93717404     0.75403084
 h     -2.20418760     1.03563901     1.00718387
 h     -1.02278481     1.91248763    -1.04572616
 h      1.63978695     1.82443131    -0.76644908
 o      2.27267734    -0.83579180     0.36150154
 h      3.20092488    -0.40416072     0.00948520
 c     -2.42978487    -0.63928238    -0.49133094
 h     -2.60025944    -1.05238451    -1.42649315
 h     -2.90720068    -1.29511383     0.36817956
 h     -3.03245393     0.30515106    -0.39502129
 h     -0.55750593     0.97602376     1.80435680
          17

 c      1.26783249    -0.28886509    -0.15009503
 c      0.04705631    -0.98548114     0.18290938
 c     -1.01306587    -0.17527438    -0.12413058
 c     -1.20814748     0.72327557     1.00593578
 c     -0.41370600     1.16068370    -0.48988713
 c      1.04243157     1.02635813    -0.51867217
 h     -0.11533910    -1.95728826     0.81128484
 h     -2.25427686     0.99122547     0.97000279
 h     -0.97075262     1.94553362    -1.04629214
 h      1.67284011     1.78315952    -0.80547020
 o      2.27743153    -0.83388069     0.35982945
 h      3.21090312    -0.38803843    -0.01717749
 c     -2.42071077    -0.63580510    -0.48794034
 h     -2.58271852    -1.04881276    -1.43828607
 h     -2.93996844    -1.30141515     0.39797097
 h     -3.03672144     0.30066803    -0.41717730
 h     -0.61739844     0.98156385     1.84844832
          17

 c      1.25961575    -0.29432374    -0.16731448
 c      0.04348777    -0.98257095     0.19396043
 c     -1.02348891    -0.17358276    -0.12573910
 c     -1.20799123     0.71821433     0.99977222
 c     -0.41397413     1.15377701    -0.48687126
 c      1.04440606     1.03632235    -0.50896249
 h     -0.10859834    -1.96202665     0.85708476
 h     -2.30626065     0.95275669     0.94198687
 h     -0.91587686     1.97382394    -1.04310408
 h      1.72357026     1.75907501    -0.84844597
 o      2.28709089    -0.83211938     0.35779020
 h      3.19035103    -0.38752162    -0.02941632
 c     -2.41310842    -0.63195883    -0.48217769
 h     -2.56452648    -1.05429427    -1.46438389
 h     -2.95797005    -1.29691148     0.40800498
 h     -3.03956397     0.28937526    -0.44445330
 h     -0.66954926     0.98480939     1.90079183
          17

 c      1.24960120    -0.30017407    -0.18319301
 c      0.04152949    -0.98152224     0.20582329
 c     -1.03516510    -0.17138280    -0.12848302
 c     -1.20858241     0.71524495     0.99364053
 c     -0.41484681     1.14755268    -0.48410662
 c      1.04340807     1.04456007    -0.49922451
 h     -0.09428363    -1.94776858     0.88826197
 h     -2.34764106     0.91928990     0.92423507
 h     -0.86101725     1.99635456    -1.03605958
 h      1.78468357     1.74637335    -0.89234428
 o      2.30088625    -0.83035205     0.35515047
 h      3.14336667    -0.40149268    -0.02788288
 c     -2.40746490    -0.62847152    -0.47515833
 h     -2.54435860    -1.06522917    -1.49417719
 h     -2.95960000    -1.28096034     0.39709380
 h     -3.04149581     0.27349639    -0.47601874
 h     -0.71668048     0.98400188     1.95442808
          17

 c      1.23856192    -0.30659235    -0.19715826
 c      0.04098993    -0.98211663     0.21830895
 c     -1.04735639    -0.16907468    -0.13216514
 c     -1.21047536     0.71474250     0.98838241
 c     -0.41609484     1.14245954    -0.48157777
 c      1.04042774     1.05138670    -0.49000524
 h     -0.07326618    -1.91497671     0.90429114
 h     -2.37073996     0.89132635     0.91736538
 h     -0.80946638     2.01317486    -1.02576227
 h      1.84417353     1.73580718    -0.93126208
 o      2.31743308    -0.82867401     0.35189872
 h      3.08305822    -0.42437053    -0.01723417
 c     -2.40404390    -0.62601287    -0.46821169
 h     -2.52128397    -1.07790976    -1.51731962
 h     -2.94513685    -1.25499012     0.36699699
 h     -3.04376325     0.25636216    -0.51104910
 h     -0.76134388     0.97729316     2.00110296
          17

 c      1.22725909    -0.31371638    -0.20869011
 c      0.04164756    -0.98376813     0.23097349
 c     -1.05929700    -0.16701516    -0.13651294
 c     -1.21392617     0.71686244     0.98467842
 c     -0.41753247     1.13881439    -0.47922418
 c      1.03639952     1.05691778    -0.48180360
 h     -0.04693704    -1.86814278     0.90756204
 h     -2.37262070     0.87014260     0.92124751
 h     -0.76460070     2.02531210    -1.01340529
 h      1.89150906     1.72084592    -0.95963888
 o      2.33443157    -0.82769241     0.34850622
 h      3.03716607    -0.44260108    -0.00960199
 c     -2.40281833    -0.62493637    -0.46263085
 h     -2.49517035    -1.08984001    -1.52684304
 h     -2.91733399    -1.22299792     0.32301700
 h     -3.04780319     0.24143773    -0.54884679
 h     -0.80453052     0.96363961     2.03424031
          17

 c      1.21640565    -0.32158177    -0.21738259
 c      0.04328452    -0.98550646     0.24306611
 c     -1.07026397    -0.16546243    -0.14118701
 c     -1.21894840     0.72153998     0.98291001
 c     -0.41902753     1.13680169    -0.47694764
 c      1.03197619     1.06098261    -0.47494108
 h     -0.01714019    -1.81650121     0.90425462
 h     -2.35454234     0.85729010     0.93494974
 h     -0.72950394     2.03444972    -1.00052349
 h      1.91997547     1.69874359    -0.97382493
 o      2.34916808    -0.82838709     0.34583212
 h      3.04066535    -0.43742934    -0.02247913
 c     -2.40340881    -0.62503685    -0.45976004
 h     -2.46656893    -1.09997010    -1.51965414
 h     -2.88264439    -1.19279839     0.27562028
 h     -3.05450714     0.23111709    -0.58873200
 h     -0.84557268     0.94305719     2.05029064
          17

 c      1.20665855    -0.33008389    -0.22298457
 c      0.04567846    -0.98603742     0.25352833
 c     -1.07964172    -0.16454055    -0.14579583
 c     -1.22527284     0.72851411     0.98311478
 c     -0.42051044     1.13650548    -0.47462964
 c      1.02751195     1.06322156    -0.46956161
 h      0.01413527    -1.77382258     0.90463725
 h     -2.32211088     0.85435436     0.95674859
 h     -0.70661665     2.04237863    -0.98863925
 h      1.92651996     1.66958373    -0.97219959
 o      2.36116285    -0.83070923     0.34381807
 h      3.09418986    -0.40756414    -0.05757279
 c     -2.40509010    -0.62543716    -0.46108351
 h     -2.43646422    -1.10862184    -1.49630037
 h     -2.85164089    -1.17649778     0.24101684
 h     -3.06369607     0.22586642    -0.62974358
 h     -0.88243578     0.91650409     2.04911745
          17

 c      1.19861874    -0.33898758    -0.22540491
 c      0.04856126    -0.98418973     0.26131398
 c     -1.08697030    -0.16421985    -0.14991571
 c     -1.23227415     0.73736099     0.98496487
 c     -0.42197419     1.13796070    -0.47215575
 c      1.02307769     1.06317431    -0.46565127
 h      0.04544998    -1.75359910     0.91960383
 h     -2.28582034     0.86289380     0.98425571
 h     -0.69745682     2.05035284    -0.97888521
 h      1.91139832     1.63553509    -0.95502586
 o      2.37223094    -0.83342594     0.34129981
 h      3.16313163    -0.37155486    -0.09786764
 c     -2.40716633    -0.62500497    -0.46770272
 h     -2.40601627    -1.11755441    -1.46103006
 h     -2.83461545    -1.18558402     0.23475230
 h     -3.07422620     0.22428379    -0.67046596
 h     -0.91193740     0.88563384     2.03419663
          17

 c      1.19282441    -0.34797348    -0.22469212
 c      0.05161543    -0.97975482     0.26610288
 c     -1.09197818    -0.16431605    -0.15311800
 c     -1.23902838     0.74754733     0.98775793
 c     -0.42346367     1.14119653    -0.46943865
 c      1.01843076     1.06031339    -0.46302775
 h      0.07618619    -1.75942066     0.95249108
 h     -2.26004830     0.88443508     1.01484780
 h     -0.70245610     2.05860680    -0.97173653
 h      1.87857588     1.60080273    -0.92460260
 o      2.38381553    -0.83555785     0.33735696
 h      3.21976089    -0.34452183    -0.12941604
 c     -2.40967927    -0.62333359    -0.47915996
 h     -2.37627898    -1.13023485    -1.42199595
 h     -2.83279834    -1.22003139     0.25795177
 h     -3.08460385     0.22399317    -0.70924572
 h     -0.92995449     0.85242155     2.01261234
          17

 c      1.18973768    -0.35669230    -0.22100417
 c      0.05456042    -0.97373116     0.26859696
 c     -1.09461106    -0.16453070    -0.15501027
 c     -1.24474885     0.75854241     0.99052094
 c     -0.42506169     1.14624488    -0.46643167
 c      1.01293361     1.05403102    -0.46130691
 h      0.10564715    -1.78196229     0.99558679
 h     -2.25733391     0.92014515     1.04631846
 h     -0.72093778     2.06626926    -0.96695774
 h      1.83676983     1.57206831    -0.88566700
 o      2.39649024    -0.83665886     0.33158579
 h      3.25101553    -0.33338538    -0.14595725
 c     -2.41334840    -0.62094656    -0.49340485
 h     -2.34791754    -1.15169986    -1.39007401
 h     -2.83847356    -1.26703608     0.29605609
 h     -3.09357669     0.22265056    -0.74464847
 h     -0.93201885     0.81858543     1.99380328
          17

 c      1.18972311    -0.36482207    -0.21457054
 c      0.05722047    -0.96755916     0.26992939
 c     -1.09504174    -0.16452741    -0.15528783
 c     -1.24943263     0.76999499     0.99238568
 c     -0.42688295     1.15310639    -0.46312941
 c      1.00556797     1.04365977    -0.45992662
 h      0.13245260    -1.80744055     1.03685700
 h     -2.27947385     0.96977324     1.07705733
 h     -0.75122141     2.07171210    -0.96377542
 h      1.79943701     1.55843049    -0.84509302
 o      2.41031940    -0.83660636     0.32390085
 h      3.25266193    -0.34003734    -0.14593266
 c     -2.41878414    -0.61858429    -0.50828144
 h     -2.32117345    -1.18657083    -1.37439323
 h     -2.84363626    -1.31197495     0.33242355
 h     -3.10047782     0.21857488    -0.77582299
 h     -0.91475904     0.78502100     1.98572484
          17

 c      1.19301603    -0.37212241    -0.20565465
 c      0.05951839    -0.96241747     0.27105795
 c     -1.09364282    -0.16399883    -0.15377562
 c     -1.25385457     0.78182983     0.99310519
 c     -0.42908456     1.16169659    -0.45955582
 c      0.99539154     1.02873503    -0.45838906
 h      0.15495202    -1.82522707     1.06675753
 h     -2.31583918     1.03070444     1.10560459
 h     -0.79082748     2.07314475    -0.96118988
 h      1.77969835     1.56844361    -0.80898168
 o      2.42502936    -0.83549730     0.31443434
 h      3.22643588    -0.36290437    -0.13099088
 c     -2.42608730    -0.61699957    -0.52264396
 h     -2.29646458    -1.23521625    -1.37650977
 h     -2.84393975    -1.34486881     0.35604014
 h     -3.10540064     0.21107014    -0.80262831
 h     -0.87789091     0.75192890     1.98974419
          17

 c      1.19968842    -0.37847870    -0.19452232
 c      0.06146393    -0.95903700     0.27259325
 c     -1.09093529    -0.16270126    -0.15043927
 c     -1.25882134     0.79412597     0.99317627
 c     -0.43188395     1.17180158    -0.45574259
 c      0.98243229     1.00956298    -0.45665132
 h      0.17168846    -1.82951598     1.07997233
 h     -2.35141005     1.09851305     1.13053654
 h     -0.83676494     2.06919776    -0.95830680
 h      1.78015677     1.60349821    -0.77801288
 o      2.43989061    -0.83371093     0.30359220
 h      3.18181816    -0.39587225    -0.10696430
 c     -2.43486658    -0.61710189    -0.53638222
 h     -2.27509160    -1.29208851    -1.38989634
 h     -2.83807170    -1.36039089     0.36137324
 h     -3.10922191     0.20052533    -0.82557678
 h     -0.82516609     0.71978644     1.99940882
          17

 c      1.20962243    -0.38391678    -0.18142344
 c      0.06315140    -0.95774033     0.27483042
 c     -1.08752771    -0.16046378    -0.14536553
 c     -1.26465628     0.80693446     0.99342632
 c     -0.43554589     1.18306193    -0.45170462
 c      0.96790451     0.98745494    -0.45511210
 h      0.18155989    -1.81856750     1.07486477
 h     -2.37409016     1.16836951     1.15075919
 h     -0.88588101     2.05931841    -0.95460147
 h      1.79040869     1.65491454    -0.74764176
 o      2.45336385    -0.83211671     0.29224282
 h      3.14168111    -0.42496084    -0.08690652
 c     -2.44441902    -0.61981575    -0.54982777
 h     -2.25897027    -1.34862783    -1.40543309
 h     -2.82656065    -1.35649751     0.34661471
 h     -3.11338076     0.18820618    -0.84566199
 h     -0.76318973     0.69004792     2.00484585
          17

 c      1.22249659    -0.38857036    -0.16659621
 c      0.06474038    -0.95847826     0.27777705
 c     -1.08405042    -0.15718452    -0.13872561
 c     -1.27120588     0.82021182     0.99455029
 c     -0.44032273     1.19498683    -0.44742161
 c      0.95335305     0.96420792    -0.45418323
 h      0.18388164    -1.79417125     1.05304733
 h     -2.37679076     1.23602447     1.16569269
 h     -0.93522871     2.04393367    -0.95007396
 h      1.79662945     1.70958841    -0.71322642
 o      2.46325152    -0.83201200     0.28164566
 h      3.14021472    -0.42947502    -0.08985359
 c     -2.45393508    -0.62577621    -0.56332587
 h     -2.24978354    -1.39706375    -1.41613206
 h     -2.81120531    -1.33380012     0.31287741
 h     -3.11936747     0.17568824    -0.86408186
 h     -0.69926177     0.66490666     1.99780946
          17

 c      1.23778140    -0.39260522    -0.15029641
 c      0.06640201    -0.96080208     0.28112154
 c     -1.08109388    -0.15282504    -0.13074221
 c     -1.27801767     0.83383884     0.99691444
 c     -0.44638654     1.20698738    -0.44283162
 c      0.93993454     0.94151590    -0.45405157
 h      0.17851916    -1.76199335     1.01972826
 h     -2.35692906     1.29822897     1.17531504
 h     -0.98237912     2.02438441    -0.94527990
 h      1.78925116     1.75619047    -0.67282466
 o      2.46904110    -0.83379544     0.27221077
 h      3.18644961    -0.40346020    -0.12086124
 c     -2.46263275    -0.63508920    -0.57722501
 h     -2.24844703    -1.43218789    -1.41839991
 h     -2.79512965    -1.29598418     0.26477426
 h     -3.12805233     0.16408870    -0.88189198
 h     -0.63981360     0.64668362     1.97381408
          17

 c      1.25475749    -0.39615278    -0.13282052
 c      0.06826201    -0.96381282     0.28418113
 c     -1.07916686    -0.14740923    -0.12166380
 c     -1.28446152     0.84763910     1.00055019
 c     -0.45378872     1.21842239    -0.43784195
 c      0.92828021     0.92073886    -0.45469785
 h      0.16604786    -1.73231998     0.98435963
 h     -2.31576686     1.35303306     1.18019761
 h     -1.02558786     2.00266894    -0.94123837
 h      1.76406160     1.78717403    -0.62685850
 o      2.47286672    -0.83640623     0.26300675
 h      3.24935861    -0.36482856    -0.16307975
 c     -2.46979134    -0.64716123    -0.59210118
 h     -2.25496667    -1.45164963    -1.41164035
 h     -2.78328295    -1.25101409     0.21222416
 h     -3.13919286     0.15349333    -0.89973490
 h     -0.58969485     0.63736939     1.93212464
          17

 c      1.27256635    -0.39927703    -0.11450051
 c      0.07038867    -0.96627886     0.28600725
 c     -1.07868204    -0.14102275    -0.11175475
 c     -1.28976888     0.86136513     1.00519485
 c     -0.46246203     1.22865259    -0.43235659
 c      0.91860803     0.90287083    -0.45596533
 h      0.14757519    -1.71895645     0.95947835
 h     -2.25832869     1.40028249     1.18159406
 h     -1.06376223     1.98102656    -0.93921952
 h      1.72092661     1.79856236    -0.57712594
 o      2.47684554    -0.83885532     0.25318300
 h      3.29970387    -0.33085594    -0.20057728
 c     -2.47473361    -0.66066920    -0.60890837
 h     -2.26841141    -1.45599001    -1.39782617
 h     -2.78272274    -1.21148009     0.17166918
 h     -3.15145217     0.14298036    -0.91780737
 h     -0.55181836     0.63835242     1.87521103
          17

 c      1.29026698    -0.40195829    -0.09569068
 c      0.07284872    -0.96723206     0.28591628
 c     -1.07996669    -0.13380605    -0.10129566
 c     -1.29305973     0.87466100     1.01031400
 c     -0.47225903     1.23710262    -0.42631355
 c      0.91083307     0.88852549    -0.45760066
 h      0.12385921    -1.73252662     0.95448977
 h     -2.19358331     1.44236350     1.18154766
 h     -1.09624845     1.96145755    -0.94044622
 h      1.66283800     1.78968405    -0.52614074
 o      2.48220331    -0.84071372     0.24240125
 h      3.32341634    -0.31016969    -0.22548523
 c     -2.47695725    -0.67400093    -0.62848727
 h     -2.28685613    -1.44899904    -1.38155632
 h     -2.80049218    -1.18964633     0.16047594
 h     -3.16294361     0.13125851    -0.93608466
 h     -0.52667325     0.65018181     1.80840995
          17

 c      1.30689334    -0.40408417    -0.07676027
 c      0.07573725    -0.96676412     0.28416245
 c     -1.08327350    -0.12594830    -0.09059068
 c     -1.29348852     0.88706719     1.01512491
 c     -0.48300706     1.24331884    -0.41972256
 c      0.90460880     0.87786573    -0.45927773
 h      0.09479880    -1.77131784     0.96774833
 h     -2.13350651     1.48448021     1.18278385
 h     -1.12253226     1.94531127    -0.94577964
 h      1.59584524     1.76372076    -0.47671462
 o      2.48958506    -0.84190696     0.23063591
 h      3.31617871    -0.30583940    -0.23504194
 c     -2.47655827    -0.68614264    -0.65025084
 h     -2.30738122    -1.43820384    -1.37027437
 h     -2.83783318    -1.18724054     0.18182534
 h     -3.17191586     0.11744438    -0.95460337
 h     -0.51156760     0.67230273     1.73981459
          17

 c      1.32152252    -0.40547475    -0.05807855
 c      0.07907175    -0.96592639     0.28179070
 c     -1.08877601    -0.11770128    -0.07996228
 c     -1.29064692     0.89819743     1.01870172
 c     -0.49454715     1.24700662    -0.41269386
 c      0.89930208     0.87048348    -0.46063631
 h      0.06059449    -1.82243218     0.98828601
 h     -2.08903544     1.53271105     1.18796927
 h     -1.14199675     1.93308720    -0.95548310
 h      1.52955420     1.72907115    -0.43146399
 o      2.49924108    -0.84257112     0.21803914
 h      3.27980496    -0.31741472    -0.22966975
 c     -2.47433867    -0.69682839    -0.67190621
 h     -2.32655205    -1.43395786    -1.37314376
 h     -2.88792540    -1.19500732     0.22041359
 h     -3.17719068     0.10145219    -0.97355538
 h     -0.50000860     0.70292629     1.67979478
          17

 c      1.33335713    -0.40594709    -0.03998392
 c      0.08270771    -0.96588849     0.27989423
 c     -1.09654661    -0.10940578    -0.06973156
 c     -1.28499085     0.90809326     1.02025614
 c     -0.50674127     1.24803961    -0.40544668
 c      0.89400940     0.86535578    -0.46135831
 h      0.02269081    -1.87145114     1.00450468
 h     -2.06400756     1.58927838     1.19840486
 h     -1.15388238     1.92450728    -0.96916067
 h      1.47684924     1.69999778    -0.39200966
 o      2.51091429    -0.84307948     0.20496193
 h      3.22314533    -0.34009049    -0.21356828
 c     -2.47122908    -0.70606907    -0.69104650
 h     -2.34170997    -1.44470989    -1.39660929
 h     -2.94129475    -1.20303595     0.25688173
 h     -3.17831254     0.08398723    -0.99322189
 h     -0.48287508     0.73952795     1.63895315
          17

 c      1.34181362    -0.40539225    -0.02274958
 c      0.08637168    -0.96743445     0.27921406
 c     -1.10653485    -0.10148995    -0.06018838
 c     -1.27757164     0.91734734     1.01953635
 c     -0.51944795     1.24644583    -0.39828758
 c      0.88786162     0.86125439    -0.46123962
 h     -0.01662395    -1.90819784     1.00881306
 h     -2.05355124     1.64962529     1.21334214
 h     -1.15744637     1.91878160    -0.98587972
 h      1.44995208     1.69206456    -0.35843037
 o      2.52348872    -0.84425736     0.19213009
 h      3.16680180    -0.36087001    -0.19768058
 c     -2.46782167    -0.71426146    -0.70646940
 h     -2.35207479    -1.47063023    -1.43889944
 h     -2.99039771    -1.20576009     0.27787279
 h     -3.17552268     0.06639265    -1.01394666
 h     -0.45339579     0.78019219     1.62390076
          17

 c      1.34657920    -0.40381794    -0.00656973
 c      0.08972265    -0.97091696     0.28012709
 c     -1.11856190    -0.09443859    -0.05156272
 c     -1.26912923     0.92678025     1.01705401
 c     -0.53248415     1.24237961    -0.39156555
 c      0.88064545     0.85773359    -0.46012525
 h     -0.05490054    -1.92727529     0.99770555
 h     -2.04905958     1.70526448     1.23065629
 h     -1.15223093     1.91493870    -1.00441967
 h      1.45265536     1.71071813    -0.33047309
 o      2.53497382    -0.84748300     0.18069639
 h      3.14296263    -0.35689453    -0.20039923
 c     -2.46438189    -0.72223399    -0.71819295
 h     -2.35821107    -1.50364441    -1.49046914
 h     -3.03036428    -1.20116658     0.27655684
 h     -3.16951914     0.05033133    -1.03615440
 h     -0.41307666     0.82443938     1.63359180
          17

 c      1.34762814    -0.40131764     0.00841685
 c      0.09238988    -0.97633829     0.28272629
 c     -1.13233376    -0.08874788    -0.04401217
 c     -1.25971075     0.93713315     1.01385903
 c     -0.54559976     1.23608832    -0.38562291
 c      0.87299056     0.85554933    -0.45777502
 h     -0.08994324    -1.92721480     0.97079493
 h     -2.04328849     1.74832240     1.24793030
 h     -1.13831332     1.91209180    -1.02353590
 h      1.47773411     1.74635108    -0.30941937
 o      2.54437756    -0.85341842     0.17119341
 h      3.16589067    -0.31610258    -0.23048784
 c     -2.46104283    -0.73080846    -0.72679216
 h     -2.36076584    -1.53370768    -1.53998457
 h     -3.05840838    -1.18930139     0.25062578
 h     -3.16101180     0.03729349    -1.06029927
 h     -0.37111587     0.87218481     1.66058793
          17

 c      1.34521051    -0.39801555     0.02210035
 c      0.09401707    -0.98338288     0.28685645
 c     -1.14746729    -0.08487562    -0.03761971
 c     -1.24903507     0.94897883     1.01107211
 c     -0.55847584     1.22787895    -0.38076052
 c      0.86580599     0.85585103    -0.45391002
 h     -0.12011814    -1.91020395     0.93035731
 h     -2.03208062     1.77375331     1.26311811
 h     -1.11644810     1.90961066    -1.04216391
 h      1.51352265     1.78368821    -0.29747657
 o      2.55304062    -0.86076808     0.16266030
 h      3.21098517    -0.25740589    -0.27286564
 c     -2.45791178    -0.74043284    -0.73294244
 h     -2.35992758    -1.55342156    -1.57872903
 h     -3.07350373    -1.17158098     0.20111095
 h     -3.15026174     0.02813409    -1.08671477
 h     -0.33814442     0.92241070     1.69565999
          17

 c      1.33980298    -0.39406132     0.03440398
 c      0.09434435    -0.99136645     0.29209182
 c     -1.16352387    -0.08319234    -0.03238929
 c     -1.23686581     0.96267855     1.00956683
 c     -0.57074693     1.21808433    -0.37722187
 c      0.85979733     0.85940944    -0.44832652
 h     -0.14482868    -1.88278382     0.88154196
 h     -2.01420974     1.77968035     1.27480996
 h     -1.08806052     1.90720349    -1.05954513
 h      1.55002078     1.81084587    -0.29620457
 o      2.56235320    -0.86793508     0.15400092
 h      3.25100925    -0.20423801    -0.31022517
 c     -2.45503936    -0.75108154    -0.73736392
 h     -2.35547756    -1.55898158    -1.60160183
 h     -3.07681489    -1.15082725     0.13254415
 h     -3.13685361     0.02285788    -1.11544233
 h     -0.32164606     0.97309321     1.73105160
          17

 c      1.33200797    -0.38963608     0.04528809
 c      0.09330174    -0.99915749     0.29770993
 c     -1.18003924    -0.08394243    -0.02823749
 c     -1.22310646     0.97831884     1.00985570
 c     -0.58203844     1.20703520    -0.37518585
 c      0.85538012     0.86646594    -0.44092403
 h     -0.16521731    -1.85685705     0.83265354
 h     -1.99105550     1.76729424     1.28236419
 h     -1.05510422     1.90489917    -1.07526025
 h      1.58041400     1.82125833    -0.30603065
 o      2.57277523    -0.87395077     0.14464485
 h      3.27220191    -0.16965344    -0.33360751
 c     -2.45226971    -0.76225977    -0.74096675
 h     -2.34691485    -1.54969281    -1.60677243
 h     -3.07305848    -1.13178485     0.05422839
 h     -3.11983669     0.02072103    -1.14613315
 h     -0.32490388     1.02179745     1.76148001
          17

 c      1.32245806    -0.38492682     0.05474017
 c      0.09102678    -1.00531058     0.30282124
 c     -1.19654005    -0.08722479    -0.02499178
 c     -1.20774960     0.99565605     1.01206171
 c     -0.59200815     1.19504579    -0.37475897
 c      0.85274594     0.87683773    -0.43168723
 h     -0.18431442    -1.84825431     0.79365346
 h     -1.96667847     1.74089228     1.28605690
 h     -1.01983488     1.90293312    -1.08917096
 h      1.60062437     1.81263674    -0.32645000
 o      2.58417055    -0.87832052     0.13438919
 h      3.26985575    -0.15898381    -0.33984190
 c     -2.44905129    -0.77302481    -0.74494497
 h     -2.33345431    -1.52761808    -1.59551029
 h     -3.07215837    -1.12150733    -0.01881184
 h     -3.09814928     0.02055172    -1.17806050
 h     -0.34738706     1.06616494     1.78417526
          17

 c      1.31176965    -0.38008174     0.06275960
 c      0.08765604    -1.00876022     0.30681800
 c     -1.21254620    -0.09299464    -0.02240470
 c     -1.19083141     1.01410896     1.01590183
 c     -0.60037659     1.18241580    -0.37596847
 c      0.85190364     0.89000772    -0.42067200
 h     -0.20481652    -1.86877385     0.77096355
 h     -1.94799003     1.70773490     1.28717262
 h     -0.98455188     1.90156580    -1.10127904
 h      1.60893695     1.78609245    -0.35628765
 o      2.59609487    -0.88085654     0.12325126
 h      3.24442622    -0.17278670    -0.32914364
 c     -2.44454754    -0.78214358    -0.75040471
 h     -2.31385834    -1.49775616    -1.57260400
 h     -3.08750941    -1.12768068    -0.06972599
 h     -3.07109850     0.02112274    -1.21023849
 h     -0.38507840     1.10420817     1.79899577
          17

 c      1.30052901    -0.37517541     0.06935017
 c      0.08298652    -1.00967800     0.30980261
 c     -1.22755650    -0.10108100    -0.02018248
 c     -1.17251306     1.03288588     1.02069566
 c     -0.60693989     1.16944090    -0.37875690
 c      0.85265149     0.90513651    -0.40800266
 h     -0.22539977    -1.91622100     0.76252616
 h     -1.94372690     1.67650514     1.28760796
 h     -0.95138519     1.90089609    -1.11157492
 h      1.60632997     1.74614462    -0.39391390
 o      2.60783071    -0.88171447     0.11146917
 h      3.20135972    -0.20643623    -0.30511299
 c     -2.43846804    -0.78855759    -0.75731468
 h     -2.28618022    -1.46836636    -1.54686061
 h     -3.12604861    -1.15320499    -0.09162775
 h     -3.03871569     0.02147606    -1.24163549
 h     -0.43055485     1.13459022     1.80893787
          17

 c      1.28927504    -0.37021367     0.07452950
 c      0.07650860    -1.00928368     0.31235879
 c     -1.24103757    -0.11121442    -0.01801843
 c     -1.15336108     1.05131459     1.02548630
 c     -0.61156414     1.15641727    -0.38298329
 c      0.85449232     0.92103007    -0.39385844
 h     -0.24108233    -1.97650030     0.76056570
 h     -1.96054151     1.65345801     1.28853311
 h     -0.92216545     1.90074088    -1.11994401
 h      1.59741566     1.70124503    -0.43761836
 o      2.61819893    -0.88165621     0.09964049
 h      3.15420827    -0.24596977    -0.27697596
 c     -2.43175175    -0.79180291    -0.76410622
 h     -2.24781502    -1.44981382    -1.52965911
 h     -3.18008162    -1.19274090    -0.09357958
 h     -3.00189428     0.02112762    -1.27142203
 h     -0.47360537     1.15690692     1.82048122
          17

 c      1.27846696    -0.36516474     0.07834612
 c      0.06776117    -1.00891839     0.31503163
 c     -1.25244185    -0.12305813    -0.01562164
 c     -1.13456109     1.06917486     1.02934320
 c     -0.61417639     1.14363125    -0.38843148
 c      0.85660024     0.93619314    -0.37842368
 h     -0.24703809    -2.03418410     0.75771563
 h     -1.99775918     1.63883844     1.28897908
 h     -0.89837142     1.90062649    -1.12617761
 h      1.59078626     1.66333377    -0.48637081
 o      2.62540338    -0.88232177     0.08883537
 h      3.12714433    -0.26380155    -0.26141439
 c     -2.42585082    -0.79206084    -0.76901526
 h     -2.19667712    -1.44968545    -1.52905679
 h     -3.23474569    -1.23716793    -0.09033838
 h     -2.96229642     0.02012498    -1.29918270
 h     -0.50389081     1.17166373     1.84196502
          17

 c      1.26845128    -0.35998601     0.08088716
 c      0.05654247    -1.00951802     0.31811794
 c     -1.26124975    -0.13623485    -0.01273912
 c     -1.11754661     1.08667003     1.03179715
 c     -0.61477042     1.13133721    -0.39482185
 c      0.85809675     0.94920504    -0.36184191
 h     -0.24067767    -2.07835464     0.74948938
 h     -2.04674356     1.62808396     1.28631436
 h     -0.88112182     1.89988307    -1.13007914
 h      1.59577140     1.64370997    -0.54041610
 o      2.62804208    -0.88513643     0.07989486
 h      3.13910911    -0.23626751    -0.27140716
 c     -2.42171814    -0.79021690    -0.77144039
 h     -2.13356297    -1.46685788    -1.54303078
 h     -3.27788451    -1.27872289    -0.09282549
 h     -2.92207654     0.01897882    -1.32503717
 h     -0.51582613     1.17961432     1.87841554
          17

 c      1.25944603    -0.35464890     0.08227575
 c      0.04292828    -1.01155115     0.32169509
 c     -1.26701923    -0.15035230    -0.00917849
 c     -1.10331960     1.10412113     1.03312459
 c     -0.61342585     1.11973016    -0.40182162
 c      0.85869836     0.95937856    -0.34432353
 h     -0.22161578    -2.10310020     0.73397378
 h     -2.09581835     1.61613828     1.27811704
 h     -0.87117879     1.89778880    -1.13160419
 h      1.61489198     1.64569341    -0.59985536
 o      2.62681800    -0.88911709     0.07225772
 h      3.17682390    -0.17860612    -0.29759827
 c     -2.41954287    -0.78763304    -0.77190660
 h     -2.06313954    -1.49250056    -1.56119947
 h     -3.30245928    -1.31226133    -0.10676244
 h     -2.88345627     0.01839917    -1.34954759
 h     -0.51150915     1.18109097     1.92650162
          17

 c      1.25155214    -0.34917593     0.08266497
 c      0.02723916    -1.01508321     0.32568498
 c     -1.26942772    -0.16502793    -0.00482819
 c     -1.09226751     1.12171478     1.03410883
 c     -0.61031533     1.10892119    -0.40905194
 c      0.85900234     0.96696804    -0.32635626
 h     -0.19111749    -2.10671129     0.71111921
 h     -2.13501037     1.60002697     1.26329308
 h     -0.86894572     1.89371996    -1.13096251
 h      1.64067382     1.66261010    -0.66184682
 o      2.62321599    -0.89232588     0.06489838
 h      3.21541455    -0.12164933    -0.32324798
 c     -2.41901870    -0.78557654    -0.77128486
 h     -1.99201869    -1.51659719    -1.57265728
 h     -3.30550425    -1.33481693    -0.13418335
 h     -2.84824738     0.01884306    -1.37335682
 h     -0.49796730     1.17630210     1.97616366
          17

 c      1.24477980    -0.34365355     0.08222399
 c      0.01000300    -1.01980023     0.32988670
 c     -1.26830018    -0.17990968     0.00033002
 c     -1.08439352     1.13942334     1.03551455
 c     -0.60568566     1.09892877    -0.41608997
 c      0.85996210     0.97264927    -0.30867000
 h     -0.15170724    -2.09153641     0.68240809
 h     -2.15790758     1.57907706     1.24211095
 h     -0.87447992     1.88723944    -1.12863270
 h      1.66187996     1.68413155    -0.72068990
 o      2.61812914    -0.89358472     0.05724020
 h      3.23978125    -0.08429509    -0.33877439
 c     -2.41962598    -0.78485256    -0.77033810
 h     -1.92641211    -1.53203297    -1.57044885
 h     -3.28720429    -1.34526178    -0.17456300
 h     -2.81752115     0.02009074    -1.39671566
 h     -0.48247364     1.16595414     2.01656947
          17

 c      1.23908006    -0.33821285     0.08112137
 c     -0.00809098    -1.02497187     0.33398529
 c     -1.26362879    -0.19468794     0.00622292
 c     -1.07949339     1.15703820     1.03777221
 c     -0.59982657     1.08969332    -0.42247674
 c      0.86232327     0.97703223    -0.29200747
 h     -0.10685468    -2.06471683     0.65084286
 h     -2.16186780     1.55435501     1.21587883
 h     -0.88751471     1.87808820    -1.12527959
 h      1.66997307     1.70201078    -0.77036155
 o      2.61191567    -0.89242133     0.04908341
 h      3.24354272    -0.07427203    -0.34060451
 c     -2.42069538    -0.78571984    -0.76970252
 h     -1.87109083    -1.53509732    -1.55177551
 h     -3.25104323    -1.34459257    -0.22498787
 h     -2.79157641     0.02112950    -1.41918860
 h     -0.47024628     1.15133892     2.03995009
          17

 c      1.23437784    -0.33299119     0.07951157
 c     -0.02627118    -1.02944763     0.33757746
 c     -1.25558679    -0.20909816     0.01269706
 c     -1.07717580     1.17422661     1.04092025
 c     -0.59304506     1.08111034    -0.42773455
 c      0.86646855     0.98053224    -0.27697568
 h     -0.06033160    -2.03867443     0.62075880
 h     -2.14808598     1.52820820     1.18667395
 h     -0.90747481     1.86607994    -1.12160737
 h      1.66074449     1.71143747    -0.80623047
 o      2.60463351    -0.88877977     0.04043501
 h      3.22531330    -0.09278792    -0.32845355
 c     -2.42129426    -0.78788486    -0.77001231
 h     -1.82918700    -1.52481674    -1.51699193
 h     -3.20504595    -1.33695995    -0.27957420
 h     -2.77017589     0.02045667    -1.43973339
 h     -0.46421321     1.13406666     2.04243235
          17

 c      1.23060108    -0.32809691     0.07752718
 c     -0.04379638    -1.03195037     0.34028678
 c     -1.24453677    -0.22290757     0.01953723
 c     -1.07681175     1.19057122     1.04463970
 c     -0.58565029     1.07307436    -0.43139519
 c      0.87246417     0.98339535    -0.26400811
 h     -0.01506960    -2.02818179     0.59659331
 h     -2.12204670     1.50402973     1.15713173
 h     -0.93346583     1.85094881    -1.11819055
 h      1.63364213     1.71051663    -0.82552726
 o      2.59608857    -0.88296111     0.03146558
 h      3.18797128    -0.13552452    -0.30463403
 c     -2.42011050    -0.79049093    -0.77196159
 h     -1.80202831    -1.50252721    -1.46898169
 h     -3.16303953    -1.33085357    -0.32901680
 h     -2.75287904     0.01665548    -1.45710753
 h     -0.46527298     1.11576831     2.02381768
          17

 c      1.22770146    -0.32358553     0.07527521
 c     -0.06000242    -1.03185158     0.34197954
 c     -1.23102904    -0.23588290     0.02648591
 c     -1.07751954     1.20561251     1.04828718
 c     -0.57794691     1.06552267    -0.43303173
 c      0.88010858     0.98570869    -0.25335100
 h      0.02736669    -2.04171840     0.58045289
 h     -2.09383634     1.48598078     1.13013592
 h     -0.96424717     1.83222451    -1.11534472
 h      1.59115479     1.69987586    -0.82751852
 o      2.58567333    -0.87581641     0.02258348
 h      3.14125189    -0.18958821    -0.27523856
 c     -2.41573680    -0.79230012    -0.77607915
 h     -1.78854932    -1.47206406    -1.41320264
 h     -3.14180704    -1.33747526    -0.36280534
 h     -2.73930489     0.00900077    -1.47040156
 h     -0.47228429     1.09780783     1.98754881
          17

 c      1.22565833    -0.31946218     0.07283874
 c     -0.07417433    -1.02977480     0.34287131
 c     -1.21578291    -0.24774681     0.03326322
 c     -1.07835590     1.21894038     1.05092613
 c     -0.57023169     1.05846188    -0.43229075
 c      0.88892019     0.98735017    -0.24501589
 h      0.06543669    -2.07458022     0.57089638
 h     -2.07638092     1.47820480     1.10826049
 h     -0.99821727     1.80922891    -1.11309531
 h      1.53890077     1.68301832    -0.81404536
 o      2.57209290    -0.86905745     0.01454343
 h      3.10618197    -0.22860747    -0.25186982
 c     -2.40772041    -0.79236742    -0.78209854
 h     -1.78424599    -1.44048720    -1.35809957
 h     -3.14987352    -1.36260481    -0.37596467
 h     -2.72926917    -0.00209296    -1.47950514
 h     -0.48169944     1.08092668     1.94102876
          17

 c      1.22446653    -0.31569645     0.07027910
 c     -0.08544854    -1.02718350     0.34336874
 c     -1.19965154    -0.25816147     0.03958173
 c     -1.07883736     1.23035912     1.05141251
 c     -0.56279099     1.05196751    -0.42891583
 c      0.89808997     0.98789628    -0.23869437
 h      0.09649761    -2.11353352     0.56471551
 h     -2.07951619     1.48324911     1.09317649
 h     -1.03346082     1.78121297    -1.11125772
 h      1.48605349     1.66726215    -0.79044383
 o      2.55387474    -0.86460064     0.00811699
 h      3.10730189    -0.22333295    -0.24640368
 c     -2.39732159    -0.79059800    -0.78864219
 h     -1.78069520    -1.41831975    -1.31468190
 h     -3.17923161    -1.39987393    -0.37308588
 h     -2.72281477    -0.01499239    -1.48528808
 h     -0.48743640     1.06486485     1.89538116
          17

 c      1.22410735    -0.31224613     0.06764157
 c     -0.09291596    -1.02556238     0.34386422
 c     -1.18356969    -0.26676602     0.04515561
 c     -1.07938723     1.24000236     1.04866284
 c     -0.55589874     1.04615897    -0.42276435
 c      0.90653101     0.98662262    -0.23374665
 h      0.11762741    -2.14585285     0.55913418
 h     -2.10314832     1.50065848     1.08557899
 h     -1.06787839     1.74759594    -1.10960004
 h      1.44457475     1.66382683    -0.76557786
 o      2.53142978    -0.86219867     0.00312668
 h      3.14052316    -0.17951373    -0.25568210
 c     -2.38655345    -0.78743919    -0.79397664
 h     -1.76855898    -1.41646019    -1.29309442
 h     -3.21386419    -1.43687540    -0.36291187
 h     -2.72014598    -0.02728862    -1.48934088
 h     -0.48253536     1.04845598     1.86257782
          17

 c      1.22451864    -0.30910509     0.06496922
 c     -0.09578944    -1.02599564     0.34464687
 c     -1.16846459    -0.27325401     0.04971547
 c     -1.08093889     1.24819610     1.04217768
 c     -0.54981012     1.04116335    -0.41381739
 c      0.91326416     0.98289625    -0.22952675
 h      0.12675347    -2.16343316     0.55251948
 h     -2.13761987     1.52733384     1.08551738
 h     -1.09937887     1.70821801    -1.10803027
 h      1.42466810     1.68349645    -0.74796603
 o      2.50671534    -0.86004008    -0.00120053
 h      3.17871846    -0.12835105    -0.26717784
 c     -2.37665403    -0.78370946    -0.79706192
 h     -1.74505376    -1.43869562    -1.29655907
 h     -3.24061041    -1.46354591    -0.35240163
 h     -2.72142386    -0.03661415    -1.49335614
 h     -0.46360717     1.03096462     1.84913355
          17

 c      1.22557244    -0.30635832     0.06232019
 c     -0.09354351    -1.02906936     0.34587846
 c     -1.15512823    -0.27745789     0.05304150
 c     -1.08406598     1.25517395     1.03240647
 c     -0.54474367     1.03708582    -0.40218351
 c      0.91800746     0.97696245    -0.22598993
 h      0.12308112    -2.16295864     0.54424267
 h     -2.17057032     1.55923267     1.09249316
 h     -1.12610256     1.66351294    -1.10674372
 h      1.42794235     1.72758436    -0.73864390
 o      2.48134003    -0.85691446    -0.00536675
 h      3.20169852    -0.09185309    -0.27280082
 c     -2.36761646    -0.78064084    -0.79787407
 h     -1.71723075    -1.47801245    -1.31958995
 h     -3.25183808    -1.47422817    -0.34545443
 h     -2.72641543    -0.04156114    -1.49833871
 h     -0.43442525     1.01380882     1.85182242
          17

 c      1.22705325    -0.30418648     0.05977528
 c     -0.08603153    -1.03483164     0.34757584
 c     -1.14408551    -0.27941369     0.05501093
 c     -1.08873181     1.26098610     1.02045449
 c     -0.54085182     1.03399749    -0.38809637
 c      0.92120193     0.97015185    -0.22375520
 h      0.10715507    -2.14544794     0.53448047
 h     -2.19227186     1.59270502     1.10541767
 h     -1.14662564     1.61454917    -1.10628773
 h      1.44714922     1.78536337    -0.73045612
 o      2.45631246    -0.85240918    -0.00956958
 h      3.20021554    -0.07961351    -0.26947373
 c     -2.35884896    -0.77941190    -0.79697879
 h     -1.69565834    -1.52243139    -1.35309619
 h     -3.24427524    -1.46675259    -0.34361117
 h     -2.73417127    -0.04230997    -1.50398230
 h     -0.40370519     1.00028939     1.86118134
          17

 c      1.22863059    -0.30280471     0.05743039
 c     -0.07355153    -1.04272007     0.34959547
 c     -1.13551205    -0.27938275     0.05563563
 c     -1.09459444     1.26560743     1.00753063
 c     -0.53819447     1.03193616    -0.37191222
 c      0.92345606     0.96413451    -0.22351166
 h      0.08086964    -2.11655132     0.52418678
 h     -2.19711465     1.62500061     1.12273330
 h     -1.16007989     1.56293712    -1.10752331
 h      1.47280728     1.84220537    -0.71502724
 o      2.43231415    -0.84658081    -0.01385048
 h      3.17176121    -0.09409635    -0.25680642
 c     -2.34980523    -0.78067635    -0.79509911
 h     -1.68806503    -1.56163916    -1.38911368
 h     -3.21794846    -1.44163773    -0.34664899
 h     -2.74301048    -0.04052190    -1.50866409
 h     -0.38011251     0.99376686     1.86785074
          17

 c      1.22983332    -0.30237587     0.05538093
 c     -0.05681533    -1.05151205     0.35163914
 c     -1.12924272    -0.27782075     0.05506707
 c     -1.10126411     1.26903150     0.99466006
 c     -0.53673020     1.03091686    -0.35411173
 c      0.92518399     0.96024247    -0.22562670
 h      0.04729880    -2.08726220     0.51513111
 h     -2.18334926     1.65437091     1.14266501
 h     -1.16613973     1.51061844    -1.11146910
 h      1.49767193     1.88664159    -0.68727982
 o      2.40980578    -0.83982537    -0.01815458
 h      3.11897839    -0.13273552    -0.23616236
 c     -2.34006694    -0.78446764    -0.79296833
 h     -1.69798252    -1.58903644    -1.42205865
 h     -3.17626356    -1.40211970    -0.35255763
 h     -2.75088325    -0.03853876    -1.51011562
 h     -0.36954796     0.99643389     1.86564730
          17

 c      1.23004874    -0.30294434     0.05370580
 c     -0.03679178    -1.05952033     0.35331368
 c     -1.12486491    -0.27529794     0.05356631
 c     -1.10837230     1.27128672     0.98263013
 c     -0.53632630     1.03094683    -0.33530982
 c      0.92657554     0.95926681    -0.23012113
 h      0.00985656    -2.07243766     0.50958627
 h     -2.15273762     1.68015879     1.16351197
 h     -1.16488434     1.45960229    -1.11903699
 h      1.51737540     1.91195504    -0.64560049
 o      2.38887219    -0.83299107    -0.02230322
 h      3.05199966    -0.18601674    -0.21109899
 c     -2.32913172    -0.79026681    -0.79133741
 h     -1.72566462    -1.60135404    -1.44842167
 h     -3.12710874    -1.35479196    -0.35693367
 h     -2.75589508    -0.03842761    -1.50630499
 h     -0.37474093     1.00903663     1.85184969
          17

 c      1.22857709    -0.30439388     0.05244891
 c     -0.01449578    -1.06533172     0.35427742
 c     -1.12184274    -0.27239426     0.05145396
 c     -1.11556654     1.27241337     0.97198027
 c     -0.53677814     1.03203998    -0.31626517
 c      0.92765760     0.96147118    -0.23675030
 h     -0.02899956    -2.08335543     0.50915282
 h     -2.11048287     1.70301037     1.18396994
 h     -1.15657827     1.41172354    -1.13069252
 h      1.52989612     1.91558789    -0.59079709
 o      2.36883426    -0.82768100    -0.02591867
 h      2.99410285    -0.23245933    -0.18851941
 c     -2.31623959    -0.79710714    -0.79099312
 h     -1.76898144    -1.59810190    -1.46645517
 h     -3.08361121    -1.30968935    -0.35242841
 h     -2.75675432    -0.04130086    -1.49607613
 h     -0.39541991     1.03093043     1.82689101
          17

 c      1.22475926    -0.30641592     0.05159569
 c      0.00905918    -1.06872280     0.35440243
 c     -1.11960994    -0.26961418     0.04906011
 c     -1.12254767     1.27244280     0.96295037
 c     -0.53782726     1.03422370    -0.29787561
 c      0.92830871     0.96662416    -0.24506455
 h     -0.06760811    -2.11808903     0.51337015
 h     -2.06498723     1.72509332     1.20343908
 h     -1.14151660     1.36850146    -1.14617563
 h      1.53535690     1.89882538    -0.52535941
 o      2.34841609    -0.82600704    -0.02853489
 h      2.97812919    -0.24251806    -0.17679370
 c     -2.30064513    -0.80388454    -0.79256429
 h     -1.82375880    -1.58161471    -1.47637922
 h     -3.06037532    -1.27699301    -0.33054156
 h     -2.75305068    -0.04697360    -1.47942176
 h     -0.42813757     1.06009700     1.79448589
          17

 c      1.21813721    -0.30849613     0.05105691
 c      0.03272459    -1.07060686     0.35378129
 c     -1.11760867    -0.26735117     0.04668503
 c     -1.12923376     1.27141796     0.95541362
 c     -0.53917170     1.03753252    -0.28114088
 c      0.92819999     0.97400278    -0.25445581
 h     -0.10337520    -2.16280481     0.52000078
 h     -2.02633358     1.74980266     1.22204685
 h     -1.12004257     1.33111971    -1.16442947
 h      1.53645975     1.86730150    -0.45299114
 o      2.32802239    -0.82845191    -0.03018447
 h      3.00932072    -0.21281695    -0.17631406
 c     -2.28251507    -0.80991388    -0.79592876
 h     -1.88381416    -1.55770425    -1.48117592
 h     -3.06276261    -1.25990677    -0.28789218
 h     -2.74537494    -0.05387231    -1.45745948
 h     -0.46583269     1.09318872     1.76212427
          17

 c      1.20860223    -0.30999900     0.05067207
 c      0.05520216    -1.07217167     0.35260483
 c     -1.11530980    -0.26589704     0.04457174
 c     -1.13600478     1.26947745     0.94894059
 c     -0.54047382     1.04199142    -0.26708260
 c      0.92673985     0.98240992    -0.26424370
 h     -0.13254602    -2.20208687     0.52659161
 h     -2.00274107     1.78023601     1.23995235
 h     -1.09272317     1.30049710    -1.18383206
 h      1.53913152     1.83153022    -0.37783135
 o      2.31018263    -0.83349999    -0.03138324
 h      3.05681604    -0.17151891    -0.17967370
 c     -2.26333699    -0.81503702    -0.79980441
 h     -1.94152505    -1.53604635    -1.48729549
 h     -3.08145397    -1.25270492    -0.23067184
 h     -2.73525642    -0.05925007    -1.43212641
 h     -0.49835994     1.12605743     1.74062541
          17

 c      1.19649992    -0.31036261     0.05022566
 c      0.07518802    -1.07432543     0.35107248
 c     -1.11224625    -0.26546310     0.04289093
 c     -1.14368447     1.26693036     0.94320011
 c     -0.54138422     1.04759751    -0.25662880
 c      0.92318990     0.99041818    -0.27383903
 h     -0.15144389    -2.22532386     0.53142207
 h     -1.99675778     1.81684100     1.25615450
 h     -1.06055416     1.27736363    -1.20267111
 h      1.55159426     1.80478506    -0.30287104
 o      2.29690939    -0.83984333    -0.03251350
 h      3.09370790    -0.14172513    -0.18138446
 c     -2.24497875    -0.81918350    -0.80232662
 h     -1.99002156    -1.52784839    -1.50302214
 h     -3.10153243    -1.24748136    -0.17000286
 h     -2.72479630    -0.05987045    -1.40559456
 h     -0.51623679     1.15521102     1.74007058
          17

 c      1.18262993    -0.30926946     0.04947141
 c      0.09151729    -1.07760559     0.34936180
 c     -1.10804438    -0.26618339     0.04174153
 c     -1.15300685     1.26420949     0.93855401
 c     -0.54159687     1.05430971    -0.25048441
 c      0.91712874     0.99705506    -0.28288250
 h     -0.15738376    -2.22742615     0.53362185
 h     -2.00487979     1.85645220     1.26812959
 h     -1.02507762     1.26228086    -1.21966774
 h      1.57935974     1.79573799    -0.22866219
 o      2.28900265    -0.84679233    -0.03373406
 h      3.10718609    -0.13385711    -0.17923607
 c     -2.22870612    -0.82241361    -0.80214413
 h     -2.02624613    -1.53925026    -1.53260628
 h     -3.11163953    -1.23913514    -0.11559109
 h     -2.71593892    -0.05313726    -1.37956741
 h     -0.51687659     1.17926742     1.76244224
          17

 c      1.16812264    -0.30671067     0.04816181
 c      0.10327757    -1.08220276     0.34761017
 c     -1.10244075    -0.26809639     0.04116257
 c     -1.16414924     1.26176126     0.93609011
 c     -0.54092859     1.06204690    -0.24900972
 c      0.90897689     1.00240581    -0.29113051
 h     -0.14900553    -2.20796961     0.53306372
 h     -2.02077608     1.89378667     1.27285442
 h     -0.98836066     1.25562861    -1.23435549
 h      1.61930552     1.80170184    -0.15490932
 o      2.28640595    -0.85394904    -0.03507289
 h      3.09336139    -0.15087209    -0.17279903
 c     -2.21507433    -0.82521969    -0.79905880
 h     -2.05127549    -1.56646523    -1.57138360
 h     -3.10572964    -1.22562969    -0.07369161
 h     -2.70963816    -0.03830424    -1.35473975
 h     -0.50621163     1.19858592     1.79934263
          17

 c      1.15422957    -0.30295258     0.04608069
 c      0.10991816    -1.08790428     0.34588213
 c     -1.09529175    -0.27112886     0.04114025
 c     -1.17683018     1.25995705     0.93691374
 c     -0.53938708     1.07069280    -0.25214112
 c      0.89985693     1.00728175    -0.29822643
 h     -0.12648163    -2.17110370     0.53038100
 h     -2.03861572     1.92366379     1.26807757
 h     -0.95284316     1.25759011    -1.24719884
 h      1.66131162     1.81235059    -0.08323070
 o      2.28847333    -0.86109429    -0.03647487
 h      3.05447066    -0.19083793    -0.16272489
 c     -2.20429727    -0.82826698    -0.79372188
 h     -2.06753736    -1.59948695    -1.60904109
 h     -3.08180227    -1.20695285    -0.04751298
 h     -2.70545303    -0.01703799    -1.33072820
 h     -0.49349088     1.21386284     1.83831434
          17

 c      1.14210238    -0.29846160     0.04307295
 c      0.11134855    -1.09393793     0.34412296
 c     -1.08658355    -0.27510146     0.04160197
 c     -1.19056215     1.25902346     0.94154477
 c     -0.53719163     1.08010114    -0.25939871
 c      0.89100447     1.01247881    -0.30370194
 h     -0.09179625    -2.12665761     0.52720245
 h     -2.05463034     1.94236185     1.25292119
 h     -0.92108187     1.26813746    -1.25939844
 h      1.69495299     1.81799579    -0.01707520
 o      2.29396353    -0.86834825    -0.03779698
 h      3.00067799    -0.24537439    -0.15094246
 c     -2.19645278    -0.83194682    -0.78700031
 h     -2.07686494    -1.62860394    -1.63596222
 h     -3.04093329    -1.18447249    -0.03773679
 h     -2.70188362     0.00713793    -1.30654485
 h     -0.48637139     1.22551297     1.86919389
          17

 c      1.13263988    -0.29381420     0.03905989
 c      0.10795843    -1.09886865     0.34212707
 c     -1.07644251    -0.27975208     0.04240664
 c     -1.20476276     1.25900713     0.94981054
 c     -0.53473932     1.09009715    -0.26999581
 c      0.88341918     1.01844699    -0.30710900
 h     -0.04864865    -2.09100914     0.52640355
 h     -2.06743590     1.94809486     1.22789667
 h     -0.89542335     1.28700438    -1.27238516
 h      1.71322307     1.81309971     0.03990807
 o      2.30079296    -0.87653642    -0.03876849
 h      2.95540807    -0.29477938    -0.14140283
 c     -2.19141245    -0.83624287    -0.77968185
 h     -2.08032392    -1.64726656    -1.64604538
 h     -2.98734869    -1.16083290    -0.04229330
 h     -2.69716194     0.03010139    -1.28128048
 h     -0.48951211     1.23373741     1.88604751
          17

 c      1.12644286    -0.28957253     0.03403040
 c      0.10045122    -1.10100393     0.33960645
 c     -1.06514609    -0.28475970     0.04334209
 c     -1.21879750     1.25977370     0.96099656
 c     -0.53253242     1.10048374    -0.28301352
 c      0.87779502     1.02529952    -0.30810503
 h     -0.00088107    -2.08267591     0.53146281
 h     -2.07796131     1.94110259     1.19467224
 h     -0.87766583     1.31363716    -1.28710355
 h      1.71282874     1.79596966     0.08490260
 o      2.30631675    -0.88709861    -0.03903796
 h      2.95188173    -0.31041452    -0.13939817
 c     -2.18866886    -0.84079409    -0.77251168
 h     -2.07853900    -1.65218025    -1.63672113
 h     -2.92931568    -1.14018450    -0.05529658
 h     -2.68998064     0.04830125    -1.25458990
 h     -0.50483151     1.23868593     1.88685763
          17

 c      1.12384643    -0.28615176     0.02801703
 c      0.08957598    -1.09962484     0.33643515
 c     -1.05313716    -0.28975257     0.04413339
 c     -1.23204528     1.26102942     0.97401444
 c     -0.53108936     1.11106007    -0.29757158
 c      0.87451383     1.03288534    -0.30649185
 h      0.04988479    -2.10875108     0.54393289
 h     -2.08925321     1.92353979     1.15571788
 h     -0.86880855     1.34713029    -1.30336220
 h      1.69362722     1.76786525     0.11637054
 o      2.30966626    -0.90014142    -0.03853020
 h      2.99673032    -0.28642111    -0.14593116
 c     -2.18724338    -0.84497738    -0.76629624
 h     -2.07187679    -1.64290363    -1.60851125
 h     -2.87957842    -1.12822909    -0.06609803
 h     -2.67991121     0.05945727    -1.22685958
 h     -0.53175692     1.24053647     1.87313369
          17

 c      1.12496263    -0.28378646     0.02108075
 c      0.07617112    -1.09574936     0.33283563
 c     -1.04103735    -0.29430410     0.04446204
 c     -1.24403039     1.26237990     0.98750223
 c     -0.53085575     1.12164142    -0.31292943
 c      0.87360871     1.04081215    -0.30225570
 h      0.10327808    -2.15673654     0.56146187
 h     -2.10585417     1.89892686     1.11379361
 h     -0.86896980     1.38618191    -1.31963185
 h      1.65861321     1.73277273     0.13447266
 o      2.31241357    -0.91382861    -0.03754028
 h      3.05951304    -0.24936135    -0.15622404
 c     -2.18596153    -0.84803643    -0.76168760
 h     -2.06039459    -1.62196331    -1.56516049
 h     -2.85195782    -1.13083468    -0.06187969
 h     -2.66754611     0.06286752    -1.19917968
 h     -0.56696106     1.23950323     1.85012934
          17

 c      1.12968877    -0.28260463     0.01331298
 c      0.06141406    -1.09118870     0.32921485
 c     -1.02963292    -0.29793663     0.04399711
 c     -1.25462761     1.26345252     0.99988101
 c     -0.53213011     1.13206789    -0.32849772
 c      0.87468363     1.04840940    -0.29563441
 h      0.15720403    -2.20586473     0.57965854
 h     -2.13218374     1.87079985     1.07134237
 h     -0.87748911     1.42913125    -1.33343357
 h      1.61470714     1.69791273     0.14180422
 o      2.31602339    -0.92655611    -0.03634429
 h      3.11273342    -0.22295208    -0.16587056
 c     -2.18423559    -0.84933186    -0.75839448
 h     -2.04359111    -1.59559174    -1.51434052
 h     -2.85233773    -1.15042695    -0.03663406
 h     -2.65447838     0.05951137    -1.17325813
 h     -0.60394310     1.23579101     1.82722660
          17

 c      1.13771354    -0.28269041     0.00484366
 c      0.04677998    -1.08743072     0.32592100
 c     -1.01981189    -0.30014806     0.04243467
 c     -1.26420358     1.26404609     1.00949624
 c     -0.53502526     1.14220349    -0.34379268
 c      0.87684921     1.05469568    -0.28718785
 h      0.20782834    -2.23997081     0.59478484
 h     -2.17010667     1.84095629     1.03018212
 h     -0.89316471     1.47410909    -1.34209406
 h      1.57342938     1.67420211     0.14415795
 o      2.32113731    -0.93752986    -0.03508865
 h      3.14302370    -0.21841232    -0.17259407
 c     -2.18252558    -0.84850810    -0.75469674
 h     -2.02015297    -1.57403194    -1.46764685
 h     -2.87370344    -1.18364017     0.00269236
 h     -2.64314961     0.05194027    -1.15127850
 h     -0.63392318     1.22955486     1.81670161
          17

 c      1.14855469    -0.28409418    -0.00415743
 c      0.03380407    -1.08535084     0.32315676
 c     -1.01245083    -0.30045323     0.03954007
 c     -1.27337962     1.26417479     1.01505170
 c     -0.53947954     1.15192494    -0.35838193
 c      0.87894046     1.05856550    -0.27770594
 h      0.25106332    -2.25039618     0.60460262
 h     -2.21738945     1.80874303     0.99177708
 h     -0.91452479     1.51926602    -1.34349417
 h      1.54839009     1.67410687     0.14937189
 o      2.32790040    -0.94646088    -0.03383764
 h      3.14595923    -0.23921574    -0.17549765
 c     -2.18176354    -0.84550772    -0.74835058
 h     -1.98834130    -1.56839246    -1.43697829
 h     -2.90319271    -1.22386256     0.04287211
 h     -2.63647969     0.04372175    -1.13559898
 h     -0.65013262     1.22102845     1.82830613
          17

 c      1.16161129    -0.28682231    -0.01348610
 c      0.02384820    -1.08528951     0.32097894
 c     -1.00826668    -0.29843703     0.03518792
 c     -1.28246874     1.26393895     1.01618771
 c     -0.54530783     1.16110243    -0.37185190
 c      0.88026167     1.05942671    -0.26775745
 h      0.28347619    -2.23437252     0.60820162
 h     -2.26857653     1.77212094     0.95763608
 h     -0.94005332     1.56300660    -1.33656225
 h      1.54679295     1.70417669     0.16196885
 o      2.33616367    -0.95338587    -0.03260227
 h      3.12286860    -0.28398152    -0.17461375
 c     -2.18261198    -0.84085518    -0.73801806
 h     -1.94786068    -1.58267875    -1.42679613
 h     -2.93006583    -1.26480452     0.07304521
 h     -2.63717317     0.03824052    -1.12824608
 h     -0.65342381     1.21090444     1.86197798
          17

 c      1.17621205    -0.29083239    -0.02291799
 c      0.01791084    -1.08709558     0.31929936
 c     -1.00767536    -0.29381902     0.02939215
 c     -1.29129484     1.26336331     1.01348916
 c     -0.55225089     1.16958168    -0.38379753
 c      0.88116485     1.05776399    -0.25728857
 h      0.30269349    -2.19366906     0.60581408
 h     -2.31731211     1.72928691     0.92929145
 h     -0.96834727     1.60417322    -1.32145151
 h      1.56293894     1.75844951     0.17850859
 o      2.34541137    -0.95871687    -0.03132255
 h      3.08195329    -0.34568370    -0.17118585
 c     -2.18523037    -0.83576887    -0.72380144
 h     -1.90182152    -1.60953664    -1.43084130
 h     -2.94773683    -1.30181185     0.08713093
 h     -2.64676079     0.03701349    -1.13023024
 h     -0.65186689     1.20050213     1.90766196
          17

 c      1.19166167    -0.29602951    -0.03223114
 c      0.01648299    -1.09005156     0.31786193
 c     -1.01070724    -0.28650831     0.02231654
 c     -1.29952367     1.26234399     1.00789281
 c     -0.55999520     1.17717747    -0.39382720
 c      0.88255547     1.05476087    -0.24591001
 h      0.30786429    -2.13482936     0.59898232
 h     -2.35821297     1.67958544     0.90799910
 h     -0.99820683     1.64214539    -1.29944099
 h      1.58419630     1.82289222     0.19124740
 o      2.35443145    -0.96348431    -0.02979662
 h      3.04334720    -0.40776114    -0.16878098
 c     -2.18948938    -0.83153006    -0.70668328
 h     -1.85578679    -1.63648412    -1.43840722
 h     -2.95298670    -1.33184488     0.08298317
 h     -2.66483932     0.03847059    -1.14093229
 h     -0.65477064     1.19136347     1.95246075
          17

 c      1.20729405    -0.30225044    -0.04122865
 c      0.01945961    -1.09272072     0.31620064
 c     -1.01701069    -0.27661442     0.01426153
 c     -1.30692553     1.26067518     1.00022670
 c     -0.56818505     1.18368376    -0.40158300
 c      0.88514279     1.05156330    -0.23336817
 h      0.30048122    -2.07092752     0.59115207
 h     -2.38777246     1.62365304     0.89448616
 h     -1.02865439     1.67682161    -1.27261981
 h      1.59983981     1.88396796     0.19400125
 o      2.36124150    -0.96934650    -0.02763943
 h      3.04002911    -0.44408938    -0.17391572
 c     -2.19523359    -0.82889579    -0.68788542
 h     -1.81524785    -1.65333761    -1.44090506
 h     -2.94518351    -1.35337198     0.06145023
 h     -2.68915943     0.03841578    -1.15804791
 h     -0.66856901     1.18475593     1.98617105
          17

 c      1.22251844    -0.30924203    -0.04975245
 c      0.02616008    -1.09291121     0.31362447
 c     -1.02594805    -0.26439750     0.00562644
 c     -1.31340000     1.25808975     0.99109448
 c     -0.57645286     1.18890080    -0.40677760
 c      0.88921025     1.04896497    -0.21967556
 h      0.28496703    -2.02266182     0.58820195
 h     -2.40468411     1.56320736     0.88883355
 h     -1.05885877     1.70846177    -1.24340483
 h      1.60374104     1.93223061     0.18387586
 o      2.36494720    -0.97710805    -0.02463767
 h      3.08822845    -0.44287573    -0.19038281
 c     -2.20230712    -0.82803898    -0.66864440
 h     -1.78424499    -1.65441032    -1.43356700
 h     -2.92626369    -1.36664847     0.02619833
 h     -2.71654854     0.03191540    -1.17824107
 h     -0.69618422     1.18145826     2.00263995
          17

 c      1.23684024    -0.31665834    -0.05768691
 c      0.03563048    -1.08835112     0.30939551
 c     -1.03675129    -0.25018086    -0.00314423
 c     -1.31891670     1.25429642     0.98089638
 c     -0.58446280     1.19267709    -0.40923766
 c      0.89469444     1.04740291    -0.20504422
 h      0.26660080    -2.01156756     0.59679513
 h     -2.40995607     1.50072409     0.89044682
 h     -1.08795462     1.73741442    -1.21399826
 h      1.59358900     1.96226436     0.16058309
 o      2.36736605    -0.98563308    -0.02115646
 h      3.16164351    -0.42405672    -0.21274944
 c     -2.21040595    -0.82868357    -0.65021268
 h     -1.76514423    -1.63785865    -1.41480965
 h     -2.90139632    -1.37448447    -0.01585524
 h     -2.74397316     0.01513821    -1.19806615
 h     -0.73760998     1.18173883     1.99944051
          17

 c      1.24987949    -0.32409316    -0.06495477
 c      0.04720123    -1.07832531     0.30322575
 c     -1.04866858    -0.23427581    -0.01161044
 c     -1.32348292     1.24901706     0.96983150
 c     -0.59194898     1.19495323    -0.40893857
 c      0.90129603     1.04699862    -0.18980850
 h      0.24634124    -2.04188589     0.61884532
 h     -2.40687424     1.43906239     0.89808035
 h     -1.11482443     1.76383186    -1.18596869
 h      1.56992744     1.97208978     0.12557896
 o      2.37067825    -0.99367964    -0.01768337
 h      3.22832541    -0.40964843    -0.23358463
 c     -2.21894831    -0.83017834    -0.63385128
 h     -1.75866585    -1.60485072    -1.38557845
 h     -2.87949156    -1.38304146    -0.05441098
 h     -2.76923471    -0.01369514    -1.21469688
 h     -0.79030458     1.18537988     1.97775767
          17

 c      1.26139865    -0.33111571    -0.07151028
 c      0.06053705    -1.06421127     0.29551580
 c     -1.06103304    -0.21697295    -0.01936397
 c     -1.32718158     1.24202662     0.95783631
 c     -0.59872687     1.19579342    -0.40601574
 c      0.90851987     1.04754471    -0.17438920
 h      0.22078352    -2.09486202     0.64881209
 h     -2.40056576     1.38104578     0.90993721
 h     -1.13800279     1.78751158    -1.16012551
 h      1.53593401     1.96332391     0.08163604
 o      2.37612717    -1.00069883    -0.01451714
 h      3.27079328    -0.41044030    -0.24842338
 c     -2.22721856    -0.83162068    -0.62058952
 h     -1.76365693    -1.55939918    -1.34933664
 h     -2.87114913    -1.40068986    -0.07807168
 h     -2.79131129    -0.05406940    -1.22637473
 h     -0.84916830     1.19171035     1.94301737
          17

 c      1.27133002    -0.33730393    -0.07733278
 c      0.07516203    -1.04799450     0.28693559
 c     -1.07326352    -0.19858278    -0.02603781
 c     -1.33027012     1.23318329     0.94450731
 c     -0.60466904     1.19539116    -0.40075096
 c      0.91564515     1.04842443    -0.15928152
 h      0.18769594    -2.14628469     0.67862836
 h     -2.39679732     1.32905183     0.92386079
 h     -1.15578907     1.80795410    -1.13670650
 h      1.49784549     1.94227575     0.03264430
 o      2.38422735    -1.00657010    -0.01179891
 h      3.28231401    -0.42981204    -0.25529721
 c     -2.23494948    -0.83227164    -0.61065033
 h     -1.77653990    -1.50879014    -1.31259138
 h     -2.88204769    -1.43258942    -0.08024722
 h     -2.81055557    -0.10321895    -1.23269492
 h     -0.90661400     1.19973549     1.90569590
          17

 c      1.27978876    -0.34228164    -0.08241943
 c      0.09030154    -1.03117575     0.27805029
 c     -1.08486467    -0.17947457    -0.03131862
 c     -1.33323463     1.22242503     0.92921493
 c     -0.60965879     1.19405206    -0.39354782
 c      0.92171223     1.04854835    -0.14501422
 h      0.14787213    -2.17918566     0.70207469
 h     -2.40002275     1.28475841     0.93758080
 h     -1.16651857     1.82460530    -1.11574015
 h      1.46516720     1.92095670    -0.01696380
 o      2.39500329    -1.01138264    -0.00956508
 h      3.26280422    -0.46696433    -0.25392864
 c     -2.24278509    -0.83198025    -0.60306361
 h     -1.79101179    -1.46368817    -1.28506009
 h     -2.90764173    -1.47530713    -0.06330025
 h     -2.82883753    -0.15637713    -1.23475381
 h     -0.95396802     1.20851493     1.87990561
          17

 c      1.28706152    -0.34576415    -0.08677734
 c      0.10501280    -1.01468589     0.26926224
 c     -1.09545648    -0.16010581    -0.03497103
 c     -1.33664611     1.20973457     0.91169548
 c     -0.61354278     1.19216334    -0.38491408
 c      0.92572077     1.04661846    -0.13202508
 h      0.10387624    -2.18464937     0.71544238
 h     -2.41158666     1.24917460     0.94893074
 h     -1.16885330     1.83714968    -1.09739388
 h      1.44842845     1.91434321    -0.06377163
 o      2.40795430    -1.01542594    -0.00773361
 h      3.21923343    -0.51691703    -0.24599556
 c     -2.25181884    -0.83111043    -0.59617298
 h     -1.79968400    -1.43553887    -1.27712547
 h     -2.93711431    -1.51944997    -0.03510245
 h     -2.84939412    -0.20752325    -1.23494039
 h     -0.98509121     1.21765688     1.87644901
          17

 c      1.29356460    -0.34760756    -0.09041671
 c      0.11833048    -0.99907518     0.26085948
 c     -1.10480768    -0.14104368    -0.03686254
 c     -1.34093003     1.19513976     0.89279595
 c     -0.61609817     1.19015982    -0.37545067
 c      0.92715875     1.04199926    -0.12053743
 h      0.05883729    -2.15935698     0.71692165
 h     -2.42934919     1.22287137     0.95599306
 h     -1.16199022     1.84573427    -1.08219130
 h      1.45302931     1.93052436    -0.10685291
 o      2.42173913    -1.01937077    -0.00600035
 h      3.17069564    -0.56764004    -0.23680318
 c     -2.26267935    -0.83041421    -0.58874410
 h     -1.79879168    -1.43007955    -1.29309191
 h     -2.96044654    -1.55596145    -0.00343231
 h     -2.87588766    -0.25091277    -1.23602246
 h     -0.99958811     1.22721037     1.89410942
          17

 c      1.29977145    -0.34782563    -0.09335058
 c      0.12937077    -0.98461488     0.25304008
 c     -1.11284439    -0.12295859    -0.03697499
 c     -1.34636079     1.17876609     0.87436474
 c     -0.61702360     1.18849257    -0.36582395
 c      0.92635699     1.03540013    -0.11065217
 h      0.01583782    -2.10409778     0.70621884
 h     -2.44896401     1.20617109     0.95721401
 h     -1.14574874     1.85105806    -1.07104654
 h      1.47501250     1.96286158    -0.14656376
 o      2.43396923    -1.02441077    -0.00373162
 h      3.15207496    -0.59815006    -0.23695027
 c     -2.27517634    -0.83095106    -0.58068369
 h     -1.79149150    -1.44339117    -1.32668092
 h     -2.97126807    -1.57896430     0.02634625
 h     -2.91056069    -0.28302322    -1.23949732
 h     -1.00157447     1.23691260     1.92071217
          17

 c      1.30611809    -0.34654424    -0.09560129
 c      0.13741155    -0.97124521     0.24587937
 c     -1.11962505    -0.10658616    -0.03540650
 c     -1.35317596     1.16086140     0.85840796
 c     -0.61596445     1.18760195    -0.35670443
 c      0.92412868     1.02831617    -0.10252162
 h     -0.02251614    -2.02399364     0.68478166
 h     -2.46582518     1.19917686     0.95153532
 h     -1.12055793     1.85429953    -1.06512489
 h      1.50514563     1.99637421    -0.18228377
 o      2.44288378    -1.03133729    -0.00042133
 h      3.18822496    -0.59394231    -0.25495176
 c     -2.28872480    -0.83362827    -0.57276973
 h     -1.78480649    -1.46630917    -1.36577033
 h     -2.96665782    -1.58576039     0.05130623
 h     -2.95262537    -0.30361794    -1.24423435
 h     -0.99614091     1.24588972     1.94227693
          17

 c      1.31291487    -0.34394609    -0.09720063
 c      0.14199182    -0.95837508     0.23923261
 c     -1.12529530    -0.09265848    -0.03237245
 c     -1.36156841     1.14177688     0.84647892
 c     -0.61257813     1.18788445    -0.34868312
 c      0.92124980     1.02211467    -0.09634362
 h     -0.05484006    -1.93048799     0.65676010
 h     -2.47659887     1.20172551     0.93850448
 h     -1.08733634     1.85688414    -1.06555104
 h      1.53492128     2.01802876    -0.21235182
 o      2.44975983    -1.03922391     0.00348290
 h      3.25638953    -0.56841569    -0.28403104
 c     -2.30279632    -0.83880774    -0.56601325
 h     -1.78497694    -1.49044845    -1.39944811
 h     -2.94647435    -1.57636290     0.07058028
 h     -2.99843639    -0.31501635    -1.24678559
 h     -0.98743788     1.25296529     1.94901347
          17

 c      1.32031162    -0.34026836    -0.09817307
 c      0.14305924    -0.94464671     0.23260843
 c     -1.13003603    -0.08181630    -0.02820685
 c     -1.37159209     1.12194234     0.83949351
 c     -0.60662330     1.18964925    -0.34219416
 c      0.91828612     1.01769082    -0.09228230
 h     -0.08232228    -1.84397110     0.63034162
 h     -2.48000444     1.21337785     0.91831312
 h     -1.04728471     1.86013619    -1.07301786
 h      1.55871376     2.02032170    -0.23502188
 o      2.45670499    -1.04671362     0.00720712
 h      3.32101539    -0.54209931    -0.31212043
 c     -2.31695202    -0.84629061    -0.56131107
 h     -1.79579041    -1.51032215    -1.42062657
 h     -2.91315030    -1.55348481     0.08540142
 h     -3.04322809    -0.32041892    -1.24306773
 h     -0.97838747     1.25700288     1.93633187
          17

 c      1.32830963    -0.33579818    -0.09852555
 c      0.14102091    -0.92819710     0.22524638
 c     -1.13401819    -0.07451204    -0.02335355
 c     -1.38309372     1.10183213     0.83771609
 c     -0.59804323     1.19308228    -0.33747424
 c      0.91562482     1.01549224    -0.09042971
 h     -0.10933483    -1.79086167     0.61682610
 h     -2.47697764     1.23348757     0.89174353
 h     -1.00166423     1.86490657    -1.08738971
 h      1.57359272     2.00068685    -0.24902017
 o      2.46485162    -1.05299951     0.01027333
 h      3.36202655    -0.52661892    -0.33181140
 c     -2.33068573    -0.85543934    -0.55939961
 h     -1.81884030    -1.52308255    -1.42572286
 h     -2.87181728    -1.52288543     0.09964853
 h     -3.08285442    -0.32263393    -1.22988077
 h     -0.97078691     1.25713463     1.90423265
          17

 c      1.33680842    -0.33081997    -0.09825913
 c      0.13633236    -0.90819350     0.21678281
 c     -1.13736916    -0.07093040    -0.01834164
 c     -1.39573539     1.08191001     0.84076666
 c     -0.58700654     1.19823372    -0.33457243
 c      0.91351952     1.01558386    -0.09079589
 h     -0.13913067    -1.78586350     0.62286957
 h     -2.47030597     1.26132445     0.86002984
 h     -0.95168541     1.87132318    -1.10747238
 h      1.57893271     1.96056388    -0.25374231
 o      2.47453974    -1.05770023     0.01246997
 h      3.37181323    -0.52660920    -0.33989317
 c     -2.34336636    -0.86531318    -0.56088627
 h     -1.85399682    -1.52798658    -1.41399851
 h     -2.82984481    -1.49307210     0.12015536
 h     -3.11472432    -0.32352717    -1.20557769
 h     -0.96517131     1.25299721     1.85707731
          17

 c      1.34563527    -0.32556976    -0.09738289
 c      0.12895759    -0.88611610     0.20786686
 c     -1.14016134    -0.07094982    -0.01373987
 c     -1.40914216     1.06255206     0.84763272
 c     -0.57388481     1.20502481    -0.33339876
 c      0.91207639     1.01764293    -0.09329802
 h     -0.16783699    -1.81695710     0.64319523
 h     -2.46356219     1.29614416     0.82467068
 h     -0.89855152     1.87882141    -1.13110151
 h      1.57663914     1.90539164    -0.24941861
 o      2.48565552    -1.06067731     0.01375134
 h      3.34990807    -0.54273996    -0.33572958
 c     -2.35443470    -0.87493628    -0.56606867
 h     -1.89946301    -1.52637778    -1.38758639
 h     -2.79433368    -1.47244506     0.15464018
 h     -3.13811412    -0.32384729    -1.17016342
 h     -0.96030647     1.24508277     1.80392083
          17

 c      1.35451668    -0.32025686    -0.09590942
 c      0.11870400    -0.86447128     0.19960432
 c     -1.14243240    -0.07416350    -0.01010247
 c     -1.42312496     1.04399311     0.85677034
 c     -0.55917515     1.21326215    -0.33378227
 c      0.91117242     1.02090186    -0.09774038
 h     -0.18806478    -1.86015678     0.66692609
 h     -2.45940163     1.33702536     0.78731810
 h     -0.84360550     1.88645314    -1.15557126
 h      1.57203140     1.84531107    -0.23732039
 o      2.49768262    -1.06201679     0.01423248
 h      3.30224898    -0.57206274    -0.32117269
 c     -2.36377192    -0.88368822    -0.57438939
 h     -1.95140545    -1.52235915    -1.35234548
 h     -2.76810998    -1.46407135     0.20594705
 h     -3.15421637    -0.32313838    -1.12519290
 h     -0.95273705     1.23503815     1.75811300
          17

 c      1.36304460    -0.31511028    -0.09384872
 c      0.10577527    -0.84527915     0.19284953
 c     -1.14423726    -0.07994879    -0.00792383
 c     -1.43775528     1.02637511     0.86649321
 c     -0.54341324     1.22266067    -0.33551494
 c      0.91039856     1.02417930    -0.10381452
 h     -0.19489664    -1.89685774     0.68569885
 h     -2.45810037     1.38245478     0.74984352
 h     -0.78844856     1.89331218    -1.17823806
 h      1.57433361     1.79490639    -0.21966875
 o      2.50946771    -1.06218046     0.01429956
 h      3.24499247    -0.60560480    -0.30232552
 c     -2.37179731    -0.89135704    -0.58405032
 h     -2.00372854    -1.52373493    -1.31876325
 h     -2.74881752    -1.46388428     0.26801545
 h     -3.16595782    -0.31979673    -1.07347662
 h     -0.93790556     1.22522307     1.73339865
          17

 c      1.37069456    -0.31039322    -0.09121761
 c      0.09084934    -0.82982245     0.18807993
 c     -1.14570285    -0.08755853    -0.00761095
 c     -1.45306215     1.00991904     0.87568164
 c     -0.52712160     1.23287375    -0.33837188
 c      0.90930307     1.02629880    -0.11117802
 h     -0.18682357    -1.91664049     0.69508509
 h     -2.45753354     1.43002170     0.71443198
 h     -0.73494567     1.89889127    -1.19707164
 h      1.59359514     1.76841397    -0.19859640
 o      2.51894081    -1.06221374     0.01476082
 h      3.20909288    -0.62516660    -0.29192180
 c     -2.37909711    -0.89779625    -0.59254400
 h     -2.04952632    -1.54097908    -1.30008685
 h     -2.73238471    -1.46506295     0.32954944
 h     -3.17727038    -0.31157289    -1.01840493
 h     -0.91414987     1.21698663     1.73602587
          17

 c      1.37689181    -0.30637064    -0.08805928
 c      0.07492035    -0.81885766     0.18550247
 c     -1.14705095    -0.09619385    -0.00946618
 c     -1.46865149     0.99503736     0.88416866
 c     -0.51080198     1.24352131    -0.34211080
 c      0.90806385     1.02689170    -0.11957249
 h     -0.16460391    -1.91482865     0.69344786
 h     -2.45455041     1.47660633     0.68343929
 h     -0.68512658     1.90327665    -1.21099995
 h      1.63251066     1.77031243    -0.17470955
 o      2.52416670    -1.06317065     0.01644192
 h      3.22385334    -0.61279821    -0.30283715
 c     -2.38594236    -0.90299636    -0.59792182
 h     -2.08527518    -1.58077015    -1.30455353
 h     -2.71597561    -1.46245640     0.38019325
 h     -3.19158122    -0.29668836    -0.96296178
 h     -0.88600625     1.20928338     1.76061175
          17

 c      1.38109804    -0.30325328    -0.08445567
 c      0.05912872    -0.81276077     0.18513950
 c     -1.14857690    -0.10504330    -0.01367211
 c     -1.48377742     0.98221079     0.89232583
 c     -0.49493752     1.25421195    -0.34646649
 c      0.90779440     1.02663492    -0.12879289
 h     -0.13036995    -1.89075038     0.68108598
 h     -2.44651068     1.51896625     0.65904421
 h     -0.64103169     1.90717901    -1.21999249
 h      1.68240959     1.79239099    -0.14758537
 o      2.52586329    -1.06454670     0.01905064
 h      3.27710402    -0.57603643    -0.33001129
 c     -2.39216517    -0.90752169    -0.59971584
 h     -2.11361520    -1.63845022    -1.32808529
 h     -2.69848177    -1.45368155     0.41330385
 h     -3.21004083    -0.27518015    -0.90897562
 h     -0.86187142     1.19962438     1.79547508
          17

 c      1.38289257    -0.30117285    -0.08051738
 c      0.04463563    -0.81151177     0.18683961
 c     -1.15058920    -0.11331968    -0.02028702
 c     -1.49765877     0.97179082     0.90049427
 c     -0.47996980     1.26455937    -0.35115631
 c      0.90992129     1.02655184    -0.13856615
 h     -0.08725807    -1.84773831     0.66016003
 h     -2.43218561     1.55437008     0.64291877
 h     -0.60453829     1.91182248    -1.22489585
 h      1.73008268     1.82181352    -0.11751881
 o      2.52614724    -1.06499453     0.02165758
 h      3.33477047    -0.53636833    -0.35813509
 c     -2.39753926    -0.91226906    -0.59857882
 h     -2.14008242    -1.70084451    -1.35858491
 h     -2.68001825    -1.43861609     0.42600626
 h     -3.23076385    -0.24953102    -0.85718039
 h     -0.84939805     1.18582961     1.82978879
          17

 c      1.38201387    -0.30019629    -0.07636335
 c      0.03252146    -0.81452317     0.19021474
 c     -1.15333001    -0.12031555    -0.02925218
 c     -1.50964740     0.96390301     0.90877893
 c     -0.46625836     1.27419606    -0.35590368
 c      0.91551193     1.02740936    -0.14854623
 h     -0.03922908    -1.79477684     0.63537424
 h     -2.41205294     1.58109365     0.63601291
 h     -0.57719490     1.91868860    -1.22703207
 h      1.76512474     1.84829266    -0.08591459
 o      2.52639223    -1.06364765     0.02365513
 h      3.37450484    -0.50782521    -0.37699259
 c     -2.40208255    -0.91783833    -0.59544378
 h     -2.16887008    -1.75491925    -1.38474836
 h     -2.66150043    -1.41889366     0.41879792
 h     -3.24981764    -0.22395993    -0.80793713
 h     -0.85329147     1.16676957     1.85640262
          17

 c      1.37836824    -0.30033942    -0.07210909
 c      0.02365677    -0.82042158     0.19455407
 c     -1.15690101    -0.12547101    -0.04040316
 c     -1.51924617     0.95844150     0.91707169
 c     -0.45405370     1.28279086    -0.36047238
 c      0.92507866     1.02960860    -0.15838115
 h      0.00951524    -1.74862738     0.61485892
 h     -2.38825398     1.59873727     0.63843648
 h     -0.56009242     1.92911553    -1.22762819
 h      1.78181153     1.86562794    -0.05469997
 o      2.52716177    -1.06015450     0.02479799
 h      3.38666009    -0.49629689    -0.38217026
 c     -2.40598735    -0.92431149    -0.59118729
 h     -2.20181850    -1.79192132    -1.39951765
 h     -2.64449964    -1.39777785     0.39572639
 h     -3.26309830    -0.20293368    -0.76188164
 h     -0.87518133     1.14231072     1.87185351
          17

 c      1.37202449    -0.30156729    -0.06786532
 c      0.01853734    -0.82726295     0.19892383
 c     -1.16122781    -0.12842483    -0.05348059
 c     -1.52610187     0.95509667     0.92509081
 c     -0.44349379     1.29007412    -0.36470179
 c      0.93862909     1.03326533    -0.16776340
 h      0.05597459    -1.73105719     0.60886394
 h     -2.36435924     1.60834070     0.64942343
 h     -0.55377924     1.94386478    -1.22723304
 h      1.77836944     1.87098111    -0.02579618
 o      2.52854910    -1.05446335     0.02505208
 h      3.36888664    -0.50298643    -0.37265914
 c     -2.40943423    -0.93134445    -0.58669377
 h     -2.23903484    -1.80735360    -1.39970945
 h     -2.63122256    -1.38021876     0.36500123
 h     -3.26779486    -0.18991132    -0.72009311
 h     -0.91392017     1.11308683     1.87601944
          17

 c      1.36320570    -0.30378565    -0.06373954
 c      0.01723599    -0.83379598     0.20272327
 c     -1.16608060    -0.12902281    -0.06814810
 c     -1.53003554     0.95340672     0.93235444
 c     -0.43462391     1.29586388    -0.36852302
 c      0.95573773     1.03825765    -0.17645531
 h      0.09902607    -1.75411978     0.62311963
 h     -2.34488302     1.61218687     0.66742185
 h     -0.55822110     1.96281550    -1.22537516
 h      1.75631147     1.86435272    -0.00076220
 o      2.53028233    -1.04675904     0.02454872
 h      3.32444538    -0.52546631    -0.35010886
 c     -2.41248664    -0.93831310    -0.58290823
 h     -2.27953502    -1.80016168    -1.38520654
 h     -2.62428198    -1.37245384     0.33866727
 h     -3.26304270    -0.18669500    -0.68391448
 h     -0.96563028     1.08029650     1.87233643
          17

 c      1.35228010    -0.30684726    -0.05983049
 c      0.01962606    -0.84055109     0.20616656
 c     -1.17112421    -0.12729318    -0.08401645
 c     -1.53110850     0.95285012     0.93811022
 c     -0.42742428     1.30007592    -0.37194550
 c      0.97556043     1.04418888    -0.18431421
 h      0.13724704    -1.80765394     0.65314112
 h     -2.33435274     1.61311789     0.69039655
 h     -0.57280026     1.98494444    -1.22063651
 h      1.72057654     1.84890304     0.01960576
 o      2.53155428    -1.03757236     0.02366371
 h      3.26490167    -0.55590555    -0.32008633
 c     -2.41511500    -0.94449988    -0.58053341
 h     -2.32157922    -1.77260846    -1.35892764
 h     -2.62575636    -1.38005962     0.32870862
 h     -3.25006836    -0.19319094    -0.65466520
 h     -1.02377729     1.04543597     1.86829665
          17

 c      1.33975786    -0.31057490    -0.05621809
 c      0.02548745    -0.84891395     0.20987626
 c     -1.17595206    -0.12342518    -0.10066469
 c     -1.52963664     0.95299415     0.94137286
 c     -0.42183295     1.30270869    -0.37502150
 c      0.99680847     1.05029437    -0.19133665
 h      0.16795016    -1.87040816     0.68909775
 h     -2.33591087     1.61336715     0.71633673
 h     -0.59636122     2.00860580    -1.21110043
 h      1.68012693     1.83190905     0.03588581
 o      2.53067150    -1.02801105     0.02317770
 h      3.21577324    -0.57733802    -0.29464044
 c     -2.41730779    -0.94931816    -0.57935911
 h     -2.36287713    -1.73107740    -1.32765780
 h     -2.63561640    -1.40452885     0.33962651
 h     -3.23215346    -0.20733020    -0.63335348
 h     -1.08038096     1.00976453     1.87453201
          17

 c      1.32628719    -0.31476357    -0.05296514
 c      0.03437583    -0.85987671     0.21432343
 c     -1.18011513    -0.11774937    -0.11766084
 c     -1.52602640     0.95364737     0.94131807
 c     -0.41776538     1.30381677    -0.37780749
 c      1.01782725     1.05543973    -0.19769581
 h      0.18884293    -1.92501147     0.72261511
 h     -2.34998837     1.61343433     0.74371256
 h     -0.62731165     2.03195242    -1.19494409
 h      1.64732747     1.82477978     0.05053778
 o      2.52548956    -1.01950979     0.02407345
 h      3.20995495    -0.56779966    -0.28906900
 c     -2.41910644    -0.95236617    -0.57793895
 h     -2.40099893    -1.68693217    -1.30287862
 h     -2.65113480    -1.44175185     0.36517578
 h     -3.21441097    -0.22515876    -0.62040639
 h     -1.12930980     0.97363816     1.89982759
          17

 c      1.31261953    -0.31916630    -0.05012935
 c      0.04557457    -0.87378545     0.21970645
 c     -1.18316706    -0.11069998    -0.13458386
 c     -1.52054345     0.95487319     0.93791452
 c     -0.41513352     1.30348656    -0.38033799
 c      1.03702311     1.05852637    -0.20365694
 h      0.19891576    -1.96140422     0.74850814
 h     -2.37393500     1.61182971     0.77154391
 h     -0.66377455     2.05332828    -1.17093984
 h      1.63328897     1.83853620     0.06691969
 o      2.51595285    -1.01222358     0.02638557
 h      3.24806105    -0.52624982    -0.30360923
 c     -2.42049171    -0.95336703    -0.57423590
 h     -2.43418859    -1.65425132    -1.29869385
 h     -2.66826368    -1.48458741     0.39381121
 h     -3.20301355    -0.24143775    -0.61549590
 h     -1.16941118     0.93660143     1.94375012
          17

 c      1.29954658    -0.32351474    -0.04776371
 c      0.05817513    -0.89052814     0.22602829
 c     -1.18471469    -0.10276133    -0.15103377
 c     -1.51333597     0.95682166     0.93203599
 c     -0.41385590     1.30181523    -0.38260928
 c      1.05352596     1.05929628    -0.20930755
 h      0.19825434    -1.97512641     0.76412892
 h     -2.40289288     1.60588852     0.79908235
 h     -0.70375700     2.07155913    -1.13876369
 h      1.64056854     1.87471936     0.08602458
 o      2.50421526    -1.00493872     0.02918816
 h      3.29683170    -0.47403347    -0.32326204
 c     -2.42136332    -0.95250140    -0.56688400
 h     -2.46182391    -1.64119460    -1.32342816
 h     -2.68332104    -1.52620863     0.41532361
 h     -3.20339312    -0.25126009    -0.61760167
 h     -1.20330395     0.89851839     1.99572926
          17

 c      1.28782794    -0.32756310    -0.04590417
 c      0.07119673    -0.90968541     0.23315574
 c     -1.18445353    -0.09441876    -0.16663141
 c     -1.50461395     0.95955965     0.92489674
 c     -0.41384843     1.29889436    -0.38457086
 c      1.06729643     1.05856610    -0.21441771
 h      0.18769796    -1.96586688     0.76876938
 h     -2.43131068     1.59301968     0.82544693
 h     -0.74532226     2.08611328    -1.09908099
 h      1.66241421     1.92280460     0.10477362
 o      2.49207858    -0.99669742     0.03175322
 h      3.32955191    -0.42866772    -0.33626387
 c     -2.42178328    -0.95069675    -0.55606063
 h     -2.48349754    -1.64291229    -1.37154231
 h     -2.69367588    -1.56155586     0.42334149
 h     -3.21766270    -0.25246430    -0.62526533
 h     -1.23365829     0.86025821     2.04206443
          17

 c      1.27811288    -0.33111130    -0.04456077
 c      0.08369073    -0.93052790     0.24080682
 c     -1.18219000    -0.08613568    -0.18102233
 c     -1.49468617     0.96301158     0.91753824
 c     -0.41500620     1.29480324    -0.38612715
 c      1.07858290     1.05752725    -0.21864423
 h      0.16866836    -1.93748241     0.76376486
 h     -2.45431019     1.57165924     0.84947901
 h     -0.78674572     2.09713510    -1.05344251
 h      1.68947171     1.96830554     0.11849183
 o      2.48048104    -0.98710858     0.03375260
 h      3.33393767    -0.39859198    -0.33733364
 c     -2.42216379    -0.94900444    -0.54307072
 h     -2.49825397    -1.64737964    -1.42825042
 h     -2.69774949    -1.58750179     0.41520871
 h     -3.24308236    -0.24700860    -0.63674128
 h     -1.26138453     0.82335561     2.07202379
          17

 c      1.27086297    -0.33400737    -0.04371181
 c      0.09482220    -0.95187735     0.24846809
 c     -1.17785003    -0.07835527    -0.19389236
 c     -1.48387545     0.96697069     0.91067301
 c     -0.41719521     1.28961468    -0.38715324
 c      1.08752762     1.05710675    -0.22174497
 h      0.14306605    -1.89937785     0.75332645
 h     -2.46855553     1.54168169     0.86980216
 h     -0.82660968     2.10531908    -1.00402623
 h      1.71460677     1.99996268     0.12359042
 o      2.46984535    -0.97612074     0.03509197
 h      3.30653833    -0.38669802    -0.32502487
 c     -2.42310861    -0.94792077    -0.52946135
 h     -2.50512576    -1.64455093    -1.47939128
 h     -2.69493368    -1.60285816     0.39147842
 h     -3.27335321    -0.23968986    -0.64999606
 h     -1.28582021     0.78943618     2.07952934
          17

 c      1.26629259    -0.33615463    -0.04329811
 c      0.10394453    -0.97197449     0.25530588
 c     -1.17147530    -0.07150630    -0.20498072
 c     -1.47243442     0.97112982     0.90469976
 c     -0.42025762     1.28341477    -0.38752054
 c      1.09411224     1.05780362    -0.22362561
 h      0.11289338    -1.86776130     0.74542601
 h     -2.47268923     1.50441100     0.88496914
 h     -0.86378613     2.11164070    -0.95328890
 h      1.73365492     2.01139124     0.11825329
 o      2.46025685    -0.96391418     0.03582985
 h      3.24995760    -0.39204343    -0.30042168
 c     -2.42510728    -0.94733640    -0.51664908
 h     -2.50367632    -1.62909527    -1.51554179
 h     -2.68564973    -1.60868508     0.35584930
 h     -3.30156324    -0.23553530    -0.66282919
 h     -1.30534611     0.75984792     2.06275628
          17

 c      1.26434923    -0.33750895    -0.04322293
 c      0.11066795    -0.98880651     0.26031294
 c     -1.16320726    -0.06600297    -0.21408935
 c     -1.46049716     0.97512555     0.89971716
 c     -0.42402744     1.27633367    -0.38712280
 c      1.09821424     1.05973057    -0.22431024
 h      0.07939028    -1.86170477     0.74998739
 h     -2.46752443     1.46242107     0.89362239
 h     -0.89731583     2.11699089    -0.90362040
 h      1.74482984     2.00040876     0.10218292
 o      2.45135867    -0.95099011     0.03621891
 h      3.17462948    -0.40842666    -0.26778626
 c     -2.42833544    -0.94671522    -0.50593162
 h     -2.49404904    -1.59942463    -1.53177811
 h     -2.67147826    -1.60886543     0.31540679
 h     -3.32239861    -0.23803529    -0.67313869
 h     -1.31779176     0.73539238     2.02376511
          17

 c      1.26473754    -0.33804438    -0.04336680
 c      0.11482086    -1.00127936     0.26293884
 c     -1.15326308    -0.06223639    -0.22108849
 c     -1.44806765     0.97860579     0.89547716
[truncated: 34,518 more chars]
