# Supplementary material for: Photochemical permutation of meta-substituted phenols
Source: Nat Commun. 2025 Aug 13;16:7502. doi: 10.1038/s41467-025-62549-5 (PMC12350626; doi:10.1038/s41467-025-62549-5)
Supplement: Supplementary file 3 — Source Data [file 41467_2025_62549_MOESM3_ESM.zip › Source data/NAMD_trajectories/trajectory067.xyz]

          17

 c      1.16955560    -0.41629715     0.04257556
 c     -0.06001609    -1.02843582     0.02829867
 c     -1.25923239    -0.26880078    -0.01786568
 c     -1.13035714     1.14217710    -0.00712616
 c      0.17782195     1.82474210    -0.04871435
 c      1.35711952     1.08882717     0.03916052
 h     -0.09819985    -2.01735281     0.18617662
 h     -1.81687478     1.41618556    -0.75823947
 h      0.16968027     2.86341942     0.13979662
 h      2.35235166     1.47700895     0.10758762
 o      2.19626565    -1.22837992    -0.06029013
 h      3.10338657    -0.94240842     0.09966602
 c     -2.59655975    -0.82194317    -0.00011905
 h     -2.65120850    -1.90890686    -0.03780594
 h     -3.17628976    -0.39155114     0.83089188
 h     -3.15082056    -0.71516022    -0.93939686
 h     -1.68937852     1.60090713     0.89682339
          17

 c      1.16827498    -0.41948939     0.03660666
 c     -0.05515347    -1.02247428     0.02947839
 c     -1.26141968    -0.27407999    -0.02139769
 c     -1.12631496     1.14934557    -0.00246800
 c      0.18110817     1.82919007    -0.04984253
 c      1.35753287     1.09201047     0.03720550
 h     -0.11989876    -2.05967080     0.19879758
 h     -1.83310910     1.42703186    -0.74116518
 h      0.17836343     2.86532047     0.13184996
 h      2.34430233     1.48929415     0.10292432
 o      2.19463834    -1.23011194    -0.05694524
 h      3.06643698    -0.95444136     0.10961633
 c     -2.59461164    -0.82665124    -0.00334667
 h     -2.65670849    -1.91732022    -0.04262460
 h     -3.19760225    -0.40952375     0.84490314
 h     -3.14749652    -0.73004671    -0.92861351
 h     -1.69789671     1.60864459     0.91556893
          17

 c      1.16921538    -0.41998131     0.03049122
 c     -0.05220422    -1.01594988     0.03083300
 c     -1.26207733    -0.28054572    -0.02476520
 c     -1.12346218     1.15834705     0.00362449
 c      0.18473363     1.83203955    -0.05050880
 c      1.35637237     1.09257323     0.03496439
 h     -0.14053251    -2.11627260     0.21079706
 h     -1.85770089     1.45172793    -0.73818232
 h      0.18804433     2.88278038     0.12128611
 h      2.34343605     1.50658521     0.09921134
 o      2.19230522    -1.23306558    -0.05383118
 h      3.04596968    -0.95496302     0.12327923
 c     -2.59302455    -0.83224823    -0.00609196
 h     -2.65723150    -1.92974274    -0.03934833
 h     -3.21827732    -0.42817793     0.85415642
 h     -3.14916463    -0.73311635    -0.92568191
 h     -1.70191102     1.61128340     0.92792801
          17

 c      1.17241481    -0.41774831     0.02426107
 c     -0.05149318    -1.01078682     0.03258631
 c     -1.26121297    -0.28758579    -0.02792523
 c     -1.12238556     1.16897004     0.01076690
 c      0.18852410     1.83373170    -0.05066026
 c      1.35393600     1.09059935     0.03244334
 h     -0.15760896    -2.16591500     0.21922329
 h     -1.88481920     1.48749215    -0.74366636
 h      0.19870182     2.91087662     0.10725224
 h      2.34783454     1.52735637     0.09638566
 o      2.18882094    -1.23739025    -0.05106646
 h      3.05037626    -0.94151013     0.14243424
 c     -2.59203576    -0.83885573    -0.00805875
 h     -2.65239946    -1.94414948    -0.02860714
 h     -3.23531881    -0.44811668     0.85581612
 h     -3.15627616    -0.72452083    -0.93135534
 h     -1.70019750     1.60850215     0.93325342
          17

 c      1.17775371    -0.41285987     0.01794119
 c     -0.05311794    -1.00811918     0.03483418
 c     -1.25898401    -0.29460038    -0.03083633
 c     -1.12361500     1.18101172     0.01840697
 c      0.19230687     1.83498935    -0.05023253
 c      1.35076280     1.08633672     0.02967612
 h     -0.16925075    -2.19580929     0.22259288
 h     -1.90772152     1.53043098    -0.75117685
 h      0.21029140     2.94120724     0.08866055
 h      2.35309359     1.54882617     0.09419148
 o      2.18484631    -1.24286793    -0.04853839
 h      3.07066925    -0.91750097     0.16518962
 c     -2.59187798    -0.84659840    -0.00933025
 h     -2.64234860    -1.95809566    -0.01164221
 h     -3.24688796    -0.46913523     0.84882014
 h     -3.16715890    -0.70554315    -0.94306686
 h     -1.69261773     1.60070942     0.93224044
          17

 c      1.18495326    -0.40550500     0.01155042
 c     -0.05691531    -1.00839627     0.03756704
 c     -1.25568345    -0.30104569    -0.03345436
 c     -1.12739965     1.19422398     0.02598236
 c      0.19592698     1.83647748    -0.04920654
 c      1.34742331     1.08013391     0.02670959
 h     -0.17443529    -2.20026054     0.22061866
 h     -1.92120656     1.57666655    -0.75569806
 h      0.22271783     2.96569584     0.06489281
 h      2.35451729     1.56785019     0.09230839
 o      2.18152406    -1.24905646    -0.04599139
 h      3.09013170    -0.88972270     0.18743341
 c     -2.59270156    -0.85553740    -0.01027520
 h     -2.62770635    -1.96950275     0.00981433
 h     -3.25247961    -0.49030538     0.83394696
 h     -3.17876799    -0.67845024    -0.95621332
 h     -1.68027107     1.58907164     0.92717751
          17

 c      1.19361480    -0.39601962     0.00510357
 c     -0.06249443    -1.01156089     0.04070104
 c     -1.25171509    -0.30645552    -0.03573031
 c     -1.13363982     1.20829484     0.03293090
 c      0.19925195     1.83860670    -0.04762420
 c      1.34436193     1.07238065     0.02359248
 h     -0.17288997    -2.17870864     0.21380601
 h     -1.92234118     1.62288307    -0.75414145
 h      0.23586365     2.97880198     0.03604150
 h      2.34881457     1.58175144     0.09043560
 o      2.17971114    -1.25551264    -0.04319149
 h      3.09617125    -0.86440322     0.20551639
 c     -2.59448105    -0.86563201    -0.01139675
 h     -2.60950314    -1.97726542     0.03373781
 h     -3.25296943    -0.51008885     0.81372325
 h     -3.18787542    -0.64618504    -0.96604545
 h     -1.66558964     1.57551620     0.92221449
          17

 c      1.20327250    -0.38489071    -0.00138650
 c     -0.06929935    -1.01709170     0.04408648
 c     -1.24755783    -0.31045128    -0.03761239
 c     -1.14193517     1.22286757     0.03869268
 c      0.20217133     1.84147572    -0.04557473
 c      1.34182569     1.06347192     0.02037085
 h     -0.16503422    -2.13547100     0.20333693
 h     -1.91031624     1.66651211    -0.74510850
 h      0.24963535     2.97819799     0.00278563
 h      2.33488044     1.58883861     0.08832980
 o      2.17977438    -1.26187697    -0.03999099
 h      3.08345314    -0.84567508     0.21731326
 c     -2.59697254    -0.87673288    -0.01321095
 h     -2.58904089    -1.98153756     0.05803472
 h     -3.25047103    -0.52650296     0.79212512
 h     -3.19198128    -0.61198098    -0.96903257
 h     -1.65200900     1.56244595     0.92305265
          17

 c      1.21344116    -0.37274009    -0.00790830
 c     -0.07667805    -1.02388908     0.04749590
 c     -1.24371916    -0.31275113    -0.03905175
 c     -1.15170925     1.23759708     0.04283747
 c      0.20459370     1.84487152    -0.04317240
 c      1.33985044     1.05378943     0.01708768
 h     -0.15202327    -2.08127347     0.19123384
 h     -1.88625215     1.70585612    -0.72870195
 h      0.26401333     2.96484181    -0.03387348
 h      2.31397576     1.58867473     0.08582378
 o      2.18163822    -1.26789313    -0.03633783
 h      3.05323275    -0.83530518     0.22235387
 c     -2.59975633    -0.88859137    -0.01614944
 h     -2.56774571    -1.98365089     0.08074949
 h     -3.24776791    -0.53746921     0.77380726
 h     -3.18974307    -0.57898677    -0.96345644
 h     -1.64283204     1.55195067     0.93527570
          17

 c      1.22364833    -0.36030057    -0.01445230
 c     -0.08395747    -1.03013634     0.05061620
 c     -1.24068343    -0.31317917    -0.04000854
 c     -1.16235749     1.25220999     0.04532703
 c      0.20643733     1.84828932    -0.04053288
 c      1.33828024     1.04369294     0.01378321
 h     -0.13564929    -2.03499286     0.18051103
 h     -1.85324880     1.74034169    -0.70665405
 h      0.27910643     2.94287428    -0.07291961
 h      2.28958961     1.58218432     0.08284309
 o      2.18482222    -1.27344454    -0.03228898
 h      3.01295556    -0.83229845     0.22198115
 c     -2.60235622    -0.90087188    -0.02044393
 h     -2.54703244    -1.98568057     0.10022130
 h     -3.24717154    -0.54144010     0.76269587
 h     -3.18111054    -0.54993153    -0.94953753
 h     -1.63957346     1.54480166     0.96143414
          17

 c      1.23345726    -0.34838149    -0.02101180
 c     -0.09055033    -1.03366147     0.05311223
 c     -1.23886946    -0.31166711    -0.04045615
 c     -1.17331291     1.26649277     0.04671705
 c      0.20761711     1.85099712    -0.03774905
 c      1.33682034     1.03352232     0.01049557
 h     -0.11762837    -2.01953045     0.17449550
 h     -1.81653869     1.77092770    -0.68264706
 h      0.29518993     2.91904820    -0.11364733
 h      2.26691797     1.57152980     0.07941141
 o      2.18846866    -1.27860677    -0.02802610
 h      2.97599200    -0.83235027     0.21951979
 c     -2.60437510    -0.91317517    -0.02600695
 h     -2.52820429    -1.98974213     0.11515853
 h     -3.24923571    -0.53812917     0.76043881
 h     -3.16733965    -0.52681090    -0.92937613
 h     -1.64116410     1.54015378     0.99904202
          17

 c      1.24249051    -0.33782265    -0.02758203
 c     -0.09605256    -1.03334111     0.05480932
 c     -1.23860871    -0.30823745    -0.04038341
 c     -1.18400792     1.28020397     0.04806569
 c      0.20804102     1.85221384    -0.03487569
 c      1.33514176     1.02362739     0.00726394
 h     -0.09864834    -2.04549138     0.17473956
 h     -1.78312590     1.80030937    -0.66220603
 h      0.31263954     2.90086242    -0.15587688
 h      2.25164186     1.55953808     0.07561569
 o      2.19157163    -1.28359703    -0.02380328
 h      2.95803876    -0.82900907     0.21935140
 c     -2.60555692    -0.92509528    -0.03239474
 h     -2.51239587    -1.99723723     0.12462001
 h     -3.25230407    -0.52885034     0.76580758
 h     -3.15092232    -0.51061179    -0.90676295
 h     -1.64489394     1.53635768     1.04159809
          17

 c      1.25045468    -0.32944353    -0.03415520
 c     -0.10019848    -1.03008383     0.05579429
 c     -1.24012678    -0.30298478    -0.03979406
 c     -1.19389688     1.29305159     0.05055181
 c      0.20763535     1.85141595    -0.03194859
 c      1.33303797     1.01442702     0.00413528
 h     -0.07895743    -2.09975338     0.17986255
 h     -1.76005834     1.83205179    -0.65112877
 h      0.33164177     2.89320501    -0.19973887
 h      2.24793275     1.54858018     0.07150677
 o      2.19358725    -1.28846917    -0.01976005
 h      2.96731415    -0.81887154     0.22384559
 c     -2.60575018    -0.93630189    -0.03891069
 h     -2.50053590    -2.00836471     0.12794587
 h     -3.25333056    -0.51614880     0.77554565
 h     -3.13529876    -0.50119815    -0.88668619
 h     -1.64803619     1.53203560     1.08154512
          17

 c      1.25715242    -0.32399193    -0.04071232
 c     -0.10277937    -1.02569352     0.05626432
 c     -1.24350544    -0.29608016    -0.03870173
 c     -1.20263968     1.30484538     0.05499555
 c      0.20639237     1.84859599    -0.02904466
 c      1.33056402     1.00644904     0.00116918
 h     -0.05952484    -2.15877333     0.18729208
 h     -1.75146091     1.86814957    -0.65224589
 h      0.35176080     2.89551973    -0.24493847
 h      2.25655732     1.53942343     0.06698818
 o      2.19486263    -1.29284542    -0.01578107
 h      2.99759367    -0.80605557     0.23107433
 c     -2.60485609    -0.94658488    -0.04481300
 h     -2.49329182    -2.02213454     0.12471796
 h     -3.24924592    -0.50300965     0.78586734
 h     -3.12414134    -0.49759481    -0.87424405
 h     -1.64879770     1.52658738     1.11266804
          17

 c      1.26247291    -0.32207253    -0.04721813
 c     -0.10368523    -1.02154200     0.05637340
 c     -1.24864435    -0.28778415    -0.03712586
 c     -1.21024949     1.31567066     0.06156984
 c      0.20439779     1.84422854    -0.02632940
 c      1.32804904     1.00027396    -0.00156713
 h     -0.04181211    -2.20402539     0.19497966
 h     -1.75671153     1.90682488    -0.66308519
 h      0.37176460     2.90229228    -0.29015561
 h      2.27453278     1.53100318     0.06180555
 o      2.19622355    -1.29614590    -0.01162771
 h      3.03475545    -0.79860438     0.23692325
 c     -2.60284339    -0.95581039    -0.04954760
 h     -2.49098428    -2.03683153     0.11479402
 h     -3.23796217    -0.49215880     0.79360528
 h     -3.12020044    -0.49880508    -0.87295550
 h     -1.64647119     1.52016979     1.13111737
          17

 c      1.26636676    -0.32405280    -0.05362037
 c     -0.10295845    -1.01829293     0.05620199
 c     -1.25525493    -0.27844168    -0.03509445
 c     -1.21699593     1.32583464     0.06989421
 c      0.20181205     1.83898652    -0.02403859
 c      1.32596284     0.99637637    -0.00401330
 h     -0.02718457    -2.22517731     0.20169080
 h     -1.77171985     1.94320275    -0.67724701
 h      0.38993410     2.90633890    -0.33323965
 h      2.29663172     1.52131770     0.05565660
 o      2.19838143    -1.29795032    -0.00712336
 h      3.06637125    -0.80273472     0.23811255
 c     -2.59980348    -0.96383027    -0.05291965
 h     -2.49350643    -2.05063824     0.09838215
 h     -3.21879504    -0.48566144     0.79675949
 h     -3.12423277    -0.50474196    -0.88324858
 h     -1.64128724     1.51351490     1.13563029
          17

 c      1.26881921    -0.32998227    -0.05985062
 c     -0.10078785    -1.01607779     0.05577548
 c     -1.26289030    -0.26845430    -0.03265051
 c     -1.22318185     1.33564708     0.07931425
 c      0.19882905     1.83346965    -0.02241807
 c      1.32474116     0.99496124    -0.00613021
 h     -0.01669319    -2.21813988     0.20678614
 h     -1.79159842     1.97195231    -0.68781919
 h      0.40456533     2.90186036    -0.37192077
 h      2.31747053     1.50862186     0.04832087
 o      2.20172506    -1.29811829    -0.00220802
 h      3.08522112    -0.82093183     0.23314515
 c     -2.59595913    -0.97044717    -0.05512659
 h     -2.50029549    -2.06212267     0.07608546
 h     -3.19253713    -0.48472744     0.79470729
 h     -3.13478691    -0.51643716    -0.90227547
 h     -1.63430626     1.50778476     1.12760938
          17

 c      1.26983178    -0.33956672    -0.06582630
 c     -0.09746631    -1.01464689     0.05507991
 c     -1.27099598    -0.25824027    -0.02985586
 c     -1.22899121     1.34526246     0.08907894
 c      0.19564083     1.82807135    -0.02166984
 c      1.32466562     0.99588653    -0.00790627
 h     -0.01105584    -2.18353677     0.21009203
 h     -1.81234751     1.98921090    -0.68966554
 h      0.41433712     2.88583753    -0.40445396
 h      2.33299304     1.49217481     0.03972582
 o      2.20631659    -1.29677221     0.00307484
 h      3.08945963    -0.85221838     0.22215534
 c     -2.59159498    -0.97547371    -0.05665920
 h     -2.51036954    -2.07047275     0.04887813
 h     -3.16140248    -0.48959221     0.78832639
 h     -3.14899349    -0.53530950    -0.92521452
 h     -1.62740643     1.50446690     1.11128816
          17

 c      1.26941742    -0.35221259    -0.07145521
 c     -0.09334556    -1.01337895     0.05406102
 c     -1.27896665    -0.24819292    -0.02678931
 c     -1.23444282     1.35464331     0.09840228
 c      0.19241318     1.82294233    -0.02191886
 c      1.32580892     0.99868930    -0.00935547
 h     -0.01062011    -2.12687603     0.21200203
 h     -1.83133289     1.99314757    -0.68007193
 h      0.41850345     2.85830748    -0.43002613
 h      2.34116921     1.47245882     0.02995075
 o      2.21188059    -1.29426969     0.00859324
 h      3.08276983    -0.89253434     0.20670410
 c     -2.58696244    -0.97882504    -0.05816062
 h     -2.52241562    -2.07550825     0.01802448
 h     -3.12886645    -0.49945765     0.78005205
 h     -3.16370369    -0.56219501    -0.94701175
 h     -1.62319438     1.50522246     1.09361899
          17

 c      1.26761031    -0.36712436    -0.07664307
 c     -0.08880515    -1.01116094     0.05260248
 c     -1.28620319    -0.23864255    -0.02354064
 c     -1.23941988     1.36358953     0.10657138
 c      0.18926629     1.81798802    -0.02319133
 c      1.32801813     1.00268021    -0.01051064
 h     -0.01524287    -2.06024189     0.21383475
 h     -1.84729838     1.98390051    -0.65870959
 h      0.41700372     2.82229115    -0.44902831
 h      2.34221276     1.45108371     0.01919777
 o      2.21776560    -1.29117227     0.01414093
 h      3.07485771    -0.93510084     0.18957640
 c     -2.58222354    -0.98056928    -0.06030219
 h     -2.53489534    -2.07755896    -0.01502512
 h     -3.09924862    -0.51263909     0.77362267
 h     -3.17634440    -0.59678835    -0.96362174
 h     -1.62447453     1.51157097     1.08292900
          17

 c      1.26448554    -0.38341664    -0.08130328
 c     -0.08422869    -1.00631114     0.05049895
 c     -1.29216796    -0.22982411    -0.02020329
 c     -1.24375778     1.37178656     0.11321833
 c      0.18625923     1.81288440    -0.02540118
 c      1.33092384     1.00706435    -0.01141572
 h     -0.02424776    -2.00346249     0.21824774
 h     -1.86043225     1.96348650    -0.62760462
 h      0.41052350     2.78355777    -0.46322747
 h      2.33848875     1.43051265     0.00774604
 o      2.22306554    -1.28813035     0.01949236
 h      3.07940584    -0.97209616     0.17392786
 c     -2.57746247    -0.98090275    -0.06365311
 h     -2.54614466    -2.07728780    -0.04873201
 h     -3.07682835    -0.52715111     0.77310547
 h     -3.18536087    -0.63755704    -0.97261525
 h     -1.63301564     1.52436903     1.08565682
          17

 c      1.26017954    -0.40020193    -0.08536832
 c     -0.07995315    -0.99709100     0.04750996
 c     -1.29643475    -0.22185276    -0.01686817
 c     -1.24733213     1.37884759     0.11862485
 c      0.18338652     1.80714961    -0.02836170
 c      1.33399447     1.01105993    -0.01211903
 h     -0.03692083    -1.97830903     0.22866350
 h     -1.87260115     1.93578462    -0.59118736
 h      0.40039646     2.74976688    -0.47561923
 h      2.33395296     1.41359860    -0.00410718
 o      2.22717510    -1.28562779     0.02452785
 h      3.10526150    -0.99860552     0.16133214
 c     -2.57274897    -0.98006421    -0.06851371
 h     -2.55446235    -2.07551516    -0.08154658
 h     -3.06457045    -0.54171740     0.78112837
 h     -3.19040179    -0.68191576    -0.97342930
 h     -1.64822240     1.54331311     1.10281108
          17

 c      1.25490194    -0.41664309    -0.08880108
 c     -0.07620613    -0.98311464     0.04359609
 c     -1.29872597    -0.21471447    -0.01361758
 c     -1.25006030     1.38434651     0.12372169
 c      0.18060369     1.80033033    -0.03185726
 c      1.33666355     1.01400699    -0.01266933
 h     -0.05335178    -1.99198725     0.24646744
 h     -1.88740239     1.90621578    -0.55591877
 h      0.38815504     2.72824841    -0.48953091
 h      2.33283237     1.40289239    -0.01609733
 o      2.23038320    -1.28381354     0.02930890
 h      3.14714671    -1.01519474     0.15063467
 c     -2.56819251    -0.97825087    -0.07477124
 h     -2.55819601    -2.07305931    -0.11197179
 h     -3.06310843    -0.55658014     0.79723148
 h     -3.19238299    -0.72652321    -0.96744833
 h     -1.66707194     1.56690866     1.12964123
          17

 c      1.24894387    -0.43199687    -0.09159866
 c     -0.07316686    -0.96596401     0.03908942
 c     -1.29892353    -0.20828958    -0.01051810
 c     -1.25187666     1.38789382     0.12968026
 c      0.17788090     1.79227853    -0.03577541
 c      1.33851334     1.01545513    -0.01311771
 h     -0.07391779    -2.02971567     0.26888796
 h     -1.90914274     1.88043072    -0.52861907
 h      0.37479785     2.72267041    -0.50695457
 h      2.33770374     1.39985081    -0.02799758
 o      2.23359977    -1.28265108     0.03397936
 h      3.18998333    -1.02523633     0.13953693
 c     -2.56392943    -0.97560406    -0.08190106
 h     -2.55583993    -2.07057982    -0.13863277
 h     -3.07075421    -0.57333462     0.81775520
 h     -3.19339551    -0.76768891    -0.95784296
 h     -1.68548789     1.59298090     1.15883494
          17

 c      1.24267799    -0.44566318    -0.09378488
 c     -0.07107666    -0.94790726     0.03449771
 c     -1.29705483    -0.20240356    -0.00761453
 c     -1.25284532     1.38929461     0.13737309
 c      0.17524299     1.78331702    -0.04020327
 c      1.33941396     1.01520704    -0.01352564
 h     -0.09805057    -2.06940683     0.29116488
 h     -1.94015289     1.86196301    -0.51339565
 h      0.36038180     2.73096796    -0.52727912
 h      2.34803449     1.40433969    -0.03956135
 o      2.23764909    -1.28210945     0.03864616
 h      3.21985548    -1.03141999     0.12644481
 c     -2.56006878    -0.97225344    -0.08914735
 h     -2.54615677    -2.06842356    -0.16037272
 h     -3.08446250    -0.59393846     0.83740455
 h     -3.19625608    -0.80191983    -0.94888123
 h     -1.69978961     1.61928661     1.18383880
          17

 c      1.23654734    -0.45721337    -0.09539705
 c     -0.07022112    -0.93075069     0.03025869
 c     -1.29327367    -0.19686920    -0.00492815
 c     -1.25332772     1.38866418     0.14706298
 c      0.17275294     1.77411491    -0.04538247
 c      1.33951534     1.01329413    -0.01397205
 h     -0.12430192    -2.09475801     0.30932153
 h     -1.97822806     1.85064826    -0.50942679
 h      0.34439211     2.74667873    -0.54773640
 h      2.36036658     1.41477825    -0.05045861
 o      2.24292980    -1.28219987     0.04335222
 h      3.22910410    -1.03482006     0.11082340
 c     -2.55667858    -0.96835301    -0.09579044
 h     -2.52832450    -2.06649862    -0.17637758
 h     -3.10094709    -0.61976803     0.85116628
 h     -3.20350165    -0.82652977    -0.94451556
 h     -1.70736050     1.64388088     1.20030987
          17

 c      1.23103885    -0.46638635    -0.09647341
 c     -0.07084673    -0.91565376     0.02667038
 c     -1.28784587    -0.19150139    -0.00245809
 c     -1.25392383     1.38634725     0.15848376
 c      0.17046522     1.76539649    -0.05157247
 c      1.33910850     1.00990013    -0.01455159
 h     -0.15100179    -2.09716614     0.32090072
 h     -2.01722581     1.84357580    -0.51206683
 h      0.32642111     2.76227496    -0.56501689
 h      2.36996884     1.42880118    -0.06028260
 o      2.24936980    -1.28295544     0.04809262
 h      3.21687873    -1.03510595     0.09286915
 c     -2.55383459    -0.96408537    -0.10138043
 h     -2.50208278    -2.06423625    -0.18630134
 h     -3.11741008    -0.65119580     0.85554316
 h     -3.21608119    -0.84006949    -0.94669574
 h     -1.70675028     1.66526062     1.20625020
          17

 c      1.22663277    -0.47306615    -0.09704413
 c     -0.07308864    -0.90328811     0.02390869
 c     -1.28113827    -0.18611191    -0.00018244
 c     -1.25520593     1.38273006     0.17110796
 c      0.16839446     1.75771864    -0.05894414
 c      1.33846748     1.00527767    -0.01536520
 h     -0.17666740    -2.07374491     0.32471409
 h     -2.05015935     1.83731290    -0.51585096
 h      0.30653322     2.77173866    -0.57659323
 h      2.37267776     1.44399853    -0.06862380
 o      2.25642765    -1.28443518     0.05283544
 h      3.18921173    -1.03059153     0.07313910
 c     -2.55165712    -0.95965226    -0.10584349
 h     -2.46783557    -2.06069481    -0.19035062
 h     -3.13189842    -0.68757755     0.84906134
 h     -3.23260172    -0.84238230    -0.95453816
 h     -1.69763750     1.68244192     1.20184019
          17

 c      1.22374096    -0.47724849    -0.09712668
 c     -0.07692713    -0.89394302     0.02204526
 c     -1.27360319    -0.18050317     0.00194104
 c     -1.25749713     1.37811252     0.18431787
 c      0.16650617     1.75138184    -0.06754118
 c      1.33775004     0.99968348    -0.01650849
 h     -0.20019674    -2.02601035     0.32062882
 h     -2.07168593     1.82932330    -0.51655139
 h      0.28527442     2.77161399    -0.58126926
 h      2.36605415     1.45843729    -0.07515742
 o      2.26311852    -1.28675487     0.05754833
 h      3.15893633    -1.01802185     0.05212011
 c     -2.55026378    -0.95526127    -0.10943650
 h     -2.42666588    -2.05481702    -0.18929627
 h     -3.14350321    -0.72741790     0.83241497
 h     -3.24977577    -0.83435413    -0.96502342
 h     -1.68085873     1.69508423     1.18948033
          17

 c      1.22264342    -0.47900896    -0.09672483
 c     -0.08216056    -0.88748120     0.02103501
 c     -1.26575523    -0.17446952     0.00397326
 c     -1.26079539     1.37266400     0.19743925
 c      0.16472085     1.74641456    -0.07727826
 c      1.33695733     0.99334031    -0.01806261
 h     -0.22108614    -1.96026090     0.30973023
 h     -2.07894891     1.81830772    -0.51173974
 h      0.26354699     2.76122510    -0.57928099
 h      2.34982732     1.47094971    -0.07970330
 o      2.26830554    -1.29007254     0.06223273
 h      3.14159488    -0.99318706     0.02970554
 c     -2.54966596    -0.95110562    -0.11262185
 h     -2.38024459    -2.04575581    -0.18440516
 h     -3.15250594    -0.76861666     0.80844798
 h     -3.26367259    -0.81757086    -0.97455492
 h     -1.65844275     1.70367073     1.17397384
          17

 c      1.22344611    -0.47848083    -0.09583028
 c     -0.08839008    -0.88315830     0.02067051
 c     -1.25813648    -0.16781136     0.00599010
 c     -1.26480006     1.36642465     0.20975532
 c      0.16292416     1.74257538    -0.08794796
 c      1.33592863     0.98641862    -0.02008790
 h     -0.23985817    -1.88945489     0.29488700
 h     -2.07154738     1.80411124    -0.50068892
 h      0.24247386     2.74270655    -0.57227292
 h      2.32591491     1.48127509    -0.08225299
 o      2.27144010    -1.29441113     0.06691946
 h      3.14423061    -0.95411157     0.00529088
 c     -2.54969093    -0.94733699    -0.11594161
 h     -2.33065573    -2.03314723    -0.17730954
 h     -3.16037653    -0.80881007     0.78186094
 h     -3.27090574    -0.79400180    -0.98030105
 h     -1.63339572     1.70958505     1.16229278
          17

 c      1.22608282    -0.47585668    -0.09442320
 c     -0.09501934    -0.87949946     0.02055001
 c     -1.25127426    -0.16036148     0.00807622
 c     -1.26900300     1.35934930     0.22063722
 c      0.16098191     1.73936606    -0.09923329
 c      1.33436626     0.97903615    -0.02262125
 h     -0.25855790    -1.83437336     0.28115322
 h     -2.05140395     1.78764131    -0.48426444
 h      0.22325721     2.72092295    -0.56318680
 h      2.29811727     1.49007190    -0.08295954
 o      2.27301421    -1.29944465     0.07158876
 h      3.15842435    -0.90458031    -0.02096195
 c     -2.54998647    -0.94403775    -0.11989293
 h     -2.28019777    -2.01722921    -0.16984375
 h     -3.16933844    -0.84581780     0.75827565
 h     -3.26934106    -0.76572547    -0.98090024
 h     -1.60889448     1.71470579     1.16196912
          17

 c      1.23035967    -0.47140810    -0.09247206
 c     -0.10135318    -0.87483836     0.02022291
 c     -1.24564149    -0.15201958     0.01031755
 c     -1.27281293     1.35140708     0.22983266
 c      0.15875884     1.73610224    -0.11074721
 c      1.33190905     0.97128260    -0.02567870
 h     -0.28009493    -1.81703775     0.27405091
 h     -2.02276792     1.77090743    -0.46497884
 h      0.20699704     2.70273885    -0.55580781
 h      2.27132431     1.49868507    -0.08207344
 o      2.27399488    -1.30458607     0.07612692
 h      3.16904990    -0.85257558    -0.04747952
 c     -2.55011696    -0.94120553    -0.12477363
 h     -2.23123028    -1.99879897    -0.16387686
 h     -3.18128584    -0.87806774     0.74246687
 h     -3.25840377    -0.73467690    -0.97668567
 h     -1.58697298     1.72027113     1.17779122
          17

 c      1.23600622    -0.46549481    -0.08993783
 c     -0.10690270    -0.86879156     0.01958657
 c     -1.24162643    -0.14278937     0.01279416
 c     -1.27564703     1.34268711     0.23771398
 c      0.15613510     1.73211253    -0.12212687
 c      1.32826489     0.96327773    -0.02926261
 h     -0.30506071    -1.84320601     0.27487746
 h     -1.99204160     1.75701980    -0.44693663
 h      0.19448211     2.69481334    -0.55363556
 h      2.25010243     1.50853305    -0.07982971
 o      2.27513564    -1.30923974     0.08037555
 h      3.16490440    -0.80608434    -0.07208304
 c     -2.54969915    -0.93876574    -0.13053478
 h     -2.18609100    -1.97905728    -0.16116359
 h     -3.19644490    -0.90475100     0.73642563
 h     -3.23914484    -0.70241056    -0.96963018
 h     -1.56771603     1.72571363     1.20886145
          17

 c      1.24269935    -0.45856175    -0.08678149
 c     -0.11157445    -0.86276317     0.01900539
 c     -1.23950593    -0.13281245     0.01557448
 c     -1.27697997     1.33343285     0.24516662
 c      0.15301380     1.72704017    -0.13316245
 c      1.32336301     0.95524824    -0.03337001
 h     -0.32981902    -1.89636796     0.27932833
 h     -1.96663300     1.74968701    -0.43494063
 h      0.18605499     2.70020597    -0.55832941
 h      2.23701673     1.52020749    -0.07634288
 o      2.27678555    -1.31294103     0.08418917
 h      3.14159432    -0.77082712    -0.09288377
 c     -2.54848359    -0.93661073    -0.13675413
 h     -2.14700629    -1.95942856    -0.16322806
 h     -3.21283558    -0.92562225     0.73866586
 h     -3.21406934    -0.66991539    -0.96303073
 h     -1.54985250     1.72876377     1.24904739
          17

 c      1.25005511    -0.45112748    -0.08297029
 c     -0.11546049    -0.85857262     0.01893394
 c     -1.23941485    -0.12239279     0.01870998
 c     -1.27646217     1.32404857     0.25311097
 c      0.14931893     1.72102721    -0.14386226
 c      1.31743213     0.94757067    -0.03799438
 h     -0.34938517    -1.95390183     0.28200751
 h     -1.95228710     1.75176128    -0.43214241
 h      0.18163495     2.71633099    -0.56892844
 h      2.23170416     1.53284424    -0.07160167
 o      2.27893334    -1.31540428     0.08747004
 h      3.10086427    -0.74956739    -0.10878585
 c     -2.54634736    -0.93463157    -0.14278960
 h     -2.11590537    -1.94141665    -0.17127328
 h     -3.22706361    -0.94069291     0.74531171
 h     -3.18655483    -0.63759373    -0.96075678
 h     -1.53200363     1.72673139     1.29031086
          17

 c      1.25762049    -0.44375855    -0.07847977
 c     -0.11863416    -0.85741384     0.01965805
 c     -1.24132840    -0.11199339     0.02222975
 c     -1.27409256     1.31513822     0.26203007
 c      0.14499602     1.71459443    -0.15438650
 c      1.31094203     0.94074010    -0.04311993
 h     -0.36021169    -1.99945225     0.27948436
 h     -1.95031814     1.76345667    -0.43743854
 h      0.18083349     2.73641924    -0.58266241
 h      2.23140141     1.54432345    -0.06557977
 o      2.28124637    -1.31656847     0.09019870
 h      3.05006596    -0.74151245    -0.11992170
 c     -2.54327017    -0.93270926    -0.14803748
 h     -2.09418652    -1.92651180    -0.18610390
 h     -3.23571275    -0.95007261     0.75192090
 h     -3.15977631    -0.60555283    -0.96595576
 h     -1.51339166     1.71765750     1.32574486
          17

 c      1.26488728    -0.43701991    -0.07329268
 c     -0.12113182    -0.85976987     0.02129017
 c     -1.24506670    -0.10220589     0.02613555
 c     -1.27022034     1.30747480     0.27186215
 c      0.14001893     1.70835142    -0.16492190
 c      1.30445465     0.93527363    -0.04871493
 h     -0.36061513    -2.02415364     0.27030681
 h     -1.95753613     1.78201349    -0.44544728
 h      0.18305494     2.75291451    -0.59649271
 h      2.23243852     1.55215127    -0.05837295
 o      2.28308563    -1.31665721     0.09246789
 h      3.00192320    -0.74153262    -0.12815132
 c     -2.53934004    -0.93067533    -0.15216367
 h     -2.08257454    -1.91607815    -0.20809274
 h     -3.23639565    -0.95395919     0.75486699
 h     -3.13554605    -0.57417566    -0.97962022
 h     -1.49388478     1.70074416     1.35089186
          17

 c      1.27133506    -0.43140909    -0.06739834
 c     -0.12298568    -0.86560607     0.02382602
 c     -1.25031841    -0.09369736     0.03039790
 c     -1.26534144     1.30183656     0.28222063
 c      0.13439837     1.70277557    -0.17559629
 c      1.29847759     0.93160106    -0.05473058
 h     -0.35038385    -2.02462962     0.25430327
 h     -1.96883089     1.80321438    -0.44927772
 h      0.18756581     2.76003214    -0.60818125
 h      2.23166375     1.55438435    -0.05027099
 o      2.28365207    -1.31613436     0.09447715
 h      2.97197862    -0.74107091    -0.13693104
 c     -2.53473776    -0.92829431    -0.15520825
 h     -2.08113977    -1.91110699    -0.23717025
 h     -3.22823299    -0.95267158     0.75202733
 h     -3.11388058    -0.54455465    -0.99996841
 h     -1.47380850     1.67634372     1.36394601
          17

 c      1.27649894    -0.42729071    -0.06079581
 c     -0.12422772    -0.87448104     0.02717731
 c     -1.25667374    -0.08713974     0.03495606
 c     -1.25990150     1.29881921     0.29262356
 c      0.12818824     1.69812137    -0.18644880
 c      1.29336629     0.92998205    -0.06110501
 h     -0.33052930    -2.00196705     0.23220130
 h     -1.97964307     1.82313684    -0.44323319
 h      0.19355756     2.75479356    -0.61667686
 h      2.22729063     1.55020028    -0.04174971
 o      2.28245725    -1.31535153     0.09639759
 h      2.97061391    -0.73394158    -0.14910220
 c     -2.52965590    -0.92530958    -0.15754445
 h     -2.08947891    -1.91185716    -0.27280684
 h     -3.21198998    -0.94667102     0.74305992
 h     -3.09361434    -0.51835030    -1.02317898
 h     -1.45378323     1.64585151     1.36570795
          17

 c      1.28003365    -0.42484953    -0.05350047
 c     -0.12485688    -0.88550544     0.03117583
 c     -1.26365661    -0.08313150     0.03972380
 c     -1.25421471     1.29871801     0.30257283
 c      0.12148630     1.69440018    -0.19742586
 c      1.28927554     0.93045793    -0.06776831
 h     -0.30334616    -1.96247509     0.20561775
 h     -1.98699549     1.83904773    -0.42391017
 h      0.20021908     2.73725609    -0.62217391
 h      2.21924607     1.54011204    -0.03340916
 o      2.27978599    -1.31412962     0.09818104
 h      2.99514494    -0.72307596    -0.16379223
 c     -2.52419714    -0.92153233    -0.15976318
 h     -2.10693790    -1.91753835    -0.31397569
 h     -3.19005519    -0.93655554     0.72949292
 h     -3.07345320    -0.49718177    -1.04488748
 h     -1.43461679     1.61159416     1.35964487
          17

 c      1.28173138    -0.42407315    -0.04555005
 c     -0.12479177    -0.89718899     0.03556966
 c     -1.27075051    -0.08212593     0.04459980
 c     -1.24845775     1.30148795     0.31155377
 c      0.11442559     1.69137958    -0.20838209
 c      1.28615265     0.93283642    -0.07464627
 h     -0.27256165    -1.91977417     0.17716179
 h     -1.98962865     1.84962847    -0.39024924
 h      0.20683204     2.71053799    -0.62610952
 h      2.20919564     1.52593014    -0.02587924
 o      2.27647175    -1.31192885     0.09959761
 h      3.03318291    -0.71776926    -0.17698478
 c     -2.51833014    -0.91691428    -0.16255650
 h     -2.13272058    -1.92625460    -0.35911267
 h     -3.16620723    -0.92302346     0.71456082
 h     -3.05273965    -0.48201174    -1.06149271
 h     -1.41717883     1.57659153     1.35181077
          17

 c      1.28149737    -0.42476534    -0.03700617
 c     -0.12387367    -0.90744622     0.04006440
 c     -1.27742336    -0.08437659     0.04947952
 c     -1.24268435     1.30677068     0.31909817
 c      0.10715564     1.68860673    -0.21908810
 c      1.28377095     0.93671960    -0.08166245
 h     -0.24286791    -1.89506026     0.15000571
 h     -1.98797683     1.85501322    -0.34335981
 h      0.21288253     2.68059098    -0.63108636
 h      2.20022799     1.51046993    -0.01971995
 o      2.27334042    -1.30832206     0.10043056
 h      3.07167599    -0.72604202    -0.18465433
 c     -2.51194118    -0.91156724    -0.16659569
 h     -2.16582803    -1.93533129    -0.40614948
 h     -3.14490649    -0.90680759     0.70243074
 h     -3.03174424    -0.47279850    -1.07088836
 h     -1.40214052     1.54396772     1.34979960
          17

 c      1.27932472    -0.42658023    -0.02795351
 c     -0.12199901    -0.91442626     0.04447085
 c     -1.28315657    -0.08990586     0.05426490
 c     -1.23683876     1.31397360     0.32500142
 c      0.09982308     1.68551227    -0.22926897
 c      1.28181476     0.94158302    -0.08873708
 h     -0.21794329    -1.90768920     0.12618890
 h     -1.98431244     1.85689061    -0.28644358
 h      0.21811202     2.65505472    -0.64044267
 h      2.19598244     1.49689910    -0.01536508
 o      2.27094087    -1.30319017     0.10057807
 h      3.10147310    -0.75141527    -0.18444853
 c     -2.50496740    -0.90573310    -0.17236319
 h     -2.20492473    -1.94196332    -0.45269628
 h     -3.12997073    -0.88861401     0.69657644
 h     -3.01166002    -0.46838853    -1.07275907
 h     -1.38954894     1.51602865     1.36002364
          17

 c      1.27529074    -0.42907264    -0.01849784
 c     -0.11926828    -0.91803455     0.04882679
 c     -1.28747793    -0.09849671     0.05887268
 c     -1.23076691     1.32235628     0.32958733
 c      0.09256682     1.68164938    -0.23869946
 c      1.28001618     0.94689632    -0.09578161
 h     -0.19843472    -1.95750794     0.10520131
 h     -1.98286019     1.85853006    -0.22455044
 h      0.22234888     2.64051022    -0.65715418
 h      2.19917487     1.48774957    -0.01316522
 o      2.26950588    -1.29669971     0.10006194
 h      3.11807083    -0.79314938    -0.17588524
 c     -2.49753729    -0.89972522    -0.17997258
 h     -2.24826313    -1.94392968    -0.49634191
 h     -3.12310442    -0.86912065     0.69786748
 h     -2.99445494    -0.46657283    -1.06859669
 h     -1.37846092     1.49357424     1.38430983
          17

 c      1.26956066    -0.43176562    -0.00876245
 c     -0.11589613    -0.91993907     0.05326379
 c     -1.28998478    -0.10972554     0.06324221
 c     -1.22425700     1.33110614     0.33370642
 c      0.08553712     1.67698333    -0.24732905
 c      1.27828594     0.95223763    -0.10269196
 h     -0.18301717    -2.02470754     0.08555570
 h     -1.98909453     1.86416279    -0.16351715
 h      0.22510448     2.63904483    -0.68234776
 h      2.21011933     1.48400931    -0.01351213
 o      2.26893678    -1.28924541     0.09901931
 h      3.12184088    -0.84698398    -0.16025904
 c     -2.49001671    -0.89386011    -0.18911046
 h     -2.29371887    -1.94014052    -0.53498914
 h     -3.12336238    -0.84903630     0.70386268
 h     -2.98259000    -0.46431388    -1.06139083
 h     -1.36706761     1.47611574     1.41886492
          17

 c      1.26239137    -0.43421730     0.00111855
 c     -0.11205515    -0.92204957     0.05784246
 c     -1.29035484    -0.12303643     0.06734059
 c     -1.21719341     1.33947645     0.33835215
 c      0.07891200     1.67197826    -0.25533451
 c      1.27674787     0.95734318    -0.10934977
 h     -0.17044821    -2.08738793     0.06669070
 h     -2.00726582     1.87711111    -0.10780434
 h      0.22533037     2.64707998    -0.71461793
 h      2.22631453     1.48491726    -0.01692034
 o      2.26875065    -1.28139776     0.09769797
 h      3.11878858    -0.90573898    -0.14060389
 c     -2.48293746    -0.88838636    -0.19918563
 h     -2.33894853    -1.93088778    -0.56714162
 h     -3.12799379    -0.82913007     0.71000965
 h     -2.97848604    -0.45825375    -1.05476835
 h     -1.35330672     1.46268899     1.45668407
          17

 c      1.25413650    -0.43605596     0.01100832
 c     -0.10785878    -0.92567721     0.06254657
 c     -1.28835933    -0.13782492     0.07116038
 c     -1.20978903     1.34698607     0.34423438
 c      0.07287857     1.66737832    -0.26304270
 c      1.27564980     0.96208040    -0.11563677
 h     -0.16006950    -2.13112369     0.04896231
 h     -2.03706401     1.89746404    -0.05863168
 h      0.22168834     2.65769902    -0.75083688
 h      2.24347634     1.48858831    -0.02395974
 o      2.26810143    -1.27380066     0.09642229
 h      3.12021723    -0.96077067    -0.12118218
 c     -2.47689494    -0.88341317    -0.20960087
 h     -2.38165085    -1.91777667    -0.59209202
 h     -3.13385584    -0.81017784     0.71164642
 h     -2.98367393    -0.44555650    -1.05153701
 h     -1.33545068     1.45244151     1.49077228
          17

 c      1.24523262    -0.43698204     0.02077619
 c     -0.10339798    -0.93152803     0.06732555
 c     -1.28388132    -0.15350586     0.07470914
 c     -1.20262742     1.35348661     0.35167335
 c      0.06759656     1.66389758    -0.27080000
 c      1.27522255     0.96638885    -0.12145415
 h     -0.15159643    -2.14883593     0.03307213
 h     -2.07286670     1.92168738    -0.01447343
 h      0.21305701     2.66403100    -0.78760532
 h      2.25719769     1.49292971    -0.03510225
 o      2.26615201    -1.26695458     0.09546982
 h      3.13704839    -1.00541200    -0.10555277
 c     -2.47248080    -0.87885694    -0.21998357
 h     -2.41986001    -1.90337334    -0.60997828
 h     -3.13846066    -0.79286859     0.70545764
 h     -2.99791921    -0.42481959    -1.05228395
 h     -1.31236229     1.44477561     1.51593200
          17

 c      1.23615874    -0.43675330     0.03030696
 c     -0.09876412    -0.93986347     0.07212018
 c     -1.27693688    -0.16955480     0.07799704
 c     -1.19640856     1.35902495     0.36074286
 c      0.06316829     1.66202881    -0.27887839
 c      1.27557102     0.97023234    -0.12673570
 h     -0.14493895    -2.13877330     0.01972070
 h     -2.10663672     1.94464981     0.02680785
 h      0.19884456     2.66128719    -0.82228776
 h      2.26426312     1.49632357    -0.05060200
 o      2.26274357    -1.26102980     0.09491708
 h      3.16965474    -1.03808461    -0.09415403
 c     -2.47022458    -0.87444798    -0.23026384
 h     -2.45217076    -1.89060748    -0.62167135
 h     -3.14044743    -0.77772305     0.69007471
 h     -3.01894464    -0.39650890    -1.05510869
 h     -1.28350258     1.43928543     1.52920384
          17

 c      1.22738794    -0.43517944     0.03950944
 c     -0.09404646    -0.95055219     0.07687709
 c     -1.26769131    -0.18552543     0.08102860
 c     -1.19165309     1.36367331     0.37138691
 c      0.05962019     1.66198178    -0.28742999
 c      1.27662411     0.97357220    -0.13145146
 h     -0.14014000    -2.10379524     0.00941966
 h     -2.13131759     1.96182861     0.06650926
 h      0.17904351     2.64735948    -0.85347332
 h      2.26332962     1.49796386    -0.07045964
 o      2.25850614    -1.25596639     0.09466225
 h      3.20646071    -1.06076735    -0.08470961
 c     -2.47050602    -0.86981695    -0.24060986
 h     -2.47782838    -1.88200146    -0.62848896
 h     -3.13971854    -0.76503750     0.66617482
 h     -3.04305428    -0.36263166    -1.05675364
 h     -1.24884951     1.43566944     1.52988710
          17

 c      1.21935745    -0.43213874     0.04832151
 c     -0.08930957    -0.96296855     0.08156872
 c     -1.25646463    -0.20104869     0.08380078
 c     -1.18855811     1.36744481     0.38342021
 c      0.05689304     1.66368033    -0.29646464
 c      1.27812972     0.97635584    -0.13560459
 h     -0.13739644    -2.05246546     0.00226841
 h     -2.14250160     1.97031748     0.10485741
 h      0.15415871     2.62280537    -0.88117065
 h      2.25512639     1.49795481    -0.09445728
 o      2.25425548    -1.25168500     0.09458114
 h      3.23348813    -1.07549041    -0.07474562
 c     -2.47346146    -0.86462284    -0.25132017
 h     -2.49667143    -1.87891041    -0.63181427
 h     -3.13743234    -0.75484696     0.63639314
 h     -3.06622567    -0.32594772    -1.05418548
 h     -1.20878858     1.43366707     1.51968417
          17

 c      1.21245533    -0.42760363     0.05670869
 c     -0.08456284    -0.97579743     0.08622764
 c     -1.24372319    -0.21581923     0.08630605
 c     -1.18698112     1.37026943     0.39647663
 c      0.05484262     1.66677673    -0.30583521
 c      1.27968206     0.97851734    -0.13922443
 h     -0.13714331    -2.00124470    -0.00241409
 h     -2.13878718     1.96900039     0.14128840
 h      0.12508638     2.59069023    -0.90694357
 h      2.24230637     1.49724812    -0.12224131
 o      2.25052290    -1.24815204     0.09461004
 h      3.24158928    -1.08308578    -0.06291454
 c     -2.47893572    -0.85865732    -0.26273900
 h     -2.50898946    -1.88106419    -0.63278445
 h     -3.13583636    -0.74692875     0.60504572
 h     -3.08504044    -0.28919591    -1.04566891
 h     -1.16395103     1.43302545     1.50297310
          17

 c      1.20701262    -0.42165690     0.06465755
 c     -0.07974036    -0.98709734     0.09097292
 c     -1.23005902    -0.22957322     0.08853714
 c     -1.18647496     1.37198211     0.41000025
 c      0.05325687     1.67069535    -0.31524149
 c      1.28078938     0.97999597    -0.14235781
 h     -0.14008449    -1.97369302    -0.00634018
 h     -2.12181736     1.95855093     0.17472220
 h      0.09292862     2.55613792    -0.93388686
 h      2.22883704     1.49736240    -0.15343396
 o      2.24743649    -1.24535857     0.09474875
 h      3.22817321    -1.08341535    -0.04902543
 c     -2.48651071    -0.85188358    -0.27517185
 h     -2.51539325    -1.88664742    -0.63219790
 h     -3.13773005    -0.74089705     0.57737746
 h     -3.09722273    -0.25454144    -1.03116102
 h     -1.11496560     1.43349193     1.48665999
          17

 c      1.20330257    -0.41448892     0.07216741
 c     -0.07474255    -0.99534316     0.09593894
 c     -1.21616260    -0.24206306     0.09048938
 c     -1.18632577     1.37230716     0.42337588
 c      0.05188801     1.67475736    -0.32429102
 c      1.28099590     0.98078341    -0.14506378
 h     -0.14666240    -1.98824218    -0.01133128
 h     -2.09640415     1.94151400     0.20372626
 h      0.05873379     2.52499977    -0.96598757
 h      2.21876652     1.49978767    -0.18771898
 o      2.24471504    -1.24330791     0.09504868
 h      3.19731304    -1.07560362    -0.03381750
 c     -2.49561226    -0.84440844    -0.28875505
 h     -2.51674556    -1.89288244    -0.63064509
 h     -3.14536919    -0.73642351     0.55806521
 h     -3.10187615    -0.22321592    -1.01228375
 h     -1.06224204     1.43480451     1.47857203
          17

 c      1.20153589    -0.40637272     0.07924275
 c     -0.06954998    -1.00092697     0.10110316
 c     -1.20278207    -0.25304327     0.09216010
 c     -1.18558328     1.37086242     0.43622166
 c      0.05048561     1.67840757    -0.33265101
 c      1.28003632     0.98098609    -0.14741821
 h     -0.15583372    -2.04057949    -0.01720298
 h     -2.07038066     1.92224468     0.22668096
 h      0.02330372     2.50138078    -1.00643912
 h      2.21456969     1.50515788    -0.22480005
 o      2.24167272    -1.24203249     0.09560420
 h      3.15985563    -1.05792946    -0.01877738
 c     -2.50565534    -0.83642307    -0.30330560
 h     -2.51412571    -1.89684468    -0.62873660
 h     -3.15915489    -0.73348379     0.54938257
 h     -3.09954950    -0.19528229    -0.99209061
 h     -1.00617522     1.43664459     1.48397693
          17

 c      1.20182704    -0.39763707     0.08588976
 c     -0.06424885    -1.00573610     0.10628355
 c     -1.19065523    -0.26228560     0.09354805
 c     -1.18315987     1.36723842     0.44863005
 c      0.04880631     1.68142862    -0.34023358
 c      1.27793710     0.98086201    -0.14953002
 h     -0.16503015    -2.10847509    -0.02173302
 h     -2.05298054     1.90595287     0.24220109
 h     -0.01268258     2.48533047    -1.05552695
 h      2.21600636     1.51266741    -0.26419409
 o      2.23738989    -1.24161085     0.09652513
 h      3.13105996    -1.02782375    -0.00566310
 c     -2.51614238    -0.82814985    -0.31826536
 h     -2.50877334    -1.89620106    -0.62728358
 h     -3.17707982    -0.73240720     0.55024417
 h     -3.09210793    -0.16958356    -0.97462641
 h     -0.94795272     1.43857789     1.50240377
          17

 c      1.20413907    -0.38864293     0.09211766
 c     -0.05893822    -1.01154795     0.11130027
 c     -1.18042439    -0.26960936     0.09465665
 c     -1.17814367     1.36119507     0.46105668
 c      0.04660679     1.68394767    -0.34725447
 c      1.27498596     0.98079272    -0.15155569
 h     -0.17160213    -2.17035326    -0.02265804
 h     -2.05077983     1.89626337     0.24998697
 h     -0.04831273     2.47291918    -1.10993308
 h      2.22037493     1.52023611    -0.30502414
 o      2.23131031    -1.24209553     0.09786655
 h      3.12153798    -0.98333238     0.00462865
 c     -2.52667585    -0.81979631    -0.33282263
 h     -2.50199115    -1.88971394    -0.62736644
 h     -3.19550681    -0.73364081     0.55692020
 h     -3.08223424    -0.14409473    -0.96414579
 h     -0.89015104     1.44007786     1.52810758
          17

 c      1.20825429    -0.37975320     0.09793953
 c     -0.05368971    -1.01936513     0.11605017
 c     -1.17256419    -0.27490364     0.09549972
 c     -1.17020741     1.35285949     0.47394901
 c      0.04365188     1.68623633    -0.35410594
 c      1.27159693     0.98119430    -0.15369276
 h     -0.17369744    -2.21281575    -0.01866226
 h     -2.06344045     1.89270407     0.25162817
 h     -0.08231932     2.45866932    -1.16421005
 h      2.22392403     1.52532726    -0.34602692
 o      2.22387262    -1.24332861     0.09957621
 h      3.12744110    -0.92625239     0.01290201
 c     -2.53694507    -0.81148302    -0.34615439
 h     -2.49501866    -1.87748113    -0.63029967
 h     -3.21062373    -0.73742853     0.56472002
 h     -3.07245747    -0.11688915    -0.96395312
 h     -0.83626329     1.44061529     1.55360474
          17

 c      1.21378901    -0.37131717     0.10337343
 c     -0.04857158    -1.02949119     0.12049532
 c     -1.16733748    -0.27813955     0.09610477
 c     -1.15967568     1.34269152     0.48749616
 c      0.03974918     1.68850009    -0.36117067
 c      1.26816134     0.98242630    -0.15615428
 h     -0.17029424    -2.22960010    -0.00930565
 h     -2.08394865     1.89100077     0.25038059
 h     -0.11333062     2.43800794    -1.21294361
 h      2.22338785     1.52584359    -0.38580457
 o      2.21623360    -1.24488614     0.10154651
 h      3.13463771    -0.86291671     0.02082495
 c     -2.54674159    -0.80314925    -0.35765577
 h     -2.48890272    -1.86089411    -0.63752256
 h     -3.21958611    -0.74363880     0.56946707
 h     -3.06406227    -0.08745833    -0.97524654
 h     -0.78964294     1.43972613     1.57278700
          17

 c      1.22024032    -0.36365214     0.10843905
 c     -0.04367998    -1.04170011     0.12464095
 c     -1.16478485    -0.27937648     0.09651248
 c     -1.14720567     1.33124394     0.50162151
 c      0.03477966     1.69077802    -0.36870031
 c      1.26495359     0.98472112    -0.15913419
 h     -0.16103444    -2.21961015     0.00522055
 h     -2.10306033     1.88587080     0.24998121
 h     -0.14022621     2.40840070    -1.25220031
 h      2.21694371     1.52068421    -0.42314640
 o      2.20951087    -1.24624628     0.10369349
 h      3.13028290    -0.80128802     0.02966615
 c     -2.55596087    -0.79451957    -0.36705896
 h     -2.48440324    -1.84224479    -0.65042947
 h     -3.22102984    -0.75176846     0.56832899
 h     -3.05665641    -0.05745080    -0.99668856
 h     -0.75272517     1.43704070     1.58216823
          17

 c      1.22703166    -0.35702071     0.11315308
 c     -0.03914411    -1.05528423     0.12852974
 c     -1.16474413    -0.27876318     0.09677229
 c     -1.13347435     1.31896595     0.51606053
 c      0.02871456     1.69292700    -0.37676515
 c      1.26209004     0.98814667    -0.16277695
 h     -0.14617590    -2.18652558     0.02418620
 h     -2.11320763     1.87332854     0.25359271
 h     -0.16239721     2.36949720    -1.28015503
 h      2.20459018     1.50995003    -0.45730636
 o      2.20443066    -1.24695413     0.10597893
 h      3.10805890    -0.74820106     0.03993771
 c     -2.56454204    -0.78520165    -0.37443199
 h     -2.48196886    -1.82393461    -0.67012868
 h     -3.21519082    -0.76104627     0.56020464
 h     -3.04873859    -0.03012759    -1.02502898
 h     -0.72667855     1.43231601     1.58102331
          17

 c      1.23354605    -0.35160823     0.11752478
 c     -0.03510140    -1.06896468     0.13224996
 c     -1.16689040    -0.27653369     0.09693609
 c     -1.11905613     1.30613967     0.53040528
 c      0.02162318     1.69463596    -0.38523226
 c      1.25952312     0.99259863    -0.16715624
 h     -0.12669882    -2.14016517     0.04628088
 h     -2.10997205     1.85143079     0.26336422
 h     -0.17991436     2.32294616    -1.29737607
 h      2.18815067     1.49491177    -0.48819649
 o      2.20131458    -1.24669937     0.10840040
 h      3.06820756    -0.70812065     0.05155273
 c     -2.57237367    -0.77486837    -0.38012073
 h     -2.48179352    -1.80747009    -0.69713992
 h     -3.20388836    -0.77057671     0.54592671
 h     -3.03870944    -0.00898623    -1.05627990
 h     -0.71125065     1.42549103     1.57131423
          17

 c      1.23915710    -0.34750695     0.12155194
 c     -0.03166637    -1.08077861     0.13593653
 c     -1.17078896    -0.27299540     0.09705131
 c     -1.10440913     1.29288504     0.54411507
 c      0.01367216     1.69545173    -0.39375091
 c      1.25706780     0.99781905    -0.17226570
 h     -0.10436103    -2.09827206     0.06966441
 h     -2.09222427     1.82021698     0.28035485
 h     -0.19364000     2.27212704    -1.30701603
 h      2.17095608     1.47777593    -0.51645139
 o      2.20011687    -1.24536681     0.11097996
 h      3.01680500    -0.68238094     0.06401322
 c     -2.57922734    -0.76340385    -0.38468649
 h     -2.48391165    -1.79273619    -0.73111126
 h     -3.19038918    -0.77950715     0.52828257
 h     -3.02561762     0.00347629    -1.08674202
 h     -0.70467683     1.41675484     1.55764884
          17

 c      1.24327198    -0.34470872     0.12521897
 c     -0.02894698    -1.08839999     0.13972440
 c     -1.17595267    -0.26850601     0.09715374
 c     -1.08985597     1.27917623     0.55655585
 c      0.00511211     1.69483171    -0.40176958
 c      1.25447101     1.00344978    -0.17803129
 h     -0.08115893    -2.08335079     0.09256787
 h     -2.06213294     1.78157699     0.30450718
 h     -0.20521540     2.22161387    -1.31462476
 h      2.15704781     1.46117945    -0.54326260
 o      2.20043117    -1.24309785     0.11375612
 h      2.96541389    -0.66825162     0.07655773
 c     -2.58476003    -0.75093780    -0.38882097
 h     -2.48825212    -1.77803840    -0.77070548
 h     -3.17894637    -0.78720356     0.51153749
 h     -3.00945083     0.00642316    -1.11363739
 h     -0.70380295     1.40656810     1.54685945
          17

 c      1.24540042    -0.34310297     0.12849704
 c     -0.02712403    -1.09045899     0.14365555
 c     -1.18189663    -0.26343723     0.09726136
 c     -1.07549743     1.26486128     0.56715284
 c     -0.00376414     1.69225559    -0.40865458
 c      1.25152936     1.00911515    -0.18435255
 h     -0.05809829    -2.10779541     0.11439632
 h     -2.02540206     1.73923929     0.33458912
 h     -0.21673010     2.17600509    -1.32679564
 h      2.14981317     1.44741046    -0.56988184
 o      2.20156642    -1.24029860     0.11677166
 h      2.92937993    -0.65884505     0.08838862
 c     -2.58859745    -0.73778610    -0.39318263
 h     -2.49461400    -1.76091278    -0.81376347
 h     -3.17374391    -0.79335312     0.50001847
 h     -2.99112851     0.00087400    -1.13546418
 h     -0.70479721     1.39551262     1.54632500
          17

 c      1.24523974    -0.34249219     0.13134604
 c     -0.02644008    -1.08767923     0.14767794
 c     -1.18817923    -0.25813937     0.09737176
 c     -1.06110039     1.24971003     0.57566750
 c     -0.01269383     1.68738983    -0.41395000
 c      1.24821120     1.01450538    -0.19116206
 h     -0.03511247    -2.16094290     0.13568319
 h     -1.99117124     1.69857172     0.36830821
 h     -0.22996831     2.13820249    -1.34820717
 h      2.15049214     1.43763698    -0.59692032
 o      2.20289757    -1.23740362     0.12005259
 h      2.92151317    -0.64689657     0.09904732
 c     -2.59046879    -0.72436627    -0.39816335
 h     -2.50260294    -1.73920392    -0.85769893
 h     -3.17738657    -0.79786805     0.49593381
 h     -2.97235490    -0.01036497    -1.15219445
 h     -0.70454068     1.38389828     1.56071992
          17

 c      1.24273503    -0.34263291     0.13371880
 c     -0.02706807    -1.08196319     0.15175098
 c     -1.19441909    -0.25292891     0.09746377
 c     -1.04617200     1.23353322     0.58239645
 c     -0.02150787     1.68020115    -0.41764166
 c      1.24469857     1.01941799    -0.19846657
 h     -0.01244944    -2.21985910     0.15677250
 h     -1.96991702     1.66541977     0.40303745
 h     -0.24562650     2.10826447    -1.37864653
 h      2.15752407     1.43163677    -0.62389705
 o      2.20438317    -1.23442811     0.12359557
 h      2.94316046    -0.63188646     0.10863342
 c     -2.59031107    -0.71112682    -0.40372440
 h     -2.51159491    -1.71189894    -0.89997196
 h     -3.18983642    -0.80061645     0.49785428
 h     -2.95535879    -0.02303346    -1.16524318
 h     -0.70181106     1.37137539     1.58910503
          17

 c      1.23807850    -0.34327874     0.13556717
 c     -0.02906121    -1.07500496     0.15588024
 c     -1.20029981    -0.24809042     0.09750107
 c     -1.03041391     1.21637754     0.58803940
 c     -0.03013130     1.67091341    -0.42017314
 c      1.24131520     1.02373869    -0.20633887
 h      0.00889917    -2.26538828     0.17736982
 h     -1.96817119     1.64357329     0.43715546
 h     -0.26320778     2.08397347    -1.41291463
 h      2.16728115     1.42821301    -0.64940740
 o      2.20658515    -1.23090704     0.12738510
 h      2.98368599    -0.62098025     0.11750932
 c     -2.58827427    -0.69846994    -0.40945654
 h     -2.52076543    -1.67951659    -0.93850577
 h     -3.20868154    -0.80124133     0.50130341
 h     -2.94245243    -0.03218466    -1.17694767
 h     -0.69710680     1.35698457     1.62529160
          17

 c      1.23164953    -0.34420193     0.13684838
 c     -0.03238117    -1.06789462     0.16008910
 c     -1.20557437    -0.24387468     0.09743559
 c     -1.01422152     1.19865531     0.59337180
 c     -0.03852890     1.65985738    -0.42220176
 c      1.23839840     1.02739158    -0.21487229
 h      0.02763971    -2.28648613     0.19688082
 h     -1.98362268     1.63263743     0.47072170
 h     -0.28162488     2.06247813    -1.44369471
 h      2.17560090     1.42592217    -0.67175087
 o      2.21016227    -1.22631547     0.13141411
 h      3.02895253    -0.62231833     0.12592385
 c     -2.58465810    -0.68664482    -0.41483820
 h     -2.52918182    -1.64406459    -0.97197864
 h     -3.23041174    -0.79923915     0.50089652
 h     -2.93537634    -0.03346612    -1.18936758
 h     -0.69146893     1.33961363     1.66107698
          17

 c      1.22393685    -0.34519653     0.13752732
 c     -0.03692138    -1.06123843     0.16439595
 c     -1.21006746    -0.24048780     0.09721337
 c     -0.99861406     1.18102884     0.59905462
 c     -0.04665647     1.64734739    -0.42433181
 c      1.23619212     1.03029305    -0.22413150
 h      0.04251207    -2.27855586     0.21470858
 h     -2.00665697     1.62886777     0.50455429
 h     -0.29987413     2.04155133    -1.46460996
 h      2.17914025     1.42365094    -0.68955847
 o      2.21550633    -1.22036460     0.13568564
 h      3.06780362    -0.64029916     0.13394721
 c     -2.57985321    -0.67565367    -0.41951579
 h     -2.53593565    -1.60863075    -0.99995284
 h     -3.25168135    -0.79417598     0.49232101
 h     -2.93463400    -0.02447594    -1.20285235
 h     -0.68554198     1.31842840     1.68932343
          17

 c      1.21548183    -0.34607812     0.13757751
 c     -0.04252154    -1.05528448     0.16880588
 c     -1.21367064    -0.23807876     0.09678227
 c     -0.98473088     1.16416519     0.60559024
 c     -0.05444742     1.63362333    -0.42696645
 c      1.23478538     1.03233163    -0.23412028
 h      0.05243169    -2.24179875     0.23039328
 h     -2.02634725     1.62781570     0.53904635
 h     -0.31739691     2.02003376    -1.47179313
 h      2.17615561     1.42090390    -0.70219422
 o      2.22265910    -1.21304089     0.14020612
 h      3.09393641    -0.67495598     0.14155677
 c     -2.57429414    -0.66524976    -0.42345005
 h     -2.54027948    -1.57665003    -1.02277604
 h     -3.27004685    -0.78585589     0.47331853
 h     -2.93923097    -0.00537021    -1.21543605
 h     -0.67928134     1.29306182     1.70542630
          17

 c      1.20684698    -0.34668377     0.13698044
 c     -0.04898342    -1.04991471     0.17330380
 c     -1.21633264    -0.23673005     0.09610016
 c     -0.97346038     1.14858362     0.61329025
 c     -0.06181909     1.61883344    -0.43025340
 c      1.23408838     1.03336242    -0.24476675
 h      0.05663197    -2.18120272     0.24373145
 h     -2.03461267     1.62609240     0.57388765
 h     -0.33421358     1.99784630    -1.46433956
 h      2.16680781     1.41788706    -0.70992763
 o      2.23130852    -1.20456758     0.14498053
 h      3.10626697    -0.72257144     0.14871185
 c     -2.56839686    -0.65505220    -0.42690142
 h     -2.54173002    -1.55098687    -1.04122690
 h     -3.28429834    -0.77439430     0.44391562
 h     -2.94702649     0.02166387    -1.22364833
 h     -0.67198649     1.26362538     1.70770449
          17

 c      1.19859868    -0.34687230     0.13572360
 c     -0.05610144    -1.04449758     0.17783841
 c     -1.21805106    -0.23645086     0.09514139
 c     -0.96533996     1.13462051     0.62222611
 c     -0.06868058     1.60303058    -0.43406640
 c      1.23383596     1.03320880    -0.25592288
 h      0.05497115    -2.10822724     0.25499661
 h     -2.02725227     1.62182118     0.60834686
 h     -0.35099477     1.97592626    -1.44437109
 h      2.15314982     1.41547864    -0.71393466
 o      2.24076002    -1.19537160     0.15001002
 h      3.10956871    -0.77622845     0.15539899
 c     -2.56248328    -0.64470577    -0.43033683
 h     -2.54011053    -1.53311859    -1.05601350
 h     -3.29461185    -0.76023124     0.40631357
 h     -2.95542284     0.05353519    -1.22403839
 h     -0.66235719     1.23064249     1.69747455
          17

 c      1.19129273    -0.34652875     0.13379903
 c     -0.06370433    -1.03772688     0.18229734
 c     -1.21887294    -0.23716943     0.09390000
 c     -0.96057698     1.12243927     0.63219065
 c     -0.07493546     1.58617595    -0.43800872
 c      1.23362577     1.03167610    -0.26738311
 h      0.04837781    -2.04270927     0.26526085
 h     -2.00371359     1.61458784     0.64159212
 h     -0.36911480     1.95617068    -1.41691189
 h      2.13873004     1.41507516    -0.71609480
 o      2.24994969    -1.18601453     0.15529133
 h      3.11447784    -0.82694734     0.16165469
 c     -2.55672450    -0.63399439    -0.43433066
 h     -2.53553609    -1.52277072    -1.06739882
 h     -3.30256291    -0.74411101     0.36455904
 h     -2.96198476     0.08725566    -1.21438730
 h     -0.64849004     1.19493331     1.67905364
          17

 c      1.18545119    -0.34556508     0.13120263
 c     -0.07164615    -1.02795741     0.18651185
 c     -1.21891249    -0.23871911     0.09238883
 c     -0.95906457     1.11203805     0.64272047
 c     -0.08049297     1.56816872    -0.44148308
 c      1.23301503     1.02858318    -0.27893062
 h      0.03873970    -2.00897415     0.27635719
 h     -1.96695020     1.60546319     0.67293457
 h     -0.39054696     1.94119364    -1.38909528
 h      2.12757473     1.41821505    -0.71847508
 o      2.25775086    -1.17700209     0.16081990
 h      3.13302877    -0.86682655     0.16753732
 c     -2.55113358    -0.62287638    -0.43945471
 h     -2.52837298    -1.51816309    -1.07518660
 h     -3.31077620    -0.72700872     0.32381415
 h     -2.96482495     0.12057534    -1.19425968
 h     -0.62794197     1.15741598     1.65925914
          17

 c      1.18152574    -0.34392303     0.12793794
 c     -0.07965038    -1.01461494     0.19037013
 c     -1.21838299    -0.24081901     0.09063548
 c     -0.96034022     1.10324551     0.65325136
 c     -0.08531368     1.54892815    -0.44389737
 c      1.23167132     1.02382034    -0.29040955
 h      0.02716734    -2.01928529     0.28953047
 h     -1.92360739     1.59723156     0.70206523
 h     -0.41727128     1.93355739    -1.36788168
 h      2.12258172     1.42595475    -0.72254448
 o      2.26364748    -1.16854387     0.16659741
 h      3.16853286    -0.89302054     0.17302775
 c     -2.54563129    -0.61146759    -0.44612971
 h     -2.51919507    -1.51669288    -1.07904929
 h     -3.32191812    -0.70997293     0.28904152
 h     -2.96281160     0.15233632    -1.16507410
 h     -0.59820733     1.11884363     1.64549131
          17

 c      1.17985216    -0.34159442     0.12402326
 c     -0.08717308    -0.99924691     0.19394613
 c     -1.21762193    -0.24307043     0.08867979
 c     -0.96352303     1.09571073     0.66341444
 c     -0.08949774     1.52852845    -0.44497589
 c      1.22951109     1.01741161    -0.30178956
 h      0.01262688    -2.06133744     0.30388966
 h     -1.88374381     1.59448812     0.72931429
 h     -0.45008449     1.93443306    -1.35662718
 h      2.12406177     1.43823996    -0.72849867
 o      2.26802982    -1.16056682     0.17263582
 h      3.21130784    -0.90759294     0.17798190
 c     -2.54016612    -0.60000708    -0.45447062
 h     -2.50874021    -1.51570744    -1.07896346
 h     -3.33716692    -0.69390959     0.26342064
 h     -2.95567984     0.18264988    -1.12988430
 h     -0.55795228     1.07969577     1.64221166
          17

 c      1.18060606    -0.33867427     0.11950310
 c     -0.09352891    -0.98436784     0.19742330
 c     -1.21707342    -0.24499423     0.08658044
 c     -0.96742756     1.08894867     0.67327392
 c     -0.09334293     1.50729941    -0.44494252
 c      1.22671907     1.00954890    -0.31317911
 h     -0.00638275    -2.11139059     0.31728625
 h     -1.85822499     1.60259837     0.75574383
 h     -0.48757051     1.94260876    -1.35315117
 h      2.12952552     1.45372402    -0.73523642
 o      2.27167511    -1.15294652     0.17895212
 h      3.24693819    -0.91367953     0.18221399
 c     -2.53480718    -0.58881194    -0.46422393
 h     -2.49785989    -1.51311415    -1.07553095
 h     -3.35513792    -0.67942020     0.24744288
 h     -2.94403784     0.21284579    -1.09288388
 h     -0.50850528     1.04049360     1.64820384
          17

 c      1.18377114    -0.33541759     0.11446331
 c     -0.09804318    -0.97202839     0.20095320
 c     -1.21722582    -0.24609508     0.08443108
 c     -0.97105102     1.08254371     0.68327485
 c     -0.09727861     1.48579607    -0.44438663
 c      1.22362762     1.00058354    -0.32478333
 h     -0.03020746    -2.15047014     0.32793847
 h     -1.85294088     1.62466134     0.78267232
 h     -0.52633058     1.95492078    -1.35141436
 h      2.13490849     1.47020704    -0.74103862
 o      2.27519675    -1.14563231     0.18556229
 h      3.26478488    -0.91322620     0.18556614
 c     -2.52973650    -0.57820317    -0.47486156
 h     -2.48745854    -1.50775083    -1.07010113
 h     -3.37225032    -0.66678330     0.23932919
 h     -2.92915421     0.24498941    -1.05856762
 h     -0.45412133     1.00226901     1.65762679
          17

 c      1.18912031    -0.33227835     0.10905004
 c     -0.10009744    -0.96346062     0.20460887
 c     -1.21852498    -0.24592857     0.08238117
 c     -0.97408389     1.07639086     0.69398879
 c     -0.10169628     1.46467062    -0.44396759
 c      1.22053975     0.99100091    -0.33684751
 h     -0.05807055    -2.16793770     0.33489904
 h     -1.86443806     1.65854252     0.81073666
 h     -0.56226939     1.96774516    -1.34494975
 h      2.13625217     1.48536211    -0.74444067
 o      2.27886257    -1.13864232     0.19247899
 h      3.26063924    -0.90682217     0.18789555
 c     -2.52517382    -0.56839556    -0.48577832
 h     -2.47842062    -1.49952492    -1.06469930
 h     -3.38421483    -0.65603165     0.23626852
 h     -2.91244891     0.28083009    -1.03064305
 h     -0.40056002     0.96658728     1.66370939
          17

 c      1.19620756    -0.32993411     0.10348933
 c     -0.09915530    -0.95920129     0.20839051
 c     -1.22128771    -0.24415721     0.08065635
 c     -0.97684928     1.07064803     0.70587808
 c     -0.10678419     1.44455571    -0.44420909
 c      1.21758232     0.98140337    -0.34961895
 h     -0.08853113    -2.15958180     0.33790245
 h     -1.88264163     1.69776711     0.83949788
 h     -0.59180314     1.97835531    -1.32918362
 h      2.13091383     1.49734250    -0.74484932
 o      2.28257240    -1.13203712     0.19971097
 h      3.23691319    -0.89391466     0.18901318
 c     -2.52131209    -0.55939032    -0.49647609
 h     -2.47152908    -1.48930048    -1.06177577
 h     -3.38749767    -0.64703335     0.23553881
 h     -2.89488817     0.32052711    -1.01112618
 h     -0.35330592     0.93513180     1.66158577
          17

 c      1.20437926    -0.32927200     0.09808588
 c     -0.09479241    -0.95920217     0.21223487
 c     -1.22563460    -0.24056012     0.07955348
 c     -0.97988336     1.06546456     0.71917666
 c     -0.11245620     1.42598219    -0.44543770
 c      1.21462643     0.97247151    -0.36332167
 h     -0.11977817    -2.12608581     0.33727334
 h     -1.89704070     1.73514217     0.86792140
 h     -0.61249942     1.98562294    -1.30215465
 h      2.11813581     1.50517675    -0.74277149
 o      2.28585265    -1.12592255     0.20726605
 h      3.20274334    -0.87271266     0.18859658
 c     -2.51827887    -0.55094849    -0.50666374
 h     -2.46739355    -1.47846635    -1.06379358
 h     -3.38012761    -0.63955079     0.23514715
 h     -2.87673120     0.36201554    -1.00016788
 h     -0.31648934     0.90928478     1.64920582
          17

 c      1.21268532    -0.33142778     0.09318124
 c     -0.08644733    -0.96280010     0.21602137
 c     -1.23154210    -0.23475485     0.07937998
 c     -0.98376076     1.06070247     0.73398193
 c     -0.11840827     1.40928567    -0.44789163
 c      1.21122139     0.96487787    -0.37816462
 h     -0.14990607    -2.07323979     0.33448655
 h     -1.90015041     1.76533647     0.89505935
 h     -0.62335155     1.99026842    -1.26430859
 h      2.09925416     1.50910804    -0.73954126
 o      2.28802375    -1.12048788     0.21517100
 h      3.17237646    -0.84020058     0.18614134
 c     -2.51607344    -0.54268234    -0.51632336
 h     -2.46645162    -1.46819512    -1.07276101
 h     -3.36182875    -0.63325948     0.23422294
 h     -2.85786149     0.40154650    -0.99662023
 h     -0.29232177     0.88987468     1.62729068
          17

 c      1.22304118    -0.33364386     0.08822757
 c     -0.07831767    -0.96970178     0.21979664
 c     -1.23739947    -0.22923301     0.08001014
 c     -0.98786694     1.05841534     0.74716252
 c     -0.12635520     1.39503144    -0.44980862
 c      1.20871000     0.95715168    -0.39316616
 h     -0.17680974    -2.01409064     0.32599826
 h     -1.88846245     1.78598922     0.92336607
 h     -0.62653275     1.99118685    -1.22268580
 h      2.07743207     1.51184118    -0.73529940
 o      2.28806841    -1.11593890     0.22351085
 h      3.16029613    -0.79267934     0.18055654
 c     -2.51494179    -0.53388712    -0.52477951
 h     -2.46763426    -1.46106152    -1.08792827
 h     -3.33873316    -0.62975646     0.23141836
 h     -2.83778837     0.43485517    -0.99910873
 h     -0.27312855     0.86996979     1.60711513
          17

 c      1.23494094    -0.33588837     0.08319678
 c     -0.07086258    -0.97779731     0.22331531
 c     -1.24250685    -0.22415917     0.08139655
 c     -0.99211937     1.05874418     0.75857114
 c     -0.13631210     1.38288919    -0.45064288
 c      1.20681742     0.94903323    -0.40813190
 h     -0.20035294    -1.96965731     0.31412268
 h     -1.86171835     1.79565858     0.95250491
 h     -0.62509366     1.99150411    -1.18328507
 h      2.05669862     1.51605643    -0.73156983
 o      2.28641726    -1.11229899     0.23229582
 h      3.16495434    -0.73149597     0.17171582
 c     -2.51478543    -0.52442436    -0.53229739
 h     -2.47089864    -1.45535930    -1.10878584
 h     -3.31375511    -0.62882762     0.22773512
 h     -2.81679255     0.45857936    -1.00635722
 h     -0.25795947     0.84952480     1.59131951
          17

 c      1.24772568    -0.33799776     0.07799368
 c     -0.06429259    -0.98479729     0.22635094
 c     -1.24624876    -0.21954286     0.08341674
 c     -0.99620885     1.06159325     0.76813686
 c     -0.14821729     1.37232198    -0.44979637
 c      1.20526831     0.94017118    -0.42285711
 h     -0.22208344    -1.96254146     0.30123632
 h     -1.82276950     1.79515790     0.98266580
 h     -0.62315018     1.99538811    -1.15273939
 h      2.04085610     1.52455870    -0.72942893
 o      2.28436570    -1.10930335     0.24148846
 h      3.17301727    -0.66370282     0.16058193
 c     -2.51540375    -0.51438816    -0.53925957
 h     -2.47611628    -1.44815206    -1.13374629
 h     -3.29039838    -0.63032130     0.22486612
 h     -2.79564339     0.47092898    -1.01746226
 h     -0.24568802     0.82863700     1.58162483
          17

 c      1.26060931    -0.33973687     0.07245975
 c     -0.05869760    -0.98977739     0.22883931
 c     -1.24818095    -0.21518776     0.08587289
 c     -0.99958552     1.06655702     0.77589718
 c     -0.16205093     1.36275417    -0.44685687
 c      1.20393432     0.93026746    -0.43719005
 h     -0.24276192    -1.99898928     0.28829492
 h     -1.77764743     1.78794058     1.01485018
 h     -0.62426033     2.00617988    -1.13589009
 h      2.03179498     1.53904575    -0.72889498
 o      2.28329566    -1.10661522     0.25102349
 h      3.17117445    -0.59835993     0.14890886
 c     -2.51654399    -0.50403910    -0.54606052
 h     -2.48306378    -1.43637711    -1.16076233
 h     -3.27190640    -0.63411419     0.22455903
 h     -2.77556889     0.47197268    -1.03197351
 h     -0.23535778     0.80771325     1.57851520
          17

 c      1.27270283    -0.34097220     0.06643337
 c     -0.05420123    -0.99373696     0.23086684
 c     -1.24808664    -0.21073009     0.08852162
 c     -1.00150663     1.07287096     0.78199467
 c     -0.17786877     1.35381122    -0.44186108
 c      1.20286125     0.91929044    -0.45108556
 h     -0.25987793    -2.06243432     0.27507272
 h     -1.73508217     1.78020273     1.05108266
 h     -0.62955133     2.02415664    -1.13328744
 h      2.02853319     1.55907359    -0.72887803
 o      2.28421826    -1.10398954     0.26083759
 h      3.15239562    -0.54302466     0.13855266
 c     -2.51796755    -0.49372962    -0.55297061
 h     -2.49139492    -1.41787363    -1.18791646
 h     -3.26028931    -0.63997021     0.22768199
 h     -2.75816146     0.46373215    -1.04993520
 h     -0.22649402     0.78753942     1.58127827
          17

 c      1.28313330    -0.34181575     0.05984900
 c     -0.05089883    -0.99826101     0.23254352
 c     -1.24596516    -0.20581518     0.09113672
 c     -1.00124072     1.07955578     0.78663060
 c     -0.19563508     1.34544459    -0.43533951
 c      1.20212601     0.90762318    -0.46460652
 h     -0.26965133    -2.12977803     0.26150593
 h     -1.70405841     1.77922884     1.09400026
 h     -0.63732225     2.04609300    -1.14093500
 h      2.02779131     1.58200740    -0.72794561
 o      2.28765276    -1.10127240     0.27086948
 h      3.11628229    -0.50237717     0.13098735
 c     -2.51950283    -0.48384113    -0.56001643
 h     -2.50060051    -1.39204709    -1.21380920
 h     -3.25576770    -0.64735605     0.23348116
 h     -2.74518441     0.45000493    -1.07184335
 h     -0.21925624     0.76912807     1.58841605
          17

 c      1.28818214    -0.35397237     0.05659792
 c     -0.04361511    -1.00661005     0.23447436
 c     -1.24325265    -0.19578055     0.09529733
 c     -1.00071598     1.07729396     0.79374314
 c     -0.20694587     1.34075180    -0.43341612
 c      1.19358734     0.90488969    -0.47916003
 h     -0.25304514    -2.19369726     0.25487875
 h     -1.68384495     1.79707793     1.13310447
 h     -0.63301260     2.08425419    -1.14342380
 h      2.02631238     1.59776926    -0.74126852
 o      2.29284369    -1.09631676     0.28079643
 h      3.08303386    -0.47654241     0.12445329
 c     -2.52012003    -0.47489223    -0.56812521
 h     -2.50904602    -1.35540283    -1.23647577
 h     -3.25115948    -0.65391086     0.24408042
 h     -2.74116510     0.43792675    -1.09797782
 h     -0.22838240     0.76141025     1.59133292
          17

 c      1.27839031    -0.37173384     0.04822135
 c     -0.01743887    -1.00896596     0.23138273
 c     -1.23585497    -0.16030022     0.08388647
 c     -0.99607112     1.08204701     0.81358036
 c     -0.24500130     1.32419361    -0.43647258
 c      1.18946796     0.89162752    -0.48941385
 h     -0.22727200    -2.24619686     0.31048926
 h     -1.68287960     1.81132541     1.19896048
 h     -0.64676703     2.07646773    -1.14723414
 h      2.03359898     1.61874894    -0.71306716
 o      2.30921455    -1.09519517     0.29274849
 h      3.02955973    -0.48105420     0.13232625
 c     -2.52320430    -0.46539973    -0.57769126
 h     -2.51895762    -1.31351324    -1.26306400
 h     -3.24274070    -0.66820133     0.25061470
 h     -2.74717674     0.41766136    -1.12955076
 h     -0.22532861     0.75772850     1.61208335
          17

 c      1.26376909    -0.39327873     0.04047702
 c      0.00705581    -1.01676833     0.22850204
 c     -1.22609163    -0.12351719     0.07207556
 c     -0.98945048     1.08163577     0.83643490
 c     -0.27929039     1.31111475    -0.44181335
 c      1.17964223     0.88277244    -0.49911344
 h     -0.16991984    -2.27982971     0.36768584
 h     -1.68903914     1.83253997     1.25348782
 h     -0.65492405     2.07174289    -1.14936722
 h      2.03127542     1.62867726    -0.69159623
 o      2.32636148    -1.09363453     0.30516636
 h      3.00029491    -0.48053873     0.13857503
 c     -2.52578674    -0.45676330    -0.58690191
 h     -2.52508803    -1.26880592    -1.28813891
 h     -3.23248550    -0.68013926     0.25499790
 h     -2.76449784     0.40711327    -1.16570082
 h     -0.23441783     0.76626719     1.62723569
          17

 c      1.24773372    -0.41538213     0.03223088
 c      0.02966886    -1.02651799     0.22504848
 c     -1.21370069    -0.08637586     0.05783601
 c     -0.98137140     1.08234456     0.86266630
 c     -0.31348052     1.29678052    -0.44791797
 c      1.16834680     0.87482032    -0.50788144
 h     -0.10424010    -2.27886412     0.42512450
 h     -1.69793893     1.84755920     1.30323024
 h     -0.66432070     2.06156211    -1.14977535
 h      2.01907442     1.62727642    -0.66993759
 o      2.34361922    -1.09295557     0.31791876
 h      2.99675228    -0.47222349     0.14317509
 c     -2.52839916    -0.44839299    -0.59488877
 h     -2.52806431    -1.23180016    -1.31644175
 h     -3.22255137    -0.68960208     0.25149410
 h     -2.79060770     0.40490110    -1.20456434
 h     -0.25222832     0.78588757     1.64011037
          17

 c      1.23171226    -0.43786449     0.02351341
 c      0.04977326    -1.03834694     0.22140728
 c     -1.19895430    -0.04935423     0.04102163
 c     -0.97302248     1.08457260     0.89219978
 c     -0.34662089     1.28093318    -0.45484575
 c      1.15499272     0.86786433    -0.51552169
 h     -0.03321192    -2.24308730     0.48139937
 h     -1.70447560     1.85211775     1.34436633
 h     -0.67624949     2.04881706    -1.14875827
 h      1.99729029     1.61452823    -0.64981892
 o      2.36028370    -1.09312499     0.33091696
 h      3.02191636    -0.45196025     0.14488533
 c     -2.53087760    -0.43963546    -0.60173603
 h     -2.52667452    -1.20607750    -1.34879097
 h     -3.21293186    -0.69634394     0.23989328
 h     -2.82437270     0.40867503    -1.24187428
 h     -0.27245139     0.81332529     1.65442521
          17

 c      1.21747991    -0.46004397     0.01421944
 c      0.06642485    -1.05213029     0.21790205
 c     -1.18216736    -0.01312911     0.02161419
 c     -0.96535461     1.08871479     0.92437671
 c     -0.37806762     1.26342214    -0.46239442
 c      1.13914330     0.86156614    -0.52180042
 h      0.03949788    -2.17672196     0.53521950
 h     -1.70630847     1.84456037     1.37473790
 h     -0.69229254     2.03604907    -1.14747281
 h      1.96834800     1.59274295    -0.63255768
 o      2.37648234    -1.09345282     0.34387972
 h      3.06487921    -0.42754424     0.14580180
 c     -2.53308607    -0.43002559    -0.60792770
 h     -2.51998117    -1.19140143    -1.38322227
 h     -3.20458646    -0.70070194     0.22150308
 h     -2.86357536     0.41461309    -1.27265878
 h     -0.28682271     0.84440195     1.67626188
          17

 c      1.20676959    -0.48104048     0.00417637
 c      0.07874865    -1.06726015     0.21471885
 c     -1.16383964     0.02155031    -0.00014968
 c     -0.95903521     1.09485920     0.95820286
 c     -0.40723435     1.24434248    -0.47033836
 c      1.12037166     0.85537366    -0.52652717
 h      0.10962191    -2.09071661     0.58711630
 h     -1.70365651     1.82588344     1.39387346
 h     -0.71362608     2.02513943    -1.14689864
 h      1.93656686     1.56629953    -0.61924475
 o      2.39262716    -1.09309623     0.35647351
 h      3.11070572    -0.41036290     0.14913340
 c     -2.53484970    -0.41935886    -0.61422289
 h     -2.50749042    -1.18450364    -1.41548478
 h     -3.19906891    -0.70357202     0.19901437
 h     -2.90560886     0.41923338    -1.29273976
 h     -0.28744999     0.87508464     1.71155178
          17

 c      1.20095745    -0.49998273    -0.00680850
 c      0.08611750    -1.08232374     0.21168939
 c     -1.14473552     0.05376556    -0.02369938
 c     -0.95413201     1.10262720     0.99277575
 c     -0.43347299     1.22420991    -0.47858886
 c      1.09831311     0.84866591    -0.52960422
 h      0.17315122    -2.00545810     0.64194123
 h     -1.69929339     1.79963647     1.40299530
 h     -0.74064511     2.01669151    -1.14720682
 h      1.90727047     1.54082056    -0.61062206
 o      2.40894903    -1.09150061     0.36844830
 h      3.14839957    -0.40795895     0.15701652
 c     -2.53595109    -0.40761892    -0.62139180
 h     -2.48922845    -1.18104437    -1.44082218
 h     -3.19793917    -0.70620517     0.17581145
 h     -2.94798028     0.42035400    -1.29960400
 h     -0.27103096     0.90311585     1.76152507
          17

 c      1.20084476    -0.51619054    -0.01889908
 c      0.08818689    -1.09536167     0.20816983
 c     -1.12593501     0.08229878    -0.04810602
 c     -0.94994595     1.11117910     1.02753895
 c     -0.45600062     1.20409090    -0.48729457
 c      1.07283716     0.84094621    -0.53105688
 h      0.22812298    -1.94648982     0.71000638
 h     -1.69851514     1.77167075     1.40495285
 h     -0.77286574     2.00985579    -1.14764054
 h      1.88479807     1.52135716    -0.60690306
 o      2.42539941    -1.08846574     0.37966563
 h      3.17256124    -0.42261704     0.17001720
 c     -2.53618531    -0.39490453    -0.62996233
 h     -2.46568916    -1.17720458    -1.45560055
 h     -3.20191336    -0.70980772     0.15483674
 h     -2.98863414     0.41740024    -1.29268611
 h     -0.24092586     0.92850602     1.82051706
          17

 c      1.20657897    -0.52930332    -0.03217215
 c      0.08500790    -1.10540742     0.20367918
 c     -1.10882205     0.10557048    -0.07212395
 c     -0.94531259     1.11945348     1.06213936
 c     -0.47388269     1.18560900    -0.49685165
 c      1.04426403     0.83204201    -0.53103722
 h      0.27411644    -1.92533279     0.79900833
 h     -1.70812283     1.74890649     1.40353397
 h     -0.80907839     2.00285703    -1.14693729
 h      1.87006352     1.51022158    -0.60768917
 o      2.44165709    -1.08410237     0.39008918
 h      3.18317571    -0.45184607     0.18720147
 c     -2.53542741    -0.38141752    -0.64005564
 h     -2.43770476    -1.17043330    -1.45811506
 h     -3.21009881    -0.71507909     0.13751621
 h     -3.02620357     0.41144807    -1.27335695
 h     -0.20454047     0.95242847     1.87912031
          17

 c      1.21768117    -0.53932785    -0.04655198
 c      0.07732555    -1.11332873     0.19882359
 c     -1.09495294     0.12174686    -0.09432199
 c     -0.93921320     1.12656321     1.09625317
 c     -0.48612091     1.17073871    -0.50781030
 c      1.01344320     0.82216684    -0.52979808
 h      0.30835422    -1.92911222     0.90237653
 h     -1.73317551     1.73633939     1.40171997
 h     -0.84763923     1.99394298    -1.14399007
 h      1.85971776     1.50621807    -0.61209309
 o      2.45710069    -1.07881640     0.39978064
 h      3.18596944    -0.48853187     0.20609559
 c     -2.53364993    -0.36746686    -0.65134663
 h     -2.40630978    -1.15967293    -1.44880053
 h     -3.21988980    -0.72197986     0.12345909
 h     -3.06022808     0.40512402    -1.24472586
 h     -0.16933945     0.97601918     1.92873304
          17

 c      1.23314644    -0.54659032    -0.06178380
 c      0.06642231    -1.12035826     0.19479504
 c     -1.08577414     0.12910531    -0.11331666
 c     -0.93133111     1.13213282     1.12959160
 c     -0.49188302     1.16132743    -0.52067843
 c      0.98160199     0.81179033    -0.52765292
 h      0.32645080    -1.93828230     1.00487929
 h     -1.77271088     1.73391268     1.40009317
 h     -0.88678827     1.98226655    -1.13838807
 h      1.84790514     1.50597469    -0.61900130
 o      2.47080651    -1.07326487     0.40888992
 h      3.19240842    -0.52161091     0.22280282
 c     -2.53087927    -0.35342539    -0.66315278
 h     -2.37261694    -1.14540467    -1.43017702
 h     -3.22770746    -0.72990266     0.11110380
 h     -3.09120816     0.40218276    -1.21112672
 h     -0.14064568     0.99990145     1.96378388
          17

 c      1.25162842    -0.55160226    -0.07748150
 c      0.05367836    -1.12704672     0.19248754
 c     -1.08223332     0.12663069    -0.12805922
 c     -0.92216975     1.13628601     1.16185844
 c     -0.49084917     1.15843258    -0.53565582
 c      0.95010637     0.80144319    -0.52494048
 h      0.32558131    -1.94014061     1.09347772
 h     -1.81905726     1.73686510     1.39743456
 h     -0.92492548     1.96838192    -1.13066932
 h      1.82896876     1.50595602    -0.62733015
 o      2.48184753    -1.06808062     0.41757448
 h      3.21496208    -0.54049149     0.23337299
 c     -2.52715705    -0.33962085    -0.67461753
 h     -2.33770432    -1.12957578    -1.40659894
 h     -3.23010893    -0.73808694     0.09873158
 h     -3.12018093     0.40646832    -1.17711349
 h     -0.12103653     1.02417280     1.98205128
          17

 c      1.27165331    -0.55491767    -0.09321237
 c      0.04032387    -1.13336986     0.19232940
 c     -1.08446764     0.11451881    -0.13804724
 c     -0.91272109     1.13933958     1.19260710
 c     -0.48350028     1.16182506    -0.55243737
 c      0.92029347     0.79158207    -0.52199961
 h      0.30498184    -1.92887058     1.16005540
 h     -1.86184797     1.73922165     1.39269439
 h     -0.96079773     1.95422595    -1.12224306
 h      1.79929361     1.50376325    -0.63618202
 o      2.48998425    -1.06337279     0.42583474
 h      3.25621474    -0.54305914     0.23657161
 c     -2.52256951    -0.32621231    -0.68493561
 h     -2.30255832    -1.11516416    -1.38359774
 h     -3.22467168    -0.74599414     0.08521279
 h     -3.14766328     0.42034336    -1.14617778
 h     -0.11027110     1.04853714     1.98447479
          17

 c      1.29179267    -0.55704601    -0.10856207
 c      0.02734494    -1.13905138     0.19443875
 c     -1.09177878     0.09419184    -0.14332791
 c     -0.90410647     1.14154672     1.22115963
 c     -0.47114041     1.17004887    -0.57024570
 c      0.89339200     0.78252325    -0.51914824
 h      0.26523900    -1.90264067     1.20020703
 h     -1.89223385     1.73657816     1.38603135
 h     -0.99349413     1.94252557    -1.11495993
 h      1.75806191     1.49862271    -0.64492376
 o      2.49588659    -1.05865637     0.43347281
 h      3.30530091    -0.53679320     0.23461847
 c     -2.51730430    -0.31316461    -0.69355451
 h     -2.26819127    -1.10505534    -1.36661133
 h     -3.21044498    -0.75351556     0.07030694
 h     -3.17255327     0.44348624    -1.11995178
 h     -0.10524117     1.07246908     1.97498736
          17

 c      1.31077681    -0.55842409    -0.12316004
 c      0.01545062    -1.14374182     0.19875031
 c     -1.10289664     0.06781544    -0.14431130
 c     -0.89739104     1.14300611     1.24665047
 c     -0.45564739     1.18101766    -0.58808738
 c      0.87046978     0.77440661    -0.51665967
 h      0.20781609    -1.86190574     1.21210457
 h     -1.90471190     1.72687260     1.37865892
 h     -1.02213954     1.93575157    -1.11041536
 h      1.70746467     1.49152278    -0.65325445
 o      2.50050403    -1.05333458     0.44024378
 h      3.34763121    -0.53102578     0.23074521
 c     -2.51163111    -0.30038447    -0.70028640
 h     -2.23597514    -1.10042205    -1.35940603
 h     -3.18805738    -0.76104465     0.05464537
 h     -3.19202694     0.47306910    -1.09843436
 h     -0.10017994     1.09542127     1.96003145
          17

 c      1.32755529    -0.55941749    -0.13667794
 c      0.00506780    -1.14704654     0.20502381
 c     -1.11632782     0.03769453    -0.14154798
 c     -0.89341669     1.14364656     1.26820300
 c     -0.43912769     1.19271050    -0.60504717
 c      0.85236550     0.76717383    -0.51473793
 h      0.13501020    -1.80909476     1.19654142
 h     -1.89747073     1.71021452     1.37233348
 h     -1.04542011     1.93512622    -1.10933426
 h      1.65263658     1.48523039    -0.66128683
 o      2.50453247    -1.04702343     0.44597170
 h      3.37300520    -0.53173696     0.22726649
 c     -2.50580342    -0.28790462    -0.70529467
 h     -2.20790223    -1.09970050    -1.36315114
 h     -3.15959285    -0.76946372     0.03953225
 h     -3.20257730     0.50512410    -1.08081623
 h     -0.08812623     1.11709893     1.94685801
          17

 c      1.34131727    -0.56033073    -0.14881528
 c     -0.00364448    -1.14843598     0.21270677
 c     -1.13061049     0.00587657    -0.13558973
 c     -0.89247644     1.14321632     1.28521973
 c     -0.42361130     1.20357693    -0.62044670
 c      0.83962433     0.76058853    -0.51350537
 h      0.05009736    -1.74945690     1.15854062
 h     -1.87261713     1.68874592     1.36893764
 h     -1.06138624     1.94031905    -1.11144018
 h      1.60103511     1.48396822    -0.66958866
 o      2.50829350    -1.03958761     0.45057165
 h      3.37726386    -0.54100318     0.22516956
 c     -2.49998822    -0.27594936    -0.70896756
 h     -2.18637130    -1.09910623    -1.37676877
 h     -3.12822693    -0.78000666     0.02657120
 h     -3.20128519     0.53598274    -1.06616023
 h     -0.06442451     1.13764859     1.94029316
          17

 c      1.35148375    -0.56141708    -0.15928160
 c     -0.01072621    -1.14708226     0.22066098
 c     -1.14444339    -0.02598431    -0.12694191
 c     -0.89395904     1.14127564     1.29759264
 c     -0.41080250     1.21259451    -0.63384307
 c      0.83251320     0.75435746    -0.51302232
 h     -0.04297528    -1.69274748     1.11052812
 h     -1.83678277     1.66681664     1.37023511
 h     -1.06783239     1.94995402    -1.11584418
 h      1.56059276     1.49211778    -0.67899758
 o      2.51174243    -1.03110716     0.45404768
 h      3.36198577    -0.55756220     0.22409753
 c     -2.49428017    -0.26488184    -0.71174212
 h     -2.17357179    -1.09419353    -1.39804353
 h     -3.09758722    -0.79390394     0.01707862
 h     -3.18662006     0.56313561    -1.05370978
 h     -0.03026871     1.15746018     1.94016007
          17

 c      1.35768732    -0.56287928    -0.16778782
 c     -0.01622142    -1.14182978     0.22705398
 c     -1.15673425    -0.05659154    -0.11606544
 c     -0.89636501     1.13722451     1.30559700
 c     -0.40188831     1.21913103    -0.64494144
 c      0.83114063     0.74836915    -0.51334612
 h     -0.14139433    -1.65358605     1.07364771
 h     -1.80125210     1.65101594     1.37775563
 h     -1.06301770     1.96243812    -1.12159839
 h      1.53671478     1.51172840    -0.69008535
 o      2.51444501    -1.02187167     0.45650549
 h      3.33475544    -0.57694764     0.22211280
 c     -2.48875572    -0.25514473    -0.71394945
 h     -2.17092758    -1.08126495    -1.42461817
 h     -3.07094672    -0.81181081     0.01138554
 h     -3.15873909     0.58559854    -1.04298013
 h      0.00761017     1.17666223     1.94221558
          17

 c      1.35975591    -0.56485187    -0.17406526
 c     -0.02000348    -1.13182156     0.23033348
 c     -1.16661752    -0.08490114    -0.10339893
 c     -0.89789283     1.13044739     1.30959069
 c     -0.39742911     1.22277171    -0.65350209
 c      0.83554819     0.74290201    -0.51459306
 h     -0.24519791    -1.64445833     1.06644808
 h     -1.77900474     1.64865075     1.39271718
 h     -1.04627385     1.97661161    -1.12809439
 h      1.53013291     1.54044078    -0.70259515
 o      2.51558150    -1.01236573     0.45816850
 h      3.30906364    -0.59179326     0.21544970
 c     -2.48350086    -0.24724079    -0.71572419
 h     -2.17885242    -1.05809242    -1.45454685
 h     -3.05059953    -0.83326938     0.00838445
 h     -3.11947925     0.60404737    -1.03376740
 h      0.04086183     1.19481771     1.94139523
          17

 c      1.35770302    -0.56737096    -0.17790788
 c     -0.02217859    -1.11754902     0.23094069
 c     -1.17346262    -0.11003117    -0.08936901
 c     -0.89739895     1.12066615     1.30983191
 c     -0.39735357     1.22319614    -0.65928617
 c      0.84563353     0.73859485    -0.51694636
 h     -0.35232303    -1.66376479     1.08475255
 h     -1.77701071     1.66349538     1.41569127
 h     -1.01823877     1.99204421    -1.13520905
 h      1.53762632     1.57209361    -0.71545857
 o      2.51426166    -1.00310112     0.45931583
 h      3.29937799    -0.59461710     0.19959143
 c     -2.47859808    -0.24170783    -0.71699595
 h     -2.19673835    -1.02412507    -1.48654875
 h     -3.03773177    -0.85659414     0.00570419
 h     -3.07209056     0.62075499    -1.02609128
 h      0.06306025     1.21098239     1.93410251
          17

 c      1.35170574    -0.57036808    -0.17919539
 c     -0.02347209    -1.10057268     0.23075651
 c     -1.17686959    -0.13123596    -0.07437858
 c     -0.89501381     1.10824510     1.30649139
 c     -0.40106843     1.22012727    -0.66205166
 c      0.86100515     0.73620256    -0.52060705
 h     -0.45390603    -1.69882384     1.10795792
 h     -1.79047512     1.69204121     1.44589514
 h     -0.98066973     2.00895444    -1.14320442
 h      1.55453828     1.59948091    -0.72735153
 o      2.51025431    -0.99425472     0.46006746
 h      3.30973087    -0.58366049     0.17279644
 c     -2.47411049    -0.23903198    -0.71754971
 h     -2.22304929    -0.98043912    -1.52013162
 h     -3.03272093    -0.87929544     0.00045251
 h     -3.02057788     0.63905725    -1.01998260
 h      0.07111349     1.22392199     1.91879818
          17

 c      1.34207003    -0.57369333    -0.17788431
 c     -0.02476217    -1.08245051     0.23135446
 c     -1.17666424    -0.14791662    -0.05879996
 c     -0.89177470     1.09401371     1.29970308
 c     -0.40765132     1.21335859    -0.66159186
 c      0.88094169     0.73634546    -0.52573153
 h     -0.53950516    -1.73768496     1.11929732
 h     -1.80729163     1.72542609     1.48093070
 h     -0.93588951     2.02772069    -1.15238454
 h      1.57675119     1.61676597    -0.73723285
 o      2.50425737    -0.98555529     0.46024581
 h      3.32952402    -0.56467155     0.13833112
 c     -2.47010579    -0.23949260    -0.71712584
 h     -2.25549218    -0.92948733    -1.55560702
 h     -3.03552740    -0.89877422    -0.00991562
 h     -2.96862863     0.66204861    -1.01505812
 h      0.06530424     1.23236462     1.89581459
          17

 c      1.32920185    -0.57713341    -0.17399487
 c     -0.02665760    -1.06436394     0.23356172
 c     -1.17290161    -0.15961975    -0.04298852
 c     -0.88890371     1.07883182     1.28954256
 c     -0.41605897     1.20284361    -0.65779781
 c      0.90446729     0.73935273    -0.53238291
 h     -0.60167416    -1.77295609     1.11085456
 h     -1.81624150     1.75436187     1.51747969
 h     -0.88610959     2.04804160    -1.16258059
 h      1.60149345     1.62056455    -0.74460050
 o      2.49725509    -0.97661485     0.45953740
 h      3.34366589    -0.54554401     0.10183992
 c     -2.46669437    -0.24300927    -0.71553337
 h     -2.29132560    -0.87450587    -1.59381550
 h     -3.04595273    -0.91294304    -0.02698268
 h     -2.91859178     0.69080627    -1.01005114
 h      0.04897517     1.23525966     1.86709928
          17

 c      1.31358657    -0.58041437    -0.16760761
 c     -0.02944837    -1.04720403     0.23772302
 c     -1.16586622    -0.16602149    -0.02730078
 c     -0.88745559     1.06333676     1.27599399
 c     -0.42527227     1.18879072    -0.65071542
 c      0.93044801     0.74517966    -0.54049774
 h     -0.63620912    -1.80063460     1.08047884
 h     -1.81060947     1.77193051     1.55216487
 h     -0.83307772     2.06815796    -1.17271674
 h      1.62756259     1.61024992    -0.74956904
 o      2.48995129    -0.96720023     0.45769353
 h      3.34148300    -0.53189280     0.06808688
 c     -2.46400925    -0.24911023    -0.71275426
 h     -2.32779793    -0.81854690    -1.63532905
 h     -3.06375834    -0.92061908    -0.05109090
 h     -2.87129037     0.72335664    -1.00272764
 h      0.02807627     1.23199289     1.83594791
          17

 c      1.29577576    -0.58319866    -0.15886576
 c     -0.03317542    -1.03169329     0.24393741
 c     -1.15606050    -0.16691440    -0.01210093
 c     -0.88822263     1.04790727     1.25898573
 c     -0.43434349     1.17169295    -0.64056264
 c      0.95764930     0.75336834    -0.54986623
 h     -0.64121021    -1.81872644     1.02904872
 h     -1.78806989     1.77403793     1.58201937
 h     -0.77833537     2.08476619    -1.18080456
 h      1.65547144     1.58805580    -0.75290622
 o      2.48265149    -0.95727910     0.45460180
 h      3.31856160    -0.52623369     0.03977210
 c     -2.46212214    -0.25706467    -0.70901116
 h     -2.36252000    -0.76357012    -1.67930069
 h     -3.08871191    -0.92168380    -0.08133272
 h     -2.82678471     0.75534625    -0.99041452
 h      0.01002978     1.22240660     1.80635465
          17

 c      1.27637716    -0.58509087    -0.14797671
 c     -0.03768228    -1.01842281     0.25214332
 c     -1.14417387    -0.16221555     0.00224897
 c     -0.89159537     1.03272059     1.23851157
 c     -0.44238596     1.15226830    -0.62769580
 c      0.98476617     0.76306181    -0.56013019
 h     -0.61664009    -1.82681348     0.95942920
 h     -1.74982840     1.75920000     1.60472929
 h     -0.72378731     2.09384909    -1.18446426
 h      1.68754923     1.55896142    -0.75602740
 o      2.47529586    -0.94699782     0.45030418
 h      3.27626270    -0.52825936     0.01721543
 c     -2.46097863    -0.26606827    -0.70475445
 h     -2.39355769    -0.71028391    -1.72282633
 h     -3.12056385    -0.91700027    -0.11578068
 h     -2.78529834     0.78182861    -0.97080238
 h      0.00130656     1.20644201     1.78161504
          17

 c      1.25604511    -0.58566199    -0.13520548
 c     -0.04260995    -1.00777209     0.26207814
 c     -1.13103106    -0.15201020     0.01541198
 c     -0.89734003     1.01781161     1.21477358
 c     -0.44856589     1.13135518    -0.61255349
 c      1.01048746     0.77313087    -0.57081406
 h     -0.56481089    -1.82679748     0.87675196
 h     -1.70022283     1.72859631     1.61897334
 h     -0.67202262     2.09189486    -1.18165608
 h      1.72746792     1.52968775    -0.76077932
 o      2.46746548    -0.93667886     0.44503092
 h      3.22170258    -0.53480690    -0.00221751
 c     -2.46040923    -0.27536878    -0.70054151
 h     -2.41931566    -0.65878850    -1.76155285
 h     -3.15887024    -0.90804885    -0.15196910
 h     -2.74765982     0.79888937    -0.94253385
 h      0.00443198     1.18357383     1.76262506
          17

 c      1.23546613    -0.58448477    -0.12086235
 c     -0.04734169    -0.99967252     0.27315416
 c     -1.11751960    -0.13664202     0.02711021
 c     -0.90449786     1.00306826     1.18820547
 c     -0.45211906     1.10982540    -0.59561032
 c      1.03367910     0.78245815    -0.58140104
 h     -0.49174898    -1.82519200     0.78951385
 h     -1.64675365     1.68651833     1.62506240
 h     -0.62622549     2.07687545    -1.17126482
 h      1.77837593     1.50612725    -0.76883876
 o      2.45840975    -0.92681587     0.43923830
 h      3.16746700    -0.53988320    -0.02472950
 c     -2.46019957    -0.28434082    -0.69685758
 h     -2.43845435    -0.60931354    -1.79110531
 h     -3.20258288    -0.89631642    -0.18755586
 h     -2.71528641     0.80454880    -0.90540908
 h      0.01680049     1.15269412     1.74730484
          17

 c      1.21534610    -0.58116179    -0.10529203
 c     -0.05100191    -0.99329080     0.28439319
 c     -1.10451284    -0.11684060     0.03715859
 c     -0.91157284     0.98818911     1.15933382
 c     -0.45237578     1.08853537    -0.57735417
 c      1.05365562     0.79027747    -0.59143346
 h     -0.40807556    -1.83620414     0.70995773
 h     -1.59976632     1.64062327     1.62570255
 h     -0.58982618     2.04881076    -1.15342832
 h      1.83994631     1.49021626    -0.78092590
 o      2.44733918    -0.91793767     0.43349890
 h      3.12717675    -0.53683526    -0.05830039
 c     -2.46017487    -0.29254300    -0.69397424
 h     -2.44990746    -0.56253673    -1.80837118
 h     -3.24955739    -0.88273892    -0.22087222
 h     -2.68998403     0.79910121    -0.86031118
 h      0.03248262     1.11274252     1.73184781
          17

 c      1.19641451    -0.57532780    -0.08887510
 c     -0.05284493    -0.98727867     0.29480756
 c     -1.09281812    -0.09383589     0.04546775
 c     -0.91697943     0.97279618     1.12867835
 c     -0.44877160     1.06830680    -0.55828083
 c      1.07030726     0.79629546    -0.60057121
 h     -0.32517048    -1.87846351     0.64952511
 h     -1.57020833     1.60033597     1.62570745
 h     -0.56610209     2.01006957    -1.12970351
 h      1.90695904     1.47922522    -0.79653284
 o      2.43406936    -0.91027168     0.42809033
 h      3.10546749    -0.52377651    -0.10604250
 c     -2.46024959    -0.29974325    -0.69190138
 h     -2.45294023    -0.51951440    -1.81221508
 h     -3.29639923    -0.86759789    -0.25104733
 h     -2.67372228     0.78512229    -0.80896202
 h      0.04514579     1.06345075     1.71261777
          17

 c      1.17943914    -0.56664230    -0.07203295
 c     -0.05295511    -0.98139183     0.30421332
 c     -1.08317410    -0.06937868     0.05197830
 c     -0.91963553     0.95685255     1.09694942
 c     -0.44083740     1.04991834    -0.53889687
 c      1.08392615     0.80051823    -0.60857924
 h     -0.24704517    -1.95630001     0.60978391
 h     -1.56465258     1.57216363     1.62895007
 h     -0.55785630     1.96545032    -1.10311059
 h      1.97119852     1.46824148    -0.81443106
 o      2.41925865    -0.90359572     0.42271351
 h      3.09426604    -0.50600937    -0.16163418
 c     -2.46041678    -0.30588497    -0.69041794
 h     -2.44720246    -0.48144360    -1.80376608
 h     -3.33894736    -0.85095386    -0.27771099
 h     -2.66839439     0.76708398    -0.75355526
 h      0.05000784     1.00562580     1.68740181
          17

 c      1.16518258    -0.55482870    -0.05520009
 c     -0.05205166    -0.97732086     0.31317140
 c     -1.07626695    -0.04564917     0.05654284
 c     -0.91936496     0.94106880     1.06540110
 c     -0.42818421     1.03409525    -0.51972929
 c      1.09490972     0.80302559    -0.61529033
 h     -0.17185932    -2.05034444     0.58363864
 h     -1.58126428     1.55548392     1.63429809
 h     -0.56721153     1.92170559    -1.07785662
 h      2.02462592     1.45300668    -0.83335062
 o      2.40384276    -0.89753466     0.41680766
 h      3.08168397    -0.49126875    -0.21435365
 c     -2.46069842    -0.31098564    -0.68913309
 h     -2.43276013    -0.44939147    -1.78646081
 h     -3.37319097    -0.83326587    -0.30059296
 h     -2.67549744     0.75026666    -0.69633617
 h      0.04459455     0.94102858     1.65589206
          17

 c      1.15428033    -0.53975652    -0.03876216
 c     -0.05074425    -0.97707228     0.32217473
 c     -1.07271313    -0.02509027     0.05883086
 c     -0.91674037     0.92677744     1.03580533
 c     -0.41051899     1.02153630    -0.50135891
 c      1.10356324     0.80387115    -0.62058475
 h     -0.09940124    -2.13632570     0.56475852
 h     -1.61175290     1.54432285     1.63592580
 h     -0.59542358     1.88575454    -1.05826043
 h      2.06137359     1.43116083    -0.85234176
 o      2.38854656    -0.89183912     0.40994683
 h      3.05975145    -0.48516815    -0.25550112
 c     -2.46110115    -0.31498480    -0.68754952
 h     -2.41009645    -0.42404125    -1.76572934
 h     -3.39614750    -0.81580618    -0.31928585
 h     -2.69570146     0.73888212    -0.63933629
 h      0.02897321     0.87210331     1.61984282
          17

 c      1.14711112    -0.52149814    -0.02300189
 c     -0.04936117    -0.98178828     0.33137717
 c     -1.07300073    -0.01012914     0.05831347
 c     -0.91264071     0.91545095     1.01000958
 c     -0.38774970     1.01300895    -0.48448328
 c      1.11003496     0.80308145    -0.62438663
 h     -0.03181583    -2.19853926     0.55030278
 h     -1.64657626     1.53237015     1.62744315
 h     -0.64235965     1.86143090    -1.04670977
 h      2.07837043     1.40230397    -0.87087134
 o      2.37379933    -0.88644470     0.40196833
 h      3.02586565    -0.49017186    -0.28056123
 c     -2.46159778    -0.31761351    -0.68515094
 h     -2.38009555    -0.40548787    -1.74787559
 h     -3.40640877    -0.80074720    -0.33319342
 h     -2.72841269     0.73423356    -0.58447826
 h      0.00585783     0.80161095     1.58311630
          17

 c      1.14370824    -0.50034926    -0.00806902
 c     -0.04801002    -0.99174877     0.34068532
 c     -1.07738277    -0.00275729     0.05436643
 c     -0.90796053     0.90830191     0.98947652
 c     -0.36021272     1.00936800    -0.46991838
 c      1.11432596     0.80067774    -0.62666400
 h      0.02816895    -2.22972030     0.53952545
 h     -1.67815307     1.51576881     1.60483583
 h     -0.70539120     1.84693120    -1.04190257
 h      2.07545585     1.36776740    -0.88887573
 o      2.35977668    -0.88145571     0.39298700
 h      2.98224221    -0.50583131    -0.28950422
 c     -2.46211896    -0.31839133    -0.68155997
 h     -2.34410570    -0.39316050    -1.73787096
 h     -3.40431219    -0.79099434    -0.34157935
 h     -2.77158533     0.73433583    -0.53388348
 h     -0.01970716     0.73211955     1.55136273
          17

 c      1.14372761    -0.47683532     0.00602792
 c     -0.04660464    -1.00663294     0.34985119
 c     -1.08573123    -0.00407996     0.04649918
 c     -0.90344932     0.90600763     0.97498032
 c     -0.32890919     1.01130853    -0.45841596
 c      1.11632615     0.79668705    -0.62742608
 h      0.07809772    -2.22807858     0.53260188
 h     -1.70171053     1.49347666     1.56712824
 h     -0.77856327     1.83602241    -1.03941349
 h      2.05555971     1.33048256    -0.90690425
 o      2.34640893    -0.87714221     0.38343193
 h      2.93583740    -0.52884312    -0.28740158
 c     -2.46253479    -0.31676335    -0.67672930
 h     -2.30419211    -0.38597519    -1.73698986
 h     -3.39173886    -0.78986228    -0.34367221
 h     -2.82199526     0.73531383    -0.48992233
 h     -0.04187907     0.66559203     1.53082129
          17

 c      1.14649348    -0.45170297     0.01940693
 c     -0.04491112    -1.02564325     0.35852017
 c     -1.09742629    -0.01405707     0.03462492
 c     -0.89950988     0.90849134     0.96650151
 c     -0.29554464     1.01902381    -0.45039255
 c      1.11586277     0.79114713    -0.62672075
 h      0.11606288    -2.19601863     0.53019852
 h     -1.71546662     1.46695253     1.51616384
 h     -0.85340353     1.82199794    -1.03425697
 h      2.02486256     1.29485256    -0.92634560
 o      2.33339056    -0.87392776     0.37407531
 h      2.89810417    -0.55330918    -0.28485161
 c     -2.46266285    -0.31227494    -0.67100394
 h     -2.26338525    -0.38266102    -1.74228187
 h     -3.37144513    -0.80061236    -0.33885980
 h     -2.87585196     0.73327714    -0.45486315
 h     -0.05690559     0.60364402     1.52616397
          17

 c      1.15111361    -0.42589657     0.03227625
 c     -0.04265506    -1.04744123     0.36625505
 c     -1.11137396    -0.03160399     0.01922081
 c     -0.89600288     0.91482634     0.96332609
 c     -0.26232522     1.03211112    -0.44580510
 c      1.11279792     0.78414559    -0.62464969
 h      0.14109492    -2.14113180     0.53354590
 h     -1.72109674     1.43998667     1.45633844
 h     -0.92095446     1.80068472    -1.02307097
 h      1.99209735     1.26618478    -0.94948563
 o      2.32040240    -0.87224783     0.36580728
 h      2.88119935    -0.57313418    -0.29426599
 c     -2.46236807    -0.30470746    -0.66497138
 h     -2.22549711    -0.38204863    -1.74849196
 h     -3.34584504    -0.82576698    -0.32702882
 h     -2.92942409     0.72547082    -0.43042318
 h     -0.06543940     0.54843835     1.53856908
          17

 c      1.15663752    -0.40051177     0.04489476
 c     -0.03969333    -1.06992242     0.37253259
 c     -1.12616350    -0.05498828     0.00127717
 c     -0.89225064     0.92340077     0.96426421
 c     -0.23164525     1.04975379    -0.44421835
 c      1.10725364     0.77593716    -0.62143714
 h      0.15411383    -2.07931494     0.54495456
 h     -1.72422123     1.41842568     1.39407839
 h     -0.97355468     1.77122590    -1.00484492
 h      1.96575406     1.24908106    -0.97882702
 o      2.30764770    -0.87225475     0.35900001
 h      2.88900395    -0.58688710    -0.31957802
 c     -2.46172485    -0.29417513    -0.65922669
 h     -2.19447890    -0.38320903    -1.75070614
 h     -3.31563245    -0.86619333    -0.30899397
 h     -2.97953767     0.71061704    -0.41746187
 h     -0.07186943     0.50308269     1.56568260
          17

 c      1.16220463    -0.37673804     0.05754781
 c     -0.03618700    -1.09008452     0.37671182
 c     -1.14028431    -0.08228986    -0.01791676
 c     -0.88731945     0.93236248     0.96795743
 c     -0.20577688     1.07098046    -0.44495164
 c      1.09990754     0.76710500    -0.61755891
 h      0.15911015    -2.03701551     0.56861419
 h     -1.73323336     1.40882179     1.33620152
 h     -1.00586855     1.73555830    -0.98074724
 h      1.94975063     1.24509770    -1.01540074
 o      2.29605626    -0.87375840     0.35322197
 h      2.91328032    -0.59876108    -0.35166643
 c     -2.46110994    -0.28118508    -0.65421228
 h     -2.17372873    -0.38547410    -1.74601627
 h     -3.27920441    -0.92028281    -0.28675414
 h     -3.02393772     0.68889846    -0.41584165
 h     -0.08149025     0.47095239     1.60327039
          17

 c      1.16715190    -0.35576712     0.07053165
 c     -0.03252218    -1.10496692     0.37812660
 c     -1.15232046    -0.11172466    -0.03703229
 c     -0.88055501     0.94020006     0.97326254
 c     -0.18658070     1.09483056    -0.44719998
 c      1.09202077     0.75858426    -0.61380628
 h      0.16167975    -2.04098380     0.60978540
 h     -1.75448561     1.41531092     1.28703025
 h     -1.01553265     1.69767646    -0.95380365
 h      1.94152935     1.25170148    -1.05734815
 o      2.28676541    -0.87652103     0.34779347
 h      2.94132504    -0.61372644    -0.37740150
 c     -2.46112450    -0.26663143    -0.65017146
 h     -2.16564335    -0.38841394    -1.73402080
 h     -3.23356729    -0.98380839    -0.26328465
 h     -3.06156626     0.66193117    -0.42439852
 h     -0.09821574     0.45475457     1.64691903
          17

 c      1.17107388    -0.33862942     0.08410983
 c     -0.02883466    -1.11396552     0.37657157
 c     -1.16109094    -0.14178980    -0.05492361
 c     -0.87208815     0.94617103     0.97947590
 c     -0.17521348     1.12036517    -0.45008448
 c      1.08501722     0.75144133    -0.61113361
 h      0.16305388    -2.09171230     0.66915749
 h     -1.78654242     1.43668139     1.24676035
 h     -1.00400857     1.66321484    -0.92877011
 h      1.93487928     1.26380929    -1.10047646
 o      2.28063682    -0.88044808     0.34227961
 h      2.96323265    -0.63434772    -0.38778311
 c     -2.46237825    -0.25170169    -0.64716530
 h     -2.17140620    -0.39182394    -1.71669469
 h     -3.17614455    -1.05071213    -0.24190016
 h     -3.09283738     0.63276622    -0.44098177
 h     -0.12377322     0.45604208     1.69301318
          17

 c      1.17382570    -0.32601289     0.09843598
 c     -0.02496086    -1.11895346     0.37259580
 c     -1.16573591    -0.17129789    -0.07076883
 c     -0.86277217     0.95029318     0.98619233
 c     -0.17185119     1.14655822    -0.45263700
 c      1.07996438     0.74657933    -0.61036806
 h      0.15943865    -2.16230754     0.73929316
 h     -1.82062790     1.46710477     1.21322754
 h     -0.97786459     1.63937114    -0.91222934
 h      1.92405880     1.27623837    -1.14013967
 o      2.27812078    -0.88558250     0.33657382
 h      2.97379321    -0.66075540    -0.37948967
 c     -2.46526467    -0.23771328    -0.64509315
 h     -2.19091666    -0.39573090    -1.69797644
 h     -3.10624811    -1.11443020    -0.22554124
 h     -3.11975745     0.60566229    -0.46262088
 h     -0.15778951     0.47507273     1.73915124
          17

 c      1.17547824    -0.31816138     0.11347291
 c     -0.02088831    -1.12196503     0.36703705
 c     -1.16576261    -0.19934450    -0.08411661
 c     -0.85367842     0.95303864     0.99302558
 c     -0.17559282     1.17220480    -0.45378334
 c      1.07731756     0.74455468    -0.61197799
 h      0.14773390    -2.22564135     0.81007845
 h     -1.84650829     1.49951969     1.18447492
 h     -0.94919475     1.63452023    -0.91238832
 h      1.90590402     1.28519885    -1.17274275
 o      2.27924176    -0.89205134     0.33085974
 h      2.97258329    -0.69129891    -0.35436657
 c     -2.46984236    -0.22590986    -0.64370863
 h     -2.22286809    -0.40037537    -1.68302408
 h     -3.02559935    -1.16915821    -0.21628465
 h     -3.14546248     0.58519508    -0.48591588
 h     -0.19811754     0.51071167     1.78431066
          17

 c      1.17625601    -0.31489743     0.12895016
 c     -0.01683050    -1.12420164     0.36062368
 c     -1.16106254    -0.22521231    -0.09484742
 c     -0.84574563     0.95505540     0.99946025
 c     -0.18489362     1.19608042    -0.45251296
 c      1.07693468     0.74552071    -0.61597983
 h      0.12737464    -2.26581038     0.87348614
 h     -1.85685195     1.52809948     1.15957836
 h     -0.93126374     1.65576993    -0.93679744
 h      1.88014562     1.28875655    -1.19645682
 o      2.28355899    -0.90003007     0.32562040
 h      2.96462995    -0.72286204    -0.31952180
 c     -2.47586799    -0.21724735    -0.64268370
 h     -2.26509193    -0.40606502    -1.67686280
 h     -2.93810520    -1.21075316    -0.21511379
 h     -3.17284469     0.57457115    -0.50760609
 h     -0.24124248     0.56042305     1.82885880
          17

 c      1.17648336    -0.31574301     0.14438219
 c     -0.01304082    -1.12622628     0.35392031
 c     -1.15189347    -0.24825581    -0.10308630
 c     -0.83968145     0.95698314     1.00487785
 c     -0.19856966     1.21741707    -0.44837601
 c      1.07820403     0.74924422    -0.62194909
 h      0.09931600    -2.27568323     0.92421481
 h     -1.84831846     1.54902597     1.13834000
 h     -0.92830151     1.70381378    -0.98672262
 h      1.84917877     1.28691122    -1.21154150
 o      2.29014336    -0.90971641     0.32164737
 h      2.96102715    -0.75114178    -0.28729532
 c     -2.48293692    -0.21223622    -0.64176226
 h     -2.31513221    -0.41281912    -1.68242868
 h     -2.84928869    -1.23730384    -0.22184442
 h     -3.20279057     0.57395049    -0.52503261
 h     -0.28299973     0.62069522     1.87413671
          17

 c      1.17653941    -0.32006448     0.15913254
 c     -0.00966647    -1.12827157     0.34737351
 c     -1.13882552    -0.26782724    -0.10910867
 c     -0.83590542     0.95930326     1.00872771
 c     -0.21625425     1.23616782    -0.44184159
 c      1.08016243     0.75517307    -0.62908729
 h      0.06511337    -2.25318323     0.95901460
 h     -1.82136636     1.56055453     1.12086331
 h     -0.93173720     1.77067567    -1.05364151
 h      1.81777165     1.28160085    -1.22050505
 o      2.29786024    -0.92125819     0.31978699
 h      2.97496518    -0.77193555    -0.27098769
 c     -2.49061787    -0.21092172    -0.64093505
 h     -2.37065733    -0.41998239    -1.69896834
 h     -2.76559606    -1.24946556    -0.23515066
 h     -3.23342831     0.58016842    -0.53623099
 h     -0.31976410     0.68798672     1.92117035
          17

 c      1.17681256    -0.32718760     0.17249775
 c     -0.00670363    -1.13038229     0.34132983
 c     -1.12266411    -0.28325906    -0.11326295
 c     -0.83445049     0.96222794     1.01074689
 c     -0.23772456     1.25265618    -0.43396451
 c      1.08161780     0.76255638    -0.63634203
 h      0.02653637    -2.19953981     0.97627614
 h     -1.78024919     1.56314801     1.10731840
 h     -0.92946202     1.84451634    -1.12384967
 h      1.79235212     1.27637606    -1.22781062
 o      2.30615108    -0.93461675     0.32029848
 h      3.01004962    -0.78366158    -0.27449727
 c     -2.49851254    -0.21298887    -0.64048863
 h     -2.42940382    -0.42620585    -1.72216688
 h     -2.69362721    -1.25054316    -0.25270579
 h     -3.26105631     0.58816186    -0.53976827
 h     -0.34957405     0.75953217     1.96884848
          17

 c      1.17766076    -0.33649372     0.18380243
 c     -0.00400640    -1.13239213     0.33598823
 c     -1.10436655    -0.29387826    -0.11590810
 c     -0.83490389     0.96565537     1.01105105
 c     -0.26231495     1.26715444    -0.42585596
 c      1.08137563     0.77063329    -0.64262444
 h     -0.01456818    -2.11946324     0.97642058
 h     -1.73339892     1.55991082     1.09789551
 h     -0.91389097     1.91506338    -1.18492873
 h      1.77908402     1.27510787    -1.23842464
 o      2.31539187    -0.94953495     0.32263320
 h      3.05513581    -0.78804855    -0.28887531
 c     -2.50626918    -0.21790004    -0.64088527
 h     -2.48893553    -0.42989795    -1.74602730
 h     -2.63927237    -1.24611332    -0.27148172
 h     -3.28179320     0.59289936    -0.53461177
 h     -0.37224810     0.83325723     2.01316090
          17

 c      1.17939820    -0.34749676     0.19248228
 c     -0.00131166    -1.13374269     0.33125070
 c     -1.08496220    -0.29904841    -0.11736928
 c     -0.83647574     0.96920051     1.01001716
 c     -0.28893203     1.27976680    -0.41844720
 c      1.07857535     0.77886652    -0.64711462
 h     -0.05651196    -2.02310734     0.96354459
 h     -1.69323695     1.55679750     1.09285686
 h     -0.88284022     1.97534187    -1.22828367
 h      1.78078723     1.27972001    -1.25509551
 o      2.32623163    -0.96566605     0.32601951
 h      3.09485592    -0.78794212    -0.30186003
 c     -2.51358802    -0.22503224    -0.64257464
 h     -2.54662106    -0.42977779    -1.76503225
 h     -2.60687643    -1.24287120    -0.28826848
 h     -3.29278905     0.59070782    -0.52010809
 h     -0.38849967     0.90713709     2.04846804
          17

 c      1.18229908    -0.35987523     0.19812929
 c      0.00176515    -1.13321377     0.32645981
 c     -1.06548480    -0.29823320    -0.11791517
 c     -0.83830993     0.97236665     1.00808907
 c     -0.31627884     1.29048089    -0.41245936
 c      1.07291992     0.78707418    -0.64947424
 h     -0.09858063    -1.92902221     0.94841877
 h     -1.67312332     1.56098107     1.09247520
 h     -0.83776028     2.02130881    -1.24898129
 h      1.79497720     1.28871750    -1.27635006
 o      2.33900861    -0.98266902     0.32991011
 h      3.11874433    -0.78560922    -0.30519341
 c     -2.52021440    -0.23384678    -0.64583889
 h     -2.59985573    -0.42518352    -1.77546676
 h     -2.59868235    -1.24658696    -0.30039016
 h     -3.29275196     0.57984429    -0.49598079
 h     -0.39898762     0.97884450     2.06961379
          17

 c      1.18661188    -0.37343122     0.20049196
 c      0.00576816    -1.12904241     0.32033033
 c     -1.04692047    -0.29106066    -0.11776443
 c     -0.84006814     0.97493953     1.00566200
 c     -0.34304533     1.29922077    -0.40839289
 c      1.06460818     0.79531947    -0.64977649
 h     -0.14247469    -1.86257200     0.94920889
 h     -1.68040704     1.57622189     1.09660678
 h     -0.78224568     2.05130892    -1.24518552
 h      1.81521022     1.29822615    -1.29740237
 o      2.35364788    -1.00023684     0.33404078
 h      3.12286124    -0.78233647    -0.29563496
 c     -2.52591443    -0.24407908    -0.65069475
 h     -2.64634610    -0.41609840    -1.77589950
 h     -2.61470254    -1.25979914    -0.30642883
 h     -3.28205868     0.56060887    -0.46226982
 h     -0.40389244     1.04590175     2.07334177
          17

 c      1.19258072    -0.38799496     0.19944976
 c      0.01122560    -1.12032787     0.31195674
 c     -1.03017252    -0.27736186    -0.11710592
 c     -0.84230411     0.97728869     1.00304622
 c     -0.36802195     1.30584644    -0.40647484
 c      1.05409656     0.80368170    -0.64826227
 h     -0.19118768    -1.83932248     0.97941434
 h     -1.71149417     1.59916901     1.10421135
 h     -0.72131180     2.06604759    -1.21810478
 h      1.83424067     1.30431471    -1.31283755
 o      2.36970816    -1.01812268     0.33839770
 h      3.10922816    -0.77828047    -0.27442935
 c     -2.53045564    -0.25583721    -0.65685400
 h     -2.68436011    -0.40302069    -1.76726368
 h     -2.65288038    -1.28068189    -0.30659042
 h     -3.26261632     0.53516865    -0.41921248
 h     -0.40291551     1.10603279     2.05874807
          17

 c      1.20044763    -0.40334260     0.19498884
 c      0.01809305    -1.10837841     0.30220669
 c     -1.01602365    -0.25719717    -0.11609602
 c     -0.84611963     0.98014467     1.00041583
 c     -0.39014543     1.31008318    -0.40657075
 c      1.04191286     0.81211087    -0.64515038
 h     -0.24306305    -1.84891333     1.03103769
 h     -1.75551125     1.62182340     1.11356772
 h     -0.66111488     2.06930632    -1.17261988
 h      1.84626762     1.30449681    -1.31858551
 o      2.38640330    -1.03618816     0.34322442
 h      3.08580075    -0.77200012    -0.24737524
 c     -2.53362717    -0.26950019    -0.66374268
 h     -2.71294591    -0.38677129    -1.75279133
 h     -2.70932097    -1.30404490    -0.30247334
 h     -3.23736791     0.50695770    -0.36717534
 h     -0.39538154     1.15746290     2.02727220
          17

 c      1.21039984    -0.41919275     0.18719308
 c      0.02571749    -1.09538325     0.29287707
 c     -1.00507100    -0.23090065    -0.11482342
 c     -0.85258141     0.98415462     0.99774853
 c     -0.40851525     1.31140412    -0.40811455
 c      1.02856438     0.82040041    -0.64056427
 h     -0.29153976    -1.86988901     1.08414234
 h     -1.80122392     1.63658907     1.12296569
 h     -0.60851044     2.06916338    -1.11810422
 h      1.84771661     1.29808739    -1.31259033
 o      2.40267550    -1.05444483     0.34899535
 h      3.06567888    -0.75997107    -0.22435969
 c     -2.53530839    -0.28545151    -0.67056172
 h     -2.73209058    -0.36823390    -1.73765921
 h     -2.77864381    -1.32371117    -0.29642643
 h     -3.20926855     0.47944440    -0.30686761
 h     -0.38023980     1.19914902     1.98258542
          17

 c      1.22249049    -0.43524292     0.17623405
 c      0.03330736    -1.08288907     0.28529978
 c     -0.99766693    -0.19911344    -0.11329066
 c     -0.86245492     0.98966691     0.99483958
 c     -0.42245616     1.30903122    -0.41022080
 c      1.01449245     0.82821110    -0.63452044
 h     -0.33042650    -1.88676013     1.12320705
 h     -1.84042117     1.63870070     1.13115801
 h     -0.56979053     2.07787082    -1.06740546
 h      1.83733981     1.28607615    -1.29482168
 o      2.41758482    -1.07296975     0.35612609
 h      3.06127690    -0.73804887    -0.21466121
 c     -2.53555270    -0.30381005    -0.67638042
 h     -2.74266837    -0.34801327    -1.72785589
 h     -2.85460803    -1.33469675    -0.29089129
 h     -3.18006290     0.45457743    -0.24000910
 h     -0.35601909     1.23092101     1.93021427
          17

 c      1.23658714    -0.45119856     0.16234977
 c      0.04015810    -1.07162428     0.28011713
 c     -0.99390758    -0.16278775    -0.11143261
 c     -0.87617143     0.99674084     0.99143810
 c     -0.43164278     1.30239031    -0.41221352
 c      1.00003565     0.83510036    -0.62693016
 h     -0.35593660    -1.89167103     1.14000382
 h     -1.86822849     1.62629942     1.13747092
 h     -0.54867709     2.10647755    -1.03104517
 h      1.81628268     1.27097921    -1.26718180
 o      2.43093590    -1.09160906     0.36444720
 h      3.07449243    -0.70628315    -0.21841937
 c     -2.53461675    -0.32430957    -0.68030494
 h     -2.74600419    -0.32615700    -1.72792886
 h     -2.93089206    -1.33436702    -0.28793036
 h     -3.14983578     0.43200056    -0.17004760
 h     -0.32110774     1.25334677     1.87633096
          17

 c      1.25236431    -0.46679806     0.14582590
 c      0.04569472    -1.06175212     0.27751617
 c     -0.99367632    -0.12317734    -0.10914891
 c     -0.89377836     1.00524103     0.98747499
 c     -0.43614078     1.29192499    -0.41427434
 c      0.98539872     0.84055330    -0.61760852
 h     -0.36627621    -1.88153156     1.13121293
 h     -1.88277514     1.60001641     1.14179998
 h     -0.54536850     2.15532256    -1.00989453
 h      1.78822153     1.25671315    -1.23341826
 o      2.44327428    -1.10983799     0.37317594
 h      3.09644064    -0.67111304    -0.22603229
 c     -2.53289218    -0.34634839    -0.68172663
 h     -2.74319277    -0.30225390    -1.73845138
 h     -3.00181983    -1.32270837    -0.28893108
 h     -3.11782513     0.40977716    -0.10204010
 h     -0.27485091     1.26713205     1.82552128
          17

 c      1.26931677    -0.48183866     0.12699080
 c      0.04951823    -1.05305939     0.27740078
 c     -0.99672495    -0.08181584    -0.10632896
 c     -0.91478649     1.01492061     0.98322431
 c     -0.43628431     1.27922321    -0.41731396
 c      0.97066970     0.84403191    -0.60631969
 h     -0.36114764    -1.85625610     1.09673738
 h     -1.88540536     1.56290869     1.14467435
 h     -0.55765722     2.21269824    -0.99659906
 h      1.75909914     1.24825146    -1.19872097
 o      2.45525276    -1.12702002     0.38145576
 h      3.11699265    -0.64109535    -0.22666900
 c     -2.53076958    -0.36910326    -0.68049638
 h     -2.73473142    -0.27598547    -1.75525865
 h     -3.06294236    -1.30213959    -0.29442695
 h     -3.08370848     0.38589913    -0.04154449
 h     -0.21928532     1.27236838     1.77879408
          17

 c      1.28678105    -0.49618900     0.10621817
 c      0.05148977    -1.04501216     0.27941084
 c     -1.00276185    -0.04046432    -0.10286638
 c     -0.93802247     1.02541848     0.97921817
 c     -0.43255698     1.26627183    -0.42227926
 c      0.95596835     0.84506658    -0.59290285
 h     -0.34190912    -1.81874355     1.03967841
 h     -1.88161543     1.52073945     1.14746024
 h     -0.58230209     2.26366567    -0.98325491
 h      1.73552834     1.25064821    -1.16835787
 o      2.46725814    -1.14265966     0.38869243
 h      3.13033088    -0.62274457    -0.21360393
 c     -2.52849855    -0.39162651    -0.67688560
 h     -2.72078183    -0.24766280    -1.77132176
 h     -3.11148788    -1.27713402    -0.30402295
 h     -3.04836409     0.35939985     0.00670691
 h     -0.16004985     1.26846504     1.73389156
          17

 c      1.30397311    -0.50978390     0.08392801
 c      0.05184912    -1.03666730     0.28278939
 c     -1.01151736    -0.00100668    -0.09866094
 c     -0.96168183     1.03620314     0.97596776
 c     -0.42555365     1.25485038    -0.42977736
 c      0.94173463     0.84339929    -0.57747727
 h     -0.31257917    -1.77663692     0.96793991
 h     -1.88169889     1.48184940     1.15256629
 h     -0.61569650     2.29687254    -0.96530604
 h      1.72158780     1.26728599    -1.14525612
 o      2.47937784    -1.15647787     0.39458557
 h      3.13530364    -0.61926562    -0.18469411
 c     -2.52610160    -0.41293376    -0.67141165
 h     -2.70167821    -0.21830468    -1.77961457
 h     -3.14661853    -1.25366662    -0.31647008
 h     -3.01391466     0.33071064     0.03969239
 h     -0.10525064     1.25493916     1.68779415
          17

 c      1.32006088    -0.52259815     0.06057853
 c      0.05132073    -1.02647178     0.28618568
 c     -1.02276393     0.03471643    -0.09362228
 c     -0.98377300     1.04666456     0.97377365
 c     -0.41597899     1.24632725    -0.44006635
 c      0.92894757     0.83910433    -0.56057767
 h     -0.28128872    -1.74540872     0.89648891
 h     -1.89809144     1.45510831     1.16306100
 h     -0.65419444     2.30597865    -0.94138293
 h      1.71622818     1.29827570    -1.12820769
 o      2.49142746    -1.16842922     0.39909424
 h      3.13484635    -0.63027405    -0.14177215
 c     -2.52337148    -0.43211354    -0.66466781
 h     -2.67821746    -0.18934243    -1.77513746
 h     -3.16927959    -1.23831619    -0.32997863
 h     -2.98340784     0.30154679     0.05647164
 h     -0.06303718     1.23215528     1.63901650
          17

 c      1.33428034    -0.53460118     0.03664410
 c      0.05094877    -1.01241578     0.28788125
 c     -1.03628461     0.06512057    -0.08769134
 c     -1.00300626     1.05643620     0.97279471
 c     -0.40464059     1.24156933    -0.45313686
 c      0.91900003     0.83257934    -0.54305177
 h     -0.25910226    -1.74731282     0.84466564
 h     -1.93713331     1.44561139     1.18099495
 h     -0.69434804     2.28912284    -0.91231852
 h      1.71421002     1.34043617    -1.11270376
 o      2.50293270    -1.17873651     0.40242824
 h      3.13603797    -0.65128904    -0.09040712
 c     -2.51995654    -0.44846812    -0.65719462
 h     -2.65166791    -0.16224468    -1.75579729
 h     -3.18134513    -1.23687987    -0.34281429
 h     -2.96043697     0.27462037     0.05821553
 h     -0.03948338     1.20147588     1.58839168
          17

 c      1.34607883    -0.54570497     0.01257721
 c      0.05128034    -0.99355324     0.28711027
 c     -1.05181110     0.08908432    -0.08088310
 c     -1.01945549     1.06558807     0.97320056
 c     -0.39240743     1.24081000    -0.46874610
 c      0.91330969     0.82442534    -0.52580518
 h     -0.25145072    -1.79412976     0.82077495
 h     -1.99249164     1.45220422     1.20560069
 h     -0.73325490     2.24878791    -0.88067405
 h      1.70955406     1.38878148    -1.09349902
 o      2.51313218    -1.18789273     0.40500142
 h      3.14970073    -0.67380465    -0.03904502
 c     -2.51550947    -0.46165618    -0.64936611
 h     -2.62363509    -0.13819320    -1.72270161
 h     -3.18413515    -1.25271381    -0.35400085
 h     -2.94877497     0.25322324     0.04794468
 h     -0.03738136     1.16510102     1.53893190
          17

 c      1.35520872    -0.55575005    -0.01122350
 c      0.05182835    -0.97144895     0.28483688
 c     -1.06897204     0.10606583    -0.07331632
 c     -1.03420821     1.07440667     0.97512316
 c     -0.38009657     1.24349561    -0.48638708
 c      0.91295551     0.81533163    -0.50960313
 h     -0.25244266    -1.87022020     0.81321112
 h     -2.04984657     1.47005582     1.23381021
 h     -0.76930582     2.19261636    -0.85081954
 h      1.69825396     1.43815788    -1.06657262
 o      2.52123888    -1.19643368     0.40718593
 h      3.18592104    -0.68900989     0.00496343
 c     -2.50983008    -0.47175624    -0.64128037
 h     -2.59587652    -0.11779647    -1.68028351
 h     -3.17717396    -1.28556928    -0.36369700
 h     -2.95190317     0.24048443     0.02980442
 h     -0.05559284     1.12576583     1.49540004
          17

 c      1.36170345    -0.56454950    -0.03441320
 c      0.05181281    -0.94872595     0.28239947
 c     -1.08728463     0.11607077    -0.06519876
 c     -1.04862940     1.08311227     0.97848858
 c     -0.36827712     1.24821669    -0.50525947
 c      0.91847118     0.80601087    -0.49499424
 h     -0.25344332    -1.94896567     0.80651875
 h     -2.09577217     1.49424727     1.26219458
 h     -0.80345260     2.13428661    -0.82901554
 h      1.67920806     1.48427512    -1.02978213
 o      2.52702735    -1.20447395     0.40894462
 h      3.24475482    -0.69520892     0.04114152
 c     -2.50293414    -0.47916921    -0.63268254
 h     -2.57006974    -0.10087790    -1.63608284
 h     -3.15822005    -1.33169802    -0.37295384
 h     -2.97226251     0.23810930     0.00771575
 h     -0.08870734     1.08629311     1.46379735
          17

 c      1.36577929    -0.57194026    -0.05668367
 c      0.05074314    -0.92744752     0.28057164
 c     -1.10619205     0.11951965    -0.05677583
 c     -1.06396697     1.09179016     0.98295419
 c     -0.35713504     1.25299458    -0.52436951
 c      0.92979422     0.79715584    -0.48230567
 h     -0.24943871    -2.01097783     0.79221629
 h     -2.12167848     1.52115846     1.28810041
 h     -0.83973735     2.09113866    -0.82224565
 h      1.65411803     1.52425515    -0.98279189
 o      2.53102211    -1.21163249     0.40987878
 h      3.31375454    -0.69895993     0.07498665
 c     -2.49505654    -0.48437976    -0.62300928
 h     -2.54752479    -0.08661233    -1.59938853
 h     -3.12449595    -1.38515327    -0.38308096
 h     -3.01025807     0.24497234    -0.01613038
 h     -0.12766580     1.04903000     1.45060592
          17

 c      1.36773795    -0.57781231    -0.07775117
 c      0.04841887    -0.90891265     0.27963191
 c     -1.12510938     0.11710621    -0.04827114
 c     -1.08108996     1.10044079     0.98802125
 c     -0.34672789     1.25616964    -0.54283807
 c      0.94634006     0.78937526    -0.47166048
 h     -0.23867127    -2.04592294     0.76769441
 h     -2.12388230     1.54851144     1.30983448
 h     -0.88179698     2.07510338    -0.83489341
 h      1.62705344     1.55702290    -0.92680112
 o      2.53396902    -1.21746952     0.40962377
 h      3.37697182    -0.70800295     0.11157212
 c     -2.48662889    -0.48770855    -0.61166755
 h     -2.52890980    -0.07441895    -1.57806409
 h     -3.07406086    -1.43945887    -0.39508030
 h     -3.06355059     0.25670089    -0.04176556
 h     -0.16287007     1.01537995     1.46115407
          17

 c      1.36790716    -0.58211650    -0.09735174
 c      0.04481812    -0.89389688     0.27958588
 c     -1.14344619     0.10970308    -0.03984657
 c     -1.10009123     1.10898308     0.99327384
 c     -0.33751496     1.25724452    -0.56019005
 c      0.96714323     0.78311202    -0.46300657
 h     -0.22114366    -2.04937333     0.73340994
 h     -2.10305082     1.57531318     1.32659337
 h     -0.92669495     2.08396826    -0.86582277
 h      1.60382094     1.58359571    -0.86417625
 o      2.53637972    -1.22176903     0.40802586
 h      3.42251413    -0.72662859     0.15268652
 c     -2.47822400    -0.48919613    -0.59845603
 h     -2.51414705    -0.06530326    -1.57482491
 h     -3.00656621    -1.48893377    -0.40936930
 h     -3.12730959     0.26691795    -0.07044904
 h     -0.18964882     0.98602331     1.49705339
          17

 c      1.36661636    -0.58485718    -0.11524146
 c      0.04003612    -0.88280446     0.28027531
 c     -1.16060922     0.09831443    -0.03159138
 c     -1.12004596     1.11716413     0.99854087
 c     -0.33033869     1.25660524    -0.57627963
 c      0.99101435     0.77860558    -0.45617028
 h     -0.19785064    -2.02082745     0.69148580
 h     -2.06422977     1.60216128     1.33857427
 h     -0.96531626     2.10544396    -0.90976626
 h      1.59093450     1.60691918    -0.79781301
 o      2.53842282    -1.22455259     0.40510411
 h      3.44431569    -0.75536628     0.19742773
 c     -2.47046304    -0.48868290    -0.58377532
 h     -2.50255479    -0.06219467    -1.58616616
 h     -2.92337642    -1.52945515    -0.42576295
 h     -3.19535340     0.26925285    -0.10320817
 h     -0.21123718     0.96181453     1.55459843
          17

 c      1.36418804    -0.58608021    -0.13119609
 c      0.03427580    -0.87564671     0.28139088
 c     -1.17601048     0.08404124    -0.02352292
 c     -1.13926940     1.12448406     1.00380730
 c     -0.32590588     1.25474164    -0.59104240
 c      1.01671845     0.77596435    -0.45094411
 h     -0.17067415    -1.96386385     0.64550253
 h     -2.01707026     1.63186204     1.34729956
 h     -0.98849108     2.12693432    -0.96070818
 h      1.59396815     1.63058951    -0.73017916
 o      2.53992347    -1.22603319     0.40098240
 h      3.44207930    -0.79165900     0.24327588
 c     -2.46392411    -0.48602005    -0.56846900
 h     -2.49311666    -0.06863160    -1.60489531
 h     -2.82733000    -1.55874818    -0.44361106
 h     -3.26144808     0.25881335    -0.14000954
 h     -0.23550110     0.94412223     1.62602695
          17

 c      1.36093461    -0.58586657    -0.14501207
 c      0.02787286    -0.87182107     0.28242014
 c     -1.18908571     0.06803866    -0.01560093
 c     -1.15588027     1.13024961     1.00902475
 c     -0.32449075     1.25192076    -0.60437731
 c      1.04316796     0.77533857    -0.44716788
 h     -0.14270952    -1.88871093     0.60113463
 h     -1.97448443     1.66953576     1.35556462
 h     -0.99054515     2.13983393    -1.01365095
 h      1.61568338     1.65649388    -0.66246366
 o      2.54032045    -1.22659816     0.39584156
 h      3.42191126    -0.83008581     0.28684256
 c     -2.45908137    -0.48125478    -0.55352662
 h     -2.48472196    -0.08711685    -1.62354601
 h     -2.72235216    -1.57634859    -0.46199572
 h     -3.32026520     0.23276232    -0.17965136
 h     -0.26956796     0.93424614     1.70244848
          17

 c      1.35715550    -0.58432839    -0.15651058
 c      0.02132727    -0.86971668     0.28256575
 c     -1.19932157     0.05146067    -0.00775566
 c     -1.16847234     1.13385179     1.01411724
 c     -0.32593545     1.24821287    -0.61613762
 c      1.06954595     0.77705427    -0.44473974
 h     -0.11866727    -1.81690257     0.56720614
 h     -1.94744088     1.72028231     1.36575946
 h     -0.96950733     2.13949643    -1.06491806
 h      1.65504524     1.68296914    -0.59464043
 o      2.53861561    -1.22679670     0.38986825
 h      3.39717410    -0.86254416     0.32468971
 c     -2.45626474    -0.47471180    -0.53987283
 h     -2.47632919    -0.11832461    -1.63642522
 h     -2.61299186    -1.58328225    -0.47992502
 h     -3.36800668     0.19036318    -0.21999053
 h     -0.31711870     0.93277476     1.77609521
          17

 c      1.35312795    -0.58159269    -0.16555256
 c      0.01523012    -0.86673689     0.28081547
 c     -1.20629367     0.03540136     0.00007131
 c     -1.17670391     1.13523434     1.01918854
 c     -0.32974246     1.24356357    -0.62613440
 c      1.09529533     0.78155330    -0.44354989
 h     -0.10402873    -1.78104123     0.55506503
 h     -1.93825917     1.78421128     1.37690911
 h     -0.92645536     2.12446619    -1.11212653
 h      1.70788991     1.70529544    -0.52645144
 o      2.53360746    -1.22721543     0.38317658
 h      3.38499286    -0.88030327     0.35464939
 c     -2.45560432    -0.46700473    -0.52826417
 h     -2.46706516    -0.16110135    -1.64030112
 h     -2.50400817    -1.58145679    -0.49647021
 h     -3.40292740     0.13288102    -0.25822486
 h     -0.37824049     0.93934604     1.84127405
          17

 c      1.34909137    -0.57776269    -0.17206661
 c      0.00994092    -0.86125063     0.27655537
 c     -1.20972473     0.02085776     0.00788777
 c     -1.18124715     1.13507489     1.02454008
 c     -0.33516026     1.23780883    -0.63411205
 c      1.12002980     0.78918260    -0.44341602
 h     -0.10119635    -1.80185214     0.57168763
 h     -1.94057522     1.85437017     1.38422608
 h     -0.86513828     2.09629766    -1.15440657
 h      1.76860083     1.71799857    -0.45830955
 o      2.52470347    -1.22815963     0.37576252
 h      3.39370218    -0.87923779     0.37670368
 c     -2.45694417    -0.45901285    -0.51923849
 h     -2.45628498    -0.21280644    -1.63450999
 h     -2.40009586    -1.57295108    -0.51081901
 h     -3.42589802     0.06344438    -0.29114615
 h     -0.45017953     0.95272355     1.89470796
          17

 c      1.34523100    -0.57288281    -0.17606675
 c      0.00538795    -0.85479631     0.27024779
 c     -1.20954921     0.00871132     0.01562913
 c     -1.18317608     1.13442704     1.03038417
 c     -0.34125207     1.23064029    -0.63969435
 c      1.14345080     0.80000635    -0.44406972
 h     -0.10701460    -1.86220803     0.61190016
 h     -1.94582832     1.92065024     1.38208561
 h     -0.79177407     2.05988126    -1.19297038
 h      1.83163457     1.71697298    -0.39149018
 o      2.51249129    -1.22946983     0.36758932
 h      3.41401794    -0.86285323     0.39174815
 c     -2.45975718    -0.45179766    -0.51307965
 h     -2.44361120    -0.26976364    -1.62091901
 h     -2.30572684    -1.55961837    -0.52224261
 h     -3.44084215    -0.01333603    -0.31542296
 h     -0.52813798     0.97100587     1.93577641
          17

 c      1.34166654    -0.56694459    -0.17763268
 c      0.00140247    -0.85019208     0.26293317
 c     -1.20593752    -0.00031216     0.02316065
 c     -1.18350701     1.13429266     1.03661015
 c     -0.34699516     1.22160403    -0.64235167
 c      1.16529517     0.81373021    -0.44517442
 h     -0.11663165    -1.92928286     0.66407827
 h     -1.94792673     1.97434533     1.36650604
 h     -0.71423436     2.02321761    -1.23152155
 h      1.89242069     1.70047039    -0.32782773
 o      2.49812209    -1.23076837     0.35867636
 h      3.42873009    -0.83825984     0.40011767
 c     -2.46315899    -0.44642100    -0.50979237
 h     -2.42896664    -0.32779696    -1.60370311
 h     -2.22498668    -1.54322847    -0.53003970
 h     -3.45428863    -0.09233887    -0.32802513
 h     -0.60600638     0.99187228     1.96663482
          17

 c      1.33844835    -0.55991489    -0.17687976
 c     -0.00202991    -0.84934710     0.25552040
 c     -1.19926141    -0.00568851     0.03029937
 c     -1.18304940     1.13542430     1.04277640
 c     -0.35148078     1.21031398    -0.64152383
 c      1.18530812     0.82972470    -0.44635806
 h     -0.12658795    -1.98024921     0.71828637
 h     -1.94398645     2.00987015     1.33561170
 h     -0.63979876     1.99469124    -1.27497222
 h      1.94778534     1.66923987    -0.26929516
 o      2.48254415    -1.23173449     0.34908107
 h      3.42464734    -0.81160205     0.40174153
 c     -2.46615239    -0.44370022    -0.50911505
 h     -2.41261643    -0.38284392    -1.58857395
 h     -2.16121373    -1.52582236    -0.53353770
 h     -3.47285951    -0.16952263    -0.32684915
 h     -0.67733841     1.01291973     1.99183497
          17

 c      1.33555716    -0.55176104    -0.17394497
 c     -0.00479237    -0.85311208     0.24864401
 c     -1.19001401    -0.00712532     0.03683795
 c     -1.18234159     1.13827712     1.04828348
 c     -0.35413211     1.19689449    -0.63697337
 c      1.20322967     0.84709927    -0.44724978
 h     -0.13488960    -2.00406177     0.76788657
 h     -1.93361229     2.02471981     1.28921781
 h     -0.57263486     1.97772617    -1.32546184
 h      1.99614913     1.62627356    -0.21759931
 o      2.46629489    -1.23217993     0.33885935
 h      3.39576265    -0.78672684     0.39669435
 c     -2.46804928    -0.44403375    -0.51060757
 h     -2.39522610    -0.43152223    -1.58111154
 h     -2.11661394    -1.50989908    -0.53214727
 h     -3.49906450    -0.24311121    -0.31140053
 h     -0.73676485     1.03210847     2.01677140
          17

 c      1.33289767    -0.54247724    -0.16898347
 c     -0.00672609    -0.86168023     0.24274134
 c     -1.17871984    -0.00457894     0.04256566
 c     -1.18157725     1.14298882     1.05264042
 c     -0.35468678     1.18218596    -0.62905943
 c      1.21878129     0.86480660    -0.44751754
 h     -0.14041680    -1.99673252     0.80861033
 h     -1.91834099     2.01923348     1.22842734
 h     -0.51395113     1.96819544    -1.37918351
 h      2.03757709     1.57630949    -0.17385507
 o      2.44953649    -1.23205054     0.32804829
 h      3.34270555    -0.76511812     0.38546986
 c     -2.46872587    -0.44743689    -0.51380962
 h     -2.37793002    -0.47140935    -1.58456325
 h     -2.09201784    -1.49828234    -0.52545032
 h     -3.52899260    -0.31304116    -0.28314807
 h     -0.78135656     1.04818239     2.04497008
          17

 c      1.33028444    -0.53211422    -0.16216756
 c     -0.00769867    -0.87482146     0.23811084
 c     -1.16586676     0.00173745     0.04728466
 c     -1.18056903     1.14934911     1.05565823
 c     -0.35298708     1.16740112    -0.61856258
 c      1.23166557     0.88177108    -0.44689792
 h     -0.14255285    -1.95842789     0.83783154
 h     -1.90164099     1.99678348     1.15540341
 h     -0.46427979     1.95818649    -1.42834920
 h      2.07353602     1.52503010    -0.13844171
 o      2.43207436    -1.23145281     0.31666004
 h      3.27260548    -0.74547744     0.36911624
 c     -2.46846582    -0.45372991    -0.51838472
 h     -2.36231630    -0.50097041    -1.59844410
 h     -2.08685064    -1.49372496    -0.51329683
 h     -3.55457648    -0.37927733    -0.24520182
 h     -0.81103347     1.06087403     2.07597887
          17

 c      1.32742990    -0.52080292    -0.15368904
 c     -0.00764076    -0.89190273     0.23489734
 c     -1.15187142     0.01135133     0.05082303
 c     -1.17879110     1.15678735     1.05743829
 c     -0.34886621     1.15367563    -0.60631119
 c      1.24161156     0.89702321    -0.44519982
 h     -0.14110357    -1.89298121     0.85468732
 h     -1.88918874     1.96410235     1.07304229
 h     -0.42465771     1.94095703    -1.46542088
 h      2.10615051     1.47797524    -0.11115296
 o      2.41336854    -1.23070666     0.30468446
 h      3.19916964    -0.72293388     0.34926970
 c     -2.46761862    -0.46268946    -0.52414895
 h     -2.35022120    -0.51940049    -1.61900143
 h     -2.09929084    -1.49840003    -0.49589289
 h     -3.56782325    -0.44079164    -0.20147635
 h     -0.82781015     1.07083944     2.10571478
          17

 c      1.32394149    -0.50876244    -0.14376264
 c     -0.00653932    -0.91173958     0.23297243
 c     -1.13707094     0.02353738     0.05304858
 c     -1.17553912     1.16449088     1.05823373
 c     -0.34215696     1.14187646    -0.59297714
 c      1.24846158     0.90981106    -0.44227638
 h     -0.13651922    -1.80945209     0.86146475
 h     -1.88822809     1.93027922     0.98425778
 h     -0.39641210     1.91289330    -1.48537691
 h      2.13700847     1.43946263    -0.09166331
 o      2.39278202    -1.23028281     0.29211563
 h      3.13902001    -0.69017303     0.32782212
 c     -2.46637990    -0.47410426    -0.53099174
 h     -2.34339630    -0.52660646    -1.64101857
 h     -2.12655458    -1.51337174    -0.47387155
 h     -3.56354554    -0.49559920    -0.15584853
 h     -0.83462020     1.07942399     2.12871169
          17

 c      1.31935456    -0.49628545    -0.13262552
 c     -0.00438781    -0.93235599     0.23167978
 c     -1.12173569     0.03734126     0.05388280
 c     -1.17030070     1.17180201     1.05829369
 c     -0.33272488     1.13258879    -0.57903554
 c      1.25224665     0.91965099    -0.43799050
 h     -0.13043297    -1.72500484     0.86664413
 h     -1.90418008     1.90257456     0.89150033
 h     -0.38072496     1.87345888    -1.48610530
 h      2.16611402     1.41201534    -0.08001400
 o      2.37024858    -1.23040497     0.27900107
 h      3.10111340    -0.64398652     0.30616443
 c     -2.46472960    -0.48779177    -0.53877929
 h     -2.34322454    -0.52325320    -1.65961414
 h     -2.16523346    -1.53813449    -0.44836624
 h     -3.54015326    -0.54120780    -0.11156639
 h     -0.83438769     1.08831873     2.14037047
          17

 c      1.31321838    -0.48370354    -0.12052815
 c     -0.00114581    -0.95106386     0.22965739
 c     -1.10609556     0.05164097     0.05331105
 c     -1.16320735     1.17866976     1.05763777
 c     -0.32048806     1.12613512    -0.56475790
 c      1.25318950     0.92631008    -0.43220711
 h     -0.12596681    -1.66445960     0.88714675
 h     -1.93585046     1.88150785     0.79796142
 h     -0.37840924     1.82486257    -1.46841871
 h      2.19169415     1.39649798    -0.07674333
 o      2.34664805    -1.23066851     0.26545073
 h      3.08024566    -0.59153222     0.28491187
 c     -2.46244496    -0.50360770    -0.54730163
 h     -2.35058322    -0.51071452    -1.67136505
 h     -2.21157892    -1.57045730    -0.42108821
 h     -3.49953354    -0.57504902    -0.07082958
 h     -0.82943445     1.09917107     2.13833560
          17

 c      1.30521198    -0.47134131    -0.10772508
 c      0.00310317    -0.96576726     0.22564995
 c     -1.09037206     0.06526019     0.05138680
 c     -1.15505278     1.18557069     1.05584757
 c     -0.30543265     1.12257242    -0.55016479
 c      1.25163675     0.92975604    -0.42481726
 h     -0.12577753    -1.64585532     0.93895137
 h     -1.97527268     1.86182705     0.70923284
 h     -0.38987294     1.77206530    -1.43646645
 h      2.21091988     1.39265939    -0.08260767
 o      2.32324021    -1.23033397     0.25159042
 h      3.06514292    -0.54570793     0.26440292
 c     -2.45913712    -0.52143478    -0.55626980
 h     -2.36583590    -0.49087110    -1.67483532
 h     -2.26168142    -1.60679807    -0.39433397
 h     -3.44665088    -0.59480146    -0.03441400
 h     -0.82114769     1.11327949     2.12308686
          17

 c      1.29522275    -0.45947966    -0.09446930
 c      0.00784743    -0.97657958     0.22022282
 c     -1.07478903     0.07708726     0.04822709
 c     -1.14684104     1.19302201     1.05212033
 c     -0.28762364     1.12168657    -0.53495580
 c      1.24796985     0.93011741    -0.41577260
 h     -0.12850756    -1.66228044     1.01685650
 h     -2.01276276     1.83800962     0.63237556
 h     -0.41527795     1.72278082    -1.39827089
 h      2.22095053     1.39964689    -0.09817436
 o      2.30105291    -1.22882084     0.23753275
 h      3.04752052    -0.51722305     0.24498130
 c     -2.45430881    -0.54114791    -0.56534375
 h     -2.38890048    -0.46578702    -1.67073633
 h     -2.31164258    -1.64320855    -0.37082125
 h     -3.38882502    -0.59860638    -0.00139785
 h     -0.80988328     1.13145632     2.09797187
          17

 c      1.28334409    -0.44836479    -0.08099080
 c      0.01228325    -0.98486788     0.21535809
 c     -1.05954474     0.08614434     0.04400197
 c     -1.13940876     1.20129011     1.04550991
 c     -0.26720204     1.12307909    -0.51858017
 c      1.24253615     0.92766994    -0.40511189
 h     -0.13022110    -1.69342264     1.09904901
 h     -2.04100409     1.80742232     0.57360650
 h     -0.45482658     1.68616552    -1.36458544
 h      2.21971888     1.41629541    -0.12356466
 o      2.28073539    -1.22587872     0.22337477
 h      3.02414632    -0.51173723     0.22693848
 c     -2.44746719    -0.56258622    -0.57416014
 h     -2.41936920    -0.43732738    -1.66170345
 h     -2.35786897    -1.67624168    -0.35333381
 h     -3.33417833    -0.58514145     0.03060738
 h     -0.79511124     1.15405990     2.06859869
          17

 c      1.26982794    -0.43824753    -0.06747161
 c      0.01566195    -0.99168542     0.21280049
 c     -1.04477663     0.09162274     0.03891277
 c     -1.13329482     1.21037296     1.03518776
 c     -0.24445255     1.12647713    -0.50067319
 c      1.23562591     0.92283347    -0.39297175
 h     -0.12798621    -1.72387422     1.16644092
 h     -2.05603733     1.77032046     0.53699694
 h     -0.50832376     1.66879764    -1.34353724
 h      2.20632619     1.44124346    -0.15836852
 o      2.26258978    -1.22157870     0.20920146
 h      2.99622312    -0.52985492     0.21042630
 c     -2.43831635    -0.58554572    -0.58232236
 h     -2.45665815    -0.40685986    -1.65143240
 h     -2.39746758    -1.70347207    -0.34428639
 h     -3.28891562    -0.55364052     0.06410636
 h     -0.77590400     1.18113730     2.04121528
          17

 c      1.25505013    -0.42941178    -0.05403553
 c      0.01740497    -0.99752965     0.21358055
 c     -1.03054493     0.09292222     0.03315547
 c     -1.12868846     1.22006284     1.02071710
 c     -0.22004333     1.13206733    -0.48161487
 c      1.22750223     0.91616059    -0.37957896
 h     -0.12061624    -1.74580137     1.20820234
 h     -2.05700529     1.72900150     0.52415863
 h     -0.57298021     1.67040384    -1.33395034
 h      2.18113035     1.47296233    -0.20166123
 o      2.24656623    -1.21630960     0.19508822
 h      2.96926378    -0.56710550     0.19540170
 c     -2.42696202    -0.60973600    -0.58937630
 h     -2.50006872    -0.37528075    -1.64303400
 h     -2.42854122    -1.72365261    -0.34531368
 h     -3.25449856    -0.50429679     0.09943561
 h     -0.75183308     1.21257142     2.02007829
          17

 c      1.23950112    -0.42217541    -0.04075105
 c      0.01710536    -1.00257692     0.21820209
 c     -1.01683826     0.08970434     0.02688185
 c     -1.12535137     1.22999294     1.00227444
 c     -0.19521868     1.14037008    -0.46243284
 c      1.21846184     0.90831232    -0.36522935
 h     -0.10812638    -1.75607064     1.21951197
 h     -2.04621457     1.68730445     0.53409029
 h     -0.64184990     1.68494747    -1.32646301
 h      2.14558601     1.50972779    -0.25207933
 o      2.23222374    -1.21077992     0.18110374
 h      2.95336586    -0.61393141     0.18158705
 c     -2.41394905    -0.63464036    -0.59487943
 h     -2.54857666    -0.34351840    -1.63720330
 h     -2.45025111    -1.73685054    -0.35693825
 h     -3.22717763    -0.43928546     0.13345027
 h     -0.72387415     1.24806899     2.00523319
          17

 c      1.22378440    -0.41686203    -0.02764435
 c      0.01453212    -1.00684277     0.22682410
 c     -1.00360558     0.08193583     0.02018186
 c     -1.12253730     1.23965934     0.98066495
 c     -0.17165523     1.15180123    -0.44416064
 c      1.20888984     0.90002551    -0.35026372
 h     -0.09131719    -1.75426914     1.19938719
 h     -2.02995699     1.65051780     0.56286807
 h     -0.70583396     1.70551463    -1.31110523
 h      2.10189007     1.54953908    -0.30791604
 o      2.21887307    -1.20584003     0.16731271
 h      2.96062450    -0.65865666     0.16848064
 c     -2.40007036    -0.65936678    -0.59857286
 h     -2.60038784    -0.31319720    -1.63159423
 h     -2.46270981    -1.74476527    -0.37838374
 h     -3.20058971    -0.36350902     0.16076250
 h     -0.69453006     1.28696786     1.99269197
          17

 c      1.20858353    -0.41374548    -0.01472202
 c      0.00965173    -1.01020262     0.23928957
 c     -0.99081807     0.06989296     0.01309739
 c     -1.11900502     1.24845191     0.95709394
 c     -0.15115261     1.16643561    -0.42745301
 c      1.19927617     0.89207303    -0.33504564
 h     -0.07167282    -1.74239443     1.15031562
 h     -2.01916760     1.62506949     0.60379810
 h     -0.75676427     1.72721287    -1.28193677
 h      2.05253597     1.58999979    -0.36720138
 o      2.20617871    -1.20199326     0.15377765
 h      2.99570277    -0.69548172     0.15545571
 c     -2.38610824    -0.68265530    -0.60047634
 h     -2.65270968    -0.28678656    -1.62212558
 h     -2.46680882    -1.75094273    -0.40766126
 h     -3.16901235    -0.28408392     0.17626834
 h     -0.66695699     1.32809050     1.97687642
          17

 c      1.19457591    -0.41298395    -0.00199583
 c      0.00265626    -1.01227369     0.25499311
 c     -0.97854411     0.05412381     0.00564866
 c     -1.11335957     1.25579676     0.93275687
 c     -0.13537372     1.18401799    -0.41257969
 c      1.19017675     0.88521152    -0.31994171
 h     -0.05142999    -1.72622389     1.07976399
 h     -2.02658403     1.61675642     0.64960202
 h     -0.78890771     1.74745916    -1.23735222
 h      1.99998554     1.62828256    -0.42774930
 o      2.19468797    -1.19915815     0.14055803
 h      3.04815777    -0.72840346     0.14190936
 c     -2.37266213    -0.70309143    -0.60080990
 h     -2.70207894    -0.26703003    -1.60514250
 h     -2.46399084    -1.76018104    -0.44204865
 h     -3.12915389    -0.20895458     0.17687398
 h     -0.64376624     1.36981834     1.95325572
          17

 c      1.18234140    -0.41456359     0.01050303
 c     -0.00603347    -1.01216787     0.27265143
 c     -0.96700346     0.03538170    -0.00215400
 c     -1.10491149     1.26146398     0.90840108
 c     -0.12562642     1.20403483    -0.39952900
 c      1.18211516     0.88011164    -0.30530250
 h     -0.03349558    -1.71829818     1.00280551
 h     -2.05765325     1.62710765     0.69634128
 h     -0.79928945     1.76554736    -1.17915464
 h      1.94662125     1.66132742    -0.48720573
 o      2.18541893    -1.19710369     0.12770319
 h      3.09977974    -0.76416214     0.12741738
 c     -2.36009353    -0.71946336    -0.59984071
 h     -2.74501378    -0.25612362    -1.57897185
 h     -2.45589344    -1.77656081    -0.47884736
 h     -3.08043842    -0.14546849     0.16202033
 h     -0.62619949     1.41032930     1.91982910
          17

 c      1.17233549    -0.41825328     0.02272158
 c     -0.01585065    -1.00842592     0.29041586
 c     -0.95658322     0.01455542    -0.01032958
 c     -1.09430139     1.26573934     0.88428460
 c     -0.12264679     1.22574176    -0.38805912
 c      1.17545233     0.87727650    -0.29143898
 h     -0.02063743    -1.73897777     0.94075407
 h     -2.10387116     1.65156477     0.74388355
 h     -0.78802158     1.78258417    -1.11217688
 h      1.89492175     1.68630718    -0.54317967
 o      2.17919002    -1.19581715     0.11524481
 h      3.13560362    -0.80606489     0.11181489
 c     -2.34853663    -0.73112443    -0.59777918
 h     -2.77861510    -0.25510497    -1.54452030
 h     -2.44391018    -1.80081150    -0.51594286
 h     -3.02471529    -0.09934689     0.13366828
 h     -0.61390772     1.44788661     1.87749342
          17

 c      1.16493285    -0.42357750     0.03458678
 c     -0.02622247    -1.00013917     0.30716397
 c     -0.94783438    -0.00736407    -0.01897115
 c     -1.08297230     1.26918135     0.86054035
 c     -0.12640780     1.24812959    -0.37766801
 c      1.17029058     0.87697129    -0.27859178
 h     -0.01423808    -1.80375595     0.90603970
 h     -2.14928561     1.68254121     0.79210421
 h     -0.75922735     1.80211938    -1.04476744
 h      1.84762283     1.70120197    -0.59349948
 o      2.17637615    -1.19550657     0.10319657
 h      3.14773600    -0.85360624     0.09515249
 c     -2.33790231    -0.73817963    -0.59477577
 h     -2.80101711    -0.26354655    -1.50531897
 h     -2.42895436    -1.82921180    -0.55174143
 h     -2.96600035    -0.07383765     0.09630282
 h     -0.60520018     1.48109457     1.82975333
          17

 c      1.16047454    -0.42984384     0.04601093
 c     -0.03655574    -0.98873666     0.32369356
 c     -0.94145205    -0.02929183    -0.02828681
 c     -1.07232271     1.27230633     0.83740069
 c     -0.13603942     1.26987089    -0.36756114
 c      1.16646769     0.87918606    -0.26690053
 h     -0.01475463    -1.90247673     0.88843441
 h     -2.18035800     1.71320965     0.83895839
 h     -0.72191801     1.83112512    -0.98932086
 h      1.80768044     1.70522430    -0.63651866
 o      2.17688322    -1.19650186     0.09156010
 h      3.13552925    -0.90371362     0.07758649
 c     -2.32784240    -0.74141776    -0.59098934
 h     -2.81172921    -0.27950045    -1.46729659
 h     -2.41159566    -1.85523235    -0.58473113
 h     -2.91042780    -0.06880751     0.05710817
 h     -0.59751650     1.50902638     1.78201839
          17

 c      1.15924380    -0.43625541     0.05690905
 c     -0.04616990    -0.97713495     0.34142624
 c     -0.93819567    -0.05012225    -0.03859136
 c     -1.06338422     1.27549182     0.81523183
 c     -0.15009457     1.28945101    -0.35687099
 c      1.16363723     0.88364015    -0.25638498
 h     -0.02262229    -2.00848895     0.87062040
 h     -2.18932745     1.73879901     0.88124890
 h     -0.68771423     1.87899222    -0.95992056
 h      1.77804823     1.69893926    -0.67135295
 o      2.18008735    -1.19919004     0.08033477
 h      3.10634135    -0.95145888     0.05923477
 c     -2.31772249    -0.74209617    -0.58667038
 h     -2.81174885    -0.29976051    -1.43804486
 h     -2.39232045    -1.87241477    -0.61325980
 h     -2.86623067    -0.08001387     0.02591289
 h     -0.58807106     1.53111478     1.74034858
          17

 c      1.16140398    -0.44203125     0.06721684
 c     -0.05439749    -0.96779471     0.36113092
 c     -0.93873421    -0.06891060    -0.05024034
 c     -1.05681620     1.27903787     0.79457675
 c     -0.16735593     1.30583140    -0.34537963
 c      1.16139269     0.88981855    -0.24694160
 h     -0.03783076    -2.09966465     0.84304487
 h     -2.17346881     1.75641463     0.91574501
 h     -0.66264261     1.95044912    -0.96397896
 h      1.76135697     1.68408510    -0.69793633
 o      2.18474642    -1.20398151     0.06953368
 h      3.07694302    -0.99048588     0.03994239
 c     -2.30674146    -0.74161349    -0.58218768
 h     -2.80305282    -0.32063854    -1.42500514
 h     -2.37162748    -1.87652771    -0.63569578
 h     -2.84275897    -0.09992732     0.01366733
 h     -0.57471246     1.54673028     1.70961441
          17

 c      1.16694949    -0.44645613     0.07690225
 c     -0.06074186    -0.96213192     0.38290639
 c     -0.94346359    -0.08509111    -0.06351738
 c     -1.05292135     1.28325290     0.77622171
 c     -0.18736041     1.31917671    -0.33410580
 c      1.15937261     0.89704795    -0.23836222
 h     -0.05976158    -2.16335340     0.80337057
 h     -2.13398400     1.76468008     0.93978039
 h     -0.64203829     2.03764854    -0.99537487
 h      1.75952981     1.66310437    -0.71683913
 o      2.18927944    -1.21122828     0.05919756
 h      3.06940246    -1.01461177     0.01906652
 c     -2.29433662    -0.74093711    -0.57788877
 h     -2.78730383    -0.33922793    -1.43253233
 h     -2.34994091    -1.86659679    -0.65076371
 h     -2.84707988    -0.12216079     0.02793799
 h     -0.55670708     1.55466217     1.69179296
          17

 c      1.17566970    -0.44888416     0.08597700
 c     -0.06500504    -0.96064700     0.40640646
 c     -0.95236168    -0.09859846    -0.07850177
 c     -1.05161496     1.28843705     0.76115851
 c     -0.20982220     1.33049254    -0.32479155
 c      1.15731198     0.90462468    -0.23038470
 h     -0.08739032    -2.19359248     0.75283109
 h     -2.07591903     1.76383780     0.95164226
 h     -0.61785608     2.12469019    -1.04032379
 h      1.77333214     1.63842365    -0.72887490
 o      2.19289219    -1.22102775     0.04936310
 h      3.09373954    -1.02149889    -0.00404854
 c     -2.28070380    -0.74001334    -0.57383783
 h     -2.76465211    -0.35442208    -1.45941446
 h     -2.32748096    -1.84523814    -0.65785554
 h     -2.87921374    -0.14716992     0.06734144
 h     -0.53490342     1.55302714     1.68554119
          17

 c      1.18713964    -0.44877970     0.09451139
 c     -0.06731437    -0.96313529     0.43094871
 c     -0.96493530    -0.10979185    -0.09496612
 c     -1.05234563     1.29471249     0.75038229
 c     -0.23403737     1.34078521    -0.31907512
 c      1.15506266     0.91195793    -0.22277184
 h     -0.11944516    -2.18866195     0.69429093
 h     -2.00932926     1.75655162     0.95116304
 h     -0.58591220     2.19737721    -1.08646435
 h      1.80191142     1.61168809    -0.73459813
 o      2.19632121    -1.23313004     0.03999158
 h      3.13634010    -1.01431179    -0.02897853
 c     -2.26686678    -0.73788518    -0.56980384
 h     -2.73396089    -0.36682595    -1.49911043
 h     -2.30422412    -1.81842879    -0.65719930
 h     -2.93132292    -0.18137049     0.12152201
 h     -0.51121280     1.53983657     1.68725659
          17

 c      1.20076776    -0.44582151     0.10264139
 c     -0.06803013    -0.96882604     0.45557300
 c     -0.98026389    -0.11922019    -0.11235727
 c     -1.05397701     1.30180172     0.74461609
 c     -0.25890350     1.35071376    -0.31815482
 c      1.15260693     0.91865625    -0.21538532
 h     -0.15451065    -2.15065915     0.63166035
 h     -1.95091014     1.74910984     0.94054880
 h     -0.54626981     2.24682765    -1.12570898
 h      1.84255548     1.58338330    -0.73391750
 o      2.20084667    -1.24710587     0.03097739
 h      3.17521037    -0.99848941    -0.05433483
 c     -2.25421579    -0.73345012    -0.56555320
 h     -2.69421289    -0.37779833    -1.54261535
 h     -2.27995646    -1.79427751    -0.64979274
 h     -2.99211782    -0.23066167     0.17721839
 h     -0.48795472     1.51379634     1.69264642
          17

 c      1.21588137    -0.43999440     0.11055745
 c     -0.06759419    -0.97637944     0.47912277
 c     -0.99710589    -0.12736968    -0.12987448
 c     -1.05491633     1.30901592     0.74414963
 c     -0.28319099     1.36059555    -0.32274178
 c      1.15005992     0.92452048    -0.20820886
 h     -0.19128360    -2.08722539     0.56974928
 h     -1.92207728     1.75098204     0.92431409
 h     -0.50137093     2.26872502    -1.15351084
 h      1.89093633     1.55312349    -0.72610549
 o      2.20730601    -1.26248366     0.02221417
 h      3.19509287    -0.97884354    -0.07871576
 c     -2.24407568    -0.72610867    -0.56105777
 h     -2.64564663    -0.38856959    -1.58156313
 h     -2.25432473    -1.78024037    -0.63707420
 h     -3.05125697    -0.29674337     0.22346530
 h     -0.46746799     1.47479678     1.69789953
          17

 c      1.23180819    -0.43160833     0.11847766
 c     -0.06636433    -0.98372514     0.50039135
 c     -1.01403017    -0.13451393    -0.14660005
 c     -1.05408792     1.31578353     0.74897660
 c     -0.30578015     1.37047460    -0.33304640
 c      1.14764403     0.92947348    -0.20131300
 h     -0.22935052    -2.01500214     0.51366728
 h     -1.93672082     1.76885935     0.90634880
 h     -0.45473858     2.26202145    -1.16790040
 h      1.94186329     1.52039462    -0.71025010
 o      2.21593341    -1.27877371     0.01363417
 h      3.18980779    -0.95886350    -0.10121512
 c     -2.23755215    -0.71608874    -0.55649744
 h     -2.59002909    -0.39985256    -1.60996885
 h     -2.22689630    -1.77948227    -0.62050172
 h     -3.10105943    -0.37744345     0.25309572
 h     -0.45186030     1.42397671     1.70035456
          17

 c      1.24792934    -0.42125103     0.12661454
 c     -0.06445154    -0.98806917     0.51837629
 c     -1.02955765    -0.14067581    -0.16163064
 c     -1.05206650     1.32232508     0.75894997
 c     -0.32580402     1.38013602    -0.34871124
 c      1.14563357     0.93348692    -0.19479794
 h     -0.27049061    -1.96069707     0.46695870
 h     -1.98731079     1.79920418     0.88698868
 h     -0.41038885     2.22857190    -1.16938286
 h      1.99026428     1.48526593    -0.68585172
 o      2.22646413    -1.29548796     0.00522541
 h      3.16075621    -0.94057510    -0.12161242
 c     -2.23549970    -0.70444407    -0.55216120
 h     -2.53041675    -0.41180969    -1.62479553
 h     -2.19736467    -1.78918787    -0.60138986
 h     -3.13662594    -0.46822741     0.26230825
 h     -0.44263884     1.36355793     1.69896551
          17

 c      1.26370231    -0.40969717     0.13514426
 c     -0.06176386    -0.98702396     0.53250705
 c     -1.04232449    -0.14565516    -0.17418532
 c     -1.05046155     1.32939692     0.77348965
 c     -0.34272115     1.38902256    -0.36867126
 c      1.14428855     0.93654185    -0.18874790
 h     -0.31796599    -1.94838797     0.42989655
 h     -2.05217165     1.83165423     0.86547372
 h     -0.37248137     2.17401612    -1.16196545
 h      2.03205166     1.44876697    -0.65323225
 o      2.23818979    -1.31220981    -0.00295039
 h      3.11643201    -0.92393746    -0.14063516
 c     -2.23846136    -0.69271524    -0.54832112
 h     -2.47077087    -0.42415840    -1.62604862
 h     -2.16582406    -1.80259051    -0.58108966
 h     -3.15563575    -0.56343471     0.24998363
 h     -0.44026794     1.29655446     1.69463153
          17

 c      1.27865994    -0.39780209     0.14419095
 c     -0.05849336    -0.98053470     0.54245315
 c     -1.05125723    -0.14911444    -0.18367746
 c     -1.05061588     1.33763294     0.79137536
 c     -0.35631769     1.39607082    -0.39101575
 c      1.14379626     0.93862301    -0.18320763
 h     -0.37077801    -1.97679032     0.40227609
 h     -2.11155645     1.85717086     0.84282150
 h     -0.34474010     2.10960220    -1.15529102
 h      2.06471105     1.41293179    -0.61365704
 o      2.25000862    -1.32869557    -0.01073849
 h      3.07205801    -0.90590064    -0.16030939
 c     -2.24655755    -0.68246704    -0.54513514
 h     -2.41551030    -0.43631476    -1.61673851
 h     -2.13286426    -1.81260104    -0.56119826
 h     -3.15837271    -0.65705174     0.21737500
 h     -0.44397755     1.22629716     1.69002978
          17

 c      1.29239254    -0.38641104     0.15382977
 c     -0.05530423    -0.97047689     0.54785042
 c     -1.05572370    -0.15072124    -0.18974157
 c     -1.05320795     1.34735161     0.81100814
 c     -0.36665879     1.39968865    -0.41305065
 c      1.14422831     0.93972661    -0.17817606
 h     -0.42156286    -2.02346193     0.38644567
 h     -2.15324412     1.87067554     0.82154321
 h     -0.32944721     2.05251111    -1.16589000
 h      2.08758063     1.38061881    -0.56921881
 o      2.26075389    -1.34486234    -0.01791780
 h      3.04463240    -0.88127752    -0.18362901
 c     -2.25934490    -0.67493745    -0.54264403
 h     -2.36893297    -0.44755522    -1.60251941
 h     -2.09943212    -1.81426552    -0.54355904
 h     -3.14827661    -0.74337660     0.16834775
 h     -0.45221474     1.15593426     1.68855220
          17

 c      1.30454378    -0.37630476     0.16409435
 c     -0.05287052    -0.95874478     0.54844319
 c     -1.05562252    -0.15025979    -0.19222826
 c     -1.05837798     1.35861692     0.83085795
 c     -0.37398981     1.39840941    -0.43209315
 c      1.14551486     0.93986966    -0.17361288
 h     -0.46214290    -2.06679347     0.38507271
 h     -2.17135821     1.87022881     0.80453047
 h     -0.32692262     2.01841168    -1.21040723
 h      2.10183632     1.35519583    -0.52254798
 o      2.26991780    -1.36046413    -0.02433899
 h      3.04130510    -0.84838064    -0.21243101
 c     -2.27570559    -0.67084686    -0.54090566
 h     -2.33452507    -0.45722556    -1.59044304
 h     -2.06655489    -1.80553329    -0.53006866
 h     -3.13289675    -0.81789969     0.10996257
 h     -0.46373938     1.08835413     1.69260852
          17

 c      1.31483513    -0.36816388     0.17497116
 c     -0.05157785    -0.94657422     0.54421673
 c     -1.05137119    -0.14765374    -0.19118519
 c     -1.06585747     1.37127553     0.84979616
 c     -0.37853584     1.39208996    -0.44704059
 c      1.14745468     0.93909756    -0.16946056
 h     -0.48705380    -2.09378173     0.39922067
 h     -2.16462710     1.85603563     0.79436983
 h     -0.33690745     2.00771816    -1.28900539
 h      2.11007544     1.34010178    -0.47636612
 o      2.27793545    -1.37480907    -0.03004881
 h      3.05441224    -0.81371110    -0.24538790
 c     -2.29387625    -0.67030938    -0.54020743
 h     -2.31441904    -0.46499373    -1.58658433
 h     -2.03507372    -1.78706619    -0.52240825
 h     -3.12428759    -0.87851567     0.05247131
 h     -0.47860114     1.02651758     1.70230446
          17

 c      1.32308302    -0.36254218     0.18638738
 c     -0.05151224    -0.93470428     0.53538176
 c     -1.04378415    -0.14291107    -0.18683317
 c     -1.07500338     1.38493806     0.86715779
 c     -0.38043602     1.38182778    -0.45861685
 c      1.14978430     0.93749332    -0.16567645
 h     -0.49355366    -2.09808369     0.42843830
 h     -2.13602305     1.83017717     0.79296973
 h     -0.35928304     2.00688016    -1.38301330
 h      2.11535651     1.33827321    -0.43295645
 o      2.28556138    -1.38703360    -0.03521035
 h      3.07098655    -0.78756384    -0.27918907
 c     -2.31181322    -0.67287514    -0.54109004
 h     -2.30932970    -0.47100522    -1.59356625
 h     -2.00553654    -1.76167786    -0.52181596
 h     -3.13614194    -0.92607682     0.00671202
 h     -0.49810113     0.97372603     1.71556862
          17

 c      1.32918982    -0.35983911     0.19820196
 c     -0.05250848    -0.92358979     0.52233408
 c     -1.03389650    -0.13604191    -0.17954453
 c     -1.08474092     1.39895210     0.88260973
 c     -0.37988218     1.36879261    -0.46796684
 c      1.15229746     0.93518972    -0.16225757
 h     -0.48091213    -2.07748695     0.47127780
 h     -2.09404418     1.79703335     0.80119421
 h     -0.39288597     2.00230503    -1.47116122
 h      2.11981847     1.35149266    -0.39371796
 o      2.29331725    -1.39648545    -0.03996277
 h      3.08145751    -0.77785450    -0.31072533
 c     -2.32799482    -0.67783128    -0.54396970
 h     -2.31889058    -0.47576709    -1.60979766
 h     -1.97827837    -1.73368161    -0.52894160
 h     -3.17582183    -0.96229716    -0.02160785
 h     -0.52381938     0.93335334     1.72950316
          17

 c      1.33313131    -0.36027470     0.21019994
 c     -0.05417012    -0.91347163     0.50563176
 c     -1.02281672    -0.12700573    -0.16981900
 c     -1.09344982     1.41240691     0.89600824
 c     -0.37717233     1.35374221    -0.47582283
 c      1.15495131     0.93237873    -0.15924052
 h     -0.45014891    -2.03308304     0.52561904
 h     -2.05482812     1.76384669     0.81843189
 h     -0.43532458     1.98613642    -1.53894973
 h      2.12351972     1.37984348    -0.35900869
 o      2.30138600    -1.40284222    -0.04436104
 h      3.08140756    -0.78815706    -0.33805307
 c     -2.34204658    -0.68459957    -0.54878865
 h     -2.34198016    -0.47981827    -1.63078551
 h     -1.95360805    -1.70819459    -0.54379758
 h     -3.23808416    -0.98651518    -0.03509237
 h     -0.55652586     0.90812758     1.74180299
          17

 c      1.33495368    -0.36387750     0.22208876
 c     -0.05585515    -0.90430085     0.48596677
 c     -1.01164471    -0.11570830    -0.15825081
 c     -1.09914558     1.42429654     0.90727960
 c     -0.37267437     1.33711716    -0.48249303
 c      1.15788340     0.92930650    -0.15667751
 h     -0.40432603    -1.97016409     0.58900036
 h     -2.04055299     1.73956195     0.84266890
 h     -0.48361862     1.95513481    -1.57850822
 h      2.12428658     1.42153091    -0.32835616
 o      2.30964768    -1.40610230    -0.04835795
 h      3.07103807    -0.81776186    -0.36069282
 c     -2.35444231    -0.69281359    -0.55518290
 h     -2.37688045    -0.48343851    -1.65116321
 h     -1.93200569    -1.69020825    -0.56583179
 h     -3.30913834    -0.99609545    -0.04080323
 h     -0.59546408     0.89940154     1.75167229
          17

 c      1.33478760    -0.37048188     0.23349342
 c     -0.05667399    -0.89557357     0.46408074
 c     -1.00142636    -0.10205085    -0.14548207
 c     -1.10063491     1.43401915     0.91624387
 c     -0.36677873     1.31919361    -0.48803603
 c      1.16132918     0.92624248    -0.15460575
 h     -0.34897530    -1.90010898     0.65950123
 h     -2.06606197     1.72969562     0.87190227
 h     -0.53467944     1.90884303    -1.58643372
 h      2.11869099     1.47319533    -0.30087836
 o      2.31767382    -1.40658178    -0.05177489
 h      3.05519156    -0.86162261    -0.38007956
 c     -2.36580860    -0.70219509    -0.56278728
 h     -2.42137987    -0.48653514    -1.66629625
 h     -1.91434768    -1.68329361    -0.59408708
 h     -3.37486186    -0.98913557    -0.04511872
 h     -0.63801889     0.90660190     1.76035304
          17

 c      1.33287903    -0.37973638     0.24395018
 c     -0.05560906    -0.88635002     0.44061160
 c     -0.99311357    -0.08600219    -0.13214248
 c     -1.09882227     1.44177561     0.92251667
 c     -0.35985473     1.30015725    -0.49236145
 c      1.16549755     0.92343391    -0.15302990
 h     -0.29139341    -1.84003381     0.73736905
 h     -2.12325079     1.73204697     0.90519456
 h     -0.58557594     1.84872451    -1.56263848
 h      2.10347723     1.53059669    -0.27565459
 o      2.32470235    -1.40490251    -0.05426111
 h      3.04363507    -0.91044418    -0.40016615
 c     -2.37655286    -0.71252983    -0.57132259
 h     -2.47291272    -0.48866216    -1.67320436
 h     -1.90214325    -1.68841653    -0.62733165
 h     -3.42489876    -0.96567452    -0.05190308
 h     -0.67992611     0.92709215     1.77122443
          17

 c      1.32962449    -0.39111991     0.25290545
 c     -0.05186438    -0.87599724     0.41609708
 c     -0.98752995    -0.06765117    -0.11878146
 c     -1.09593334     1.44818505     0.92569111
 c     -0.35220529     1.28011670    -0.49521344
 c      1.17046848     0.92106782    -0.15192193
 h     -0.23745467    -1.80396206     0.82474763
 h     -2.18925423     1.74059279     0.94133735
 h     -0.63388589     1.77819875    -1.51064153
 h      2.07667148     1.58940422    -0.25191960
 o      2.32981447    -1.40181518    -0.05534183
 h      3.04825120    -0.95345105    -0.42663972
 c     -2.38680600    -0.72369006    -0.58056258
 h     -2.52874796    -0.48908018    -1.67094056
 h     -1.89748849    -1.70370596    -0.66408658
 h     -3.45311175    -0.92743211    -0.06270642
 h     -0.71635329     0.95696377     1.78888535
          17

 c      1.32557980    -0.40397135     0.25974000
 c     -0.04519129    -0.86525260     0.39141204
 c     -0.98533407    -0.04724384    -0.10579635
 c     -1.09389571     1.45369717     0.92560048
 c     -0.34398799     1.25907952    -0.49603792
 c      1.17614115     0.91924918    -0.15123346
 h     -0.18884266    -1.79009438     0.91995988
 h     -2.24396937     1.75064305     0.97798746
 h     -0.67854104     1.70332347    -1.43924135
 h      2.03810297     1.64587868    -0.22911207
 o      2.33253734    -1.39777348    -0.05470955
 h      3.07375450    -0.98517514    -0.46239409
 c     -2.39647352    -0.73559451    -0.59030615
 h     -2.58620170    -0.48682185    -1.66060471
 h     -1.90256349    -1.72540354    -0.70261491
 h     -3.45709579    -0.87726358    -0.07723150
 h     -0.74355158     0.99282434     1.81677190
          17

 c      1.32141149    -0.41755497     0.26383081
 c     -0.03579525    -0.85585889     0.36797592
 c     -0.98695760    -0.02524478    -0.09336158
 c     -1.09376110     1.45837005     0.92250996
 c     -0.33507609     1.23692851    -0.49382694
 c      1.18222683     0.91799274    -0.15091405
 h     -0.14514178    -1.78430589     1.01406929
 h     -2.27564882     1.75982041     1.01219825
 h     -0.72141940     1.63346813    -1.36449297
 h      1.98944261     1.69737184    -0.20683148
 o      2.33328739    -1.39274414    -0.05251374
 h      3.11119441    -1.00847115    -0.50317035
 c     -2.40527393    -0.74812284    -0.60039241
 h     -2.64283549    -0.48079382    -1.64502520
 h     -1.91895143    -1.74929797    -0.74100107
 h     -3.43804419    -0.81874680    -0.09347353
 h     -0.76003961     1.03343596     1.85434278
          17

 c      1.31782381    -0.43114446     0.26462280
 c     -0.02416447    -0.84931022     0.34724837
 c     -0.99253962    -0.00241790    -0.08138959
 c     -1.09584924     1.46194496     0.91713840
 c     -0.32498525     1.21356944    -0.48733005
 c      1.18828191     0.91722053    -0.15092541
 h     -0.10646427    -1.77373093     1.09600254
 h     -2.27926732     1.76731963     1.04099687
 h     -0.76818584     1.57983340    -1.30736777
 h      1.93389484     1.74260744    -0.18476001
 o      2.33293024    -1.38655734    -0.04918722
 h      3.14537087    -1.02879173    -0.54055841
 c     -2.41272889    -0.76104938    -0.61076276
 h     -2.69657929    -0.46995930    -1.62803217
 h     -1.94718384    -1.77189014    -0.77733116
 h     -3.40113266    -0.75576250    -0.10754067
 h     -0.76646581     1.07961390     1.89633848
          17

 c      1.31550178    -0.44409067     0.26167658
 c     -0.01104450    -0.84635970     0.33030643
 c     -1.00192043     0.02015725    -0.06956501
 c     -1.10000739     1.46404284     0.91045863
 c     -0.31328781     1.18942617    -0.47612128
 c      1.19378033     0.91677058    -0.15124180
 h     -0.07349566    -1.75193718     1.15746800
 h     -2.25450572     1.77333419     1.06168539
 h     -0.82342348     1.54952488    -1.28114218
 h      1.87562496     1.78167766    -0.16259505
 o      2.33218777    -1.37920072    -0.04511683
 h      3.16438502    -1.04927206    -0.56736532
 c     -2.41817114    -0.77403068    -0.62154135
 h     -2.74570940    -0.45362826    -1.61330658
 h     -1.98660602    -1.79109641    -0.80991390
 h     -3.35559588    -0.69178898    -0.11358505
 h     -0.76452897     1.13258443     1.93495963
          17

 c      1.31506446    -0.45585280     0.25468467
 c      0.00261904    -0.84716216     0.31781384
 c     -1.01470801     0.04119167    -0.05745576
 c     -1.10573700     1.46430758     0.90341786
 c     -0.30033347     1.16578240    -0.46147910
 c      1.19821201     0.91643228    -0.15184012
 h     -0.04694189    -1.71756256     1.19384586
 h     -2.20526755     1.77898930     1.07211471
 h     -0.88220025     1.54068883    -1.28037978
 h      1.81897906     1.81562396    -0.14002488
 o      2.33146115    -1.37083627    -0.04051522
 h      3.16242768    -1.07028818    -0.57970544
 c     -2.42094509    -0.78662541    -0.63302287
 h     -2.78869227    -0.43180621    -1.60312767
 h     -2.03544555    -1.80662455    -0.83749140
 h     -3.31247970    -0.62908468    -0.10491170
 h     -0.75600458     1.19255015     1.96283236
          17

 c      1.31700193    -0.46600738     0.24346753
 c      0.01582262    -0.85149732     0.31012071
 c     -1.03036165     0.05939082    -0.04465198
 c     -1.11214203     1.46241568     0.89671218
 c     -0.28708297     1.14431110    -0.44551951
 c      1.20117098     0.91601634    -0.15269427
 h     -0.02733576    -1.67242339     1.20365015
 h     -2.14078818     1.78681346     1.07115008
 h     -0.93234779     1.54640397    -1.28991061
 h      1.76768667     1.84561298    -0.11676321
 o      2.33084771    -1.36174125    -0.03540697
 h      3.13949598    -1.09030778    -0.57724056
 c     -2.42088563    -0.79825816    -0.64543432
 h     -2.82402996    -0.40542247    -1.59766407
 h     -2.09102968    -1.82005921    -0.85940156
 h     -3.27890275    -0.56895031    -0.07729134
 h     -0.74229971     1.25830931     1.97484770
          17

 c      1.32158837    -0.47424513     0.22796706
 c      0.02767330    -0.85887315     0.30729678
 c     -1.04824281     0.07366441    -0.03086991
 c     -1.11780219     1.45798516     0.89065613
 c     -0.27443898     1.12643454    -0.43002257
 c      1.20240813     0.91542888    -0.15377361
 h     -0.01508544    -1.62084778     1.18848770
 h     -2.07726492     1.80165711     1.05928806
 h     -0.96299742     1.56033837    -1.29742300
 h      1.72432068     1.87201982    -0.09264477
 o      2.33013554    -1.35227973    -0.02960324
 h      3.10156496    -1.10634497    -0.56362328
 c     -2.41864867    -0.80811546    -0.65860848
 h     -2.85027655    -0.37623661    -1.59524121
 h     -2.15023613    -1.83438433    -0.87559468
 h     -3.25354464    -0.51364668    -0.03254947
 h     -0.72437030     1.32756688     1.96876785
          17

 c      1.32878406    -0.48036133     0.20825162
 c      0.03753276    -0.86848776     0.30902988
 c     -1.06763079     0.08326604    -0.01600062
 c     -1.12096553     1.45053171     0.88519267
 c     -0.26303464     1.11306855    -0.41613957
 c      1.20183851     0.91469730    -0.15503767
 h     -0.01059320    -1.57023414     1.15418352
 h     -2.03562902     1.83086103     1.03855163
 h     -0.96778733     1.57833340    -1.29620622
 h      1.69023771     1.89397004    -0.06774834
 o      2.32877238    -1.34290268    -0.02265569
 h      3.06130112    -1.11409168    -0.54730937
 c     -2.41537029    -0.81522460    -0.67196047
 h     -2.86625579    -0.34642323    -1.59333422
 h     -2.21019696    -1.85253414    -0.88636878
 h     -3.22949428    -0.46738515     0.02186336
 h     -0.70274702     1.39742360     1.94522980
          17

 c      1.33815429    -0.48423583     0.18453948
 c      0.04510501    -0.87910019     0.31441128
 c     -1.08772706     0.08783189    -0.00011847
 c     -1.12062461     1.43977985     0.88011687
 c     -0.25332622     1.10461095    -0.40452319
 c      1.19951149     0.91392844    -0.15642995
 h     -0.01438268    -1.53230402     1.11284906
 h     -2.02892785     1.88026623     1.01028807
 h     -0.94414876     1.59793747    -1.28348583
 h      1.66591990     1.90962187    -0.04246987
 o      2.32605904    -1.33410765    -0.01395947
 h      3.03535568    -1.10889187    -0.54001941
 c     -2.41205303    -0.81880525    -0.68475926
 h     -2.87136095    -0.31802354    -1.58967372
 h     -2.26885268    -1.87529341    -0.89191137
 h     -3.20037498    -0.43483197     0.07675376
 h     -0.67752383     1.46487297     1.90757627
          17

 c      1.34884623    -0.48580179     0.15722763
 c      0.05044331    -0.88904090     0.32188682
 c     -1.10767530     0.08733486     0.01653590
 c     -1.11761883     1.42623692     0.87528140
 c     -0.24566878     1.10101263    -0.39546636
 c      1.19556840     0.91323113    -0.15787529
 h     -0.02715063    -1.52266310     1.08278451
 h     -2.04933681     1.94701606     0.97335688
 h     -0.89228625     1.61787493    -1.25899850
 h      1.65141567     1.91694219    -0.01748688
 o      2.32188427    -1.32626273    -0.00326477
 h      3.03303933    -1.08899767    -0.54861991
 c     -2.40928894    -0.81856496    -0.69633908
 h     -2.86580034    -0.29245808    -1.58303559
 h     -2.32485353    -1.90006813    -0.89205972
 h     -3.16327018    -0.41933935     0.12429433
 h     -0.64834725     1.52735027     1.86147790
          17

 c      1.35967268    -0.48501689     0.12688933
 c      0.05382201    -0.89686260     0.33002886
 c     -1.12661051     0.08201039     0.03358839
 c     -1.11388600     1.41109826     0.87047966
 c     -0.24029020     1.10186048    -0.38893838
 c      1.19020663     0.91265174    -0.15928024
 h     -0.04912512    -1.55321008     1.07884658
 h     -2.07660846     2.02007874     0.92657658
 h     -0.81503871     1.63807424    -1.22482579
 h      1.64664984     1.91448446     0.00636522
 o      2.31728702    -1.31944524     0.00886448
 h      3.04721147    -1.05830707    -0.56758974
 c     -2.40729778    -0.81471646    -0.70613522
 h     -2.85072062    -0.27018792    -1.57362466
 h     -2.37697905    -1.92171792    -0.88654664
 h     -3.11861561    -0.42228144     0.15911976
 h     -0.61466781     1.58322912     1.81380066
          17

 c      1.36931113    -0.48187158     0.09421550
 c      0.05545485    -0.90242015     0.33878390
 c     -1.14372068     0.07229108     0.05056981
 c     -1.11105436     1.39560889     0.86541508
 c     -0.23718574     1.10641018    -0.38451452
 c      1.18365679     0.91214236    -0.16053652
 h     -0.07814383    -1.61995863     1.09772187
 h     -2.09368123     2.08753841     0.87095782
 h     -0.71853067     1.66048589    -1.18643906
 h      1.65156370     1.90187866     0.02823950
 o      2.31382447    -1.31356037     0.02145282
 h      3.06316761    -1.02385958    -0.58490494
 c     -2.40603064    -0.80781403    -0.71365714
 h     -2.82817428    -0.25056063    -1.56310149
 h     -2.42372462    -1.93468371    -0.87546539
 h     -3.06936187    -0.44306679     0.17849591
 h     -0.57648848     1.63180113     1.77044646
          17

 c      1.37653302    -0.47646063     0.05993377
 c      0.05536187    -0.90673679     0.34913536
 c     -1.15829660     0.05874913     0.06696291
 c     -1.10995876     1.38076651     0.85990339
 c     -0.23603906     1.11355496    -0.38128608
 c      1.17616592     0.91156336    -0.16152843
 h     -0.10924241    -1.70520472     1.12244221
 h     -2.09121492     2.14061081     0.80914279
 h     -0.61242270     1.69041662    -1.15401212
 h      1.66612494     1.87994320     0.04739372
 o      2.31273990    -1.30849947     0.03370278
 h      3.07009940    -0.99201631    -0.59095292
 c     -2.40523014    -0.79857765    -0.71851993
 h     -2.80087399    -0.23193444    -1.55421212
 h     -2.46330259    -1.93487087    -0.85957686
 h     -3.02045781    -0.47924289     0.18255656
 h     -0.53535565     1.67251641     1.73425186
          17

 c      1.38037855    -0.46909661     0.02476210
 c      0.05353376    -0.91091917     0.36182768
 c     -1.16976832     0.04203495     0.08226242
 c     -1.11076366     1.36735989     0.85396655
 c     -0.23640406     1.12195328    -0.37807026
 c      1.16798898     0.91071753    -0.16214092
 h     -0.13712053    -1.79070334     1.13803290
 h     -2.06576611     2.17381945     0.74433573
 h     -0.50716659     1.73586315    -1.14030337
 h      1.69022606     1.85045858     0.06325116
 o      2.31469032    -1.30413894     0.04516143
 h      3.06377430    -0.96708939    -0.58105964
 c     -2.40446271    -0.78774669    -0.72057483
 h     -2.77166238    -0.21223735    -1.54986822
 h     -2.49385252    -1.92068639    -0.84037959
 h     -2.97867095    -0.52658430     0.17489028
 h     -0.49470441     1.70419719     1.70475495
          17

 c      1.38024868    -0.46039799    -0.01059051
 c      0.05007492    -0.91565704     0.37695711
 c     -1.17773813     0.02281303     0.09604221
 c     -1.11321185     1.35601593     0.84772978
 c     -0.23813361     1.13068314    -0.37426143
 c      1.15938991     0.90941471    -0.16226945
 h     -0.15793008    -1.86385087     1.13671039
 h     -2.01773336     2.18430130     0.67977494
 h     -0.40849587     1.80060878    -1.15111260
 h      1.72345817     1.81564599     0.07539779
 o      2.31974213    -1.30029721     0.05568024
 h      3.04564820    -0.95119188    -0.55507570
 c     -2.40316813    -0.77591217    -0.72006663
 h     -2.74282580    -0.18994669    -1.55177844
 h     -2.51366038    -1.89350577    -0.82005050
 h     -2.95221483    -0.57948815     0.16286613
 h     -0.45904966     1.72507523     1.67988377
          17

 c      1.37591384    -0.45129501    -0.04540825
 c      0.04521501    -0.92126932     0.39414438
 c     -1.18200868     0.00172198     0.10800725
 c     -1.11680947     1.34713823     0.84129031
 c     -0.24136286     1.13986222    -0.37044530
 c      1.15063938     0.90756298    -0.16183774
 h     -0.16942892    -1.91734007     1.11607661
 h     -1.95059948     2.17168288     0.61847116
 h     -0.31722038     1.87725105    -1.17839293
 h      1.76478344     1.77747515     0.08352221
 o      2.32739616    -1.29676104     0.06538420
 h      3.02245826    -0.94390712    -0.51721922
 c     -2.40078558    -0.76331011    -0.71758734
 h     -2.71564828    -0.16500838    -1.55935772
 h     -2.52135420    -1.85782620    -0.80130251
 h     -2.94915639    -0.63218799     0.15578648
 h     -0.43267363     1.73349686     1.65782187
          17

 c      1.36746185    -0.44293983    -0.07897263
 c      0.03927529    -0.92783271     0.41273259
 c     -1.18259905    -0.02061801     0.11800177
 c     -1.12087634     1.34075331     0.83468216
 c     -0.24604187     1.15017597    -0.36771796
 c      1.14200592     0.90524527    -0.16081581
 h     -0.17062303    -1.94769113     1.07694735
 h     -1.87142621     2.13901064     0.56272187
 h     -0.23438162     1.95241134    -1.20822165
 h      1.81223196     1.73711962     0.08733944
 o      2.33663013    -1.29338388     0.07467160
 h      3.00625300    -0.94165844    -0.47620475
 c     -2.39700211    -0.74969935    -0.71362746
 h     -2.69048711    -0.13896915    -1.56982572
 h     -2.51607839    -1.82084220    -0.78709600
 h     -2.97394565    -0.68041972     0.15937543
 h     -0.41864374     1.72862157     1.63793212
          17

 c      1.35523002    -0.43655221    -0.11059574
 c      0.03264264    -0.93522453     0.43188133
 c     -1.17973463    -0.04356805     0.12598659
 c     -1.12448170     1.33629582     0.82795469
 c     -0.25180283     1.16211516    -0.36686952
 c      1.13375331     0.90271684    -0.15922229
 h     -0.16154216    -1.95469835     1.02239384
 h     -1.79217590     2.09478046     0.51298458
 h     -0.16271576     2.01518685    -1.23018376
 h      1.86284248     1.69489361     0.08657402
 o      2.34613371    -1.29012459     0.08407958
 h      3.01155820    -0.93843672    -0.44293164
 c     -2.39198811    -0.73454488    -0.70809012
 h     -2.66717388    -0.11422946    -1.57944938
 h     -2.49755548    -1.79072724    -0.78016142
 h     -3.02420847    -0.72180032     0.17079441
 h     -0.41834844     1.71079765     1.62093415
          17

 c      1.33974700    -0.43324994    -0.13966202
 c      0.02576248    -0.94304988     0.45058082
 c     -1.17380325    -0.06644643     0.13201096
 c     -1.12643977     1.33248264     0.82131412
 c     -0.25808830     1.17576701    -0.36823598
 c      1.12613380     0.90031143    -0.15711616
 h     -0.14327820    -1.94223281     0.95777356
 h     -1.72999724     2.05434501     0.46628292
 h     -0.10536871     2.05940321    -1.23903918
 h      1.91299429     1.65068105     0.08105160
 o      2.35495575    -1.28683722     0.09382485
 h      3.04588489    -0.93037345    -0.42290215
 c     -2.38634719    -0.71748708    -0.70040646
 h     -2.64536955    -0.09305101    -1.58492675
 h     -2.46594811    -1.77333345    -0.78245728
 h     -3.09155296    -0.75474436     0.18085717
 h     -0.43133378     1.68165589     1.60886803
          17

 c      1.32167037    -0.43389905    -0.16565242
 c      0.01914161    -0.95046417     0.46763717
 c     -1.16529571    -0.08854877     0.13618654
 c     -1.12576351     1.32777472     0.81506465
 c     -0.26426326     1.19092556    -0.37183726
 c      1.11936986     0.89830376    -0.15459083
 h     -0.11815137    -1.92030300     0.89112252
 h     -1.70177047     2.03469692     0.41703782
 h     -0.06507085     2.08252208    -1.23314572
 h      1.95902674     1.60451996     0.07084926
 o      2.36305265    -1.28305212     0.10347294
 h      3.10176306    -0.92000380    -0.41083774
 c     -2.38082720    -0.69873592    -0.69002536
 h     -2.62474652    -0.07684889    -1.58420104
 h     -2.42175649    -1.76888330    -0.79477684
 h     -3.16544865    -0.77790982     0.18027378
 h     -0.45529820     1.64397222     1.60507104
          17

 c      1.30171225    -0.43901014    -0.18814968
 c      0.01332260    -0.95606492     0.48174789
 c     -1.15475481    -0.10920071     0.13866279
 c     -1.12257589     1.32159729     0.80903981
 c     -0.26969889     1.20723340    -0.37748162
 c      1.11362987     0.89679212    -0.15177413
 h     -0.08946345    -1.90635613     0.83253286
 h     -1.71255284     2.04041402     0.36415083
 h     -0.04389784     2.08450095    -1.21322746
 h      1.99791420     1.55702646     0.05640622
 o      2.37093210    -1.27819731     0.11231985
 h      3.16313541    -0.91304439    -0.39678246
 c     -2.37606313    -0.67910529    -0.67669693
 h     -2.60506633    -0.06588292    -1.57671109
 h     -2.36612810    -1.77156697    -0.81659289
 h     -3.23623927    -0.79041854     0.16314095
 h     -0.48648114     1.60122411     1.61387966
          17

 c      1.28058713    -0.44868606    -0.20684315
 c      0.00876596    -0.95840767     0.49185105
 c     -1.14275407    -0.12779782     0.13960413
 c     -1.11815642     1.31473343     0.80232341
 c     -0.27386408     1.22424786    -0.38476753
 c      1.10900898     0.89563586    -0.14882830
 h     -0.06008354    -1.91932212     0.79039206
 h     -1.75299333     2.05969424     0.31549313
 h     -0.04311887     2.06756268    -1.18217854
 h      2.02777772     1.50953340     0.03854925
 o      2.37903096    -1.27190425     0.11986377
 h      3.21573152    -0.91349782    -0.37364178
 c     -2.37244916    -0.65972652    -0.66049695
 h     -2.58619055    -0.05926222    -1.56330233
 h     -2.30134277    -1.77256616    -0.84616674
 h     -3.29626774    -0.79203250     0.12728062
 h     -0.52108155     1.55670472     1.63922015
          17

 c      1.25900169    -0.46262669    -0.22153679
 c      0.00573074    -0.95735205     0.49759518
 c     -1.12990523    -0.14380555     0.13917081
 c     -1.11386134     1.30834194     0.79401249
 c     -0.27640974     1.24137894    -0.39300423
 c      1.10551318     0.89445847    -0.14595035
 h     -0.03094581    -1.96387801     0.76624838
 h     -1.80942492     2.07700918     0.28144750
 h     -0.06287362     2.03705867    -1.14584303
 h      2.04816626     1.46399968     0.01843393
 o      2.38748462    -1.26407455     0.12591329
 h      3.25087434    -0.92239590    -0.33889910
 c     -2.37010814    -0.64169872    -0.64176829
 h     -2.56802070    -0.05518373    -1.54590863
 h     -2.23087701    -1.76374421    -0.88092513
 h     -3.34015312    -0.78318265     0.07361003
 h     -0.55754079     1.51245754     1.68171943
          17

 c      1.23766699    -0.48019709    -0.23214873
 c      0.00436664    -0.95449956     0.49927979
 c     -1.11685665    -0.15675227     0.13750977
 c     -1.11045557     1.30327484     0.78392442
 c     -0.27722016     1.25770599    -0.40108359
 c      1.10304258     0.89271616    -0.14337714
 h     -0.00211700    -2.02518509     0.75574165
 h     -1.87087399     2.08162902     0.26888594
 h     -0.10163080     2.00319718    -1.11460268
 h      2.06009182     1.42277175    -0.00257193
 o      2.39611264    -1.25483604     0.13053742
 h      3.26563917    -0.93823603    -0.29381646
 c     -2.36890028    -0.62585906    -0.62108627
 h     -2.55036933    -0.05135770    -1.52700009
 h     -2.15899625    -1.73975427    -0.91795774
 h     -3.36510792    -0.76500465     0.00567989
 h     -0.59750007     1.46901546     1.73640966
          17

 c      1.21731471    -0.50053787    -0.23870237
 c      0.00482660    -0.95195665     0.49740062
 c     -1.10425377    -0.16624493     0.13476371
 c     -1.10822662     1.29998643     0.77259634
 c     -0.27637808     1.27188670    -0.40745848
 c      1.10138329     0.88981627    -0.14139456
 h      0.02555273    -2.08304819     0.75386449
 h     -1.92982572     2.06797573     0.28047901
 h     -0.15623597     1.98137086    -1.10385821
 h      2.06577034     1.38824917    -0.02302939
 o      2.40439291    -1.24450377     0.13402218
 h      3.26315784    -0.95731907    -0.24279225
 c     -2.36840627    -0.61267384    -0.59926702
 h     -2.53280950    -0.04554160    -1.50882717
 h     -2.09021291    -1.69856979    -0.95447263
 h     -3.37175610    -0.73943595    -0.07048611
 h     -0.64401519     1.42631656     1.79384901
          17

 c      1.19871217    -0.52266907    -0.24132231
 c      0.00719727    -0.95134950     0.49243355
 c     -1.09267002    -0.17200085     0.13109196
 c     -1.10731477     1.29860105     0.76093189
 c     -0.27394834     1.28273841    -0.41074036
 c      1.10023941     0.88524156    -0.14033588
 h      0.05055042    -2.12301968     0.75723837
 h     -1.98121460     2.03396310     0.31583274
 h     -0.22409562     1.98469597    -1.12731219
 h      2.06798554     1.36247319    -0.04157695
 o      2.41139447    -1.23355535     0.13684055
 h      3.25365274    -0.97390327    -0.19296780
 c     -2.36786436    -0.60220312    -0.57737031
 h     -2.51460556    -0.03600869    -1.49268706
 h     -2.02879684    -1.64129339    -0.98817775
 h     -3.36542717    -0.70927422    -0.14663760
 h     -0.69904793     1.38467683     1.84374104
          17

 c      1.18266453    -0.54556707    -0.24023863
 c      0.01138240    -0.95367777     0.48483497
 c     -1.08253143    -0.17387435     0.12668883
 c     -1.10787793     1.29898420     0.74991552
 c     -0.26986297     1.29041625    -0.41092864
 c      1.09932843     0.87863052    -0.14054621
 h      0.07130199    -2.13770448     0.76387024
 h     -2.02185574     1.97998679     0.37234106
 h     -0.30461012     2.01001707    -1.18292891
 h      2.06913302     1.34669167    -0.05707769
 o      2.41588117    -1.22255536     0.13954275
 h      3.25293249    -0.98126982    -0.15257270
 c     -2.36615704    -0.59412951    -0.55659666
 h     -2.49483835    -0.02175996    -1.47856248
 h     -1.97829785    -1.57181698    -1.01765289
 h     -3.35674027    -0.67791789    -0.21343965
 h     -0.76239057     1.34500569     1.87790306
          17

 c      1.16998926    -0.56822034    -0.23579279
 c      0.01704436    -0.95943044     0.47506850
 c     -1.07405810    -0.17185801     0.12178872
 c     -1.11004840     1.30077163     0.74047303
 c     -0.26429359     1.29628004    -0.40943728
 c      1.09849618     0.86980477    -0.14232255
 h      0.08645182    -2.12502306     0.77266474
 h     -2.05078612     1.90880310     0.44546549
 h     -0.39531792     2.03983047    -1.25288228
 h      2.07029104     1.34102317    -0.06872282
 o      2.41696765    -1.21194810     0.14248075
 h      3.27232010    -0.97500478    -0.12658997
 c     -2.36210728    -0.58786046    -0.53800961
 h     -2.47273372    -0.00244998    -1.46528338
 h     -1.94102475    -1.49649673    -1.04275322
 h     -3.35846520    -0.64852146    -0.26317600
 h     -0.83181809     1.30854208     1.89147999
          17

 c      1.16146834    -0.58967100    -0.22843356
 c      0.02360857    -0.96863827     0.46359456
 c     -1.06723467    -0.16607019     0.11665562
 c     -1.11376636     1.30336706     0.73337880
 c     -0.25784095     1.30160534    -0.40780943
 c      1.09776516     0.85876876    -0.14587101
 h      0.09495238    -2.08724953     0.78334429
 h     -2.07044955     1.82582977     0.52883263
 h     -0.49015103     2.05777950    -1.31845374
 h      2.07084126     1.34437137    -0.07603778
 o      2.41490254    -1.20186997     0.14560772
 h      3.30656958    -0.95599488    -0.11355847
 c     -2.35519247    -0.58266349    -0.52221900
 h     -2.44805028     0.02181484    -1.45101667
 h     -1.91757919    -1.42368159    -1.06496262
 h     -3.37738755    -0.62301698    -0.29264215
 h     -0.90354749     1.27652118     1.88325766
          17

 c      1.15779077    -0.60905242    -0.21869080
 c      0.03031690    -0.98080672     0.45080872
 c     -1.06182190    -0.15675127     0.11156044
 c     -1.11863212     1.30598835     0.72912614
 c     -0.25132125     1.30704663    -0.40703262
 c      1.09729068     0.84569225    -0.15129755
 h      0.09615323    -2.03156965     0.79686493
 h     -2.08782661     1.73889000     0.61484161
 h     -0.58198435     2.05497477    -1.36763379
 h      2.06888602     1.35465539    -0.07882080
 o      2.41075829    -1.19225760     0.14866931
 h      3.33887943    -0.92860298    -0.10859718
 c     -2.34600732    -0.57776829    -0.50933505
 h     -2.42132665     0.05063842    -1.43379811
 h     -1.90680585    -1.36258076    -1.08733534
 h     -3.40875781    -0.60208418    -0.30311412
 h     -0.97259043     1.24988201     1.85602937
          17

 c      1.15948017    -0.62563397    -0.20712330
 c      0.03632503    -0.99478383     0.43692335
 c     -1.05741744    -0.14426652     0.10674927
 c     -1.12401705     1.30787152     0.72772965
 c     -0.24556496     1.31276654    -0.40757933
 c      1.09726497     0.83087593    -0.15861794
 h      0.08992609    -1.97149418     0.81635949
 h     -2.11285982     1.65614091     0.69622018
 h     -0.66453448     2.02833832    -1.39443400
 h      2.06217830     1.36925987    -0.07708191
 o      2.40559060    -1.18305675     0.15146421
 h      3.35414175    -0.89714362    -0.10756063
 c     -2.33581193    -0.57249240    -0.49922101
 h     -2.39387145     0.08341858    -1.41200302
 h     -1.90666118    -1.32098353    -1.11339822
 h     -3.44064591    -0.58584443    -0.29776429
 h     -1.03307032     1.22900745     1.81728989
          17

 c      1.16679994    -0.63886857    -0.19425435
 c      0.04084296    -1.00883203     0.42186406
 c     -1.05354743    -0.12909999     0.10240909
 c     -1.12957580     1.30857209     0.72860908
 c     -0.24131019     1.31863785    -0.40960516
 c      1.09782309     0.81471052    -0.16777366
 h      0.07661212    -1.92592069     0.84782128
 h     -2.15208954     1.58283490     0.76748263
 h     -0.73277839     1.97813315    -1.39670475
 h      2.04902713     1.38552549    -0.07100273
 o      2.40010050    -1.17430155     0.15391285
 h      3.34431838    -0.86447041    -0.10814124
 c     -2.32574919    -0.56643924    -0.49178864
 h     -2.36752947     0.11938504    -1.38474697
 h     -1.91581280    -1.30246749    -1.14492295
 h     -3.46153136    -0.57421652    -0.27971626
 h     -1.07889800     1.21357520     1.77944441
          17

 c      1.17965501    -0.64842219    -0.18051987
 c      0.04329502    -1.02141916     0.40546252
 c     -1.04975380    -0.11183716     0.09864295
 c     -1.13565708     1.30803916     0.73084305
 c     -0.23912877     1.32435406    -0.41307293
 c      1.09898519     0.79764257    -0.17864893
 h      0.05652159    -1.90983795     0.89734081
 h     -2.20298355     1.52046141     0.82476260
 h     -0.78297935     1.90668078    -1.37498355
 h      2.02885130     1.40115747    -0.06089439
 o      2.39464852    -1.16612449     0.15604301
 h      3.30843570    -0.83178640    -0.10960925
 c     -2.31646840    -0.55961489    -0.48715740
 h     -2.34437363     0.15764548    -1.35215346
 h     -1.93452507    -1.30506846    -1.18012217
 h     -3.46388745    -0.56691620    -0.25147812
 h     -1.10501010     1.20275761     1.75734279
          17

 c      1.19750988    -0.65416887    -0.16624692
 c      0.04339541    -1.03235380     0.38805787
 c     -1.04565161    -0.09314286     0.09546746
 c     -1.14302493     1.30637254     0.73380532
 c     -0.23934913     1.32945179    -0.41775169
 c      1.10064060     0.78015561    -0.19108629
 h      0.02980246    -1.92117233     0.96366687
 h     -2.25633998     1.46896108     0.86523493
 h     -0.81308536     1.81819100    -1.33270495
 h      2.00233628     1.41450607    -0.04715508
 o      2.38929883    -1.15878179     0.15798993
 h      3.25231603    -0.79832132    -0.11273821
 c     -2.30817350    -0.55233315    -0.48559897
 h     -2.32646925     0.19727315    -1.31543544
 h     -1.96382207    -1.32260867    -1.21415462
 h     -3.44449088    -0.56345866    -0.21491863
 h     -1.10850188     1.19599050     1.76149149
          17

 c      1.21931940    -0.65615935    -0.15165718
 c      0.04108449    -1.04254702     0.37065263
 c     -1.04094676    -0.07375986     0.09283681
 c     -1.15232348     1.30361184     0.73772163
 c     -0.24192645     1.33327925    -0.42306940
 c      1.10256528     0.76276401    -0.20490006
 h     -0.00262995    -1.94393249     1.03617479
 h     -2.30228774     1.42844355     0.88745221
 h     -0.82417234     1.71927044    -1.27793288
 h      1.97127102     1.42469690    -0.03022983
 o      2.38385151    -1.15270728     0.16001849
 h      3.18866111    -0.76061931    -0.12007283
 c     -2.30078778    -0.54500589    -0.48735854
 h     -2.31575161     0.23740348    -1.27675310
 h     -2.00401713    -1.34737370    -1.24137745
 h     -3.40396482    -0.56323575    -0.17125702
 h     -1.08897205     1.19379889     1.79099191
          17

 c      1.24348786    -0.65458707    -0.13689282
 c      0.03649303    -1.05282963     0.35432650
 c     -1.03543397    -0.05450889     0.09067551
 c     -1.16379892     1.29974102     0.74354728
 c     -0.24623138     1.33497436    -0.42784166
 c      1.10446060     0.74601508    -0.21988609
 h     -0.03885435    -1.96248046     1.10193616
 h     -2.33349231     1.39935685     0.89163558
 h     -0.82321658     1.61930478    -1.22638237
 h      1.93816285     1.43159102    -0.01059412
 o      2.37808759    -1.14849756     0.16249370
 h      3.13381311    -0.71294488    -0.13538623
 c     -2.29403392    -0.53797010    -0.49253484
 h     -2.31397105     0.27727778    -1.23882277
 h     -2.05400370    -1.37226712    -1.25735394
 h     -3.34653744    -0.56562316    -0.12087549
 h     -1.04850325     1.19756473     1.83435816
          17

 c      1.26792950    -0.64975064    -0.12206480
 c      0.02994209    -1.06346370     0.33982202
 c     -1.02898813    -0.03625981     0.08889457
 c     -1.17724787     1.29479563     0.75231783
 c     -0.25098170     1.33362982    -0.43020557
 c      1.10601041     0.73049357    -0.23582037
 h     -0.07667085    -1.96769701     1.15119608
 h     -2.34589327     1.38220299     0.87947197
 h     -0.82448380     1.52861809    -1.20191587
 h      1.90571544     1.43555468     0.01120642
 o      2.37243685    -1.14661960     0.16567051
 h      3.09738847    -0.65208391    -0.16031408
 c     -2.28746206    -0.53139123    -0.50107949
 h     -2.32264760     0.31618064    -1.20432524
 h     -2.11138523    -1.39193318    -1.25978239
 h     -3.27964614    -0.57009405    -0.06299023
 h     -0.99142954     1.20844574     1.87699970
          17

 c      1.29030935    -0.64202632    -0.10728922
 c      0.02188494    -1.07426682     0.32753658
 c     -1.02154846    -0.01987211     0.08738686
 c     -1.19206070     1.28891210     0.76466119
 c     -0.25502654     1.32884447    -0.42869989
 c      1.10694874     0.71681977    -0.25244463
 h     -0.11414094    -1.95605135     1.17822183
 h     -2.33895460     1.37735172     0.85375504
 h     -0.84080476     1.45222962    -1.22359572
 h      1.87632049     1.43709254     0.03444276
 o      2.36835187    -1.14701389     0.16944984
 h      3.07507608    -0.58353531    -0.19065678
 c     -2.28059056    -0.52521345    -0.51282394
 h     -2.34304168     0.35315628    -1.17525225
 h     -2.17292827    -1.40323995    -1.24870333
 h     -3.21207485    -0.57630881     0.00428467
 h     -0.92357129     1.22670533     1.90711075
          17

 c      1.30844596    -0.63188297    -0.09267327
 c      0.01281479    -1.08481631     0.31762810
 c     -1.01310580    -0.00610437     0.08599436
 c     -1.20725440     1.28228987     0.78067399
 c     -0.25867274     1.32091309    -0.42395106
 c      1.10711375     0.70563879    -0.26945600
 h     -0.14976809    -1.92771916     1.18060759
 h     -2.31626525     1.38501996     0.81804818
 h     -0.86801892     1.38779601    -1.28549055
 h      1.85170457     1.43649383     0.05807421
 o      2.36758794    -1.14920357     0.17348578
 h      3.05675550    -0.51897964    -0.21863642
 c     -2.27324214    -0.51914586    -0.52737642
 h     -2.37606049     0.38668206    -1.15243815
 h     -2.23506844    -1.40558223    -1.22644779
 h     -3.14987993    -0.58405354     0.08232435
 h     -0.85129786     1.25171818     1.91746053
          17

 c      1.32072474    -0.61995356    -0.07826063
 c      0.00320565    -1.09454295     0.31005464
 c     -1.00371228     0.00448220     0.08447674
 c     -1.22148733     1.27511391     0.80000001
 c     -0.26317428     1.31021516    -0.41802960
 c      1.10644975     0.69760102    -0.28652038
 h     -0.18260472    -1.88577511     1.15900300
 h     -2.28616847     1.40542839     0.77621293
 h     -0.89075154     1.33256341    -1.36406051
 h      1.83282241     1.43370588     0.08067370
 o      2.37134332    -1.15265007     0.17743348
 h      3.03599413    -0.46913606    -0.23760669
 c     -2.26581252    -0.51269905    -0.54388851
 h     -2.42195082     0.41469491    -1.13550884
 h     -2.29446982    -1.40108475    -1.19740408
 h     -3.09296409    -0.59296552     0.16895527
 h     -0.78077000     1.28227939     1.90515024
          17

 c      1.32635329    -0.60710380    -0.06398637
 c     -0.00648693    -1.10270362     0.30450342
 c     -0.99351590     0.01157332     0.08252964
 c     -1.23322391     1.26749023     0.82196689
 c     -0.26942463     1.29693123    -0.41275716
 c      1.10497586     0.69331362    -0.30329845
 h     -0.21255203    -1.83658827     1.11785180
 h     -2.26054032     1.43903271     0.73162114
 h     -0.89748062     1.28633712    -1.43829785
 h      1.81997813     1.42850295     0.10046648
 o      2.37997184    -1.15686482     0.18103246
 h      3.01164110    -0.44054450    -0.24389884
 c     -2.25908543    -0.50527097    -0.56101210
 h     -2.47990351     0.43499281    -1.12319878
 h     -2.34862016    -1.39430182    -1.16729248
 h     -3.03665008    -0.60235231     0.25728598
 h     -0.71726335     1.31695353     1.87113517
          17

 c      1.32537428    -0.59440759    -0.04968520
 c     -0.01576810    -1.10828326     0.30024204
 c     -0.98279170     0.01509390     0.07984312
 c     -1.24129434     1.25945424     0.84566823
 c     -0.27766567     1.28116539    -0.40925262
 c      1.10276036     0.69325236    -0.31946336
 h     -0.24100927    -1.79096639     1.06692339
 h     -2.24904726     1.48621798     0.68666987
 h     -0.88367003     1.25002828    -1.49544185
 h      1.81308574     1.42083416     0.11549500
 o      2.39304686    -1.16139786     0.18411083
 h      2.98635801    -0.43533150    -0.23677255
 c     -2.25378983    -0.49630117    -0.57724318
 h     -2.54792718     0.44569574    -1.11378560
 h     -2.39616953    -1.39071410    -1.14162210
 h     -2.97633434    -0.61138354     0.33819528
 h     -0.66430875     1.35440370     1.82010942
          17

 c      1.31848036    -0.58298955    -0.03515814
 c     -0.02403857    -1.11000798     0.29609561
 c     -0.97194595     0.01517466     0.07615586
 c     -1.24562122     1.25109414     0.86989571
 c     -0.28768941     1.26305781    -0.40813508
 c      1.09990760     0.69765575    -0.33470419
 h     -0.27147713    -1.76409221     1.02141038
 h     -2.25162441     1.54572477     0.64387428
 h     -0.84934830     1.22458290    -1.52892178
 h      1.81194301     1.41114648     0.12384879
 o      2.40953931    -1.16590791     0.18662303
 h      2.96565614    -0.45106702    -0.21830595
 c     -2.25038155    -0.48551219    -0.59136635
 h     -2.62304580     0.44563567    -1.10547132
 h     -2.43656958    -1.39397795    -1.12373646
 h     -2.91019341    -0.61939707     0.40356361
 h     -0.62253084     1.39378776     1.76050233
          17

 c      1.30677170    -0.57378923    -0.02026806
 c     -0.03070457    -1.10686841     0.29102441
 c     -0.96149489     0.01211632     0.07127979
 c     -1.24725497     1.24264719     0.89310153
 c     -0.29902932     1.24283601    -0.40971573
 c      1.09655146     0.70643720    -0.34871709
 h     -0.30812630    -1.76962012     0.99505500
 h     -2.25874852     1.61329169     0.60726933
 h     -0.79713085     1.21070149    -1.53626534
 h      1.81642935     1.40055331     0.12389405
 o      2.42800297    -1.17033229     0.18872231
 h      2.95771692    -0.47988274    -0.19364174
 c     -2.24909818    -0.47310471    -0.60267151
 h     -2.70171435     0.43467297    -1.09666839
 h     -2.46916765    -1.40370193    -1.11383044
 h     -2.83924442    -0.62605602     0.44785100
 h     -0.58879291     1.43522516     1.70362196
          17

 c      1.29158496    -0.56735291    -0.00502239
 c     -0.03557187    -1.09910030     0.28517212
 c     -0.95203429     0.00636090     0.06509599
 c     -1.24761789     1.23442118     0.91373075
 c     -0.31105521     1.22083653    -0.41403347
 c      1.09284259     0.71915158    -0.36119120
 h     -0.35108807    -1.80847189     0.98780719
 h     -2.25916595     1.68267638     0.58158389
 h     -0.73153598     1.20882748    -1.51863496
 h      1.82658028     1.39078721     0.11442685
 o      2.44677813    -1.17498073     0.19077266
 h      2.97245565    -0.50876853    -0.17047248
 c     -2.25005582    -0.45971467    -0.61090175
 h     -2.78031000     0.41381247    -1.08618007
 h     -2.49268450    -1.41584548    -1.10980143
 h     -2.76649605    -0.63139745     0.46835472
 h     -0.55731394     1.47985795     1.66049425
          17

 c      1.27440165    -0.56374719     0.01039822
 c     -0.03899115    -1.08829998     0.27982360
 c     -0.94420645    -0.00153703     0.05753223
 c     -1.24768902     1.22673460     0.93079362
 c     -0.32298856     1.19750262    -0.42072818
 c      1.08892556     0.73503469    -0.37180228
 h     -0.39469800    -1.86758178     0.98637570
 h     -2.24535155     1.74771567     0.57046027
 h     -0.65913303     1.21922920    -1.48213372
 h      1.84251955     1.38394706     0.09470441
 o      2.46439635    -1.18020623     0.19313007
 h      3.01663556    -0.52595378    -0.15525336
 c     -2.25326401    -0.44617863    -0.61610572
 h     -2.85554442     0.38508180    -1.07327461
 h     -2.50553484    -1.42512058    -1.10894839
 h     -2.69626773    -0.63585140     0.46518803
 h     -0.52388848     1.52856843     1.63679476
          17

 c      1.25675722    -0.56261054     0.02567706
 c     -0.04148758    -1.07648533     0.27631711
 c     -0.93866355    -0.01093395     0.04853299
 c     -1.24760657     1.21999185     0.94413654
 c     -0.33390096     1.17333408    -0.42879666
 c      1.08492378     0.75310915    -0.38021608
 h     -0.43180869    -1.93067230     0.97704034
 h     -2.21438406     1.80352585     0.57561885
 h     -0.58864789     1.24239505    -1.44039843
 h      1.86422969     1.38206733     0.06430420
 o      2.48015917    -1.18576589     0.19578676
 h      3.08599501    -0.53141328    -0.14764287
 c     -2.25859316    -0.43329409    -0.61856476
 h     -2.92475324     0.35122912    -1.05767076
 h     -2.50645726    -1.42721952    -1.10919954
 h     -2.63382091    -0.64035679     0.44164558
 h     -0.48985609     1.57988647     1.63045038
          17

 c      1.24011089    -0.56329637     0.04044187
 c     -0.04345971    -1.06543445     0.27548720
 c     -0.93602813    -0.02112442     0.03804121
 c     -1.24683818     1.21467171     0.95418161
 c     -0.34282888     1.14877704    -0.43655595
 c      1.08095403     0.77232146    -0.38610288
 h     -0.45723349    -1.98539001     0.95205377
 h     -2.16718086     1.84694285     0.59684966
 h     -0.52953275     1.28004416    -1.41481290
 h      1.89119151     1.38663611     0.02286673
 o      2.49418085    -1.19088058     0.19841931
 h      3.16575662    -0.53558573    -0.14163306
 c     -2.26575433    -0.42166517    -0.61882018
 h     -2.98602869     0.31540837    -1.03949458
 h     -2.49491925    -1.41989196    -1.10960802
 h     -2.58509193    -0.64662336     0.40499377
 h     -0.46093586     1.62960100     1.63480896
          17

 c      1.22572217    -0.56504525     0.05434982
 c     -0.04512935    -1.05653935     0.27769748
 c     -0.93685722    -0.03140831     0.02601955
 c     -1.24457620     1.21114318     0.96153540
 c     -0.34909673     1.12419854    -0.44259533
 c      1.07714850     0.79167873    -0.38917522
 h     -0.46818500    -2.02411196     0.90898264
 h     -2.10796978     1.87695407     0.63215790
 h     -0.48776327     1.33533266    -1.42317259
 h      1.92197268     1.39820600    -0.03008966
 o      2.50683748    -1.19487433     0.20073827
 h      3.23992853    -0.54856511    -0.13150494
 c     -2.27431628    -0.41161652    -0.61770205
 h     -3.03831195     0.28090468    -1.01924244
 h     -2.47123817    -1.40319729    -1.11046992
 h     -2.55615777    -0.65743383     0.36685753
 h     -0.44303681     1.67243851     1.64324324
          17

 c      1.21457406    -0.56713163     0.06714530
 c     -0.04657525    -1.05079049     0.28297415
 c     -0.94160892    -0.04121301     0.01252247
 c     -1.23995575     1.20946336     0.96679376
 c     -0.35250140     1.10024592    -0.44732496
 c      1.07365644     0.81035251    -0.38925438
 h     -0.46375481    -2.04301341     0.84881061
 h     -2.04427888     1.89542583     0.67783189
 h     -0.46320303     1.40872106    -1.46137473
 h      1.95393305     1.41622213    -0.09504945
 o      2.51838053    -1.19745179     0.20263465
 h      3.29722350    -0.57509235    -0.11442487
 c     -2.28378598    -0.40317879    -0.61614785
 h     -3.08137829     0.25088515    -0.99771838
 h     -2.43652692    -1.37938538    -1.11331624
 h     -2.55198562    -0.67643310     0.34088308
 h     -0.43958190     1.70375887     1.65136151
          17

 c      1.20734940    -0.56894725     0.07867938
 c     -0.04775814    -1.04870154     0.29106472
 c     -0.95059043    -0.05019607    -0.00223030
 c     -1.23211666     1.20927138     0.97046700
 c     -0.35306559     1.07814294    -0.45258513
 c      1.07064199     0.82772161    -0.38633325
 h     -0.44466097    -2.04182218     0.77489027
 h     -1.98668333     1.90770303     0.72875722
 h     -0.45272292     1.49419295    -1.50793355
 h      1.98328617     1.43910895    -0.17204008
 o      2.52883709    -1.19864692     0.20415317
 h      3.33198161    -0.61496341    -0.09014317
 c     -2.29377190    -0.39622595    -0.61464953
 h     -3.11570843     0.22814358    -0.97596635
 h     -2.39253149    -1.35244868    -1.12073532
 h     -2.57443864    -0.70648994     0.33574841
 h     -0.45084540     1.72035032     1.65725320
          17

 c      1.20443979    -0.57002464     0.08890548
 c     -0.04850579    -1.05014539     0.30142585
 c     -0.96387493    -0.05823455    -0.01783432
 c     -1.22037281     1.20986893     0.97287579
 c     -0.35085445     1.05932736    -0.46002754
 c      1.06829373     0.84335147    -0.38059325
 h     -0.41353852    -2.02492207     0.69278110
 h     -1.94665624     1.92145303     0.77959212
 h     -0.45333926     1.58248348    -1.54295173
 h      2.00562536     1.46457486    -0.26015162
 o      2.53797036    -1.19874309     0.20545146
 h      3.34412587    -0.66405157    -0.06039195
 c     -2.30416534    -0.39075208    -0.61277832
 h     -3.14216578     0.21483099    -0.95516316
 h     -2.34139122    -1.32698397    -1.13575619
 h     -2.62075506    -0.74727894     0.34863047
 h     -0.47400810     1.72072282     1.66127549
          17

 c      1.20596807    -0.57003062     0.09786974
 c     -0.04845971    -1.05413800     0.31320994
 c     -0.98120757    -0.06531914    -0.03373201
 c     -1.20464100     1.21059480     0.97399086
 c     -0.34601724     1.04497802    -0.47052586
 c      1.06682207     0.85694393    -0.37237932
 h     -0.37557371    -2.00367614     0.61022607
 h     -1.93145637     1.94202665     0.82670111
 h     -0.46277310     1.66522725    -1.55497398
 h      2.01672725     1.49002770    -0.35731023
 o      2.54519296    -1.19824850     0.20678629
 h      3.34009927    -0.71454213    -0.02868956
 c     -2.31518130    -0.38705122    -0.60952913
 h     -3.16151680     0.21218926    -0.93643814
 h     -2.28546815    -1.30615736    -1.16064210
 h     -2.68423796    -0.79503215     0.36788361
 h     -0.50329949     1.70533584     1.66607219
          17

 c      1.21182648    -0.56874783     0.10569713
 c     -0.04708567    -1.05881400     0.32539730
 c     -1.00195609    -0.07142605    -0.04926738
 c     -1.18579576     1.21123316     0.97337995
 c     -0.33885212     1.03580992    -0.48433559
 c      1.06642970     0.86829414    -0.36215750
 h     -0.33825533    -1.99721082     0.53565979
 h     -1.93959373     1.96752365     0.86895008
 h     -0.47924082     1.73621419    -1.53908948
 h      2.01330014     1.51296966    -0.46036473
 o      2.54950761    -1.19786053     0.20849101
 h      3.33366091    -0.75542553     0.00000570
 c     -2.32722992    -0.38568841    -0.60411464
 h     -3.17402135     0.22039369    -0.92069283
 h     -2.22749775    -1.28975147    -1.19556886
 h     -2.75667725    -0.84474286     0.38111734
 h     -0.53052619     1.67670919     1.67662729
          17

 c      1.22172917    -0.56604279     0.11256720
 c     -0.04396865    -1.06224949     0.33718841
 c     -1.02514228    -0.07642629    -0.06375592
 c     -1.16539150     1.21196833     0.97041406
 c     -0.32982940     1.03204995    -0.50131354
 c      1.06727112     0.87726772    -0.35047303
 h     -0.30783014    -2.02371314     0.47400991
 h     -1.96236531     1.99013551     0.90637789
 h     -0.50122824     1.79124837    -1.49436837
 h      1.99350287     1.53130617    -0.56539381
 o      2.54983298    -1.19823345     0.21085461
 h      3.34088857    -0.77625489     0.02124033
 c     -2.34075316    -0.38734221    -0.59636795
 h     -3.17931167     0.23860295    -0.90850660
 h     -2.17094332    -1.27413358    -1.23820955
 h     -2.83042828    -0.89206267     0.37977399
 h     -0.54692490     1.63866123     1.69932806
          17

 c      1.23525297    -0.56183255     0.11868010
 c     -0.03923065    -1.06401813     0.34826638
 c     -1.04954056    -0.08006808    -0.07655762
 c     -1.14489729     1.21311573     0.96467305
 c     -0.31957058     1.03347532    -0.52101398
 c      1.06941667     0.88379350    -0.33791697
 h     -0.28437315    -2.08301367     0.42429332
 h     -1.98918875     2.00171945     0.93885148
 h     -0.52735708     1.82809396    -1.42278708
 h      1.95721016     1.54355000    -0.66811343
 o      2.54590776    -1.19952324     0.21391238
 h      3.36620920    -0.77455366     0.03446226
 c     -2.35613021    -0.39258548    -0.58667086
 h     -3.17657897     0.26516853    -0.90012228
 h     -2.11996221    -1.25433815    -1.28462222
 h     -2.89933713    -0.93390319     0.35955287
 h     -0.54685537     1.59398353     1.73862884
          17

 c      1.25184044    -0.55608204     0.12422964
 c     -0.03338219    -1.06525665     0.35849114
 c     -1.07381002    -0.08204128    -0.08712966
 c     -1.12510789     1.21501841     0.95635534
 c     -0.30877095     1.03942255    -0.54266433
 c      1.07282519     0.88786402    -0.32509952
 h     -0.26336603    -2.15619623     0.38375577
 h     -2.01121640     1.99717710     0.96586965
 h     -0.55649234     1.84728209    -1.32960977
 h      1.90607492     1.54893824    -0.76432300
 o      2.53863426    -1.20129993     0.21744361
 h      3.39717450    -0.75731214     0.04313178
 c     -2.37364031    -0.40169974    -0.57572588
 h     -3.16493804     0.29788256    -0.89545380
 h     -2.07880682    -1.22635377    -1.33063415
 h     -2.95897577    -0.96845093     0.31952393
 h     -0.53108594     1.54233209     1.79252645
          17

 c      1.27079317    -0.54882066     0.12938697
 c     -0.02686340    -1.06723484     0.36761717
 c     -1.09664315    -0.08207697    -0.09504884
 c     -1.10612565     1.21791160     0.94631148
 c     -0.29805987     1.04869512    -0.56505750
 c      1.07733483     0.88953653    -0.31262490
 h     -0.24081785    -2.22252237     0.35134860
 h     -2.02241919     1.97484450     0.98683044
 h     -0.58840947     1.85425868    -1.22469970
 h      1.84342747     1.54748937    -0.85033615
 o      2.52927663    -1.20298478     0.22119775
 h      3.41710274    -0.73399358     0.05116714
 c     -2.39341255    -0.41458256    -0.56438795
 h     -3.14381989     0.33417962    -0.89407933
 h     -2.05113382    -1.18822134    -1.37281562
 h     -3.00680765    -0.99522842     0.26149999
 h     -0.50585168     1.48140317     1.85195393
          17

 c      1.29128587    -0.54014474     0.13428928
 c     -0.01989443    -1.07060398     0.37532890
 c     -1.11691404    -0.08003474    -0.10001426
 c     -1.08769792     1.22170957     0.93564719
 c     -0.28781599     1.05943238    -0.58653411
 c      1.08268316     0.88893166    -0.30106226
 h     -0.21489926    -2.26843919     0.32731336
 h     -2.01968304     1.93592783     1.00127637
 h     -0.62520542     1.86198413    -1.12284228
 h      1.77401041     1.53999798    -0.92334483
 o      2.51882008    -1.20415399     0.22501945
 h      3.41508435    -0.71164559     0.06096885
 c     -2.41532076    -0.43071016    -0.55360518
 h     -3.11330957     0.37128316    -0.89522142
 h     -2.03956595    -1.14007658    -1.40889680
 h     -3.04269389    -1.01549794     0.19005077
 h     -0.47873498     1.40992801     1.90522357
          17

 c      1.31239487    -0.53020120     0.13903352
 c     -0.01253451    -1.07543834     0.38132880
 c     -1.13379329    -0.07596603    -0.10184147
 c     -1.06945769     1.22592566     0.92532975
 c     -0.27813506     1.06943474    -0.60545183
 c      1.08856783     0.88622094    -0.29090247
 h     -0.18534765    -2.28735646     0.31217944
 h     -2.00297348     1.88409693     1.00910144
 h     -0.67143979     1.88806575    -1.03859104
 h      1.70353656     1.52795795    -0.98169133
 o      2.50787402    -1.20458793     0.22884843
 h      3.38747281    -0.69415677     0.07342795
 c     -2.43884166    -0.44910285    -0.54442227
 h     -3.07438664     0.40633405    -0.89773322
 h     -2.04546164    -1.08375306    -1.43790517
 h     -3.06986089    -1.03305807     0.11287530
 h     -0.45568395     1.32897878     1.94244927
          17

 c      1.33312646    -0.51916945     0.14368154
 c     -0.00475253    -1.08141958     0.38538073
 c     -1.14679676    -0.07014461    -0.10045561
 c     -1.05094908     1.22973501     0.91601640
 c     -0.26933024     1.07745306    -0.62106803
 c      1.09473059     0.88160525    -0.28250863
 h     -0.15280595    -2.27772354     0.30631642
 h     -1.97587352     1.82534286     1.01079723
 h     -0.72837759     1.94017085    -0.97644552
 h      1.63809588     1.51337776    -1.02496713
 o      2.49671767    -1.20426993     0.23269811
 h      3.33720050    -0.68237965     0.08826179
 c     -2.46297342    -0.46832815    -0.53793030
 h     -3.02907545     0.43659836    -0.90013938
 h     -2.06874995    -1.02234147    -1.46027351
 h     -3.09561862    -1.05479864     0.04043293
 h     -0.44025886     1.24149868     1.95726045
          17

 c      1.35243894    -0.50725309     0.14827620
 c      0.00353696    -1.08790344     0.38732723
 c     -1.15575623    -0.06304122    -0.09589946
 c     -1.03157493     1.23210658     0.90800874
 c     -0.26240414     1.08392112    -0.63354876
 c      1.10100221     0.87530251    -0.27609991
 h     -0.11853822    -2.24237403     0.30975585
 h     -1.94600238     1.76760791     1.00767800
 h     -0.78839882     2.00740206    -0.93095760
 h      1.58351280     1.49850883    -1.05387229
 o      2.48528982    -1.20342586     0.23664831
 h      3.27398417    -0.67357748     0.10412125
 c     -2.48643967    -0.48673171    -0.53497499
 h     -2.98049417     0.45984242    -0.90078339
 h     -2.10778888    -0.95981742    -1.47802063
 h     -3.12936986    -1.08887213    -0.01718738
 h     -0.43385824     1.15139991     1.94686809
          17

 c      1.36926546    -0.49468175     0.15285792
 c      0.01246081    -1.09383558     0.38709880
 c     -1.16073802    -0.05525277    -0.08835592
 c     -1.01069026     1.23201776     0.90125269
 c     -0.25855568     1.08987668    -0.64314307
 c      1.10727068     0.86756212    -0.27179542
 h     -0.08438302    -2.18955496     0.32204941
 h     -1.92363987     1.71929066     1.00179424
 h     -0.84023209     2.07270415    -0.89611036
 h      1.54479563     1.48553196    -1.06982674
 o      2.47319621    -1.20256529     0.24083646
 h      3.21413409    -0.66079878     0.11873212
 c     -2.50831195    -0.50304438    -0.53565013
 h     -2.93276040     0.47487504    -0.89807158
 h     -2.15937958    -0.90065440    -1.49485794
 h     -3.17608722    -1.13883909    -0.05594378
 h     -0.43594075     1.06277740     1.91191724
          17

 c      1.38256773    -0.48171426     0.15747153
 c      0.02216749    -1.09759208     0.38471568
 c     -1.16196197    -0.04743435    -0.07816732
 c     -0.98802752     1.22878465     0.89538651
 c     -0.25856932     1.09601790    -0.64986248
 c      1.11342123     0.85869499    -0.26968333
 h     -0.05267861    -2.13489041     0.34222813
 h     -1.91667528     1.68617205     0.99528624
 h     -0.87545362     2.12383474    -0.86893914
 h      1.52572337     1.47623406    -1.07442972
 o      2.46004505    -1.20230537     0.24539805
 h      3.17482298    -0.63571528     0.12988558
 c     -2.52847319    -0.51689327    -0.53916736
 h     -2.89065250     0.48203584    -0.89069814
 h     -2.21924640    -0.84920185    -1.51563745
 h     -3.23141399    -1.19923395    -0.07973500
 h     -0.44393417     0.97916276     1.85678170
          17

 c      1.39144623    -0.46863937     0.16216286
 c      0.03276699    -1.09708209     0.38025330
 c     -1.15975486    -0.04025018    -0.06583970
 c     -0.96421506     1.22235185     0.88978853
 c     -0.26269224     1.10262609    -0.65358249
 c      1.11929601     0.84910084    -0.26987775
 h     -0.02576872    -2.10037127     0.36926615
 h     -1.92456262     1.66884097     0.98959189
 h     -0.88961541     2.15436838    -0.84859215
 h      1.52854885     1.47171633    -1.06891893
 o      2.44616141    -1.20282108     0.25035221
 h      3.16173207    -0.59736645     0.13733319
 c     -2.54728300    -0.52861411    -0.54441686
 h     -2.85901035     0.48325582    -0.87773211
 h     -2.28311171    -0.80876060    -1.54448202
 h     -3.28552214    -1.25922483    -0.09560500
 h     -0.45294769     0.90262342     1.79026103
          17

 c      1.39528366    -0.45578258     0.16697252
 c      0.04422444    -1.09075498     0.37376878
 c     -1.15452884    -0.03432950    -0.05202598
 c     -0.94073026     1.21329243     0.88362425
 c     -0.27072615     1.10973640    -0.65416035
 c      1.12468692     0.83928302    -0.27255145
 h     -0.00493542    -2.10277529     0.40304050
 h     -1.93845907     1.66361467     0.98538489
 h     -0.88127250     2.16184172    -0.83528370
 h      1.55380736     1.47218970    -1.05378441
 o      2.43269271    -1.20359791     0.25558838
 h      3.16587199    -0.55585364     0.14304144
 c     -2.56502296    -0.53877257    -0.55060271
 h     -2.84200141     0.48148575    -0.85857461
 h     -2.34776957    -0.78079951    -1.58217068
 h     -3.32948262    -1.30885799    -0.10909803
 h     -0.45595356     0.83276584     1.72545452
          17

 c      1.39384773    -0.44351891     0.17193201
 c      0.05629656    -1.07899306     0.36534478
 c     -1.14676370    -0.03022780    -0.03748775
 c     -0.91921129     1.20251550     0.87611365
 c     -0.28210665     1.11721857    -0.65148998
 c      1.12936109     0.82984580    -0.27794093
 h      0.01021661    -2.13751809     0.44381235
 h     -1.94727393     1.66561812     0.98305683
 h     -0.85138824     2.14682939    -0.82986541
 h      1.60022438     1.47689327    -1.02865661
 o      2.42084786    -1.20391385     0.26098283
 h      3.17441792    -0.52418450     0.14930987
 c     -2.58173448    -0.54787409    -0.55747173
 h     -2.84248527     0.47962458    -0.83285782
 h     -2.41126107    -0.76491820    -1.62503431
 h     -3.35773566    -1.34173141    -0.12313028
 h     -0.44577495     0.76709747     1.67628241
          17

 c      1.38730789    -0.43228178     0.17706158
 c      0.06859027    -1.06374080     0.35525100
 c     -1.13698560    -0.02840690    -0.02303878
 c     -0.90070872     1.19079278     0.86711799
 c     -0.29591335     1.12470353    -0.64551400
 c      1.13310731     0.82146947    -0.28631905
 h      0.02100674    -2.18313835     0.49013527
 h     -1.94259292     1.67086000     0.98295232
 h     -0.80362106     2.11364059    -0.83381145
 h      1.66472535     1.48416062    -0.99253401
 o      2.41138246    -1.20324914     0.26646848
 h      3.17846267    -0.51127964     0.15759541
 c     -2.59732257    -0.55621940    -0.56517380
 h     -2.86166205     0.47936324    -0.80034695
 h     -2.47222816    -0.75946818    -1.66660598
 h     -3.36789516    -1.35504771    -0.13848426
 h     -0.41917270     0.70455747     1.65025635
          17

 c      1.37619117    -0.42253720     0.18236040
 c      0.08063886    -1.04702803     0.34393009
 c     -1.12574767    -0.02922773    -0.00948190
 c     -0.88539111     1.17839052     0.85744039
 c     -0.31083997     1.13137737    -0.63619172
 c      1.13579042     0.81485172    -0.29793231
 h      0.02876122    -2.21869839     0.53879885
 h     -1.92014501     1.67682625     0.98534582
 h     -0.74517759     2.07249364    -0.84960894
 h      1.74258646     1.49164781    -0.94429652
 o      2.40454841    -1.20135185     0.27203540
 h      3.17408006    -0.52073461     0.16846191
 c     -2.61165253    -0.56381171    -0.57400908
 h     -2.89898555     0.48043677    -0.76092901
 h     -2.52933358    -0.76222767    -1.70038809
 h     -3.36021665    -1.34925572    -0.15431971
 h     -0.37919268     0.64922813     1.64458341
          17

 c      1.36132343    -0.41470426     0.18778172
 c      0.09192300    -1.03034384     0.33187263
 c     -1.11361597    -0.03294391     0.00244413
 c     -0.87280181     1.16518356     0.84837865
 c     -0.32526623     1.13584598    -0.62342834
 c      1.13740040     0.81060950    -0.31290785
 h      0.03450098    -2.23114561     0.58623888
 h     -1.87959636     1.68248148     0.99049623
 h     -0.68664642     2.04094887    -0.88148244
 h      1.82777809     1.49672218    -0.88335031
 o      2.40015628    -1.19822056     0.27772004
 h      3.16187390    -0.55123780     0.18174718
 c     -2.62454405    -0.57029822    -0.58425734
 h     -2.95224340     0.48062327    -0.71476514
 h     -2.58113950    -0.77082888    -1.72176159
 h     -3.33759639    -1.32818179    -0.16825647
 h     -0.33260793     0.60881987     1.65071350
          17

 c      1.34378430    -0.40903952     0.19319564
 c      0.10185990    -1.01471864     0.31955309
 c     -1.10115703    -0.03970730     0.01209959
 c     -0.86221982     1.15099775     0.84113271
 c     -0.33770355     1.13673715    -0.60713462
 c      1.13808111     0.80915586    -0.33114764
 h      0.03891376    -2.21438503     0.62939130
 h     -1.82419594     1.68827514     0.99885861
 h     -0.63755955     2.03686457    -0.93468060
 h      1.91351618     1.49695478    -0.81019149
 o      2.39758006    -1.19413789     0.28360414
 h      3.14743249    -0.59641972     0.19659308
 c     -2.63570100    -0.57495646    -0.59611367
 h     -3.01778427     0.47650035    -0.66256838
 h     -2.62625298    -0.78301273    -1.72876039
 h     -3.30594826    -1.29953643    -0.17610484
 h     -0.28606619     0.59039004     1.66043065
          17

 c      1.32487395    -0.40553365     0.19835502
 c      0.10979251    -1.00090381     0.30742030
 c     -1.08892063    -0.04958019     0.01896982
 c     -0.85282616     1.13576520     0.83656411
 c     -0.34742606     1.13423229    -0.58773755
 c      1.13811843     0.81059905    -0.35224862
 h      0.04236808    -2.16723296     0.66597103
 h     -1.76047198     1.69626913     1.01129826
 h     -0.59970667     2.06056288    -1.00977495
 h      1.99298668     1.49061759    -0.72671763
 o      2.39574574    -1.18969546     0.28981204
 h      3.14196840    -0.64492229     0.21149171
 c     -2.64469803    -0.57679426    -0.60964691
 h     -3.09092883     0.46460415    -0.60583355
 h     -2.66353074    -0.79684864    -1.72230948
 h     -3.27374368    -1.27453732    -0.17187210
 h     -0.24431552     0.59800161     1.66815313
          17

 c      1.30605953    -0.40385875     0.20287965
 c      0.11500520    -0.98942192     0.29587845
 c     -1.07741715    -0.06251934     0.02267832
 c     -0.84379782     1.11951967     0.83520041
 c     -0.35433185     1.13024233    -0.56658811
 c      1.13787726     0.81471688    -0.37549413
 h      0.04487875    -2.09275947     0.69476241
 h     -1.69717191     1.70996338     1.02907649
 h     -0.56926692     2.09276329    -1.09800307
 h      2.06013345     1.47706060    -0.63617176
 o      2.39340208    -1.18557389     0.29647330
 h      3.15857179    -0.68435764     0.22487876
 c     -2.65121470    -0.57492535    -0.62462482
 h     -3.16654436     0.44248780    -0.54684833
 h     -2.69227971    -0.81099368    -1.70634954
 h     -3.24852098    -1.26416481    -0.14965985
 h     -0.20996734     0.63237340     1.67085899
          17

 c      1.28885265    -0.40341068     0.20627329
 c      0.11680631    -0.98044346     0.28521342
 c     -1.06709434    -0.07830830     0.02298424
 c     -0.83454740     1.10244757     0.83728677
 c     -0.35838353     1.12678206    -0.54547396
 c      1.13770710     0.82101550    -0.39993153
 h      0.04596801    -1.99930445     0.71645083
 h     -1.64238431     1.73286550     1.05332188
 h     -0.54352098     2.11321068    -1.18647544
 h      2.11034797     1.45688825    -0.54276324
 o      2.38992659    -1.18200282     0.30364355
 h      3.20027588    -0.71021133     0.23638699
 c     -2.65546232    -0.56916465    -0.64015688
 h     -3.23964884     0.40931518    -0.48847178
 h     -2.71244333    -0.82498177    -1.68769550
 h     -3.23109199    -1.27231205    -0.10824794
 h     -0.18347171     0.69108451     1.66778686
          17

 c      1.27462498    -0.40344022     0.20796908
 c      0.11467974    -0.97353011     0.27543632
 c     -1.05832426    -0.09649132     0.01976968
 c     -0.82506967     1.08507213     0.84282588
 c     -0.35949171     1.12508144    -0.52601560
 c      1.13787231     0.82882669    -0.42449355
 h      0.04443079    -1.90267210     0.73535333
 h     -1.59974721     1.76561891     1.08395999
 h     -0.52221668     2.11039738    -1.26431583
 h      2.14088149     1.43190319    -0.45113474
 o      2.38576936    -1.17862420     0.31128831
 h      3.25392008    -0.72804719     0.24709156
 c     -2.65820111    -0.56020637    -0.65459923
 h     -3.30594792     0.36592447    -0.43374673
 h     -2.72467750    -0.83932519    -1.67476767
 h     -3.21473567    -1.29351397    -0.05388517
 h     -0.16281236     0.76885245     1.66064324
          17

 c      1.26442703    -0.40324128     0.20738986
 c      0.10845057    -0.96755263     0.26613250
 c     -1.05140767    -0.11634940     0.01303003
 c     -0.81603845     1.06832966     0.85158292
 c     -0.35762511     1.12564759    -0.50944839
 c      1.13851797     0.83740856    -0.44812444
 h      0.03829219    -1.82602782     0.76103943
 h     -1.56748179     1.80417428     1.11899023
 h     -0.50629521     2.08031261    -1.32419440
 h      2.15106412     1.40490916    -0.36579007
 o      2.38178924    -1.17499400     0.31935887
 h      3.30110485    -0.74524017     0.25826769
 c     -2.66021945    -0.54916395    -0.66615146
 h     -3.36223012     0.31457984    -0.38543783
 h     -2.73012079    -0.85495067    -1.67430698
 h     -3.19114656    -1.31856571     0.00301155
 h     -0.14332108     0.85835356     1.65381169
          17

 c      1.25888034    -0.40230741     0.20400751
 c      0.09833202    -0.96151201     0.25675172
 c     -1.04660039    -0.13692411     0.00285878
 c     -0.80843114     1.05330538     0.86312029
 c     -0.35288681     1.12850668    -0.49658533
 c      1.13966352     0.84601803    -0.46988522
 h      0.02576808    -1.78928593     0.80460039
 h     -1.54145376     1.84136765     1.15508086
 h     -0.49702257     2.02347018    -1.36177397
 h      2.14235447     1.37947241    -0.29056940
 o      2.37858804    -1.17089388     0.32783975
 h      3.32866773    -0.76566989     0.27059320
 c     -2.66195659    -0.53717806    -0.67364414
 h     -3.40665534     0.25869546    -0.34561214
 h     -2.72988859    -0.87191053    -1.68741717
 h     -3.15507008    -1.34006848     0.05277367
 h     -0.11893112     0.95208327     1.65295688
          17

 c      1.25814635    -0.40040645     0.19739678
 c      0.08482464    -0.95598077     0.24755379
 c     -1.04415220    -0.15708637    -0.01058237
 c     -0.80292017     1.04086446     0.87701062
 c     -0.34552924     1.13334318    -0.48779054
 c      1.14121432     0.85395170    -0.48902905
 h      0.00710565    -1.79151584     0.86701422
 h     -1.51855404     1.87006204     1.18888453
 h     -0.49574048     1.94340948    -1.37535614
 h      2.11823341     1.35968168    -0.22819975
 o      2.37635773    -1.16631985     0.33674646
 h      3.33089299    -0.78969656     0.28411972
 c     -2.66346252    -0.52534293    -0.67682195
 h     -3.43899683     0.20259468    -0.31531020
 h     -2.72477567    -0.88850909    -1.70871501
 h     -3.10482243    -1.35387621     0.08863562
 h     -0.08575252     1.04422401     1.66113619
          17

 c      1.26193051    -0.39758447     0.18727771
 c      0.06869227    -0.95279786     0.23979462
 c     -1.04431972    -0.17565167    -0.02709221
 c     -0.79948027     1.03155898     0.89304049
 c     -0.33591934     1.13951180    -0.48290186
 c      1.14298847     0.86057302    -0.50504857
 h     -0.01542314    -1.81413590     0.93651600
 h     -1.49789991     1.88511854     1.21796303
 h     -0.50397803     1.84673682    -1.36665454
 h      2.08385993     1.34983413    -0.17994558
 o      2.37489508    -1.16141710     0.34611260
 h      3.30914426    -0.81510652     0.29840015
 c     -2.66446826    -0.51467740    -0.67608301
 h     -3.46072734     0.15117952    -0.29439138
 h     -2.71541531    -0.90184523    -1.72961646
 h     -3.04125591    -1.35853703     0.10678959
 h     -0.04525020     1.13045007     1.67580957
          17

 c      1.26954072    -0.39410809     0.17353525
 c      0.05097519    -0.95353082     0.23480922
 c     -1.04731840    -0.19151539    -0.04643690
 c     -0.79749843     1.02574024     0.91107335
 c     -0.32445539     1.14596598    -0.48106228
 c      1.14476626     0.86534356    -0.51769209
 h     -0.03932183    -1.83890740     0.99924810
 h     -1.48056064     1.88392953     1.24111235
 h     -0.52393448     1.74416523    -1.34314280
 h      2.04531978     1.35400094    -0.14553521
 o      2.37356109    -1.15645968     0.35598243
 h      3.27247695    -0.83739723     0.31255047
 c     -2.66446799    -0.50602243    -0.67209587
 h     -3.47475046     0.10934643    -0.28164537
 h     -2.70252967    -0.90905074    -1.74231498
 h     -2.96688391    -1.35465680     0.10598170
 h     -0.00306056     1.20644943     1.69071750
          17

 c      1.28002036    -0.39035915     0.15621976
 c      0.03282087    -0.95888762     0.23346265
 c     -1.05321994    -0.20377467    -0.06833581
 c     -0.79613489     1.02356746     0.93076388
 c     -0.31143551     1.15126834    -0.48055635
 c      1.14637391     0.86787741    -0.52693856
 h     -0.06280506    -1.85505557     1.04572067
 h     -1.46904769     1.86643504     1.25839725
 h     -0.55945254     1.65071695    -1.32077747
 h      2.00828441     1.37536656    -0.12358898
 o      2.37125295    -1.15184632     0.36640625
 h      3.23817518    -0.84992988     0.32531398
 c     -2.66283219    -0.49990169    -0.66556933
 h     -3.48454087     0.08110681    -0.27524148
 h     -2.68698683    -0.90814673    -1.74190507
 h     -2.88544778    -1.34478495     0.08742437
 h      0.03471349     1.26784747     1.69998818
          17

 c      1.29229969    -0.38673446     0.13554692
 c      0.01521939    -0.96884804     0.23612833
 c     -1.06183567    -0.21182553    -0.09243213
 c     -0.79455335     1.02491222     0.95147051
 c     -0.29701830     1.15407294    -0.47927210
 c      1.14779095     0.86802745    -0.53292630
 h     -0.08477389    -1.85795585     1.07093310
 h     -1.46703037     1.83513495     1.27109406
 h     -0.61597643     1.58053877    -1.31967606
 h      1.97626662     1.41524523    -0.11260947
 o      2.36680581    -1.14798043     0.37742195
 h      3.22561390    -0.84610944     0.33540073
 c     -2.65896485    -0.49637311    -0.65716663
 h     -3.49274159     0.06856604    -0.27343293
 h     -2.66971619    -0.89834973    -1.72696604
 h     -2.80166880    -1.33380676     0.05511260
 h      0.06374919     1.31116563     1.70024976
          17

 c      1.30531410    -0.38359192     0.11189953
 c     -0.00118574    -0.98285602     0.24276156
 c     -1.07264659    -0.21542346    -0.11826445
 c     -0.79199530     1.02931589     0.97235262
 c     -0.28168652     1.15405238    -0.47634957
 c      1.14923113     0.86596852    -0.53586497
 h     -0.10461223    -1.84701950     1.07323869
 h     -1.47906122     1.79482301     1.28148873
 h     -0.69489787     1.53656695    -1.34572709
 h      1.94943326     1.47206088    -0.11204544
 o      2.36003964    -1.14495554     0.38901216
 h      3.23987239    -0.82471288     0.34226012
 c     -2.65247143    -0.49492841    -0.64745875
 h     -3.49986829     0.07119065    -0.27512814
 h     -2.65159581    -0.88012067    -1.69967306
 h     -2.72077380    -1.32928514     0.01596317
 h      0.08190602     1.33443187     1.69073910
          17

 c      1.31809033    -0.38125425     0.08582038
 c     -0.01613782    -0.99989998     0.25290132
 c     -1.08482254    -0.21467668    -0.14526978
 c     -0.78786825     1.03609557     0.99249972
 c     -0.26680430     1.15188774    -0.47286679
 c      1.15111633     0.86221353    -0.53598968
 h     -0.12211783    -1.82495186     1.05412886
 h     -1.50957674     1.75114876     1.29225620
 h     -0.78711564     1.51088036    -1.38296662
 h      1.92507403     1.54103153    -0.12257256
 o      2.35208886    -1.14243957     0.40108415
 h      3.26632793    -0.79177247     0.34646242
 c     -2.64326624    -0.49459940    -0.63679762
 h     -3.50407801     0.08587533    -0.27989900
 h     -2.63336523    -0.85511940    -1.66586307
 h     -2.64755287    -1.34019704    -0.02163865
 h      0.08912293     1.33736203     1.67293365
          17

 c      1.32981278    -0.38004854     0.05798794
 c     -0.02967588    -1.01848757     0.26558580
 c     -1.09732560    -0.20998503    -0.17281438
 c     -0.78199123     1.04460266     1.01103589
 c     -0.25416742     1.14832245    -0.47029674
 c      1.15392006     0.85753583    -0.53358024
 h     -0.13764682    -1.79851498     1.01929540
 h     -1.56039840     1.70764956     1.30527011
 h     -0.87824542     1.49549730    -1.41168286
 h      1.89948021     1.61505269    -0.14537359
 o      2.34439244    -1.13996741     0.41350366
 h      3.28603936    -0.75557203     0.34913549
 c     -2.63154150    -0.49442089    -0.62507923
 h     -3.50225210     0.10793429    -0.28748967
 h     -2.61559559    -0.82593885    -1.63454512
 h     -2.58552815    -1.37249209    -0.05172114
 h      0.08768357     1.32142821     1.65043344
          17

 c      1.33986306    -0.38033596     0.02917430
 c     -0.04197609    -1.03657843     0.27924275
 c     -1.10905505    -0.20197595    -0.20021849
 c     -0.77491224     1.05443418     1.02717685
 c     -0.24530180     1.14378017    -0.46947780
 c      1.15798025     0.85283158    -0.52900037
 h     -0.15245433    -1.78014613     0.98028260
 h     -1.62776768     1.66347590     1.32056919
 h     -0.95627278     1.48649114    -1.42029437
 h      1.86979987     1.68634445    -0.18114123
 o      2.33794778    -1.13717254     0.42612711
 h      3.28691808    -0.72256541     0.35138287
 c     -2.61759267    -0.49401298    -0.61172191
 h     -3.49158059     0.13253576    -0.29731923
 h     -2.59874738    -0.79529455    -1.61554737
 h     -2.53718398    -1.42416532    -0.07398372
 h      0.08287275     1.28981783     1.62906210
          17

 c      1.34782455    -0.38250269     0.00018983
 c     -0.05321195    -1.05175910     0.29185002
 c     -1.11897839    -0.19144009    -0.22677428
 c     -0.76791754     1.06537526     1.04022414
 c     -0.24123675     1.13846194    -0.47064999
 c      1.16338244     0.84897607    -0.52270480
 h     -0.16877714    -1.78698093     0.95316724
 h     -1.70220666     1.61478320     1.33663738
 h     -1.01343752     1.48277895    -1.40465539
 h      1.83495160     1.74801007    -0.22951906
 o      2.33321569    -1.13382865     0.43881108
 h      3.26483851    -0.69653528     0.35407994
 c     -2.60166429    -0.49372702    -0.59620929
 h     -3.47068058     0.15587171    -0.30829960
 h     -2.58329926    -0.76471118    -1.61481897
 h     -2.50448550    -1.48584459    -0.09233992
 h      0.08285847     1.24682720     1.61638653
          17

 c      1.35345655    -0.38690751    -0.02818086
 c     -0.06356644    -1.06220016     0.30185310
 c     -1.12621403    -0.17925071    -0.25177657
 c     -0.76246438     1.07723691     1.04964959
 c     -0.24253061     1.13247626    -0.47369523
 c      1.16993061     0.84670118    -0.51521002
 h     -0.18843107    -1.83067515     0.94842208
 h     -1.77203315     1.55824771     1.35164275
 h     -1.04537702     1.48473229    -1.36501310
 h      1.79571091     1.79505117    -0.28906711
 o      2.33018667    -1.12985422     0.45141803
 h      3.22246995    -0.67856312     0.35778214
 c     -2.58394838    -0.49431543    -0.57872979
 h     -3.43995623     0.17570271    -0.31892572
 h     -2.56980864    -0.73383932    -1.63054266
 h     -2.48858035    -1.54597852    -0.11107946
 h      0.09541239     1.19627408     1.61922562
          17

 c      1.35664909    -0.39380394    -0.05523820
 c     -0.07335938    -1.06781606     0.30913149
 c     -1.13006697    -0.16628926    -0.27456843
 c     -0.75932523     1.08980359     1.05536963
 c     -0.24930861     1.12589855    -0.47826458
 c      1.17717586     0.84648621    -0.50704925
 h     -0.21055877    -1.90442556     0.96016135
 h     -1.82723054     1.49303051     1.36429658
 h     -1.05044678     1.49362661    -1.30443399
 h      1.75443938     1.82492570    -0.35750933
 o      2.32838721    -1.12535907     0.46383195
 h      3.16923996    -0.66645061     0.36252735
 c     -2.56465555    -0.49653103    -0.56020697
 h     -3.40142637     0.19136358    -0.32748873
 h     -2.55876241    -0.70137089    -1.65440439
 h     -2.48935580    -1.59487197    -0.13279975
 h      0.12153189     1.14010169     1.63939131
          17

 c      1.35737464    -0.40326736    -0.08040519
 c     -0.08296980    -1.06979253     0.31442518
 c     -1.13004066    -0.15340555    -0.29458552
 c     -0.75822894     1.10275901     1.05786921
 c     -0.26122251     1.11875334    -0.48377614
 c      1.18447213     0.84845701    -0.49872536
 h     -0.23228206    -1.98854222     0.97338192
 h     -1.86131997     1.42064198     1.37400382
 h     -1.03021073     1.51182676    -1.22886397
 h      1.71473440     1.83785998    -0.43210479
 o      2.32689149    -1.12070556     0.47598183
 h      3.12124693    -0.65394722     0.36755378
 c     -2.54406301    -0.50088560    -0.54185286
 h     -3.35824831     0.20344398    -0.33231594
 h     -2.55036187    -0.66645326    -1.67649621
 h     -2.50543673    -1.62602104    -0.15824979
 h      0.15295579     1.07930326     1.67204781
          17

 c      1.35566223    -0.41514347    -0.10323985
 c     -0.09263948    -1.06934279     0.31831405
 c     -1.12585297    -0.14139815    -0.31139080
 c     -0.75829769     1.11559281     1.05793602
 c     -0.27730822     1.11091271    -0.48930857
 c      1.19105105     0.85232044    -0.49066428
 h     -0.25105453    -2.06472038     0.97622099
 h     -1.87163729     1.34404287     1.38073803
 h     -0.99134441     1.54382717    -1.14839631
 h      1.68100123     1.83690540    -0.51014997
 o      2.32465713    -1.11639982     0.48783295
 h      3.09592875    -0.63271355     0.37156202
 c     -2.52252902    -0.50755808    -0.52477662
 h     -3.31399774     0.21324800    -0.33198120
 h     -2.54447249    -0.62924815    -1.68905605
 h     -2.53445126    -1.63624615    -0.18675480
 h      0.17757023     1.01580504     1.70900434
          17

 c      1.35160472    -0.42904263    -0.12342505
 c     -0.10240837    -1.06724533     0.32097934
 c     -1.11746626    -0.13098913    -0.32470197
 c     -0.75858356     1.12763843     1.05633602
 c     -0.29587059     1.10193788    -0.49353840
 c      1.19612204     0.85739820    -0.48317079
 h     -0.26553131    -2.12112457     0.96277481
 h     -1.85920861     1.26686313     1.38497653
 h     -0.94739483     1.59798096    -1.07798247
 h      1.65775927     1.82730859    -0.58959516
 o      2.32133585    -1.11263444     0.49929306
 h      3.09904512    -0.59980127     0.37431972
 c     -2.50049317    -0.51634520    -0.50983118
 h     -3.27178014     0.22208734    -0.32545500
 h     -2.54073186    -0.59072739    -1.68764824
 h     -2.57336923    -1.62586530    -0.21655730
 h      0.18565030     0.95269845     1.74265829
          17

 c      1.34537431    -0.44439807    -0.14074019
 c     -0.11213664    -1.06392005     0.32234790
 c     -1.10512708    -0.12280674    -0.33439985
 c     -0.75824198     1.13819075     1.05366954
 c     -0.31496572     1.09122712    -0.49521419
 c      1.19900894     0.86281707    -0.47640773
 h     -0.27536696    -2.15133760     0.93130706
 h     -1.82880554     1.19281414     1.38777908
 h     -0.91351508     1.68490774    -1.03188000
 h      1.64852088     1.81457486    -0.66942152
 o      2.31758074    -1.10901677     0.51015034
 h      3.11963547    -0.56204242     0.37768945
 c     -2.47845506    -0.52659465    -0.49760012
 h     -3.23343917     0.23060520    -0.31217476
 h     -2.53870892    -0.55226946    -1.67102770
 h     -2.61895728    -1.59925614    -0.24500580
 h      0.17203843     0.89338419     1.76761607
          17

 c      1.33721713    -0.46056814    -0.15502467
 c     -0.12153136    -1.05956986     0.32222566
 c     -1.08940096    -0.11742791    -0.34049234
 c     -0.75650605     1.14662264     1.05033200
 c     -0.33368250     1.07915191    -0.49428534
 c      1.19929430     0.86780880    -0.47044215
 h     -0.28090885    -2.15278204     0.88257871
 h     -1.78894082     1.12509552     1.39092661
 h     -0.89151228     1.80487761    -1.01061032
 h      1.65450442     1.80160426    -0.74918025
 o      2.31432248    -1.10495843     0.52016772
 h      3.14151308    -0.52972423     0.38408654
 c     -2.45690193    -0.53717744    -0.48840851
 h     -3.19925233     0.23849185    -0.29203233
 h     -2.53805930    -0.51530322    -1.64083570
 h     -2.66848145    -1.56525332    -0.26879228
 h      0.13589790     0.84083035     1.78083240
          17

 c      1.32742134    -0.47692832    -0.16614891
 c     -0.13016060    -1.05423148     0.32034589
 c     -1.07116280    -0.11546130    -0.34305075
 c     -0.75274285     1.15249042     1.04648749
 c     -0.35214211     1.06784318    -0.49188375
 c      1.19688266     0.87193066    -0.46536025
 h     -0.28308365    -2.12634065     0.81920216
 h     -1.75070700     1.06581312     1.39675547
 h     -0.86991469     1.93942214    -1.00140935
 h      1.67399795     1.78702204    -0.82777039
 o      2.31216923    -1.10006551     0.52917645
 h      3.15300604    -0.51017442     0.39494454
 c     -2.43620574    -0.54667112    -0.48228947
 h     -3.16825394     0.24476672    -0.26529788
 h     -2.53867782    -0.48099661    -1.60152221
 h     -2.72042409    -1.53562367    -0.28457479
 h      0.08023419     0.79711592     1.78155501
          17

 c      1.31628089    -0.49291932    -0.17399860
 c     -0.13745788    -1.04769845     0.31634741
 c     -1.05150044    -0.11753253    -0.34218389
 c     -0.74674302     1.15560276     1.04207407
 c     -0.37019867     1.05998068    -0.48908739
 c      1.19194331     0.87504304    -0.46135170
 h     -0.28350181    -2.07749361     0.74583557
 h     -1.72430021     1.01595065     1.40716890
 h     -0.83988407     2.06526064    -0.99261282
 h      1.70297204     1.76640992    -0.90263754
 o      2.31130888    -1.09421695     0.53709005
 h      3.14875247    -0.50634222     0.41047215
 c     -2.41661455    -0.55389575    -0.47890144
 h     -3.13891703     0.24837169    -0.23250812
 h     -2.54084398    -0.44996522    -1.56026852
 h     -2.77409076    -1.51988286    -0.29013314
 h      0.01189846     0.76293469     1.77167733
          17

 c      1.30407975    -0.50804711    -0.17847339
 c     -0.14271697    -1.03933207     0.30973372
 c     -1.03155547    -0.12411413    -0.33807354
 c     -0.73909840     1.15601618     1.03686429
 c     -0.38716356     1.05763117    -0.48645994
 c      1.18479449     0.87712055    -0.45868705
 h     -0.28474608    -2.01889007     0.66975524
 h     -1.71449689     0.97632005     1.42208024
 h     -0.79972428     2.16614071    -0.97870831
 h      1.73647516     1.73510419    -0.97017426
 o      2.31155209    -1.08754368     0.54389210
 h      3.12916284    -0.51705679     0.42983832
 c     -2.39841856    -0.55849953    -0.47751435
 h     -3.10977415     0.24862465    -0.19435932
 h     -2.54528477    -0.42209415    -1.52611921
 h     -2.82746389    -1.51942402    -0.28539090
 h     -0.05834133     0.73684962     1.75648415
          17

 c      1.29109902    -0.52186307    -0.17949667
 c     -0.14508313    -1.02797257     0.29993557
 c     -1.01238759    -0.13526742    -0.33104595
 c     -0.73120280     1.15398204     1.03053256
 c     -0.40220994     1.06198560    -0.48420105
 c      1.17580331     0.87809141    -0.45763424
 h     -0.29055173    -1.97193481     0.60045846
 h     -1.71918897     0.94861278     1.43881694
 h     -0.75164804     2.23336374    -0.95826964
 h      1.76989947     1.69025654    -1.02675724
 o      2.31231892    -1.08044110     0.54962995
 h      3.10068674    -0.53682722     0.45127688
 c     -2.38208029    -0.56095486    -0.47723819
 h     -3.07976754     0.24532633    -0.15166324
 h     -2.55295138    -0.39672080    -1.50729134
 h     -2.87584842    -1.52778399    -0.27228914
 h     -0.11709769     0.71484233     1.74468966
          17

 c      1.27764472    -0.53392586    -0.17704291
 c     -0.14363055    -1.01265954     0.28669529
 c     -0.99494116    -0.15040383    -0.32165703
 c     -0.72463387     1.14981486     1.02284062
 c     -0.41467975     1.07340618    -0.48231517
 c      1.16532744     0.87777199    -0.45838578
 h     -0.30476006    -1.95902965     0.54583552
 h     -1.73225077     0.93517028     1.45331999
 h     -0.69919368     2.26313513    -0.93184288
 h      1.79971916     1.63148158    -1.06962183
 o      2.31261403    -1.07358662     0.55440823
 h      3.07622924    -0.55564365     0.47225780
 c     -2.36815655    -0.56201823    -0.47744134
 h     -3.04838264     0.23866844    -0.10537537
 h     -2.56434528    -0.37332335    -1.50714962
 h     -2.91335554    -1.53628255    -0.25371707
 h     -0.15269320     0.69192309     1.74537373
          17

 c      1.26407823    -0.54377060    -0.17117362
 c     -0.13759777    -0.99435417     0.27060489
 c     -0.98012755    -0.16817317    -0.31075180
 c     -0.72036330     1.14361012     1.01405478
 c     -0.42416413     1.09150527    -0.48069202
 c      1.15368404     0.87586694    -0.46101496
 h     -0.32815759    -1.98386237     0.50659573
 h     -1.74713778     0.93792072     1.46183589
 h     -0.64630125     2.25501434    -0.90108801
 h      1.82385325     1.56071267    -1.09739962
 o      2.31129776    -1.06775536     0.55834786
 h      3.07098193    -0.56203173     0.49028013
 c     -2.35715963    -0.56228165    -0.47800396
 h     -3.01566992     0.22913550    -0.05664124
 h     -2.57882825    -0.35221833    -1.52214367
 h     -2.93511323    -1.53837363    -0.23253203
 h     -0.16091466     0.66635469     1.76161107
          17

 c      1.25083420    -0.55090525    -0.16206587
 c     -0.12653046    -0.97621572     0.25298762
 c     -0.96893338    -0.18659388    -0.29943030
 c     -0.71851266     1.13510221     1.00510962
 c     -0.43042888     1.11519976    -0.47911240
 c      1.14112305     0.87199673    -0.46544847
 h     -0.35691228    -2.02765387     0.47769114
 h     -1.75870052     0.95764340     1.46185869
 h     -0.59725656     2.21242101    -0.86889198
 h      1.84189325     1.48180892    -1.11043441
 o      2.30789023    -1.06329243     0.56151339
 h      3.08999068    -0.55154560     0.50420914
 c     -2.34945717    -0.56205098    -0.47917859
 h     -2.98220331     0.21744843    -0.00680742
 h     -2.59470624    -0.33450101    -1.54404868
 h     -2.93834444    -1.53085225    -0.21108298
 h     -0.14615129     0.64191050     1.78760457
          17

 c      1.23841928    -0.55485346    -0.15001294
 c     -0.11020221    -0.96177566     0.23526098
 c     -0.96238942    -0.20344434    -0.28886359
 c     -0.71869030     1.12392042     0.99716347
 c     -0.43328688     1.14261015    -0.47715824
 c      1.12779708     0.86574550    -0.47145101
 h     -0.38523246    -2.06820737     0.45420628
 h     -1.76371242     0.99383390     1.45240074
 h     -0.55698192     2.14599657    -0.84046237
 h      1.85529361     1.40007316    -1.11091016
 o      2.30299887    -1.05985756     0.56391221
 h      3.12178207    -0.53076377     0.51436350
 c     -2.34520007    -0.56138998    -0.48127926
 h     -2.94899836     0.20449433     0.04261340
 h     -2.61001699    -0.32138617    -1.56406224
 h     -2.92256503    -1.51369584    -0.19103446
 h     -0.11692203     0.62489784     1.81329972
          17

 c      1.22741360    -0.55521805    -0.13539946
 c     -0.08873051    -0.95361598     0.21850579
 c     -0.96130281    -0.21678310    -0.27999733
 c     -0.72033583     1.10989588     0.99107532
 c     -0.43249726     1.17067216    -0.47400189
 c      1.11374955     0.85673876    -0.47864816
 h     -0.40792881    -2.09139541     0.43344769
 h     -1.76109550     1.04490388     1.43402021
 h     -0.53130246     2.08025734    -0.82565594
 h      1.86729208     1.32153211    -1.10255912
 o      2.29764474    -1.05687332     0.56556296
 h      3.14931395    -0.50992564     0.52131319
 c     -2.34428460    -0.56015791    -0.48448874
 h     -2.91739309     0.19118588     0.09000589
 h     -2.62327888    -0.31366514    -1.57552187
 h     -2.88958983    -1.48989805    -0.17320882
 h     -0.08159698     0.62039249     1.82992046
          17

 c      1.21847766    -0.55173558    -0.11866313
 c     -0.06292950    -0.95305285     0.20327294
 c     -0.96585509    -0.22538020    -0.27327966
 c     -0.72284912     1.09315598     0.98719507
 c     -0.42777649     1.19514489    -0.46830400
 c      1.09896501     0.84476049    -0.48662294
 h     -0.42105002    -2.09115273     0.41442582
 h     -1.75206499     1.10857498     1.40872776
 h     -0.52631652     2.05477735    -0.84009009
 h      1.88203792     1.25183754    -1.08960530
 o      2.29261038    -1.05392596     0.56651653
 h      3.16043081    -0.49631393     0.52535608
 c     -2.34635921    -0.55800682    -0.48882040
 h     -2.88890838     0.17826496     0.13371520
 h     -2.63386554    -0.31151227    -1.57485504
 h     -2.84350575    -1.46550290    -0.15733039
 h     -0.04678820     0.63090688     1.83204104
          17

 c      1.21233930    -0.54431021    -0.10025153
 c     -0.03452209    -0.96025494     0.18957523
 c     -0.97534357    -0.22885202    -0.26857574
 c     -0.72565120     1.07406555     0.98541278
 c     -0.41907657     1.21340039    -0.45923537
 c      1.08352105     0.82987761    -0.49507661
 h     -0.42179971    -2.06715126     0.39719900
 h     -1.73977888     1.18241640     1.37962351
 h     -0.54506402     2.09176653    -0.89356708
 h      1.90264348     1.19503777    -1.07500789
 o      2.28830826    -1.05083192     0.56683950
 h      3.14999440    -0.49306650     0.52664312
 c     -2.35089320    -0.55442232    -0.49412889
 h     -2.86513404     0.16613253     0.17211795
 h     -2.64213247    -0.31447168    -1.56178629
 h     -2.79012722    -1.44907177    -0.14189194
 h     -0.01709088     0.65655178     1.81760834
          17

 c      1.20970947    -0.53304166    -0.08057072
 c     -0.00589963    -0.97450618     0.17704083
 c     -0.98828007    -0.22743952    -0.26532303
 c     -0.72833399     1.05312541     0.98532477
 c     -0.40697943     1.22716185    -0.44799512
 c      1.06777435     0.81250057    -0.50395225
 h     -0.40871933    -2.02389780     0.38264279
 h     -1.72782793     1.26427943     1.35004830
 h     -0.58328047     2.16370971    -0.97296479
 h      1.92911283     1.15296900    -1.05915279
 o      2.28481534    -1.04760993     0.56660120
 h      3.11936031    -0.49957343     0.52532734
 c     -2.35734048    -0.54894912    -0.50005453
 h     -2.84766381     0.15479462     0.20374171
 h     -2.64947060    -0.32146602    -1.53950794
 h     -2.73519472    -1.44904825    -0.12485312
 h      0.00511093     0.69541852     1.78774217
          17

 c      1.21109183    -0.51827022    -0.05993061
 c      0.02054382    -0.99437066     0.16509190
 c     -1.00278559    -0.22162465    -0.26280038
 c     -0.73091576     1.03093123     0.98635317
 c     -0.39249865     1.23911908    -0.43664302
 c      1.05240055     0.79335097    -0.51341602
 h     -0.38262299    -1.97167247     0.37265021
 h     -1.71770656     1.35205005     1.32243382
 h     -0.63216164     2.23294208    -1.05608953
 h      1.95795103     1.12564453    -1.04027740
 o      2.28185664    -1.04449474     0.56587537
 h      3.07667105    -0.51125297     0.52157860
 c     -2.36533467    -0.54160708    -0.50587343
 h     -2.83805712     0.14396884     0.22744957
 h     -2.65829533    -0.33084893    -1.51474741
 h     -2.68191680    -1.46881099    -0.10560969
 h      0.02023642     0.74388578     1.74685078
          17

 c      1.21654330    -0.50064550    -0.03850808
 c      0.04317805    -1.01765353     0.15302942
 c     -1.01703478    -0.21188092    -0.26032406
 c     -0.73402179     1.00819978     0.98778404
 c     -0.37665311     1.25059497    -0.42673092
 c      1.03824262     0.77337244    -0.52373175
 h     -0.34815517    -1.92834853     0.37066190
 h     -1.70722979     1.44262219     1.29770980
 h     -0.68346910     2.27889173    -1.12740661
 h      1.98380372     1.11208292    -1.01616695
 o      2.27879038    -1.04196654     0.56475621
 h      3.03714334    -0.51918633     0.51548011
 c     -2.37470770    -0.53311223    -0.51047377
 h     -2.83779031     0.13330766     0.24265828
 h     -2.67171048    -0.34072285    -1.49672190
 h     -2.63052358    -1.50366875    -0.08656300
 h      0.03218327     0.79716090     1.70262241
          17

 c      1.22553426    -0.48116358    -0.01636291
 c      0.06150552    -1.04155139     0.14008117
 c     -1.02955822    -0.19862415    -0.25732041
 c     -0.73871927     0.98572264     0.98884043
 c     -0.36031465     1.26189604    -0.41922055
 c      1.02609507     0.75363489    -0.53514623
 h     -0.31375932    -1.91739827     0.38172527
 h     -1.69176928     1.53125852     1.27576643
 h     -0.73101709     2.29392316    -1.17860833
 h      2.00158405     1.11093435    -0.98562129
 o      2.27492396    -1.04058262     0.56337255
 h      3.01809026    -0.51310331     0.50704945
 c     -2.38533948    -0.52455602    -0.51275488
 h     -2.84818025     0.12262794     0.24952551
 h     -2.69239636    -0.34973543    -1.49355906
 h     -2.58038494    -1.54372351    -0.07210076
 h      0.04765128     0.85053737     1.66452886
          17

 c      1.23703280    -0.46108109     0.00649007
 c      0.07563826    -1.06384160     0.12567587
 c     -1.03936683    -0.18225181    -0.25332635
 c     -0.74594490     0.96419815     0.98895249
 c     -0.34420249     1.27290575    -0.41471152
 c      1.01654587     0.73523894    -0.54783263
 h     -0.28555429    -1.95367146     0.40951436
 h     -1.66706100     1.61227898     1.25626560
 h     -0.77028452     2.27642490    -1.20560448
 h      2.00785034     1.12080115    -0.94902351
 o      2.27034265    -1.04044518     0.56186150
 h      3.02562520    -0.49032360     0.49686290
 c     -2.39710003    -0.51688857    -0.51225158
 h     -2.87027478     0.11203752     0.24902093
 h     -2.72091516    -0.35791011    -1.50720599
 h     -2.53177919    -1.57905298    -0.06626561
 h      0.07219048     0.90098807     1.63971593
          17

 c      1.24973550    -0.44171109     0.03000241
 c      0.08546982    -1.08429790     0.10991207
 c     -1.04595834    -0.16317662    -0.24797736
 c     -0.75588576     0.94414834     0.98806355
 c     -0.32889567     1.28336178    -0.41357153
 c      1.00990872     0.71919954    -0.56186201
 h     -0.26023880    -2.02745287     0.45086039
 h     -1.63110334     1.68037358     1.23906538
 h     -0.79789857     2.22753220    -1.20665605
 h      2.00137704     1.14042054    -0.90824469
 o      2.26620931    -1.04096748     0.56033231
 h      3.04934113    -0.45983232     0.48655753
 c     -2.40988023    -0.51068205    -0.50936202
 h     -2.90466292     0.10184995     0.24274601
 h     -2.75496872    -0.36650302    -1.53179615
 h     -2.48605692    -1.60256194    -0.07144195
 h      0.10484714     0.94725214     1.62887986
          17

 c      1.26226102    -0.42422243     0.05403613
 c      0.09088183    -1.10394116     0.09348224
 c     -1.04927048    -0.14184044    -0.24100894
 c     -0.76790538     0.92601269     0.98655298
 c     -0.31482543     1.29290029    -0.41594487
 c      1.00622770     0.70631352    -0.57717120
 h     -0.23014787    -2.11429077     0.49659860
 h     -1.58456663     1.73156546     1.22427634
 h     -0.81155941     2.15041427    -1.18195036
 h      1.98325002     1.16882117    -0.86622536
 o      2.26396571    -1.04139129     0.55889051
 h      3.07411863    -0.43403201     0.47806422
 c     -2.42355901    -0.50616016    -0.50498451
 h     -2.95117307     0.09226456     0.23243727
 h     -2.79051952    -0.37695461    -1.55754076
 h     -2.44512298    -1.61047164    -0.08822920
 h      0.13788584     0.98811397     1.62706179
          17

 c      1.27327673    -0.40950653     0.07831959
 c      0.09222554    -1.12354644     0.07717383
 c     -1.04960183    -0.11872264    -0.23226160
 c     -0.78098268     0.91019600     0.98487589
 c     -0.30220772     1.30093653    -0.42164914
 c      1.00532813     0.69705820    -0.59353311
 h     -0.19083784    -2.19328171     0.53744975
 h     -1.53048592     1.76375638     1.21224267
 h     -0.81086872     2.05146288    -1.13472946
 h      1.95660583     1.20542464    -0.82641566
 o      2.26467845    -1.04122020     0.55766299
 h      3.08971484    -0.42155878     0.47276009
 c     -2.43795659    -0.50325847    -0.50002888
 h     -3.00851646     0.08295880     0.21933972
 h     -2.82347753    -0.39007376    -1.57561209
 h     -2.41095304    -1.60212104    -0.11569737
 h      0.16187083     1.02144073     1.62798654
          17

 c      1.28161055    -0.39811747     0.10242545
 c      0.09026395    -1.14325598     0.06162403
 c     -1.04750610    -0.09435351    -0.22167650
 c     -0.79409557     0.89698249     0.98333717
 c     -0.29082008     1.30637288    -0.42989858
 c      1.00690212     0.69157242    -0.61055535
 h     -0.14195452    -2.25209373     0.56687431
 h     -1.47385909     1.77720156     1.20355491
 h     -0.80012397     1.94368507    -1.07479390
 h      1.92588833     1.24993658    -0.79216357
 o      2.26891280    -1.04027155     0.55678559
 h      3.09215120    -0.42608403     0.47129394
 c     -2.45285586    -0.50162133    -0.49517117
 h     -3.07405859     0.07286552     0.20384255
 h     -2.85067165    -0.40586165    -1.58050811
 h     -2.38521891    -1.58001628    -0.15157083
 h      0.16989532     1.04469650     1.62696185
          17

 c      1.28636038    -0.39029085     0.12579218
 c      0.08592720    -1.16278207     0.04731279
 c     -1.04368111    -0.06933934    -0.20928565
 c     -0.80635944     0.88642601     0.98206936
 c     -0.27954296     1.30722356    -0.43885288
 c      1.01062923     0.68973491    -0.62771943
 h     -0.08554642    -2.28490807     0.58100737
 h     -1.42126539     1.77498961     1.19906593
 h     -0.79403930     1.85136348    -1.02424576
 h      1.89554739     1.30184612    -0.76615742
 o      2.27674733    -1.03861885     0.55638128
 h      3.08291838    -0.44685405     0.47363893
 c     -2.46805898    -0.50057659    -0.49082915
 h     -3.14396500     0.06035105     0.18565599
 h     -2.87013624    -0.42362985    -1.57044367
 h     -2.36889106    -1.55020627    -0.19232514
 h      0.15884436     1.05566959     1.62149009
          17

 c      1.28698911    -0.38602640     0.14778616
 c      0.08014854    -1.18161291     0.03459812
 c     -1.03887900    -0.04439909    -0.19520618
 c     -0.81707554     0.87829590     0.98108760
 c     -0.26639574     1.30115136    -0.44596898
 c      1.01631335     0.69129360    -0.64444206
 h     -0.02480498    -2.29018312     0.57805100
 h     -1.38026952     1.76316630     1.19985212
 h     -0.81784790     1.80438667    -1.01377618
 h      1.86860997     1.35961220    -0.75012865
 o      2.28773410    -1.03657572     0.55655051
 h      3.06906136    -0.47863164     0.47905394
 c     -2.48341539    -0.49917045    -0.48719739
 h     -3.21378895     0.04373624     0.16440071
 h     -2.88118276    -0.44213217    -1.54723438
 h     -2.36184109    -1.52225245    -0.23348640
 h      0.12933919     1.05286295     1.61114648
          17

 c      1.28339130    -0.38519020     0.16777853
 c      0.07379539    -1.19909032     0.02371627
 c     -1.03385693    -0.02038225    -0.17965344
 c     -0.82584234     0.87214495     0.98034187
 c     -0.25105350     1.28814733    -0.45084230
 c      1.02397348     0.69595373    -0.66012543
 h      0.03655755    -2.26985228     0.55809009
 h     -1.35815773     1.74958241     1.20698786
 h     -0.87808537     1.80742750    -1.04923190
 h      1.84603767     1.42011683    -0.74494259
 o      2.30085775    -1.03469543     0.55737346
 h      3.06343630    -0.51158996     0.48603390
 c     -2.49878369    -0.49638944    -0.48421695
 h     -3.27929095     0.02188850     0.14020767
 h     -2.88449268    -0.45968387    -1.51631307
 h     -2.36278246    -1.50709067    -0.27055476
 h      0.08574272     1.03569814     1.59771259
          17

 c      1.27590528    -0.38757770     0.18520404
 c      0.06763882    -1.21435880     0.01472067
 c     -1.02935522     0.00177263    -0.16297193
 c     -0.83276173     0.86757694     0.97972547
 c     -0.23598099     1.27077534    -0.45577446
 c      1.03378037     0.70340998    -0.67419360
 h      0.09469107    -2.22998451     0.52352892
 h     -1.35983115     1.74070042     1.22095392
 h     -0.94905195     1.83675818    -1.10440223
 h      1.82727534     1.47897633    -0.75086283
 o      2.31479717    -1.03358683     0.55889760
 h      3.08059646    -0.53442493     0.49272930
 c     -2.51392679    -0.49163319    -0.48149196
 h     -3.33719006    -0.00534530     0.11403197
 h     -2.88209974    -0.47437670    -1.48654161
 h     -2.37000058    -1.51174138    -0.30045298
 h      0.03644277     1.00472536     1.58560299
          17

 c      1.26525096    -0.39291848     0.19958724
 c      0.06229734    -1.22621669     0.00737561
 c     -1.02607161     0.02110085    -0.14564683
 c     -0.83857489     0.86459455     0.97909464
 c     -0.22355132     1.25141146    -0.46274852
 c      1.04586072     0.71335274    -0.68612683
 h      0.14622987    -2.18255233     0.47999018
 h     -1.38572603     1.73787755     1.24087407
 h     -1.00597091     1.87152146    -1.15619227
 h      1.81135478     1.53155919    -0.76770481
 o      2.32872540    -1.03342708     0.56109144
 h      3.12480720    -0.54251762     0.49808377
 c     -2.52843769    -0.48511906    -0.47836278
 h     -3.38565487    -0.03697467     0.08763803
 h     -2.87678085    -0.48447689    -1.46854841
 h     -2.38245662    -1.53443784    -0.32230507
 h     -0.00668313     0.96163832     1.58188206
          17

 c      1.25241475    -0.40085950     0.21054873
 c      0.05813066    -1.23304830     0.00111601
 c     -1.02462699     0.03665705    -0.12827989
 c     -0.84437376     0.86371325     0.97844277
 c     -0.21498380     1.23156749    -0.47267373
 c      1.06014063     0.72544127    -0.69548562
 h      0.18943737    -2.14627471     0.43656584
 h     -1.43144935     1.73679161     1.26436693
 h     -1.03656005     1.90087946    -1.19347798
 h      1.79772623     1.57404028    -0.79487244
 o      2.34277880    -1.03377319     0.56383707
 h      3.18379749    -0.54132020     0.50230995
 c     -2.54184283    -0.47774698    -0.47430878
 h     -3.42446876    -0.07099610     0.06334403
 h     -2.87052036    -0.48881506    -1.47041655
 h     -2.39998599    -1.56592776    -0.33676142
 h     -0.03217703     0.90856875     1.59409051
          17

 c      1.23852642    -0.41096254     0.21781154
 c      0.05519061    -1.23332296    -0.00467827
 c     -1.02552510     0.04757547    -0.11153637
 c     -0.85082454     0.86572775     0.97826031
 c     -0.21068711     1.21222717    -0.48583739
 c      1.07628012     0.73927453    -0.70191937
 h      0.22474441    -2.14070773     0.40249655
 h     -1.48961212     1.73069423     1.28832589
 h     -1.03641216     1.91970625    -1.21197461
 h      1.78660468     1.60406059    -0.83141473
 o      2.35745663    -1.03402300     0.56699473
 h      3.23941699    -0.53920961     0.50599998
 c     -2.55380432    -0.47060019    -0.46942560
 h     -3.45484299    -0.10476536     0.04360890
 h     -2.86303520    -0.48681040    -1.49272532
 h     -2.42256316    -1.59521179    -0.34493018
 h     -0.03659740     0.84725032     1.62487249
          17

 c      1.22476359    -0.42271806     0.22121303
 c      0.05342593    -1.22681662    -0.01009459
 c     -1.02911182     0.05316251    -0.09605754
 c     -0.85770385     0.87127255     0.97965876
 c     -0.21059740     1.19408602    -0.50223387
 c      1.09367240     0.75437931    -0.70516307
 h      0.25232241    -2.17161721     0.38016965
 h     -1.55234098     1.71403796     1.30990214
 h     -1.00492452     1.92551901    -1.21050268
 h      1.77899520     1.62097523    -0.87615314
 o      2.37300255    -1.03378868     0.57044638
 h      3.27821858    -0.54159035     0.50942536
 c     -2.56417941    -0.46457275    -0.46446457
 h     -3.47883633    -0.13549918     0.03052780
 h     -2.85216833    -0.47824935    -1.52806299
 h     -2.44970210    -1.61377847    -0.34788234
 h     -0.02779449     0.77983094     1.66860043
          17

 c      1.21229244    -0.43556909     0.22071666
 c      0.05289622    -1.21503652    -0.01458731
 c     -1.03553945     0.05300949    -0.08234088
 c     -0.86431536     0.88047085     0.98387155
 c     -0.21432397     1.17760975    -0.52166672
 c      1.11148956     0.77021571    -0.70502993
 h      0.26952090    -2.22558092     0.36391830
 h     -1.61300048     1.68417137     1.32707551
 h     -0.94389241     1.91753365    -1.18976248
 h      1.77651495     1.62575987    -0.92784446
 o      2.38927956    -1.03294500     0.57409971
 h      3.29385076    -0.55009946     0.51244622
 c     -2.57294015    -0.46022284    -0.46040703
 h     -3.49843380    -0.16075407     0.02533967
 h     -2.83573654    -0.46323003    -1.56557793
 h     -2.48034744    -1.61690178    -0.34658370
 h     -0.01851530     0.71018750     1.71519063
          17

 c      1.20223564    -0.44893712     0.21641595
 c      0.05360265    -1.20012055    -0.01753938
 c     -1.04474532     0.04709043    -0.07063930
 c     -0.87006297     0.89286810     0.99164918
 c     -0.22113962     1.16294357    -0.54368595
 c      1.12877318     0.78620912    -0.70141037
 h      0.27284186    -2.28263239     0.34672005
 h     -1.66695448     1.64148560     1.33884922
 h     -0.85814834     1.89749194    -1.15290651
 h      1.78096654     1.62049504    -0.98529766
 o      2.40580607    -1.03158890     0.57788422
 h      3.28663439    -0.56314149     0.51455266
 c     -2.58012310    -0.45773821    -0.45803949
 h     -3.51461403    -0.17871824     0.02811172
 h     -2.81280218    -0.44223279    -1.59560432
 h     -2.51301325    -1.60362501    -0.34191522
 h     -0.01904083     0.64345735     1.75570741
          17

 c      1.19564764    -0.46223787     0.20852529
 c      0.05528136    -1.18390102    -0.01860816
 c     -1.05645532     0.03580664    -0.06094859
 c     -0.87462213     0.90754190     1.00304312
 c     -0.22983253     1.14962309    -0.56736293
 c      1.14457617     0.80181550    -0.69429210
 h      0.26043860    -2.32710243     0.32437665
 h     -1.71186971     1.58896007     1.34529031
 h     -0.75800158     1.87293020    -1.10789821
 h      1.79359490     1.60735858    -1.04726699
 o      2.42173982    -1.03003470     0.58175470
 h      3.26386385    -0.57582289     0.51479681
 c     -2.58583195    -0.45693724    -0.45778105
 h     -3.52690512    -0.18824957     0.03773753
 h     -2.78382032    -0.41611156    -1.61168739
 h     -2.54600028    -1.57668277    -0.33465115
 h     -0.03490775     0.58475300     1.78457201
          17

 c      1.19347293    -0.47489559     0.19735577
 c      0.05741162    -1.16772721    -0.01770980
 c     -1.07021374     0.01995121    -0.05308879
 c     -0.87786709     0.92326998     1.01750032
 c     -0.23856533     1.13609043    -0.59100702
 c      1.15813153     0.81659498    -0.68380497
 h      0.23237177    -2.34952153     0.29544157
 h     -1.74787249     1.53151243     1.34748147
 h     -0.66167285     1.86303666    -1.07063923
 h      1.81419805     1.58745425    -1.11199200
 o      2.43586834    -1.02882207     0.58570195
 h      3.24002034    -0.57972893     0.51163587
 c     -2.59021918    -0.45728138    -0.45969015
 h     -3.53368679    -0.18874223     0.05225109
 h     -2.75029940    -0.38599271    -1.61091002
 h     -2.57767743    -1.54258150    -0.32536978
 h     -0.06752303     0.53829349     1.79944332
          17

 c      1.19647087    -0.48636983     0.18327860
 c      0.05933551    -1.15255145    -0.01491765
 c     -1.08542841     0.00058249    -0.04681154
 c     -0.87979871     0.93874390     1.03406528
 c     -0.24550172     1.11996501    -0.61258445
 c      1.16899337     0.83022081    -0.67026502
 h      0.18998679    -2.34527948     0.26018844
 h     -1.77737385     1.47507134     1.34728049
 h     -0.58868050     1.89621350    -1.06027161
 h      1.84063083     1.56032524    -1.17659264
 o      2.44695475    -1.02855879     0.58974546
 h      3.23147459    -0.56543566     0.50312775
 c     -2.59342563    -0.45794309    -0.46351927
 h     -3.53296037    -0.17997503     0.06930161
 h     -2.71444731    -0.35311179    -1.59387714
 h     -2.60685141    -1.51108716    -0.31435163
 h     -0.11502457     0.50688628     1.80077948
          17

 c      1.20511425    -0.49619848     0.16668674
 c      0.06039610    -1.13896962    -0.01039048
 c     -1.10141338    -0.02116820    -0.04186320
 c     -0.88059345     0.95283377     1.05156777
 c     -0.25044539     1.10085060    -0.63155822
 c      1.17707965     0.84240001    -0.65416779
 h      0.13544363    -2.31368765     0.21998510
 h     -1.80406806     1.42527490     1.34676766
 h     -0.54102655     1.97799891    -1.07827149
 h      1.86918375     1.52464054    -1.23691058
 o      2.45461780    -1.02944461     0.59385866
 h      3.24278021    -0.53014079     0.48823961
 c     -2.59551783    -0.45804480    -0.46873401
 h     -3.52310432    -0.16203285     0.08660488
 h     -2.67888684    -0.31856402    -1.56492391
 h     -2.63311097    -1.49263404    -0.30169368
 h     -0.17252394     0.49131295     1.79189007
          17

 c      1.21948272    -0.50405023     0.14796997
 c      0.06006950    -1.12713619    -0.00434055
 c     -1.11741558    -0.04424427    -0.03801345
 c     -0.88077483     0.96486211     1.06871896
 c     -0.25446231     1.08138898    -0.64901073
 c      1.18256747     0.85280451    -0.63612150
 h      0.07146812    -2.25836541     0.17708132
 h     -1.83099067     1.38613963     1.34748765
 h     -0.50740723     2.07865731    -1.10754955
 h      1.89567198     1.47944790    -1.28815688
 o      2.45964262    -1.03100611     0.59788644
 h      3.26177665    -0.48182299     0.46819190
 c     -2.59647914    -0.45710368    -0.47448358
 h     -3.50334883    -0.13529919     0.10227603
 h     -2.64633994    -0.28295872    -1.53224957
 h     -2.65682480    -1.49328618    -0.28792736
 h     -0.23185964     0.48943561     1.77946568
          17

 c      1.23919437    -0.50976631     0.12750935
 c      0.05808097    -1.11657159     0.00296916
 c     -1.13263871    -0.06769381    -0.03507854
 c     -0.88133150     0.97474907     1.08414511
 c     -0.25833020     1.06422560    -0.66580712
 c      1.18572977     0.86106449    -0.61675998
 h      0.00100675    -2.18899213     0.13452865
 h     -1.85869070     1.35946272     1.34995468
 h     -0.48056872     2.16805144    -1.13393701
 h      1.91650710     1.42505051    -1.32593551
 o      2.46314961    -1.03249441     0.60158464
 h      3.27248368    -0.43273756     0.44573364
 c     -2.59627062    -0.45536233    -0.47965882
 h     -3.47397708    -0.10046628     0.11505042
 h     -2.61918590    -0.24616989    -1.50667637
 h     -2.67865716    -1.51096439    -0.27476652
 h     -0.28190333     0.49560223     1.77372117
          17

 c      1.26341252    -0.51337366     0.10568889
 c      0.05449891    -1.10602561     0.01124184
 c     -1.14628383    -0.09065453    -0.03292194
 c     -0.88347252     0.98282993     1.09658701
 c     -0.26237943     1.05076338    -0.68216710
 c      1.18684155     0.86678223    -0.59666973
 h     -0.07367045    -2.12288742     0.09575786
 h     -1.88503544     1.34524585     1.35379914
 h     -0.45841225     2.22979439    -1.15107672
 h      1.92934532     1.36325344    -1.34707532
 o      2.46594650    -1.03329634     0.60470521
 h      3.26506457    -0.39274222     0.42370004
 c     -2.59489450    -0.45360229    -0.48325774
 h     -3.43633828    -0.05850138     0.12441430
 h     -2.59905226    -0.20773575    -1.49748735
 h     -2.69909533    -1.53721903    -0.26495341
 h     -0.31160545     0.50238122     1.78571377
          17

 c      1.29093521    -0.51504783     0.08290957
 c      0.04975775    -1.09387616     0.02023647
 c     -1.15760035    -0.11233376    -0.03145001
 c     -0.88797028     0.98930860     1.10543352
 c     -0.26672755     1.04152486    -0.69796388
 c      1.18614621     0.86955705    -0.57634158
 h     -0.15204408    -2.08094313     0.06327951
 h     -1.90667725     1.34254075     1.35831659
 h     -0.44089097     2.25698301    -1.15697220
 h      1.93339503     1.29720032    -1.35015097
 o      2.46845100    -1.03304788     0.60704047
 h      3.23690577    -0.36749383     0.40433006
 c     -2.59239601    -0.45261382    -0.48492973
 h     -3.39268962    -0.01056166     0.13060459
 h     -2.58677009    -0.16814679    -1.50685864
 h     -2.71841727    -1.56226092    -0.26118852
 h     -0.31629289     0.50596128     1.82033348
          17

 c      1.32033410    -0.51503685     0.05959207
 c      0.04440507    -1.07942722     0.02986651
 c     -1.16594080    -0.13199574    -0.03061552
 c     -0.89473692     0.99388285     1.11106364
 c     -0.27139261     1.03656332    -0.71293339
 c      1.18384031     0.86901980    -0.55614201
 h     -0.23375794    -2.07330091     0.03745526
 h     -1.92073489     1.35004163     1.36291543
 h     -0.42858357     2.24756116    -1.15153823
 h      1.92958564     1.23107874    -1.33581201
 o      2.47076607    -1.03164670     0.60844742
 h      3.19140649    -0.35834205     0.38899458
 c     -2.58884326    -0.45282080    -0.48512602
 h     -3.34576215     0.04203631     0.13434867
 h     -2.58260378    -0.12979002    -1.52856417
 h     -2.73688055    -1.57845216    -0.26520653
 h     -0.30091699     0.50975995     1.87159166
          17

 c      1.35007654    -0.51360430     0.03616980
 c      0.03864652    -1.06372010     0.04011611
 c     -1.17080381    -0.14897346    -0.03041817
 c     -0.90311308     0.99601913     1.11441531
 c     -0.27632310     1.03562729    -0.72673144
 c      1.18005325     0.86487583    -0.53629716
 h     -0.31442048    -2.09040052     0.01760216
 h     -1.92570122     1.36632846     1.36728217
 h     -0.42234852     2.20256285    -1.13577607
 h      1.92069570     1.16981115    -1.30698425
 o      2.47270284    -1.02929643     0.60888272
 h      3.13763204    -0.36171150     0.37778910
 c     -2.58434749    -0.45422947    -0.48469142
 h     -3.29809221     0.09765441     0.13632408
 h     -2.58631502    -0.09627901    -1.55250747
 h     -2.75485891    -1.58136944    -0.27748970
 h     -0.27554116     0.52070725     1.92721626
          17

 c      1.37860218    -0.51103376     0.01308136
 c      0.03235069    -1.04855950     0.05090150
 c     -1.17186172    -0.16270204    -0.03089166
 c     -0.91232982     0.99535943     1.11636046
 c     -0.28138986     1.03809312    -0.73889738
 c      1.17482358     0.85696149    -0.51690131
 h     -0.38614871    -2.11437958     0.00371882
 h     -1.92162806     1.38998239     1.37134513
 h     -0.42341528     2.12700316    -1.11203274
 h      1.91128712     1.11867454    -1.26874645
 o      2.47378800    -1.02656177     0.60844462
 h      3.09010066    -0.36828457     0.36899911
 c     -2.57909188    -0.45651170    -0.48439203
 h     -3.25145291     0.15403041     0.13662036
 h     -2.59709875    -0.07104428    -1.56975022
 h     -2.77291083    -1.56983239    -0.29737051
 h     -0.24953176     0.54411664     1.97571197
          17

 c      1.40440987    -0.50765839    -0.00923589
 c      0.02540108    -1.03543188     0.06207499
 c     -1.16898337    -0.17273740    -0.03208864
 c     -0.92170917     0.99183093     1.11745514
 c     -0.28634729     1.04262876    -0.74873530
 c      1.16811521     0.84531519    -0.49798899
 h     -0.44175572    -2.13151968    -0.00355707
 h     -1.90989116     1.41967786     1.37514721
 h     -0.43386439     2.03388376    -1.08531532
 h      1.90695425     1.08273262    -1.22735727
 o      2.47347097    -1.02420947     0.60734048
 h      3.06501309    -0.36563832     0.35967010
 c     -2.57330548    -0.45906265    -0.48471175
 h     -3.20677134     0.20814351     0.13461009
 h     -2.61363110    -0.05642772    -1.57471526
 h     -2.79186618    -1.54589391    -0.32321904
 h     -0.22937418     0.58215906     2.00918343
          17

 c      1.42619260    -0.50387463    -0.03035155
 c      0.01786904    -1.02529124     0.07347533
 c     -1.16225421    -0.17875415    -0.03407158
 c     -0.93070739     0.98558907     1.11795434
 c     -0.29073749     1.04662513    -0.75513143
 c      1.15992390     0.83025736    -0.47970158
 h     -0.47671964    -2.13461513    -0.00352018
 h     -1.89267684     1.45420478     1.37868062
 h     -0.45781158     1.95096002    -1.06550864
 h      1.91239032     1.06605340    -1.18803770
 o      2.47167635    -1.02259993     0.60567100
 h      3.07048474    -0.34809425     0.34892749
 c     -2.56717952    -0.46104764    -0.48585128
 h     -3.16454506     0.25652637     0.12933222
 h     -2.63422351    -0.05335235    -1.56545647
 h     -2.81295525    -1.51485141    -0.35264303
 h     -0.21872537     0.63443440     2.02323958
          17

 c      1.44297657    -0.50014651    -0.04984453
 c      0.01000960    -1.01870001     0.08495913
 c     -1.15197772    -0.18054639    -0.03690771
 c     -0.93895263     0.97696315     1.11788364
 c     -0.29383131     1.04646320    -0.75665542
 c      1.15044803     0.81245300    -0.46247286
 h     -0.48905377    -2.12125819     0.00437006
 h     -1.87228568     1.49233257     1.38170106
 h     -0.50226506     1.91778719    -1.06651028
 h      1.92881895     1.07088430    -1.15237739
 o      2.46909689    -1.02127183     0.60325768
 h      3.10072316    -0.32342434     0.34042140
 c     -2.56078277    -0.46152974    -0.48776656
 h     -3.12538645     0.29596225     0.12010256
 h     -2.65701344    -0.06116695    -1.54353903
 h     -2.83783486    -1.48454639    -0.38279538
 h     -0.21876625     0.69870891     2.01644448
          17

 c      1.45418668    -0.49701740    -0.06730710
 c      0.00222959    -1.01592819     0.09642475
 c     -1.13864520    -0.17804800    -0.04066164
 c     -0.94631550     0.96644408     1.11707926
 c     -0.29521731     1.04081133    -0.75271552
 c      1.14018890     0.79291025    -0.44704355
 h     -0.47887770    -2.09255832     0.02045049
 h     -1.85049020     1.53250566     1.38357345
 h     -0.57066008     1.94723912    -1.09328144
 h      1.95281713     1.09710870    -1.11758616
 o      2.46671876    -1.01942975     0.59981609
 h      3.14294789    -0.30501486     0.33925577
 c     -2.55404451    -0.45976141    -0.49016325
 h     -3.09035076     0.32425039     0.10700504
 h     -2.68021078    -0.07749091    -1.51414046
 h     -2.86813182    -1.46284859    -0.41085929
 h     -0.22812860     0.77134276     1.99029619
          17

 c      1.45961760    -0.49512129    -0.08235110
 c     -0.00490097    -1.01690541     0.10782338
 c     -1.12288482    -0.17134579    -0.04538790
 c     -0.95298773     0.95466444     1.11516720
 c     -0.29562505     1.03232181    -0.74428207
 c      1.12985068     0.77290802    -0.43426324
 h     -0.44848269    -2.05330821     0.04484039
 h     -1.82827344     1.57258616     1.38323106
 h     -0.65354674     2.00607603    -1.13381303
 h      1.97776334     1.14225245    -1.07840755
 o      2.46531821    -1.01650598     0.59516540
 h      3.18554982    -0.30277060     0.34851442
 c     -2.54683394    -0.45557697    -0.49248946
 h     -3.06099101     0.34077221     0.09111994
 h     -2.70243013    -0.09829718    -1.48596680
 h     -2.90424437    -1.45361286    -0.43451131
 h     -0.24234479     0.84771399     1.94973854
          17

 c      1.45935874    -0.49516032    -0.09461782
 c     -0.01060684    -1.02103159     0.11914379
 c     -1.10540357    -0.16067759    -0.05112959
 c     -0.95949516     0.94230903     1.11154128
 c     -0.29621200     1.02393444    -0.73262642
 c      1.12010703     0.75388585    -0.42486750
 h     -0.40289593    -2.01342770     0.07746627
 h     -1.80609908     1.60990738     1.37931962
 h     -0.73675018     2.05885794    -1.17381400
 h      1.99647425     1.20202505    -1.02976992
 o      2.46532904    -1.01228568     0.58926618
 h      3.22067737    -0.32102333     0.36867444
 c     -2.53907470    -0.44954810    -0.49407318
 h     -3.03923453     0.34673213     0.07448649
 h     -2.72293084    -0.11880046    -1.46958701
 h     -2.94417936    -1.45439991    -0.45203609
 h     -0.25351352     0.92314958     1.90330351
          17

 c      1.45372206    -0.49782469    -0.10379845
 c     -0.01393192    -1.02701902     0.13037171
 c     -1.08692599    -0.14646688    -0.05791124
 c     -0.96650228     0.92996816     1.10553864
 c     -0.29779089     1.01723412    -0.71861655
 c      1.11143474     0.73730199    -0.41935409
 h     -0.34999276    -1.98902582     0.11831927
 h     -1.78448717     1.64166107     1.37051910
 h     -0.80993922     2.08720749    -1.20470096
 h      2.00308598     1.27110073    -0.96835063
 o      2.46685675    -1.00686049     0.58219278
 h      3.24438912    -0.35929142     0.39814895
 c     -2.53080812    -0.44264916    -0.49450056
 h     -3.02712870     0.34496902     0.05977578
 h     -2.74126531    -0.13538657    -1.47290502
 h     -2.98376567    -1.45852879    -0.46219445
 h     -0.25207396     0.99434831     1.86083762
          17

 c      1.44318330    -0.50365918    -0.10966429
 c     -0.01399661    -1.03326674     0.14141673
 c     -1.06815274    -0.12938555    -0.06571741
 c     -0.97432922     0.91807249     1.09690726
 c     -0.30075921     1.01292298    -0.70282384
 c      1.10407601     0.72446515    -0.41794131
 h     -0.29793305    -1.99757393     0.16812665
 h     -1.76444195     1.66543921     1.35588275
 h     -0.86702048     2.08420511    -1.22231683
 h      1.99381143     1.34385312    -0.89298850
 o      2.46966037    -1.00060353     0.57411228
 h      3.25711896    -0.41276116     0.43373926
 c     -2.52221705    -0.43572896    -0.49400138
 h     -3.02639760     0.33919395     0.04961113
 h     -2.75629952    -0.14727407    -1.49610831
 h     -3.01806505    -1.45903860    -0.46418662
 h     -0.23208272     1.05983376     1.82787351
          17

 c      1.42834213    -0.51290253    -0.11210377
 c     -0.01045109    -1.03909573     0.15209957
 c     -1.04975653    -0.11038690    -0.07446684
 c     -0.98254988     0.90702609     1.08612328
 c     -0.30521753     1.01134242    -0.68571367
 c      1.09807305     0.71635385    -0.42055678
 h     -0.25013383    -2.04357564     0.22834953
 h     -1.74748438     1.67968386     1.33504380
 h     -0.90452652     2.04840420    -1.22486113
 h      1.96713114     1.41498880    -0.80455219
 o      2.47307849    -0.99416869     0.56526274
 h      3.26492686    -0.47237581     0.47108460
 c     -2.51361353    -0.42923063    -0.49337539
 h     -3.03773967     0.33266396     0.04560079
 h     -2.76585523    -0.15605576    -1.53160113
 h     -3.04270093    -1.45121139    -0.45772584
 h     -0.19592976     1.11819684     1.80185335
          17

 c      1.40989885    -0.52536727    -0.11115403
 c     -0.00353127    -1.04540510     0.16231727
 c     -1.03239432    -0.09068266    -0.08398892
 c     -0.99017834     0.89731421     1.07409474
 c     -0.31104160     1.01269547    -0.66774065
 c      1.09330203     0.71346079    -0.42683839
 h     -0.20484381    -2.11151613     0.29911767
 h     -1.73541814     1.68394245     1.30827439
 h     -0.92068934     1.98141502    -1.21196430
 h      1.92386536     1.48014998    -0.70562455
 o      2.47605602    -0.98838458     0.55589152
 h      3.27926166    -0.52652046     0.50574020
 c     -2.50536803    -0.42317763    -0.49350608
 h     -3.06006898     0.32687347     0.04750967
 h     -2.76759769    -0.16387209    -1.56891055
 h     -3.05456918    -1.43328883    -0.44305615
 h     -0.15242092     1.16667496     1.77555925
          17

 c      1.38863780    -0.54041937    -0.10701627
 c      0.00631589    -1.05361997     0.17214640
 c     -1.01670113    -0.07169356    -0.09400654
 c     -0.99616635     0.88941301     1.06166560
 c     -0.31786797     1.01703223    -0.64933601
 c      1.08947628     0.71570961    -0.43616103
 h     -0.15990004    -2.17884872     0.37793492
 h     -1.73008121     1.67893195     1.27644305
 h     -0.91567452     1.88811301    -1.18491528
 h      1.86720532     1.53654465    -0.60004651
 o      2.47761838    -0.98389385     0.54616381
 h      3.30998778    -0.56667879     0.53478226
 c     -2.49781710    -0.41725117    -0.49497939
 h     -3.09027956     0.32125556     0.05319392
 h     -2.76004011    -0.17223277    -1.59914026
 h     -3.05216038    -1.40642780    -0.42084848
 h     -0.11125324     1.20203559     1.74276742
          17

 c      1.36542214    -0.55706316    -0.10004975
 c      0.01858984    -1.06466130     0.18174864
 c     -1.00326468    -0.05497653    -0.10413682
 c     -0.99970689     0.88366811     1.04939463
 c     -0.32495747     1.02400420    -0.63074104
 c      1.08615113     0.72248606    -0.44771037
 h     -0.11491452    -2.22852804     0.46087471
 h     -1.73313490     1.66636274     1.24088861
 h     -0.89355406     1.77926449    -1.14846796
 h      1.80244237     1.58343238    -0.49221104
 o      2.47761665    -0.98080777     0.53616519
 h      3.35436840    -0.59280657     0.55693709
 c     -2.49116688    -0.41089959    -0.49801603
 h     -3.12389961     0.31415137     0.05941978
 h     -2.74290680    -0.18184126    -1.61667265
 h     -3.03574703    -1.37453786    -0.39199086
 h     -0.07973426     1.22193288     1.70056698
          17

 c      1.34121882    -0.57409699    -0.09073605
 c      0.03267813    -1.07880469     0.19127840
 c     -0.99259230    -0.04210179    -0.11392229
 c     -1.00032314     0.88026673     1.03754769
 c     -0.33087942     1.03239041    -0.61160731
 c      1.08279449     0.73280315    -0.46059706
 h     -0.07069903    -2.25118988     0.54397590
 h     -1.74574198     1.64842105     1.20322155
 h     -0.86685531     1.67644522    -1.11511586
 h      1.73599891     1.62193692    -0.38615767
 o      2.47667644    -0.97888596     0.52599479
 h      3.39834656    -0.61030351     0.57108655
 c     -2.48541111    -0.40346884    -0.50256664
 h     -3.15625356     0.30415813     0.06296796
 h     -2.71707105    -0.19280711    -1.61932005
 h     -3.00737082    -1.34392281    -0.35730948
 h     -0.06206127     1.22547878     1.64918551
          17

 c      1.31714138    -0.59028505    -0.07962329
 c      0.04780673    -1.09589860     0.20086972
 c     -0.98507703    -0.03448210    -0.12288611
 c     -0.99791184     0.87927247     1.02613270
 c     -0.33336541     1.04000458    -0.59066915
 c      1.07894458     0.74557040    -0.47395545
 h     -0.02850238    -2.24330020     0.62387422
 h     -1.76803124     1.62696834     1.16511359
 h     -0.85947920     1.61218362    -1.10840479
 h      1.67382919     1.65378333    -0.28496664
 o      2.47548512    -0.97790529     0.51577455
 h      3.42773827    -0.62396035     0.57590204
 c     -2.48032308    -0.39436977    -0.50839292
 h     -3.18347382     0.29095225     0.06141873
 h     -2.68440394    -0.20485411    -1.60829083
 h     -2.97022544    -1.32204548    -0.31736210
 h     -0.05926188     1.21335547     1.59144158
          17

 c      1.29445756    -0.60448912    -0.06727599
 c      0.06305243    -1.11554723     0.21064840
 c     -0.98097168    -0.03319085    -0.13059596
 c     -0.99282617     0.88064742     1.01491931
 c     -0.33098926     1.04575693    -0.56714688
 c      1.07439472     0.75984707    -0.48696618
 h      0.01032041    -2.20571170     0.69812611
 h     -1.79850995     1.60282783     1.12818091
 h     -0.88796597     1.60466347    -1.14585778
 h      1.62004090     1.67959375    -0.19099449
 o      2.47438695    -0.97778017     0.50559936
 h      3.43436157    -0.63592317     0.57042697
 c     -2.47556447    -0.38333417    -0.51505053
 h     -3.20307342     0.27544451     0.05349558
 h     -2.64762089    -0.21745682    -1.58845546
 h     -2.92714696    -1.31471701    -0.27268105
 h     -0.06870635     1.18791086     1.53264368
          17

 c      1.27451676    -0.61574919    -0.05424658
 c      0.07741528    -1.13714209     0.22069722
 c     -0.98035382    -0.03878252    -0.13673830
 c     -0.98596842     0.88422064     1.00344259
 c     -0.32533609     1.05147775    -0.54296226
 c      1.06926506     0.77495685    -0.49883680
 h      0.04438946    -2.14355072     0.76582021
 h     -1.83386437     1.57570587     1.09401031
 h     -0.93637936     1.63493013    -1.21199741
 h      1.57663423     1.69822797    -0.10660551
 o      2.47332324    -0.97854284     0.49551173
 h      3.41686142    -0.64596017     0.55442539
 c     -2.47083760    -0.37068395    -0.52180071
 h     -3.21416945     0.25956551     0.03913138
 h     -2.60999247    -0.23000469    -1.56845610
 h     -2.87911229    -1.32272660    -0.22470672
 h     -0.08319232     1.15322689     1.48076819
          17

 c      1.25859378    -0.62332188    -0.04106010
 c      0.08993909    -1.15975436     0.23092305
 c     -0.98304771    -0.05114421    -0.14117635
 c     -0.97871871     0.88967618     0.99104098
 c     -0.31895501     1.05919952    -0.52081649
 c      1.06387926     0.79044620    -0.50882426
 h      0.07234841    -2.06702999     0.82888462
 h     -1.86953202     1.54486548     1.06423514
 h     -0.98044557     1.67720563    -1.27991225
 h      1.54433525     1.70770344    -0.03448333
 o      2.47182819    -0.98033194     0.48550510
 h      3.38083967    -0.65164465     0.52841230
 c     -2.46593172    -0.35734741    -0.52766542
 h     -3.21752393     0.24595054     0.01941546
 h     -2.57470865    -0.24216494    -1.55909776
 h     -2.82548564    -1.34101976    -0.17660087
 h     -0.09125576     1.11450503     1.44579166
          17

 c      1.24769035    -0.62670709    -0.02819899
 c      0.09984324    -1.18206424     0.24087878
 c     -0.98857276    -0.06951920    -0.14392747
 c     -0.97240474     0.89667128     0.97709611
 c     -0.31367664     1.06958318    -0.50234948
 c      1.05861099     0.80596283    -0.51629691
 h      0.09307398    -1.99133550     0.89367180
 h     -1.90091689     1.51005272     1.04049924
 h     -1.00675041     1.71708305    -1.33266814
 h      1.52347811     1.70657924     0.02280068
 o      2.46902700    -0.98341295     0.47555178
 h      3.33913638    -0.64810262     0.49338552
 c     -2.46066072    -0.34453571    -0.53186208
 h     -3.21543606     0.23760464    -0.00356035
 h     -2.54400837    -0.25441454    -1.56847955
 h     -2.76585429    -1.36152648    -0.13277107
 h     -0.08234291     1.07591043     1.43655249
          17

 c      1.24235731    -0.62566697    -0.01608636
 c      0.10661197    -1.20268826     0.24982103
 c     -0.99618145    -0.09269811    -0.14509710
 c     -0.96741189     0.90499440     0.96145331
 c     -0.31069595     1.08233347    -0.48825009
 c      1.05379695     0.82114779    -0.52078706
 h      0.10605394    -1.93171172     0.96971421
 h     -1.92467945     1.47207978     1.02427324
 h     -1.01037773     1.74824108    -1.36246479
 h      1.51441599     1.69477230     0.06343469
 o      2.46389395    -0.98813937     0.46566328
 h      3.30821878    -0.62879924     0.45008193
 c     -2.45482542    -0.33337735    -0.53435491
 h     -3.21125964     0.23744147    -0.02712472
 h     -2.51877595    -0.26811071    -1.59638697
 h     -2.70142418    -1.37676000    -0.09749761
 h     -0.05617232     1.03834553     1.45574292
          17

 c      1.24259223    -0.62021896    -0.00507114
 c      0.11001950    -1.22094298     0.25734720
 c     -1.00496391    -0.11925607    -0.14482814
 c     -0.96294750     0.91449327     0.94456613
 c     -0.31080537     1.09677084    -0.47868022
 c      1.04969195     0.83557486    -0.52201233
 h      0.11158777    -1.89370467     1.06173633
 h     -1.93950836     1.43283738     1.01666861
 h     -0.99047510     1.76802214    -1.36624722
 h      1.51762223     1.67377255     0.08684136
 o      2.45605912    -0.99468583     0.45592969
 h      3.29604197    -0.58998273     0.39848833
 c     -2.44825754    -0.32473974    -0.53587026
 h     -3.20823709     0.24751130    -0.04889165
 h     -2.49901019    -0.28469000    -1.63425485
 h     -2.63516867    -1.38177395    -0.07387315
 h     -0.02471661     1.00050552     1.49824756
          17

 c      1.24782731    -0.61060373     0.00458721
 c      0.11012373    -1.23703545     0.26398078
 c     -1.01396526    -0.14774591    -0.14327547
 c     -0.95778081     0.92488761     0.92719654
 c     -0.31443237     1.11214944    -0.47350888
 c      1.04644004     0.84872939    -0.51987331
 h      0.11058213    -1.87067192     1.16251315
 h     -1.94612583     1.39487399     1.01834855
 h     -0.94831694     1.77550354    -1.34350725
 h      1.53370236     1.64655754     0.09393678
 o      2.44638693    -1.00272660     0.44642212
 h      3.29330978    -0.53589555     0.33930932
 c     -2.44093559    -0.31915885    -0.53736812
 h     -3.20786954     0.26802402    -0.06779707
 h     -2.48444108    -0.30483830    -1.67073343
 h     -2.57134293    -1.37467637    -0.06341208
 h     -0.00327698     0.96163794     1.55478431
          17

 c      1.25700203    -0.59724612     0.01272885
 c      0.10723816    -1.25132454     0.27075411
 c     -1.02227737    -0.17681882    -0.14059384
 c     -0.95094007     0.93574670     0.91010573
 c     -0.32155742     1.12774168    -0.47235853
 c      1.04406164     0.86002238    -0.51443875
 h      0.10421921    -1.85265307     1.25790697
 h     -1.94662797     1.36079705     1.02948621
 h     -0.88727162     1.77138542    -1.29624086
 h      1.56337849     1.61729932     0.08711458
 o      2.43633839    -1.01156149     0.43707610
 h      3.28340833    -0.47671436     0.27553568
 c     -2.43307927    -0.31678406    -0.53959579
 h     -3.20893244     0.29681351    -0.08452462
 h     -2.47472963    -0.32836893    -1.69661021
 h     -2.51491578    -1.35668598    -0.06598481
 h     -0.00282153     0.92243092     1.61589635
          17

 c      1.26870872    -0.58070705     0.01928505
 c      0.10186419    -1.26379620     0.27851350
 c     -1.02910252    -0.20528145    -0.13693273
 c     -0.94194493     0.94658277     0.89396002
 c     -0.33155464     1.14270251    -0.47444983
 c      1.04247162     0.86885887    -0.50590252
 h      0.09368336    -1.83310844     1.33546438
 h     -1.94338982     1.33270634     1.04967542
 h     -0.81427711     1.75970530    -1.23114282
 h      1.60728575     1.59064240     0.06966025
 o      2.42715188    -1.02047066     0.42772543
 h      3.25480990    -0.42279097     0.21162583
 c     -2.42511363    -0.31736969    -0.54299873
 h     -3.20807922     0.32983477    -0.10090119
 h     -2.46944378    -0.35452357    -1.70655363
 h     -2.47103437    -1.33217807    -0.07978119
 h     -0.02842686     0.88449157     1.67362467
          17

 c      1.28136996    -0.56163328     0.02426116
 c      0.09459393    -1.27408293     0.28769491
 c     -1.03380564    -0.23212056    -0.13244045
 c     -0.93082576     0.95694192     0.87935197
 c     -0.34300078     1.15568680    -0.47820825
 c      1.04156267     0.87477390    -0.49449414
 h      0.07999099    -1.80946849     1.38749009
 h     -1.93788464     1.31181941     1.07775048
 h     -0.74239710     1.75206130    -1.16437256
 h      1.66522961     1.57035346     0.04445202
 o      2.41962232    -1.02888964     0.41818559
 h      3.20396488    -0.38178997     0.15200573
 c     -2.41753011    -0.32033902    -0.54780819
 h     -3.20148491     0.36240955    -0.11883094
 h     -2.46803502    -0.38227656    -1.69915908
 h     -2.44445972    -1.30849293    -0.10133467
 h     -0.08034752     0.84972524     1.72182274
          17

 c      1.29340670    -0.54072433     0.02773170
 c      0.08601893    -1.28163807     0.29838498
 c     -1.03596264    -0.25652997    -0.12727347
 c     -0.91809464     0.96645700     0.86682178
 c     -0.35379156     1.16451975    -0.48107748
 c      1.04135429     0.87758662    -0.48037644
 h      0.06394751    -1.78179092     1.41062790
 h     -1.93006908     1.29844991     1.11157706
 h     -0.69037716     1.77118962    -1.12384271
 h      1.73488927     1.55779236     0.01254302
 o      2.41414895    -1.03644584     0.40830636
 h      3.13397563    -0.35804501     0.10008977
 c     -2.41074484    -0.32493430    -0.55407377
 h     -3.18631112     0.39046135    -0.13953572
 h     -2.46985876    -0.41054861    -1.67685141
 h     -2.43899016    -1.29469228    -0.12598547
 h     -0.15502326     0.81988947     1.75637479
          17

 c      1.30338193    -0.51872596     0.02985339
 c      0.07666661    -1.28585449     0.31039583
 c     -1.03539796    -0.27796170    -0.12160344
 c     -0.90467318     0.97487761     0.85683365
 c     -0.36238072     1.16746525    -0.48121481
 c      1.04212076     0.87745632    -0.46363479
 h      0.04617605    -1.75186572     1.40517066
 h     -1.91878140     1.29230501     1.14802116
 h     -0.66931623     1.83589073    -1.12953881
 h      1.81095581     1.55144457    -0.02700559
 o      2.41076930    -1.04298803     0.39801137
 h      3.05345721    -0.35200192     0.05747696
 c     -2.40500102    -0.33050130    -0.56154592
 h     -3.16146411     0.41134192    -0.16330024
 h     -2.47423387    -0.43841291    -1.64609252
 h     -2.45698669    -1.29829351    -0.14925284
 h     -0.24552213     0.79616475     1.77589573
          17

 c      1.31011878    -0.49643161     0.03088229
 c      0.06696847    -1.28609999     0.32325346
 c     -1.03219369    -0.29616290    -0.11562610
 c     -0.89174827     0.98210551     0.84967756
 c     -0.36891095     1.16562359    -0.47981159
 c      1.04436056     0.87480166    -0.44438905
 h      0.02713316    -1.72310290     1.37530511
 h     -1.90291331     1.29289020     1.18325884
 h     -0.67053500     1.93243425    -1.16639848
 h      1.88586515     1.54801181    -0.07569752
 o      2.40915563    -1.04865031     0.38735236
 h      2.97587773    -0.35916735     0.02295207
 c     -2.40032980    -0.33685753    -0.56951728
 h     -3.12781327     0.42430778    -0.18950853
 h     -2.48051625    -0.46535453    -1.61723189
 h     -2.49896348    -1.32080134    -0.16873133
 h     -0.34191655     0.77865705     1.78285644
          17

 c      1.31279767    -0.47466446     0.03118090
 c      0.05726628    -1.28169409     0.33608810
 c     -1.02666665    -0.31112819    -0.10958013
 c     -0.88053995     0.98823030     0.84529672
 c     -0.37400097     1.16144712    -0.47909184
 c      1.04859716     0.87018125    -0.42291603
 h      0.00702979    -1.70097471     1.33038359
 h     -1.88259586     1.29984889     1.21334685
 h     -0.68061083     2.03140617    -1.20736660
 h      1.95171955     1.54401151    -0.13404238
 o      2.40868494    -1.05386620     0.37654781
 h      2.91754207    -0.37006269    -0.00811029
 c     -2.39659882    -0.34446249    -0.57693832
 h     -3.08809923     0.43076940    -0.21678029
 h     -2.48808724    -0.49141344    -1.60221534
 h     -2.56306957    -1.35592594    -0.18481512
 h     -0.43239083     0.76599923     1.78427865
          17

 c      1.31105681    -0.45425397     0.03121065
 c      0.04785173    -1.27188424     0.34755539
 c     -1.01932029    -0.32300379    -0.10374978
 c     -0.87200838     0.99349846     0.84328112
 c     -0.37788204     1.15662514    -0.48030289
 c      1.05517656     0.86422232    -0.39969087
 h     -0.01434371    -1.69341727     1.28576932
 h     -1.85971970     1.31314242     1.23484159
 h     -0.69179065     2.11234584    -1.23620692
 h      2.00203770     1.53679962    -0.20101543
 o      2.40872611    -1.05909712     0.36586359
 h      2.89185692    -0.37495815    -0.04160967
 c     -2.39363320    -0.35422156    -0.58297625
 h     -3.04651749     0.43419133    -0.24321943
 h     -2.49608244    -0.51674144    -1.60900882
 h     -2.64488865    -1.39277853    -0.19947269
 h     -0.50576590     0.75556960     1.79009491
          17

 c      1.30507977    -0.43602066     0.03149970
 c      0.03900487    -1.25598233     0.35619723
 c     -1.01078297    -0.33199482    -0.09845325
 c     -0.86659862     0.99818557     0.84322531
 c     -0.38050828     1.15198220    -0.48377076
 c      1.06415368     0.85760718    -0.37535871
 h     -0.03763170    -1.70943703     1.25855108
 h     -1.83756775     1.33298347     1.24530032
 h     -0.70065825     2.16501745    -1.24635930
 h      2.03266067     1.52489706    -0.27435033
 o      2.40902483    -1.06429840     0.35529534
 h      2.90211304    -0.37281846    -0.07923654
 c     -2.39134990    -0.36713224    -0.58756377
 h     -3.00771955     0.43921786    -0.26695843
 h     -2.50299006    -0.54069641    -1.63641747
 h     -2.73811964    -1.42072246    -0.21458074
 h     -0.55471184     0.74487781     1.80788204
          17

 c      1.29557757    -0.42077366     0.03259202
 c      0.03097411    -1.23386118     0.36151405
 c     -1.00176500    -0.33828093    -0.09402868
 c     -0.86421307     1.00244796     0.84514854
 c     -0.38174161     1.14787181    -0.48930805
 c      1.07526038     0.85108127    -0.35068044
 h     -0.06310559    -1.75356924     1.25495847
 h     -1.81980070     1.35953678     1.24355560
 h     -0.70580932     2.18486963    -1.23607842
 h      2.04206305     1.50802951    -0.35111568
 o      2.40973788    -1.06884324     0.34446478
 h      2.94085827    -0.37271906    -0.11635633
 c     -2.38985542    -0.38393067    -0.59130828
 h     -2.97514529     0.44966527    -0.28704218
 h     -2.50675114    -0.56169785    -1.67530235
 h     -2.83576546    -1.43216683    -0.23114920
 h     -0.57714049     0.73334013     1.83752948
          17

 c      1.28362419    -0.40929766     0.03499438
 c      0.02392785    -1.20644919     0.36456639
 c     -0.99304689    -0.34194379    -0.09082013
 c     -0.86442647     1.00630245     0.84945513
 c     -0.38143633     1.14439707    -0.49643751
 c      1.08792716     0.84543319    -0.32646766
 h     -0.08949447    -1.82030743     1.26345919
 h     -1.80931766     1.39252802     1.22972537
 h     -0.70676115     2.17037559    -1.20596577
 h      2.03148115     1.48715740    -0.42827453
 o      2.41113307    -1.07204098     0.33290124
 h      2.99599922    -0.38555239    -0.14619273
 c     -2.38946647    -0.40478674    -0.59495586
 h     -2.94953656     0.46616389    -0.30413916
 h     -2.50540319    -0.57810207    -1.71445960
 h     -2.93115921    -1.42317077    -0.24931257
 h     -0.57493454     0.72258998     1.87178980
          17

 c      1.27044507    -0.40228902     0.03912853
 c      0.01801172    -1.17548566     0.36705111
 c     -0.98546753    -0.34292482    -0.08916104
 c     -0.86672340     1.00972646     0.85655173
 c     -0.37946295     1.14143557    -0.50446134
 c      1.10132965     0.84140648    -0.30349931
 h     -0.11436620    -1.89696171     1.26588232
 h     -1.80742589     1.43094765     1.20498870
 h     -0.70373279     2.12258549    -1.15846346
 h      2.00500958     1.46456477    -0.50322201
 o      2.41337487    -1.07351577     0.32029538
 h      3.05596499    -0.41789411    -0.16380003
 c     -2.39061735    -0.42920729    -0.59903651
 h     -2.92900164     0.48545547    -0.32035767
 h     -2.49760460    -0.58899958    -1.74498636
 h     -3.01860788    -1.39315961    -0.26850115
 h     -0.55208885     0.71531388     1.90125694
          17

 c      1.25726280    -0.40021659     0.04527942
 c      0.01343092    -1.14290596     0.37030899
 c     -0.97988267    -0.34103224    -0.08935465
 c     -0.87063794     1.01275481     0.86657951
 c     -0.37567514     1.13848689    -0.51241418
 c      1.11446613     0.83954798    -0.28241904
 h     -0.13540222    -1.97051519     1.24915370
 h     -1.81348475     1.47292821     1.17124436
 h     -0.69819202     2.04684802    -1.09887188
 h      1.96934942     1.44380889    -0.57436044
 o      2.41647021    -1.07326823     0.30657050
 h      3.11179031    -0.47096911    -0.16724251
 c     -2.39366793    -0.45618689    -0.60383378
 h     -2.91057131     0.50208547    -0.33828015
 h     -2.48278679    -0.59444003    -1.76157632
 h     -3.09392875    -1.34461118    -0.28751796
 h     -0.51354813     0.71408806     1.91827348
          17

 c      1.24522212    -0.40314975     0.05354545
 c      0.01042025    -1.11050085     0.37513059
 c     -0.97707845    -0.33599605    -0.09164095
 c     -0.87581760     1.01551801     0.87935851
 c     -0.36977396     1.13429631    -0.51888752
 c      1.12630629     0.84008426    -0.26365494
 h     -0.15098173    -2.03093551     1.20734604
 h     -1.82505219     1.51582611     1.13084648
 h     -0.69457854     1.95734277    -1.03801385
 h      1.93249843     1.42902411    -0.64144415
 o      2.42024958    -1.07162813     0.29187915
 h      3.15799675    -0.54138653    -0.15760563
 c     -2.39871044    -0.48443869    -0.60947352
 h     -2.89177439     0.51088176    -0.36004906
 h     -2.46111501    -0.59533515    -1.76241119
 h     -3.15514140    -1.28288158    -0.30451331
 h     -0.46450778     0.72080354     1.91835663
          17

 c      1.23537077    -0.41065102     0.06381349
 c      0.00912380    -1.07981458     0.38189108
 c     -0.97764237    -0.32756049    -0.09614269
 c     -0.88203886     1.01823193     0.89441626
 c     -0.36107254     1.12644261    -0.52185403
 c      1.13602630     0.84293866    -0.24744090
 h     -0.16016241    -2.07143872     1.13961884
 h     -1.83853117     1.55655557     1.08653112
 h     -0.70314474     1.88227172    -0.99500320
 h      1.90109909     1.42326169    -0.70495849
 o      2.42431667    -1.06919491     0.27659111
 h      3.19360573    -0.62201055    -0.13889072
 c     -2.40544895    -0.51257838    -0.61597518
 h     -2.87135319     0.50862672    -0.38696544
 h     -2.43340138    -0.59329660    -1.74897893
 h     -3.20325399    -1.21586153    -0.31695059
 h     -0.40982517     0.73644578     1.90042470
          17

 c      1.22865570    -0.42180499     0.07577698
 c      0.00946451    -1.05209163     0.39065347
 c     -0.98182375    -0.31559931    -0.10279579
 c     -0.88919562     1.02115906     0.91103052
 c     -0.34871214     1.11233334    -0.51935551
 c      1.14322051     0.84785971    -0.23394959
 h     -0.16254487    -2.08812550     1.04839747
 h     -1.85012084     1.59212396     1.04142798
 h     -0.73749507     1.85279587    -0.98994971
 h      1.87792595     1.42677978    -0.76443144
 o      2.42800386    -1.06673800     0.26125366
 h      3.22302308    -0.70338332    -0.11752817
 c     -2.41319222    -0.53929398    -0.62323048
 h     -2.84931486     0.49473587    -0.41947580
 h     -2.40096991    -0.59047404    -1.72614509
 h     -3.24249358    -1.15283501    -0.32178367
 h     -0.35341554     0.76100659     1.86674842
          17

 c      1.22588987    -0.43537559     0.08899807
 c      0.01109089    -1.02819008     0.40118643
 c     -0.98944402    -0.30021792    -0.11128674
 c     -0.89728369     1.02455589     0.92829150
 c     -0.33316375     1.09240747    -0.51151510
 c      1.14791922     0.85449843    -0.22339180
 h     -0.15827344    -2.08020991     0.93860116
 h     -1.85673524     1.62020954     0.99898301
 h     -0.79691756     1.86615486    -1.02103224
 h      1.86179131     1.43700665    -0.81729941
 o      2.43050682    -1.06499399     0.24645058
 h      3.25424830    -0.77674684    -0.10036034
 c     -2.42103601    -0.56358011    -0.63094164
 h     -2.82675647     0.47138305    -0.45731206
 h     -2.36541463    -0.58935791    -1.70200155
 h     -3.27869001    -1.10208115    -0.31618580
 h     -0.29765730     0.79352581     1.82266125
          17

 c      1.22766254    -0.44999671     0.10298701
 c      0.01344931    -1.00842647     0.41294037
 c     -0.99991187    -0.28178185    -0.12104324
 c     -0.90636198     1.02861269     0.94519662
 c     -0.31647811     1.06967759    -0.50028942
 c      1.15041476     0.86239864    -0.21597676
 h     -0.14827330    -2.05139528     0.81755503
 h     -1.85667071     1.63964168     0.96268031
 h     -0.86319396     1.89160471    -1.06745989
 h      1.84963551     1.45020678    -0.85963550
 o      2.43134570    -1.06443113     0.23256066
 h      3.29207346    -0.83765529    -0.09107647
 c     -2.42823682    -0.58497521    -0.63861746
 h     -2.80567132     0.44326700    -0.49970813
 h     -2.32829003    -0.59253074    -1.68631118
 h     -3.31549432    -1.06815973    -0.29887071
 h     -0.24313907     0.83240622     1.77549039
          17

 c      1.23422073    -0.46433984     0.11727916
 c      0.01597166    -0.99236556     0.42506645
 c     -1.01234551    -0.26085862    -0.13129035
 c     -0.91644651     1.03337894     0.96084459
 c     -0.30065910     1.04668466    -0.48752047
 c      1.15107405     0.87100413    -0.21181378
 h     -0.13464894    -2.01230388     0.69466931
 h     -1.84998708     1.65076611     0.93559185
 h     -0.91921430     1.90603948    -1.11189579
 h      1.83860174     1.46320461    -0.88779740
 o      2.43075899    -1.06522714     0.21964192
 h      3.33223202    -0.88627767    -0.08861673
 c     -2.43449723    -0.60358181    -0.64577430
 h     -2.78870108     0.41679411    -0.54573482
 h     -2.29105411    -0.60246542    -1.68663182
 h     -3.35135566    -1.05112455    -0.27110294
 h     -0.18944776     0.87604338     1.73233360
          17

 c      1.24540350    -0.47721515     0.13148817
 c      0.01825508    -0.97877550     0.43661812
 c     -1.02575541    -0.23814911    -0.14114762
 c     -0.92732388     1.03871366     0.97467787
 c     -0.28706430     1.02496643    -0.47448336
 c      1.15025373     0.87969725    -0.21084594
 h     -0.12073738    -1.98136131     0.57929547
 h     -1.83870337     1.65560088     0.91993149
 h     -0.95536501     1.89967297    -1.14518180
 h      1.82701858     1.47421604    -0.89962534
 o      2.42949338    -1.06746452     0.20757465
 h      3.36471610    -0.92429986    -0.08958758
 c     -2.43987735    -0.61978530    -0.65227058
 h     -2.77863214     0.39828171    -0.59474486
 h     -2.25550508    -0.62142073    -1.70403027
 h     -3.38051032    -1.04821522    -0.23630291
 h     -0.13716599     0.92339377     1.69751870
          17

 c      1.26065493    -0.48761533     0.14532474
 c      0.02007713    -0.96632230     0.44694809
 c     -1.03922588    -0.21442965    -0.14973386
 c     -0.93842188     1.04431203     0.98657162
 c     -0.27654351     1.00551965    -0.46210911
 c      1.14827170     0.88783826    -0.21283120
 h     -0.10977616    -1.97704955     0.47653930
 h     -1.82669672     1.65769696     0.91677828
 h     -0.96726587     1.87011354    -1.16312400
 h      1.81465256     1.48304032    -0.89494528
 o      2.42833258    -1.07126574     0.19624017
 h      3.38089893    -0.95276806    -0.09111722
 c     -2.44452209    -0.63387159    -0.65841031
 h     -2.77756711     0.39131100    -0.64665851
 h     -2.22412819    -0.65123577    -1.73263356
 h     -3.39639466    -1.05596810    -0.19864415
 h     -0.08950372     0.97390273     1.67170592
          17

 c      1.27908931    -0.49472476     0.15858332
 c      0.02125466    -0.95489998     0.45582543
 c     -1.05203654    -0.19051578    -0.15624979
 c     -0.94891794     1.04981492     0.99669432
 c     -0.26959632     0.98910629    -0.45113968
 c      1.14538212     0.89477926    -0.21734928
 h     -0.10266948    -2.00231071     0.38647726
 h     -1.81893320     1.66146902     0.92608714
 h     -0.95339575     1.81844123    -1.16406306
 h      1.80272552     1.49102885    -0.87565423
 o      2.42782993    -1.07680596     0.18559197
 h      3.37730612    -0.97185078    -0.09190588
 c     -2.44852258    -0.64579786    -0.66472234
 h     -2.78619163     0.39474241    -0.70173262
 h     -2.19965112    -0.69296848    -1.76335714
 h     -3.39415200    -1.07132061    -0.16186461
 h     -0.05172487     1.02689530     1.65325451
          17

 c      1.29956859    -0.49792465     0.17111681
 c      0.02164021    -0.94573426     0.46305208
 c     -1.06370375    -0.16725082    -0.16002173
 c     -0.95806224     1.05495928     1.00529110
 c     -0.26641249     0.97633526    -0.44214554
 c      1.14174841     0.89986448    -0.22382847
 h     -0.09805163    -2.04298419     0.30908341
 h     -1.81967152     1.67077238     0.94700611
 h     -0.91421692     1.74799158    -1.14813554
 h      1.79378264     1.50091549    -0.84546232
 o      2.42820779    -1.08429020     0.17566951
 h      3.35666667    -0.98110384    -0.09233996
 c     -2.45190147    -0.65522469    -0.67171986
 h     -2.80371545     0.40320557    -0.75993357
 h     -2.18423304    -0.74668461    -1.78775576
 h     -3.37149565    -1.09192505    -0.12869955
 h     -0.02899182     1.08111498     1.64017009
          17

 c      1.32079607    -0.49680224     0.18281720
 c      0.02125147    -0.94016038     0.46828622
 c     -1.07396702    -0.14549413    -0.16051480
 c     -0.96551720     1.05971493     1.01253993
 c     -0.26679347     0.96757014    -0.43542043
 c      1.13745098     0.90246483    -0.23161931
 h     -0.09426419    -2.08196930     0.24640499
 h     -1.83019232     1.68713146     0.97828725
 h     -0.85284737     1.66513767    -1.11814958
 h      1.79108907     1.51622779    -0.80901874
 o      2.42930047    -1.09393838     0.16660341
 h      3.32813727    -0.97951402    -0.09449621
 c     -2.45460386    -0.66171461    -0.67980346
 h     -2.82844103     0.40961157    -0.82050585
 h     -2.17896537    -0.81153309    -1.79978728
 h     -3.32874438    -1.11620565    -0.10064459
 h     -0.02450753     1.13471851     1.63121298
          17

 c      1.34145016    -0.49115214     0.19360142
 c      0.02028854    -0.93891190     0.47117117
 c     -1.08275090    -0.12608215    -0.15734320
 c     -0.97150930     1.06433067     1.01850525
 c     -0.26994048     0.96264035    -0.43067926
 c      1.13258415     0.90209261    -0.24013329
 h     -0.09034060    -2.10776948     0.20100596
 h     -1.84781894     1.70886179     1.01840721
 h     -0.77761614     1.58218415    -1.08281161
 h      1.79713775     1.53986188    -0.77023819
 o      2.43061993    -1.10597607     0.15859195
 h      3.30544913    -0.96537717    -0.10171030
 c     -2.45648535    -0.66491297    -0.68924754
 h     -2.85840553     0.40757513    -0.88200503
 h     -2.18373191    -0.88597546    -1.79613943
 h     -3.26860261    -1.14339141    -0.07778834
 h     -0.03863783     1.18555994     1.62621862
          17

 c      1.36032984    -0.48099467     0.20340632
 c      0.01905877    -0.94211823     0.47143333
 c     -1.09011184    -0.10974929    -0.15029327
 c     -0.97673036     1.06923867     1.02314811
 c     -0.27420732     0.96041295    -0.42654457
 c      1.12741632     0.89857627    -0.24897958
 h     -0.08597091    -2.11485117     0.17478077
 h     -1.86726481     1.73192086     1.06533711
 h     -0.70555913     1.52150568    -1.06240221
 h      1.81170768     1.57214905    -0.73068019
 o      2.43177558    -1.12058029     0.15177967
 h      3.29947692    -0.93680889    -0.11659866
 c     -2.45733436    -0.66463401    -0.70019244
 h     -2.89176466     0.39266409    -0.94258426
 h     -2.19722017    -0.96806205    -1.77616352
 h     -3.19569068    -1.17348383    -0.05875098
 h     -0.06870387     1.23156759     1.62614029
          17

 c      1.37648830    -0.46662202     0.21218960
 c      0.01789991    -0.94945738     0.46891093
 c     -1.09617754    -0.09703251    -0.13936014
 c     -0.98210111     1.07488617     1.02635187
 c     -0.27763162     0.95915860    -0.42076418
 c      1.12248253     0.89215523    -0.25796900
 h     -0.08127463    -2.10215587     0.16863785
 h     -1.88312075     1.75170204     1.11642054
 h     -0.65723998     1.51014999    -1.08589817
 h      1.83111351     1.60992467    -0.68951049
 o      2.43303478    -1.13771904     0.14607819
 h      3.30864687    -0.89380465    -0.13816957
 c     -2.45694746    -0.66090197    -0.71259646
 h     -2.92699794     0.36279253    -1.00033253
 h     -2.21699342    -1.05574935    -1.74178046
 h     -3.11554165    -1.20689963    -0.04107664
 h     -0.10927302     1.27111109     1.63300834
          17

 c      1.38933768    -0.44866751     0.21993192
 c      0.01713479    -0.96022253     0.46357483
 c     -1.10109828    -0.08822537    -0.12476588
 c     -0.98851385     1.08160341     1.02797962
 c     -0.27990901     0.95898221    -0.41298608
 c      1.11850466     0.88339928    -0.26699206
 h     -0.07666386    -2.07263621     0.18230409
 h     -1.89171735     1.76451010     1.16855978
 h     -0.63442928     1.55062520    -1.15811140
 h      1.84961930     1.64766201    -0.64508672
 o      2.43519451    -1.15699495     0.14117001
 h      3.32033409    -0.84004707    -0.16182324
 c     -2.45522643    -0.65402384    -0.72614762
 h     -2.96312245     0.31834288    -1.05363655
 h     -2.23972648    -1.14720810    -1.69706925
 h     -3.03310814    -1.24349936    -0.02242907
 h     -0.15329523     1.30318559     1.64957175
          17

 c      1.39866956    -0.42815389     0.22663935
 c      0.01705703    -0.97324553     0.45555420
 c     -1.10500824    -0.08338074    -0.10694317
 c     -0.99656210     1.08956213     1.02796333
 c     -0.28225942     0.96215937    -0.40558299
 c      1.11615707     0.87306407    -0.27593295
 h     -0.07284986    -2.03429857     0.21396775
 h     -1.89189740     1.76831385     1.21855097
 h     -0.62183743     1.61677738    -1.24966145
 h      1.86175838     1.67960153    -0.59651266
 o      2.43891798    -1.17767253     0.13670175
 h      3.32130779    -0.78196154    -0.18234386
 c     -2.45219787    -0.64470857    -0.74022394
 h     -2.99998471     0.26223978    -1.10156769
 h     -2.26176173    -1.24079269    -1.64696089
 h     -2.95170681    -1.28131900    -0.00214966
 h     -0.19435551     1.32713759     1.67814312
          17

 c      1.40456911    -0.40646410     0.23234984
 c      0.01793531    -0.98675221     0.44514394
 c     -1.10798141    -0.08230938    -0.08649416
 c     -1.00630389     1.09880652     1.02639574
 c     -0.28556097     0.97050352    -0.40060424
 c      1.11583584     0.86199300    -0.28466616
 h     -0.07095460    -2.00190490     0.26014059
 h     -1.88510853     1.76299531     1.26347474
 h     -0.60884233     1.68466090    -1.33274699
 h      1.86391760     1.70133025    -0.54421822
 o      2.44439994    -1.19883249     0.13242360
 h      3.30396085    -0.72653736    -0.19606793
 c     -2.44788686    -0.63414140    -0.75401384
 h     -3.03853310     0.19970010    -1.14419847
 h     -2.27988352    -1.33423601    -1.59519187
 h     -2.87340696    -1.31620946     0.01819769
 h     -0.22917573     1.34199051     1.71879076
          17

 c      1.40729231    -0.38521892     0.23713746
 c      0.01999507    -0.99854056     0.43270857
 c     -1.11001040    -0.08459311    -0.06413707
 c     -1.01721102     1.10927806     1.02356747
 c     -0.29012587     0.98463786    -0.39881317
 c      1.11757128     0.85104766    -0.29306876
 h     -0.07239557    -1.99509477     0.31695859
 h     -1.87517452     1.75031206     1.30113520
 h     -0.59195254     1.74131137    -1.39293730
 h      1.85490192     1.71052305    -0.48982015
 o      2.45141852    -1.21954121     0.12822097
 h      3.26692526    -0.67973764    -0.20140585
 c     -2.44217573    -0.62386018    -0.76673470
 h     -3.08061686     0.13699341    -1.18251855
 h     -2.29182983    -1.42356388    -1.54314228
 h     -2.80028726    -1.34305059     0.03589500
 h     -0.25841768     1.34611597     1.76825230
          17

 c      1.40716661    -0.36609815     0.24110754
 c      0.02332858    -1.00707894     0.41846461
 c     -1.11102346    -0.08960863    -0.04066144
 c     -1.02835856     1.12078893     1.01987688
 c     -0.29600598     1.00438767    -0.40016973
 c      1.12104147     0.84103743    -0.30102525
 h     -0.07790336    -2.02597784     0.38307150
 h     -1.86773060     1.73357106     1.33043142
 h     -0.57099191     1.78064669    -1.42426869
 h      1.83600176     1.70729178    -0.43573044
 o      2.45946835    -1.23900520     0.12410740
 h      3.21414054    -0.64538721    -0.19879924
 c     -2.43485475    -0.61537642    -0.77778729
 h     -3.12766946     0.07902080    -1.21754242
 h     -2.29626149    -1.50322516    -1.49071924
 h     -2.73512888    -1.35755937     0.04863794
 h     -0.28514719     1.33780652     1.82071174
          17

 c      1.40452835    -0.35066229     0.24438099
 c      0.02778819    -1.01273566     0.40253204
 c     -1.11092767    -0.09656742    -0.01689021
 c     -1.03873344     1.13301324     1.01568743
 c     -0.30313230     1.02912742    -0.40426664
 c      1.12562750     0.83262976    -0.30842736
 h     -0.08618072    -2.08522451     0.45919654
 h     -1.86900326     1.71678370     1.35137929
 h     -0.54708942     1.80005596    -1.42487187
 h      1.81094351     1.69446804    -0.38470826
 o      2.46784485    -1.25670603     0.12021799
 h      3.15406988    -0.62403600    -0.19069267
 c     -2.42584160    -0.60976161    -0.78682884
 h     -3.17863585     0.02724482    -1.24894630
 h     -2.29246460    -1.56761204    -1.43798010
 h     -2.68121720    -1.35743386     0.05545606
 h     -0.31265156     1.31618930     1.86970677
          17

 c      1.39968481    -0.34021442     0.24706385
 c      0.03305043    -1.01713865     0.38530306
 c     -1.10965430    -0.10458871     0.00636059
 c     -1.04753899     1.14557092     1.01126966
 c     -0.31132857     1.05794838    -0.41051135
 c      1.13049954     0.82624939    -0.31517238
 h     -0.09442600    -2.14983456     0.54355739
 h     -1.88374706     1.70320672     1.36448212
 h     -0.52212661     1.79917228    -1.39539507
 h      1.78562413     1.67764221    -0.33933393
 o      2.47571473    -1.27248629     0.11679516
 h      3.09854793    -0.61207978    -0.18133704
 c     -2.41532151    -0.60750754    -0.79377382
 h     -3.22911472    -0.01995751    -1.27461215
 h     -2.28009388    -1.61260811    -1.38595705
 h     -2.64185244    -1.34260671     0.05694897
 h     -0.34317153     1.28170761     1.90971592
          17

 c      1.39290372    -0.33570115     0.24920028
 c      0.03877868    -1.02174566     0.36748255
 c     -1.10718893    -0.11279331     0.02832388
 c     -1.05442395     1.15815586     1.00683728
 c     -0.32028471     1.08968702    -0.41809519
 c      1.13476144     0.82203596    -0.32116174
 h     -0.10002285    -2.19980118     0.63102651
 h     -1.91305981     1.69392858     1.36968394
 h     -0.49886169     1.78035926    -1.33971188
 h      1.76710384     1.66420131    -0.30143812
 o      2.48227857    -1.28648365     0.11412248
 h      3.05974035    -0.60288587    -0.17566563
 c     -2.40366980    -0.60865028    -0.79870821
 h     -3.27278744    -0.06504888    -1.29166849
 h     -2.25903846    -1.63637929    -1.33663670
 h     -2.61995792    -1.31501481     0.05523063
 h     -0.37759076     1.23608621     1.93694215
          17

 c      1.38444154    -0.33764538     0.25072074
 c      0.04469786    -1.02735407     0.34987093
 c     -1.10358608    -0.12038416     0.04831546
 c     -1.05954397     1.17058405     1.00256435
 c     -0.32951829     1.12279003    -0.42572419
 c      1.13767614     0.81996146    -0.32628960
 h     -0.10129643    -2.22362357     0.71541137
 h     -1.95366373     1.68767191     1.36585350
 h     -0.48145568     1.75112037    -1.26823468
 h      1.76137289     1.66054205    -0.27179423
 o      2.48705183    -1.29881209     0.11238030
 h      3.04495861    -0.59169568    -0.17684252
 c     -2.39128029    -0.61292399    -0.80177259
 h     -3.30366284    -0.10949039    -1.29794340
 h     -2.22934366    -1.63964853    -1.29266639
 h     -2.61781796    -1.27816094     0.05371781
 h     -0.41551971     1.18204180     1.94961937
          17

 c      1.37458912    -0.34612407     0.25141033
 c      0.05059221    -1.03423636     0.33322079
 c     -1.09897267    -0.12670098     0.06575504
 c     -1.06343046     1.18273130     0.99851755
 c     -0.33833139     1.15500624    -0.43112015
 c      1.13889230     0.82006576    -0.33040868
 h     -0.09744182    -2.21656394     0.79103594
 h     -1.99930724     1.68198065     1.35135155
 h     -0.47615816     1.72837897    -1.20383435
 h      1.77070894     1.66845636    -0.25043495
 o      2.49002903    -1.30923169     0.11153335
 h      3.05337344    -0.58060000    -0.18433423
 c     -2.37845018    -0.61984436    -0.80305177
 h     -3.31757032    -0.15314391    -1.29285037
 h     -2.19112928    -1.62589191    -1.25707847
 h     -2.63681658    -1.23639047     0.05648192
 h     -0.45543226     1.12289802     1.94818875
          17

 c      1.36370091    -0.36079270     0.25091306
 c      0.05628216    -1.04233801     0.31819164
 c     -1.09354075    -0.13125749     0.08017800
 c     -1.06677559     1.19445905     0.99457586
 c     -0.34587586     1.18349368    -0.43110194
 c      1.13849425     0.82254977    -0.33329907
 h     -0.08830797    -2.17831986     0.85327666
 h     -2.04306398     1.67463914     1.32503806
 h     -0.49065444     1.73760609    -1.18101591
 h      1.79283702     1.68398760    -0.23726498
 o      2.49152120    -1.31723141     0.11138813
 h      3.07828728    -0.57697181    -0.19480115
 c     -2.36535478    -0.62878289    -0.80243796
 h     -3.31281074    -0.19435130    -1.27770413
 h     -2.14449526    -1.60145729    -1.23299625
 h     -2.67695492    -1.19373308     0.06669576
 h     -0.49485248     1.06211830     1.93537027
          17

 c      1.35220170    -0.38094732     0.24876812
 c      0.06160129    -1.05137413     0.30532910
 c     -1.08752443    -0.13376502     0.09124438
 c     -1.07025058     1.20559439     0.99044942
 c     -0.35164575     1.20680547    -0.42426647
 c      1.13684041     0.82760662    -0.33468323
 h     -0.07430723    -2.11201218     0.89887224
 h     -2.07911156     1.66443703     1.28690376
 h     -0.52833801     1.78953388    -1.21469119
 h      1.82263514     1.70002312    -0.23224034
 o      2.49187975    -1.32236545     0.11173242
 h      3.11161772    -0.58796492    -0.20440800
 c     -2.35208014    -0.63910743    -0.79948065
 h     -3.29049892    -0.23013289    -1.25577338
 h     -2.08951394    -1.57488990    -1.22315198
 h     -2.73600615    -1.15271602     0.08444915
 h     -0.53077565     1.00282911     1.91584621
          17

 c      1.34058527    -0.40560627     0.24446279
 c      0.06638951    -1.06080822     0.29500048
 c     -1.08116660    -0.13410835     0.09873362
 c     -1.07436932     1.21593762     0.98579893
 c     -0.35595362     1.22624615    -0.41290167
 c      1.13435390     0.83520898    -0.33428158
 h     -0.05652109    -2.02459958     0.92672931
 h     -2.10367921     1.65132149     1.23817035
 h     -0.58284114     1.86394222    -1.27788888
 h      1.85452717     1.70978167    -0.23512389
 o      2.49134301    -1.32445952     0.11242014
 h      3.14661406    -0.61717565    -0.21027845
 c     -2.33863590    -0.65040150    -0.79339256
 h     -3.25477365    -0.25638751    -1.23214242
 h     -2.02663499    -1.55434305    -1.22898309
 h     -2.80880831    -1.11424637     0.10579330
 h     -0.56044941     0.94756653     1.89514738
          17

 c      1.32940599    -0.43360316     0.23749003
 c      0.07051849    -1.06972620     0.28723279
 c     -1.07469294    -0.13226844     0.10252848
 c     -1.07937635     1.22523799     0.98037996
 c     -0.35942202     1.24354899    -0.39990246
 c      1.13137501     0.84504811    -0.33187899
 h     -0.03697800    -1.92842449     0.93981102
 h     -2.11551396     1.63630554     1.18108502
 h     -0.64406769     1.93657494    -1.33797722
 h      1.88399420     1.70875348    -0.24530389
 o      2.48998848    -1.32365088     0.11339810
 h      3.17888949    -0.66397854    -0.21098141
 c     -2.32487802    -0.66268378    -0.78334612
 h     -3.21231684    -0.26829735    -1.21316251
 h     -1.95780960    -1.54352354    -1.24936177
 h     -2.88775277    -1.07874239     0.12446575
 h     -0.58232090     0.89850293     1.87782028
          17

 c      1.31927182    -0.46367946     0.22739839
 c      0.07391583    -1.07672593     0.28148133
 c     -1.06829622    -0.12826868     0.10261870
 c     -1.08518435     1.23314009     0.97415395
 c     -0.36247659     1.25959521    -0.38704069
 c      1.12809261     0.85658935    -0.32737260
 h     -0.01885547    -1.84250240     0.94783660
 h     -2.11615507     1.62132089     1.11859895
 h     -0.70402559     1.99390792    -1.37676329
 h      1.90818125     1.69516959    -0.26180315
 o      2.48771345    -1.32036099     0.11471185
 h      3.20694075    -0.72392801    -0.20666337
 c     -2.31050106    -0.67638205    -0.76887473
 h     -3.17001259    -0.26137689    -1.20508360
 h     -1.88747837    -1.53993893    -1.28004823
 h     -2.96451382    -1.04714122     0.13475293
 h     -0.59662115     0.85799596     1.86595152
          17

 c      1.31083219    -0.49455449     0.21383149
 c      0.07651411    -1.08024249     0.27667292
 c     -1.06212487    -0.12216440     0.09912024
 c     -1.09140069     1.23916713     0.96729290
 c     -0.36528686     1.27465337    -0.37526209
 c      1.12452396     0.86914422    -0.32079257
 h     -0.00587396    -1.78858433     0.96664432
 h     -2.10992091     1.60898995     1.05395480
 h     -0.75736120     2.03031485    -1.38670574
 h      1.92610910     1.66986679    -0.28338854
 o      2.48423263    -1.31522943     0.11649797
 h      3.23240493    -0.78977423    -0.19898822
 c     -2.29533503    -0.69192671    -0.75010446
 h     -3.13066069    -0.23344750    -1.21175126
 h     -1.82186893    -1.53768488    -1.31487200
 h     -3.03176869    -1.02092686     0.13310662
 h     -0.60514665     0.82883162     1.85913943
          17

 c      1.30473970    -0.52497370     0.19656485
 c      0.07808902    -1.07968943     0.27215629
 c     -1.05627571    -0.11405052     0.09229036
 c     -1.09746705     1.24279255     0.96009094
 c     -0.36784588     1.28873651    -0.36511744
 c      1.12051917     0.88191900    -0.31229891
 h     -0.00032899    -1.77739374     1.00659052
 h     -2.10304550     1.60216358     0.99017988
 h     -0.80042713     2.04404458    -1.36550131
 h      1.93877388     1.63598332    -0.30872673
 o      2.47916314    -1.30897520     0.11893715
 h      3.25907222    -0.85363224    -0.19050622
 c     -2.27968244    -0.70929319    -0.72776688
 h     -3.09028849    -0.18659749    -1.23259887
 h     -1.76706730    -1.53139995    -1.34766106
 h     -3.08399701    -1.00167614     0.11818986
 h     -0.61042575     0.81380428     1.85569727
          17

 c      1.30155887    -0.55375560     0.17553802
 c      0.07818403    -1.07614551     0.26869139
 c     -1.05078591    -0.10408383     0.08252336
 c     -1.10290732     1.24358772     0.95285999
 c     -0.37005129     1.30177336    -0.35693841
 c      1.11580111     0.89405878    -0.30215708
 h     -0.00184173    -1.79984858     1.06033689
 h     -2.10139662     1.60309755     0.92967589
 h     -0.83064168     2.03533104    -1.31361263
 h      1.94898995     1.59837012    -0.33654264
 o      2.47226919    -1.30219891     0.12215210
 h      3.28955357    -0.91006315    -0.18317463
 c     -2.26421073    -0.72788550    -0.70303357
 h     -3.04079368    -0.12716343    -1.26286530
 h     -1.72756759    -1.51813738    -1.37349442
 h     -3.11767023    -0.99070474     0.09040295
 h     -0.61485210     0.81497824     1.85400133
          17

 c      1.30161160    -0.57985454     0.15086316
 c      0.07630812    -1.07132558     0.26773079
 c     -1.04562887    -0.09250215     0.07033455
 c     -1.10760560     1.24136366     0.94584320
 c     -0.37174234     1.31361630    -0.35083178
 c      1.11006508     0.90473857    -0.29070424
 h     -0.00867201    -1.83827588     1.11112097
 h     -2.10747434     1.61251300     0.87425311
 h     -0.84647303     2.00618316    -1.23405206
 h      1.96049910     1.56237384    -0.36576082
 o      2.46373151    -1.29527529     0.12612072
 h      3.32162356    -0.95767047    -0.17705684
 c     -2.24953448    -0.74673675    -0.67726875
 h     -2.97516066    -0.06356077    -1.29581149
 h     -1.70580422    -1.49743551    -1.38912665
 h     -3.13147940    -0.98892614     0.05165273
 h     -0.62011662     0.83315067     1.85332656
          17

 c      1.30481465    -0.60240960     0.12279823
 c      0.07218178    -1.06651787     0.27035098
 c     -1.04072356    -0.07962820     0.05633834
 c     -1.11191317     1.23622641     0.93914555
 c     -0.37264489     1.32390365    -0.34651631
 c      1.10315625     0.91330681    -0.27832681
 h     -0.01923360    -1.87825081     1.14550716
 h     -2.11909140     1.62919758     0.82558241
 h     -0.84844684     1.96177611    -1.13416562
 h      1.97605785     1.53206522    -0.39545244
 o      2.45414788    -1.28843832     0.13070517
 h      3.34862547    -0.99760622    -0.17073212
 c     -2.23590725    -0.76475046    -0.65184120
 h     -2.89043012    -0.00395199    -1.32489617
 h     -1.70216337    -1.47088133    -1.39312355
 h     -3.12694468    -0.99688743     0.00553265
 h     -0.62696562     0.86770736     1.85414324
          17

 c      1.31058546    -0.62075811     0.09170623
 c      0.06586391    -1.06238143     0.27701520
 c     -1.03595412    -0.06586175     0.04122419
 c     -1.11648151     1.22851820     0.93272308
 c     -0.37214007     1.33174653    -0.34297521
 c      1.09524344     0.91939824    -0.26546103
 h     -0.03253264    -1.91081037     1.15632478
 h     -2.13103059     1.65052616     0.78544066
 h     -0.84207524     1.91395366    -1.02969965
 h      1.99541026     1.50890899    -0.42448350
 o      2.44428305    -1.28192027     0.13575737
 h      3.36346876    -1.03121783    -0.16280583
 c     -2.22312494    -0.78082614    -0.62802225
 h     -2.78783474     0.04502694    -1.34494236
 h     -1.71498163    -1.44181937    -1.38611326
 h     -3.10932000    -1.01494922    -0.04235152
 h     -0.63526336     0.91685125     1.85795234
          17

 c      1.31786764    -0.63442278     0.05802446
 c      0.05775716    -1.05908925     0.28770212
 c     -1.03118560    -0.05167722     0.02573269
 c     -1.12197533     1.21869723     0.92647524
 c     -0.36890714     1.33539618    -0.33817282
 c      1.08683993     0.92291513    -0.25259061
 h     -0.04809445    -1.93104617     1.14113927
 h     -2.13791126     1.67343839     0.75540814
 h     -0.84212496     1.88513540    -0.94827712
 h      2.01496287     1.49198516    -0.45118145
 o      2.43482626    -1.27600633     0.14119678
 h      3.36208401    -1.05898960    -0.15294797
 c     -2.21059161    -0.79389130    -0.60687832
 h     -2.67177292     0.07866105    -1.35255431
 h     -1.74041389    -1.41526115    -1.37123081
 h     -3.08788579    -1.04345807    -0.08468324
 h     -0.64439490     0.97810902     1.86656079
          17

 c      1.32529062    -0.64309387     0.02224587
 c      0.04851805    -1.05646466     0.30201073
 c     -1.02626424    -0.03763584     0.01063181
 c     -1.12885580     1.20723805     0.92042004
 c     -0.36142704     1.33304114    -0.33016891
 c      1.07866790     0.92389311    -0.24020237
 h     -0.06583166    -1.93706340     1.10096325
 h     -2.13612485     1.69520177     0.73639730
 h     -0.86673165     1.89919126    -0.91654458
 h      2.02949931     1.47939053    -0.47344623
 o      2.42624003    -1.27101766     0.14703840
 h      3.34498294    -1.08050342    -0.14219904
 c     -2.19760698    -0.80295575    -0.58906657
 h     -2.54879362     0.09426597    -1.34625860
 h     -1.77251655    -1.39766162    -1.35434846
 h     -3.07349403    -1.08251774    -0.11439652
 h     -0.65397996     1.04887265     1.88077557
          17

 c      1.33141625    -0.64663329    -0.01507914
 c      0.03893114    -1.05401881     0.31917019
 c     -1.02100735    -0.02439819    -0.00330304
 c     -1.13728465     1.19460065     0.91484225
 c     -0.35014292     1.32526972    -0.31973909
 c      1.07150776     0.92236304    -0.22871537
 h     -0.08602071    -1.93019448     1.04013049
 h     -2.12454771     1.71379877     0.72841123
 h     -0.91198529     1.95278057    -0.92933664
 h      2.03436594     1.46952476    -0.48925805
 o      2.41865290    -1.26726688     0.15339232
 h      3.31770231    -1.09466369    -0.13296967
 c     -2.18386985    -0.80734559    -0.57463059
 h     -2.42683889     0.09144652    -1.32672634
 h     -1.80435121    -1.39578598    -1.34285161
 h     -3.07237932    -1.13070889    -0.12806084
 h     -0.66453002     1.12655216     1.89911238
          17

 c      1.33500336    -0.64509924    -0.05332953
 c      0.02980056    -1.05086959     0.33798786
 c     -1.01520073    -0.01268396    -0.01531115
 c     -1.14710719     1.18126585     0.91026912
 c     -0.33718343     1.31458539    -0.30938553
 c      1.06606882     0.91829961    -0.21844320
 h     -0.10949337    -1.91650549     0.96696680
 h     -2.10462234     1.72815140     0.73047721
 h     -0.95528148     2.02086656    -0.96064770
 h      2.02685444     1.46168073    -0.49715414
 o      2.41181858    -1.26500013     0.16043401
 h      3.28997858    -1.10000718    -0.12877665
 c     -2.16972527    -0.80712160    -0.56315690
 h     -2.31455731     0.07256197    -1.29718139
 h     -1.83047416    -1.41395266    -1.34178097
 h     -3.08153317    -1.18353565    -0.12745789
 h     -0.67746136     1.20816486     1.91761746
          17

 c      1.33521356    -0.63877046    -0.09180006
 c      0.02188472    -1.04565020     0.35687503
 c     -1.00861940    -0.00318357    -0.02467513
 c     -1.15789401     1.16775794     0.90730854
 c     -0.32428608     1.30309247    -0.30090032
 c      1.06287098     0.91164450    -0.20959603
 h     -0.13799524    -1.90837476     0.89367713
 h     -2.08016664     1.73835484     0.74061156
 h     -0.97973755     2.08331129    -0.99151482
 h      2.00678302     1.45617770    -0.49649634
 o      2.40528427    -1.26432683     0.16831186
 h      3.27189934    -1.09532578    -0.13314137
 c     -2.15579782    -0.80335244    -0.55426418
 h     -2.22043970     0.04327260    -1.26394965
 h     -1.84892931    -1.45103510    -1.34963817
 h     -3.09174238    -1.23393684    -0.11731895
 h     -0.69438286     1.28986146     1.93124392
          17

 c      1.33170640    -0.62814850    -0.12969947
 c      0.01582788    -1.03684459     0.37423948
 c     -1.00108066     0.00354165    -0.03075863
 c     -1.16903932     1.15459423     0.90647210
 c     -0.31242590     1.29205880    -0.29510472
 c      1.06215472     0.90234455    -0.20229307
 h     -0.17391390    -1.92117224     0.83217062
 h     -2.05682404     1.74576008     0.75595534
 h     -0.97814911     2.12946031    -1.01281018
 h      1.97669592     1.45437817    -0.48758566
 o      2.39879153    -1.26514734     0.17698694
 h      3.26718161    -1.08070577    -0.14741211
 c     -2.14258258    -0.79791383    -0.54777096
 h     -2.15164164     0.01255013    -1.23659342
 h     -1.86044813    -1.50057900    -1.35905129
 h     -3.09386979    -1.27466217    -0.10226466
 h     -0.71624008     1.36709374     1.93580173
          17

 c      1.32461823    -0.61393402    -0.16617269
 c      0.01196826    -1.02391264     0.38920710
 c     -0.99252497     0.00714308    -0.03307144
 c     -1.17991171     1.14223065     0.90805713
 c     -0.30212316     1.28222072    -0.29225670
 c      1.06383191     0.89038848    -0.19657869
 h     -0.21787691    -1.96058906     0.78625820
 h     -2.04080380     1.75249546     0.77318524
 h     -0.94877859     2.15420045    -1.02063628
 h      1.94172551     1.45865703    -0.47161104
 o      2.39249970    -1.26712835     0.18613067
 h      3.27015994    -1.05821479    -0.16932998
 c     -2.13038639    -0.79287656    -0.54350833
 h     -2.11280154    -0.00932087    -1.22612333
 h     -1.86629250    -1.55405575    -1.36158067
 h     -3.08210989    -1.30017269    -0.08547092
 h     -0.74281828     1.43525797     1.92923077
          17

 c      1.31444813    -0.59700207    -0.20034053
 c      0.01017940    -1.00796380     0.40173034
 c     -0.98309777     0.00752303    -0.03135262
 c     -1.19005053     1.13107192     0.91208977
 c     -0.29363477     1.27399611    -0.29231951
 c      1.06752236     0.87587052    -0.19245311
 h     -0.26618986    -2.01483042     0.75105588
 h     -2.03684909     1.76018341     0.78909932
 h     -0.89251274     2.15521941    -1.01353758
 h      1.90861688     1.47200598    -0.45028902
 o      2.38674824    -1.26977237     0.19520477
 h      3.27069039    -1.03135576    -0.19421276
 c     -2.11935113    -0.78974488    -0.54137749
 h     -2.10571874    -0.01580956    -1.24012116
 h     -1.86718342    -1.60389222    -1.35127989
 h     -3.05436046    -1.30732993    -0.06853675
 h     -0.77266677     1.49043312     1.91203052
          17

 c      1.30190226    -0.57838919    -0.23134710
 c      0.01007294    -0.99083067     0.41195019
 c     -0.97318558     0.00482827    -0.02562972
 c     -1.19932921     1.12151812     0.91830525
 c     -0.28699395     1.26752897    -0.29505172
 c      1.07273123     0.85912941    -0.18992379
 h     -0.31249116    -2.06516851     0.72079646
 h     -2.04640240     1.76849022     0.80112661
 h     -0.81204224     2.13228131    -0.99174910
 h      1.88337129     1.49671236    -0.42508038
 o      2.38173718    -1.27253694     0.20362886
 h      3.26052335    -1.00386819    -0.21725787
 c     -2.10940774    -0.78892258    -0.54166239
 h     -2.12981966    -0.00895408    -1.27756873
 h     -1.86331993    -1.64469953    -1.32547885
 h     -3.01188252    -1.29550239    -0.05153283
 h     -0.80327375     1.53005255     1.88722685
          17

 c      1.28776144    -0.55928782    -0.25841826
 c      0.01130047    -0.97406659     0.41984697
 c     -0.96337979    -0.00055856    -0.01621553
 c     -1.20797195     1.11394962     0.92615486
 c     -0.28195739     1.26257957    -0.29994488
 c      1.07909717     0.84095647    -0.18904688
 h     -0.35091291    -2.09733101     0.69288370
 h     -2.06736135     1.77479334     0.80756207
 h     -0.71248502     2.08840196    -0.95808796
 h      1.86838477     1.53222684    -0.39639030
 o      2.37742094    -1.27493549     0.21090699
 h      3.23603743    -0.97881244    -0.23502673
 c     -2.10027683    -0.78981618    -0.54505351
 h     -2.18212228     0.00205912    -1.32916414
 h     -1.85465671    -1.67343804    -1.28434220
 h     -2.95925430    -1.26660792    -0.03281750
 h     -0.83134845     1.55338321     1.86011235
          17

 c      1.27279942    -0.54104182    -0.28091798
 c      0.01366869    -0.95873384     0.42528519
 c     -0.95439000    -0.00802085    -0.00365532
 c     -1.21641573     1.10862620     0.93484559
 c     -0.27789193     1.25822210    -0.30598782
 c      1.08648894     0.82271363    -0.18989377
 h     -0.37728939    -2.10376859     0.66725668
 h     -2.09547928     1.77531079     0.80759891
 h     -0.60294360     2.03351925    -0.92081347
 h      1.86163265     1.57395407    -0.36363939
 o      2.37352678    -1.27660326     0.21669948
 h      3.19848586    -0.95802360    -0.24610718
 c     -2.09153623    -0.79135265    -0.55230822
 h     -2.25704063     0.00684701    -1.38270905
 h     -1.84106334    -1.68948305    -1.23039301
 h     -2.90433763    -1.22499105    -0.00873266
 h     -0.85322086     1.56171006     1.83768896
          17

 c      1.25774021    -0.52511787    -0.29838912
 c      0.01712766    -0.94552329     0.42811645
 c     -0.94694502    -0.01673505     0.01134330
 c     -1.22511812     1.10561558     0.94345399
 c     -0.27376366     1.25244997    -0.31133788
 c      1.09487683     0.80618931    -0.19244537
 h     -0.38903851    -2.08212959     0.64511803
 h     -2.12607523     1.76662129     0.80128938
 h     -0.49699655     1.98972030    -0.89765071
 h      1.85880998     1.61456198    -0.32624761
 o      2.36958465    -1.27734023     0.22086557
 h      3.15360050    -0.94169160    -0.25149943
 c     -2.08276324    -0.79239356    -0.56390400
 h     -2.34712777    -0.00210840    -1.42777654
 h     -1.82231543    -1.69500640    -1.16825209
 h     -2.85673011    -1.17634947     0.02593082
 h     -0.86551276     1.55787243     1.82732840
          17

 c      1.24323008    -0.51301308    -0.31056309
 c      0.02174016    -0.93483633     0.42823229
 c     -0.94170512    -0.02575950     0.02798332
 c     -1.23438108     1.10484908     0.95116932
 c     -0.26870549     1.24277113    -0.31375433
 c      1.10418149     0.79325154    -0.19651397
 h     -0.38495034    -2.03416513     0.62827952
 h     -2.15515894     1.74664538     0.78947075
 h     -0.40634581     1.98539387    -0.91117622
 h      1.85604340     1.64667562    -0.28446909
 o      2.36497491    -1.27712760     0.22347161
 h      3.11063448    -0.92816052    -0.25465972
 c     -2.07389586    -0.79198212    -0.57974712
 h     -2.44423310    -0.02869915    -1.45737195
 h     -1.79799006    -1.69545236    -1.10422213
 h     -2.82316277    -1.12518763     0.07504773
 h     -0.86621826     1.54482879     1.83424389
          17

 c      1.22981689    -0.50606552    -0.31733890
 c      0.02766758    -0.92672526     0.42557046
 c     -0.93919727    -0.03417934     0.04545319
 c     -1.24421505     1.10623854     0.95759555
 c     -0.26282725     1.22898447    -0.31277118
 c      1.11423670     0.78546913    -0.20175942
 h     -0.36543089    -1.96619073     0.61903747
 h     -2.18001318     1.71505166     0.77357450
 h     -0.33135498     2.02371879    -0.96389821
 h      1.85124921     1.66491881    -0.23948684
 o      2.35908651    -1.27607780     0.22470997
 h      3.07953597    -0.91467133    -0.26025574
 c     -2.06557903    -0.78950642    -0.59893284
 h     -2.54048703    -0.07379308    -1.46796490
 h     -1.76752511    -1.69890870    -1.04494021
 h     -2.80271447    -1.07290840     0.13655663
 h     -0.85587599     1.52393510     1.85872232
          17

 c      1.21795049    -0.50518687    -0.31874388
 c      0.03518893    -0.92067787     0.42007867
 c     -0.93977289    -0.04121179     0.06298381
 c     -1.25428030     1.10969276     0.96285324
 c     -0.25659229     1.21358885    -0.31008028
 c      1.12477671     0.78379934    -0.20778797
 h     -0.33338105    -1.89111633     0.62049052
 h     -2.19956310     1.67334591     0.75530046
 h     -0.26821092     2.07791295    -1.03389396
 h      1.84438503     1.66682309    -0.19304619
 o      2.35161190    -1.27428503     0.22469520
 h      3.06590542    -0.89962844    -0.27101822
 c     -2.05890449    -0.78479738    -0.61993323
 h     -2.62907564    -0.13584770    -1.45917417
 h     -1.73101089    -1.71263618    -0.99490439
 h     -2.78824166    -1.01936969     0.20170460
 h     -0.83786525     1.49464251     1.89550857
          17

 c      1.20801943    -0.51061785    -0.31490703
 c      0.04471254    -0.91541897     0.41165588
 c     -0.94358350    -0.04623361     0.07987366
 c     -1.26394218     1.11500639     0.96738132
 c     -0.25016476     1.19898580    -0.30733390
 c      1.13539821     0.78835110    -0.21425371
 h     -0.29501565    -1.83006966     0.63720643
 h     -2.21464751     1.62471530     0.73626828
 h     -0.21640789     2.12335217    -1.10029935
 h      1.83741741     1.65321438    -0.14701444
 o      2.34273867    -1.27169071     0.22329661
 h      3.06764363    -0.88462959    -0.28515746
 c     -2.05470218    -0.77830076    -0.64116465
 h     -2.70501888    -0.21118336    -1.43355507
 h     -1.69065665    -1.73792128    -0.95469873
 h     -2.77225267    -0.96547754     0.25970786
 h     -0.81734616     1.45595994     1.93619175
          17

 c      1.20042754    -0.52182586    -0.30608171
 c      0.05652364    -0.90940713     0.40020775
 c     -0.95057534    -0.04880329     0.09549194
 c     -1.27241963     1.12177632     0.97165968
 c     -0.24356457     1.18657157    -0.30539298
 c      1.14553162     0.79828044    -0.22090868
 h     -0.25758996    -1.80601617     0.67487037
 h     -2.22786662     1.57348458     0.71776453
 h     -0.17693850     2.14767124    -1.15187618
 h      1.83433050     1.62842369    -0.10291262
 o      2.33299351    -1.26813655     0.22021999
 h      3.07730507    -0.87357694    -0.29768335
 c     -2.05310668    -0.77109950    -0.66126650
 h     -2.76620500    -0.29412973    -1.39655991
 h     -1.65119141    -1.76884077    -0.92214968
 h     -2.75038020    -0.91369962     0.30216136
 h     -0.79965064     1.40797865     1.97247961
          17

 c      1.19568821    -0.53759878    -0.29272284
 c      0.07012183    -0.90247804     0.38608944
 c     -0.96049122    -0.04868879     0.10927326
 c     -1.27898237     1.12944755     0.97602748
 c     -0.23681446     1.17709093    -0.30460150
 c      1.15446002     0.81194471    -0.22761102
 h     -0.22244488    -1.82429232     0.73560818
 h     -2.24257266     1.52416560     0.70075517
 h     -0.15070625     2.14641117    -1.18374753
 h      1.84081436     1.59978488    -0.06141776
 o      2.32294293    -1.26352844     0.21522467
 h      3.08698358    -0.87010611    -0.30380050
 c     -2.05358245    -0.76454372    -0.67902252
 h     -2.81444941    -0.37758204    -1.35627025
 h     -1.61826867    -1.79652616    -0.89491258
 h     -2.72152511    -0.86730958     0.32441673
 h     -0.78907750     1.35232356     1.99829060
          17

 c      1.19447701    -0.55628641    -0.27555900
 c      0.08403944    -0.89643280     0.37056306
 c     -0.97285637    -0.04588074     0.12071817
 c     -1.28316631     1.13744124     0.98059525
 c     -0.22997208     1.17096111    -0.30506212
 c      1.16148226     0.82736504    -0.23428784
 h     -0.18383131    -1.86582320     0.81280513
 h     -2.26107130     1.48043052     0.68624705
 h     -0.13834595     2.11904902    -1.19419052
 h      1.86258080     1.57518902    -0.02226206
 o      2.31302848    -1.25794264     0.20826124
 h      3.09131649    -0.87597816    -0.30099065
 c     -2.05518491    -0.75978946    -0.69336045
 h     -2.85534971    -0.45446265    -1.32200206
 h     -1.59651634    -1.81366955    -0.87167449
 h     -2.68692613    -0.82967385     0.32532010
 h     -0.78829148     1.29180116     2.01051868
          17

 c      1.19756161    -0.57608227    -0.25557696
 c      0.09647617    -0.89339464     0.35542822
 c     -0.98696515    -0.04057466     0.12940825
 c     -1.28493533     1.14525687     0.98520404
 c     -0.22313839     1.16838088    -0.30675054
 c      1.16625679     0.84284585    -0.24082221
 h     -0.13648998    -1.90651414     0.89484695
 h     -2.28305089     1.44458070     0.67570868
 h     -0.14038275     2.06744895    -1.18333640
 h      1.90187407     1.55883534     0.01477380
 o      2.30354029    -1.25165582     0.19950971
 h      3.08852186    -0.89070735    -0.28951945
 c     -2.05697115    -0.75750378    -0.70360067
 h     -2.89524411    -0.51979885    -1.30124039
 h     -1.58857614    -1.81629869    -0.85200783
 h     -2.64943537    -0.80384450     0.30679043
 h     -0.79807064     1.22981851     2.00918173
          17

 c      1.20558336    -0.59522676    -0.23390507
 c      0.10576364    -0.89466282     0.34237887
 c     -1.00192231    -0.03311566     0.13501773
 c     -1.28468580     1.15250060     0.98942221
 c     -0.21648077     1.16928612    -0.30949297
 c      1.16908520     0.85732786    -0.24691854
 h     -0.07918417    -1.93058199     0.97132766
 h     -2.30553663     1.41779025     0.67106186
 h     -0.15733428     1.99609827    -1.15348664
 h      1.95478560     1.54894574     0.04834546
 o      2.29464234    -1.24514550     0.18937493
 h      3.08077020    -0.91172268    -0.27228844
 c     -2.05845513    -0.75778638    -0.70975766
 h     -2.93628464    -0.57176598    -1.29658192
 h     -1.59489392    -1.80393570    -0.83601603
 h     -2.61330719    -0.79232181     0.27382356
 h     -0.81721924     1.16980982     1.99745390
          17

 c      1.21871832    -0.61210776    -0.21163707
 c      0.11061559    -0.90068376     0.33268052
 c     -1.01675175    -0.02393363     0.13731613
 c     -1.28309218     1.15887766     0.99259650
 c     -0.21025698     1.17316761    -0.31278509
 c      1.17081562     0.87023552    -0.25210702
 h     -0.01365617    -1.93061787     1.03502104
 h     -2.32435829     1.40069767     0.67416105
 h     -0.18968251     1.91398101    -1.11125049
 h      2.01274887     1.54029599     0.07543955
 o      2.28643470    -1.23906985     0.17844900
 h      3.07402008    -0.93492011    -0.25420638
 c     -2.05973971    -0.76027064    -0.71258502
 h     -2.97462439    -0.61062249    -1.30567069
 h     -1.61367108    -1.77962916    -0.82424632
 h     -2.58431060    -0.79685304     0.23482534
 h     -0.84271405     1.11466726     1.98148191
          17

 c      1.23632323    -0.62528160    -0.18967764
 c      0.11038885    -0.91128448     0.32705712
 c     -1.03053608    -0.01350729     0.13616813
 c     -1.28087860     1.16420187     0.99399362
 c     -0.20478509     1.17877940    -0.31542766
 c      1.17248184     0.88116366    -0.25589949
 h      0.05677061    -1.90465040     1.08161609
 h     -2.33589411     1.39378787     0.68616632
 h     -0.23798692     1.83765367    -1.07167101
 h      2.06651860     1.52816338     0.09281210
 o      2.27912865    -1.23420040     0.16740056
 h      3.07594769    -0.95599631    -0.24047669
 c     -2.06125705    -0.76422974    -0.71330207
 h     -3.00345895    -0.63705544    -1.32383675
 h     -1.64072437    -1.75035119    -0.81778927
 h     -2.56945329    -0.81828214     0.20119579
 h     -0.87041080     1.06622039     1.96924060
          17

 c      1.25675825    -0.63344773    -0.16869272
 c      0.10524364    -0.92583356     0.32568553
 c     -1.04253945    -0.00237500     0.13154297
 c     -1.27858284     1.16840157     0.99307383
 c     -0.20027658     1.18418876    -0.31541055
 c      1.17498719     0.88975269    -0.25795416
 h      0.12788957    -1.85444583     1.10941278
 h     -2.33819182     1.39747886     0.70716678
 h     -0.30390668     1.79029500    -1.05925638
 h      2.10889513     1.51010088     0.09830685
 o      2.27337088    -1.23130646     0.15678677
 h      3.09105096    -0.97243308    -0.23380306
 c     -2.06355073    -0.76862926    -0.71308168
 h     -3.01681303    -0.65148709    -1.34650973
 h     -1.66967457    -1.72691419    -0.81834775
 h     -2.57502499    -0.85650420     0.18384707
 h     -0.89652020     1.02514471     1.96766184
          17

 c      1.27756385    -0.63544125    -0.14915370
 c      0.09605212    -0.94331321     0.32824561
 c     -1.05227787     0.00883277     0.12354326
 c     -1.27638744     1.17146717     0.98981188
 c     -0.19674856     1.18823932    -0.31145067
 c      1.17892844     0.89570809    -0.25815581
 h      0.19503767    -1.78536485     1.11980081
 h     -2.33139794     1.41210586     0.73611742
 h     -0.38988150     1.78456489    -1.08967355
 h      2.13552100     1.48591083     0.09128829
 o      2.27042753    -1.23106946     0.14692119
 h      3.11666641    -0.98442574    -0.23286245
 c     -2.06728742    -0.77239018    -0.71241910
 h     -3.01131142    -0.65409329    -1.37025352
 h     -1.69353147    -1.72102106    -0.82791807
 h     -2.60275573    -0.91020491     0.18645953
 h     -0.91914430     0.99162901     1.97903304
          17

 c      1.29603298    -0.63033203    -0.13137804
 c      0.08406659    -0.96232198     0.33393851
 c     -1.05952561     0.01940546     0.11242914
 c     -1.27411687     1.17336729     0.98478860
 c     -0.19458305     1.19195908    -0.30493402
 c      1.18453356     0.89880237    -0.25659722
 h      0.25388165    -1.70712658     1.11872048
 h     -2.31764566     1.43792198     0.77104201
 h     -0.49171883     1.80670659    -1.14706205
 h      2.14498169     1.45725069     0.07251456
 o      2.27183424    -1.23404928     0.13790428
 h      3.14499918    -0.99366424    -0.23398076
 c     -2.07314466    -0.77505069    -0.71093011
 h     -2.98646280    -0.64492737    -1.39303337
 h     -1.70794618    -1.73823610    -0.84783522
 h     -2.64771301    -0.97613448     0.20239550
 h     -0.93848447     0.96619811     1.99976370
          17

 c      1.30999766    -0.61766035    -0.11550358
 c      0.07049029    -0.98109548     0.34146474
 c     -1.06427712     0.02864234     0.09860160
 c     -1.27140029     1.17402347     0.97892250
 c     -0.19463015     1.19699044    -0.29824863
 c      1.19162785     0.89883602    -0.25351684
 h      0.30196668    -1.63392883     1.11818354
 h     -2.30033819     1.47506544     0.80945795
 h     -0.59737619     1.83551576    -1.20393714
 h      2.13911509     1.42744727     0.04392071
 o      2.27869809    -1.24058572     0.12969782
 h      3.16843923    -1.00164359    -0.23382450
 c     -2.08145561    -0.77723173    -0.70786764
 h     -2.94450169    -0.62399652    -1.41435434
 h     -1.71331445    -1.77293323    -0.87769116
 h     -2.70100144    -1.04900421     0.21994738
 h     -0.95559818     0.94975841     2.02278263
          17

 c      1.31845001    -0.59770921    -0.10144221
 c      0.05617905    -0.99782126     0.34924868
 c     -1.06669689     0.03594750     0.08256048
 c     -1.26789673     1.17336672     0.97309774
 c     -0.19755636     1.20422597    -0.29294792
 c      1.19958725     0.89560971    -0.24924972
 h      0.33996578    -1.58077337     1.13401371
 h     -2.28268653     1.52331876     0.84891468
 h     -0.69502659     1.85834205    -1.24282973
 h      2.12357496     1.40149523     0.00845807
 o      2.29116931    -1.25063346     0.12215765
 h      3.18292988    -1.00892357    -0.23075176
 c     -2.09205988    -0.78023518    -0.70265792
 h     -2.89004934    -0.59132235    -1.43541231
 h     -1.71316816    -1.81230361    -0.91525597
 h     -2.75392528    -1.12262854     0.22890411
 h     -0.97112279     0.94300274     2.04101907
          17

 c      1.32164435    -0.57161928    -0.08889150
 c      0.04177208    -1.01135000     0.35626643
 c     -1.06707797     0.04087626     0.06486846
 c     -1.26348767     1.17142531     0.96794177
 c     -0.20360142     1.21388382    -0.28973485
 c      1.20736844     0.88895781    -0.24418222
 h      0.36940828    -1.55502789     1.17574781
 h     -2.26592892     1.58156735     0.88736260
 h     -0.77647388     1.87009387    -1.25638968
 h      2.10771081     1.38578681    -0.03034784
 o      2.30835648    -1.26370196     0.11508826
 h      3.18890129    -1.01501709    -0.22502375
 c     -2.10447130    -0.78531052    -0.69503239
 h     -2.82915947    -0.54700905    -1.45883920
 h     -1.71132854    -1.84397461    -0.95743478
 h     -2.80007652    -1.19120909     0.22291584
 h     -0.98478046     0.94589444     2.04955759
          17

 c      1.32069098    -0.54125465    -0.07741456
 c      0.02806689    -1.02151228     0.36273668
 c     -1.06579676     0.04313771     0.04612916
 c     -1.25835093     1.16839508     0.96377104
 c     -0.21269621     1.22582375    -0.28885353
 c      1.21379590     0.87893222    -0.23866762
 h      0.38834545    -1.55264064     1.23796379
 h     -2.24848038     1.64722055     0.92312990
 h     -0.83652856     1.86947673    -1.24270452
 h      2.10165467     1.38650423    -0.06956034
 o      2.32863943    -1.27899601     0.10833586
 h      3.19100713    -1.01839941    -0.21856762
 c     -2.11816620    -0.79326878    -0.68504728
 h     -2.76721375    -0.49155701    -1.48715307
 h     -1.71051369    -1.85975533    -1.00122052
 h     -2.83556685    -1.24995301     0.19914942
 h     -0.99543996     0.95749860     2.04636785
          17

 c      1.31699769    -0.50893645    -0.06653559
 c      0.01596060    -1.02857004     0.36962018
 c     -1.06326077     0.04257028     0.02697772
 c     -1.25287396     1.16464824     0.96061272
 c     -0.22461175     1.23970285    -0.29030355
 c      1.21813570     0.86617589    -0.23293502
 h      0.39223969    -1.56463294     1.30603449
 h     -2.22686914     1.71616881     0.95467549
 h     -0.87200581     1.85706943    -1.20269037
 h      2.11000715     1.40616217    -0.10819979
 o      2.35017148    -1.29565114     0.10184201
 h      3.19647942    -1.01675033    -0.21423534
 c     -2.13282167    -0.80436990    -0.67322889
 h     -2.70659249    -0.42678493    -1.51991165
 h     -1.71218139    -1.85580779    -1.04416675
 h     -2.85877656    -1.29532949     0.15763499
 h     -1.00134643     0.97605312     2.03240179
          17

 c      1.31188591    -0.47721712    -0.05580132
 c      0.00613784    -1.03269263     0.37779563
 c     -1.05986385     0.03910959     0.00806802
 c     -1.24748089     1.16066935     0.95823191
 c     -0.23901002     1.25499196    -0.29386636
 c      1.22044772     0.85223111    -0.22713159
 h      0.37765079    -1.58344270     1.36608496
 h     -2.19768955     1.78349010     0.98048790
 h     -0.88158732     1.83502331    -1.13968537
 h      2.12790657     1.44100447    -0.14700722
 o      2.37140417    -1.31288075     0.09559096
 h      3.21117435    -1.00796879    -0.21424081
 c     -2.14828391    -0.81827237    -0.66067259
 h     -2.64672372    -0.35682782    -1.55215660
 h     -1.71672924    -1.83182678    -1.08458637
 h     -2.87046163    -1.32545801     0.10118178
 h     -1.00034937     0.99916899     2.01147144
          17

 c      1.30644020    -0.44872683    -0.04479460
 c     -0.00103863    -1.03386952     0.38776854
 c     -1.05596103     0.03276439    -0.00995591
 c     -1.24249005     1.15695568     0.95617951
 c     -0.25534260     1.27088288    -0.29896677
 c      1.22126044     0.83941248    -0.22148324
 h      0.34347526    -1.60425373     1.40870037
 h     -2.15912899     1.84445196     0.99921471
 h     -0.86711739     1.80814865    -1.06099028
 h      2.14494765     1.48274542    -0.18666207
 o      2.39146667    -1.32997542     0.08950284
 h      3.23509614    -0.99183723    -0.21850117
 c     -2.16426298    -0.83404408    -0.64888080
 h     -2.58666736    -0.28775030    -1.57640318
 h     -1.72364235    -1.79045270    -1.12175604
 h     -2.87453196    -1.34091083     0.03586819
 h     -0.99014492     1.02416677     1.98964633
          17

 c      1.30148868    -0.42598978    -0.03312770
 c     -0.00547802    -1.03199951     0.39970518
 c     -1.05185786     0.02360827    -0.02649819
 c     -1.23803606     1.15392035     0.95393330
 c     -0.27255189     1.28606059    -0.30434853
 c      1.22103932     0.83031144    -0.21636601
 h      0.29045098    -1.62427001     1.42861351
 h     -2.11154385     1.89531815     1.00986758
 h     -0.83708820     1.78672331    -0.98163260
 h      2.15165970     1.52267014    -0.22677028
 o      2.41016216    -1.34627247     0.08340989
 h      3.26214076    -0.97073288    -0.22461892
 c     -2.18005018    -0.85023691    -0.63946794
 h     -2.52712599    -0.22578084    -1.58606739
 h     -1.73149487    -1.73702081    -1.15621899
 h     -2.87925102    -1.34580355    -0.02847685
 h     -0.96868220     1.04856784     1.97348100
          17

 c      1.29762779    -0.41109515    -0.02045641
 c     -0.00728916    -1.02697351     0.41350053
 c     -1.04780279     0.01179756    -0.04105305
 c     -1.23401874     1.15181923     0.95115038
 c     -0.28873849     1.29844051    -0.30777652
 c      1.21997638     0.82718696    -0.21222728
 h      0.22055817    -1.64207357     1.42385869
 h     -2.05738977     1.93386198     1.01199609
 h     -0.81059534     1.78977702    -0.92786422
 h      2.14245671     1.55428713    -0.26613902
 o      2.42762834    -1.36119321     0.07713632
 h      3.28435152    -0.94847263    -0.22951788
 c     -2.19452311    -0.86505540    -0.63384315
 h     -2.47057813    -0.17572179    -1.57739546
 h     -1.73794129    -1.67919396    -1.19003109
 h     -2.89697452    -1.34776404    -0.07966257
 h     -0.93488467     1.07057753     1.96697334
          17

 c      1.29525604    -0.40526336    -0.00653134
 c     -0.00672227    -1.01870824     0.42879812
 c     -1.04398166    -0.00239514    -0.05322817
 c     -1.23007074     1.15070818     0.94787969
 c     -0.30193864     1.30582562    -0.30705556
 c      1.21803640     0.83135760    -0.20943687
 h      0.13672141    -1.65753105     1.39555017
 h     -2.00088590     1.95971427     1.00582149
 h     -0.80816062     1.83774007    -0.92530375
 h      2.11572852     1.57412665    -0.30339227
 o      2.44400833    -1.37430057     0.07057521
 h      3.29591145    -0.92858905    -0.23093331
 c     -2.20666768    -0.87687648    -0.63272728
 h     -2.42054402    -0.14020255    -1.54974559
 h     -1.74014789    -1.62569149    -1.22641798
 h     -2.93832312    -1.35384860    -0.10890040
 h     -0.88946865     1.08923461     1.96911407
          17

 c      1.29461051    -0.40852852     0.00873940
 c     -0.00411658    -1.00712936     0.44497366
 c     -1.04050755    -0.01857968    -0.06273765
 c     -1.22558761     1.15044178     0.94453669
 c     -0.31236487     1.30817370    -0.30272533
 c      1.21502536     0.84277026    -0.20815204
 h      0.04257419    -1.67228358     1.34821310
 h     -1.94755369     1.97452788     0.99230886
 h     -0.82504000     1.92638143    -0.96756138
 h      2.07340875     1.58191765    -0.33744463
 o      2.45929058    -1.38533022     0.06371635
 h      3.29475345    -0.91318115    -0.22799238
 c     -2.21636441    -0.88502937    -0.63575640
 h     -2.38090106    -0.11939170    -1.50532190
 h     -1.73613569    -1.58375599    -1.26820940
 h     -3.00238237    -1.36413860    -0.11742801
 h     -0.83520595     1.10417222     1.97445397
          17

 c      1.29580935    -0.41979024     0.02526654
 c      0.00017154    -0.99214563     0.46116138
 c     -1.03741969    -0.03627795    -0.06938513
 c     -1.21984888     1.15071869     0.94166317
 c     -0.32162898     1.30740434    -0.29730820
 c      1.21054806     0.85998840    -0.20826586
 h     -0.05815364    -1.69025862     1.28963394
 h     -1.90351765     1.98168924     0.97306833
 h     -0.84011975     2.02943822    -1.02549476
 h      2.02107691     1.58098055    -0.36791759
 o      2.47325930    -1.39420013     0.05664638
 h      3.28274945    -0.90231899    -0.22125084
 c     -2.22432085    -0.88997497    -0.64185706
 h     -2.35547204    -0.11070641    -1.44904992
 h     -1.72650097    -1.55658405    -1.31552929
 h     -3.07625874    -1.37230539    -0.11448637
 h     -0.77624870     1.11535712     1.97612251
          17

 c      1.29889686    -0.43723056     0.04281304
 c      0.00585001    -0.97376033     0.47649404
 c     -1.03470180    -0.05494237    -0.07307041
 c     -1.21220506     1.15118717     0.93970074
 c     -0.33066591     1.30519000    -0.29277060
 c      1.20392262     0.88059181    -0.20943156
 h     -0.16252413    -1.71651852     1.22822433
 h     -1.87432944     1.98518377     0.95007082
 h     -0.84029649     2.12447514    -1.07715124
 h      1.96827638     1.57868784    -0.39563449
 o      2.48549889    -1.40101126     0.04953785
 h      3.26533468    -0.89377766    -0.21250336
 c     -2.23124053    -0.89282337    -0.64993464
 h     -2.34776811    -0.10837297    -1.38866227
 h     -1.71479508    -1.54291842    -1.36492537
 h     -3.14465687    -1.37189716    -0.10977824
 h     -0.71703253     1.12300492     1.96860496
          17

 c      1.30388450    -0.45883196     0.06105357
 c      0.01265644    -0.95244358     0.49056081
 c     -1.03232191    -0.07395962    -0.07381789
 c     -1.20227768     1.15161077     0.93889563
 c     -0.33962352     1.30241783    -0.29016386
 c      1.19427165     0.90181600    -0.21113643
 h     -0.26796958    -1.75301244     1.16793748
 h     -1.86338961     1.98760317     0.92536835
 h     -0.82176954     2.19894165    -1.11181548
 h      1.92709825     1.58530842    -0.42281855
 o      2.49547499    -1.40601200     0.04261508
 h      3.25012832    -0.88347992    -0.20423281
 c     -2.23741006    -0.89488003    -0.65908741
 h     -2.36068644    -0.10351643    -1.33409090
 h     -1.70600847    -1.53892510    -1.41101056
 h     -3.19631451    -1.35956946    -0.10967049
 h     -0.66139640     1.12756307     1.94904057
          17

 c      1.31076712    -0.48274900     0.07962228
 c      0.02016495    -0.92942641     0.50357585
 c     -1.03028538    -0.09265832    -0.07179616
 c     -1.19009729     1.15200453     0.93927396
 c     -0.34828811     1.29948483    -0.29002881
 c      1.18100500     0.92136975    -0.21287781
 h     -0.36996259    -1.79489987     1.10658570
 h     -1.87071730     1.98841937     0.90101014
 h     -0.78519924     2.24659183    -1.12509899
 h      1.90653523     1.60880359    -0.45185047
 o      2.50274538    -1.40947115     0.03608037
 h      3.24364448    -0.86747863    -0.19844898
 c     -2.24280351    -0.89725401    -0.66865373
 h     -2.39592641    -0.08686179    -1.29438536
 h     -1.70471569    -1.54028800    -1.44881801
 h     -3.22486925    -1.33496475    -0.11713763
 h     -0.61202360     1.12966152     1.91749168
          17

 c      1.31949907    -0.50746971     0.09814728
 c      0.02775277    -0.90642593     0.51599167
 c     -1.02867830    -0.11033210    -0.06731348
 c     -1.17611740     1.15261226     0.94062323
 c     -0.35633079     1.29655501    -0.29265929
 c      1.16441129     0.93813209    -0.21441746
 h     -0.46140219    -1.83303325     1.04038714
 h     -1.89301429     1.98415043     0.87911745
 h     -0.73304524     2.26447309    -1.11566134
 h      1.90571762     1.64824959    -0.48266700
 o      2.50721890    -1.41148651     0.03003197
 h      3.24730930    -0.84499090    -0.19543023
 c     -2.24730723    -0.90031666    -0.67845402
 h     -2.45288311    -0.05496994    -1.27260946
 h     -1.71405790    -1.54339436    -1.47515101
 h     -3.22804061    -1.29994160    -0.13251131
 h     -0.57002473     1.13003726     1.87689991
          17

 c      1.32994618    -0.53182915     0.11627790
 c      0.03482298    -0.88510453     0.52810194
 c     -1.02767215    -0.12626742    -0.06078327
 c     -1.16111980     1.15373653     0.94248650
 c     -0.36339273     1.29366419    -0.29818324
 c      1.14557899     0.95206653    -0.21584171
 h     -0.53488636    -1.85925479     0.96826236
 h     -1.92494884     1.97029820     0.86186252
 h     -0.66875333     2.25177687    -1.08404742
 h      1.91499202     1.69452856    -0.51208718
 o      2.50920642    -1.41191560     0.02445659
 h      3.25676342    -0.81949006    -0.19367062
 c     -2.25087660    -0.90339900    -0.68886498
 h     -2.52740485    -0.01401177    -1.26431475
 h     -1.73541549    -1.54588216    -1.48897486
 h     -3.20730891    -1.25811980    -0.15383530
 h     -0.53460730     1.12945352     1.83289497
          17

 c      1.34183788    -0.55495454     0.13370688
 c      0.04101268    -0.86677187     0.53996028
 c     -1.02748273    -0.13977497    -0.05267281
 c     -1.14606909     1.15556640     0.94422015
 c     -0.36908468     1.29068346    -0.30651274
 c      1.12577825     0.96355068    -0.21736411
 h     -0.58481610    -1.86895534     0.89223320
 h     -1.96072109     1.94338860     0.85124781
 h     -0.59687292     2.21039686    -1.03306889
 h      1.92319459     1.73712453    -0.53600773
 o      2.50920835    -1.41051459     0.01930195
 h      3.26531067    -0.79648177    -0.19110276
 c     -2.25349044    -0.90516695    -0.70047470
 h     -2.61213587     0.02467912    -1.26208166
 h     -1.76831848    -1.54695028    -1.49150412
 h     -3.16850076    -1.21467912    -0.17666937
 h     -0.50311460     1.12862393     1.79304305
          17

 c      1.35473571    -0.57619513     0.15018455
 c      0.04625247    -0.85233716     0.55144349
 c     -1.02830680    -0.15022758    -0.04345411
 c     -1.13192129     1.15809292     0.94516699
 c     -0.37294740     1.28709307    -0.31715267
 c      1.10606258     0.97290868    -0.21914587
 h     -0.60800170    -1.86103224     0.81616771
 h     -1.99523010     1.90204592     0.84881240
 h     -0.52358536     2.14773917    -0.96987881
 h      1.92225261     1.76852156    -0.55135451
 o      2.50768581    -1.40712071     0.01454373
 h      3.26763999    -0.78059419    -0.18623039
 c     -2.25494205    -0.90418144    -0.71375363
 h     -2.69866430     0.05127796    -1.26015499
 h     -1.81042419    -1.54761450    -1.48630336
 h     -3.12259011    -1.17607181    -0.19362519
 h     -0.47207304     1.12816387     1.76485300
          17

 c      1.36802755    -0.59505748     0.16552416
 c      0.05073825    -0.84233440     0.56231107
 c     -1.03026304    -0.15710051    -0.03356790
 c     -1.11937315     1.16109860     0.94492366
 c     -0.37444005     1.28150325    -0.32885988
 c      1.08720688     0.98028823    -0.22124178
 h     -0.60358478    -1.83733773     0.74473857
 h     -2.02479357     1.84719334     0.85539890
 h     -0.45685228     2.08253703    -0.90991018
 h      1.90783360     1.78482733    -0.55660016
 o      2.50495792    -1.40175089     0.01020688
 h      3.26157154    -0.77402648    -0.17853970
 c     -2.25482563    -0.89918935    -0.72893234
 h     -2.77949468     0.06011675    -1.25562248
 h     -1.85773687    -1.55082321    -1.47915428
 h     -3.08405465    -1.14897305    -0.19501587
 h     -0.43946537     1.12861168     1.75272377
          17

 c      1.38095554    -0.61114230     0.17959667
 c      0.05488406    -0.83691969     0.57224277
 c     -1.03334818    -0.16001250    -0.02340250
 c     -1.10866107     1.16419100     0.94353120
 c     -0.37312633     1.27138546    -0.33954994
 c      1.06976286     0.98566213    -0.22360510
 h     -0.57313493    -1.80271337     0.68281069
 h     -2.04761109     1.78179992     0.87105176
 h     -0.40423218     2.04813703    -0.87807414
 h      1.87872159     1.78517564    -0.55161414
 o      2.50118180    -1.39463219     0.00635950
 h      3.24846138    -0.77610192    -0.16847972
 c     -2.25305233    -0.88933720    -0.74580540
 h     -2.84886306     0.04926895    -1.24769369
 h     -1.90552565    -1.56082542    -1.47686943
 h     -3.06322573    -1.13787755    -0.17318938
 h     -0.40671879     1.13047690     1.75591328
          17

 c      1.39267684    -0.62408719     0.19231758
 c      0.05929298    -0.83580565     0.58087666
 c     -1.03741708    -0.15877244    -0.01328015
 c     -1.09958188     1.16687151     0.94143275
 c     -0.36905456     1.25496972    -0.34778076
 c      1.05409507     0.98883080    -0.22610178
 h     -0.52121366    -1.76586381     0.63495702
 h     -2.06400553     1.71037196     0.89507052
 h     -0.36841321     2.06990890    -0.89152582
 h      1.83652599     1.77141701    -0.53746471
 o      2.49636247    -1.38619773     0.00309687
 h      3.23302242    -0.78336749    -0.15727626
 c     -2.25041749    -0.87447325    -0.76351402
 h     -2.90289311     0.01960905    -1.23684694
 h     -1.95010202    -1.58090035    -1.48428321
 h     -3.05761565    -1.14282699    -0.12899219
 h     -0.37829937     1.13418842     1.76950973
          17

 c      1.40234837    -0.63352598     0.20363066
 c      0.06473443    -0.83816143     0.58786812
 c     -1.04219848    -0.15342322    -0.00344955
 c     -1.09170263     1.16863785     0.93925628
 c     -0.36265956     1.23407053    -0.35460439
 c      1.04035461     0.98940462    -0.22852091
 h     -0.45597679    -1.74043648     0.60477239
 h     -2.07621872     1.63817285     0.92620133
 h     -0.34847231     2.13106991    -0.93782322
 h      1.78608261     1.74843145    -0.51635718
 o      2.49041070    -1.37702598     0.00051462
 h      3.22219849    -0.79051972    -0.14653265
 c     -2.24819202    -0.85533704    -0.78085064
 h     -2.93984914    -0.02550586    -1.22442942
 h     -1.99018051    -1.61015496    -1.50093447
 h     -3.05496528    -1.16004673    -0.07188892
 h     -0.35936487     1.13995270     1.78726220
          17

 c      1.40921793    -0.63907793     0.21349573
 c      0.07199086    -0.84271061     0.59296297
 c     -1.04734181    -0.14425797     0.00591649
 c     -1.08459870     1.16908920     0.93757036
 c     -0.35446588     1.21191394    -0.36190507
 c      1.02842136     0.98677321    -0.23058224
 h     -0.38787187    -1.74336425     0.59405292
 h     -2.08740431     1.57022181     0.96288524
 h     -0.34342891     2.19759901    -0.99404272
 h      1.73595635     1.72468246    -0.49165980
 o      2.48330866    -1.36767482    -0.00133554
 h      3.22213566    -0.79286221    -0.13749180
 c     -2.24723637    -0.83344052    -0.79678743
 h     -2.96095058    -0.07985781    -1.21273211
 h     -2.02619473    -1.64274133    -1.52119608
 h     -3.04337513    -1.18449382    -0.01358266
 h     -0.35363152     1.14766107     1.80382416
          17

 c      1.41271444    -0.64036790     0.22187441
 c      0.08138028    -0.84847385     0.59603455
 c     -1.05246613    -0.13181368     0.01471249
 c     -1.07806392     1.16799288     0.93674722
 c     -0.34512806     1.19069642    -0.37080027
 c      1.01799158     0.98016183    -0.23197322
 h     -0.32415480    -1.78565520     0.60268575
 h     -2.09987584     1.51037445     1.00340627
 h     -0.35175120     2.24709801    -1.04543881
 h      1.69726445     1.71132075    -0.46738210
 o      2.47533123    -1.35846664    -0.00248644
 h      3.23410979    -0.78939481    -0.13028605
 c     -2.24762590    -0.81072525    -0.81053430
 h     -2.97163944    -0.13389969    -1.20533485
 h     -2.05854919    -1.67070012    -1.53793283
 h     -3.01607901    -1.21150816     0.03654129
 h     -0.36240114     1.15688990     1.81573658
          17

 c      1.41252199    -0.63706948     0.22870928
 c      0.09237519    -0.85574921     0.59707283
 c     -1.05720090    -0.11682517     0.02286753
 c     -1.07224778     1.16529096     0.93694177
 c     -0.33542192     1.17159312    -0.38171010
 c      1.00900419     0.96901269    -0.23248340
 h     -0.26423836    -1.86092281     0.62935568
 h     -2.11363585     1.46097917     1.04583253
 h     -0.37133514     2.26905117    -1.08494391
 h      1.67859565     1.71718056    -0.44631314
 o      2.46708036    -1.34942559    -0.00304428
 h      3.25333924    -0.78336805    -0.12394145
 c     -2.24874110    -0.78916240    -0.82135626
 h     -2.98182791    -0.17574869    -1.20697191
 h     -2.08673895    -1.68724302    -1.54572418
 h     -2.97100979    -1.23726711     0.07226447
 h     -0.38437685     1.16696627     1.82175538
          17

 c      1.40861626    -0.62896855     0.23391114
 c      0.10398776    -0.86584527     0.59621344
 c     -1.06122116    -0.10013513     0.03031065
 c     -1.06764671     1.16104632     0.93811245
 c     -0.32616298     1.15524708    -0.39471307
 c      1.00214177     0.95354652    -0.23214038
 h     -0.20369859    -1.94912421     0.67158906
 h     -2.12640974     1.42324586     1.08788864
 h     -0.39994897     2.25921736    -1.10939582
 h      1.67972590     1.74175750    -0.42818334
 o      2.45924589    -1.34041522    -0.00312876
 h      3.27218298    -0.77958232    -0.11713650
 c     -2.24973445    -0.77025074    -0.82861470
 h     -3.00192186    -0.19561784    -1.22150899
 h     -2.10942331    -1.68827197    -1.54194658
 h     -2.90927632    -1.25881726     0.09003850
 h     -0.41581138     1.17708022     1.82300878
          17

 c      1.40127876    -0.61601175     0.23735536
 c      0.11530047    -0.87998190     0.59374343
 c     -1.06426091    -0.08260585     0.03695009
 c     -1.06494940     1.15537653     0.94004684
 c     -0.31809708     1.14202067    -0.40973174
 c      0.99867723     0.93475623    -0.23112280
 h     -0.13996959    -2.03018628     0.72570575
 h     -2.13508727     1.39782169     1.12703752
 h     -0.43544432     2.21649828    -1.11754432
 h      1.69242902     1.77513384    -0.41061066
 o      2.45232976    -1.33129166    -0.00281941
 h      3.28411122    -0.78155086    -0.10889406
 c     -2.25027568    -0.75449603    -0.83205627
 h     -3.03478491    -0.19171910    -1.24831251
 h     -2.12474769    -1.67263410    -1.52671923
 h     -2.83423063    -1.27413003     0.08865964
 h     -0.45097954     1.18643931     1.82293250
          17

 c      1.39108125    -0.59832950     0.23889049
 c      0.12558389    -0.89876546     0.59002888
 c     -1.06611523    -0.06506882     0.04267038
 c     -1.06481331     1.14841322     0.94243126
 c     -0.31176301     1.13202526    -0.42656041
 c      0.99976666     0.91383838    -0.22957530
 h     -0.07321651    -2.09062818     0.78749431
 h     -2.13731121     1.38512099     1.16078176
 h     -0.47580224     2.14228026    -1.10965376
 h      1.70721106     1.80497512    -0.39152171
 o      2.44650869    -1.32196952    -0.00213508
 h      3.28584058    -0.79031910    -0.09883008
 c     -2.25077489    -0.74136865    -0.83193605
 h     -3.07317913    -0.17046996    -1.28131601
 h     -2.13059673    -1.64208605    -1.50277231
 h     -2.75123197    -1.28244097     0.06961530
 h     -0.48331192     1.19441865     1.82638601
          17

 c      1.37881920    -0.57624409     0.23836114
 c      0.13425159    -0.92222807     0.58543842
 c     -1.06664708    -0.04830741     0.04732907
 c     -1.06762906     1.14030328     0.94502415
 c     -0.30736538     1.12496001    -0.44475357
 c      1.00596209     0.89181392    -0.22756289
 h     -0.00515530    -2.12331545     0.85287753
 h     -2.13236221     1.38537701     1.18702016
 h     -0.51938301     2.04189665    -1.08853858
 h      1.71763109     1.82171137    -0.37016662
 o      2.44161008    -1.31243892    -0.00103662
 h      3.27805691    -0.80435833    -0.08713073
 c     -2.25180417    -0.72970271    -0.82880963
 h     -3.10629966    -0.14092466    -1.31241804
 h     -2.12474632    -1.60135266    -1.47552181
 h     -2.66773325    -1.28502548     0.03809663
 h     -0.50732478     1.20059021     1.83742196
          17

 c      1.36538835    -0.55029729     0.23565207
 c      0.14086938    -0.94996966     0.58028993
 c     -1.06580114    -0.03305503     0.05076180
 c     -1.07334840     1.13123909     0.94786518
 c     -0.30465157     1.11974749    -0.46334747
 c      1.01711865     0.86952037    -0.22514406
 h      0.06184571    -2.12581516     0.91827355
 h     -2.12130454     1.39858768     1.20432317
 h     -0.56612342     1.92854201    -1.06250656
 h      1.72087428     1.81966634    -0.34687420
 o      2.43714762    -1.30276874     0.00055725
 h      3.26546114    -0.81988269    -0.07441337
 c     -2.25358198    -0.71798948    -0.82336020
 h     -3.12589319    -0.11062101    -1.33478105
 h     -2.10495296    -1.55778030    -1.45282023
 h     -2.59295470    -1.28623045     0.00397629
 h     -0.52050740     1.20455854     1.85658241
          17

 c      1.35164220    -0.52131543     0.23074575
 c      0.14521765    -0.98120684     0.57480188
 c     -1.06361969    -0.01999966     0.05280104
 c     -1.08147765     1.12148918     0.95131961
[truncated: 34,518 more chars]
