# Supplementary material for: Photochemical permutation of meta-substituted phenols
Source: Nat Commun. 2025 Aug 13;16:7502. doi: 10.1038/s41467-025-62549-5 (PMC12350626; doi:10.1038/s41467-025-62549-5)
Supplement: Supplementary file 3 — Source Data [file 41467_2025_62549_MOESM3_ESM.zip › Source data/NAMD_trajectories/trajectory068.xyz]

          17

 c      1.16479182    -0.38552411    -0.01541160
 c     -0.09871373    -1.05265592    -0.06821715
 c     -1.27660883    -0.38223849     0.01355626
 c     -1.14289423     1.21493539    -0.04464005
 c      0.28251778     1.83877141     0.04651041
 c      1.38419657     1.04607654    -0.03534510
 h     -0.01194282    -2.35030249    -0.27528873
 h     -1.85396649     1.69188257    -0.95576930
 h      0.35026292     2.88785757     0.19309821
 h      2.28205867     1.80177238     0.12646178
 o      2.21995234    -1.19389100     0.05903075
 h      3.22465249    -0.71916343    -0.25427032
 c     -2.70155362    -0.83683207     0.03585832
 h     -2.46491445    -1.98389852     0.24344371
 h     -3.25956420    -0.30607597     0.84662104
 h     -3.37135404    -0.81019501    -0.97791100
 h     -1.67331602     1.54915012     0.92321914
          17

 c      1.16363466    -0.38959925    -0.02112602
 c     -0.09270065    -1.04963678    -0.06722731
 c     -1.28016587    -0.38497080     0.00923004
 c     -1.13898278     1.22159098    -0.04066960
 c      0.28427313     1.84301492     0.04467267
 c      1.38563742     1.05106778    -0.03695188
 h     -0.03463244    -2.35445578    -0.26158459
 h     -1.85692820     1.69026417    -0.92145214
 h      0.35855351     2.88794164     0.18775462
 h      2.26825285     1.79855132     0.11899457
 o      2.21929741    -1.19518346     0.06221650
 h      3.16759314    -0.74171831    -0.23757855
 c     -2.69911872    -0.84235275     0.03243220
 h     -2.48009015    -1.98159414     0.23431560
 h     -3.27908387    -0.32608155     0.85928630
 h     -3.35864037    -0.82871040    -0.95658074
 h     -1.68190144     1.55892070     0.93829253
          17

 c      1.16490371    -0.39278933    -0.02677440
 c     -0.08626519    -1.05019280    -0.06673921
 c     -1.28490954    -0.38428959     0.00395131
 c     -1.13636637     1.22902757    -0.03633773
 c      0.28324767     1.84549878     0.04212679
 c      1.38728493     1.05667638    -0.03794015
 h     -0.05898989    -2.32086116    -0.24262170
 h     -1.84382255     1.67849656    -0.87111054
 h      0.36688521     2.90005924     0.18549888
 h      2.25153603     1.77137516     0.10609527
 o      2.22064135    -1.19606166     0.06470857
 h      3.07746853    -0.77717559    -0.21000979
 c     -2.69598720    -0.85016652     0.02901327
 h     -2.50865368    -1.96418263     0.22527373
 h     -3.29516231    -0.35084298     0.86557869
 h     -3.33230201    -0.84269935    -0.92152651
 h     -1.68635620     1.56747308     0.94034094
          17

 c      1.16849533    -0.39497433    -0.03233151
 c     -0.07994560    -1.05403916    -0.06666487
 c     -1.29037614    -0.38025732    -0.00216523
 c     -1.13497580     1.23692221    -0.03127697
 c      0.27952859     1.84659289     0.03895162
 c      1.38867762     1.06227629    -0.03842363
 h     -0.08322343    -2.25242903    -0.21911736
 h     -1.81788959     1.65960984    -0.81054515
 h      0.37480881     2.92053746     0.18569190
 h      2.23779776     1.72542763     0.08891575
 o      2.22255757    -1.19714962     0.06692847
 h      2.97842229    -0.81488525    -0.17862756
 c     -2.69219392    -0.85982208     0.02619054
 h     -2.54762720    -1.93744237     0.21749062
 h     -3.30592694    -0.38020778     0.86398454
 h     -3.29744712    -0.85113580    -0.88045872
 h     -1.68574009     1.57447448     0.93009655
          17

 c      1.17414077    -0.39610432    -0.03776567
 c     -0.07427155    -1.06028432    -0.06685694
 c     -1.29600770    -0.37305898    -0.00898349
 c     -1.13432561     1.24467117    -0.02493786
 c      0.27337916     1.84693756     0.03528369
 c      1.38902831     1.06697737    -0.03856943
 h     -0.10550632    -2.15826999    -0.19244981
 h     -1.78666643     1.63926590    -0.75040242
 h      0.38154978     2.94255642     0.18715307
 h      2.23612285     1.66928010     0.06918582
 o      2.22168197    -1.20003515     0.06992207
 h      2.92585639    -0.82856270    -0.16053830
 c     -2.68751213    -0.87054743     0.02472924
 h     -2.59303227    -1.91154160     0.21279252
 h     -3.31072640    -0.41286658     0.85464887
 h     -3.26233107    -0.85295507    -0.84568321
 h     -1.68041043     1.58029236     0.91081771
          17

 c      1.18140860    -0.39613940    -0.04304912
 c     -0.06968168    -1.06684472    -0.06706838
 c     -1.30122874    -0.36300567    -0.01633214
 c     -1.13344739     1.25138727    -0.01655306
 c      0.26524619     1.84716033     0.03127844
 c      1.38738145     1.06985400    -0.03855681
 h     -0.12455701    -2.06064374    -0.16532983
 h     -1.76262454     1.62589927    -0.70650649
 h      0.38618439     2.95931754     0.18862568
 h      2.25650012     1.61249900     0.04864424
 o      2.21537286    -1.20611951     0.07454498
 h      2.96465088    -0.79554706    -0.16971000
 c     -2.68151757    -0.88136672     0.02538897
 h     -2.64066527    -1.89951233     0.21327060
 h     -3.31028865    -0.44640040     0.83937544
 h     -3.23653342    -0.84705046    -0.83151142
 h     -1.67210893     1.58597071     0.88813372
          17

 c      1.18977214    -0.39499312    -0.04817306
 c     -0.06639334    -1.06991853    -0.06695529
 c     -1.30551460    -0.35051566    -0.02399647
 c     -1.13132779     1.25618976    -0.00559008
 c      0.25572703     1.84769907     0.02708495
 c      1.38320902     1.07040506    -0.03850111
 h     -0.14110554    -2.00160264    -0.14189799
 h     -1.75808525     1.62747932    -0.69383364
 h      0.38782036     2.96610391     0.18908576
 h      2.30282424     1.56042165     0.02809454
 o      2.20691068    -1.21384353     0.07978962
 h      3.04660247    -0.74163732    -0.19016615
 c     -2.67394513    -0.89156826     0.02835120
 h     -2.68721136    -1.91126353     0.22000244
 h     -3.30673913    -0.47742450     0.82148003
 h     -3.22546515    -0.83261736    -0.84599153
 h     -1.66387932     1.59316084     0.86938216
          17

 c      1.19872594    -0.39260305    -0.05312829
 c     -0.06437940    -1.06595650    -0.06633246
 c     -1.30844223    -0.33606220    -0.03172951
 c     -1.12789005     1.25879229     0.00737658
 c      0.24548251     1.84873734     0.02283404
 c      1.37699476     1.06876188    -0.03844075
 h     -0.15792251    -2.02050780    -0.12469054
 h     -1.77426355     1.64506931    -0.71423903
 h      0.38577394     2.96106043     0.18787081
 h      2.36707128     1.51175438     0.00727254
 o      2.19972479    -1.22149661     0.08463405
 h      3.12063127    -0.69532628    -0.20554373
 c     -2.66505156    -0.90122018     0.03280921
 h     -2.73036400    -1.94627951     0.23161762
 h     -3.30325216    -0.50206680     0.80520399
 h     -3.22612280    -0.81007608    -0.88390230
 h     -1.65935300     1.60375675     0.86174469
          17

 c      1.20785843    -0.38897441    -0.05788319
 c     -0.06382394    -1.05617769    -0.06544121
 c     -1.30973226    -0.32011865    -0.03927957
 c     -1.12419316     1.25963963     0.02079604
 c      0.23513647     1.85018538     0.01862575
 c      1.36994584     1.06533755    -0.03841335
 h     -0.17439538    -2.10122457    -0.11140486
 h     -1.80018767     1.67220535    -0.75482587
 h      0.37973527     2.94536588     0.18473952
 h      2.43360717     1.46276463    -0.01416030
 o      2.19527065    -1.22834383     0.08867924
 h      3.16572470    -0.66885964    -0.20948011
 c     -2.65549016    -0.91103338     0.03745139
 h     -2.76779285    -1.99399993     0.24461480
 h     -3.30298924    -0.51697539     0.79431510
 h     -3.23043545    -0.78154387    -0.93126731
 h     -1.66114577     1.61897368     0.86919656
          17

 c      1.21683538    -0.38420476    -0.06238101
 c     -0.06510633    -1.04445490    -0.06459008
 c     -1.30925732    -0.30315771    -0.04641506
 c     -1.12158837     1.25946077     0.03333059
 c      0.22519728     1.85167484     0.01451554
 c      1.36327012     1.06045517    -0.03850317
 h     -0.18661293    -2.19679773    -0.09906351
 h     -1.82358657     1.70113996    -0.79971436
 h      0.36989599     2.92320597     0.17992286
 h      2.48783389     1.41161295    -0.03597757
 o      2.19400644    -1.23410936     0.09180771
 h      3.17547570    -0.66626863    -0.20028604
 c     -2.64596899    -0.92170953     0.04123830
 h     -2.79683229    -2.04126250     0.25520174
 h     -3.30748790    -0.52050395     0.79029319
 h     -3.23106220    -0.75007542    -0.97455162
 h     -1.66929435     1.63831566     0.89028641
          17

 c      1.22533589    -0.37850686    -0.06654955
 c     -0.06837315    -1.03339714    -0.06392541
 c     -1.30702866    -0.28567425    -0.05293165
 c     -1.12113767     1.25895816     0.04440921
 c      0.21601923     1.85259612     0.01051335
 c      1.35781354     1.05428361    -0.03882704
 h     -0.19214613    -2.27514903    -0.08658105
 h     -1.83707823     1.72655285    -0.83756740
 h      0.35697818     2.90128843     0.17410620
 h      2.52023742     1.35902516    -0.05750545
 o      2.19597123    -1.23868092     0.09399902
 h      3.14925616    -0.68828192    -0.17799707
 c     -2.63710093    -0.93351010     0.04370236
 h     -2.81510130    -2.07785590     0.26060785
 h     -3.31562890    -0.51330827     0.79147829
 h     -3.22361174    -0.71868621    -1.00473008
 h     -1.68134080     1.65951593     0.91909616
          17

 c      1.23301658    -0.37221528    -0.07031034
 c     -0.07348916    -1.02414064    -0.06349207
 c     -1.30317941    -0.26819441    -0.05864779
 c     -1.12349387     1.25872873     0.05398551
 c      0.20781604     1.85224140     0.00660492
 c      1.35404178     1.04691903    -0.03950378
 h     -0.19055701    -2.32136100    -0.07395020
 h     -1.83777101     1.74556299    -0.86195525
 h      0.34205910     2.88718640     0.16819415
 h      2.52640439     1.30740437    -0.07791884
 o      2.20089111    -1.24206494     0.09530048
 h      3.09085131    -0.73321103    -0.14386366
 c     -2.62936195    -0.94621923     0.04482122
 h     -2.82101435    -2.09783798     0.25933652
 h     -3.32416635    -0.49795324     0.79403218
 h     -3.20629726    -0.68991919    -1.01707902
 h     -1.69391292     1.67954003     0.94841087
          17

 c      1.23951421    -0.36578866    -0.07358397
 c     -0.08013255    -1.01704762    -0.06329440
 c     -1.29794341    -0.25127431    -0.06339981
 c     -1.12894281     1.25925265     0.06217798
 c      0.20072340     1.85008013     0.00279487
 c      1.35208956     1.03846372    -0.04063007
 h     -0.18245864    -2.32957400    -0.06152159
 h     -1.82542224     1.75684828    -0.86970334
 h      0.32615617     2.88617919     0.16279172
 h      2.50627730     1.26009005    -0.09645344
 o      2.20788301    -1.24455175     0.09590491
 h      3.01328430    -0.79436710    -0.10153223
 c     -2.62303077    -0.95926750     0.04477485
 h     -2.81394455    -2.09918491     0.25099180
 h     -3.32928916    -0.47793488     0.79382313
 h     -3.17918712    -0.66578806    -1.01006538
 h     -1.70419083     1.69564182     0.97231350
          17

 c      1.24449547    -0.35978741    -0.07629581
 c     -0.08787206    -1.01211499    -0.06331911
 c     -1.29162746    -0.23548782    -0.06703960
 c     -1.13747742     1.26089171     0.06908559
 c      0.19486601     1.84602740    -0.00085337
 c      1.35173500     1.02905998    -0.04226425
 h     -0.16897974    -2.29843252    -0.04974360
 h     -1.80126566     1.76006319    -0.85969871
 h      0.30985340     2.89822766     0.15770454
 h      2.46425943     1.22099938    -0.11258397
 o      2.21461336    -1.24717337     0.09632404
 h      2.95196114    -0.85289546    -0.05972358
 c     -2.61812472    -0.97183402     0.04378459
 h     -2.79427075    -2.08363583     0.23613956
 h     -3.32797247    -0.45678218     0.78786943
 h     -3.14380845    -0.64775167    -0.98476937
 h     -1.71051481     1.70588878     0.98721264
          17

 c      1.24775962    -0.35480559    -0.07838469
 c     -0.09621691    -1.00908181    -0.06354226
 c     -1.28458327    -0.22139473    -0.06943621
 c     -1.14884810     1.26387266     0.07476394
 c      0.19038243     1.84046310    -0.00421985
 c      1.35227311     1.01888824    -0.04441125
 h     -0.15164987    -2.23010434    -0.03907276
 h     -1.76770349     1.75571635    -0.83263456
 h      0.29335887     2.91790176     0.15195493
 h      2.41030449     1.19446828    -0.12625793
 o      2.21710022    -1.25176533     0.09729528
 h      2.96733181    -0.87725508    -0.03063592
 c     -2.61435956    -0.98288626     0.04208348
 h     -2.76341328    -2.05718410     0.21628757
 h     -3.31861205    -0.43751052     0.77494112
 h     -3.10314738    -0.63649210    -0.94510015
 h     -1.71243416     1.70927735     0.99192337
          17

 c      1.24931742    -0.35135653    -0.07981188
 c     -0.10466137    -1.00727076    -0.06393986
 c     -1.27718547    -0.20948973    -0.07048192
 c     -1.16255381     1.26823058     0.07930755
 c      0.18740082     1.83399072    -0.00717310
 c      1.35241183     1.00815014    -0.04700493
 h     -0.13248003    -2.13234932    -0.02986094
 h     -1.72871649     1.74553305    -0.79176768
 h      0.27689222     2.93735634     0.14430525
 h      2.36062084     1.18504609    -0.13817100
 o      2.21495714    -1.25826111     0.09867925
 h      3.06182994    -0.86708333    -0.01232049
 c     -2.61114011    -0.99123324     0.03999227
 h     -2.72369675    -2.03049490     0.19380893
 h     -3.30116172    -0.42233289     0.75564550
 h     -3.06187372    -0.63139193    -0.89863457
 h     -1.71062096     1.70571642     0.98751341
          17

 c      1.24934785    -0.34982502    -0.08055737
 c     -0.11269991    -1.00509814    -0.06451402
 c     -1.26981741    -0.20014011    -0.07010591
 c     -1.17776617     1.27369716     0.08300863
 c      0.18597300     1.82716923    -0.00961316
 c      1.35061342     0.99707967    -0.04991654
 h     -0.11394347    -2.02441138    -0.02203994
 h     -1.69074510     1.73335384    -0.74461889
 h      0.26099306     2.94958012     0.13378591
 h      2.33371532     1.19672194    -0.14968516
 o      2.21190654    -1.26481000     0.09982241
 h      3.17250293    -0.85139839     0.00547797
 c     -2.60761255    -0.99578066     0.03803547
 h     -2.67769617    -2.01691425     0.17140307
 h     -3.27712439    -0.41243273     0.73234954
 h     -3.02636912    -0.62992318    -0.85725139
 h     -1.70680837     1.69607341     0.97718289
          17

 c      1.24812076    -0.35050865    -0.08061463
 c     -0.11986420    -0.99946346    -0.06534763
 c     -1.26287105    -0.19352685    -0.06829260
 c     -1.19327166     1.27959588     0.08650410
 c      0.18599916     1.82037040    -0.01148429
 c      1.34615961     0.98606632    -0.05304858
 h     -0.09823626    -1.94440855    -0.01443698
 h     -1.66319044     1.72602956    -0.70445828
 h      0.24658226     2.95017345     0.11992721
 h      2.33832868     1.23084802    -0.16171184
 o      2.21023818    -1.27043275     0.10048681
 h      3.25934881    -0.84561261     0.02640486
 c     -2.60283054    -0.99610599     0.03690571
 h     -2.62727229    -2.02562343     0.15090936
 h     -3.24954234    -0.40770414     0.70903588
 h     -3.00356548    -0.62799334    -0.83523279
 h     -1.70368371     1.68222709     0.96605715
          17

 c      1.24596245    -0.35362345    -0.07999934
 c     -0.12580956    -0.98694691    -0.06660637
 c     -1.25678207    -0.18959170    -0.06509298
 c     -1.20768649     1.28498662     0.09058637
 c      0.18719786     1.81373967    -0.01276796
 c      1.33988783     0.97582687    -0.05643900
 h     -0.08585895    -1.93567313    -0.00472643
 h     -1.65611518     1.73191986    -0.68720869
 h      0.23484655     2.93788155     0.10274206
 h      2.36503505     1.28372224    -0.17347478
 o      2.21072538    -1.27485461     0.10066968
 h      3.30681822    -0.85390322     0.05038777
 c     -2.59602121    -0.99285072     0.03699021
 h     -2.57361859    -2.05424503     0.13250096
 h     -3.22280498    -0.40663426     0.69088358
 h     -2.99770372    -0.62267586    -0.84233181
 h     -1.70447495     1.66680727     0.96040480
          17

 c      1.24323206    -0.35925286    -0.07875352
 c     -0.13014980    -0.96824927    -0.06827963
 c     -1.25208127    -0.18800157    -0.06061788
 c     -1.22009852     1.28927367     0.09541530
 c      0.18913478     1.80719163    -0.01347317
 c      1.33344272     0.96730113    -0.06021276
 h     -0.07698597    -1.99486698     0.00746304
 h     -1.67372953     1.75473334    -0.70009824
 h      0.22706099     2.91465154     0.08260211
 h      2.39522493     1.34743202    -0.18313273
 o      2.21351283    -1.27807037     0.10043668
 h      3.30981172    -0.87628950     0.07635063
 c     -2.58680683    -0.98724571     0.03777469
 h     -2.51842347    -2.09051289     0.11541282
 h     -3.20181066    -0.40682723     0.68313486
 h     -3.00725132    -0.61540447    -0.87632930
 h     -1.71195472     1.65240185     0.96572174
          17

 c      1.24027848    -0.36731264    -0.07693858
 c     -0.13229915    -0.94766408    -0.07009675
 c     -1.24936248    -0.18820682    -0.05501596
 c     -1.23050956     1.29269169     0.10011541
 c      0.19128227     1.80041898    -0.01363055
 c      1.32822321     0.96131344    -0.06447163
 h     -0.07328103    -2.07780149     0.01947291
 h     -1.71074174     1.78913689    -0.73414771
 h      0.22440197     2.88548895     0.06008171
 h      2.41346113     1.41330067    -0.18913900
 o      2.21847137    -1.28019787     0.09987263
 h      3.26810896    -0.91108440     0.10300698
 c     -2.57522867    -0.98035477     0.03806468
 h     -2.46422033    -2.12063483     0.09909955
 h     -3.19020002    -0.40651601     0.68908842
 h     -3.02612224    -0.61087234    -0.92497688
 h     -1.72706202     1.64047154     0.98402672
          17

 c      1.23740828    -0.37755642    -0.07462387
 c     -0.13173885    -0.92872633    -0.07180007
 c     -1.24914124    -0.18957031    -0.04845380
 c     -1.23948417     1.29594984     0.10364389
 c      0.19307846     1.79295348    -0.01328657
 c      1.32505538     0.95834542    -0.06925276
 h     -0.07579950    -2.14943597     0.02880588
 h     -1.75751004     1.82557159    -0.77303706
 h      0.22777299     2.85769115     0.03576268
 h      2.41113099     1.47415287    -0.19072880
 o      2.22513244    -1.28148291     0.09906358
 h      3.18739165    -0.95467901     0.12910215
 c     -2.56165777    -0.97278339     0.03680701
 h     -2.41370774    -2.13477614     0.08355243
 h     -3.18850131    -0.40622119     0.70823827
 h     -3.04756146    -0.61332305    -0.97437900
 h     -1.74813801     1.63083586     1.01237107
          17

 c      1.23489171    -0.38958936    -0.07187650
 c     -0.12820651    -0.91335859    -0.07323565
 c     -1.25169619    -0.19146628    -0.04110438
 c     -1.24764239     1.29966999     0.10554831
 c      0.19398291     1.78434570    -0.01249235
 c      1.32428105     0.95848749    -0.07453313
 h     -0.08432722    -2.19275734     0.03419313
 h     -1.80570773     1.85628511    -0.80362415
 h      0.23766220     2.83869813     0.01001117
 h      2.38528958     1.52486165    -0.18781327
 o      2.23213296    -1.28245304     0.09805242
 h      3.08796889    -0.99882291     0.15405375
 c     -2.54671391    -0.96473967     0.03352742
 h     -2.36910920    -2.12809680     0.06908450
 h     -3.19385262    -0.40883648     0.73626418
 h     -3.06640301    -0.62484170    -1.01405833
 h     -1.77163034     1.62227833     1.04426275
          17

 c      1.23298196    -0.40288096    -0.06875892
 c     -0.12175392    -0.90247264    -0.07431580
 c     -1.25695679    -0.19333058    -0.03314248
 c     -1.25545577     1.30417909     0.10590828
 c      0.19353439     1.77445507    -0.01129846
 c      1.32586278     0.96147243    -0.08023588
 h     -0.09796319    -2.20109771     0.03517688
 h     -1.84968767     1.87678011    -0.81834412
 h      0.25401337     2.83262940    -0.01711745
 h      2.33731966     1.56238428    -0.18082609
 o      2.23611506    -1.28425534     0.09667420
 h      3.02226149    -1.02525347     0.18055242
 c     -2.53116641    -0.95621070     0.02823551
 h     -2.33187903    -2.10021162     0.05612151
 h     -3.20156659    -0.41799257     0.76697857
 h     -3.07931821    -0.64562819    -1.03759971
 h     -1.79360812     1.61357239     1.07265255
          17

 c      1.23191026    -0.41674218    -0.06534210
 c     -0.11276433    -0.89640414    -0.07498325
 c     -1.26446570    -0.19467049    -0.02474618
 c     -1.26323874     1.30953619     0.10502601
 c      0.19141457     1.76364939    -0.00977406
 c      1.32937129     0.96671221    -0.08622702
 h     -0.11553195    -2.17291300     0.03172861
 h     -1.88588947     1.88501061    -0.81379798
 h      0.27604989     2.83781512    -0.04564389
 h      2.27278853     1.58617950    -0.17067643
 o      2.23325860    -1.28821755     0.09445075
 h      3.05105251    -1.01356145     0.21637479
 c     -2.51583865    -0.94708517     0.02117664
 h     -2.30253164    -2.05491127     0.04512356
 h     -3.20703500    -0.43637656     0.79452581
 h     -3.08443535    -0.67466335    -1.04183087
 h     -1.81088221     1.60406749     1.09212435
          17

 c      1.23184581    -0.43028929    -0.06172244
 c     -0.10193617    -0.89505280    -0.07519778
 c     -1.27341307    -0.19505013    -0.01610104
 c     -1.27118637     1.31561069     0.10323827
 c      0.18749753     1.75269760    -0.00803801
 c      1.33387670     0.97328803    -0.09231229
 h     -0.13572763    -2.11032597     0.02412871
 h     -1.91222992     1.88056360    -0.78936438
 h      0.30215114     2.84784445    -0.07527101
 h      2.20234773     1.59935418    -0.15874228
 o      2.22608138    -1.29374440     0.09151790
 h      3.13661471    -0.97591427     0.25985581
 c     -2.50155405    -0.93716002     0.01267969
 h     -2.28040436    -2.00045173     0.03658268
 h     -3.20685697    -0.46502509     0.81462884
 h     -3.08113624    -0.71011026    -1.02626369
 h     -1.82141733     1.59378012     1.09971282
          17

 c      1.23289654    -0.44257374    -0.05801017
 c     -0.09017857    -0.89777883    -0.07494460
 c     -1.28272225    -0.19406808    -0.00740126
 c     -1.27937457     1.32212803     0.10087455
 c      0.18184348     1.74245455    -0.00626717
 c      1.33792141     0.97991653    -0.09825319
 h     -0.15727080    -2.02077090     0.01307858
 h     -1.92798176     1.86442728    -0.74676975
 h      0.33001179     2.85506678    -0.10526289
 h      2.14214268     1.60990246    -0.14669899
 o      2.21878949    -1.29971755     0.08851822
 h      3.21602182    -0.93404450     0.30146169
 c     -2.48908694    -0.92612805     0.00313621
 h     -2.26344863    -1.94945940     0.03103869
 h     -3.19925335    -0.50333228     0.82499609
 h     -3.07028974    -0.74944551    -0.99328948
 h     -1.82435490     1.58329872     1.09498585
          17

 c      1.23511918    -0.45277731    -0.05431151
 c     -0.07842135    -0.90299488    -0.07426860
 c     -1.29118517    -0.19135302     0.00115609
 c     -1.28769466     1.32866891     0.09830639
 c      0.17465630     1.73360517    -0.00467873
 c      1.33989534     0.98515938    -0.10381987
 h     -0.17950417    -1.92217787     0.00005303
 h     -1.93431742     1.83932435    -0.69060216
 h      0.35702195     2.85352604    -0.13464907
 h      2.10967300     1.62881037    -0.13592606
 o      2.21343159    -1.30566425     0.08587472
 h      3.26110101    -0.89913805     0.33512225
 c     -2.47902712    -0.91376505    -0.00693016
 h     -2.24860076    -1.91605588     0.02905389
 h     -3.18419090    -0.54928407     0.82541640
 h     -3.05494240    -0.78952428    -0.94910332
 h     -1.81996763     1.57365729     1.07999535
          17

 c      1.23849776    -0.46034860    -0.05071681
 c     -0.06733630    -0.90762365    -0.07331190
 c     -1.29763033    -0.18659001     0.00938228
 c     -1.29572031     1.33462884     0.09604561
 c      0.16623209     1.72656756    -0.00350234
 c      1.33898807     0.98817525    -0.10885720
 h     -0.20402069    -1.84953223    -0.01240221
 h     -1.93555717     1.81044291    -0.62946311
 h      0.38064382     2.84019153    -0.16252542
 h      2.11278875     1.66153425    -0.12680809
 o      2.21081206    -1.31143915     0.08379707
 h      3.26330771    -0.87611431     0.35806132
 c     -2.47151250    -0.90042162    -0.01676513
 h     -2.23329546    -1.90876527     0.03098134
 h     -3.16346436    -0.59973259     0.81785758
 h     -3.04116780    -0.82691949    -0.90474317
 h     -1.80964701     1.56622009     1.05926300
          17

 c      1.24294052    -0.46504131    -0.04729272
 c     -0.05717097    -0.90808725    -0.07222908
 c     -1.30109339    -0.17957048     0.01710857
 c     -1.30259320     1.33920322     0.09480243
 c      0.15690913     1.72149079    -0.00295325
 c      1.33574170     0.98928310    -0.11327219
 h     -0.23546437    -1.84334458    -0.02188743
 h     -1.94031218     1.78580542    -0.57643594
 h      0.39871262     2.81514164    -0.18830221
 h      2.14337485     1.70133022    -0.11899805
 o      2.21121984    -1.31697531     0.08239122
 h      3.22176412    -0.86736927     0.36905850
 c     -2.46604679    -0.88732868    -0.02543585
 h     -2.21709974    -1.92466483     0.03647050
 h     -3.14065617    -0.65080898     0.80648951
 h     -3.03766517    -0.85887982    -0.87493883
 h     -1.79579826     1.56255491     1.03950976
          17

 c      1.24832520    -0.46685225    -0.04408262
 c     -0.04834690    -0.90422023    -0.07096208
 c     -1.30094846    -0.17025148     0.02419593
 c     -1.30723276     1.34158906     0.09527135
 c      0.14702832     1.71826821    -0.00320790
 c      1.33136016     0.98942164    -0.11697014
 h     -0.27415804    -1.90367344    -0.02896514
 h     -1.95933000     1.77408627    -0.54543944
 h      0.40974203     2.78145742    -0.21188072
 h      2.18567600     1.73540937    -0.11226926
 o      2.21459624    -1.32222760     0.08168979
 h      3.14038273    -0.87364720     0.36800244
 c     -2.46183685    -0.87613297    -0.03232406
 h     -2.20148689    -1.95236053     0.04422691
 h     -3.12060341    -0.69862052     0.79712448
 h     -3.05157788    -0.88437152    -0.87133562
 h     -1.78135098     1.56421629     1.02842510
          17

 c      1.25450513    -0.46595978    -0.04111711
 c     -0.04183157    -0.89920869    -0.06934179
 c     -1.29695746    -0.15882043     0.03053978
 c     -1.30912227     1.34150424     0.09757436
 c      0.13690672     1.71654709    -0.00438205
 c      1.32689127     0.98939417    -0.11984327
 h     -0.31169442    -1.99079165    -0.03585361
 h     -1.99724920     1.77877928    -0.54211825
 h      0.41322492     2.74500534    -0.23377261
 h      2.22605409     1.75355706    -0.10674335
 o      2.22029595    -1.32728563     0.08156771
 h      3.03166886    -0.89216688     0.35729356
 c     -2.45851336    -0.86819561    -0.03774445
 h     -2.18836315    -1.97954297     0.05238127
 h     -3.10795988    -0.74009030     0.79541755
 h     -3.08221474    -0.90359787    -0.89361650
 h     -1.76870495     1.57232614     1.03197420
          17

 c      1.26124038    -0.46269705    -0.03843233
 c     -0.03838192    -0.89571709    -0.06729459
 c     -1.28926625    -0.14571789     0.03606496
 c     -1.30887920     1.33947432     0.10114118
 c      0.12681942     1.71577953    -0.00652025
 c      1.32300380     0.98963402    -0.12179278
 h     -0.33969655    -2.07068292    -0.04372760
 h     -2.04699062     1.79522168    -0.55948757
 h      0.40973651     2.71368409    -0.25510165
 h      2.25570838     1.75052185    -0.10270842
 o      2.22637283    -1.33280180     0.08146113
 h      2.92832822    -0.90984053     0.34641806
 c     -2.45635600    -0.86431884    -0.04267397
 h     -2.17909099    -1.99728305     0.05902279
 h     -3.10511094    -0.77344661     0.80409289
 h     -3.12107655    -0.91649697    -0.93046204
 h     -1.75859667     1.58702103     1.05132929
          17

 c      1.26815641    -0.45748223    -0.03608343
 c     -0.03821354    -0.89497514    -0.06482366
 c     -1.27837239    -0.13159337     0.04071548
 c     -1.30772954     1.33645421     0.10538515
 c      0.11700583     1.71538807    -0.00961814
 c      1.32004908     0.99025618    -0.12274461
 h     -0.35383023    -2.12580479    -0.05275416
 h     -2.09600973     1.81527852    -0.58520195
 h      0.40053601     2.69536115    -0.27728400
 h      2.26997816     1.72513048    -0.10045503
 o      2.22926441    -1.34048380     0.08009663
 h      2.88862974    -0.89607634     0.35632622
 c     -2.45589500    -0.86476023    -0.04788870
 h     -2.17429889    -2.00072559     0.06253360
 h     -3.11096087    -0.79800673     0.82128864
 h     -3.15807964    -0.92248117    -0.96855472
 h     -1.74992734     1.60716516     1.08211030
          17

 c      1.27482474    -0.45070774    -0.03413221
 c     -0.04115705    -0.89733459    -0.06195512
 c     -1.26504429    -0.11723909     0.04445035
 c     -1.30674574     1.33338231     0.11013412
 c      0.10772415     1.71504271    -0.01368843
 c      1.31809744     0.99113306    -0.12265810
 h     -0.35271785    -2.14864777    -0.06265192
 h     -2.13414235     1.83229283    -0.60906314
 h      0.38663283     2.69457495    -0.30123306
 h      2.26764575     1.67936132    -0.10017802
 o      2.22806002    -1.35080511     0.07701213
 h      2.92850137    -0.84036050     0.39512451
 c     -2.45753005    -0.86931259    -0.05362038
 h     -2.17397494    -1.98870127     0.06176217
 h     -3.12180875    -0.81363194     0.84172047
 h     -3.18577827    -0.92102081    -0.99811290
 h     -1.74079039     1.63066290     1.11684374
          17

 c      1.28089961    -0.44272930    -0.03261653
 c     -0.04681795    -0.90269955    -0.05871501
 c     -1.25020566    -0.10352190     0.04724572
 c     -1.30658034     1.33103000     0.11550909
 c      0.09930472     1.71486344    -0.01882970
 c      1.31689577     0.99192470    -0.12152806
 h     -0.33667891    -2.13686470    -0.07294618
 h     -2.15558700     1.84220433    -0.62474316
 h      0.36804360     2.71012785    -0.32656346
 h      2.25123056     1.61821006    -0.10192035
 o      2.22603787    -1.36141773     0.07356470
 h      2.99604685    -0.77768813     0.44170768
 c     -2.46139858    -0.87735788    -0.05974759
 h     -2.17743643    -1.96365599     0.05613115
 h     -3.13332664    -0.82044350     0.85936797
 h     -3.19998955    -0.91200183    -1.01353954
 h     -1.72961647     1.65509797     1.14821965
          17

 c      1.28612482    -0.43394760    -0.03154546
 c     -0.05462158    -0.91065942    -0.05512340
 c     -1.23481632    -0.09131150     0.04909755
 c     -1.30751707     1.32999721     0.12169953
 c      0.09212124     1.71534596    -0.02522550
 c      1.31578726     0.99207166    -0.11937944
 h     -0.30735858    -2.09192086    -0.08307917
 h     -2.15789978     1.84294392    -0.62887799
 h      0.34407795     2.73588631    -0.35164720
 h      2.22819041     1.55004224    -0.10556143
 o      2.22537832    -1.37052741     0.07079121
 h      3.05505106    -0.73408858     0.47964898
 c     -2.46740915    -0.88786931    -0.06604838
 h     -2.18310297    -1.93212903     0.04574475
 h     -3.14199750    -0.81882836     0.86947561
 h     -3.19921619    -0.89579745    -1.01262781
 h     -1.71565244     1.67824226     1.17095839
          17

 c      1.29026831    -0.42483950    -0.03091319
 c     -0.06381915    -0.92035316    -0.05119047
 c     -1.21976861    -0.08141044     0.05002510
 c     -1.30957820     1.33071199     0.12885526
 c      0.08650779     1.71709106    -0.03307364
 c      1.31367463     0.99084715    -0.11625888
 h     -0.26808793    -2.02081737    -0.09254352
 h     -2.14093113     1.83383440    -0.62015076
 h      0.31427702     2.76393121    -0.37450077
 h      2.21161486     1.48621475    -0.11088922
 o      2.22680723    -1.37732648     0.06910807
 h      3.09145087    -0.71948620     0.50218308
 c     -2.47531661    -0.89943972    -0.07230825
 h     -2.18830487    -1.90487156     0.03143163
 h     -3.14562417    -0.80950040     0.86932174
 h     -3.18430715    -0.87319720    -0.99616076
 h     -1.69890960     1.69831381     1.18226610
          17

 c      1.29310103    -0.41594018    -0.03070474
 c     -0.07347924    -0.93004631    -0.04689316
 c     -1.20581340    -0.07449130     0.05007505
 c     -1.31257275     1.33338751     0.13708414
 c      0.08268891     1.72056870    -0.04251288
 c      1.30938048     0.98765666    -0.11221919
 h     -0.22456935    -1.94119877    -0.10124380
 h     -2.10657224     1.81547059    -0.59910494
 h      0.27905057     2.78737335    -0.39368583
 h      2.21616443     1.43764386    -0.11779220
 o      2.23043427    -1.38145751     0.06864495
 h      3.10069118    -0.73646570     0.50704687
 c     -2.48470737    -0.91053268    -0.07827452
 h     -2.18983137    -1.89435780     0.01444091
 h     -3.14334869    -0.79348187     0.85831781
 h     -3.15867939    -0.84519685    -0.96828734
 h     -1.67997361     1.71409780     1.18171073
          17

 c      1.29442111    -0.40781058    -0.03089212
 c     -0.08254939    -0.93668768    -0.04211685
 c     -1.19352561    -0.07103751     0.04932557
 c     -1.31605520     1.33793299     0.14651293
 c      0.08074350     1.72600663    -0.05358304
 c      1.30258726     0.98255489    -0.10731733
 h     -0.18454266    -1.88687615    -0.11026917
 h     -2.05940322     1.79013455    -0.56881910
 h      0.23975571     2.80173075    -0.40874725
 h      2.24706847     1.40869606    -0.12631184
 o      2.23610921    -1.38278293     0.06939959
 h      3.08229723    -0.78426428     0.49403652
 c     -2.49482825    -0.92009257    -0.08352009
 h     -2.18585251    -1.90817334    -0.00434523
 h     -3.13561471    -0.77197361     0.83800089
 h     -3.12881005    -0.81257221    -0.93733282
 h     -1.65988585     1.72507801     1.17111504
          17

 c      1.29410715    -0.40098415    -0.03142878
 c     -0.09020102    -0.93710280    -0.03666195
 c     -1.18332304    -0.07127784     0.04789029
 c     -1.31921554     1.34384805     0.15738441
 c      0.08059959     1.73335789    -0.06621048
 c      1.29431692     0.97635564    -0.10165059
 h     -0.15370079    -1.89440915    -0.12190412
 h     -2.00794356     1.76257809    -0.53630225
 h      0.19847703     2.80535642    -0.42028025
 h      2.29430606     1.39567463    -0.13622361
 o      2.24341458    -1.38140116     0.07122795
 h      3.03994229    -0.85877008     0.46511529
 c     -2.50445638    -0.92809318    -0.08742335
 h     -2.17795059    -1.94317699    -0.02493438
 h     -3.12419226    -0.74613864     0.81205075
 h     -3.10375264    -0.77531844    -0.91543364
 h     -1.64013126     1.73164083     1.15462442
          17

 c      1.29217783    -0.39590528    -0.03224584
 c     -0.09614004    -0.93164845    -0.03053873
 c     -1.17553370    -0.07512386     0.04592088
 c     -1.32084338     1.35020124     0.17010237
 c      0.08206133     1.74229375    -0.08020394
 c      1.28616271     0.97015385    -0.09538015
 h     -0.13152102    -1.96073740    -0.13618448
 h     -1.96495710     1.74022688    -0.51325620
 h      0.15771327     2.79953944    -0.42984783
 h      2.34128466     1.39198218    -0.14673232
 o      2.25128829    -1.37787491     0.07366058
 h      2.98719104    -0.94900163     0.42724496
 c     -2.51223057    -0.93532940    -0.08956113
 h     -2.17063303    -1.98792916    -0.04771655
 h     -3.11207097    -0.71688275     0.78600741
 h     -3.09154826    -0.73273024    -0.91391001
 h     -1.62265676     1.73525429     1.13868679
          17

 c      1.28881976    -0.39291253    -0.03324592
 c     -0.10020601    -0.92381728    -0.02408067
 c     -1.17044840    -0.08219253     0.04360184
 c     -1.31970267     1.35590742     0.18494990
 c      0.08486112     1.75221751    -0.09525853
 c      1.27942074     0.96491752    -0.08870796
 h     -0.11559351    -2.04783791    -0.14952964
 h     -1.94306818     1.73047581    -0.51209634
 h      0.12001969     2.78839353    -0.43982763
 h      2.37460301     1.39229417    -0.15671523
 o      2.25718056    -1.37360612     0.07552031
 h      2.96050860    -1.03113951     0.39832715
 c     -2.51735327    -0.94264753    -0.09034218
 h     -2.16882865    -2.02993270    -0.07267787
 h     -3.10279616    -0.68480254     0.76602979
 h     -3.09355684    -0.68518326    -0.93507778
 h     -1.60971888     1.73829983     1.13120336
          17

 c      1.28438284    -0.39221987    -0.03429638
 c     -0.10213337    -0.91667466    -0.01763635
 c     -1.16832902    -0.09192774     0.04113375
 c     -1.31535581     1.36032368     0.20142636
 c      0.08871344     1.76233975    -0.11097992
 c      1.27483681     0.96136550    -0.08184614
 h     -0.10479724    -2.12388561    -0.15835122
 h     -1.94547706     1.73502448    -0.53562154
 h      0.08762975     2.77812173    -0.45308026
 h      2.38668215     1.39334520    -0.16508032
 o      2.25763798    -1.37015699     0.07527977
 h      3.00993990    -1.07954006     0.40146217
 c     -2.51987610    -0.95037594    -0.09097196
 h     -2.17606314    -2.06009836    -0.09918983
 h     -3.09899970    -0.65058693     0.75640117
 h     -3.10374320    -0.63591220    -0.97021893
 h     -1.60329733     1.74316787     1.13900881
          17

 c      1.27928070    -0.39384613    -0.03524418
 c     -0.10167699    -0.91197610    -0.01143396
 c     -1.16940086    -0.10372000     0.03870998
 c     -1.30842013     1.36351288     0.21822786
 c      0.09333902     1.77186234    -0.12694570
 c      1.27267887     0.95995799    -0.07500018
 h     -0.09865112    -2.17266491    -0.16063002
 h     -1.96375302     1.74863944    -0.57301964
 h      0.06217319     2.77503967    -0.47225593
 h      2.37490748     1.39353829    -0.17098428
 o      2.25360302    -1.36692598     0.07343490
 h      3.11627360    -1.10432872     0.42754041
 c     -2.52037011    -0.95826146    -0.09262168
 h     -2.19399413    -2.07369033    -0.12625696
 h     -3.10090917    -0.61583985     0.75716692
 h     -3.11405541    -0.58993383    -1.00676759
 h     -1.60410381     1.75076073     1.16421050
          17

 c      1.27385925    -0.39758778    -0.03594511
 c     -0.09871937    -0.91060865    -0.00560834
 c     -1.17380629    -0.11698896     0.03649629
 c     -1.29989897     1.36589438     0.23417720
 c      0.09844898     1.78023603    -0.14279543
 c      1.27284187     0.96087853    -0.06835496
 h     -0.09680924    -2.18766709    -0.15555634
 h     -1.98633126     1.76437703    -0.60902219
 h      0.04467108     2.78260911    -0.49882614
 h      2.34082700     1.39270356    -0.17395064
 o      2.24850032    -1.36286563     0.07141925
 h      3.22264300    -1.12400454     0.45286037
 c     -2.51955116    -0.96564143    -0.09586326
 h     -2.22254794    -2.07009278    -0.15285160
 h     -3.10631378    -0.58348989     0.76422192
 h     -3.11860280    -0.55180074    -1.03479041
 h     -1.61093052     1.75965416     1.20247916
          17

 c      1.26838066    -0.40305966    -0.03627165
 c     -0.09333576    -0.91294374    -0.00023711
 c     -1.18151870    -0.13124027     0.03462388
 c     -1.29063614     1.36787528     0.24872137
 c      0.10372673     1.78732898    -0.15829888
 c      1.27485097     0.96399794    -0.06205635
 h     -0.09895291    -2.16749315    -0.14304683
 h     -2.00477317     1.77731545    -0.63200303
 h      0.03578314     2.79943880    -0.53240016
 h      2.29045508     1.39230900    -0.17401439
 o      2.24421794    -1.35775331     0.06992415
 h      3.29811171    -1.14442040     0.46586659
 c     -2.51809092    -0.97159706    -0.10072593
 h     -2.26014619    -2.05270991    -0.17818460
 h     -3.11202778    -0.55717322     0.77175759
 h     -3.11436664    -0.52451631    -1.04857751
 h     -1.62107904     1.76691271     1.24541632
          17

 c      1.26306639    -0.40974381    -0.03610800
 c     -0.08583618    -0.91892254     0.00464741
 c     -1.19226031    -0.14609506     0.03319303
 c     -1.28121203     1.36970462     0.26172933
 c      0.10884695     1.79335551    -0.17335131
 c      1.27776871     0.96884650    -0.05618600
 h     -0.10474024    -2.11458552    -0.12355922
 h     -2.01440844     1.78487336    -0.63534777
 h      0.03596197     2.82011593    -0.57093162
 h      2.23532367     1.39602155    -0.17195695
 o      2.24147266    -1.35172983     0.06914694
 h      3.33130776    -1.16566192     0.46310581
 c     -2.51654311    -0.97506104    -0.10695000
 h     -2.30401761    -2.02897501    -0.20191518
 h     -3.11540640    -0.54016004     0.77474321
 h     -3.10059895    -0.50940413    -1.04602278
 h     -1.63140873     1.76962432     1.28450799
          17

 c      1.25812892    -0.41703983    -0.03535076
 c     -0.07675824    -0.92790462     0.00907144
 c     -1.20546215    -0.16128416     0.03227940
 c     -1.27200760     1.37145962     0.27320495
 c      0.11352455     1.79864400    -0.18791158
 c      1.28021724     0.97465165    -0.05074527
 h     -0.11379849    -2.03701046    -0.09820717
 h     -2.01323272     1.78611684    -0.61624603
 h      0.04532576     2.83795872    -0.61164105
 h      2.19200996     1.40978011    -0.16940177
 o      2.24050132    -1.34502878     0.06909960
 h      3.31909631    -1.18627539     0.44423620
 c     -2.51529760    -0.97498389    -0.11414305
 h     -2.35085587    -2.00927674    -0.22423887
 h     -3.11508057    -0.53457805     0.77015667
 h     -3.07837837    -0.50611600    -1.02804648
 h     -1.63911776     1.76582719     1.31354754
          17

 c      1.25377366    -0.42434401    -0.03391754
 c     -0.06677983    -0.93826072     0.01315151
 c     -1.22028590    -0.17661025     0.03193831
 c     -1.26325997     1.37307547     0.28317468
 c      0.11755701     1.80343918    -0.20194100
 c      1.28091843     0.98061018    -0.04570634
 h     -0.12596675    -1.95352599    -0.06907738
 h     -2.00118343     1.78129870    -0.57474941
 h      0.06345542     2.84741238    -0.65194029
 h      2.17562700     1.43923135    -0.16809692
 o      2.24127914    -1.33790553     0.06970710
 h      3.26290359    -1.20430246     0.41044116
 c     -2.51449734    -0.97072663    -0.12182518
 h     -2.39789734    -2.00308001    -0.24561444
 h     -3.11113177    -0.54104969     0.75730617
 h     -3.05068730    -0.51236424    -0.99877638
 h     -1.64204286     1.75468291     1.32926364
          17

 c      1.25018025    -0.43115226    -0.03175711
 c     -0.05654381    -0.94698763     0.01709329
 c     -1.23570660    -0.19189266     0.03220607
 c     -1.25504461     1.37436301     0.29171185
 c      0.12083860     1.80781681    -0.21536982
 c      1.27964732     0.98640665    -0.04114176
 h     -0.14213999    -1.89857595    -0.03912524
 h     -1.98023690     1.77185458    -0.51377760
 h      0.08932462     2.84517942    -0.68997427
 h      2.18858472     1.48421735    -0.16830826
 o      2.24333004    -1.33063167     0.07075631
 h      3.17157223    -1.21708891     0.36524809
 c     -2.51395536    -0.96260430    -0.12943036
 h     -2.44362624    -2.01319721    -0.26607839
 h     -3.10510207    -0.55858131     0.73785524
 h     -3.02285018    -0.52343709    -0.96633517
 h     -1.63871302     1.73633641     1.33121430
          17

 c      1.24749744    -0.43712209    -0.02885559
 c     -0.04654286    -0.95099637     0.02102920
 c     -1.25063446    -0.20691089     0.03309744
 c     -1.24716600     1.37498744     0.29902491
 c      0.12335774     1.81167162    -0.22808168
 c      1.27736286     0.99238750    -0.03726186
 h     -0.16449091    -1.90765946    -0.01013652
 h     -1.95534743     1.76084448    -0.44000206
 h      0.12136858     2.83049885    -0.72486217
 h      2.21909829     1.53709132    -0.16838038
 o      2.24495136    -1.32355517     0.07167134
 h      3.07353315    -1.22004807     0.31809950
 c     -2.51320342    -0.95203854    -0.13632827
 h     -2.48721312    -2.03386302    -0.28485882
 h     -3.09994912    -0.58467357     0.71572333
 h     -3.00250132    -0.53225519    -0.94290249
 h     -1.62838105     1.71176591     1.32171240
          17

 c      1.24586237    -0.44200307    -0.02523783
 c     -0.03746156    -0.95064869     0.02486711
 c     -1.26403166    -0.22138000     0.03460389
 c     -1.23900344     1.37441978     0.30552274
 c      0.12517769     1.81473397    -0.23990509
 c      1.27531184     0.99912986    -0.03429433
 h     -0.19207452    -1.97602551     0.01911909
 h     -1.93570986     1.75354768    -0.36473116
 h      0.15765088     2.80507510    -0.75679691
 h      2.25178292     1.58781153    -0.16619911
 o      2.24217598    -1.31726299     0.07127582
 h      3.03347162    -1.20444616     0.28812732
 c     -2.51177657    -0.94095893    -0.14205377
 h     -2.52753431    -2.05506048    -0.30085150
 h     -3.09969204    -0.61581127     0.69648019
 h     -2.99722665    -0.53159909    -0.94089177
 h     -1.61110048     1.68267355     1.30594563
          17

 c      1.24534314    -0.44546797    -0.02096439
 c     -0.03037004    -0.94914109     0.02853985
 c     -1.27497450    -0.23498900     0.03669949
 c     -1.22955224     1.37197948     0.31165153
 c      0.12639693     1.81660952    -0.25061567
 c      1.27436966     1.00702789    -0.03238223
 h     -0.21881884    -2.06573566     0.04979543
 h     -1.93381240     1.75686741    -0.30191021
 h      0.19610002     2.77274955    -0.78703360
 h      2.27539241     1.62853112    -0.16038816
 o      2.23260238    -1.31229626     0.06899722
 h      3.09270312    -1.16346667     0.28506587
 c     -2.50971320    -0.93088112    -0.14680931
 h     -2.56294750    -2.06788198    -0.31332519
 h     -3.10829641    -0.64842662     0.68560594
 h     -3.00948112    -0.51858803    -0.96448498
 h     -1.58774191     1.65129682     1.29186542
          17

 c      1.24583799    -0.44702131    -0.01611877
 c     -0.02625845    -0.94907146     0.03212647
 c     -1.28269272    -0.24745370     0.03934985
 c     -1.21805942     1.36718514     0.31734250
 c      0.12710301     1.81686131    -0.25996240
 c      1.27495893     1.01616865    -0.03156423
 h     -0.23882110    -2.14561607     0.08133352
 h     -1.95807368     1.77535436    -0.26021761
 h      0.23474841     2.73865672    -0.81762307
 h      2.28393285     1.65463572    -0.15048725
 o      2.22055766    -1.30833807     0.06603305
 h      3.18806531    -1.10619344     0.29070415
 c     -2.50783649    -0.92243946    -0.15152878
 h     -2.59162835    -2.06695302    -0.32222712
 h     -3.12772495    -0.67999081     0.68570476
 h     -3.03424004    -0.49647830    -1.00569639
 h     -1.55964538     1.61992944     1.28874057
          17

 c      1.24709084    -0.44614826    -0.01078441
 c     -0.02571408    -0.95170505     0.03575467
 c     -1.28663714    -0.25854179     0.04251220
 c     -1.20487163     1.36022142     0.32174331
 c      0.12735675     1.81514297    -0.26773382
 c      1.27718067     1.02635612    -0.03179360
 h     -0.24882772    -2.19973014     0.11251190
 h     -2.00391894     1.80637773    -0.23631181
 h      0.27182571     2.70763430    -0.85065373
 h      2.27556364     1.66427834    -0.13672335
 o      2.20989083    -1.30495406     0.06327919
 h      3.26463444    -1.04419080     0.29160094
 c     -2.50744365    -0.91559757    -0.15715495
 h     -2.61196497    -2.05068764    -0.32817236
 h     -3.15641583    -0.70935382     0.69467992
 h     -3.06302717    -0.47115693    -1.05103960
 h     -1.52768350     1.59009827     1.30350912
          17

 c      1.24872688    -0.44247058    -0.00503621
 c     -0.02888468    -0.95747405     0.03954267
 c     -1.28655247    -0.26808735     0.04612739
 c     -1.19126360     1.35184645     0.32400471
 c      0.12721290     1.81134769    -0.27386235
 c      1.28089386     1.03715331    -0.03295483
 h     -0.24764630    -2.22152363     0.14211931
 h     -2.05710882     1.84183543    -0.21998443
 h      0.30558231     2.68234919    -0.88709255
 h      2.25193922     1.65805291    -0.11981220
 o      2.20226710    -1.30191598     0.06104851
 h      3.30136750    -0.98472990     0.28348763
 c     -2.50977728    -0.90998399    -0.16410206
 h     -2.62287896    -2.02108679    -0.33235091
 h     -3.18983880    -0.73608066     0.70691518
 h     -3.08854319    -0.44754287    -1.08908371
 h     -1.49128017     1.56190878     1.33659777
          17

 c      1.25030016    -0.43581625     0.00105584
 c     -0.03553578    -0.96636319     0.04358739
 c     -1.28252340    -0.27600043     0.05011151
 c     -1.17859312     1.34290361     0.32403155
 c      0.12675004     1.80567170    -0.27849899
 c      1.28568286     1.04788503    -0.03487063
 h     -0.23533554    -2.20937509     0.16910927
 h     -2.10368945     1.87357938    -0.20244647
 h      0.33401410     2.66240243    -0.92597868
 h      2.21857638     1.63926895    -0.10085707
 o      2.19830153    -1.29905239     0.05942299
 h      3.29247866    -0.93247995     0.26569479
 c     -2.51566092    -0.90500312    -0.17230868
 h     -2.62406669    -1.98376066    -0.33645791
 h     -3.22259960    -0.75969630     0.71621858
 h     -3.10613284    -0.42865533    -1.11273566
 h     -1.44863437     1.53433607     1.38133540
          17

 c      1.25135615    -0.42624086     0.00741875
 c     -0.04511359    -0.97802733     0.04796072
 c     -1.27497753    -0.28226262     0.05435245
 c     -1.16781562     1.33402544     0.32237089
 c      0.12607782     1.79853122    -0.28198782
 c      1.29076212     1.05761818    -0.03731385
 h     -0.21289211    -2.16534312     0.19269210
 h     -2.13434928     1.89590675    -0.17874288
 h      0.35487347     2.64513859    -0.96470755
 h      2.18577224     1.61453126    -0.08122169
 o      2.19811673    -1.29614803     0.05840412
 h      3.23834121    -0.89089228     0.23879901
 c     -2.52536463    -0.89983365    -0.18146640
 h     -2.61607867    -1.94775718    -0.34260470
 h     -3.25021866    -0.77950366     0.71795773
 h     -3.11350011    -0.41594851    -1.11869040
 h     -1.39808520     1.50619725     1.42770361
          17

 c      1.25148302    -0.41403650     0.01396869
 c     -0.05679709    -0.99167002     0.05268888
 c     -1.26464021    -0.28690740     0.05871345
 c     -1.15940840     1.32558334     0.31978712
 c      0.12531169     1.79040620    -0.28476307
 c      1.29501421     1.06523813    -0.04004493
 h     -0.18236807    -2.09672795     0.21267372
 h     -2.14414718     1.90549681    -0.14690105
 h      0.36605178     2.62732997    -1.00013933
 h      2.16792956     1.59320507    -0.06217016
 o      2.20140601    -1.29294709     0.05793616
 h      3.14459998    -0.86209044     0.20427396
 c     -2.53864458    -0.89356731    -0.19116539
 h     -2.60004046    -1.92368769    -0.35299469
 h     -3.26986837    -0.79478109     0.70974709
 h     -3.11029559    -0.40961695    -1.10674485
 h     -1.33915439     1.47682592     1.46648783
          17

 c      1.25032813    -0.39973321     0.02060679
 c     -0.06955126    -1.00567612     0.05768443
 c     -1.25245093    -0.28999629     0.06304226
 c     -1.15343219     1.31772672     0.31700550
 c      0.12453548     1.78172106    -0.28724602
 c      1.29750381     1.06981989    -0.04287046
 h     -0.14710134    -2.02052515     0.23038385
 h     -2.13153449     1.90091897    -0.10690105
 h      0.36602262     2.60649515    -1.02967757
 h      2.17734852     1.58340013    -0.04432045
 o      2.20710831    -1.28933965     0.05786335
 h      3.02785417    -0.84402594     0.16517622
 c     -2.55484954    -0.88565144    -0.20096026
 h     -2.57708943    -1.91883411    -0.36915789
 h     -3.28050964    -0.80500209     0.69145697
 h     -3.09815206    -0.40845108    -1.07990774
 h     -1.27267934     1.44617423     1.49124494
          17

 c      1.24759205    -0.38405675     0.02722149
 c     -0.08226494    -1.01726473     0.06262907
 c     -1.23946493    -0.29160515     0.06718154
 c     -1.14956777     1.31040709     0.31465210
 c      0.12377215     1.77279430    -0.28978249
 c      1.29831659     1.07115006    -0.04565716
 h     -0.11104967    -1.96771636     0.25014864
 h     -2.09822769     1.88261470    -0.06024128
 h      0.35410040     2.58149383    -1.05190205
 h      2.21425303     1.58604508    -0.02764624
 o      2.21268331    -1.28593290     0.05787247
 h      2.92796829    -0.82192724     0.12703011
 c     -2.57295607    -0.87640011    -0.21037487
 h     -2.54831253    -1.93195030    -0.39111169
 h     -3.28293837    -0.80994681     0.66521734
 h     -3.08116727    -0.40922651    -1.04532809
 h     -1.20047800     1.41465243     1.49857987
          17

 c      1.24306233    -0.36781617     0.03370573
 c     -0.09404195    -1.02355311     0.06705759
 c     -1.22677594    -0.29180734     0.07097789
 c     -1.14706204     1.30334033     0.31328512
 c      0.12297875     1.76382769    -0.29261286
 c      1.29860254     1.06973749    -0.04828094
 h     -0.07617032    -1.97109007     0.27826004
 h     -2.05029072     1.85361314    -0.01003868
 h      0.33049730     2.55266300    -1.06684399
 h      2.26600944     1.59490171    -0.01224474
 o      2.21458861    -1.28434239     0.05768603
 h      2.90098687    -0.76477159     0.09462891
 c     -2.59152588    -0.86701542    -0.21885820
 h     -2.51551905    -1.95377165    -0.41735402
 h     -3.27988256    -0.80972728     0.63553121
 h     -3.06619551    -0.40610633    -1.01504662
 h     -1.12495072     1.38295827     1.48790821
          17

 c      1.23674867    -0.35179418     0.03998309
 c     -0.10425848    -1.02462635     0.07098107
 c     -1.21547909    -0.29063044     0.07428988
 c     -1.14460101     1.29590890     0.31342833
 c      0.12206985     1.75490936    -0.29585861
 c      1.29969266     1.06634190    -0.05061166
 h     -0.04204527    -2.02943445     0.31539146
 h     -2.00011709     1.82085029     0.03870683
 h      0.29624014     2.52176018    -1.07607732
 h      2.31689912     1.60234330     0.00133260
 o      2.21305630    -1.28420981     0.05749316
 h      2.94262979    -0.67382153     0.06503768
 c     -2.60886205    -0.85901390    -0.22591307
 h     -2.48165797    -1.97279221    -0.44571844
 h     -3.27585348    -0.80475488     0.60904163
 h     -3.06111206    -0.39176318    -1.00342250
 h     -1.04871963     1.35196276     1.46135932
          17

 c      1.22897085    -0.33674476     0.04601204
 c     -0.11220253    -1.02336225     0.07503841
 c     -1.20661074    -0.28804599     0.07699315
 c     -1.14034939     1.28714847     0.31549945
 c      0.12094921     1.74602196    -0.29952615
 c      1.30246626     1.06166516    -0.05254800
 h     -0.01004119    -2.10956754     0.35458067
 h     -1.96654198     1.79542428     0.07979024
 h      0.25298555     2.49170199    -1.08258625
 h      2.35526085     1.60306867     0.01237877
 o      2.21105217    -1.28298633     0.05746670
 h      3.00347829    -0.58621745     0.03539376
 c     -2.62358126    -0.85342448    -0.23163259
 h     -2.45025158    -1.98008354    -0.47416486
 h     -3.27608813    -0.79564824     0.59304562
 h     -3.06978148    -0.36213207    -1.01844360
 h     -0.97424078     1.32261155     1.42392583
          17

 c      1.22023132    -0.32340837     0.05177572
 c     -0.11714748    -1.02236384     0.07985799
 c     -1.20101960    -0.28404363     0.07898064
 c     -1.13274716     1.27619640     0.31952704
 c      0.11954564     1.73707629    -0.30355649
 c      1.30728836     1.05629995    -0.05404481
 h      0.01695633    -2.18176064     0.38870739
 h     -1.96619084     1.78746008     0.10907796
 h      0.20271996     2.46585214    -1.09013339
 h      2.37466437     1.59445975     0.02030678
 o      2.21019258    -1.27903054     0.05756674
 h      3.05415801    -0.52549888     0.00625594
 c     -2.63517470    -0.85027695    -0.23699210
 h     -2.42456465    -1.97087590    -0.50111812
 h     -3.28417290    -0.78315618     0.59225882
 h     -3.08856001    -0.32088882    -1.05460907
 h     -0.90332081     1.29579850     1.38352460
          17

 c      1.21105257    -0.31246953     0.05727467
 c     -0.11864774    -1.02300949     0.08579149
 c     -1.19923733    -0.27873052     0.08015739
 c     -1.12186551     1.26310650     0.32491313
 c      0.11784987     1.72799998    -0.30793688
 c      1.31413240     1.05074667    -0.05511876
 h      0.03668837    -2.22998491     0.41364477
 h     -1.99810568     1.79671815     0.12822794
 h      0.14742607     2.44673788    -1.10192817
 h      2.37300624     1.57598968     0.02474543
 o      2.21097732    -1.27169196     0.05771041
 h      3.08297538    -0.50032668    -0.02101587
 c     -2.64394074    -0.84881631    -0.24312508
 h     -2.40706233    -1.94447550    -0.52562058
 h     -3.29967001    -0.76823828     0.60565816
 h     -3.10982877    -0.27681873    -1.09817163
 h     -0.83673855     1.27224179     1.35009199
          17

 c      1.20190072    -0.30448902     0.06252127
 c     -0.11666001    -1.02578600     0.09297830
 c     -1.20141170    -0.27238867     0.08043934
 c     -1.10930761     1.24881664     0.33081996
 c      0.11591040     1.71884154    -0.31282068
 c      1.32264729     1.04538950    -0.05584291
 h      0.04793810    -2.24737709     0.42750593
 h     -2.04458212     1.81312168     0.14278881
 h      0.08898319     2.43470624    -1.11906057
 h      2.35202479     1.54895405     0.02557665
 o      2.21347655    -1.26080923     0.05782826
 h      3.08575821    -0.51260270    -0.04516683
 c     -2.65055295    -0.84796921    -0.25054822
 h     -2.39908447    -1.90410020    -0.54754845
 h     -3.31829736    -0.75220355     0.62677590
 h     -3.12706638    -0.23823556    -1.13640073
 h     -0.77457788     1.25241473     1.33266611
          17

 c      1.19317349    -0.29984107     0.06753455
 c     -0.11153046    -1.03063157     0.10142507
 c     -1.20731718    -0.26547145     0.07976288
 c     -1.09676926     1.23435977     0.33685796
 c      0.11377798     1.70979834    -0.31855115
 c      1.33211572     1.04041111    -0.05633915
 h      0.05027196    -2.23212516     0.42968596
 h     -2.08661972     1.82610021     0.15768456
 h      0.02940409     2.42757182    -1.13991048
 h      2.31790018     1.51673205     0.02301362
 o      2.21756949    -1.24651399     0.05787412
 h      3.06218076    -0.56059728    -0.06523264
 c     -2.65572046    -0.84653864    -0.25913093
 h     -2.40055906    -1.85701918    -0.56791278
 h     -3.33451811    -0.73662507     0.64722596
 h     -3.13646058    -0.21055095    -1.16117443
 h     -0.71747832     1.23651985     1.33521947
          17

 c      1.18521967    -0.29867855     0.07233574
 c     -0.10391848    -1.03707312     0.11102690
 c     -1.21642154    -0.25855706     0.07810011
 c     -1.08525621     1.22048090     0.34331172
 c      0.11145725     1.70112817    -0.32554848
 c      1.34135119     1.03569741    -0.05677529
 h      0.04391957    -2.18628210     0.42058013
 h     -2.11179069     1.82913888     0.17568385
 h     -0.02893043     2.42165412    -1.16109338
 h      2.28241399     1.48526121     0.01769686
 o      2.22284231    -1.22929475     0.05785324
 h      3.01711030    -0.63779585    -0.08100506
 c     -2.66003188    -0.84325155    -0.26838748
 h     -2.40989376    -1.81417272    -0.58901772
 h     -3.34389731    -0.72305179     0.65996011
 h     -3.13649460    -0.19631667    -1.16861531
 h     -0.66766147     1.22446286     1.35490324
          17

 c      1.17837632    -0.30093583     0.07694461
 c     -0.09469968    -1.04415724     0.12153368
 c     -1.22798230    -0.25227589     0.07546897
 c     -1.07513296     1.20766067     0.35085277
 c      0.10890190     1.69302365    -0.33414738
 c      1.34876976     1.03086007    -0.05735162
 h      0.02995568    -2.11734319     0.40200948
 h     -2.11399734     1.81947609     0.19785514
 h     -0.08338957     2.41333728    -1.17909987
 h      2.26199680     1.46246978     0.01059455
 o      2.22807641    -1.21032121     0.05793397
 h      2.96822346    -0.72758471    -0.09480298
 c     -2.66387178    -0.83698443    -0.27772531
 h     -2.42461832    -1.78733249    -0.61380977
 h     -3.34404100    -0.71272576     0.66066369
 h     -3.12740265    -0.19563652    -1.15820011
 h     -0.62840238     1.21584422     1.38457779
          17

 c      1.17300777    -0.30636038     0.08137392
 c     -0.08487973    -1.05015152     0.13246911
 c     -1.24114812    -0.24722269     0.07193403
 c     -1.06639016     1.19618473     0.36015861
 c      0.10604531     1.68553745    -0.34448969
 c      1.35303063     1.02556309    -0.05824973
 h      0.01068153    -2.04263230     0.37829242
 h     -2.09175729     1.79703867     0.22421066
 h     -0.13148110     2.40017618    -1.19151884
 h      2.27003208     1.45456503     0.00236640
 o      2.23045132    -1.19175972     0.05869103
 h      2.95820013    -0.79826621    -0.11528010
 c     -2.66728686    -0.82729930    -0.28664920
 h     -2.44302738    -1.78302086    -0.64386172
 h     -3.33469071    -0.70638954     0.64801674
 h     -3.11108628    -0.20609607    -1.13263796
 h     -0.60262006     1.21002559     1.41660913
          17

 c      1.16948740    -0.31454039     0.08562314
 c     -0.07550293    -1.05228072     0.14309187
 c     -1.25504683    -0.24386931     0.06759905
 c     -1.05878759     1.18613770     0.37172165
 c      0.10284507     1.67856842    -0.35649253
 c      1.35397133     1.02000551    -0.05957702
 h     -0.01050889    -1.99316901     0.35685175
 h     -2.04761217     1.76409949     0.25405510
 h     -0.17126141     2.38134793    -1.19758026
 h      2.30563715     1.46085544    -0.00736578
 o      2.22748019    -1.17518989     0.06082654
 h      3.02451107    -0.82863989    -0.15291439
 c     -2.66986912    -0.81489534    -0.29486675
 h     -2.46531035    -1.79792219    -0.67744012
 h     -3.31766016    -0.70419202     0.62373419
 h     -3.09147764    -0.22216903    -1.09863409
 h     -0.59197075     1.20624920     1.44501174
          17

 c      1.16807844    -0.32487841     0.08968207
 c     -0.06744919    -1.04789410     0.15272903
 c     -1.26885419    -0.24249443     0.06259436
 c     -1.05180743     1.17733343     0.38582629
 c      0.09932168     1.67187412    -0.36985773
 c      1.35255702     1.01490148    -0.06139711
 h     -0.03123148    -2.00050802     0.34434181
 h     -1.98900486     1.72579437     0.28607090
 h     -0.20165025     2.35770110    -1.19829760
 h      2.35429755     1.47431267    -0.01962112
 o      2.22161823    -1.15969845     0.06390665
 h      3.12811751    -0.83885115    -0.20002497
 c     -2.67080955    -0.80142847    -0.30217895
 h     -2.49259945    -1.82155204    -0.71019792
 h     -3.29680741    -0.70571048     0.59264180
 h     -3.07485591    -0.23479370    -1.06762027
 h     -0.59665389     1.20373839     1.46597752
          17

 c      1.16886896    -0.33658294     0.09353919
 c     -0.06128477    -1.03748922     0.16140566
 c     -1.28182507    -0.24316103     0.05706497
 c     -1.04450806     1.16924060     0.40256320
 c      0.09556702     1.66508565    -0.38409056
 c      1.34995171     1.01099561    -0.06379540
 h     -0.05188643    -2.06135155     0.33919678
 h     -1.92987209     1.69103132     0.31830258
 h     -0.22262269     2.33161042    -1.19641807
 h      2.39930487     1.48707531    -0.03511383
 o      2.21620965    -1.14458150     0.06714021
 h      3.21847159    -0.84698248    -0.24332531
 c     -2.66915525    -0.78881111    -0.30844455
 h     -2.52535915    -1.84265000    -0.73762953
 h     -3.27776545    -0.71010087     0.56234426
 h     -3.06861186    -0.23324941    -1.05340429
 h     -0.61541731     1.20174957     1.47792782
          17

 c      1.17178265    -0.34873408     0.09717816
 c     -0.05749620    -1.02432677     0.16957493
 c     -1.29329280    -0.24575525     0.05116851
 c     -1.03561709     1.16104884     0.42178613
 c      0.09173356     1.65774560    -0.39853949
 c      1.34694854     1.00876147    -0.06688918
 h     -0.07282022    -2.14153709     0.33490378
 h     -1.88939568     1.67170276     0.34841104
 h     -0.23523062     2.30657829    -1.19604848
 h      2.42886799     1.49375046    -0.05397265
 o      2.21302581    -1.12998583     0.07011687
 h      3.27193720    -0.85795867    -0.27570210
 c     -2.66431877    -0.77834859    -0.31399829
 h     -2.56281128    -1.85305041    -0.75668621
 h     -3.26669799    -0.71635352     0.54137412
 h     -3.07693280    -0.21136156    -1.06374141
 h     -0.64546434     1.19957762     1.48180584
          17

 c      1.17656440    -0.36038571     0.10057457
 c     -0.05655564    -1.01136690     0.17750438
 c     -1.30266938    -0.25004372     0.04507895
 c     -1.02439765     1.15217365     0.44297674
 c      0.08800056     1.64939378    -0.41249143
 c      1.34392939     1.00836693    -0.07080270
 h     -0.09298370    -2.21107930     0.32733550
 h     -1.88171328     1.67653338     0.37462256
 h     -0.24127139     2.28633196    -1.20162040
 h      2.43684738     1.49169437    -0.07592929
 o      2.21292644    -1.11636137     0.07268807
 h      3.28057360    -0.87165897    -0.29432396
 c     -2.65659844    -0.77021025    -0.31988434
 h     -2.60317141    -1.84850783    -0.76612784
 h     -3.26760877    -0.72354697     0.53519720
 h     -3.09697399    -0.17273895    -1.09322254
 h     -0.68235370     1.19657715     1.48171976
          17

 c      1.18276597    -0.37065556     0.10369938
 c     -0.05875601    -1.00037017     0.18522254
 c     -1.30946397    -0.25570666     0.03898574
 c     -1.01171238     1.14291496     0.46514405
 c      0.08450185     1.63970010    -0.42532796
 c      1.34097657     1.00971350    -0.07564325
 h     -0.11105505    -2.25391025     0.31535725
 h     -1.90295439     1.70305815     0.39667418
 h     -0.24251932     2.27337920    -1.21613386
 h      2.42169388     1.48047258    -0.10054390
 o      2.21636951    -1.10419770     0.07482523
 h      3.24334139    -0.88664711    -0.29839392
 c     -2.64714343    -0.76374990    -0.32712414
 h     -2.64408844    -1.82844584    -0.76641962
 h     -3.27974675    -0.73088041     0.54260729
 h     -3.12127680    -0.12714717    -1.12846616
 h     -0.72036469     1.19228335     1.48521222
          17

 c      1.18977628    -0.37880252     0.10652819
 c     -0.06410793    -0.99224625     0.19263928
 c     -1.31330761    -0.26235430     0.03308874
 c     -0.99950553     1.13423705     0.48702740
 c      0.08124270     1.62858333    -0.43667423
 c      1.33792470     1.01245627    -0.08148316
 h     -0.12607357    -2.26335585     0.29934445
 h     -1.93603044     1.74005610     0.41538720
 h     -0.23991963     2.26771211    -1.23951345
 h      2.38600514     1.46160521    -0.12739345
 o      2.22343314    -1.09394473     0.07660484
 h      3.16487562    -0.90082948    -0.28894520
 c     -2.63745706    -0.75808791    -0.33602485
 h     -2.68310645    -1.79583069    -0.75965516
 h     -3.29799297    -0.73746711     0.55668005
 h     -3.14262359    -0.08380851    -1.15733818
 h     -0.75386495     1.18654970     1.50135161
          17

 c      1.19691120    -0.38429422     0.10905231
 c     -0.07232946    -0.98739737     0.19961453
 c     -1.31397896    -0.26955089     0.02758788
 c     -0.98945582     1.12705373     0.50762670
 c      0.07807607     1.61622513    -0.44643559
 c      1.33431049     1.01599820    -0.08834027
 h     -0.13751827    -2.23804203     0.28030480
 h     -1.96472606     1.77620632     0.43172198
 h     -0.23342613     2.26671265    -1.26841612
 h      2.33713534     1.43874750    -0.15630739
 o      2.23333521    -1.08604201     0.07838233
 h      3.06205829    -0.91027798    -0.27163665
 c     -2.62890471    -0.75232040    -0.34626147
 h     -2.71817549    -1.75724616    -0.74949469
 h     -3.31584362    -0.74223585     0.56917384
 h     -3.15610798    -0.04876107    -1.17236423
 h     -0.77921711     1.17943225     1.53562049
          17

 c      1.20352731    -0.38683578     0.11128664
 c     -0.08288630    -0.98583977     0.20598130
 c     -1.31142878    -0.27684685     0.02266776
 c     -0.98246308     1.12194982     0.52665836
 c      0.07475806     1.60296852    -0.45470296
 c      1.32929658     1.01949435    -0.09615135
 h     -0.14528298    -2.18067340     0.25956650
 h     -1.97914673     1.80388415     0.44641258
 h     -0.22258993     2.26639369    -1.29772796
 h      2.28796221     1.41788248    -0.18772472
 o      2.24335742    -1.08112870     0.08129701
 h      2.98031414    -0.90556066    -0.26476540
 c     -2.62243818    -0.74552508    -0.35722657
 h     -2.74814401    -1.72228405    -0.74076749
 h     -3.32794167    -0.74407783     0.57386480
 h     -3.15908314    -0.02507910    -1.17020520
 h     -0.79551876     1.17087902     1.58529257
          17

 c      1.20906743    -0.38631115     0.11326926
 c     -0.09506011    -0.98709222     0.21155600
 c     -1.30579672    -0.28379760     0.01848532
 c     -0.97882509     1.11921726     0.54446756
 c      0.07101802     1.58919186    -0.46162019
 c      1.32182576     1.02198041    -0.10475662
 h     -0.14972310    -2.09962639     0.23869009
 h     -1.97478527     1.81888515     0.45997857
 h     -0.20728049     2.26295202    -1.32246957
 h      2.25473262     1.40625854    -0.22295771
 o      2.24951623    -1.08012113     0.08726095
 h      2.98356317    -0.87146528    -0.29899647
 c     -2.61852751    -0.73692034    -0.36829445
 h     -2.77283857    -1.70073862    -0.73820186
 h     -3.33098574    -0.74205810     0.56749062
 h     -3.15075581    -0.01347445    -1.15064907
 h     -0.80354064     1.16070445     1.64081854
          17

 c      1.21303642    -0.38270158     0.11505053
 c     -0.10800969    -0.98980831     0.21616221
 c     -1.29742201    -0.28996084     0.01516670
 c     -0.97849271     1.11890312     0.56157686
 c      0.06660320     1.57523251    -0.46729696
 c      1.31131639     1.02275040    -0.11396634
 h     -0.15177360    -2.01345058     0.21928420
 h     -1.95092491     1.81955329     0.47279610
 h     -0.18807005     2.25381461    -1.33903820
 h      2.24831526     1.40868177    -0.26351793
 o      2.25325163    -1.08275724     0.09579991
 h      3.04964146    -0.81186592    -0.36699236
 c     -2.61721762    -0.72627355    -0.37899449
 h     -2.79231029    -1.69757585    -0.74442156
 h     -3.32373743    -0.73556631     0.54955398
 h     -3.13216332    -0.01231940    -1.11634528
 h     -0.80439323     1.14884499     1.69129341
          17

 c      1.21514814    -0.37620898     0.11668918
 c     -0.12080122    -0.99144850     0.21969317
 c     -1.28684741    -0.29489677     0.01280105
 c     -0.98115249     1.12081337     0.57836299
 c      0.06129066     1.56135191    -0.47176621
 c      1.29842736     1.02171116    -0.12372209
 h     -0.15286771    -1.95485138     0.20234510
 h     -1.91017996     1.80659992     0.48509472
 h     -0.16627353     2.23809646    -1.34576678
 h      2.26500225     1.42376302    -0.30926312
 o      2.25842081    -1.08776225     0.10483979
 h      3.11653042    -0.74602002    -0.43580686
 c     -2.61817413    -0.71422710    -0.38903582
 h     -2.80588187    -1.70972225    -0.75884781
 h     -3.30692343    -0.72442572     0.52209381
 h     -3.10666060    -0.01691641    -1.07337590
 h     -0.79897227     1.13550908     1.72837307
          17

 c      1.21546344    -0.36737576     0.11826835
 c     -0.13249936    -0.98943980     0.22218774
 c     -1.27482281    -0.29817550     0.01142025
 c     -0.98614399     1.12446827     0.59498019
 c      0.05488480     1.54771563    -0.47495911
 c      1.28475430     1.01925266    -0.13415072
 h     -0.15400302    -1.95710738     0.18746787
 h     -1.85931387     1.78382342     0.49682390
 h     -0.14383184     2.21668482    -1.34313874
 h      2.29018101     1.44539744    -0.35771781
 o      2.26656225    -1.09411137     0.11323212
 h      3.15578904    -0.68667347    -0.48725061
 c     -2.62062153    -0.70218723    -0.39816483
 h     -2.81227552    -1.72836171    -0.77872309
 h     -3.28331803    -0.70897604     0.48974643
 h     -3.08049262    -0.01849603    -1.03194543
 h     -0.78793015     1.12116283     1.74736957
          17

 c      1.21434138    -0.35701391     0.11989619
 c     -0.14224710    -0.98427739     0.22374451
 c     -1.26230518    -0.29937018     0.01097736
 c     -0.99231737     1.12901147     0.61139750
 c      0.04722472     1.53438324    -0.47669142
 c      1.27190295     1.01586872    -0.14544412
 h     -0.15482207    -2.01750892     0.17412713
 h     -1.81074154     1.75940377     0.50737583
 h     -0.12313122     2.19214091    -1.33377771
 h      2.30910878     1.46712541    -0.40550531
 o      2.27775846    -1.10101867     0.12051869
 h      3.15956072    -0.64044940    -0.51436889
 c     -2.62336633    -0.69183828    -0.40614430
 h     -2.81053588    -1.74384057    -0.80093834
 h     -3.25777331    -0.69005368     0.45975513
 h     -3.06178476    -0.00519815    -1.00480184
 h     -0.77173941     1.10645688     1.74710610
          17

 c      1.21228173    -0.34607575     0.12169109
 c     -0.14917776    -0.97915553     0.22439835
 c     -1.25039425    -0.29806951     0.01135474
 c     -0.99809862     1.13323140     0.62742080
 c      0.03819301     1.52132161    -0.47668524
 c      1.26101488     1.01195969    -0.15775304
 h     -0.15479366    -2.10137896     0.16329110
 h     -1.78185674     1.74566818     0.51542960
 h     -0.10672106     2.16832264    -1.32200796
 h      2.31217893     1.48436643    -0.44972298
 o      2.29156797    -1.10780671     0.12650702
 h      3.12745611    -0.61118617    -0.51470283
 c     -2.62524432    -0.68434059    -0.41313981
 h     -2.80058197    -1.74888433    -0.82308551
 h     -3.23641434    -0.66875668     0.44083585
 h     -3.05585161     0.03127052    -1.00053725
 h     -0.75063727     1.09212343     1.72976812
          17

 c      1.20977028    -0.33556434     0.12377687
 c     -0.15244404    -0.97685232     0.22419750
 c     -1.24016325    -0.29393884     0.01240871
 c     -1.00223452     1.13608654     0.64260021
 c      0.02771995     1.50846538    -0.47466130
 c      1.25273710     1.00781920    -0.17116517
 h     -0.15397258    -2.17805703     0.15621453
 h     -1.78663305     1.75285447     0.51986425
 h     -0.09690281     2.14942760    -1.31261726
 h      2.29496577     1.49457214    -0.48839992
 o      2.30735730    -1.11389828     0.13113750
 h      3.06271909    -0.60111610    -0.48814806
 c     -2.62576011    -0.67958013    -0.41998547
 h     -2.78318039    -1.73965690    -0.84372091
 h     -3.22420221    -0.64608747     0.43968900
 h     -3.06044548     0.08733078    -1.01679071
 h     -0.72438945     1.07883225     1.70105489
          17

 c      1.20719128    -0.32646856     0.12629035
 c     -0.15142101    -0.97881417     0.22322854
 c     -1.23245103    -0.28680097     0.01402246
 c     -1.00488111     1.13753896     0.65607022
 c      0.01578081     1.49582933    -0.47050016
 c      1.24728925     1.00365676    -0.18571180
 h     -0.15256793    -2.23085489     0.15352351
 h     -1.82321296     1.77939706     0.52182031
 h     -0.09530196     2.13840769    -1.30883158
 h      2.25720870     1.49691720    -0.52058219
 o      2.32426063    -1.11892345     0.13457286
 h      2.97370525    -0.60964107    -0.43840863
 c     -2.62515886    -0.67636997    -0.42753725
 h     -2.75974460    -1.71589162    -0.86242774
 h     -3.22193380    -0.62289458     0.45653242
 h     -3.06829693     0.14993526    -1.04345082
 h     -0.69200167     1.06703707     1.67003973
          17

 c      1.20479446    -0.31969725     0.12938807
 c     -0.14588803    -0.98548553     0.22156395
 c     -1.22769969    -0.27670315     0.01614471
 c     -1.00742088     1.13843664     0.66672095
 c      0.00239454     1.48360552    -0.46438087
 c      1.24446527     0.99957122    -0.20135180
 h     -0.15063741    -2.25245999     0.15527909
 h     -1.87592000     1.81341024     0.52478935
 h     -0.10264555     2.13558118    -1.31060091
 h      2.20257249     1.49232055    -0.54655040
 o      2.34080967    -1.12308165     0.13757243
 h      2.88015180    -0.62772458    -0.37900351
 c     -2.62399355    -0.67319517    -0.43594104
 h     -2.73217602    -1.68089202    -0.87997857
 h     -3.22591895    -0.60023316     0.48438422
 h     -3.07278137     0.20576202    -1.07048490
 h     -0.65191824     1.05694893     1.64707775
          17

 c      1.20270877    -0.31599372     0.13322775
 c     -0.13609862    -0.99662876     0.21922977
 c     -1.22589347    -0.26394683     0.01879611
 c     -1.01125352     1.13965083     0.67382319
 c     -0.01236458     1.47214995    -0.45677502
 c      1.24355196     0.99545801    -0.21791274
 h     -0.14804019    -2.24085111     0.16118268
 h     -1.92808833     1.84273110     0.53231792
 h     -0.11885200     2.13859628    -1.31467906
 h      2.13931153     1.48398017    -0.56835783
 o      2.35447059    -1.12784175     0.14208840
 h      2.82058902    -0.62699683    -0.34264886
 c     -2.62272783    -0.66859969    -0.44468695
 h     -2.70266127    -1.64133445    -0.89848421
 h     -3.23080667    -0.57955257     0.51318174
 h     -3.07007209     0.24582339    -1.09128778
 h     -0.60347047     1.04881131     1.63876851
          17

 c      1.20103181    -0.31584970     0.13790787
 c     -0.12272760    -1.01144063     0.21622202
 c     -1.22660797    -0.24906635     0.02203632
 c     -1.01707619     1.14165371     0.67753079
 c     -0.02835213     1.46186088    -0.44830249
 c      1.24325630     0.99091582    -0.23501290
 h     -0.14448832    -2.19823480     0.17066608
 h     -1.96845160     1.85971769     0.54655914
 h     -0.14330393     2.14374084    -1.31641320
 h      2.08067854     1.47800280    -0.59042684
 o      2.36327716    -1.13490749     0.14994232
 h      2.82599048    -0.57672036    -0.35982180
 c     -2.62158551    -0.66132672    -0.45302671
 h     -2.67327480    -1.60588145    -0.92102646
 h     -3.23229816    -0.56245537     0.53411975
 h     -3.05875466     0.26555207    -1.10248020
 h     -0.54900272     1.04330498     1.64361906
          17

 c      1.19998696    -0.31945936     0.14338759
 c     -0.10672610    -1.02847922     0.21255105
 c     -1.22913284    -0.23274896     0.02590814
 c     -1.02486462     1.14457106     0.67875373
 c     -0.04537343     1.45304174    -0.43956949
 c      1.24195003     0.98532049    -0.25208770
 h     -0.13969260    -2.13288981     0.18289278
 h     -1.99108064     1.86093075     0.56822644
 h     -0.17512472     2.14745059    -1.31173805
 h      2.04182971     1.48225887    -0.61880256
 o      2.36880319    -1.14254975     0.15948556
 h      2.87147533    -0.50243985    -0.40511413
 c     -2.62058384    -0.65057274    -0.46032727
 h     -2.64547717    -1.58162954    -0.95014785
 h     -3.22811230    -0.55035614     0.54149770
 h     -3.03914627     0.26396808    -1.10312854
 h     -0.49416288     1.04150099     1.65376449
          17

 c      1.19995104    -0.32673889     0.14947431
 c     -0.08910240    -1.04539752     0.20827302
 c     -1.23262554    -0.21570924     0.03038875
 c     -1.03416220     1.14833731     0.67866408
 c     -0.06324578     1.44581388    -0.43107481
 c      1.23852359     0.97822251    -0.26869529
 h     -0.13375224    -2.06375011     0.19682814
 h     -1.99409676     1.84597445     0.59699208
 h     -0.21336191     2.14722034    -1.29835385
 h      2.03079019     1.50126580    -0.65725454
 o      2.37301591    -1.14841499     0.16859924
 h      2.92540551    -0.44092084    -0.44476152
 c     -2.61957583    -0.63634172    -0.46629457
 h     -2.61995898    -1.56996858    -0.98566522
 h     -3.21792901    -0.54425704     0.53293273
 h     -3.01306685     0.24352637    -1.09453801
 h     -0.44576870     1.04434980     1.66051635
          17

 c      1.20134557    -0.33734843     0.15585952
 c     -0.07067998    -1.05882074     0.20346668
 c     -1.23623860    -0.19850169     0.03532725
 c     -1.04429747     1.15277431     0.67839454
 c     -0.08192025     1.44004503    -0.42318880
 c      1.23307343     0.96971632    -0.28484443
 h     -0.12784874    -2.02324672     0.21182714
 h     -1.97926565     1.81706951     0.63185564
 h     -0.25715995     2.14188833    -1.27616917
 h      2.04181749     1.53130001    -0.70320341
 o      2.37686343    -1.15146114     0.17636180
 h      2.97241734    -0.40909685    -0.46343846
 c     -2.61821174    -0.61956451    -0.47097960
 h     -2.59700778    -1.56597790    -1.02397348
 h     -3.20318912    -0.54467534     0.50922757
 h     -2.98408708     0.21085884    -1.08083190
 h     -0.40958270     1.05231362     1.65803010
          17

 c      1.20445170    -0.35060864     0.16206919
 c     -0.05143718    -1.06582249     0.19811562
 c     -1.23922208    -0.18046852     0.04011908
 c     -1.05444812     1.15753968     0.67938327
 c     -0.10224022     1.43494770    -0.41640077
 c      1.22654927     0.95980047    -0.30078941
 h     -0.12424571    -2.04115057     0.22977324
 h     -1.95279025     1.77939479     0.67174400
 h     -0.30636676     2.13093959    -1.24736986
 h      2.06157769     1.56375678    -0.74848006
 o      2.38099374    -1.15154800     0.18255635
 h      3.00560879    -0.41285506    -0.45594136
 c     -2.61589103    -0.60183956    -0.47466723
 h     -2.57693652    -1.56193534    -1.05992524
 h     -3.18675214    -0.55176770     0.47442429
 h     -2.95799358     0.17746562    -1.06987853
 h     -0.38914735     1.06542390     1.64459688
          17

 c      1.20964487    -0.36640545     0.16830556
 c     -0.03380246    -1.06765381     0.19252688
 c     -1.24156384    -0.16537692     0.04559081
 c     -1.06350835     1.16220164     0.67901989
 c     -0.12194748     1.43245127    -0.40964890
 c      1.21993085     0.95073741    -0.31702293
 h     -0.12255137    -2.10840976     0.24658028
 h     -1.92559797     1.74391431     0.71626720
 h     -0.35833559     2.11895310    -1.21622428
 h      2.07736462     1.58857225    -0.78862527
 o      2.38490248    -1.14847362     0.18720000
 h      3.02364676    -0.44840010    -0.42461398
 c     -2.61167487    -0.58523840    -0.47666447
 h     -2.55901048    -1.55263595    -1.08771959
 h     -3.17715286    -0.56530696     0.43553714
 h     -2.94044649     0.16051556    -1.07232255
 h     -0.37969762     1.07786574     1.62455151
          17

 c      1.21599284    -0.38570102     0.17468054
 c     -0.01682877    -1.06712587     0.18694092
 c     -1.24377433    -0.15250932     0.05206318
 c     -1.07091350     1.16487179     0.67789429
 c     -0.13956952     1.43232464    -0.40350796
 c      1.21286517     0.94414114    -0.33424795
 h     -0.12133501    -2.19133458     0.26391076
 h     -1.91257773     1.72189267     0.76488423
 h     -0.41149307     2.11162270    -1.18491920
 h      2.08120191     1.59913171    -0.82089192
 o      2.38871400    -1.14252606     0.19047145
 h      3.02640815    -0.51235455    -0.37157501
 c     -2.60453808    -0.57107051    -0.47770692
 h     -2.54357357    -1.53426936    -1.10458131
 h     -3.17895659    -0.58422197     0.40225957
 h     -2.93639408     0.17048687    -1.09547596
 h     -0.37974439     1.08948161     1.59927872
          17

 c      1.22200061    -0.40835560     0.18101181
 c      0.00136622    -1.06668674     0.18158724
 c     -1.24597023    -0.13938663     0.05874681
 c     -1.07652101     1.16446355     0.67734816
 c     -0.15538806     1.43313029    -0.39861630
 c      1.20494322     0.94003614    -0.35261934
 h     -0.11903244    -2.26234047     0.28405169
 h     -1.92370327     1.72066359     0.81834641
 h     -0.46560654     2.11213844    -1.15680586
 h      2.06991223     1.59350276    -0.84356886
 o      2.39288736    -1.13470465     0.19292439
 h      3.01838320    -0.59715875    -0.30380946
 c     -2.59431346    -0.55907859    -0.47916618
 h     -2.53056517    -1.50603858    -1.11010501
 h     -3.19529586    -0.60804088     0.38160609
 h     -2.94476565     0.20318923    -1.13575261
 h     -0.38639417     1.10000500     1.57322325
          17

 c      1.22785803    -0.43238252     0.18663168
 c      0.01969422    -1.06778300     0.17669445
 c     -1.24764506    -0.12646679     0.06512279
 c     -1.08060547     1.16174029     0.67782667
 c     -0.16969803     1.43444013    -0.39494548
 c      1.19631519     0.93754290    -0.37163793
 h     -0.11411746    -2.30662274     0.30518492
 h     -1.95504621     1.73736399     0.87565832
 h     -0.52000699     2.12084080    -1.13545065
 h      2.04367816     1.57220130    -0.85640270
 o      2.39647317    -1.12663138     0.19572320
 h      3.01761667    -0.68237790    -0.23853271
 c     -2.58177287    -0.54812590    -0.48186051
 h     -2.51928770    -1.47031783    -1.10587448
 h     -3.22612670    -0.63613358     0.37290450
 h     -2.95924861     0.24547268    -1.18142640
 h     -0.39711789     1.10880277     1.55134928
          17

 c      1.23438197    -0.45552891     0.19048107
 c      0.03572287    -1.06712060     0.17116833
 c     -1.24540407    -0.11701529     0.07101914
 c     -1.08700947     1.15970478     0.68136090
 c     -0.18310174     1.43569480    -0.39458272
 c      1.18828846     0.93704517    -0.39029078
 h     -0.10271416    -2.34773953     0.33636829
 h     -1.99618134     1.76143631     0.93444550
 h     -0.57529884     2.13360569    -1.11921194
 h      2.00354144     1.53785875    -0.86141053
 o      2.39651779    -1.12025444     0.20034867
 h      3.06538289    -0.75284350    -0.19652264
 c     -2.56834485    -0.53708426    -0.48590244
 h     -2.49929285    -1.43555238    -1.09040187
 h     -3.26468673    -0.66691450     0.37012773
 h     -2.97388272     0.28564544    -1.21941886
 h     -0.41666273     1.12055970     1.53366781
          17

 c      1.24156044    -0.47870776     0.19261849
 c      0.05036013    -1.06891598     0.16666180
 c     -1.24221314    -0.10863777     0.07706478
 c     -1.09498471     1.15669381     0.68811251
 c     -0.19260589     1.43748694    -0.39670961
 c      1.17668598     0.93761632    -0.40896122
 h     -0.08781384    -2.35059016     0.36440497
 h     -2.03072855     1.78457354     0.98523455
 h     -0.62593536     2.15268363    -1.10603487
 h      1.95930908     1.49573584    -0.86607459
 o      2.39289927    -1.11606662     0.20755111
 h      3.16715276    -0.78897725    -0.18715020
 c     -2.55461235    -0.52486471    -0.49128067
 h     -2.47943762    -1.40532016    -1.07502885
 h     -3.30199189    -0.69641774     0.36523195
 h     -2.98433699     0.31524161    -1.24377045
 h     -0.43930973     1.13161820     1.52409316
          17

 c      1.24946081    -0.50049746     0.19264477
 c      0.06282636    -1.07352532     0.16336248
 c     -1.23799785    -0.10159498     0.08313635
 c     -1.10529580     1.15348162     0.69801924
 c     -0.19857726     1.44000365    -0.40147173
 c      1.16059045     0.93819802    -0.42676425
 h     -0.06993366    -2.31501295     0.38789744
 h     -2.05093050     1.80070136     1.02411274
 h     -0.66894317     2.17434776    -1.09355789
 h      1.92306083     1.45521151    -0.87789893
 o      2.38851072    -1.11313315     0.21594774
 h      3.28151385    -0.81175768    -0.18674909
 c     -2.54149743    -0.51088816    -0.49733419
 h     -2.45885480    -1.38681706    -1.06577090
 h     -3.33090195    -0.72193856     0.35195417
 h     -2.98788604     0.33038937    -1.25094084
 h     -0.45959282     1.14141029     1.52814421
          17

 c      1.25783158    -0.51967031     0.19027327
 c      0.07250832    -1.08092922     0.16140056
 c     -1.23269805    -0.09609876     0.08916247
 c     -1.11805567     1.15056962     0.71090375
 c     -0.20156369     1.44339436    -0.40877279
 c      1.13930328     0.93786300    -0.44290846
 h     -0.05019162    -2.24469114     0.40603545
 h     -2.05385183     1.80675528     1.04861860
 h     -0.70157529     2.19515888    -1.07973710
 h      1.90633021     1.42488001    -0.90426041
 o      2.38606949    -1.11104866     0.22459195
 h      3.37198525    -0.83339216    -0.17906419
 c     -2.52959372    -0.49511246    -0.50364986
 h     -2.43697391    -1.38341748    -1.06603979
 h     -3.34658995    -0.74123974     0.32726717
 h     -2.98329039     0.33026499    -1.24031825
 h     -0.47403879     1.14971735     1.54834966
          17

 c      1.26617183    -0.53529586     0.18531546
 c      0.07910769    -1.09046951     0.16079708
 c     -1.22627335    -0.09226583     0.09511051
 c     -1.13273253     1.14820996     0.72669133
 c     -0.20226013     1.44770213    -0.41825887
 c      1.11314420     0.93629065    -0.45716317
 h     -0.03067345    -2.14985382     0.41938806
 h     -2.04033077     1.80211481     1.05774213
 h     -0.72192471     2.21276084    -1.06359493
 h      1.91111989     1.40657021    -0.94696287
 o      2.38702425    -1.10990742     0.23320790
 h      3.42237357    -0.85684187    -0.15893321
 c     -2.51912046    -0.47819667    -0.51018289
 h     -2.41386961    -1.39211506    -1.07507907
 h     -3.34673707    -0.75286101     0.29102053
 h     -2.97078881     0.31685347    -1.21397338
 h     -0.48265068     1.15653907     1.58243285
          17

 c      1.27385103    -0.54678662     0.17766409
 c      0.08274711    -1.10029310     0.16129461
 c     -1.21871949    -0.09009418     0.10097687
 c     -1.14826950     1.14637263     0.74538688
 c     -0.20147037     1.45285706    -0.42937055
 c      1.08368763     0.93376485    -0.47000810
 h     -0.01508896    -2.05362003     0.43202257
 h     -2.01479343     1.78865961     1.05202946
 h     -0.72929810     2.22625596    -1.04542716
 h      1.92735477     1.39485756    -1.00033780
 o      2.39202063    -1.10988867     0.24179180
 h      3.42758234    -0.88180846    -0.12596201
 c     -2.50987388    -0.46138493    -0.51705385
 h     -2.39025202    -1.40524471    -1.08928488
 h     -3.33148760    -0.75633857     0.24550560
 h     -2.95255884     0.29560312    -1.17722490
 h     -0.48823369     1.16193307     1.62431381
          17

 c      1.28027159    -0.55390793     0.16729121
 c      0.08395624    -1.10698691     0.16211181
 c     -1.21008718    -0.08946245     0.10678231
 c     -1.16323800     1.14465658     0.76686788
 c     -0.20003983     1.45869664    -0.44141794
 c      1.05306035     0.93064843    -0.48222874
 h     -0.00897753    -1.99632449     0.45437699
 h     -1.98591162     1.77149092     1.03386365
 h     -0.72442450     2.23637574    -1.02673137
 h      1.94097490     1.38287960    -1.05581567
 o      2.40111807    -1.11109961     0.25043718
 h      3.38875828    -0.90684142    -0.08185165
 c     -2.50115806    -0.44622379    -0.52424721
 h     -2.36713441    -1.41449576    -1.10479365
 h     -3.30367812    -0.75249577     0.19539963
 h     -2.93340572     0.27644306    -1.13944184
 h     -0.49439415     1.16600656     1.66695498
          17

 c      1.28504950    -0.55674651     0.15426377
 c      0.08332106    -1.10769815     0.16236419
 c     -1.20049648    -0.09012718     0.11255969
 c     -1.17598921     1.14225480     0.79075287
 c     -0.19877907     1.46498448    -0.45365304
 c      1.02327655     0.92704267    -0.49452358
 h     -0.01666664    -2.01089100     0.49805292
 h     -1.96668452     1.75930155     1.00727519
 h     -0.70950145     2.24548438    -1.00997588
 h      1.94117109     1.36625889    -1.10635973
 o      2.41359268    -1.11358467     0.25935770
 h      3.31560009    -0.92909848    -0.03089342
 c     -2.49180293    -0.43422576    -0.53157588
 h     -2.34548360    -1.41367935    -1.11906642
 h     -3.26926033    -0.74375766     0.14788772
 h     -2.92033478     0.27285177    -1.11289996
 h     -0.50399183     1.16901169     1.70468351
          17

 c      1.28811503    -0.55564023     0.13876078
 c      0.08095408    -1.10389500     0.16246952
 c     -1.19013229    -0.09174412     0.11834014
 c     -1.18507203     1.13823609     0.81651017
 c     -0.19839394     1.47143618    -0.46534054
 c      0.99601255     0.92279358    -0.50738973
 h     -0.03607386    -2.07895767     0.55884928
 h     -1.97031293     1.76146307     0.97610449
 h     -0.68790195     2.25722081    -0.99812565
 h      1.92201985     1.34335547    -1.14767067
 o      2.42722282    -1.11749617     0.26910005
 h      3.23781672    -0.94200702     0.01658595
 c     -2.48054773    -0.42623956    -0.53912128
 h     -2.32598044    -1.39964931    -1.13124824
 h     -3.23701062    -0.73403570     0.11206604
 h     -2.91861856     0.29510737    -1.10658709
 h     -0.51851400     1.17140153     1.73419732
          17

 c      1.28960736    -0.55110621     0.12106486
 c      0.07671258    -1.09900473     0.16371076
 c     -1.17921084    -0.09395088     0.12414998
 c     -1.19006648     1.13224442     0.84366476
 c     -0.19945023     1.47778018    -0.47583845
 c      0.97254154     0.91760486    -0.52113569
 h     -0.06138129    -2.15876998     0.62176252
 h     -2.00055806     1.78042476     0.94149414
 h     -0.66330728     2.27540834    -0.99378173
 h      1.88176353     1.31443353    -1.17792561
 o      2.43769975    -1.12335993     0.28073591
 h      3.21599773    -0.93201386     0.04133889
 c     -2.46676166    -0.42179635    -0.54762657
 h     -2.30886044    -1.37242244    -1.14206960
 h     -3.21572858    -0.72734816     0.09615882
 h     -2.92646432     0.34123325    -1.11890904
 h     -0.53786484     1.17379550     1.75485690
          17

 c      1.28963540    -0.54373036     0.10152259
 c      0.07061379    -1.09520110     0.16699336
 c     -1.16794559    -0.09643666     0.13001843
 c     -1.19194526     1.12484477     0.87169198
 c     -0.20238131     1.48386397    -0.48468527
 c      0.95362969     0.91113489    -0.53588524
 h     -0.08786543    -2.22290715     0.67561760
 h     -2.04747301     1.80805167     0.90294762
 h     -0.63843206     2.30221611    -0.99804270
 h      1.82232109     1.28115868    -1.19766930
 o      2.44279350    -1.13141910     0.29466412
 h      3.27845601    -0.89057339     0.03470012
 c     -2.45082155    -0.41945368    -0.55790412
 h     -2.29383047    -1.33517256    -1.15380037
 h     -3.20881058    -0.72530046     0.10273863
 h     -2.93623748     0.39862402    -1.14004008
 h     -0.56021104     1.17692019     1.76882352
          17

 c      1.28818220    -0.53410985     0.08051483
 c      0.06289466    -1.09335890     0.17269337
 c     -1.15654509    -0.09894401     0.13598184
 c     -1.19234004     1.11696797     0.89973416
 c     -0.20748536     1.48972848    -0.49164720
 c      0.93938105     0.90305327    -0.55152186
 h     -0.11263341    -2.25884928     0.71488649
 h     -2.09569696     1.83217700     0.86154350
 h     -0.61418724     2.33658825    -1.00975914
 h      1.74971276     1.24661121    -1.21041176
 o      2.44584477    -1.14055766     0.30962054
 h      3.36710198    -0.83183173     0.01459044
 c     -2.43384772    -0.41769471    -0.56997321
 h     -2.28010714    -1.29403125    -1.17022882
 h     -3.21152976    -0.72606609     0.12649080
 h     -2.94027311     0.45357582    -1.15992670
 h     -0.58205793     1.18159343     1.78092449
          17

 c      1.28521051    -0.52292201     0.05847244
 c      0.05397566    -1.09366965     0.18087902
 c     -1.14522965    -0.10124015     0.14207009
 c     -1.19272029     1.10931687     0.92665435
 c     -0.21485892     1.49554518    -0.49668335
 c      0.92911430     0.89305375    -0.56758235
 h     -0.13395094    -2.26185759     0.73731941
 h     -2.13301983     1.84346897     0.82037831
 h     -0.59003704     2.37434124    -1.02587201
 h      1.67489791     1.21557116    -1.22378158
 o      2.44952265    -1.14955324     0.32450159
 h      3.43488594    -0.77161601    -0.00384964
 c     -2.41710938    -0.41530390    -0.58308001
 h     -2.26665350    -1.25685231    -1.19606291
 h     -3.21486349    -0.72634042     0.15758437
 h     -2.93375039     0.49649787    -1.17200318
 h     -0.59907934     1.18870156     1.79748743
          17

 c      1.28070413    -0.51095396     0.03589274
 c      0.04440486    -1.09597497     0.19145465
 c     -1.13423495    -0.10310846     0.14828752
 c     -1.19404078     1.10225066     0.95139537
 c     -0.22431990     1.50145616    -0.49985684
 c      0.92147701     0.88089151    -0.58324924
 h     -0.15072613    -2.23115236     0.74244702
 h     -2.15247162     1.83698569     0.78325039
 h     -0.56513541     2.40989046    -1.04258913
 h      1.61258096     1.19415592    -1.24948029
 o      2.45464323    -1.15756681     0.33870380
 h      3.46402676    -0.71913491    -0.01397410
 c     -2.40154113    -0.41147017    -0.59628191
 h     -2.25268313    -1.23003194    -1.23492847
 h     -3.21076334    -0.72361072     0.18642377
 h     -2.91461270     0.52223762    -1.17302997
 h     -0.60802112     1.19899121     1.82354553
          17

 c      1.27465806    -0.49906895     0.01332893
 c      0.03480161    -1.09983252     0.20418867
 c     -1.12379596    -0.10435557     0.15459811
 c     -1.19663830     1.09590189     0.97335328
 c     -0.23541231     1.50744245    -0.50125437
 c      0.91512714     0.86658826    -0.59780107
 h     -0.16237474    -2.16924610     0.73135973
 h     -2.15143428     1.81131602     0.75364992
 h     -0.53924190     2.43820320    -1.05652803
 h      1.57406746     1.18705445    -1.29779662
 o      2.46119766    -1.16399485     0.35184167
 h      3.45016169    -0.67964044    -0.01305376
 c     -2.38756926    -0.40597639    -0.60896362
 h     -2.23822251    -1.21476426    -1.28652026
 h     -3.19438790    -0.71686424     0.20596145
 h     -2.88290755     0.52924314    -1.16220255
 h     -0.60876517     1.21264738     1.85964955
          17

 c      1.26707482    -0.48816241    -0.00863400
 c      0.02582872    -1.10435223     0.21862691
 c     -1.11412077    -0.10482045     0.16092074
 c     -1.20027436     1.09027031     0.99248361
 c     -0.24748692     1.51327651    -0.50094284
 c      0.90959662     0.85074573    -0.61142038
 h     -0.16917172    -2.08401118     0.70778272
 h     -2.13085512     1.76785128     0.73425833
 h     -0.51302579     2.45599984    -1.06534671
 h      1.55827432     1.19333829    -1.36789698
 o      2.46886629    -1.16838398     0.36362578
 h      3.39467388    -0.65625163    -0.00005330
 c     -2.37513914    -0.39924700    -0.62098133
 h     -2.22415005    -1.20655731    -1.34569171
 h     -3.16410790    -0.70636201     0.21204115
 h     -2.84052297     0.51932027    -1.14077588
 h     -0.60460955     1.22899155     1.90123729
          17

 c      1.25798029    -0.47912690    -0.02940475
 c      0.01823251    -1.10776127     0.23386156
 c     -1.10536374    -0.10438425     0.16713561
 c     -1.20426336     1.08520043     1.00911732
 c     -0.25978813     1.51852968    -0.49895217
 c      0.90515353     0.83448639    -0.62521388
 h     -0.17339148    -1.99396966     0.68081998
 h     -2.09554055     1.71090159     0.72649581
 h     -0.48796171     2.46222444    -1.06796710
 h      1.55429150     1.20674524    -1.44747455
 o      2.47707387    -1.17046700     0.37387731
 h      3.30405068    -0.64964315     0.02438444
 c     -2.36378781    -0.39215829    -0.63243675
 h     -2.21161406    -1.19860598    -1.40476673
 h     -3.12106330    -0.69334422     0.20323791
 h     -2.79141585     0.49836812    -1.11233317
 h     -0.60044672     1.24664481     1.94122478
          17

 c      1.24744668    -0.47280563    -0.04841509
 c      0.01293059    -1.10699813     0.24829892
 c     -1.09760589    -0.10297896     0.17310022
 c     -1.20753144     1.08027361     1.02374938
 c     -0.27153021     1.52261014    -0.49526615
 c      0.90202998     0.81903566    -0.64040143
 h     -0.18091917    -1.93337955     0.66772912
 h     -2.05551943     1.64847251     0.72973219
 h     -0.46606106     2.45809421    -1.06461368
 h      1.55120056     1.22012794    -1.52228629
 o      2.48469813    -1.17038982     0.38267403
 h      3.19458681    -0.65452210     0.05577904
 c     -2.35268177    -0.38586225    -0.64339353
 h     -2.20144687    -1.18522984    -1.45660236
 h     -3.06901488    -0.67994803     0.18095132
 h     -2.74192464     0.47758524    -1.08321971
 h     -0.60066916     1.26399305     1.97313523
          17

 c      1.23561797    -0.46989990    -0.06516850
 c      0.01074843    -1.09914912     0.26035285
 c     -1.09085345    -0.10058102     0.17866369
 c     -1.20863398     1.07476142     1.03694899
 c     -0.28197566     1.52482702    -0.48981793
 c      0.90012098     0.80542721    -0.65780063
 h     -0.19863022    -1.93591720     0.68587889
 h     -2.02692228     1.59237400     0.74047617
 h     -0.44955654     2.44684827    -1.05672355
 h      1.54239292     1.22821845    -1.58220595
 o      2.48952538    -1.16925712     0.39066228
 h      3.10109116    -0.65102328     0.08100706
 c     -2.34070610    -0.38158355    -0.65385389
 h     -2.19391371    -1.16326187    -1.49627678
 h     -3.01447581    -0.66928368     0.14983163
 h     -2.69986569     0.47247494    -1.06159659
 h     -0.60802090     1.27958535     1.99282740
          17

 c      1.22275047    -0.47083707    -0.07931303
 c      0.01153141    -1.08507711     0.27028802
 c     -1.08505752    -0.09719723     0.18367635
 c     -1.20617451     1.06791965     1.04919780
 c     -0.29050444     1.52448806    -0.48250653
 c      0.89908712     0.79440192    -0.67777181
 h     -0.22430164    -1.99250812     0.73122579
 h     -2.02733739     1.55443993     0.75365332
 h     -0.44057164     2.43304624    -1.04659710
 h      1.52505499     1.22796081    -1.62180096
 o      2.48888042    -1.16908477     0.39893343
 h      3.06686876    -0.60564488     0.08048593
 c     -2.32680314    -0.37996447    -0.66408360
 h     -2.18865587    -1.13214677    -1.52160765
 h     -2.96645451    -0.66536273     0.11782011
 h     -2.67085636     0.49503718    -1.05316262
 h     -0.62315671     1.29235929     1.99907523
          17

 c      1.20926092    -0.47570009    -0.09068862
 c      0.01429899    -1.06826000     0.27966399
 c     -1.08013642    -0.09288422     0.18800374
 c     -1.19992193     1.05965983     1.06045555
 c     -0.29665532     1.52103962    -0.47325431
 c      0.89847855     0.78636370    -0.70028306
 h     -0.24852681    -2.06492591     0.78501125
 h     -2.06262105     1.53827883     0.76750870
 h     -0.44080160     2.42118565    -1.03661259
 h      1.49895065     1.21815816    -1.63944453
 o      2.48322913    -1.16967514     0.40719340
 h      3.08599726    -0.52103644     0.05741295
 c     -2.31046275    -0.38025007    -0.67480476
 h     -2.18466023    -1.09381896    -1.53340623
 h     -2.93437523    -0.67222191     0.09398635
 h     -2.65447771     0.54306700    -1.05650845
 h     -0.64439981     1.30181730     1.99383637
          17

 c      1.19574787    -0.48423812    -0.09932815
 c      0.01809802    -1.05144872     0.28967124
 c     -1.07600543    -0.08775998     0.19153255
 c     -1.19133152     1.05071711     1.06997507
 c     -0.30014049     1.51421928    -0.46209444
 c      0.89778062     0.78133818    -0.72492177
 h     -0.26434339    -2.12467665     0.83343493
 h     -2.12048624     1.53690600     0.78575452
 h     -0.45126663     2.41387430    -1.02813804
 h      1.46593000     1.19936387    -1.63703757
 o      2.47504867    -1.16871399     0.41404663
 h      3.12019197    -0.43436724     0.03314736
 c     -2.29194112    -0.38061283    -0.68654274
 h     -2.18026970    -1.05264891    -1.53587892
 h     -2.92348986    -0.69184424     0.08308743
 h     -2.64591489     0.60188048    -1.06507570
 h     -0.66777035     1.30824409     1.98235015
          17

 c      1.18293800    -0.49591703    -0.10543550
 c      0.02217205    -1.03621742     0.30093097
 c     -1.07260433    -0.08199432     0.19416727
 c     -1.18252236     1.04199562     1.07676360
 c     -0.30084321     1.50414729    -0.44923989
 c      0.89638811     0.77894243    -0.75082149
 h     -0.26866438    -2.15786965     0.87003193
 h     -2.18175127     1.54033048     0.81291621
 h     -0.47214968     2.41057331    -1.02074985
 h      1.43026426     1.17427339    -1.62086455
 o      2.46580369    -1.16472284     0.41865672
 h      3.14649140    -0.37018151     0.02059869
 c     -2.27215175    -0.37927166    -0.69881961
 h     -2.17335854    -1.01506920    -1.53665282
 h     -2.93136311    -0.72242277     0.08141209
 h     -2.64027773     0.65554817    -1.07256524
 h     -0.68776902     1.31276326     1.97233516
          17

 c      1.17160023    -0.50999790    -0.10935220
 c      0.02585992    -1.02346847     0.31376693
 c     -1.06989078    -0.07580404     0.19582471
 c     -1.17520659     1.03413509     1.08012464
 c     -0.29880883     1.49128329    -0.43507838
 c      0.89353521     0.77837574    -0.77655606
 h     -0.26060598    -2.15887733     0.89242735
 h     -2.23127264     1.54133901     0.85074070
 h     -0.50273890     2.40789237    -1.01239428
 h      1.39937927     1.14835637    -1.60302426
 o      2.45607816    -1.15717156     0.42072686
 h      3.15558492    -0.33839231     0.02438142
 c     -2.25229822    -0.37508222    -0.71037312
 h     -2.16179900    -0.98790978    -1.54487049
 h     -2.94994222    -0.75921139     0.07972388
 h     -2.63441224     0.69312894    -1.07523025
 h     -0.69923235     1.31674174     1.97128097
          17

 c      1.16246321    -0.52564010    -0.11150378
 c      0.02856241    -1.01373943     0.32836302
 c     -1.06780797    -0.06945304     0.19643102
 c     -1.17032240     1.02757951     1.08001701
 c     -0.29423368     1.47627577    -0.42009397
 c      0.88834419     0.77853858    -0.80026452
 h     -0.24040211    -2.12627058     0.90030213
 h     -2.26015245     1.53614745     0.89828406
 h     -0.54150725     2.40116584    -1.00035560
 h      1.38318316     1.12926952    -1.60036407
 o      2.44607168    -1.14600681     0.42021694
 h      3.14427032    -0.34165791     0.04522584
 c     -2.23344637    -0.36766240    -0.72009989
 h     -2.14411619    -0.97497349    -1.56639629
 h     -2.97038176    -0.79687816     0.06924749
 h     -2.62675933     0.70903940    -1.07157160
 h     -0.69964528     1.32047250     1.98232374
          17

 c      1.15612184    -0.54201213    -0.11232551
 c      0.02980964    -1.00724650     0.34477017
 c     -1.06625645    -0.06324074     0.19592860
 c     -1.16807495     1.02272870     1.07714951
 c     -0.28746073     1.45980817    -0.40476536
 c      0.88028651     0.77845331    -0.82046046
 h     -0.20916113    -2.06183550     0.89495037
 h     -2.26446093     1.52349738     0.95299469
 h     -0.58633077     2.38613735    -0.98230300
 h      1.38874255     1.12271230    -1.62551379
 o      2.43576976    -1.13147379     0.41723910
 h      3.11289023    -0.37815278     0.08159083
 c     -2.21631363    -0.35741369    -0.72773497
 h     -2.11988150    -0.97431712    -1.59951054
 h     -2.98584119    -0.83102064     0.04461200
 h     -2.61696278     0.70201289    -1.06164462
 h     -0.69005343     1.32230643     2.00214238
          17

 c      1.15293304    -0.55837234    -0.11218910
 c      0.02940079    -1.00369500     0.36277528
 c     -1.06508697    -0.05747820     0.19429376
 c     -1.16813869     1.01991204     1.07270842
 c     -0.27897615     1.44250272    -0.38948240
 c      0.86981657     0.77773170    -0.83707210
 h     -0.16929998    -1.97239014     0.88031737
 h     -2.24423340     1.50406601     1.01146380
 h     -0.63479479     2.36002568    -0.95695279
 h      1.41306823     1.12740395    -1.67516486
 o      2.42483507    -1.11423220     0.41209901
 h      3.06709438    -0.43970120     0.12899780
 c     -2.20125170    -0.34535351    -0.73376536
 h     -2.08956526    -0.97953720    -1.63626477
 h     -2.99200266    -0.85858066     0.00388512
 h     -2.60584094     0.67475778    -1.04678758
 h     -0.67370339     1.31933933     2.02326569
          17

 c      1.15294822    -0.57409403    -0.11136397
 c      0.02756319    -1.00180442     0.38160114
 c     -1.06411668    -0.05245763     0.19156369
 c     -1.16980877     1.01923179     1.06794372
 c     -0.26938538     1.42487510    -0.37449628
 c      0.85821736     0.77642791    -0.85117557
 h     -0.12553791    -1.87512771     0.86607588
 h     -2.20365906     1.48048627     1.06989402
 h     -0.68453002     2.32199418    -0.92435345
 h      1.44496524     1.13696360    -1.73357517
 o      2.41215630    -1.09578870     0.40545742
 h      3.02500206    -0.50493860     0.17752298
 c     -2.18825810    -0.33285558    -0.73891131
 h     -2.05412737    -0.98344011    -1.66764304
 h     -2.98683952    -0.87790485    -0.05217435
 h     -2.59579175     0.63461566    -1.02976551
 h     -0.65401177     1.30882772     2.03808303
          17

 c      1.15592723    -0.58863621    -0.11003314
 c      0.02497816    -0.99877722     0.39953951
 c     -1.06316364    -0.04842044     0.18786374
 c     -1.17199318     1.02041291     1.06387159
 c     -0.25935419     1.40731127    -0.35990737
 c      0.84688359     0.77458482    -0.86392751
 h     -0.08525655    -1.80395433     0.87182838
 h     -2.15227811     1.45781693     1.12468816
 h     -0.73356269     2.27327361    -0.88592886
 h      1.47303150     1.14535414    -1.78524079
 o      2.39542134    -1.07873946     0.39834930
 h      3.02414764    -0.53564645     0.21168989
 c     -2.17694653    -0.32148717    -0.74375400
 h     -2.01467730    -0.98049098    -1.68717437
 h     -2.97053360    -0.88893659    -0.12061321
 h     -2.59133584     0.59428310    -1.01492327
 h     -0.63337887     1.28906427     2.04131670
          17

 c      1.16140450    -0.60148041    -0.10837050
 c      0.02231677    -0.99159136     0.41456729
 c     -1.06209877    -0.04551217     0.18341569
 c     -1.17319236     1.02275551     1.06110646
 c     -0.24953102     1.39006214    -0.34568582
 c      0.83692337     0.77207716    -0.87608621
 h     -0.05421265    -1.79477836     0.92025868
 h     -2.10550512     1.44371731     1.17347560
 h     -0.78063789     2.21702151    -0.84433683
 h      1.48956276     1.14900258    -1.82043858
 o      2.37352145    -1.06436366     0.39121216
 h      3.08436599    -0.51534867     0.22632645
 c     -2.16657377    -0.31272385    -0.74869763
 h     -1.97223956    -0.96746590    -1.69191009
 h     -2.94575795    -0.89366940    -0.19643536
 h     -2.59853263     0.56949804    -1.00738864
 h     -0.61285207     1.25954425     2.03071081
          17

 c      1.16870253    -0.61208994    -0.10663024
 c      0.01965200    -0.98100053     0.42680451
 c     -1.06090082    -0.04372648     0.17850953
 c     -1.17188111     1.02533035     1.05980147
 c     -0.24047342     1.37326171    -0.33172514
 c      0.82909890     0.76867899    -0.88803173
 h     -0.03081986    -1.83904345     1.00872132
 h     -2.08015632     1.44643935     1.21593362
 h     -0.82535918     2.15780515    -0.80310580
 h      1.49051611     1.14644030    -1.83473595
 o      2.34922048    -1.05094826     0.38355198
 h      3.16720686    -0.47613862     0.23233144
 c     -2.15632649    -0.30719305    -0.75418156
 h     -1.92752870    -0.94340393    -1.68232518
 h     -2.91807227    -0.89663843    -0.27280586
 h     -2.62131889     0.57044495    -1.01042294
 h     -0.59211888     1.22080891     2.00698674
          17

 c      1.17687626    -0.61995996    -0.10512860
 c      0.01694127    -0.97042571     0.43825426
 c     -1.05965913    -0.04292194     0.17346955
 c     -1.16747129     1.02747256     1.05979833
 c     -0.23260177     1.35696866    -0.31792633
 c      0.82384136     0.76414980    -0.89984496
 h     -0.01175200    -1.89691292     1.11221665
 h     -2.08315341     1.46968806     1.25249431
 h     -0.86789480     2.10058790    -0.76599175
 h      1.47474456     1.13763916    -1.82760503
 o      2.32553094    -1.03714723     0.37518593
 h      3.23398435    -0.44498590     0.23687690
 c     -2.14577383    -0.30401581    -0.76080643
 h     -1.88066838    -0.90955039    -1.66223611
 h     -2.89537549    -0.90454625    -0.34213026
 h     -2.65694509     0.59351943    -1.02296026
 h     -0.56956473     1.17421679     1.97368993
          17

 c      1.18469774    -0.62466632    -0.10418556
 c      0.01439139    -0.96227510     0.45049464
 c     -1.05852474    -0.04290489     0.16863737
 c     -1.16081326     1.02911704     1.06088371
 c     -0.22621039     1.34123301    -0.30428950
 c      0.82122052     0.75826109    -0.91129597
 h      0.00401269    -1.94024697     1.21022205
 h     -2.10555591     1.50947860     1.28195216
 h     -0.90817510     2.04942184    -0.73615830
 h      1.44383535     1.12381874    -1.80206875
 o      2.30436313    -1.02268694     0.36632627
 h      3.26663500    -0.43211026     0.24174519
 c     -2.13506367    -0.30137131    -0.76901561
 h     -1.83089810    -0.86929392    -1.63876283
 h     -2.88474229    -0.92364750    -0.39862213
 h     -2.69712475     0.62546018    -1.04087913
 h     -0.54250032     1.12166239     1.93681818
          17

 c      1.19074836    -0.62586580    -0.10411233
 c      0.01231688    -0.95757513     0.46425055
 c     -1.05766291    -0.04348698     0.16435844
 c     -1.15341385     1.03056998     1.06285840
 c     -0.22152670     1.32615503    -0.29096973
 c      0.82086827     0.75075613    -0.92173450
 h      0.01641286    -1.95663142     1.29173915
 h     -2.13107671     1.55756476     1.30195894
 h     -0.94498434     2.00651413    -0.71555344
 h      1.40276196     1.10785175    -1.76563110
 o      2.28701010    -1.00779330     0.35734335
 h      3.25896831    -0.43976695     0.24676372
 c     -2.12491872    -0.29772283    -0.77869775
 h     -1.77653698    -0.82758086    -1.62142971
 h     -2.88748029    -0.95555932    -0.44088876
 h     -2.73314903     0.65319806    -1.05998022
 h     -0.50796745     1.06517216     1.90349761
          17

 c      1.19360026    -0.62330740    -0.10519501
 c      0.01100243    -0.95658786     0.47973827
 c     -1.05722262    -0.04451192     0.16096543
 c     -1.14644833     1.03215953     1.06559397
 c     -0.21875232     1.31189056    -0.27826769
 c      0.82192133     0.74126586    -0.92996159
 h      0.02523361    -1.94193721     1.35141705
 h     -2.14593664     1.60611142     1.31099337
 h     -0.97572668     1.97222646    -0.70481446
 h      1.36071923     1.09498692    -1.73163886
 o      2.27439634    -0.99288049     0.34864257
 h      3.21100636    -0.46669411     0.25115886
 c     -2.11644211    -0.29246642    -0.78934458
 h     -1.71587212    -0.78902551    -1.61902888
 h     -2.89779245    -0.99586791    -0.47168432
 h     -2.75876954     0.66829275    -1.07733651
 h     -0.46453881     1.00649848     1.87917984
          17

 c      1.19206770    -0.61689107    -0.10762774
 c      0.01064163    -0.95917259     0.49690949
 c     -1.05732531    -0.04587012     0.15875545
 c     -1.14034181     1.03408308     1.06919009
 c     -0.21805480     1.29861068    -0.26656166
 c      0.82320357     0.72931340    -0.93440114
 h      0.03035487    -1.89595881     1.38680007
 h     -2.14178850     1.64946837     1.30899873
 h     -0.99711987     1.94579628    -0.70360600
 h      1.32951161     1.09238440    -1.71739460
 o      2.26686373    -0.97850145     0.34059128
 h      3.12977780    -0.50803325     0.25364783
 c     -2.11057272    -0.28588550    -0.80065021
 h     -1.64930488    -0.75519471    -1.63479949
 h     -2.90684002    -1.03724680    -0.49532921
 h     -2.77052238     0.66686207    -1.09127024
 h     -0.41434934     0.94722348     1.86492022
          17

 c      1.18547000    -0.60675666    -0.11140779
 c      0.01131640    -0.96488363     0.51551561
 c     -1.05807292    -0.04750586     0.15796425
 c     -1.13482665     1.03634684     1.07394903
 c     -0.21953665     1.28646187    -0.25621779
 c      0.82390130     0.71465982    -0.93402381
 h      0.03181834    -1.82121967     1.39763680
 h     -2.11507759     1.68421853     1.29708692
 h     -1.00624980     1.92615184    -0.71105497
 h      1.31626184     1.10471000    -1.73368759
 o      2.26342587    -0.96557551     0.33349228
 h      3.03826360    -0.55078017     0.25161995
 c     -2.10760160    -0.27881655    -0.81282773
 h     -1.58095587    -0.72391389    -1.66449458
 h     -2.90711592    -1.07307790    -0.51569048
 h     -2.76743976     0.64867537    -1.10109650
 h     -0.36316522     0.88940643     1.85766984
          17

 c      1.17379104    -0.59333034    -0.11627600
 c      0.01298174    -0.97288552     0.53499832
 c     -1.05956363    -0.04941263     0.15874314
 c     -1.12922599     1.03875033     1.08013780
 c     -0.22320080     1.27554070    -0.24752717
 c      0.82413123     0.69777266    -0.92930224
 h      0.02992626    -1.72403519     1.38728452
 h     -2.06617903     1.70907006     1.27723200
 h     -1.00138033     1.91241683    -0.72606135
 h      1.31702736     1.12860945    -1.77399553
 o      2.26078292    -0.95582796     0.32766318
 h      2.98949002    -0.56659709     0.23935495
 c     -2.10711216    -0.27228906    -0.82633923
 h     -1.51749027    -0.69162385    -1.69983230
 h     -2.89415232    -1.09900512    -0.53555129
 h     -2.75112722     0.61692543    -1.10712894
 h     -0.31803902     0.83580494     1.85315546
          17

 c      1.15761387    -0.57726801    -0.12178164
 c      0.01543301    -0.98170165     0.55412953
 c     -1.06189979    -0.05162198     0.16115186
 c     -1.12268456     1.04089709     1.08779109
 c     -0.22890783     1.26587387    -0.24069311
 c      0.82446870     0.67967559    -0.92169528
 h      0.02541051    -1.61765604     1.36711900
 h     -1.99930925     1.72523069     1.25217931
 h     -0.98235830     1.90412912    -0.74747497
 h      1.32204391     1.15491400    -1.82091021
 o      2.25587218    -0.95058760     0.32332718
 h      3.02755009    -0.53205751     0.21077402
 c     -2.10815078    -0.26734611    -0.84147630
 h     -1.46546388    -0.65581719    -1.73305146
 h     -2.86653182    -1.11313410    -0.55666747
 h     -2.72634636     0.57881601    -1.11096064
 h     -0.28481663     0.78938573     1.84824046
          17

 c      1.13793657    -0.55938615    -0.12738569
 c      0.01830075    -0.98899967     0.57046708
 c     -1.06519058    -0.05418397     0.16516493
 c     -1.11424027     1.04218024     1.09666387
 c     -0.23634824     1.25740984    -0.23584573
 c      0.82524001     0.66147469    -0.91259629
 h      0.01947477    -1.52521335     1.36323986
 h     -1.92295433     1.73728188     1.22538814
 h     -0.95066170     1.90128525    -0.77418793
 h      1.32359655     1.17484297    -1.85879817
 o      2.25114470    -0.94818536     0.32000397
 h      3.10660480    -0.47121336     0.17055170
 c     -2.10937287    -0.26502008    -0.85817592
 h     -1.42960365    -0.61575127    -1.75899162
 h     -2.82557863    -1.11603562    -0.57991117
 h     -2.70142329     0.54598608    -1.11564394
 h     -0.26696406     0.75273220     1.84164278
          17

 c      1.11610338    -0.54070665    -0.13245734
 c      0.02115544    -0.99246865     0.58096722
 c     -1.06956166    -0.05712892     0.17066835
 c     -1.10289475     1.04178916     1.10629528
 c     -0.24505505     1.25003713    -0.23306685
 c      0.82636512     0.64418340    -0.90298504
 h      0.01332438    -1.47020565     1.40978276
 h     -1.84928363     1.75355680     1.20061588
 h     -0.90908738     1.90421415    -0.80513204
 h      1.31791816     1.18258899    -1.87810553
 o      2.24931292    -0.94664646     0.31696526
 h      3.17450942    -0.41243336     0.12686194
 c     -2.10927346    -0.26612093    -0.87611293
 h     -1.41228945    -0.57215077    -1.77528015
 h     -2.77527405    -1.11105637    -0.60526690
 h     -2.68637847     0.53190699    -1.12479382
 h     -0.26532533     0.72767487     1.83383895
          17

 c      1.09369454    -0.52243529    -0.13631807
 c      0.02355615    -0.99210109     0.58544562
 c     -1.07515126    -0.06043244     0.17745797
 c     -1.08798737     1.03898548     1.11612932
 c     -0.25446870     1.24362875    -0.23242012
 c      0.82749009     0.62875343    -0.89352863
 h      0.00798042    -1.45059757     1.50863605
 h     -1.78988320     1.78327454     1.18089962
 h     -0.86113252     1.91324729    -0.83911222
 h      1.30412553     1.17514538    -1.87442658
 o      2.25111634    -0.94491599     0.31364892
 h      3.20919455    -0.36878192     0.08493330
 c     -2.10671779    -0.27056411    -0.89498310
 h     -1.41339783    -0.52678615    -1.78213366
 h     -2.72223115    -1.10476748    -0.63172755
 h     -2.68712826     0.54384970    -1.13994082
 h     -0.27799089     0.71497714     1.82698830
          17

 c      1.07233604    -0.50586230    -0.13831297
 c      0.02500942    -0.98962655     0.58697754
 c     -1.08206762    -0.06403770     0.18527280
 c     -1.06983271     1.03374995     1.12559160
 c     -0.26402444     1.23809448    -0.23398055
 c      0.82812061     0.61608212    -0.88469301
 h      0.00486265    -1.44576596     1.62461481
 h     -1.74861107     1.82934027     1.16769913
 h     -0.81025404     1.92823667    -0.87447253
 h      1.28323827     1.15178682    -1.84723646
 o      2.25634307    -0.94243734     0.30964524
 h      3.20410385    -0.34524383     0.04785446
 c     -2.10143756    -0.27688877    -0.91465611
 h     -1.42997913    -0.48215236    -1.78252812
 h     -2.67484299    -1.10638830    -0.65745351
 h     -2.70092658     0.57626308    -1.15861930
 h     -0.29996200     0.71391050     1.82511942
          17

 c      1.05349581    -0.49224879    -0.13784586
 c      0.02505482    -0.98635967     0.58838669
 c     -1.09034254    -0.06790763     0.19384373
 c     -1.04984277     1.02711335     1.13404240
 c     -0.27322236     1.23342639    -0.23784505
 c      0.82768678     0.60690394    -0.87670767
 h      0.00518057    -1.44117983     1.72623456
 h     -1.72000810     1.88448523     1.16132019
 h     -0.75935728     1.94817300    -0.90883011
 h      1.25798082     1.11414698    -1.79989134
 o      2.26445975    -0.93889284     0.30466074
 h      3.15924641    -0.34331771     0.01756446
 c     -2.09401210    -0.28296934    -0.93488650
 h     -1.45585806    -0.44110531    -1.78272441
 h     -2.64038932    -1.12422940    -0.68080472
 h     -2.71977414     0.61536641    -1.17621207
 h     -0.32322773     0.72197350     1.83414912
          17

 c      1.03834355    -0.48268187    -0.13442892
 c      0.02335115    -0.98293241     0.59122694
 c     -1.09991918    -0.07204007     0.20291805
 c     -1.02980178     1.02061533     1.14079870
 c     -0.28165900     1.22971326    -0.24410591
 c      0.82553922     0.60156101    -0.86935578
 h      0.00942324    -1.43088445     1.79715502
 h     -1.69560491     1.93658879     1.16171920
 h     -0.71074199     1.97122699    -0.93919880
 h      1.23336382     1.06709236    -1.74116974
 o      2.27471575    -0.93418666     0.29853279
 h      3.07986425    -0.36148435    -0.00529541
 c     -2.08565098    -0.28729700    -0.95493428
 h     -1.48204682    -0.40626250    -1.79209531
 h     -2.62110859    -1.15989803    -0.70201208
 h     -2.73632492     0.64803317    -1.18881891
 h     -0.33882464     0.73560398     1.86041675
          17

 c      1.02767943    -0.47793335    -0.12774562
 c      0.01970061    -0.97962787     0.59623120
 c     -1.11065902    -0.07645405     0.21226386
 c     -1.01099979     1.01554252     1.14545342
 c     -0.28902270     1.22711216    -0.25279875
 c      0.82090317     0.59975722    -0.86169385
 h      0.01747726    -1.41323955     1.83057813
 h     -1.66930612     1.97539302     1.16861475
 h     -0.66635641     1.99522285    -0.96255024
 h      1.21762013     1.01972575    -1.68741181
 o      2.28586203    -0.92865963     0.29135582
 h      2.98082449    -0.39175707    -0.02352583
 c     -2.07781423    -0.28953755    -0.97371666
 h     -1.49962202    -0.37916199    -1.81991467
 h     -2.61346928    -1.20644197    -0.72355011
 h     -2.74613717     0.66570138    -1.19424502
 h     -0.34149733     0.75220428     1.90655644
          17

 c      1.02190074    -0.47838744    -0.11768661
 c      0.01405519    -0.97657630     0.60369457
 c     -1.12235486    -0.08116932     0.22167115
 c     -0.99384281     1.01259579     1.14823207
 c     -0.29508671     1.22580157    -0.26384920
 c      0.81298384     0.60062856    -0.85220888
 h      0.02880916    -1.38848181     1.82456511
 h     -1.63847537     1.99489376     1.18136523
 h     -0.62805562     2.01824497    -0.97651738
 h      1.22120688     0.98345065    -1.65991755
 o      2.29558922    -0.92359967     0.28383802
 h      2.89549096    -0.41148363    -0.04918847
 c     -2.07152788    -0.29018775    -0.99053412
 h     -1.50471496    -0.35974483    -1.86872466
 h     -2.61151962    -1.25298993    -0.74853094
 h     -2.74744658     0.66430653    -1.19174627
 h     -0.33304075     0.77155441     1.96755723
          17

 c      1.02098171    -0.48404787    -0.10434531
 c      0.00651390    -0.97381614     0.61358925
 c     -1.13474543    -0.08618537     0.23096364
 c     -0.97809658     1.01199025     1.14987817
 c     -0.29973785     1.22594466    -0.27702051
 c      0.80157933     0.60343697    -0.84011675
 h      0.04254291    -1.35798713     1.78058301
 h     -1.60323874     1.99317580     1.19901805
 h     -0.59766338     2.03913400    -0.97991942
 h      1.24976784     0.96380188    -1.66972491
 o      2.30116068    -0.92103384     0.27735528
 h      2.86598067    -0.38678470    -0.10442425
 c     -2.06699941    -0.29003534    -1.00553862
 h     -1.50036232    -0.34684261    -1.93099060
 h     -2.61011710    -1.28999484    -0.77911498
 h     -2.74065617     0.64347801    -1.18165742
 h     -0.31990215     0.79469153     2.03235543
          17

 c      1.02450372    -0.49455128    -0.08801554
 c     -0.00270042    -0.97127045     0.62543817
 c     -1.14752975    -0.09146725     0.24001631
 c     -0.96332717     1.01362712     1.15119283
 c     -0.30302716     1.22767573    -0.29187320
 c      0.78770115     0.60802854    -0.82648057
 h      0.05753106    -1.32461481     1.70499025
 h     -1.56590277     1.97207435     1.22047854
 h     -0.57686746     2.05776901    -0.97298450
 h      1.29686817     0.95551584    -1.70493059
 o      2.30310202    -0.92057883     0.27185497
 h      2.88480838    -0.32298528    -0.18792705
 c     -2.06383837    -0.28989624    -1.01938919
 h     -1.49276566    -0.33906027    -1.99398058
 h     -2.60600051    -1.31134214    -0.81606775
 h     -2.72831749     0.60636187    -1.16524362
 h     -0.30839279     0.82207993     2.08925362
          17

 c      1.03175843    -0.50916761    -0.06920204
 c     -0.01328351    -0.96862369     0.63790520
 c     -1.16037921    -0.09694319     0.24876468
 c     -0.94910197     1.01710926     1.15271050
 c     -0.30519344     1.23109831    -0.30776858
 c      0.77312287     0.61422804    -0.81313294
 h      0.07275517    -1.29423793     1.61407023
 h     -1.53089933     1.93738524     1.24472015
 h     -0.56706573     2.07510769    -0.95730064
 h      1.34930233     0.95014460    -1.74374395
 o      2.30392689    -0.91994815     0.26577526
 h      2.91415717    -0.25678112    -0.27354138
 c     -2.06136206    -0.29060808    -1.03269418
 h     -1.48719598    -0.33512009    -2.04631828
 h     -2.59767808    -1.31449548    -0.85895846
 h     -2.71558614     0.56005438    -1.14462210
 h     -0.30228597     0.85303242     2.12955008
          17

 c      1.04182850    -0.52686374    -0.04859066
 c     -0.02497953    -0.96512135     0.64821741
 c     -1.17295348    -0.10251326     0.25720244
 c     -0.93499535     1.02170038     1.15460818
 c     -0.30664203     1.23628975    -0.32392504
 c      0.75962823     0.62138437    -0.80140082
 h      0.08868785    -1.27821038     1.54121654
 h     -1.50485703     1.89900013     1.27103659
 h     -0.56922022     2.09294508    -0.93548537
 h      1.39567873     0.94252757    -1.76990029
 o      2.30512071    -0.91781617     0.25810886
 h      2.93303578    -0.21062582    -0.34315421
 c     -2.05870841    -0.29302663    -1.04578839
 h     -1.48666358    -0.33379986    -2.08066511
 h     -2.58520222    -1.30039224    -0.90642834
 h     -2.71033672     0.51542053    -1.12240475
 h     -0.30266354     0.88595411     2.14836965
          17

 c      1.05365418    -0.54642212    -0.02698933
 c     -0.03772153    -0.95978084     0.65293975
 c     -1.18492916    -0.10805750     0.26535828
 c     -0.92064367     1.02647487     1.15672132
 c     -0.30789083     1.24332116    -0.33951775
 c      0.74871724     0.62852839    -0.79193906
 h      0.10844464    -1.29123812     1.52823790
 h     -1.49556667     1.86892823     1.29917293
 h     -0.58368894     2.11326807    -0.91053035
 h      1.42884531     0.93088347    -1.77508387
 o      2.30736721    -0.91379683     0.24853154
 h      2.93402194    -0.19292495    -0.38890135
 c     -2.05500256    -0.29772757    -1.05878189
 h     -1.49207819    -0.33383804    -2.09372206
 h     -2.57022457    -1.27374267    -0.95638513
 h     -2.72092916     0.48377609    -1.10084299
 h     -0.30833422     0.91869202     2.14444197
          17

 c      1.06611230    -0.56656522    -0.00525884
 c     -0.05118380    -0.95279216     0.65191160
 c     -1.19604899    -0.11343022     0.27324367
 c     -0.90603916     1.03082444     1.15860890
 c     -0.30948586     1.25228795    -0.35380751
 c      0.74152734     0.63468033    -0.78495564
 h      0.13214785    -1.33532320     1.57910361
 h     -1.50838004     1.85536933     1.32880111
 h     -0.61000413     2.13722643    -0.88497327
 h      1.44515595     0.91534261    -1.75648871
 o      2.31107352    -0.90796458     0.23707532
 h      2.91543555    -0.20556919    -0.40814965
 c     -2.04978386    -0.30439737    -1.07162602
 h     -1.50245566    -0.33390373    -2.08586664
 h     -2.55624052    -1.24339957    -1.00624057
 h     -2.75068863     0.47002203    -1.08111674
 h     -0.31602783     0.94881580     2.12006559
          17

 c      1.07805565    -0.58609753     0.01580718
 c     -0.06439781    -0.94586885     0.64856939
 c     -1.20615264    -0.11847140     0.28081781
 c     -0.89190468     1.03494134     1.15963907
 c     -0.31188130     1.26331076    -0.36625660
 c      0.73873375     0.63907127    -0.78034986
 h      0.15261937    -1.39518038     1.65569689
 h     -1.54188759     1.85696046     1.35838696
 h     -0.64665623     2.16419630    -0.86032216
 h      1.44370246     0.89705861    -1.71504804
 o      2.31652794    -0.90066315     0.22398897
 h      2.87881739    -0.24669068    -0.40157758
 c     -2.04334172    -0.31164001    -1.08400562
 h     -1.51475425    -0.33260139    -2.06139540
 h     -2.54831026    -1.22127050    -1.05338611
 h     -2.79431404     0.46928216    -1.06383156
 h     -0.32032993     0.97391548     2.08151620
          17

 c      1.08835247    -0.60402927     0.03559152
 c     -0.07636565    -0.94068822     0.64588405
 c     -1.21515826    -0.12303813     0.28799849
 c     -0.87965181     1.03961479     1.15901516
 c     -0.31531993     1.27646755    -0.37657267
 c      0.74039861     0.64123623    -0.77768601
 h      0.16285508    -1.45541803     1.72509449
 h     -1.58817199     1.86480592     1.38510560
 h     -0.69107936     2.19165620    -0.83709970
 h      1.42653013     0.87799243    -1.65536959
 o      2.32375611    -0.89257264     0.20982762
 h      2.83039077    -0.30905431    -0.37500614
 c     -2.03661436    -0.31778858    -1.09515345
 h     -1.52357210    -0.32850289    -2.02912435
 h     -2.55095653    -1.21771772    -1.09585204
 h     -2.84141817     0.47190711    -1.04990849
 h     -0.31388872     0.99203291     2.03905624
          17

 c      1.09601472    -0.61962106     0.05366598
 c     -0.08638226    -0.93828265     0.64534883
 c     -1.22303123    -0.12701218     0.29468079
 c     -0.87084950     1.04561736     1.15590702
 c     -0.31977010     1.29168625    -0.38467218
 c      0.74579874     0.64097971    -0.77602751
 h      0.15943027    -1.50700305     1.77125914
 h     -1.63727724     1.86929957     1.40616623
 h     -0.73996816     2.21605957    -0.81538433
 h      1.40017791     0.86120671    -1.58733402
 o      2.33206547    -0.88508402     0.19588030
 h      2.78681014    -0.37354750    -0.34654076
 c     -2.03097747    -0.32197461    -1.10389603
 h     -1.52159886    -0.32026402    -2.00168346
 h     -2.56458770    -1.23511994    -1.13256684
 h     -2.88220449     0.46969918    -1.04058002
 h     -0.28915081     1.00213937     2.00422053
          17

 c      1.10037496    -0.63235199     0.06972323
 c     -0.09401016    -0.93918781     0.64757797
 c     -1.22975322    -0.13029941     0.30075184
 c     -0.86655718     1.05336617     1.14995180
 c     -0.32495107     1.30867744    -0.39060297
 c      0.75331173     0.63824182    -0.77375401
 h      0.14135994    -1.54539044     1.78805561
 h     -1.68074614     1.86402895     1.41980540
 h     -0.78982027     2.23410798    -0.79538293
 h      1.37777496     0.85137397    -1.52813729
 o      2.33966858    -0.88057819     0.18461594
 h      2.77960790    -0.40457019    -0.35361818
 c     -2.02789488    -0.32440637    -1.10916218
 h     -1.50243228    -0.30686367    -1.99054467
 h     -2.58435813    -1.26664622    -1.16296858
 h     -2.91005677     0.45806645    -1.03691731
 h     -0.24266801     1.00438804     1.98304843
          17

 c      1.10119929    -0.64183779     0.08346710
 c     -0.09906398    -0.94363133     0.65277135
 c     -1.23529864    -0.13283736     0.30610671
 c     -0.86689724     1.06290414     1.14165507
 c     -0.33043589     1.32695406    -0.39446221
 c      0.76074011     0.63302476    -0.76886931
 h      0.10889320    -1.56843043     1.77392160
 h     -1.71280603     1.84621245     1.42538981
 h     -0.83747969     2.24372072    -0.77772228
 h      1.37669943     0.85408913    -1.49887095
 o      2.34568707    -0.88016803     0.17740043
 h      2.82308772    -0.38634108    -0.41617306
 c     -2.02824601    -0.32585556    -1.11074377
 h     -1.46549429    -0.28801505    -1.99782268
 h     -2.60308817    -1.30172470    -1.18665992
 h     -2.92178314     0.43572062    -1.03951056
 h     -0.17899800     1.00005982     1.97127935
          17

 c      1.09866783    -0.64779495     0.09457471
 c     -0.10161511    -0.95161270     0.66088044
 c     -1.23962239    -0.13459601     0.31065843
 c     -0.87119561     1.07396884     1.13203363
 c     -0.33577432     1.34590260    -0.39632569
 c      0.76661511     0.62563911    -0.76040311
 h      0.06304074    -1.57558191     1.72998117
 h     -1.73053695     1.81612937     1.42324536
 h     -0.88054082     2.24445189    -0.76349256
 h      1.40503402     0.87161053    -1.50845681
 o      2.35197125    -0.88196720     0.17217047
 h      2.88604524    -0.35056375    -0.49943844
 c     -2.03192320    -0.32712545    -1.10945092
 h     -1.41774536    -0.26461890    -2.01453168
 h     -2.61454153    -1.33135445    -1.20338731
 h     -2.91745121     0.40412387    -1.04837376
 h     -0.10894418     0.99128900     1.95857383
          17

 c      1.09331511    -0.65009483     0.10278407
 c     -0.10195057    -0.96286412     0.67154724
 c     -1.24266125    -0.13555962     0.31432999
 c     -0.87841583     1.08604395     1.12197065
 c     -0.34055526     1.36483543    -0.39621501
 c      0.77113291     0.61696145    -0.74931714
 h      0.00561903    -1.56848607     1.66067674
 h     -1.73408624     1.77679568     1.41463940
 h     -0.91757841     2.23744993    -0.75418165
 h      1.45202972     0.89916183    -1.54345180
 o      2.36001798    -0.88437701     0.16699935
 h      2.94030626    -0.32354230    -0.57112884
 c     -2.03804863    -0.32889072    -1.10645422
 h     -1.36955272    -0.23867683    -2.02811755
 h     -2.61473993    -1.34998031    -1.21309364
 h     -2.90061585     0.36741794    -1.06297553
 h     -0.04424457     0.98059008     1.93586937
          17

 c      1.08592957    -0.64880302     0.10797927
 c     -0.10052270    -0.97665682     0.68380234
 c     -1.24434496    -0.13571366     0.31704392
 c     -0.88739298     1.09837849     1.11191218
 c     -0.34439628     1.38302550    -0.39411526
 c      0.77514079     0.60811707    -0.73726001
 h     -0.06049932    -1.55326703     1.57707705
 h     -1.72732009     1.73404049     1.40199260
 h     -0.94818390     2.22509309    -0.75152337
 h      1.50034235     0.92873184    -1.58298372
 o      2.37018469    -0.88674511     0.16107132
 h      2.97338659    -0.31541407    -0.61729868
 c     -2.04531806    -0.33176124    -1.10268648
 h     -1.33004042    -0.21265163    -2.02915731
 h     -2.60199743    -1.35545813    -1.21595731
 h     -2.87876149     0.33259959    -1.08237196
 h      0.00584551     0.97039087     1.89847617
          17

 c      1.07741179    -0.64417671     0.11023124
 c     -0.09782933    -0.99145394     0.69557833
 c     -1.24461916    -0.13503939     0.31871850
 c     -0.89685237     1.11001333     1.10186169
 c     -0.34694192     1.39976537    -0.39001551
 c      0.77914051     0.60009738    -0.72543407
 h     -0.13196621    -1.54469220     1.50233568
 h     -1.71841398     1.69641620     1.38908508
 h     -0.97272129     2.21032416    -0.75724215
 h      1.53761061     0.95376062    -1.61216625
 o      2.38223041    -0.88884051     0.15412207
 h      2.98094522    -0.32875689    -0.63340590
 c     -2.05223151    -0.33627743    -1.09866711
 h     -1.30526174    -0.18888789    -2.01293866
 h     -2.57670893    -1.34880254    -1.21244442
 h     -2.86250106     0.30873539    -1.10551089
 h      0.03538019     0.96274014     1.84576270
          17

 c      1.06864524    -0.63664564     0.10980367
 c     -0.09410777    -1.00497346     0.70394976
 c     -1.24347377    -0.13350688     0.31926800
 c     -0.90553468     1.11994247     1.09150199
 c     -0.34790942     1.41446258    -0.38395824
 c      0.78320720     0.59368095    -0.71450438
 h     -0.20800318    -1.56575551     1.46883175
 h     -1.71831937     1.67348555     1.38053561
 h     -0.99173580     2.19573396    -0.77267930
 h      1.55745405     0.97011354    -1.62318688
 o      2.39565269    -0.89060696     0.14613562
 h      2.96263254    -0.36285648    -0.61936739
 c     -2.05747849    -0.34261456    -1.09452346
 h     -1.29802893    -0.16930692    -1.97874110
 h     -2.54130994    -1.33433203    -1.20338426
 h     -2.86118813     0.30337162    -1.13157678
 h      0.04167767     0.95912909     1.78019199
          17

 c      1.06045913    -0.62676920     0.10709296
 c     -0.08935379    -1.01602694     0.70780001
 c     -1.24096578    -0.13107475     0.31860567
 c     -0.91273097     1.12751642     1.08042045
 c     -0.34715310     1.42673425    -0.37609669
 c      0.78718549     0.58947968    -0.70480896
 h     -0.29038092    -1.62657171     1.48720401
 h     -1.73475445     1.67137339     1.37970963
 h     -1.00518396     2.18267584    -0.79834013
 h      1.55739436     0.97553458    -1.61286047
 o      2.40973193    -0.89217444     0.13737206
 h      2.92216008    -0.41370698    -0.57993328
 c     -2.06050123    -0.35012219    -1.09006047
 h     -1.30785568    -0.15517384    -1.92923097
 h     -2.50026712    -1.31994892    -1.19002018
 h     -2.87635812     0.31716707    -1.15976286
 h      0.02565672     0.96028706     1.70686720
          17

 c      1.05362572    -0.61518426     0.10254949
 c     -0.08414103    -1.02581916     0.70915053
 c     -1.23720996    -0.12772694     0.31666904
 c     -0.91894112     1.13281850     1.06831248
 c     -0.34469648     1.43644816    -0.36674214
 c      0.79081501     0.58796592    -0.69648420
 h     -0.37425981    -1.70925483     1.53120271
 h     -1.76557181     1.68870798     1.38627678
 h     -1.01194059     2.17088110    -0.83351967
 h      1.53759385     0.96922482    -1.58112581
 o      2.42329603    -0.89409934     0.12875278
 h      2.87137240    -0.47020516    -0.53079366
 c     -2.06168375    -0.35734807    -1.08482050
 h     -1.33042113    -0.14669117    -1.87067418
 h     -2.45938902    -1.31617835    -1.17388050
 h     -2.90078024     0.34285349    -1.18852271
 h     -0.00702360     0.96589483     1.63371536
          17

 c      1.04877815    -0.60258602     0.09667096
 c     -0.07943970    -1.03593290     0.71020278
 c     -1.23235647    -0.12351809     0.31344762
 c     -0.92585128     1.13655658     1.05493472
 c     -0.34070245     1.44368659    -0.35637144
 c      0.79372634     0.58943771    -0.68943902
 h     -0.44990639    -1.79127519     1.57245917
 h     -1.80038031     1.71820110     1.39654135
 h     -1.00996910     2.15882849    -0.87622466
 h      1.50087774     0.95196154    -1.53112876
 o      2.43435014    -0.89774510     0.12252906
 h      2.83634459    -0.50814466    -0.50914154
 c     -2.06209432    -0.36285248    -1.07807849
 h     -1.35681460    -0.14241868    -1.81356459
 h     -2.42364592    -1.33191265    -1.15631643
 h     -2.92448748     0.37010904    -1.21549729
 h     -0.04469727     0.97433647     1.57171626
          17

 c      1.04629709    -0.58970118     0.09000064
 c     -0.07594996    -1.04712824     0.71197640
 c     -1.22658416    -0.11857308     0.30897932
 c     -0.93556437     1.13962487     1.04002152
 c     -0.33539993     1.44866656    -0.34558126
 c      0.79531123     0.59391990    -0.68317576
 h     -0.50975805    -1.85926462     1.59616503
 h     -1.82800928     1.75157546     1.40595645
 h     -0.99705299     2.14459888    -0.92347758
 h      1.45402634     0.92689913    -1.47094885
 o      2.44110883    -0.90441517     0.12104855
 h      2.84168601    -0.50432554    -0.55386465
 c     -2.06320102    -0.36614085    -1.06891686
 h     -1.37441653    -0.13923332    -1.77163778
 h     -2.39458666    -1.36809532    -1.13800766
 h     -2.93992345     0.39028078    -1.23817597
 h     -0.07152401     0.98302248     1.53319114
          17

 c      1.04627319    -0.57724155     0.08309280
 c     -0.07398159    -1.05950962     0.71466913
 c     -1.22009685    -0.11306633     0.30333087
 c     -0.94944056     1.14271774     1.02359775
 c     -0.32900068     1.45166089    -0.33500361
 c      0.79452621     0.60104236    -0.67652754
 h     -0.54953218    -1.90704012     1.59668835
 h     -1.84118260     1.78255370     1.41080737
 h     -0.97161716     2.12670053    -0.97187438
 h      1.40986301     0.90068154    -1.41632679
 o      2.44451330    -0.91292627     0.12264708
 h      2.87107280    -0.47546752    -0.64008189
 c     -2.06626724    -0.36776229    -1.05668471
 h     -1.37288621    -0.13429636    -1.75585805
 h     -2.37038682    -1.41625130    -1.11905170
 h     -2.94321938     0.39799891    -1.25442816
 h     -0.07685003     0.99012317     1.52610672
          17

 c      1.04857550    -0.56588068     0.07649667
 c     -0.07354215    -1.07283735     0.71807988
 c     -1.21311238    -0.10720349     0.29657688
 c     -0.96720438     1.14614116     1.00639499
 c     -0.32164570     1.45294286    -0.32520548
 c      0.79000854     0.61009416    -0.66775396
 h     -0.56709980    -1.93216129     1.57270801
 h     -1.83726240     1.80744469     1.40859330
 h     -0.93327458     2.10456500    -1.01820549
 h      1.38620573     0.88254380    -1.38950756
 o      2.44615242    -0.92147701     0.12442185
 h      2.89912754    -0.44841850    -0.72313967
 c     -2.07145857    -0.36857206    -1.04164855
 h     -1.35283017    -0.12832067    -1.76601718
 h     -2.34838398    -1.46397088    -1.09941249
 h     -2.93375867     0.39107241    -1.26271879
 h     -0.06530683     0.99635184     1.54840038
          17

 c      1.05293227    -0.55625326     0.07076103
 c     -0.07441936    -1.08668239     0.72180328
 c     -1.20584775    -0.10120209     0.28878876
 c     -0.98739107     1.14991349     0.98962873
 c     -0.31342023     1.45277072    -0.31659678
 c      0.78116507     0.62055612    -0.65582463
 h     -0.56175495    -1.93440602     1.52518344
 h     -1.81757964     1.82495634     1.39804949
 h     -0.88302503     2.07870624    -1.05997746
 h      1.39355577     0.87784882    -1.40435178
 o      2.44675425    -0.92913402     0.12483122
 h      2.91430029    -0.43630914    -0.77994583
 c     -2.07777426    -0.36923811    -1.02489029
 h     -1.32522477    -0.12545854    -1.79145448
 h     -2.32694290    -1.50062113    -1.07912896
 h     -2.91376391     0.37021482    -1.26229211
 h     -0.05221430     1.00391546     1.59020064
          17

 c      1.05898491    -0.54893321     0.06641408
 c     -0.07620672    -1.10042875     0.72524917
 c     -1.19850719    -0.09527176     0.28003913
 c     -1.00836156     1.15391970     0.97440445
 c     -0.30442632     1.45140983    -0.30937412
 c      0.76928057     0.63250585    -0.64177306
 h     -0.53438642    -1.91603387     1.45738909
 h     -1.78689197     1.83622569     1.37933200
 h     -0.82320241     2.05066975    -1.09577168
 h      1.42239747     0.88291495    -1.45043898
 o      2.44653063    -0.93551458     0.12325556
 h      2.91316655    -0.44357671    -0.80195696
 c     -2.08376405    -0.37033785    -1.00754579
 h     -1.30248470    -0.12994542    -1.81971114
 h     -2.30573396    -1.51955215    -1.05830602
 h     -2.88835220     0.33914419    -1.25348026
 h     -0.05185665     1.01446383     1.64040093
          17

 c      1.06631436    -0.54436473     0.06390550
 c     -0.07823156    -1.11309844     0.72750256
 c     -1.19127320    -0.08960174     0.27042239
 c     -1.02870854     1.15791095     0.96139009
 c     -0.29485276     1.44916921    -0.30351712
 c      0.75661264     0.64604894    -0.62761719
 h     -0.48880085    -1.88411666     1.37676710
 h     -1.75310610     1.84515882     1.35426550
 h     -0.75723566     2.02286736    -1.12539736
 h      1.45407783     0.89103462    -1.50550272
 o      2.44548690    -0.94049112     0.11950835
 h      2.89565367    -0.47075896    -0.78734365
 c     -2.08799737    -0.37250926    -0.99034171
 h     -1.29301382    -0.14412277    -1.84179095
 h     -2.28536270    -1.51825029    -1.03706657
 h     -2.86565512     0.30468195    -1.23797968
 h     -0.07262567     1.02849906     1.69015436
          17

 c      1.07445042    -0.54279185     0.06355547
 c     -0.07938618    -1.12294916     0.72704306
 c     -1.18430020    -0.08436160     0.26007902
 c     -1.04726461     1.16147843     0.95081354
 c     -0.28502447     1.44643370    -0.29882521
 c      0.74520899     0.66080655    -0.61490379
 h     -0.43417909    -1.85550646     1.29844067
 h     -1.72633063     1.85825660     1.32609485
 h     -0.68922902     1.99826703    -1.14975142
 h      1.47480872     0.89807975    -1.55236402
 o      2.44350010    -0.94412518     0.11372746
 h      2.86404315    -0.51564959    -0.73924700
 c     -2.08922984    -0.37634549    -0.97359182
 h     -1.30077867    -0.16841801    -1.85264892
 h     -2.26702947    -1.49828123    -1.01549808
 h     -2.85554759     0.27549774    -1.21853565
 h     -0.11765241     1.04566059     1.73324472
          17

 c      1.08289029    -0.54422553     0.06553308
 c     -0.07816579    -1.12727247     0.72175018
 c     -1.17770134    -0.07970840     0.24921207
 c     -1.06322656     1.16421350     0.94265066
 c     -0.27542644     1.44368655    -0.29498751
 c      0.73671453     0.67594858    -0.60449055
 h     -0.38516059    -1.85950284     1.24546442
 h     -1.71587915     1.88225362     1.29787073
 h     -0.62337794     1.97988113    -1.17025931
 h      1.47764099     0.90252853    -1.58164457
 o      2.44020920    -0.94678476     0.10662016
 h      2.82495765    -0.57155256    -0.66967298
 c     -2.08670182    -0.38198107    -0.95741242
 h     -1.32630156    -0.20185877    -1.85037369
 h     -2.25238728    -1.46572339    -0.99358736
 h     -2.86531189     0.25812933    -1.19740654
 h     -0.18631025     1.06507050     1.76574947
          17

 c      1.09115676    -0.54842854     0.06983092
 c     -0.07368146    -1.12418377     0.71041990
 c     -1.17153124    -0.07577479     0.23807594
 c     -1.07647810     1.16609148     0.93686518
 c     -0.26667420     1.44150086    -0.29168195
 c      0.73247982     0.69041131    -0.59678880
 h     -0.35044995    -1.91723022     1.23145315
 h     -1.72585859     1.91936556     1.26988428
 h     -0.56338370     1.97012604    -1.18796174
 h      1.46018375     0.90423121    -1.58919687
 o      2.43469553    -0.94943916     0.10012324
 h      2.79458611    -0.62276679    -0.60986614
 c     -2.08054121    -0.38865699    -0.94192283
 h     -1.36726462    -0.24243913    -1.83587767
 h     -2.24355208    -1.43161949    -0.97112098
 h     -2.89438249     0.25255798    -1.17453712
 h     -0.27494544     1.08550377     1.78612384
          17

 c      1.09887773    -0.55491759     0.07623064
 c     -0.06653126    -1.11527909     0.69437437
 c     -1.16577538    -0.07262744     0.22694490
 c     -1.08774635     1.16768884     0.93341113
 c     -0.25940360     1.44047438    -0.28866752
 c      0.73352375     0.70312503    -0.59192060
 h     -0.32296143    -2.01077042     1.24208684
 h     -1.75352089     1.96458659     1.23900579
 h     -0.51209940     1.97031502    -1.20269472
 h      1.42302844     0.90370334    -1.57428571
 o      2.42549509    -0.95355978     0.09736658
 h      2.79859825    -0.64642862    -0.60942992
 c     -2.07177838    -0.39489691    -0.92719611
 h     -1.41852125    -0.28733058    -1.81345084
 h     -2.24299690    -1.41030727    -0.94751057
 h     -2.93439748     0.25275350    -1.14782663
 h     -0.37683177     1.10546613     1.79602236
          17

 c      1.10581197    -0.56301895     0.08430780
 c     -0.05766746    -1.10366913     0.67574312
 c     -1.16034153    -0.07024812     0.21610444
 c     -1.09835953     1.16990964     0.93190266
 c     -0.25408540     1.44110804    -0.28582561
 c      0.74030907     0.71321295    -0.58968132
 h     -0.29344296    -2.10623626     1.25534356
 h     -1.79227773     2.00862694     1.20104713
 h     -0.47149794     1.98054087    -1.21290981
 h      1.36958517     0.90194841    -1.53962674
 o      2.41270454    -0.95926233     0.09861730
 h      2.83913207    -0.64229920    -0.67164244
 c     -2.06197175    -0.39942721    -0.91303054
 h     -1.47212787    -0.33326765    -1.79163881
 h     -2.25272754    -1.41291812    -0.92159483
 h     -2.97453133     0.25142796    -1.11511780
 h     -0.48206643     1.12336726     1.80170928
          17

 c      1.11182524    -0.57194241     0.09348499
 c     -0.04772239    -1.09162604     0.65600820
 c     -1.15505835    -0.06853823     0.20585448
 c     -1.10980400     1.17354860     0.93137068
 c     -0.25084640     1.44367202    -0.28313645
 c      0.75246249     0.72010839    -0.58932405
 h     -0.25841478    -2.18096639     1.25819014
 h     -1.83548569     2.04261317     1.15319573
 h     -0.44282876     1.99993077    -1.21624617
 h      1.30723460     0.90067197    -1.49343881
 o      2.39837724    -0.96536536     0.10088453
 h      2.88883310    -0.63176449    -0.74734573
 c     -2.05284301    -0.40207296    -0.89889855
 h     -1.51890284    -0.37749341    -1.78234324
 h     -2.27269794    -1.43929400    -0.89181358
 h     -3.00592090     0.24346363    -1.07545035
 h     -0.57895273     1.13788469     1.81435738
          17

 c      1.11688552    -0.58084508     0.10310314
 c     -0.03716999    -1.08048836     0.63607849
 c     -1.14968806    -0.06733518     0.19649789
 c     -1.12318556     1.17906072     0.93062234
 c     -0.24940376     1.44813851    -0.28062082
 c      0.76860732     0.72353920    -0.58924753
 h     -0.21801802    -2.22414261     1.24523229
 h     -1.87817920     2.06042013     1.09469134
 h     -0.42672987     2.02704114    -1.21043330
 h      1.24886772     0.90287815    -1.45300332
 o      2.38420290    -0.97124525     0.10219492
 h      2.92730395    -0.62794562    -0.80332590
 c     -2.04584873    -0.40370334    -0.88436063
 h     -1.55276072    -0.41883956    -1.79498965
 h     -2.30014091    -1.47834401    -0.85695725
 h     -3.02308519     0.22661809    -1.02910943
 h     -0.65856151     1.14844917     1.84529929
          17

 c      1.12107534    -0.58888026     0.11247369
 c     -0.02649684    -1.07107855     0.61658432
 c     -1.14395209    -0.06644084     0.18831990
 c     -1.13878941     1.18653994     0.92912080
 c     -0.24916415     1.45422624    -0.27828243
 c      0.78667218     0.72344977    -0.58710875
 h     -0.17376004    -2.23151457     1.21490417
 h     -1.91728701     2.05890357     1.02647053
 h     -0.42321584     2.06018365    -1.19403040
 h      1.21059108     0.91293572    -1.44368405
 o      2.37120523    -0.97683563     0.10184414
 h      2.94538105    -0.63534785    -0.82666114
 c     -2.04173214    -0.40552404    -0.86970244
 h     -1.57461592    -0.45746280    -1.82852783
 h     -2.33079738    -1.51628206    -0.81676630
 h     -3.02395066     0.20110776    -0.97728218
 h     -0.71968927     1.15549250     1.89644336
          17

 c      1.12458866    -0.59525000     0.12093212
 c     -0.01623803    -1.06393049     0.59801354
 c     -1.13756636    -0.06564148     0.18156475
 c     -1.15619595     1.19577182     0.92729260
 c     -0.24942920     1.46151070    -0.27606104
 c      0.80506186     0.72016540    -0.58145386
 h     -0.12768915    -2.20245940     1.16758793
 h     -1.95151437     2.03759284     0.95066383
 h     -0.43163652     2.09764853    -1.16678342
 h      1.20039187     0.93321327    -1.48036730
 o      2.36005217    -0.98230350     0.09970335
 h      2.93967380    -0.65475626    -0.81385083
 c     -2.04052158    -0.40864574    -0.85591328
 h     -1.59043773    -0.49340024    -1.87171068
 h     -2.36051032    -1.54269221    -0.77188730
 h     -3.00985443     0.16924185    -0.92179308
 h     -0.76757787     1.16023062     1.95753670
          17

 c      1.12770180    -0.59926358     0.12790313
 c     -0.00692325    -1.05929126     0.58070684
 c     -1.13028364    -0.06471770     0.17640907
 c     -1.17472436     1.20627017     0.92589205
 c     -0.24956053     1.46950878    -0.27381203
 c      0.82342223     0.71467871    -0.57337067
 h     -0.08230346    -2.13971884     1.10535807
 h     -1.98143092     1.99857760     0.87014300
 h     -0.45070204     2.13788411    -1.12966094
 h      1.21120134     0.95966761    -1.54848867
 o      2.35117256    -0.98791688     0.09593047
 h      2.91014117    -0.68509799    -0.76633953
 c     -2.04180179    -0.41399649    -0.84402277
 h     -1.60637990    -0.52600155    -1.91112063
 h     -2.38602856    -1.55185121    -0.72351067
 h     -2.98587545     0.13535380    -0.86489001
 h     -0.80853999     1.16426464     2.01420573
          17

 c      1.13072621    -0.60038153     0.13295034
 c      0.00102327    -1.05687664     0.56472746
 c     -1.12193443    -0.06346262     0.17293530
 c     -1.19365274     1.21730975     0.92542940
 c     -0.24902867     1.47771260    -0.27132826
 c      0.84179802     0.70833746    -0.56507769
 h     -0.04071584    -2.05199495     1.03315845
 h     -2.00966701     1.94639875     0.78795336
 h     -0.47856563     2.17959838    -1.08466748
 h      1.23170245     0.98503986    -1.62080323
 o      2.34463758    -0.99405505     0.09106263
 h      2.86139276    -0.72299571    -0.69212663
 c     -2.04484845    -0.42230468    -0.83465302
 h     -1.62647975    -0.55434124    -1.93681352
 h     -2.40521536    -1.54214645    -0.67301869
 h     -2.96083469     0.10562874    -0.80884967
 h     -0.84713170     1.16925954     2.05517495
          17

 c      1.13395742    -0.59824661     0.13580265
 c      0.00737053    -1.05529353     0.54958946
 c     -1.11245275    -0.06170874     0.17111911
 c     -1.21226410     1.22802588     0.92607424
 c     -0.24742671     1.48563018    -0.26838375
 c      0.85997643     0.70238338    -0.55822651
 h     -0.00665929    -1.96047521     0.96166702
 h     -2.04052939     1.88719118     0.70663024
 h     -0.51292434     2.22167603    -1.03442109
 h      1.25453407     1.00377820    -1.67734769
 o      2.33974877    -1.00136899     0.08655234
 h      2.80875877    -0.75994505    -0.61437693
 c     -2.04877532    -0.43399163    -0.82798700
 h     -1.65268955    -0.57765526    -1.94340206
 h     -2.41712112    -1.51555077    -0.62167504
 h     -2.94515510     0.08682955    -0.75540375
 h     -0.88604565     1.17674612     2.07406090
          17

 c      1.13763454    -0.59269712     0.13634561
 c      0.01204538    -1.05148131     0.53404520
 c     -1.10188601    -0.05934508     0.17083726
 c     -1.22997596     1.23761463     0.92771750
 c     -0.24449118     1.49285513    -0.26478913
 c      0.87753845     0.69782311    -0.55369998
 h      0.01648159    -1.90523930     0.90960741
 h     -2.07809814     1.82665112     0.62804703
 h     -0.55108318     2.26288602    -0.98154185
 h      1.27613436     1.01292441    -1.70769941
 o      2.33460150    -1.01098544     0.08539535
 h      2.78525020    -0.77905625    -0.58122599
 c     -2.05293248    -0.44889740    -0.82386039
 h     -1.68534909    -0.59560111    -1.92956936
 h     -2.42217435    -1.47762087    -0.57023695
 h     -2.94544161     0.08326685    -0.70563857
 h     -0.92660054     1.18799686     2.06887969
          17

 c      1.14191417    -0.58373668     0.13455992
 c      0.01494685    -1.04255113     0.51699043
 c     -1.09040699    -0.05629345     0.17188176
 c     -1.24658783     1.24554729     0.92992930
 c     -0.24012005     1.49913749    -0.26044124
 c      0.89402043     0.69544764    -0.55188037
 h      0.02752226    -1.92355741     0.89312265
 h     -2.12320599     1.76779897     0.55424970
 h     -0.58998324     2.30156306    -0.92814579
 h      1.29503069     1.01138326    -1.70761025
 o      2.32800051    -1.02361904     0.08945020
 h      2.81228575    -0.76968869    -0.62271521
 c     -2.05727150    -0.46603377    -0.82176247
 h     -1.72337026    -0.60848718    -1.89800167
 h     -2.42246383    -1.43754815    -0.51841125
 h     -2.95982865     0.09401290    -0.66088587
 h     -0.96893794     1.20391697     2.04180586
          17

 c      1.14688370    -0.57150093     0.13046993
 c      0.01595356    -1.03006623     0.49928892
 c     -1.07833543    -0.05244903     0.17397052
 c     -1.26240023     1.25160092     0.93181730
 c     -0.23437178     1.50440797    -0.25533664
 c      0.90899642     0.69584747    -0.55282127
 h      0.02694549    -1.99939376     0.90433069
 h     -2.17211894     1.71079726     0.48849928
 h     -0.62631410     2.33557858    -0.87573398
 h      1.31094398     0.99939971    -1.67679653
 o      2.32195781    -1.03836352     0.09597066
 h      2.86083217    -0.74707529    -0.69539280
 c     -2.06221804    -0.48375073    -0.82077250
 h     -1.76416678    -0.61752410    -1.85618316
 h     -2.42158305    -1.40682005    -0.46448707
 h     -2.97997293     0.11360523    -0.62339964
 h     -1.01190482     1.22497864     1.99988141
          17

 c      1.15258817    -0.55632952     0.12419735
 c      0.01509418    -1.01788639     0.48268477
 c     -1.06612557    -0.04768119     0.17677954
 c     -1.27803478     1.25567399     0.93196561
 c     -0.22742905     1.50873364    -0.24954277
 c      0.92209797     0.69938281    -0.55625664
 h      0.01592410    -2.08839149     0.92383767
 h     -2.21862376     1.65506253     0.43503820
 h     -0.65679443     2.36273371    -0.82548942
 h      1.32474513     0.97855156    -1.61874388
 o      2.31839634    -1.05423508     0.10226992
 h      2.90201412    -0.72701755    -0.75671427
 c     -2.06833145    -0.50037254    -0.81950191
 h     -1.80372072    -0.62497388    -1.81715038
 h     -2.42311741    -1.39486089    -0.40622756
 h     -2.99685253     0.13525901    -0.59574234
 h     -1.05296628     1.25132151     1.95597752
          17

 c      1.15898331    -0.53881842     0.11601967
 c      0.01262528    -1.00849215     0.46823657
 c     -1.05430693    -0.04189001     0.17999272
 c     -1.29412502     1.25762128     0.92870017
 c     -0.21953575     1.51223990    -0.24316402
 c      0.93294595     0.70612553    -0.56143295
 h     -0.00357911    -2.16076694     0.93897229
 h     -2.25703070     1.60090955     0.39758435
 h     -0.67859500     2.38139401    -0.77867236
 h      1.33927357     0.95231191    -1.54261273
 o      2.31801563    -1.07067706     0.10717018
 h      2.92393755    -0.71707167    -0.78856182
 c     -2.07615515    -0.51489695    -0.81619595
 h     -1.83761925    -0.63378796    -1.79699273
 h     -2.42823925    -1.40354723    -0.34349468
 h     -3.00432290     0.15329859    -0.57984278
 h     -1.08880944     1.28313887     1.92707569
          17

 c      1.16589598    -0.51978471     0.10636122
 c      0.00906111    -1.00285596     0.45631988
 c     -1.04341979    -0.03505029     0.18333630
 c     -1.31101315     1.25721251     0.92092023
 c     -0.21093389     1.51503608    -0.23633217
 c      0.94098592     0.71579875    -0.56682142
 h     -0.02940687    -2.20279516     0.94396972
 h     -2.28389773     1.54982606     0.37805897
 h     -0.68976247     2.39104695    -0.73683269
 h      1.36114089     0.92688888    -1.46657327
 o      2.32081235    -1.08730705     0.11023088
 h      2.92358276    -0.72044338    -0.78517491
 c     -2.08603379    -0.52721348    -0.80943704
 h     -1.86351224    -0.64637525    -1.80561024
 h     -2.43512121    -1.42665799    -0.27994347
 h     -2.99974700     0.16400631    -0.57652729
 h     -1.11729187     1.32101186     1.92566057
          17

 c      1.17303386    -0.50020739     0.09575691
 c      0.00509855    -1.00111182     0.44694931
 c     -1.03395757    -0.02724364     0.18658841
 c     -1.32855048     1.25424084     0.90904017
 c     -0.20182323     1.51716790    -0.22920728
 c      0.94539782     0.72785233    -0.57021155
 h     -0.05957758    -2.20913596     0.93659546
 h     -2.29867593     1.50417517     0.37604795
 h     -0.68950163     2.39261430    -0.70181465
 h      1.40165749     0.91060343    -1.41673538
 o      2.32642302    -1.10378748     0.11132259
 h      2.90205539    -0.73828766    -0.74635342
 c     -2.09786426    -0.53780257    -0.79906167
 h     -1.88269996    -0.66338824    -1.83771293
 h     -2.44082388    -1.45482260    -0.22140171
 h     -2.98362585     0.16578546    -0.58541968
 h     -1.13931315     1.36510525     1.94912768
          17

 c      1.18003217    -0.48117557     0.08481453
 c      0.00147542    -1.00293017     0.43996088
 c     -1.02631951    -0.01867301     0.18956747
 c     -1.34615810     1.24868000     0.89479854
 c     -0.19237467     1.51860872    -0.22195366
 c      0.94570888     0.74187439    -0.57022481
 h     -0.09231520    -2.17872573     0.91637453
 h     -2.30401437     1.46682707     0.38870552
 h     -0.67826598     2.38846712    -0.67562474
 h      1.46967505     0.90921633    -1.40940683
 o      2.33418952    -1.11985192     0.11061742
 h      2.86434071    -0.76963423    -0.67720227
 c     -2.11110301    -0.54736039    -0.78601172
 h     -1.89841066    -0.68400211    -1.87716817
 h     -2.44313797    -1.47995587    -0.17320748
 h     -2.95938711     0.15938642    -0.60498410
 h     -1.15788395     1.41379731     1.98206734
          17

 c      1.18650883    -0.46381844     0.07416090
 c     -0.00115778    -1.00760114     0.43505843
 c     -1.02077981    -0.00966557     0.19211666
 c     -1.36301382     1.24070282     0.88023587
 c     -0.18278194     1.51930004    -0.21469809
 c      0.94289369     0.75790652    -0.56790994
 h     -0.12604448    -2.11414600     0.88427658
 h     -2.30589360     1.44079999     0.41095240
 h     -0.65761385     2.38209048    -0.66019340
 h      1.55868170     0.92197947    -1.43229898
 o      2.34296067    -1.13549917     0.10895782
 h      2.82314879    -0.80869359    -0.59380537
 c     -2.12491829    -0.55661677    -0.77149175
 h     -1.91331620    -0.70702167    -1.90800805
 h     -2.44117222    -1.49673987    -0.13886796
 h     -2.93337772     0.14829123    -0.63268827
 h     -1.17578314     1.46384489     2.00792451
          17

 c      1.19212501    -0.44917751     0.06434202
 c     -0.00229261    -1.01386062     0.43174239
 c     -1.01747951    -0.00065993     0.19409743
 c     -1.37822043     1.23061599     0.86704221
 c     -0.17329942     1.51922812    -0.20752318
 c      0.93894930     0.77606984    -0.56535281
 h     -0.15970408    -2.02406287     0.84367882
 h     -2.31269144     1.42880136     0.43635209
 h     -0.62977103     2.37729503    -0.65698656
 h      1.65146361     0.94531271    -1.46067756
 o      2.35067614    -1.15136686     0.10851918
 h      2.80595746    -0.83946629    -0.53332909
 c     -2.13831654    -0.56627102    -0.75649036
 h     -1.92870509    -0.73152835    -1.91972254
 h     -2.43524734    -1.50261207    -0.11981419
 h     -2.91418512     0.13851928    -0.66548756
 h     -1.19447008     1.51157019     2.01558263
          17

 c      1.19665646    -0.43807000     0.05571097
 c     -0.00148585    -1.01943413     0.42911500
 c     -1.01644203     0.00782937     0.19538445
 c     -1.39109844     1.21884887     0.85633527
 c     -0.16426360     1.51852257    -0.20051158
 c      0.93573377     0.79620503    -0.56395949
 h     -0.19409035    -1.92914042     0.80278217
 h     -2.33169093     1.43248674     0.45918513
 h     -0.59693686     2.37698535    -0.66643300
 h      1.73308970     0.97644866    -1.47722190
 o      2.35508566    -1.16836092     0.11175801
 h      2.84374668    -0.84235341    -0.53662387
 c     -2.15037691    -0.57680533    -0.74169457
 h     -1.94466483    -0.75703428    -1.90735079
 h     -2.42668178    -1.49766563    -0.11538563
 h     -2.90983118     0.13635799    -0.70071046
 h     -1.21410013     1.55369335     1.99982489
          17

 c      1.20004837    -0.43100584     0.04838013
 c      0.00186575    -1.02074251     0.42574203
 c     -1.01760883     0.01526759     0.19585390
 c     -1.40159766     1.20600214     0.84856430
 c     -0.15609811     1.51753752    -0.19380852
 c      0.93459983     0.81785738    -0.56428757
 h     -0.23461380    -1.86636806     0.77647898
 h     -2.36398485     1.45146555     0.47677961
 h     -0.56065963     2.38196385    -0.68735482
 h      1.79450654     1.01371437    -1.47384419
 o      2.35680451    -1.18565132     0.11731181
 h      2.92263005    -0.82658592    -0.58272264
 c     -2.16062097    -0.58810197    -0.72754421
 h     -1.96036270    -0.78348785    -1.87047813
 h     -2.41766193    -1.48491935    -0.12262891
 h     -2.92323527     0.14401608    -0.73660577
 h     -1.23377819     1.58771527     1.96019522
          17

 c      1.20243427    -0.42815750     0.04226440
 c      0.00836923    -1.01485704     0.42043054
 c     -1.02088565     0.02117668     0.19536400
 c     -1.41040929     1.19284977     0.84354464
 c     -0.14926768     1.51683410    -0.18765688
 c      0.93649087     0.84038436    -0.56637890
 h     -0.28922041    -1.86723497     0.77758075
 h     -2.40299342     1.48275266     0.48968996
 h     -0.52174724     2.39060316    -0.71682420
 h      1.83102008     1.05604220    -1.44794296
 o      2.35782068    -1.20173677     0.12244210
 h      3.00745181    -0.81324517    -0.62800708
 c     -2.16916772    -0.59922336    -0.71432282
 h     -1.97416820    -0.81130733    -1.81297420
 h     -2.41116750    -1.47065954    -0.13605173
 h     -2.95033366     0.15738647    -0.77173709
 h     -1.25174741     1.61229654     1.90048037
          17

 c      1.20413498    -0.42934948     0.03713455
 c      0.01744183    -1.00303726     0.41370507
 c     -1.02617451     0.02517741     0.19375661
 c     -1.41859611     1.18019096     0.84058543
 c     -0.14417242     1.51704548    -0.18238506
 c      0.94202239     0.86308464    -0.56998519
 h     -0.35415086    -1.91673831     0.79974306
 h     -2.43870011     1.52143470     0.49967954
 h     -0.48076316     2.39973824    -0.75067961
 h      1.84082016     1.10270839    -1.39995034
 o      2.35926792    -1.21584145     0.12579716
 h      3.07719198    -0.81285948    -0.65059760
 c     -2.17649568    -0.60869195    -0.70211415
 h     -1.98362313    -0.84155912    -1.74368386
 h     -2.41065997    -1.46364852    -0.14815901
 h     -2.98326599     0.16888220    -0.80423417
 h     -1.26548938     1.62798414     1.82913710
          17

 c      1.20561855    -0.43412475     0.03266383
 c      0.02743333    -0.98865072     0.40698129
 c     -1.03336581     0.02695525     0.19089893
 c     -1.42715281     1.16860300     0.83856824
 c     -0.14102627     1.51869356    -0.17836333
 c      0.95141231     0.88529802    -0.57461388
 h     -0.41515097    -1.97723462     0.82707985
 h     -2.46264341     1.56208789     0.50801297
 h     -0.43862506     2.40614891    -0.78446488
 h      1.82485900     1.15338842    -1.33277059
 o      2.36159311    -1.22770689     0.12695748
 h      3.12238541    -0.82858876    -0.64333485
 c     -2.18318219    -0.61510166    -0.69053889
 h     -1.98539767    -0.87633024    -1.67690211
 h     -2.41906516    -1.47156968    -0.15188794
 h     -3.01457064     0.17165883    -0.83202093
 h     -1.27178219     1.63821972     1.75984819
          17

 c      1.20744000    -0.44185578     0.02847189
 c      0.03681656    -0.97407751     0.40126969
 c     -1.04232501     0.02624542     0.18672658
 c     -1.43678857     1.15830898     0.83613709
 c     -0.13978048     1.52205022    -0.17595527
 c      0.96427042     0.90642504    -0.57943217
 h     -0.46082646    -2.02380765     0.84901316
 h     -2.47002480     1.59996745     0.51507902
 h     -0.39688121     2.40775024    -0.81432611
 h      1.78847708     1.20871062    -1.25279556
 o      2.36492454    -1.23732271     0.12590429
 h      3.13912799    -0.86036923    -0.60533815
 c     -2.18983006    -0.61774369    -0.67868472
 h     -1.97583040    -0.91867347    -1.62901750
 h     -2.43728291    -1.49567808    -0.14423638
 h     -3.03907890     0.16161764    -0.85346261
 h     -1.26698933     1.64930369     1.70946294
          17

 c      1.21018913    -0.45183347     0.02415841
 c      0.04449740    -0.96056411     0.39709702
 c     -1.05288982     0.02286406     0.18126304
 c     -1.44782093     1.14943231     0.83235303
 c     -0.14012730     1.52708880    -0.17546979
 c      0.97930068     0.92580801    -0.58309579
 h     -0.48530500    -2.04528992     0.86079283
 h     -2.45967793     1.63161247     0.52063535
 h     -0.35763305     2.40417362    -0.83762288
 h      1.74476564     1.27182386    -1.17196626
 o      2.36916577    -1.24484347     0.12286618
 h      3.12732343    -0.90605775    -0.53955383
 c     -2.19693675    -0.61695527    -0.66583144
 h     -1.95294357    -0.97047979    -1.60855078
 h     -2.46361198    -1.52918543    -0.12740369
 h     -3.05414825     0.13759970    -0.86773512
 h     -1.24826933     1.66661877     1.68997148
          17

 c      1.21442548    -0.46333929     0.01934295
 c      0.04973372    -0.94874628     0.39471111
 c     -1.06487385     0.01675274     0.17462337
 c     -1.46003436     1.14246172     0.82741831
 c     -0.14159232     1.53351712    -0.17710066
 c      0.99427116     0.94252056    -0.58380641
 h     -0.48617495    -2.03771887     0.86072939
 h     -2.43359729     1.65514816     0.52402638
 h     -0.32325043     2.39685038    -0.85323961
 h      1.71577409     1.35051834    -1.10752127
 o      2.37380258    -1.25063934     0.11843917
 h      3.09347779    -0.96038535    -0.45470745
 c     -2.20462510    -0.61403748    -0.65228345
 h     -1.91874933    -1.02917814    -1.60887825
 h     -2.49474869    -1.56158080    -0.10619239
 h     -3.05964771     0.10117176    -0.87492592
 h     -1.21569324     1.68872384     1.69967925
          17

 c      1.22058026    -0.47571485     0.01372582
 c      0.05210665    -0.93892626     0.39417956
 c     -1.07808392     0.00803701     0.16701823
 c     -1.47262249     1.13815368     0.82243056
 c     -0.14368881     1.54085968    -0.18085943
 c      1.00725161     0.95564807    -0.58028022
 h     -0.46300953    -2.00083955     0.84869506
 h     -2.39682552     1.67068813     0.52421153
 h     -0.29603541     2.38874177    -0.86163685
 h      1.71953995     1.45338817    -1.07139205
 o      2.37730504    -1.25547534     0.11396762
 h      3.06005290    -1.01189049    -0.37144607
 c     -2.21255833    -0.61079040    -0.63903136
 h     -1.87861643    -1.08825320    -1.61500663
 h     -2.52716688    -1.58366557    -0.08507875
 h     -3.05822321     0.05653040    -0.87613964
 h     -1.17293807     1.70772677     1.72586173
          17

 c      1.22883439    -0.48840611     0.00714600
 c      0.05158024    -0.93110003     0.39538333
 c     -1.09234258    -0.00292510     0.15876296
 c     -1.48432603     1.13694180     0.81854046
 c     -0.14603199     1.54855268    -0.18656041
 c      1.01844599     0.96545433    -0.57292519
 h     -0.41718674    -1.93767808     0.82594090
 h     -2.35746061     1.68083509     0.51966612
 h     -0.27793723     2.38373643    -0.86458528
 h      1.74974190     1.57580455    -1.05703318
 o      2.37668455    -1.26054276     0.11161167
 h      3.07278916    -1.04250635    -0.32343486
 c     -2.22008313    -0.60899208    -0.62695062
 h     -1.83855782    -1.14092050    -1.61400766
 h     -2.55788891    -1.58974540    -0.06698027
 h     -3.05550476     0.01022788    -0.87363558
 h     -1.12554370     1.71528175     1.75459303
          17

 c      1.23900551    -0.50092417    -0.00041181
 c      0.04861015    -0.92474032     0.39791886
 c     -1.10748900    -0.01555655     0.15027718
 c     -1.49369539     1.13863962     0.81650668
 c     -0.14832800     1.55603569    -0.19390384
 c      1.02931190     0.97338247    -0.56302349
 h     -0.35301315    -1.85700496     0.79615820
 h     -2.32558153     1.69052371     0.50846878
 h     -0.27032631     2.38570772    -0.86446634
 h      1.78601442     1.69994345    -1.04908142
 o      2.37072163    -1.26630589     0.11198152
 h      3.15065129    -1.04653971    -0.31971193
 c     -2.22644310    -0.61007480    -0.61652679
 h     -1.80350342    -1.18238264    -1.59854085
 h     -2.58474328    -1.57780882    -0.05310484
 h     -3.05908113    -0.03010667    -0.87059838
 h     -1.07898024     1.70619969     1.77596851
          17

 c      1.25052081    -0.51277423    -0.00884809
 c      0.04428694    -0.91828653     0.40089222
 c     -1.12334976    -0.02913991     0.14206722
 c     -1.49949798     1.14264068     0.81662186
 c     -0.15032547     1.56285159    -0.20260409
 c      1.04084511     0.98085626    -0.55154520
 h     -0.28002612    -1.77935260     0.76806543
 h     -2.30965051     1.70491403     0.48919606
 h     -0.27377093     2.39728216    -0.86319231
 h      1.81359348     1.80897656    -1.03694513
 o      2.36241917    -1.27207126     0.11327240
 h      3.24792027    -1.03796039    -0.33096200
 c     -2.23110787    -0.61487487    -0.60801576
 h     -1.77691558    -1.21015836    -1.56601641
 h     -2.60649107    -1.54920841    -0.04300329
 h     -3.07495647    -0.05860269    -0.87001719
 h     -1.03773907     1.67864971     1.78444680
          17

 c      1.26256161    -0.52344309    -0.01799265
 c      0.04024757    -0.90879317     0.40279249
 c     -1.13970162    -0.04291838     0.13469870
 c     -1.50118614     1.14834385     0.81867557
 c     -0.15181185     1.56874048    -0.21248753
 c      1.05333843     0.98881101    -0.53902429
 h     -0.21303276    -1.74136654     0.75731582
 h     -2.31164440     1.72572404     0.46266640
 h     -0.28786894     2.41870743    -0.86121118
 h      1.82605033     1.89250922    -1.01597163
 o      2.35451079    -1.27739310     0.11420543
 h      3.32481451    -1.02744746    -0.33633222
 c     -2.23412671    -0.62342016    -0.60169102
 h     -1.76083365    -1.22389154    -1.51735550
 h     -2.62313753    -1.50847980    -0.03448198
 h     -3.10309340    -0.07397555    -0.87312502
 h     -1.00498264     1.63341910     1.77805581
          17

 c      1.27427974    -0.53239196    -0.02766635
 c      0.03759574    -0.89399467     0.40240239
 c     -1.15625874    -0.05616188     0.12875476
 c     -1.49903548     1.15535705     0.82193308
 c     -0.15263797     1.57368067    -0.22351144
 c      1.06668755     0.99779773    -0.52576591
 h     -0.16082700    -1.77178162     0.77632181
 h     -2.32595910     1.74977348     0.43282583
 h     -0.31122829     2.44754757    -0.85727974
 h      1.82186146     1.94521282    -0.98484744
 o      2.34834836    -1.28221642     0.11434291
 h      3.36418138    -1.01948309    -0.32848016
 c     -2.23614445    -0.63494500    -0.59790727
 h     -1.75573474    -1.22547578    -1.45666506
 h     -2.63636033    -1.46307478    -0.02346983
 h     -3.13688190    -0.07941549    -0.87905214
 h     -0.98216786     1.57345622     1.75818156
          17

 c      1.28492725    -0.53907328    -0.03771774
 c      0.03608398    -0.87584480     0.40032855
 c     -1.17270768    -0.06817772     0.12477056
 c     -1.49385270     1.16332221     0.82521352
 c     -0.15273858     1.57784178    -0.23569674
 c      1.08060830     1.00812619    -0.51197701
 h     -0.11721749    -1.84984962     0.81651905
 h     -2.34352431     1.77154292     0.40543822
 h     -0.34160243     2.47952881    -0.84919451
 h      1.80203813     1.96498997    -0.94393018
 o      2.34454675    -1.28664161     0.11360864
 h      3.36064874    -1.01580271    -0.30592073
 c     -2.23807978    -0.64815595    -0.59688822
 h     -1.75993729    -1.21975854    -1.39184694
 h     -2.64947560    -1.42205273    -0.00444103
 h     -3.16721859    -0.07987193    -0.88603125
 h     -0.96837546     1.50373262     1.73015478
          17

 c      1.29385440    -0.54301856    -0.04799124
 c      0.03537573    -0.85799651     0.39793908
 c     -1.18874758    -0.07834791     0.12316787
 c     -1.48664782     1.17170895     0.82701711
 c     -0.15213054     1.58147293    -0.24902540
 c      1.09469715     1.01988794    -0.49779248
 h     -0.07551376    -1.93468145     0.86062960
 h     -2.35627715     1.78636412     0.38600896
 h     -0.37616186     2.50998256    -0.83489182
 h      1.76947641     1.95242448    -0.89475389
 o      2.34330695    -1.29080788     0.11207474
 h      3.31492590    -1.01686411    -0.26969781
 c     -2.24092634    -0.66160542    -0.59835816
 h     -1.76873463    -1.21543260    -1.33524250
 h     -2.66604111    -1.39277497     0.02757776
 h     -3.18656657    -0.07971309    -0.89264918
 h     -0.95961641     1.43079503     1.70386806
          17

 c      1.30051499    -0.54390834    -0.05829169
 c      0.03556415    -0.84278109     0.39607856
 c     -1.20410969    -0.08620838     0.12419581
 c     -1.47840258     1.17987395     0.82578912
 c     -0.15089471     1.58479525    -0.26336504
 c      1.10836830     1.03283087    -0.48322647
 h     -0.03447262    -2.00042255     0.89753164
 h     -2.35908787     1.79176023     0.37852547
 h     -0.41184802     2.53509270    -0.81326133
 h      1.72973582     1.91196177    -0.84042490
 o      2.34431230    -1.29488510     0.10995670
 h      3.23488312    -1.02146554    -0.22345590
 c     -2.24574369    -0.67413378    -0.60135183
 h     -1.77489647    -1.22405728    -1.30150722
 h     -2.68730164    -1.37704524     0.07359766
 h     -3.19061190    -0.08182060    -0.89831486
 h     -0.94956045     1.36103648     1.69198657
          17

 c      1.30451236    -0.54159039    -0.06838078
 c      0.03687891    -0.83124899     0.39508237
 c     -1.21856944    -0.09151923     0.12788225
 c     -1.46969924     1.18729701     0.82054694
 c     -0.14914787     1.58794085    -0.27844848
 c      1.12066369     1.04605669    -0.46805994
 h      0.00476358    -2.03570083     0.92213463
 h     -2.35007046     1.78751768     0.38498108
 h     -0.44572380     2.55260885    -0.78445188
 h      1.69330375     1.85531596    -0.78682659
 o      2.34616734    -1.29922859     0.10778118
 h      3.14412324    -1.02387987    -0.17623651
 c     -2.25331436    -0.68536628    -0.60473058
 h     -1.77334037    -1.25408227    -1.29947647
 h     -2.71104684    -1.37088087     0.12908138
 h     -3.17850031    -0.08737915    -0.90323872
 h     -0.93359117     1.29810642     1.70308329
          17

 c      1.30562259    -0.53605742    -0.07799711
 c      0.03947831    -0.82378446     0.39504231
 c     -1.23194868    -0.09429769     0.13402198
 c     -1.46033490     1.19362667     0.81150450
 c     -0.14700874     1.59093656    -0.29389793
 c      1.13002555     1.05767798    -0.45172865
 h      0.04058396    -2.03649755     0.93244463
 h     -2.33063269     1.77556690     0.40517657
 h     -0.47529620     2.56211850    -0.74981243
 h      1.67823778     1.80543090    -0.74384227
 o      2.34570582    -1.30472822     0.10658066
 h      3.09317587    -1.00838895    -0.14553371
 c     -2.26352074    -0.69599433    -0.60802883
 h     -1.76677276    -1.30365412    -1.32424384
 h     -2.73328585    -1.36820304     0.18624817
 h     -3.15285113    -0.09571035    -0.90838646
 h     -0.91336009     1.24261665     1.73444289
          17

 c      1.30377548    -0.52738513    -0.08689362
 c      0.04335988    -0.82043259     0.39595629
 c     -1.24410549    -0.09480665     0.14221293
 c     -1.44943623     1.19846552     0.79987389
 c     -0.14456892     1.59372089    -0.30927064
 c      1.13469858     1.06544017    -0.43358558
 h      0.07141231    -2.00238815     0.92800514
 h     -2.30564803     1.76000154     0.43670607
 h     -0.49880380     2.56503027    -0.71163347
 h      1.70532381     1.78915126    -0.72221198
 o      2.34044180    -1.31223517     0.10701348
 h      3.12142358    -0.95930307    -0.14302733
 c     -2.27536565    -0.70734446    -0.61136961
 h     -1.76335127    -1.36266317    -1.36155634
 h     -2.75052803    -1.36407328     0.23744413
 h     -3.11969664    -0.10410724    -0.91557289
 h     -0.89529597     1.19457365     1.77431331
          17

 c      1.29905365    -0.51570063    -0.09486243
 c      0.04833811    -0.82097097     0.39776317
 c     -1.25491647    -0.09350404     0.15191650
 c     -1.43592524     1.20126982     0.78713011
 c     -0.14189638     1.59617581    -0.32410664
 c      1.13451638     1.06912036    -0.41383168
 h      0.09579585    -1.93582545     0.90964481
 h     -2.28310704     1.74677256     0.47547792
 h     -0.51538764     2.56430595    -0.67276535
 h      1.77707063     1.80895726    -0.72256156
 o      2.33286151    -1.32066823     0.10808503
 h      3.18928783    -0.89180458    -0.15403498
 c     -2.28752835    -0.72066036    -0.61483132
 h     -1.77027366    -1.42036659    -1.39760513
 h     -2.76084140    -1.35565760     0.27690345
 h     -3.08755298    -0.10813680    -0.92741010
 h     -0.88546123     1.15473139     1.81004804
          17

 c      1.29172552    -0.50123683    -0.10172270
 c      0.05409268    -0.82476340     0.40025460
 c     -1.26426208    -0.09098108     0.16251188
 c     -1.41895869     1.20152972     0.77449646
 c     -0.13905687     1.59816129    -0.33797615
 c      1.13140681     1.07074389    -0.39363024
 h      0.11254398    -1.84406669     0.88044161
 h     -2.27158704     1.74196395     0.51727092
 h     -0.52499166     2.56385261    -0.63611785
 h      1.87196850     1.84051896    -0.73402003
 o      2.32589395    -1.32843292     0.10874933
 h      3.24919658    -0.82875370    -0.16307978
 c     -2.29885391    -0.73670005    -0.61825394
 h     -1.79124815    -1.46923283    -1.42312205
 h     -2.76393594    -1.34201672     0.30111834
 h     -3.06445407    -0.10335219    -0.94647379
 h     -0.88690815     1.12420194     1.83275235
          17

 c      1.28221737    -0.48435985    -0.10730692
 c      0.06020015    -0.83029576     0.40282671
 c     -1.27201870    -0.08792893     0.17333474
 c     -1.39838086     1.19912453     0.76273157
 c     -0.13612382     1.59957571    -0.35052475
 c      1.12752436     1.07212732    -0.37412409
 h      0.12122908    -1.74462771     0.84839587
 h     -2.27492947     1.74838570     0.55974135
 h     -0.52797540     2.56746889    -0.60411536
 h      1.96644045     1.86192563    -0.74573274
 o      2.32073760    -1.33452736     0.10852259
 h      3.27992183    -0.78265109    -0.16374660
 c     -2.30872703    -0.75551729    -0.62144921
 h     -1.82693306    -1.50516491    -1.43310359
 h     -2.76096762    -1.32376393     0.30884343
 h     -3.05364945    -0.08850749    -0.97356537
 h     -0.89965474     1.10387051     1.83787504
          17

 c      1.27104546    -0.46556074    -0.11145440
 c      0.06611081    -0.83455281     0.40413146
 c     -1.27806068    -0.08511988     0.18370183
 c     -1.37497055     1.19454563     0.75215280
 c     -0.13319301     1.60044334    -0.36149959
 c      1.12432054     1.07411980    -0.35605426
 h      0.12311662    -1.67251213     0.83031729
 h     -2.28863852     1.76339908     0.60260738
 h     -0.52459582     2.57753987    -0.57831168
 h      2.04548333     1.86287333    -0.75134755
 o      2.31762977    -1.33835259     0.10720945
 h      3.27489707    -0.75894860    -0.15422910
 c     -2.31716898    -0.77638711    -0.62441520
 h     -1.87572656    -1.52696693    -1.42588389
 h     -2.75441796    -1.30289443     0.30126964
 h     -3.05204665    -0.06746362    -1.00654535
 h     -0.92133623     1.09412511     1.82469049
          17

 c      1.25876235    -0.44542772    -0.11402092
 c      0.07120702    -0.83403915     0.40249720
 c     -1.28228020    -0.08335551     0.19292840
 c     -1.35014043     1.18873107     0.74278529
 c     -0.13039297     1.60097637    -0.37074901
 c      1.12265012     1.07697997    -0.33986531
 h      0.12077634    -1.66824471     0.84685829
 h     -2.30285112     1.78085987     0.64572403
 h     -0.51465819     2.59413475    -0.55933221
 h      2.10107670     1.84046159    -0.74778811
 o      2.31639822    -1.33952939     0.10474621
 h      3.23406615    -0.75953731    -0.13463579
 c     -2.32456007    -0.79799018    -0.62731958
 h     -1.93408487    -1.53632187    -1.40297813
 h     -2.74809172    -1.28268594     0.28238389
 h     -3.05328234    -0.04728403    -1.04119403
 h     -0.94766909     1.09476175     1.79621794
          17

 c      1.24595224    -0.42459606    -0.11490781
 c      0.07506128    -0.82900269     0.39811196
 c     -1.28461244    -0.08338119     0.20035808
 c     -1.32541146     1.18272126     0.73439396
 c     -0.12786240     1.60156014    -0.37819745
 c      1.12299786     1.08072502    -0.32583667
 h      0.11473023    -1.72841121     0.89690726
 h     -2.30809269     1.79472021     0.68777137
 h     -0.49759242     2.61512780    -0.54711021
 h      2.12923586     1.79537796    -0.73375697
 o      2.31656499    -1.33790281     0.10117833
 h      3.16267458    -0.78311045    -0.10648294
 c     -2.33132420    -0.81867724    -0.63029967
 h     -1.99648229    -1.53850585    -1.36980960
 h     -2.74699479    -1.26735967     0.25905853
 h     -3.05161695    -0.03477459    -1.07307225
 h     -0.97274186     1.10494768     1.75970336
          17

 c      1.23322176    -0.40371032    -0.11406791
 c      0.07733407    -0.82296947     0.39299728
 c     -1.28503931    -0.08582976     0.20543230
 c     -1.30208208     1.17741312     0.72642055
 c     -0.12569529     1.60265826    -0.38381352
 c      1.12557205     1.08526901    -0.31413985
 h      0.10435910    -1.81135070     0.95787441
 h     -2.29841103     1.80098670     0.72643136
 h     -0.47287497     2.63721782    -0.54120253
 h      2.12864995     1.73037385    -0.70909172
 o      2.31705396    -1.33376038     0.09672207
 h      3.07602929    -0.82183756    -0.07366395
 c     -2.33781823    -0.83665582    -0.63320561
 h     -2.05564910    -1.54318740    -1.33640475
 h     -2.75654036    -1.26105813     0.23979750
 h     -3.04365730    -0.03443211    -1.09878624
 h     -0.98961137     1.12329782     1.72657983
          17

 c      1.22113900    -0.38341046    -0.11147547
 c      0.07760607    -0.81867302     0.38882155
 c     -1.28358832    -0.09119879     0.20777915
 c     -1.28105004     1.17342598     0.71814017
 c     -0.12387979     1.60469791    -0.38758579
 c      1.13024934     1.09040840    -0.30482906
 h      0.09032921    -1.88499707     1.01117023
 h     -2.27181318     1.79801845     0.75901363
 h     -0.44045753     2.65717188    -0.54102133
 h      2.10113885     1.65035086    -0.67492738
 o      2.31549854    -1.32833022     0.09187860
 h      3.01032329    -0.85347103    -0.04431180
 c     -2.34431566    -0.85032777    -0.63547083
 h     -2.10429061    -1.56266703    -1.31514535
 h     -2.78068582    -1.26603571     0.23124648
 h     -3.02846958    -0.04790891    -1.11646054
 h     -0.99186390     1.14821049     1.70935326
          17

 c      1.21017245    -0.36430118    -0.10710187
 c      0.07550447    -0.81740744     0.38642772
 c     -1.28034816    -0.09981062     0.20727189
 c     -1.26264441     1.17103176     0.70920173
 c     -0.12226014     1.60799528    -0.38951597
 c      1.13633219     1.09569070    -0.29775623
 h      0.07391845    -1.93424301     1.04741628
 h     -2.22990027     1.78634456     0.78297271
 h     -0.40098372     2.67274124    -0.54594955
 h      2.05443785     1.56371345    -0.63473660
 o      2.30865603    -1.32357730     0.08723493
 h      3.01585047    -0.84481247    -0.02763333
 c     -2.35090694    -0.85905556    -0.63643722
 h     -2.13845955    -1.60440730    -1.31293748
 h     -2.81981103    -1.28114673     0.23427475
 h     -3.00736074    -0.07394138    -1.12592628
 h     -0.97597976     1.17819349     1.71428243
          17

 c      1.20064014    -0.34692336    -0.10089485
 c      0.07081380    -0.81964927     0.38613682
 c     -1.27548159    -0.11177176     0.20404071
 c     -1.24653622     1.17015737     0.70001813
 c     -0.12053297     1.61273311    -0.38962418
 c      1.14208724     1.10022730    -0.29241106
 h      0.05632422    -1.95333917     1.06261273
 h     -2.17772460     1.76864711     0.79636172
 h     -0.35577631     2.68311666    -0.55537106
 h      2.00771518     1.48432212    -0.59621679
 o      2.29692499    -1.31915371     0.08261448
 h      3.08541306    -0.80049481    -0.02044796
 c     -2.35741200    -0.86377831    -0.63584663
 h     -2.15906078    -1.66371560    -1.32487108
 h     -2.87028261    -1.30219000     0.24372362
 h     -2.98384159    -0.10821328    -1.12898784
 h     -0.94260417     1.21153006     1.73623347
          17

 c      1.19266170    -0.33176682    -0.09276132
 c      0.06352790    -0.82547320     0.38797780
 c     -1.26922608    -0.12694992     0.19843156
 c     -1.23183108     1.17041295     0.69140770
 c     -0.11829682     1.61896828    -0.38795444
 c      1.14463288     1.10279059    -0.28789908
 h      0.03851191    -1.94099379     1.05535290
 h     -2.12388708     1.74991240     0.79832028
 h     -0.30666098     2.68897688    -0.56866635
 h      1.99356882     1.43005926    -0.57148115
 o      2.28354373    -1.31296084     0.07752616
 h      3.16706974    -0.75381230    -0.01443383
 c     -2.36346013    -0.86653425    -0.63369300
 h     -2.16935573    -1.72758364    -1.33923583
 h     -2.92618194    -1.32383726     0.25205232
 h     -2.96350264    -0.14346958    -1.12965078
 h     -0.89544391     1.24580738     1.76274197
          17

 c      1.18615288    -0.31929942    -0.08256775
 c      0.05385903    -0.83470101     0.39177741
 c     -1.26188610    -0.14498448     0.19093115
 c     -1.21730583     1.17112944     0.68397648
 c     -0.11516688     1.62666707    -0.38457802
 c      1.14201021     1.10280079    -0.28365911
 h      0.02123132    -1.89893379     1.02591859
 h     -2.07978067     1.73702242     0.78937008
 h     -0.25568249     2.69217916    -0.58518649
 h      2.03475578     1.41082860    -0.56844333
 o      2.27052810    -1.30382233     0.07179521
 h      3.22839757    -0.72366729    -0.00624898
 c     -2.36863150    -0.86945546    -0.62985932
 h     -2.17237234    -1.78343338    -1.34582545
 h     -2.98149349    -1.34142884     0.25293638
 h     -2.95283581    -0.17101409    -1.13345697
 h     -0.83935677     1.27824958     1.78158102
          17

 c      1.18089224    -0.30994327    -0.07016128
 c      0.04219483    -0.84682115     0.39713195
 c     -1.25381593    -0.16535047     0.18209644
 c     -1.20183520     1.17156810     0.67788597
 c     -0.11087564     1.63577066    -0.37959413
 c      1.13585750     1.10108118    -0.28026009
 h      0.00501507    -1.83321876     0.97689801
 h     -2.05583129     1.73634397     0.77097989
 h     -0.20477762     2.69513446    -0.60420159
 h      2.11322808     1.41921351    -0.58127213
 o      2.25868387    -1.29136907     0.06543588
 h      3.25612709    -0.71613840     0.00446003
 c     -2.37268291    -0.87405106    -0.62419742
 h     -2.17022405    -1.82295163    -1.33875367
 h     -3.03142305    -1.35178150     0.24271978
 h     -2.95608528    -0.18458460    -1.14487952
 h     -0.77919716     1.30637087     1.78441945
          17

 c      1.17663152    -0.30398610    -0.05539964
 c      0.02902538    -0.86061241     0.40321993
 c     -1.24538906    -0.18746321     0.17250685
 c     -1.18497401     1.17133256     0.67294311
 c     -0.10525069     1.64626624    -0.37312078
 c      1.12928952     1.09882313    -0.27862908
 h     -0.00995684    -1.75897897     0.91563794
 h     -2.05501112     1.74943101     0.74450043
 h     -0.15552237     2.69997670    -0.62484814
 h      2.19460718     1.44232217    -0.59948500
 o      2.24824261    -1.27559088     0.05853047
 h      3.24587226    -0.73165593     0.01697874
 c     -2.37579350    -0.88087036    -0.61683515
 h     -2.16426140    -1.84201416    -1.31581524
 h     -3.07289624    -1.35328746     0.22040503
 h     -2.97189448    -0.18431554    -1.16405346
 h     -0.71935940     1.32831081     1.76701609
          17

 c      1.17318175    -0.30149218    -0.03818718
 c      0.01487525    -0.87350732     0.40850396
 c     -1.23696254    -0.21076416     0.16272446
 c     -1.16717223     1.17057815     0.66868545
 c     -0.09816139     1.65823136    -0.36528038
 c      1.12448474     1.09679609    -0.27931841
 h     -0.02421653    -1.70815554     0.85801534
 h     -2.07028084     1.77126460     0.71090144
 h     -0.10907700     2.70781668    -0.64610336
 h      2.25593257     1.47086821    -0.61651306
 o      2.23909525    -1.25668680     0.05119443
 h      3.19837072    -0.76754412     0.03009737
 c     -2.37851228    -0.88962429    -0.60822256
 h     -2.15525900    -1.83995873    -1.27756689
 h     -3.10474951    -1.34578447     0.18725454
 h     -2.99372538    -0.17613110    -1.18662829
 h     -0.66352077     1.34291576     1.72864948
          17

 c      1.17045162    -0.30225036    -0.01853482
 c      0.00024588    -0.88205077     0.41112373
 c     -1.22886929    -0.23471309     0.15324266
 c     -1.14935571     1.16975636     0.66437667
 c     -0.08951989     1.67180870    -0.35620016
 c      1.12259214     1.09533481    -0.28250207
 h     -0.03892643    -1.72420295     0.82418019
 h     -2.08969829     1.79365296     0.67162044
 h     -0.06636549     2.71843925    -0.66682361
 h      2.28641976     1.49914369    -0.62946157
 o      2.23067884    -1.23513133     0.04357157
 h      3.12157750    -0.81726473     0.04229243
 c     -2.38142657    -0.89954504    -0.59887917
 h     -2.14340397    -1.81958793    -1.22713858
 h     -3.12789925    -1.33044900     0.14655938
 h     -3.01359723    -0.16744536    -1.20688799
 h     -0.61427532     1.34979782     1.67202974
          17

 c      1.16844443    -0.30576659     0.00337971
 c     -0.01452764    -0.88590804     0.41101469
 c     -1.22146704    -0.25869990     0.14444544
 c     -1.13246524     1.16925102     0.65901758
 c     -0.07928159     1.68711982    -0.34603851
 c      1.12415430     1.09449276    -0.28811577
 h     -0.05378093    -1.81488257     0.81388840
 h     -2.10263104     1.80943956     0.62899512
 h     -0.02828852     2.73061641    -0.68578572
 h      2.28211292     1.52348386    -0.63727341
 o      2.22144116    -1.21191876     0.03581647
 h      3.03971434    -0.86691974     0.05217355
 c     -2.38489876    -0.90956450    -0.58915293
 h     -2.12798687    -1.78807197    -1.17066939
 h     -3.14553790    -1.30974051     0.10359911
 h     -3.02505369    -0.16395471    -1.22047280
 h     -0.57249897     1.34944518     1.60370564
          17

 c      1.16719603    -0.31131071     0.02721186
 c     -0.02923217    -0.88890360     0.40991973
 c     -1.21518544    -0.28201333     0.13660600
 c     -1.11731859     1.16921564     0.65139100
 c     -0.06742112     1.70417776    -0.33499894
 c      1.12931358     1.09416629    -0.29593658
 h     -0.06668098    -1.93969939     0.80648078
 h     -2.10226379     1.81419436     0.58589693
 h      0.00425303     2.74282519    -0.70177958
 h      2.24297388     1.54144752    -0.63983029
 o      2.20825445    -1.18870072     0.02801367
 h      3.00310903    -0.89343313     0.05982601
 c     -2.38902070    -0.91832258    -0.57911321
 h     -2.10692575    -1.75771479    -1.11747995
 h     -3.16302758    -1.28718951     0.06523177
 h     -3.02406113    -0.16878235    -1.22527612
 h     -0.53660890     1.34329436     1.53424619
          17

 c      1.16665345    -0.31797365     0.05250177
 c     -0.04355166    -0.89461782     0.40912841
 c     -1.21048533    -0.30391110     0.12990353
 c     -1.10457636     1.16959256     0.64022596
 c     -0.05391406     1.72282735    -0.32331341
 c      1.13778009     1.09415024    -0.30558846
 h     -0.07622250    -2.06083115     0.78746939
 h     -2.08568626     1.80619674     0.54518011
 h      0.03046831     2.75394529    -0.71382247
 h      2.17275477     1.55182693    -0.63794387
 o      2.18917637    -1.16654874     0.02016175
 h      3.04526276    -0.88487364     0.06690938
 c     -2.39371498    -0.92443726    -0.56861140
 h     -2.07710966    -1.74328812    -1.07783991
 h     -3.18652435    -1.26662347     0.03829050
 h     -3.00891868    -0.18262113    -1.22139412
 h     -0.50273777     1.33344058     1.47664390
          17

 c      1.16655115    -0.32468408     0.07872926
 c     -0.05709027    -0.90499241     0.40914724
 c     -1.20776505    -0.32369900     0.12443868
 c     -1.09452475     1.17021031     0.62461536
 c     -0.03873210     1.74271762    -0.31121228
 c      1.14860416     1.09410020    -0.31648413
 h     -0.08201716    -2.15855708     0.75216710
 h     -2.05368960     1.78617216     0.50924311
 h      0.04980694     2.76369691    -0.72136603
 h      2.08145809     1.55577593    -0.63417884
 o      2.16729976    -1.14492659     0.01243562
 h      3.12296674    -0.85758762     0.07218640
 c     -2.39879390    -0.92735514    -0.55755638
 h     -2.03729719    -1.75315740    -1.05704637
 h     -3.21978608    -1.25078370     0.02687283
 h     -2.98013771    -0.20381979    -1.21100032
 h     -0.46744316     1.32168764     1.44147297
          17

 c      1.16636194    -0.33028519     0.10536251
 c     -0.06944626    -0.92087369     0.41009340
 c     -1.20727845    -0.34078791     0.12025515
 c     -1.08669742     1.17083757     0.60448338
 c     -0.02185966     1.76331486    -0.29888884
 c      1.15981650     1.09333094    -0.32769872
 h     -0.08416121    -2.22421681     0.70067634
 h     -2.01115605     1.75741334     0.47964569
 h      0.06206988     2.77275971    -0.72437031
 h      1.98998764     1.55960259    -0.63464123
 o      2.14623049    -1.12352713     0.00506350
 h      3.18807583    -0.82664000     0.07318376
 c     -2.40391422    -0.92801464    -0.54607029
 h     -1.99166969    -1.78235331    -1.05151326
 h     -3.26123127    -1.24027963     0.03051935
 h     -2.94053608    -0.22825704    -1.19842407
 h     -0.43197138     1.30854759     1.43125163
          17

 c      1.16534364    -0.33366623     0.13190289
 c     -0.08028608    -0.94248721     0.41191060
 c     -1.20906349    -0.35474949     0.11737144
 c     -1.07976623     1.17110470     0.58059290
 c     -0.00334553     1.78396846    -0.28647185
 c      1.16846321     1.09063023    -0.33791053
 h     -0.08293998    -2.25422128     0.63497374
 h     -1.96778010     1.72615803     0.45675756
 h      0.06747821     2.78255838    -0.72324590
 h      1.93065674     1.57707194    -0.65006378
 o      2.12807107    -1.10267536    -0.00184229
 h      3.21849851    -0.79817693     0.06863854
 c     -2.40866191    -0.92831052    -0.53420295
 h     -1.94842461    -1.81815387    -1.05286610
 h     -3.30449071    -1.23383961     0.04510863
 h     -2.89509206    -0.24956826    -1.19010666
 h     -0.40300898     1.29347879     1.44012506
          17

 c      1.16264832    -0.33393233     0.15792607
 c     -0.08942405    -0.96961767     0.41442600
 c     -1.21288699    -0.36535797     0.11582097
 c     -1.07195069     1.17043494     0.55410088
 c      0.01663205     1.80402470    -0.27403025
 c      1.17250272     1.08509432    -0.34602018
 h     -0.07871428    -2.24774249     0.55792607
 h     -1.93725364     1.70103145     0.43974013
 h      0.06665584     2.79472643    -0.71865834
 h      1.92591775     1.61950385    -0.68894594
 o      2.11402338    -1.08292683    -0.00827227
 h      3.20701614    -0.77421463     0.05819956
 c     -2.41274346    -0.93007946    -0.52175477
 h     -1.91537236    -1.84920130    -1.05366511
 h     -3.34181629    -1.22937794     0.06529655
 h     -2.84958255    -0.26084728    -1.19326566
 h     -0.38874907     1.27595857     1.45882652
          17

 c      1.15748563    -0.33059130     0.18309628
 c     -0.09686747    -1.00157312     0.41734657
 c     -1.21823313    -0.37260933     0.11568363
 c     -1.06182176     1.16828768     0.52612251
 c      0.03775607     1.82295190    -0.26161462
 c      1.17301356     1.07770260    -0.35218699
 h     -0.07186003    -2.20711916     0.47312119
 h     -1.93152934     1.68947474     0.42739284
 h      0.06051547     2.81039794    -0.71122221
 h      1.96283537     1.67695590    -0.74560614
 o      2.10474660    -1.06479074    -0.01427538
 h      3.15342795    -0.75513858     0.04196610
 c     -2.41615344    -0.93443281    -0.50858373
 h     -1.89771414    -1.86877642    -1.04923268
 h     -3.36699100    -1.22488544     0.08633097
 h     -2.80778399    -0.25845095    -1.21220089
 h     -0.39515156     1.25598087     1.47901479
          17

 c      1.14932286    -0.32366847     0.20712034
 c     -0.10280748    -1.03691987     0.42026969
 c     -1.22436184    -0.37671965     0.11708451
 c     -1.04917647     1.16463120     0.49751551
 c      0.05964061     1.84041812    -0.24931011
 c      1.17236494     1.07041634    -0.35728755
 h     -0.06262771    -2.14108470     0.38471417
 h     -1.95159508     1.69227472     0.41931804
 h      0.05016876     2.82963239    -0.70120271
 h      2.01417716     1.72841010    -0.80644686
 o      2.10025249    -1.04861250    -0.01991370
 h      3.06401073    -0.73983795     0.02037340
 c     -2.41920278    -0.94150636    -0.49501148
 h     -1.89800373    -1.87430150    -1.03721398
 h     -3.37649777    -1.21887658     0.10480646
 h     -2.76977006    -0.24514651    -1.24461362
 h     -0.42475050     1.23389965     1.49477514
          17

 c      1.13802993    -0.31371506     0.22967731
 c     -0.10758785    -1.07296376     0.42281917
 c     -1.23043709    -0.37810068     0.12015286
 c     -1.03511701     1.16000830     0.46891573
 c      0.08188266     1.85630243    -0.23725651
 c      1.17220694     1.06466127    -0.36196130
 h     -0.05069300    -2.07129781     0.29602372
 h     -1.98611916     1.70312113     0.41553206
 h      0.03693202     2.85125352    -0.68838994
 h      2.06151762     1.75917826    -0.86098831
 o      2.09939913    -1.03466995    -0.02522360
 h      2.95827417    -0.72335763    -0.00574183
 c     -2.42228946    -0.95066425    -0.48179534
 h     -1.91656827    -1.86643196    -1.01699295
 h     -3.36974204    -1.21055885     0.11891855
 h     -2.73361021    -0.22848575    -1.28259081
 h     -0.47697432     1.21019604     1.50259857
          17

 c      1.12389638    -0.30168581     0.25038603
 c     -0.11169850    -1.10557117     0.42502980
 c     -1.23568648    -0.37731028     0.12495654
 c     -1.02124539     1.15510902     0.44085941
 c      0.10406863     1.87064990    -0.22562167
 c      1.17339760     1.06115957    -0.36647819
 h     -0.03428414    -2.03548267     0.20537345
 h     -2.02017584     1.71394758     0.41515235
 h      0.02233754     2.87319424    -0.67223673
 h      2.09588379     1.76253452    -0.90338406
 o      2.09915299    -1.02358514    -0.03016469
 h      2.88099637    -0.69105035    -0.03565403
 c     -2.42563371    -0.96088159    -0.46974757
 h     -1.95156552    -1.84889085    -0.98962885
 h     -3.34914329    -1.19985844     0.12864822
 h     -2.69798942    -0.21636127    -1.31709666
 h     -0.54884314     1.18541061     1.50115104
          17

 c      1.10753554    -0.28867792     0.26883000
 c     -0.11566318    -1.13148778     0.42743556
 c     -1.23953163    -0.37497547     0.13143575
 c     -1.00898868     1.15045493     0.41379863
 c      0.12578026     1.88359092    -0.21455668
 c      1.17634932     1.06020083    -0.37089066
 h     -0.01091056    -2.06166011     0.10563793
 h     -2.04239584     1.71894627     0.41612742
 h      0.00807134     2.89317520    -0.65217766
 h      2.11348741     1.73648295    -0.93070269
 o      2.09607537    -1.01624361    -0.03450002
 h      2.88053759    -0.62208860    -0.07098788
 c     -2.42920593    -0.97092724    -0.45942670
 h     -1.99867478    -1.82905333    -0.95828424
 h     -3.32026916    -1.18733413     0.13599296
 h     -2.66310043    -0.21427681    -1.34122016
 h     -0.63569050     1.16019068     1.49123686
          17

 c      1.08975834    -0.27568716     0.28460217
 c     -0.11965746    -1.15155753     0.42987956
 c     -1.24163071    -0.37172939     0.13936995
 c     -0.99938219     1.14635868     0.38805398
 c      0.14661147     1.89526186    -0.20415647
 c      1.18119873     1.06182165    -0.37513533
 h      0.01816117    -2.13129595    -0.00111143
 h     -2.04658699     1.71528737     0.41571753
 h     -0.00417810     2.90941154    -0.62794621
 h      2.11334772     1.68170953    -0.94177010
 o      2.09134129    -1.01169702    -0.03799143
 h      2.93140562    -0.52507574    -0.11318749
 c     -2.43280055    -0.97938754    -0.45103273
 h     -2.05111386    -1.81832610    -0.92850898
 h     -3.29146780    -1.17391423     0.14494786
 h     -2.63028882    -0.22492615    -1.35104190
 h     -0.73194310     1.13534499     1.47566955
          17

 c      1.07146659    -0.26356870     0.29731733
 c     -0.12350535    -1.16828501     0.43135944
 c     -1.24183276    -0.36820604     0.14840258
 c     -0.99303518     1.14296872     0.36380449
 c      0.16617899     1.90575075    -0.19442593
 c      1.18783002     1.06581885    -0.37903851
 h      0.04816159    -2.20794085    -0.10186888
 h     -2.03109098     1.70260739     0.41092783
 h     -0.01291658     2.92112201    -0.59975281
 h      2.09692362     1.60110392    -0.93705178
 o      2.08777089    -1.00786585    -0.04069898
 h      2.98203491    -0.42734133    -0.15888967
 c     -2.43611530    -0.98489873    -0.44447029
 h     -2.10144602    -1.82959266    -0.90664889
 h     -3.27188995    -1.16035980     0.16044819
 h     -2.60153818    -0.24853299    -1.34549961
 h     -0.83198037     1.11181149     1.45855511
          17

 c      1.05352936    -0.25305336     0.30663230
 c     -0.12698811    -1.18312717     0.43105153
 c     -1.24011501    -0.36503021     0.15810375
 c     -0.99009657     1.14028878     0.34116494
 c      0.18413737     1.91507181    -0.18526973
 c      1.19576289     1.07166591    -0.38222703
 h      0.07487445    -2.26867594    -0.18524791
 h     -1.99829276     1.68265711     0.39878058
 h     -0.01703158     2.92875608    -0.56831725
 h      2.06956752     1.50040891    -0.91965193
 o      2.08655888    -1.00332107    -0.04274836
 h      3.00708835    -0.34657527    -0.20379759
 c     -2.43880164    -0.98686805    -0.43953397
 h     -2.14553173    -1.86937553    -0.89525479
 h     -3.26750546    -1.14657773     0.18572519
 h     -2.57914549    -0.28296827    -1.32640666
 h     -0.93093802     1.09054738     1.44376854
          17

 c      1.03668471    -0.24473439     0.31228073
 c     -0.12992695    -1.19652774     0.42857082
 c     -1.23654732    -0.36276561     0.16803552
 c     -0.99020713     1.13814559     0.32029842
 c      0.20020822     1.92317136    -0.17652118
 c      1.20387862     1.07844246    -0.38394807
 h      0.09569075    -2.30354107    -0.24486190
 h     -1.95489769     1.65942611     0.37658189
 h     -0.01592082     2.93392426    -0.53477525
 h      2.04375310     1.38909726    -0.89741302
 o      2.08786405    -0.99726950    -0.04422792
 h      2.99873204    -0.29130717    -0.24463147
 c     -2.44062372    -0.98609479    -0.43592197
 h     -2.18433948    -1.93130881    -0.89000649
 h     -3.27772381    -1.13138719     0.21961947
 h     -2.56552405    -0.32348169    -1.29901183
 h     -1.02500842     1.07243304     1.43328967
          17

 c      1.02149503    -0.23907041     0.31410298
 c     -0.13215207    -1.20846604     0.42381422
 c     -1.23128706    -0.36185429     0.17779000
 c     -0.99247885     1.13613384     0.30145286
 c      0.21420160     1.92996643    -0.16799254
 c      1.21031767     1.08501339    -0.38300497
 h      0.10908954    -2.30914720    -0.27766597
 h     -1.91244896     1.63941309     0.34221232
 h     -0.00950591     2.93901060    -0.50047073
 h      2.04039910     1.27859068    -0.88377401
 o      2.09147262    -0.98927667    -0.04520581
 h      2.95636766    -0.26550472    -0.27900271
 c     -2.44164675    -0.98438204    -0.43292805
 h     -2.22085156    -2.00062617    -0.88317848
 h     -3.29628999    -1.11314501     0.25679611
 h     -2.56301372    -0.36257213    -1.27256541
 h     -1.11129801     1.05825161     1.42665303
          17

 c      1.00834324    -0.23641759     0.31206688
 c     -0.13348169    -1.21875299     0.41682973
 c     -1.22458939    -0.36257864     0.18698927
 c     -0.99566551     1.13365928     0.28492797
 c      0.22598585     1.93541761    -0.15951470
 c      1.21362349     1.09064600    -0.37845999
 h      0.11416448    -2.28532066    -0.28251898
 h     -1.88578863     1.63077319     0.29416084
 h      0.00191350     2.94645926    -0.46666714
 h      2.07602132     1.17537872    -0.88982902
 o      2.09699814    -0.97916979    -0.04573166
 h      2.88331082    -0.27015310    -0.30532417
 c     -2.44216181    -0.98361013    -0.42939684
 h     -2.25695920    -2.06303166    -0.86855669
 h     -3.31534666    -1.09063676     0.29066093
 h     -2.57354257    -0.39147439    -1.25878560
 h     -1.18763940     1.04875225     1.42167110
          17

 c      0.99746185    -0.23704594     0.30626250
 c     -0.13373162    -1.22709678     0.40778829
 c     -1.21680748    -0.36505429     0.19526599
 c     -0.99879816     1.13025956     0.27104645
 c      0.23541621     1.93960969    -0.15094996
 c      1.21461854     1.09514219    -0.37074623
 h      0.11054159    -2.23444089    -0.25990174
 h     -1.88591079     1.63934087     0.23118847
 h      0.01791699     2.95789297    -0.43425867
 h      2.14138432     1.07981379    -0.91156912
 o      2.10377671    -0.96715280    -0.04577094
 h      2.78819752    -0.30154412    -0.32366064
 c     -2.44251139    -0.98499126    -0.42432439
 h     -2.29299166    -2.10873473    -0.84292667
 h     -3.32864098    -1.06349053     0.31600441
 h     -2.59783617    -0.40465775    -1.26574940
 h     -1.25260196     1.04476300     1.41551639
          17

 c      0.98897872    -0.24110229     0.29686458
 c     -0.13276452    -1.23296950     0.39707399
 c     -1.20836893    -0.36924779     0.20225448
 c     -1.00198023     1.12606354     0.26006421
 c      0.24233120     1.94276364    -0.14219884
 c      1.21555217     1.09814432    -0.36114052
 h      0.09881878    -2.16308367    -0.21301815
 h     -1.91071166     1.66324219     0.15281574
 h      0.03816270     2.97344198    -0.40359440
 h      2.21135733     0.99460420    -0.93592792
 o      2.11047068    -0.95423885    -0.04498421
 h      2.69110302    -0.34446100    -0.33917769
 c     -2.44305423    -0.98870589    -0.41757117
 h     -2.32830014    -2.13250835    -0.80546867
 h     -3.33260545    -1.03208389     0.33004673
 h     -2.63427385    -0.40415736    -1.29106331
 h     -1.30553156     1.04724942     1.40551512
          17

 c      0.98296339    -0.24856043     0.28409501
 c     -0.13061659    -1.23521674     0.38553315
 c     -1.19973651    -0.37501176     0.20759919
 c     -1.00626469     1.12177531     0.25198742
 c      0.24663455     1.94515184    -0.13321072
 c      1.21815803     1.09910098    -0.35066818
 h      0.08178501    -2.08670989    -0.15078914
 h     -1.94642798     1.69336460     0.06102523
 h      0.06239604     2.99166630    -0.37451940
 h      2.26658726     0.92564509    -0.95311565
 o      2.11465414    -0.94284658    -0.04230174
 h      2.62998480    -0.36249537    -0.36898173
 c     -2.44415957    -0.99413628    -0.40979662
 h     -2.36175180    -2.13295712    -0.75702176
 h     -3.32633221    -0.99722157     0.33246800
 h     -2.67871291    -0.39775452    -1.32355289
 h     -1.34645425     1.05725194     1.38967908
          17

 c      0.97949531    -0.25919602     0.26819689
 c     -0.12768285    -1.23150295     0.37477581
 c     -1.19137483    -0.38212144     0.21096891
 c     -1.01277158     1.11819733     0.24651880
 c      0.24838906     1.94698309    -0.12399301
 c      1.22314703     1.09763941    -0.33988679
 h      0.06612185    -2.03636032    -0.09146544
 h     -1.97792443     1.71935837    -0.03953895
 h      0.09030106     3.01009293    -0.34657365
 h      2.29757815     0.87866333    -0.95871563
 o      2.11465998    -0.93506522    -0.03655702
 h      2.63152806    -0.32591643    -0.43189975
 c     -2.44610197    -1.00034605    -0.40182604
 h     -2.39202033    -2.11246845    -0.69978043
 h     -3.31138656    -0.95976543     0.32518962
 h     -2.72584890    -0.39358514    -1.35104337
 h     -1.37596854     1.07577469     1.36712111
          17

 c      0.97874867    -0.27258061     0.24940162
 c     -0.12453924    -1.21905828     0.36656779
 c     -1.18375697    -0.39026922     0.21207424
 c     -1.02215530     1.11591223     0.24314916
 c      0.24787147     1.94831929    -0.11461080
 c      1.23038237     1.09375879    -0.32903627
 h      0.06007010    -2.05033111    -0.05535265
 h     -1.99481271     1.73366913    -0.14316573
 h      0.12132285     3.02604264    -0.31922082
 h      2.30088977     0.85839407    -0.95181072
 o      2.11233091    -0.92927962    -0.02875250
 h      2.66794789    -0.26630993    -0.51196971
 c     -2.44894287    -1.00626983    -0.39424423
 h     -2.41781687    -2.07814827    -0.63725873
 h     -3.29166441    -0.92027897     0.31218116
 h     -2.77069508    -0.39724248    -1.36513880
 h     -1.39526521     1.10368081     1.33840114
          17

 c      0.98097434    -0.28807806     0.22792835
 c     -0.12099055    -1.19855482     0.36072153
 c     -1.17743831    -0.39897893     0.21069070
 c     -1.03455989     1.11524854     0.24121042
 c      0.24554734     1.94903178    -0.10515978
 c      1.23916311     1.08779895    -0.31817007
 h      0.06282490    -2.12930608    -0.03949616
 h     -1.99181455     1.73209036    -0.24441462
 h      0.15459531     3.03736594    -0.29202497
 h      2.27683029     0.86765851    -0.93315618
 o      2.10976581    -0.92361553    -0.02047388
 h      2.70838419    -0.22055384    -0.58406238
 c     -2.45249749    -1.01065424    -0.38733158
 h     -2.43818364    -2.04295890    -0.57400253
 h     -3.27287281    -0.87874944     0.29901344
 h     -2.80926581    -0.41160271    -1.36186016
 h     -1.40632918     1.14153095     1.30585720
          17

 c      0.98633330    -0.30484837     0.20403181
 c     -0.11616521    -1.17437628     0.35564896
 c     -1.17307397    -0.40757898     0.20668207
 c     -1.04972276     1.11633653     0.23988071
 c      0.24198292     1.94880144    -0.09573094
 c      1.24845162     1.08032083    -0.30721114
 h      0.06598345    -2.23302620    -0.02408855
 h     -1.96744259     1.71305605    -0.33863756
 h      0.18900206     3.04288595    -0.26474741
 h      2.22928451     0.90613073    -0.90433743
 o      2.10807557    -0.91752702    -0.01263092
 h      2.73914374    -0.20362539    -0.63503439
 c     -2.45642187    -1.01216059    -0.38112409
 h     -2.45287315    -2.02396039    -0.51430070
 h     -3.26095380    -0.83461324     0.29158063
 h     -2.83876473    -0.43732798    -1.34098570
 h     -1.41216328     1.18944309     1.27375099
          17

 c      0.99470094    -0.32187212     0.17803433
 c     -0.10947536    -1.15054898     0.35043393
 c     -1.17129975    -0.41530598     0.20002559
 c     -1.06707660     1.11914069     0.23825037
 c      0.23774060     1.94716192    -0.08638350
 c      1.25689223     1.07200755    -0.29589074
 h      0.06416721    -2.32645394     0.00274941
 h     -1.92305139     1.67703494    -0.42220988
 h      0.22331821     3.04251360    -0.23735510
 h      2.16746356     0.97013470    -0.86886158
 o      2.10801432    -0.91113862    -0.00574313
 h      2.75477252    -0.21883251    -0.65953699
 c     -2.46040490    -1.01004361    -0.37544026
 h     -2.46257003    -2.03344677    -0.46004761
 h     -3.25945595    -0.78739535     0.29393213
 h     -2.85780119    -0.47303263    -1.30577803
 h     -1.41665329     1.24708815     1.24758522
          17

 c      1.00560417    -0.33799990     0.15030859
 c     -0.10080920    -1.12956066     0.34490368
 c     -1.17256164    -0.42144449     0.19083202
 c     -1.08585737     1.12346635     0.23555371
 c      0.23329598     1.94358048    -0.07713221
 c      1.26258798     1.06356730    -0.28355697
 h      0.05602336    -2.39143761     0.04381687
 h     -1.86255671     1.62636638    -0.49299361
 h      0.25635975     3.03708212    -0.20995898
 h      2.10940222     1.05366044    -0.83503810
 o      2.11032308    -0.90485576    -0.00016874
 h      2.75290952    -0.26472882    -0.65567262
 c     -2.46432496    -1.00496264    -0.36973787
 h     -2.46861287    -2.06852625    -0.41031726
 h     -3.26755340    -0.73770665     0.30653990
 h     -2.86693168    -0.51504386    -1.26345301
 h     -1.42370923     1.31369520     1.23181788
          17

 c      1.01830936    -0.35206571     0.12123656
 c     -0.09044035    -1.11276909     0.33917186
 c     -1.17697273    -0.42545053     0.17934902
 c     -1.10521431     1.12898813     0.23152668
 c      0.22897200     1.93756774    -0.06794238
 c      1.26328865     1.05548676    -0.26923720
 h      0.04211188    -2.42013562     0.09792746
 h     -1.79254572     1.56538587    -0.55131348
 h      0.28710133     3.02795166    -0.18272859
 h      2.07967424     1.15169833    -0.81558499
 o      2.11569126    -0.89930844     0.00392922
 h      2.73413632    -0.33645375    -0.62462922
 c     -2.46819190    -0.99871113    -0.36290470
 h     -2.47247517    -2.11387529    -0.36361701
 h     -3.28065250    -0.68760504     0.32655074
 h     -2.86934427    -0.55734982    -1.22568668
 h     -1.43601402     1.38768176     1.22669241
          17

 c      1.03195837    -0.36307200     0.09120192
 c     -0.07894034    -1.10078446     0.33339135
 c     -1.18424717    -0.42702009     0.16595075
 c     -1.12427794     1.13532686     0.22661714
 c      0.22487589     1.92878750    -0.05872637
 c      1.25808532     1.04791113    -0.25269377
 h      0.02371690    -2.40971131     0.16254998
 h     -1.72208552     1.50033556    -0.60118936
 h      0.31474103     3.01647558    -0.15581135
 h      2.08962432     1.26239771    -0.81550445
 o      2.12442371    -0.89547137     0.00683087
 h      2.70540301    -0.42354154    -0.57391547
 c     -2.47200082    -0.99316352    -0.35343900
 h     -2.47544191    -2.15325185    -0.31943504
 h     -3.29293788    -0.63992138     0.34956986
 h     -2.87042804    -0.59307778    -1.20671297
 h     -1.45449413     1.46608023     1.22712860
          17

 c      1.04570754    -0.37038674     0.06061355
 c     -0.06707016    -1.09365259     0.32766915
 c     -1.19372744    -0.42608209     0.15112310
 c     -1.14224390     1.14215730     0.22178812
 c      0.22088677     1.91712491    -0.04935484
 c      1.24857487     1.04126243    -0.23521360
 h      0.00245905    -2.36038509     0.23464628
 h     -1.66098477     1.43822855    -0.65026022
 h      0.33866466     3.00351549    -0.12926032
 h      2.12387658     1.38033592    -0.82284256
 o      2.13575902    -0.89489896     0.00976893
 h      2.68842120    -0.50503916    -0.52524485
 c     -2.47584628    -0.98949298    -0.34022384
 h     -2.47847693    -2.17576323    -0.27799783
 h     -3.29960745    -0.59731336     0.37132742
 h     -2.87444219    -0.61837405    -1.21605607
 h     -1.47893571     1.54465282     1.22514086
          17

 c      1.05888987    -0.37381144     0.02988801
 c     -0.05565569    -1.09085903     0.32205293
 c     -1.20449042    -0.42273671     0.13544059
 c     -1.15858590     1.14933820     0.21790787
 c      0.21671741     1.90270847    -0.03968526
 c      1.23712826     1.03640088    -0.21844719
 h     -0.01975196    -2.27618922     0.31083609
 h     -1.61603116     1.38446208    -0.70583224
 h      0.35830630     2.98922596    -0.10299231
 h      2.16010786     1.49457015    -0.82197935
 o      2.14762106    -0.89946812     0.01497882
 h      2.72152843    -0.55280485    -0.51526021
 c     -2.48018305    -0.98793802    -0.32332285
 h     -2.48222321    -2.17626925    -0.23967047
 h     -3.29785234    -0.56171386     0.38855011
 h     -2.88055336    -0.63534396    -1.25051611
 h     -1.50884808     1.61881314     1.21331520
          17

 c      1.07112243    -0.37352140    -0.00060727
 c     -0.04548901    -1.09107239     0.31652166
 c     -1.21550003    -0.41717981     0.11951904
 c     -1.17322409     1.15694961     0.21507813
 c      0.21197332     1.88590364    -0.02958251
 c      1.22550150     1.03407612    -0.20347375
 h     -0.04073916    -2.16884340     0.38771747
 h     -1.58817175     1.34127747    -0.76863234
 h      0.37303553     2.97317988    -0.07681722
 h      2.18437067     1.59477608    -0.80408979
 o      2.15967269    -0.90923878     0.02276129
 h      2.81072238    -0.56573066    -0.54873486
 c     -2.48569524    -0.98811084    -0.30382649
 h     -2.48709048    -2.15434856    -0.20463633
 h     -3.28704889    -0.53413416     0.39932063
 h     -2.88399682    -0.64962680    -1.29647797
 h     -1.54387612     1.68455797     1.18681586
          17

 c      1.08234006    -0.37003334    -0.03054422
 c     -0.03720111    -1.09158691     0.31086160
 c     -1.22578367    -0.40963496     0.10394363
 c     -1.18637137     1.16512858     0.21254888
 c      0.20616422     1.86727126    -0.01892316
 c      1.21485819     1.03464745    -0.19084824
 h     -0.05850591    -2.06501684     0.46373163
 h     -1.57400433     1.30885213    -0.83187536
 h      0.38217484     2.95474102    -0.05049168
 h      2.19057691     1.67393964    -0.76634427
 o      2.17418949    -0.92258052     0.03093853
 h      2.91576106    -0.56728678    -0.59039025
 c     -2.49289002    -0.98937970    -0.28308305
 h     -2.49335151    -2.11401031    -0.17272856
 h     -3.26875295    -0.51452056     0.40329425
 h     -2.88033001    -0.66619154    -1.33912190
 h     -1.58388170     1.73899842     1.14380161
          17

 c      1.09280448    -0.36419003    -0.05956348
 c     -0.03107953    -1.08835466     0.30434790
 c     -1.23459449    -0.40030919     0.08920123
 c     -1.19824352     1.17388121     0.20920833
 c      0.19870283     1.84749813    -0.00759348
 c      1.20609082     1.03809533    -0.18084388
 h     -0.07249918    -2.00673629     0.54342927
 h     -1.56917021     1.28697465    -0.88649994
 h      0.38509808     2.93352021    -0.02374675
 h      2.17692769     1.72783446    -0.70903915
 o      2.19251959    -0.93824481     0.03801979
 h      3.00619782    -0.57171345    -0.61619510
 c     -2.50186638    -0.99094100    -0.26226514
 h     -2.50117854    -2.06438542    -0.14321073
 h     -3.24668483    -0.50152196     0.40188989
 h     -2.86744383    -0.68781556    -1.36773946
 h     -1.62899857     1.78064193     1.08513078
          17

 c      1.10303385    -0.35700389    -0.08726122
 c     -0.02709256    -1.07907653     0.29604197
 c     -1.24150207    -0.38937806     0.07565040
 c     -1.20892483     1.18302497     0.20401091
 c      0.18894694     1.82731296     0.00450945
 c      1.19995163     1.04412305    -0.17357106
 h     -0.08347924    -2.01599723     0.63441176
 h     -1.57010065     1.27549058    -0.92564989
 h      0.38133638     2.90974662     0.00370324
 h      2.14398822     1.75425406    -0.63406525
 o      2.21471401    -0.95538983     0.04341045
 h      3.06879687    -0.58421461    -0.61726061
 c     -2.51230540    -0.99175397    -0.24234191
 h     -2.51060551    -2.02009375    -0.11451117
 h     -3.22651947    -0.49231607     0.39830102
 h     -2.84535851    -0.71545173    -1.37630706
 h     -1.67976474     1.80959241     1.01390815
          17

 c      1.11365390    -0.34944512    -0.11322606
 c     -0.02520210    -1.06581340     0.28615176
 c     -1.24638253    -0.37700413     0.06353972
 c     -1.21837625     1.19221269     0.19613997
 c      0.17629781     1.80739170     0.01746731
 c      1.19696807     1.05223152    -0.16898020
 h     -0.09052693    -2.06464255     0.73125769
 h     -1.57420343     1.27407580    -0.94594473
 h      0.37066631     2.88444562     0.03216766
 h      2.09461035     1.75312259    -0.54461000
 o      2.24021339    -0.97333389     0.04690023
 h      3.09900336    -0.60639465    -0.59162381
 c     -2.52358879    -0.99075097    -0.22410232
 h     -2.52146020    -1.99774241    -0.08432117
 h     -3.21497181    -0.48292272     0.39688175
 h     -2.81557098    -0.74882897    -1.36270109
 h     -1.73721704     1.82757108     0.93486786
          17

 c      1.12521512    -0.34234315    -0.13705766
 c     -0.02531123    -1.05146958     0.27563652
 c     -1.24933002    -0.36338940     0.05305040
 c     -1.22650402     1.20099842     0.18507365
 c      0.16034446     1.78827205     0.03131724
 c      1.19715011     1.06168036    -0.16679156
 h     -0.09206115    -2.11551212     0.81988547
 h     -1.57965983     1.28205827    -0.94728349
 h      0.35317568     2.85936119     0.06199744
 h      2.03578179     1.72808533    -0.44565175
 o      2.26820543    -0.99152058     0.04847111
 h      3.09708684    -0.63810573    -0.54085919
 c     -2.53501436    -0.98753238    -0.20796357
 h     -2.53337144    -2.00609095    -0.05069174
 h     -3.21770913    -0.46954404     0.40143530
 h     -2.78067016    -0.78676424    -1.32844246
 h     -1.80262055     1.83736544     0.85330000
          17

 c      1.13809354    -0.33635842    -0.15837719
 c     -0.02712218    -1.03760310     0.26517779
 c     -1.25057751    -0.34879641     0.04432412
 c     -1.23328339     1.20895391     0.17068472
 c      0.14101953     1.77031866     0.04601944
 c      1.19950482     1.07125456    -0.16641981
 h     -0.08770049    -2.14785207     0.88964144
 h     -1.58535176     1.29844169    -0.93269052
 h      0.32928488     2.83658563     0.09361519
 h      1.98277040     1.69012806    -0.34450506
 o      2.29759035    -1.00960259     0.04836457
 h      3.06951238    -0.67678225    -0.47081042
 c     -2.54604380    -0.98281960    -0.19360997
 h     -2.54587557    -2.03860320    -0.01346006
 h     -3.23669358    -0.45067920     0.41289392
 h     -2.74419941    -0.82730569    -1.27941396
 h     -1.87645697     1.84146890     0.77350362
          17

 c      1.15248551    -0.33197808    -0.17684537
 c     -0.03018744    -1.02478348     0.25506504
 c     -1.25044761    -0.33353216     0.03746594
 c     -1.23891249     1.21578091     0.15334099
 c      0.11870590     1.75377547     0.06143252
 c      1.20171786     1.07906123    -0.16711435
 h     -0.07802280    -2.15317811     0.93479283
 h     -1.59100196     1.32208917    -0.90853860
 h      0.29969218     2.81793403     0.12754002
 h      1.96214985     1.66025965    -0.24891922
 o      2.32653030    -1.02766053     0.04736991
 h      3.03618818    -0.71415617    -0.39592348
 c     -2.55642534    -0.97786408    -0.17982801
 h     -2.55848641    -2.07929069     0.02587815
 h     -3.26907604    -0.42823250     0.42834926
 h     -2.71045329    -0.86803600    -1.22696840
 h     -1.95692704     1.84058612     0.69764102
          17

 c      1.16842992    -0.32954651    -0.19218628
 c     -0.03400266    -1.01315663     0.24537506
 c     -1.24931560    -0.31792152     0.03252925
 c     -1.24388284     1.22130461     0.13387362
 c      0.09422240     1.73888748     0.07732984
 c      1.20147123     1.08352861    -0.16851562
 h     -0.06403379    -2.12890763     0.95260590
 h     -1.59739055     1.35203808    -0.88459271
 h      0.26523923     2.80428208     0.16434921
 h      1.99701102     1.65744858    -0.16064925
 o      2.35190669    -1.04648084     0.04705393
 h      3.03896096    -0.73189566    -0.34269626
 c     -2.56613127    -0.97362702    -0.16480602
 h     -2.57071616    -2.11308706     0.06546168
 h     -3.30886577    -0.40633796     0.44259323
 h     -2.68371071    -0.90685188    -1.18700419
 h     -2.03933280     1.83342847     0.62607006
          17

 c      1.18582156    -0.32929209    -0.20420993
 c     -0.03808578    -1.00269901     0.23609119
 c     -1.24757644    -0.30229000     0.02949266
 c     -1.24890820     1.22535079     0.11333259
 c      0.06869288     1.72599364     0.09346622
 c      1.19918628     1.08531835    -0.17066317
 h     -0.04694013    -2.07549544     0.94212930
 h     -1.60616348     1.38781169    -0.87246503
 h      0.22680136     2.79523749     0.20447694
 h      2.07622390     1.67555715    -0.07604232
 o      2.37138552    -1.06672057     0.04835065
 h      3.10903463    -0.71506804    -0.32714863
 c     -2.57526121    -0.97051531    -0.14697967
 h     -2.58211752    -2.13025451     0.10394522
 h     -3.34968552    -0.38922110     0.45062190
 h     -2.66675073    -0.94300432    -1.17298521
 h     -2.11727329     1.81801412     0.55870369
          17

 c      1.20444485    -0.33129335    -0.21281440
 c     -0.04201804    -0.99322220     0.22711026
 c     -1.24562539    -0.28696001     0.02824261
 c     -1.25482767     1.22766822     0.09254141
 c      0.04341378     1.71550110     0.10963412
 c      1.19702813     1.08628394    -0.17324412
 h     -0.02810826    -1.99623941     0.90423871
 h     -1.61856472     1.42923374    -0.88125367
 h      0.18533781     2.78937104     0.24798070
 h      2.16716245     1.69507296     0.00446961
 o      2.38685602    -1.08725377     0.04991845
 h      3.21256617    -0.67845844    -0.32878018
 c     -2.58397500    -0.96851893    -0.12603795
 h     -2.59232720    -2.12625433     0.14073023
 h     -3.38657199    -0.37979744     0.44922808
 h     -2.65991407    -0.97706386    -1.18555823
 h     -2.18465810     1.79308781     0.49597997
          17

 c      1.22402550    -0.33545073    -0.21797240
 c     -0.04543412    -0.98416817     0.21810736
 c     -1.24384916    -0.27225714     0.02857272
 c     -1.26255281     1.22800620     0.07166436
 c      0.01970740     1.70779608     0.12567361
 c      1.19647968     1.08767252    -0.17566646
 h     -0.00901076    -1.89952687     0.84325760
 h     -1.63359453     1.47541690    -0.91249743
 h      0.14199293     2.78483790     0.29453181
 h      2.24503676     1.70349823     0.07711310
 o      2.40084166    -1.10665252     0.05041504
 h      3.30697180    -0.64255077    -0.32683158
 c     -2.59238086    -0.96744748    -0.10298873
 h     -2.60108233    -2.10080703     0.17593778
 h     -3.41657102    -0.37922218     0.43739925
 h     -2.66188619    -1.00948464    -1.21211284
 h     -2.23712316     1.75871387     0.43895403
          17

 c      1.24425592    -0.34150498    -0.21972225
 c     -0.04804595    -0.97414214     0.20820975
 c     -1.24260408    -0.25852926     0.03020610
 c     -1.27292781     1.22625471     0.05019225
 c     -0.00125701     1.70315704     0.14146135
 c      1.19804762     1.08999055    -0.17736499
 h      0.00919734    -1.80426229     0.77077210
 h     -1.64773859     1.52391638    -0.95978559
 h      0.09811198     2.78002299     0.34355192
 h      2.29713525     1.69641821     0.13839888
 o      2.41453344    -1.12412064     0.04931009
 h      3.37155122    -0.61823487    -0.31325643
 c     -2.60043889    -0.96700982    -0.07931242
 h     -2.60820485    -2.05769921     0.21045973
 h     -3.43881342    -0.38686927     0.41608906
 h     -2.67093024    -1.03986760    -1.23683458
 h     -2.27255860     1.71620971     0.38900671
          17

 c      1.26480268    -0.34906912    -0.21817102
 c     -0.04974320    -0.96046686     0.19569467
 c     -1.24218985    -0.24616056     0.03282755
 c     -1.28644875     1.22249795     0.02734846
 c     -0.01863001     1.70168424     0.15689242
 c      1.20171991     1.09333562    -0.17787427
 h      0.02687324    -1.74519000     0.70913624
 h     -1.65674830     1.57114548    -1.01343368
 h      0.05518501     2.77396923     0.39437552
 h      2.31802365     1.67358490     0.18597154
 o      2.42831463    -1.13927992     0.04649024
 h      3.39892416    -0.61007660    -0.28641670
 c     -2.60793726    -0.96672426    -0.05636162
 h     -2.61356366    -2.00535775     0.24625781
 h     -3.45452235    -0.40039465     0.38781753
 h     -2.68538901    -1.06744047    -1.24795558
 h     -2.29125543     1.66794732     0.34766885
          17

 c      1.28531124    -0.35765452    -0.21350335
 c     -0.05056663    -0.94066577     0.17902060
 c     -1.24285357    -0.23553880     0.03610379
 c     -1.30302475     1.21698880     0.00246756
 c     -0.03198272     1.70325687     0.17185734
 c      1.20727689     1.09760907    -0.17681501
 h      0.04585598    -1.75577367     0.67914358
 h     -1.65737773     1.61341590    -1.06490159
 h      0.01475006     2.76653027     0.44638153
 h      2.30618812     1.63673267     0.21844081
 o      2.44220565    -1.15197188     0.04202023
 h      3.38787805    -0.61952231    -0.24722187
 c     -2.61451689    -0.96586082    -0.03526105
 h     -2.61702380    -1.95686566     0.28672283
 h     -3.46689017    -0.41592992     0.35617409
 h     -2.70372601    -1.09163405    -1.23895829
 h     -2.29611392     1.61725741     0.31665950
          17

 c      1.30540772    -0.36669995    -0.20598214
 c     -0.05024545    -0.91618061     0.15912683
 c     -1.24481612    -0.22697882     0.03968873
 c     -1.32191995     1.21011054    -0.02486488
 c     -0.04130990     1.70753535     0.18621874
 c      1.21437910     1.10259050    -0.17389346
 h      0.06447741    -1.82467387     0.67256765
 h     -1.64795051     1.64762928    -1.10836971
 h     -0.02172900     2.75825394     0.49906439
 h      2.26310642     1.58906058     0.23539517
 o      2.45595411    -1.16222519     0.03608357
 h      3.34192124    -0.64546922    -0.19814991
 c     -2.61975044    -0.96367538    -0.01688639
 h     -2.61842531    -1.92636657     0.33615093
 h     -3.48034254    -0.42875303     0.32508914
 h     -2.72446880    -1.11234953    -1.20761186
 h     -2.29281028     1.56830933     0.29798431
          17

 c      1.32468078    -0.37565339    -0.19592554
 c     -0.04820862    -0.89092483     0.13818561
 c     -1.24824175    -0.22070058     0.04323501
 c     -1.34190515     1.20234910    -0.05481296
 c     -0.04692914     1.71400715     0.19980177
 c      1.22244123     1.10791199    -0.16896006
 h      0.07774644    -1.91221591     0.66666253
 h     -1.62827020     1.67149215    -1.14057513
 h     -0.05298785     2.75006055     0.55201963
 h      2.19458611     1.53582192     0.23811022
 o      2.46880421    -1.17039068     0.02901248
 h      3.27296362    -0.68200668    -0.14375460
 c     -2.62329796    -0.96000375    -0.00160958
 h     -2.61767574    -1.92054601     0.39715275
 h     -3.49872817    -0.43467721     0.29788747
 h     -2.74618299    -1.13007927    -1.15540127
 h     -2.28909776     1.52561880     0.29381927
          17

 c      1.34268660    -0.38404469    -0.18368494
 c     -0.04407755    -0.86787217     0.11758829
 c     -1.25316396    -0.21685667     0.04640996
 c     -1.36163933     1.19429148    -0.08727866
 c     -0.04932599     1.72206275     0.21240530
 c      1.23026069     1.11293500    -0.16217707
 h      0.08242059    -1.98955377     0.64781778
 h     -1.59942474     1.68357236    -1.16035352
 h     -0.07805899     2.74279667     0.60484096
 h      2.11485275     1.48590423     0.23154035
 o      2.47892273    -1.17750503     0.02133248
 h      3.21048916    -0.71245386    -0.09143472
 c     -2.62508335    -0.95556304     0.01105197
 h     -2.61497224    -1.93316996     0.46773091
 h     -3.52294892    -0.43166238     0.27657423
 h     -2.76760358    -1.14610043    -1.08796512
 h     -2.29198522     1.49288944     0.30573422
          17

 c      1.35898770    -0.39149849    -0.16963832
 c     -0.03779565    -0.84867545     0.09795243
 c     -1.25944893    -0.21553794     0.04890414
 c     -1.38016149     1.18662094    -0.12178736
 c     -0.04900977     1.73107940     0.22382984
 c      1.23553285     1.11661051    -0.15427726
 h      0.07764439    -2.04250402     0.61142594
 h     -1.56364440     1.68345679    -1.16860516
 h     -0.09631238     2.73682801     0.65693356
 h      2.05192107     1.45350722     0.22735380
 o      2.48345636    -1.18535777     0.01354182
 h      3.20080858    -0.70830634    -0.04794327
 c     -2.62534078    -0.95139134     0.02246125
 h     -2.61087609    -1.95060383     0.54198933
 h     -3.54990161    -0.42040006     0.26184578
 h     -2.78805565    -1.16285533    -1.01607283
 h     -2.30345354     1.47163889     0.33302097
          17

 c      1.37319071    -0.39769520    -0.15418731
 c     -0.02959556    -0.83420618     0.07952902
 c     -1.26679802    -0.21675531     0.05043399
 c     -1.39711194     1.18001255    -0.15734698
 c     -0.04643596     1.74048475     0.23391022
 c      1.23547059     1.11780030    -0.14637021
 h      0.06387729    -2.06499044     0.55711248
 h     -1.52413819     1.67212652    -1.16883328
 h     -0.10742620     2.73184618     0.70734594
 h      2.04002739     1.45423440     0.24147103
 o      2.48201852    -1.19433678     0.00555962
 h      3.25200953    -0.66378543    -0.01058460
 c     -2.62446075    -0.94816034     0.03450355
 h     -2.60612448    -1.96042371     0.61338273
 h     -3.57387226    -0.40339757     0.25364131
 h     -2.80799471    -1.18422537    -0.95515313
 h     -2.31887690     1.46090869     0.37128788
          17

 c      1.38496924    -0.40234174    -0.13773706
 c     -0.01993729    -0.82491656     0.06241774
 c     -1.27478388    -0.22040399     0.05073810
 c     -1.41250317     1.17491708    -0.19244702
 c     -0.04201104     1.74978879     0.24253710
 c      1.22988105     1.11652169    -0.13851397
 h      0.04220337    -2.05497662     0.48628971
 h     -1.48469780     1.65245336    -1.16789739
 h     -0.11131747     2.72700759     0.75471436
 h      2.08338523     1.49003957     0.27677991
 o      2.47750829    -1.20267529    -0.00280299
 h      3.32079364    -0.60785858     0.02518878
 c     -2.62281739    -0.94606229     0.04888195
 h     -2.60141064    -1.95495372     0.67690516
 h     -3.58899960    -0.38357799     0.25160548
 h     -2.82872663    -1.21459432    -0.91959453
 h     -2.33039744     1.45843383     0.41311458
          17

 c      1.39407600    -0.40517803    -0.12066897
 c     -0.00942542    -0.82096571     0.04662486
 c     -1.28290390    -0.22623188     0.04957169
 c     -1.42639271     1.17141026    -0.22526601
 c     -0.03610712     1.75858901     0.24965380
 c      1.22163472     1.11414210    -0.12938411
 h      0.01411220    -2.01331764     0.40142718
 h     -1.44885243     1.62918189    -1.17573092
 h     -0.10810215     2.72130840     0.79740370
 h      2.15067920     1.54644728     0.31905567
 o      2.47218381    -1.20898010    -0.01142969
 h      3.37421672    -0.56363540     0.05903604
 c     -2.62079141    -0.94514060     0.06619304
 h     -2.59728539    -1.93108374     0.72968438
 h     -3.59098620    -0.36338900     0.25524261
 h     -2.85047944    -1.25592461    -0.91254579
 h     -2.33134877     1.46200962     0.45030212
          17

 c      1.40034199    -0.40599539    -0.10332744
 c      0.00126445    -0.82211824     0.03202931
 c     -1.29062767    -0.23384829     0.04671187
 c     -1.43875449     1.16929665    -0.25411458
 c     -0.02904509     1.76655553     0.25523266
 c      1.21345291     1.11204582    -0.11778028
 h     -0.01849379    -1.94505542     0.30621611
 h     -1.41889751     1.60725609    -1.20200466
 h     -0.09812134     2.71400992     0.83381706
 h      2.21260596     1.60804920     0.35497519
 o      2.46708781    -1.21266707    -0.02011208
 h      3.39854485    -0.54114564     0.08908193
 c     -2.61882699    -0.94555976     0.08570287
 h     -2.59414897    -1.88943374     0.77100158
 h     -3.57776638    -0.34445573     0.26393598
 h     -2.87103830    -1.30568457    -0.92335165
 h     -2.31826894     1.47012969     0.47584177
          17

 c      1.40365223    -0.40465723    -0.08601565
 c      0.01146967    -0.82737135     0.01831022
 c     -1.29744259    -0.24276954     0.04197412
 c     -1.44945223     1.16841911    -0.27804217
 c     -0.02110255     1.77340986     0.25924672
 c      1.20685988     1.11109355    -0.10312284
 h     -0.05347947    -1.86375890     0.20616404
 h     -1.39576224     1.58872031    -1.24990692
 h     -0.08196910     2.70495202     0.86270661
 h      2.25397124     1.66488399     0.37815123
 o      2.46265387    -1.21356842    -0.02865556
 h      3.38964830    -0.54362964     0.11360776
 c     -2.61728562    -0.94748621     0.10608017
 h     -2.59225563    -1.83409299     0.80249817
 h     -3.54969381    -0.32739439     0.27698073
 h     -2.88718511    -1.35862090    -0.93660502
 h     -2.29095118     1.48204635     0.48492090
          17

 c      1.40391114    -0.40112095    -0.06899510
 c      0.02069786    -0.83438814     0.00495009
 c     -1.30289893    -0.25247431     0.03523557
 c     -1.45817706     1.16882085    -0.29714413
 c     -0.01254134     1.77891029     0.26165191
 c      1.20261202     1.11173160    -0.08523190
 h     -0.08964072    -1.79805288     0.10834836
 h     -1.37991443     1.57151438    -1.31300225
 h     -0.06048922     2.69470192     0.88337304
 h      2.26864510     1.71119149     0.38660217
 o      2.45901793    -1.21172104    -0.03689850
 h      3.34810206    -0.57103103     0.13133396
 c     -2.61627068    -0.95083728     0.12599806
 h     -2.59167159    -1.77284463     0.82880565
 h     -3.50960811    -0.31156981     0.29366594
 h     -2.89659466    -1.40962658    -0.94012641
 h     -2.25200519     1.49770334     0.47539784
          17

 c      1.40103541    -0.39545603    -0.05249261
 c      0.02880867    -0.83992359    -0.00843138
 c     -1.30664882    -0.26244672     0.02646019
 c     -1.46440171     1.17057674    -0.31226688
 c     -0.00362952     1.78285346     0.26238637
 c      1.20110716     1.11415115    -0.06412572
 h     -0.12847942    -1.78645634     0.01736987
 h     -1.37193773     1.55180428    -1.37930981
 h     -0.03474466     2.68452658     0.89570921
 h      2.25485605     1.74360062     0.38042614
 o      2.45600648    -1.20736024    -0.04473760
 h      3.27925517    -0.62007497     0.14179358
 c     -2.61559227    -0.95521835     0.14423232
 h     -2.59219673    -1.71668485     0.85790728
 h     -3.46263910    -0.29491397     0.31336653
 h     -2.89836884    -1.45501197    -0.92670434
 h     -2.20664690     1.51781915     0.44824982
          17

 c      1.39501223    -0.38783161    -0.03671875
 c      0.03566350    -0.84304880    -0.02170796
 c     -1.30846584    -0.27221047     0.01571631
 c     -1.46739711     1.17355997    -0.32455918
 c      0.00534865     1.78509403     0.26138428
 c      1.20254716     1.11837260    -0.03994258
 h     -0.17036763    -1.83932331    -0.06883040
 h     -1.37223308     1.52666779    -1.43734271
 h     -0.00597135     2.67618826     0.90007185
 h      2.21334980     1.76027386     0.36089442
 o      2.45279923    -1.20112427    -0.05222304
 h      3.19822842    -0.68083764     0.14686203
 c     -2.61485914    -0.96016685     0.15974912
 h     -2.59336421    -1.67642765     0.89907921
 h     -3.41526697    -0.27424909     0.33556480
 h     -2.89281304    -1.49259488    -0.89317467
 h     -2.16265637     1.54416493     0.40805104
          17

 c      1.38598547    -0.37848769    -0.02188169
 c      0.04056269    -0.84629225    -0.03479510
 c     -1.30822725    -0.28138024     0.00317145
 c     -1.46631510     1.17736576    -0.33520675
 c      0.01409382     1.78557304     0.25859930
 c      1.20689268     1.12423601    -0.01294961
 h     -0.20863654    -1.92520032    -0.15203436
 h     -1.38060764     1.49494957    -1.47909533
 h      0.02447081     2.67157892     0.89700423
 h      2.14775581     1.76110138     0.33051278
 o      2.44731077    -1.19444052    -0.05978501
 h      3.13925446    -0.73046800     0.15441294
 c     -2.61365468    -0.96557681     0.17214965
 h     -2.59461122    -1.65636700     0.95701828
 h     -3.37332199    -0.24666677     0.35969599
 h     -2.88120816    -1.52161793    -0.83966319
 h     -2.12962262     1.57966228     0.36257072
          17

 c      1.37429683    -0.36770870    -0.00817719
 c      0.04270656    -0.85223757    -0.04795348
 c     -1.30588603    -0.28970680    -0.01092661
 c     -1.46043846     1.18144052    -0.34513799
 c      0.02230146     1.78434263     0.25403221
 c      1.21360774     1.13125062     0.01638453
 h     -0.23543840    -2.01068377    -0.22985981
 h     -1.39613320     1.45696520    -1.50049585
 h      0.05514267     2.67224580     0.88687561
 h      2.06714654     1.74942715     0.29380487
 o      2.43683111    -1.18903136    -0.06820989
 h      3.14524389    -0.74122002     0.17792753
 c     -2.61171837    -0.97172903     0.18209304
 h     -2.59541576    -1.65147000     1.02733123
 h     -3.33967303    -0.21175950     0.38479231
 h     -2.86583423    -1.54307003    -0.76973342
 h     -2.11596163     1.62721782     0.31965726
          17

 c      1.36045880    -0.35578101     0.00423318
 c      0.04160159    -0.86211169    -0.06150694
 c     -1.30146423    -0.29707747    -0.02626838
 c     -1.44959273     1.18540390    -0.35458679
 c      0.02967710     1.78158108     0.24775053
 c      1.22121629     1.13825768     0.04729239
 h     -0.24646993    -2.07715124    -0.29901252
 h     -1.41718503     1.41404646    -1.50122789
 h      0.08456520     2.67897792     0.86959172
 h      1.99085914     1.73602731     0.25837499
 o      2.42193113    -1.18441473    -0.07738055
 h      3.20613959    -0.72057685     0.21639677
 c     -2.60898442    -0.97871383     0.19112462
 h     -2.59522333    -1.65215864     1.09968407
 h     -3.31351568    -0.17296262     0.40920543
 h     -2.85021174    -1.56059520    -0.69122393
 h     -2.12403046     1.68662695     0.28197130
          17

 c      1.34505287    -0.34299132     0.01522633
 c      0.03707393    -0.87619829    -0.07570256
 c     -1.29507678    -0.30348844    -0.04250664
 c     -1.43431277     1.18928132    -0.36294474
 c      0.03594831     1.77759310     0.23988871
 c      1.22718277     1.14319996     0.07880506
 h     -0.24039412    -2.11629765    -0.35690676
 h     -1.44160470     1.36824818    -1.48480131
 h      0.11125584     2.69159252     0.84449398
 h      1.94991093     1.74190752     0.23373463
 o      2.40543806    -1.17885984    -0.08630256
 h      3.27573046    -0.69599265     0.25474095
 c     -2.60542669    -0.98597058     0.20116827
 h     -2.59337844    -1.65008223     1.16398566
 h     -3.29197934    -0.13646988     0.43080108
 h     -2.83917515    -1.58138391    -0.61649606
 h     -2.14818174     1.75237337     0.24550708
          17

 c      1.32860756    -0.32969285     0.02470227
 c      0.02923722    -0.89430741    -0.09070633
 c     -1.28695741    -0.30901230    -0.05928058
 c     -1.41551669     1.19335553    -0.36912159
 c      0.04086085     1.77280111     0.23062471
 c      1.22969540     1.14437342     0.11035859
 h     -0.21753906    -2.12503428    -0.40171824
 h     -1.46705638     1.32208786    -1.45873284
 h      0.13375570     2.70899075     0.81053866
 h      1.96634006     1.78385030     0.22422748
 o      2.38910359    -1.17140773    -0.09427174
 h      3.32485851    -0.68238743     0.28245794
 c     -2.60093588    -0.99246422     0.21393417
 h     -2.58916246    -1.64010237     1.21347976
 h     -3.27234969    -0.10868948     0.44755835
 h     -2.83787375    -1.61464107    -0.55891306
 h     -2.17854260     1.81571947     0.20422164
          17

 c      1.31152444    -0.31636669     0.03256936
 c      0.01847663    -0.91596562    -0.10661254
 c     -1.27745917    -0.31377184    -0.07622999
 c     -1.39407996     1.19787943    -0.37198641
 c      0.04418814     1.76772036     0.22013742
 c      1.23002267     1.14256565     0.14209593
 h     -0.17931856    -2.10347802    -0.43229972
 h     -1.49154810     1.27806598    -1.43374930
 h      0.15066217     2.72942541     0.76671197
 h      2.02552184     1.84970355     0.22574430
 o      2.37361418    -1.16172375    -0.10095987
 h      3.34144672    -0.68443948     0.29503125
 c     -2.59543897    -0.99742825     0.23013126
 h     -2.58184847    -1.61995538     1.24505493
 h     -3.25328218    -0.09417836     0.45812719
 h     -2.84908536    -1.66514726    -0.52419814
 h     -2.20579780     1.86850364     0.15447277
          17

 c      1.29407924    -0.30359192     0.03874843
 c      0.00543746    -0.94036010    -0.12341982
 c     -1.26703109    -0.31792160    -0.09300089
 c     -1.37065014     1.20295546    -0.37074504
 c      0.04579849     1.76289191     0.20856449
 c      1.23064623     1.13977387     0.17420456
 h     -0.12824027    -2.05554324    -0.44852885
 h     -1.51370647     1.23794247    -1.42032224
 h      0.16076604     2.75095491     0.71245987
 h      2.09755611     1.91390114     0.23387548
 o      2.35915183    -1.14975038    -0.10623949
 h      3.32169593    -0.70239525     0.29108683
 c     -2.58906666    -1.00097439     0.24909179
 h     -2.57072892    -1.58963797     1.25886442
 h     -3.23502454    -0.09470036     0.46206707
 h     -2.87113439    -1.72761002    -0.50576915
 h     -2.22328204     1.90510941     0.09595771
          17

 c      1.27645524    -0.29195443     0.04318754
 c     -0.00900348    -0.96605009    -0.14093491
 c     -1.25618759    -0.32163710    -0.10925634
 c     -1.34569699     1.20852894    -0.36533859
 c      0.04572547     1.75879293     0.19599218
 c      1.23310843     1.13737585     0.20665697
 h     -0.06811236    -1.99229273    -0.45247163
 h     -1.53220052     1.20237274    -1.42311807
 h      0.16326332     2.77194338     0.64790835
 h      2.16191907     1.95920605     0.24700113
 o      2.34561109    -1.13559893    -0.11011776
 h      3.26672037    -0.73413609     0.27124069
 c     -2.58205977    -1.00381189     0.26934085
 h     -2.55511569    -1.55122258     1.25832705
 h     -3.21926968    -0.10906124     0.45977952
 h     -2.89932364    -1.79045305    -0.49144883
 h     -2.22713667     1.92267159     0.03087723
          17

 c      1.25877890    -0.28195588     0.04587667
 c     -0.02386249    -0.99050490    -0.15860391
 c     -1.24547526    -0.32511032    -0.12469944
 c     -1.31963536     1.21435072    -0.35656011
 c      0.04419871     1.75577476     0.18247686
 c      1.23792822     1.13603561     0.23931663
 h     -0.00340189    -1.93756654    -0.45038638
 h     -1.54476201     1.17141123    -1.43857399
 h      0.15792246     2.79140976     0.57386529
 h      2.20823701     1.97776131     0.26485408
 o      2.33247995    -1.11959930    -0.11279657
 h      3.18448177    -0.77459990     0.23897341
 c     -2.57457298    -1.00661998     0.28923261
 h     -2.53429147    -1.50897582     1.25067520
 h     -3.20893942    -0.13335968     0.45228648
 h     -2.92865086    -1.84302848    -0.47133458
 h     -2.21604002     1.92077827    -0.03704814
          17

 c      1.24116359    -0.27393323     0.04686191
 c     -0.03836955    -1.01029343    -0.17553380
 c     -1.23544808    -0.32853126    -0.13909709
 c     -1.29284187     1.21992254    -0.34568765
 c      0.04165066     1.75405076     0.16808266
 c      1.24500020     1.13603052     0.27200048
 h      0.06379634    -1.92631838    -0.45250166
 h     -1.54822705     1.14516083    -1.45851745
 h      0.14515558     2.80911996     0.49166677
 h      2.23176192     1.96698527     0.28753543
 o      2.31832326    -1.10247842    -0.11488720
 h      3.09792902    -0.81299853     0.20399677
 c     -2.56662487    -1.00976685     0.30715084
 h     -2.50740897    -1.46902220     1.24704646
 h     -3.20770771    -0.16181345     0.44093346
 h     -2.95507149    -1.87861395    -0.43987859
 h     -2.19122453     1.90133746    -0.10330228
          17

 c      1.22375278    -0.26798619     0.04626093
 c     -0.05207832    -1.02368028    -0.19127857
 c     -1.22666278    -0.33203035    -0.15228893
 c     -1.26556566     1.22449002    -0.33401909
 c      0.03870118     1.75373235     0.15291942
 c      1.25383971     1.13741223     0.30448305
 h      0.13467277    -1.97492534    -0.46375469
 h     -1.53953294     1.12385189    -1.47518160
 h      0.12599741     2.82540674     0.40296021
 h      2.23089450     1.92725164     0.31520437
 o      2.30025807    -1.08546946    -0.11761823
 h      3.05333621    -0.83117055     0.18552060
 c     -2.55819418    -1.01335449     0.32172583
 h     -2.47351443    -1.43726979     1.25952083
 h     -3.21882593    -0.18861954     0.42705738
 h     -2.97560620    -1.89427199    -0.39504409
 h     -2.15686397     1.86869375    -0.16314556
          17

 c      1.20670855    -0.26395779     0.04427064
 c     -0.06419922    -1.03255419    -0.20638375
 c     -1.21966773    -0.33562313    -0.16417677
 c     -1.23786907     1.22708707    -0.32263674
 c      0.03613390     1.75489343     0.13717201
 c      1.26362885     1.14000117     0.33648708
 h      0.20565521    -2.05891797    -0.47736721
 h     -1.51649977     1.10767960    -1.48351085
 h      0.10200009     2.84076568     0.30950534
 h      2.20702408     1.86160991     0.34799410
 o      2.27641656    -1.06936068    -0.12183527
 h      3.08178923    -0.81906575     0.19628366
 c     -2.54933966    -1.01737407     0.33239846
 h     -2.43215577    -1.41570015     1.29387567
 h     -3.24327548    -0.21048363     0.41178236
 h     -2.98826718    -1.89029660    -0.33746272
 h     -2.12035847     1.82956806    -0.21224706
          17

 c      1.19013742    -0.26148460     0.04116038
 c     -0.07363324    -1.03967116    -0.22151427
 c     -1.21492667    -0.33925261    -0.17470377
 c     -1.20972000     1.22666222    -0.31234761
 c      0.03486382     1.75763963     0.12111070
 c      1.27307347     1.14324903     0.36768038
 h      0.26823734    -2.14489510    -0.48520610
 h     -1.47805504     1.09676177    -1.48120605
 h      0.07506777     2.85535657     0.21306581
 h      2.16670684     1.77725811     0.38599671
 o      2.24942803    -1.05355693    -0.12665877
 h      3.14479767    -0.79000155     0.22119004
 c     -2.54020541    -1.02169732     0.33982282
 h     -2.38447230    -1.40086822     1.34458535
 h     -3.27841487    -0.22798403     0.39611655
 h     -2.99231580    -1.87036712    -0.27031332
 h     -2.09120608     1.79187373    -0.24746642
          17

 c      1.17405026    -0.26008254     0.03724925
 c     -0.07957791    -1.04671668    -0.23696247
 c     -1.21272340    -0.34288271    -0.18383200
 c     -1.18130526     1.22233603    -0.30367889
 c      0.03587295     1.76215618     0.10507169
 c      1.28007258     1.14599357     0.39767281
 h      0.31545940    -2.21245916    -0.48365475
 h     -1.42422564     1.09119089    -1.46814034
 h      0.04728099     2.86864352     0.11542212
 h      2.12652465     1.68834145     0.42943102
 o      2.22243704    -1.03749744    -0.13109185
 h      3.19734962    -0.75769985     0.24300178
 c     -2.53089179    -1.02582776     0.34550788
 h     -2.33339769    -1.38691662     1.39907015
 h     -3.31850625    -0.24438999     0.38117560
 h     -2.98901620    -1.84246701    -0.19964573
 h     -2.07707822     1.76181977    -0.26744546
          17

 c      1.15835525    -0.25923455     0.03287439
 c     -0.08171537    -1.05441865    -0.25276134
 c     -1.21309655    -0.34657215    -0.19152579
 c     -1.15338363     1.21366948    -0.29690678
 c      0.04010581     1.76870086     0.08941235
 c      1.28156364     1.14649161     0.42599732
 h      0.34348216    -2.25224376    -0.47228528
 h     -1.35612696     1.09109536    -1.44598674
 h      0.02075117     2.87939126     0.01846445
 h      2.11599599     1.61579050     0.47923190
 o      2.19717295    -1.02111055    -0.13472665
 h      3.21806364    -0.72841892     0.25379400
 c     -2.52129561    -1.02874779     0.35115420
 h     -2.28262226    -1.36908039     1.44525340
 h     -3.35678795    -0.26319939     0.36820231
 h     -2.98245437    -1.81951965    -0.13421771
 h     -2.07888661     1.74101104    -0.27243657
          17

 c      1.14285062    -0.25847743     0.02835372
 c     -0.08015791    -1.06295974    -0.26882712
 c     -1.21581918    -0.35049919    -0.19774683
 c     -1.12722855     1.20070025    -0.29207720
 c      0.04830791     1.77752786     0.07445294
 c      1.27519563     1.14365814     0.45216284
 h      0.35065098    -2.26076072    -0.45214003
 h     -1.27596721     1.09661806    -1.41830704
 h     -0.00248276     2.88605405    -0.07573590
 h      2.15884334     1.57319858     0.53704619
 o      2.17453063    -1.00456364    -0.13748408
 h      3.19965542    -0.70451006     0.25099135
 c     -2.51112688    -1.02920514     0.35814528
 h     -2.23551815    -1.34476803     1.47517414
 h     -3.38745949    -0.28648991     0.35837408
 h     -2.97849852    -1.81657419    -0.08296084
 h     -2.09012100     1.72662281    -0.26366538
          17

 c      1.12723981    -0.25746212     0.02395298
 c     -0.07536566    -1.07218238    -0.28501492
 c     -1.22042072    -0.35493280    -0.20246450
 c     -1.10413369     1.18378567    -0.28897958
 c      0.06083773     1.78876254     0.06042448
 c      1.26213221     1.13836731     0.47597304
 h      0.33679554    -2.23799915    -0.42499006
 h     -1.18690639     1.10779049    -1.39081000
 h     -0.02051717     2.88736229    -0.16498234
 h      2.24051717     1.55176161     0.60205707
 o      2.15501064    -0.98810658    -0.13942585
 h      3.14161102    -0.68659772     0.23450543
 c     -2.50029639    -1.02652980     0.36709477
 h     -2.19461483    -1.31319390     1.48522562
 h     -3.40668781    -0.31457038     0.35259844
 h     -2.97989752    -1.84198903    -0.04963203
 h     -2.10116738     1.71417411    -0.24300039
          17

 c      1.11119648    -0.25595904     0.01987367
 c     -0.06809640    -1.08158452    -0.30112054
 c     -1.22624348    -0.36017423    -0.20568119
 c     -1.08496544     1.16347993    -0.28716793
 c      0.07757551     1.80227893     0.04745490
 c      1.24548330     1.13212274     0.49762237
 h      0.30337031    -2.18769263    -0.39317329
 h     -1.09258076     1.12442685    -1.37073715
 h     -0.03165991     2.88284435    -0.24714962
 h      2.32642639     1.53575110     0.66988699
 o      2.13873871    -0.97203607    -0.14072403
 h      3.04935922    -0.67376622     0.20638103
 c     -2.48926403    -1.02124774     0.37769843
 h     -2.16140717    -1.27488343     1.47560243
 h     -3.41288298    -0.34627245     0.35139453
 h     -2.98221369    -1.89053850    -0.03030929
 h     -2.10364781     1.69982850    -0.21289562
          17

 c      1.09443709    -0.25386240     0.01625178
 c     -0.05941162    -1.09009647    -0.31687171
 c     -1.23252855    -0.36649542    -0.20746444
 c     -1.07002041     1.14048764    -0.28617399
 c      0.09796386     1.81764264     0.03559091
 c      1.22769460     1.12585458     0.51740290
 h      0.25450129    -2.12034204    -0.35957851
 h     -0.99649373     1.14609985    -1.36411683
 h     -0.03456726     2.87312114    -0.32042737
 h      2.39194310     1.51625070     0.73579547
 o      2.12507857    -0.95678799    -0.14178058
 h      2.93983615    -0.66164601     0.17284406
 c     -2.47875469    -1.01464062     0.38910758
 h     -2.13617397    -1.23146019     1.45020521
 h     -3.40678755    -0.37927799     0.35483622
 h     -2.97723720    -1.94859141    -0.01760541
 h     -2.09227077     1.68123499    -0.17627526
          17

 c      1.07677036    -0.25120241     0.01316203
 c     -0.05070964    -1.09566737    -0.33196936
 c     -1.23851135    -0.37408459    -0.20796738
 c     -1.05906027     1.11563515    -0.28585404
 c      0.12113985     1.83414243     0.02483040
 c      1.21024219     1.11998114     0.53554956
 h      0.19834594    -2.05868772    -0.32711858
 h     -0.90205147     1.17196859    -1.37182055
 h     -0.02840401     2.85995379    -0.38351638
 h      2.42523298     1.49009483     0.79630846
 o      2.11191365    -0.94322681    -0.14349171
 h      2.85244102    -0.63757810     0.14856183
 c     -2.46930014    -1.00798150     0.40027997
 h     -2.11763285    -1.18555552     1.41713673
 h     -3.39160795    -0.41028877     0.36252286
 h     -2.95843949    -2.00305376    -0.00527013
 h     -2.06517470     1.65765926    -0.13627139
          17

 c      1.05813609    -0.24810385     0.01064998
 c     -0.04353179    -1.09537668    -0.34625339
 c     -1.24351191    -0.38299857    -0.20742193
 c     -1.05137369     1.08982827    -0.28652305
 c      0.14611814     1.85089124     0.01515343
 c      1.19401802     1.11466581     0.55223730
 h      0.14542242    -2.03724554    -0.29687894
 h     -0.81329829     1.20036730    -1.38855751
 h     -0.01295828     2.84607561    -0.43574151
 h      2.42188974     1.45677727     0.84913429
 o      2.09652086    -0.93255382    -0.14696540
 h      2.83516486    -0.58250815     0.15188952
 c     -2.46110882    -1.00224085     0.41007431
 h     -2.10268068    -1.14042541     1.38872799
 h     -3.37289476    -0.43525501     0.37358775
 h     -2.92270366    -2.04494595     0.01062806
 h     -2.02397412     1.63005194    -0.09581762
          17

 c      1.03866950    -0.24468213     0.00879155
 c     -0.03885637    -1.08784632    -0.35979500
 c     -1.24701639    -0.39312214    -0.20610502
 c     -1.04588539     1.06396415    -0.28873430
 c      0.17196426     1.86696056     0.00654896
 c      1.17954363     1.10996152     0.56760412
 h      0.10039722    -2.07489685    -0.26739690
 h     -0.73507019     1.22875795    -1.40633264
 h      0.01134976     2.83478438    -0.47706729
 h      2.38150373     1.41697625     0.89285827
 o      2.08005766    -0.92446848    -0.15180955
 h      2.87356218    -0.50110671     0.17712578
 c     -2.45412760    -0.99812372     0.41744522
 h     -2.08720808    -1.09889495     1.37853345
 h     -3.35745305    -0.45010540     0.38680654
 h     -2.86975012    -2.06921824     0.03215686
 h     -1.97378323     1.60118611    -0.05713225
          17

 c      1.01878216    -0.24100338     0.00771509
 c     -0.03689760    -1.07548408    -0.37255568
 c     -1.24873085    -0.40416393    -0.20428809
 c     -1.04134843     1.03881459    -0.29300944
 c      0.19789776     1.88150580    -0.00097488
 c      1.16700984     1.10584945     0.58174623
 h      0.06017337    -2.14890361    -0.23918933
 h     -0.67216107     1.25428264    -1.41840754
 h      0.04360425     2.82928547    -0.50796853
 h      2.30685034     1.37217842     0.92699200
 o      2.06571281    -0.91743871    -0.15677531
 h      2.91912953    -0.41736729     0.20459569
 c     -2.44808931    -0.99610017     0.42197312
 h     -2.06875606    -1.06207317     1.39402455
 h     -3.35079568    -0.45220311     0.40085076
 h     -2.80138279    -2.07408976     0.05999167
 h     -1.92269458     1.57555688    -0.02122100
          17

 c      0.99911045    -0.23713150     0.00756385
 c     -0.03777989    -1.06192947    -0.38431327
 c     -1.24858078    -0.41572070    -0.20218710
 c     -1.03662122     1.01499550    -0.29973001
 c      0.22331710     1.89386378    -0.00740609
 c      1.15616621     1.10220526     0.59465830
 h      0.02259461    -2.22416255    -0.21572956
 h     -0.62845138     1.27435445    -1.42084353
 h      0.08262876     2.83188338    -0.52911008
 h      2.20544846     1.32491449     0.95267076
 o      2.05516386    -0.91036255    -0.16114272
 h      2.94494886    -0.34762854     0.22298792
 c     -2.44258945    -0.99624604     0.42426481
 h     -2.04882327    -1.02933705     1.43112449
 h     -3.35421074    -0.44194485     0.41453943
 h     -2.72114271    -2.06119543     0.09352854
 h     -1.87965573     1.55834214     0.01218089
          17

 c      0.98036423    -0.23317970     0.00844371
 c     -0.04164467    -1.04979463    -0.39491565
 c     -1.24669667    -0.42733183    -0.19993038
 c     -1.03102091     0.99310487    -0.30908184
 c      0.24777869     1.90362008    -0.01275983
 c      1.14597373     1.09872932     0.60607692
 h     -0.01163539    -2.27842428    -0.20019595
 h     -0.60655070     1.28695436    -1.41235729
 h      0.12721054     2.84325026    -0.54094975
 h      2.09390676     1.27945095     0.97458166
 o      2.04887450    -0.90262469    -0.16461758
 h      2.94163348    -0.29966639     0.22799068
 c     -2.43726260    -0.99800184     0.42564039
 h     -2.03160661    -0.99963302     1.47787461
 h     -3.36404432    -0.42314886     0.42685368
 h     -2.63415628    -2.03669797     0.13076560
 h     -1.85050361     1.55301283     0.04361866
          17

 c      0.96320235    -0.22934294     0.01038013
 c     -0.04844735    -1.04062300    -0.40433738
 c     -1.24340101    -0.43849472    -0.19755559
 c     -1.02455629     0.97389616    -0.32096051
 c      0.27095433     1.91064009    -0.01710965
 c      1.13420866     1.09490274     0.61523489
 h     -0.04086351    -2.30172451    -0.19443049
 h     -0.60774395     1.29077153    -1.39396332
 h      0.17619993     2.86212291    -0.54350256
 h      2.00280563     1.24213897     1.00408957
 o      2.04675103    -0.89385071    -0.16708119
 h      2.90763677    -0.27684913     0.21841659
 c     -2.43188163    -1.00012413     0.42751023
 h     -2.02106005    -0.97234093     1.52198857
 h     -3.37404569    -0.40171880     0.43679932
 h     -2.54655526    -2.01237957     0.16838000
 h     -1.83489995     1.55903587     0.07231578
          17

 c      0.94815859    -0.22592578     0.01328215
 c     -0.05785811    -1.03530039    -0.41261964
 c     -1.23918501    -0.44866280    -0.19503056
 c     -1.01780380     0.95823789    -0.33492395
 c      0.29257136     1.91506914    -0.02061837
 c      1.11840710     1.09020673     0.62108104
 h     -0.06347299    -2.29099432    -0.19929197
 h     -0.63190286     1.28542512    -1.36914214
 h      0.22845949     2.88562226    -0.53642634
 h      1.96590970     1.21858592     1.05714823
 o      2.04836700    -0.88383744    -0.16851430
 h      2.84603210    -0.27946932     0.19498680
 c     -2.42635806    -1.00104747     0.43097689
 h     -2.01944899    -0.94724782     1.55478970
 h     -3.37848012    -0.38366538     0.44338659
 h     -2.46386261    -2.00339145     0.20279596
 h     -1.82748126     1.57213009     0.09578261
          17

 c      0.93559732    -0.22335586     0.01691903
 c     -0.06926418    -1.03426711    -0.41982149
 c     -1.23466631    -0.45725537    -0.19228545
 c     -1.01157522     0.94687109    -0.35020744
 c      0.31233421     1.91730630    -0.02357599
 c      1.09903491     1.08458528     0.62382186
 h     -0.07811618    -2.24733699    -0.21497907
 h     -0.67719808     1.27191962    -1.34468016
 h      0.28276021     2.91007367    -0.51935761
 h      1.98321693     1.20788307     1.13669070
 o      2.05285044    -0.87268967    -0.16906555
 h      2.76649177    -0.30280649     0.16133290
 c     -2.42072715    -0.99977586     0.43662506
 h     -2.02737634    -0.92426414     1.57163212
 h     -3.37398262    -0.37360498     0.44573950
 h     -2.38938315    -2.01937180     0.23244166
 h     -1.82170216     1.58672178     0.11106539
          17

 c      0.92570549    -0.22213363     0.02094363
 c     -0.08183680    -1.03748516    -0.42601781
 c     -1.23052339    -0.46370434    -0.18924093
 c     -1.00665184     0.94019745    -0.36571707
 c      0.32989607     1.91790672    -0.02639424
 c      1.07934548     1.07827161     0.62537966
 h     -0.08375158    -2.17630182    -0.24096663
 h     -0.73991496     1.25315716    -1.33156996
 h      0.33774717     2.93198873    -0.49229307
 h      2.02244545     1.20450388     1.22684781
 o      2.05843362    -0.86124847    -0.16928170
 h      2.69269233    -0.33058531     0.12754345
 c     -2.41499569    -0.99663083     0.44448795
 h     -2.04418750    -0.90324786     1.57132269
 h     -3.36014301    -0.37398325     0.44318061
 h     -2.32506913    -2.05622319     0.25881874
 h     -1.81267449     1.59814555     0.11610863
          17

 c      0.91853495    -0.22272305     0.02496585
 c     -0.09465201    -1.04413349    -0.43134477
 c     -1.22740048    -0.46753217    -0.18582808
 c     -1.00357263     0.93826824    -0.38017782
 c      0.34490078     1.91740780    -0.02953386
 c      1.06214470     1.07135083     0.62775996
 h     -0.07967383    -2.09131090    -0.27547474
 h     -0.81550165     1.23343713    -1.34329314
 h      0.39201522     2.94887625    -0.45582194
 h      2.05602127     1.20394480     1.31078005
 o      2.06217234    -0.85148696    -0.17028724
 h      2.66705516    -0.32914794     0.11277511
 c     -2.40897880    -0.99288696     0.45422829
 h     -2.06821296    -0.88395364     1.55585632
 h     -3.33950129    -0.38488184     0.43520210
 h     -2.27323648    -2.10034693     0.28465308
 h     -1.79810212     1.60363149     0.11038999
          17

 c      0.91408061    -0.22545459     0.02863597
 c     -0.10687300    -1.05207398    -0.43606297
 c     -1.22578956    -0.46843441    -0.18200415
 c     -1.00239972     0.94102350    -0.39281951
 c      0.35704385     1.91616938    -0.03340551
 c      1.04888347     1.06378427     0.63227016
 h     -0.06533992    -2.01968535    -0.31476356
 h     -0.90114207     1.21561674    -1.38767452
 h      0.44422018     2.95969747    -0.41115812
 h      2.07022613     1.20363300     1.37846222
 o      2.06255185    -0.84448032    -0.17262987
 h      2.70976737    -0.28042398     0.12646154
 c     -2.40235681    -0.98993116     0.46528331
 h     -2.09679261    -0.86594235     1.53076466
 h     -3.31723873    -0.40425901     0.42133427
 h     -2.23626676    -2.13832302     0.31188192
 h     -1.77830049     1.60259566     0.09510020
          17

 c      0.91233591    -0.23047626     0.03170105
 c     -0.11794612    -1.05802285    -0.44047930
 c     -1.22594707    -0.46632152    -0.17775936
 c     -1.00272399     0.94849637    -0.40418235
 c      0.36613934     1.91428403    -0.03826660
 c      1.04004045     1.05557663     0.63957556
 h     -0.03955735    -2.00043407    -0.35428824
 h     -0.99610883     1.19845297    -1.45767371
 h      0.49315147     2.96491137    -0.36003925
 h      2.05980019     1.20214845     1.42504666
 o      2.06174482    -0.83835712    -0.17526214
 h      2.78323986    -0.21478550     0.15187965
 c     -2.39485060    -0.98885239     0.47686399
 h     -2.12633837    -0.84833018     1.50558300
 h     -3.30018613    -0.42872295     0.40100943
 h     -2.21560916    -2.16130550     0.34124558
 h     -1.75607739     1.59678564     0.07316152
          17

 c      0.91327126    -0.23773795     0.03401951
 c     -0.12751838    -1.06048702    -0.44459498
 c     -1.22791403    -0.46126599    -0.17311000
 c     -1.00401362     0.96060143    -0.41581607
 c      0.37216429     1.91156728    -0.04415522
 c      1.03552000     1.04685277     0.64985686
 h     -0.00142780    -2.04990132    -0.39338587
 h     -1.09843955     1.17865203    -1.53528688
 h      0.53776580     2.96613316    -0.30452413
 h      2.02363625     1.19867466     1.44857640
 o      2.06189462    -0.83141792    -0.17725965
 h      2.85123569    -0.16102476     0.17368792
 c     -2.38639967    -0.99034257     0.48801054
 h     -2.15299943    -0.82953851     1.49268495
 h     -3.29449382    -0.45508161     0.37364184
 h     -2.21139089    -2.16504204     0.37262893
 h     -1.73651059     1.59028353     0.04901919
          17

 c      0.91676456    -0.24701084     0.03555192
 c     -0.13499680    -1.06181163    -0.44817653
 c     -1.23156097    -0.45341881    -0.16809822
 c     -1.00583994     0.97688056    -0.42926993
 c      0.37525820     1.90763498    -0.05089514
 c      1.03483829     1.03784426     0.66289272
 h      0.04488329    -2.13791722    -0.43460193
 h     -1.20362188     1.15431074    -1.60321647
 h      0.57716680     2.96540394    -0.24669059
 h      1.96328386     1.19284203     1.44917349
 o      2.06402626    -0.82305927    -0.17827527
 h      2.89672246    -0.13127395     0.18539425
 c     -2.37728515    -0.99458713     0.49795155
 h     -2.17430078    -0.80762664     1.50213450
 h     -3.30246475    -0.48215572     0.33916133
 h     -2.22242687    -2.14919523     0.40537403
 h     -1.72600375     1.58875123     0.02790428
          17

 c      0.92253744    -0.25794862     0.03633965
 c     -0.13970884    -1.06487934    -0.45116961
 c     -1.23655052    -0.44300898    -0.16281477
 c     -1.00797411     0.99662855    -0.44550815
 c      0.37569130     1.90204906    -0.05815426
 c      1.03710729     1.02880662     0.67802968
 h      0.09177230    -2.22636469    -0.47818356
 h     -1.30604358     1.12565956    -1.65036953
 h      0.61047148     2.96419564    -0.18838139
 h      1.88372666     1.18491414     1.42991160
 o      2.06861866    -0.81325886    -0.17825548
 h      2.91321091    -0.12904306     0.18492509
 c     -2.36811850    -1.00110730     0.50662243
 h     -2.19057716    -0.78155818     1.53458525
 h     -3.32101123    -0.51127634     0.29877640
 h     -2.24627384    -2.11753998     0.43844265
 h     -1.72977088     1.59715737     0.01417003
          17

 c      0.93015058    -0.27013611     0.03649044
 c     -0.14133535    -1.07107115    -0.45363510
 c     -1.24231170    -0.43038449    -0.15741248
 c     -1.01055310     1.01921800    -0.46477144
 c      0.37382832     1.89447181    -0.06551072
 c      1.04081639     1.01988336     0.69397848
 h      0.13296451    -2.29289703    -0.52229816
 h     -1.40036434     1.09432777    -1.67145392
 h      0.63661461     2.96262353    -0.13118495
 h      1.79651580     1.17644845     1.39985893
 o      2.07593786    -0.80226982    -0.17728449
 h      2.89936455    -0.15392686     0.17218768
 c     -2.35971732    -1.00870238     0.51469924
 h     -2.20428821    -0.75220180     1.58045229
 h     -3.34339129    -0.54485435     0.25517701
 h     -2.27932893    -2.07903738     0.47058164
 h     -1.74847779     1.61684474     0.00920033
          17

 c      0.93905618    -0.28312998     0.03616356
 c     -0.13996188    -1.08055891    -0.45559881
 c     -1.24810816    -0.41602835    -0.15208823
 c     -1.01412145     1.04423527    -0.48666633
 c      0.37008529     1.88476139    -0.07250957
 c      1.04353050     1.01093722     0.70848475
 h      0.16450929    -2.32773811    -0.56475264
 h     -1.48202082     1.06266113    -1.66529383
 h      0.65428682     2.95939218    -0.07661917
 h      1.72396496     1.17153203     1.37875117
 o      2.08602618    -0.79058034    -0.17557288
 h      2.85858159    -0.20192932     0.14899116
 c     -2.35292032    -1.01561591     0.52305387
 h     -2.21807799    -0.72180795     1.62658363
 h     -3.36248812    -0.58450808     0.21188731
 h     -2.31730754    -2.04813849     0.50066650
 h     -1.77725336     1.64481793     0.01081413
          17

 c      0.94867679    -0.29652069     0.03553494
 c     -0.13593161    -1.09287116    -0.45702018
 c     -1.25316526    -0.40053250    -0.14704633
 c     -1.01939189     1.07133520    -0.51038830
 c      0.36486093     1.87299161    -0.07872950
 c      1.04240908     1.00153300     0.71870568
 h      0.18410041    -2.32771697    -0.60363997
 h     -1.54744181     1.03334880    -1.63383270
 h      0.66212051     2.95248883    -0.02627159
 h      1.69386364     1.17659053     1.39362132
 o      2.09833669    -0.77911095    -0.17357835
 h      2.80384687    -0.26185564     0.12114467
 c     -2.34837171    -1.02008869     0.53228108
 h     -2.23373146    -0.69282416     1.66225262
 h     -3.37315498    -0.63014724     0.17233999
 h     -2.35628513    -2.04030134     0.52818766
 h     -1.80836794     1.67604760     0.01489766
          17

 c      0.95847826    -0.30999770     0.03474598
 c     -0.12970562    -1.10719667    -0.45781201
 c     -1.25678603    -0.38454253    -0.14246596
 c     -1.02692908     1.10007186    -0.53490854
 c      0.35845240     1.85942064    -0.08386329
 c      1.03662366     0.99148499     0.72361587
 h      0.19053715    -2.29358279    -0.63748987
 h     -1.59448165     1.00914787    -1.58209670
 h      0.65902011     2.94012751     0.01825463
 h      1.71182810     1.19390046     1.45153864
 o      2.11099532    -0.76964228    -0.17227643
 h      2.76846161    -0.30811301     0.10293184
 c     -2.34640596    -1.02132638     0.54259617
 h     -2.25217981    -0.66714593     1.68097236
 h     -3.37305032    -0.68004401     0.13919432
 h     -2.39327121    -2.06141645     0.55337613
 h     -1.83464310     1.70607498     0.01748215
          17

 c      0.96802410    -0.32333764     0.03389702
 c     -0.12181827    -1.12243492    -0.45784946
 c     -1.25842259    -0.36870488    -0.13847762
 c     -1.03692564     1.12987425    -0.55900714
 c      0.35102178     1.84441125    -0.08775047
 c      1.02799165     0.98123998     0.72497504
 h      0.18377260    -2.23022884    -0.66550357
 h     -1.62332963     0.99249331    -1.51900530
 h      0.64446333     2.92151363     0.05553136
 h      1.75394606     1.21734877     1.52852598
 o      2.12131636    -0.76433345    -0.17295650
 h      2.79752657    -0.30848991     0.11377810
 c     -2.34710959    -1.01995276     0.55394459
 h     -2.27380520    -0.64586527     1.68017776
 h     -3.36258117    -0.73139591     0.11396758
 h     -2.42538084    -2.10248504     0.57666441
 h     -1.85119582     1.73213490     0.01585295
          17

 c      0.97699095    -0.33631557     0.03310508
 c     -0.11294939    -1.13699428    -0.45692260
 c     -1.25771245    -0.35364041    -0.13514636
 c     -1.04905102     1.16013997    -0.58120856
 c      0.34262850     1.82832762    -0.09034423
 c      1.01844950     0.97132019     0.72482083
 h      0.16573753    -2.14963006    -0.68835497
 h     -1.63787467     0.98474128    -1.45845883
 h      0.61867485     2.89729016     0.08453039
 h      1.79583490     1.23943338     1.59860607
 o      2.13017301    -0.76279358    -0.17545069
 h      2.87927897    -0.27128165     0.14971875
 c     -2.35037070    -1.01730567     0.56608650
 h     -2.29868061    -0.62919135     1.66080026
 h     -3.34455077    -0.78099056     0.09685242
 h     -2.44941355    -2.14763475     0.59829943
 h     -1.85575248     1.75322967     0.00883537
          17

 c      0.98520539    -0.34871021     0.03251269
 c     -0.10401461    -1.14839579    -0.45459035
 c     -1.25451261    -0.33991137    -0.13247056
 c     -1.06240032     1.19035568    -0.59983657
 c      0.33325518     1.81146393    -0.09168380
 c      1.00906106     0.96198037     0.72429583
 h      0.14176695    -2.07581419    -0.71009073
 h     -1.64637601     0.98510047    -1.41863524
 h      0.58266089     2.86966499     0.10482489
 h      1.82402273     1.25549225     1.64711458
 o      2.14068915    -0.76315185    -0.17859812
 h      2.96541138    -0.22796626     0.19091784
 c     -2.35583584    -1.01462398     0.57857595
 h     -2.32670212    -0.61621666     1.62744675
 h     -3.32369855    -0.82574944     0.08663255
 h     -2.46261799    -2.18350793     0.61847718
 h     -1.84850828     1.76993314    -0.00321425
          17

 c      0.99269798    -0.36037962     0.03224252
 c     -0.09605637    -1.15341883    -0.45007246
 c     -1.24892992    -0.32795499    -0.13039971
 c     -1.07579307     1.22006772    -0.61351877
 c      0.32282555     1.79402483    -0.09187831
 c      1.00031754     0.95325256     0.72388827
 h      0.12001791    -2.04333507    -0.73954710
 h     -1.65804448     0.99090123    -1.41585777
 h      0.53810139     2.84216969     0.11669868
 h      1.83259159     1.26325994     1.66767460
 o      2.15457186    -0.76434578    -0.18169697
 h      3.02800652    -0.19600160     0.22531697
 c     -2.36291598    -1.01281226     0.59069813
 h     -2.35769993    -0.60446338     1.58887127
 h     -3.30589907    -0.86314609     0.08081743
 h     -2.46328556    -2.20208760     0.63751454
 h     -1.83205329     1.78428107    -0.01841998
          17

 c      0.99970501    -0.37126794     0.03237492
 c     -0.08959320    -1.15042006    -0.44283273
 c     -1.24132567    -0.31800455    -0.12885236
 c     -1.08846541     1.24860117    -0.62207726
 c      0.31123852     1.77616711    -0.09107952
 c      0.99245638     0.94504997     0.72376436
 h      0.10409877    -2.07019886    -0.78356898
 h     -1.67506745     1.00067208    -1.45392753
 h      0.48710070     2.81889883     0.12107869
 h      1.81948303     1.26185039     1.65827131
 o      2.17227393    -0.76592515    -0.18443835
 h      3.05674572    -0.18181846     0.24783539
 c     -2.37090460    -1.01249246     0.60148053
 h     -2.39162077    -0.58971382     1.55724677
 h     -3.29668286    -0.89154581     0.07628444
 h     -2.45078842    -2.19996475     0.65587555
 h     -1.81135125     1.79971643    -0.03340518
          17

 c      1.00662988    -0.38135235     0.03295461
 c     -0.08427664    -1.14134397    -0.43350853
 c     -1.23228066    -0.31006166    -0.12772660
 c     -1.10032572     1.27489949    -0.62672932
 c      0.29840617     1.75809662    -0.08944254
 c      0.98558237     0.93722628     0.72390508
 h      0.08881315    -2.13430457    -0.83597868
 h     -1.69028753     1.01631105    -1.52137819
 h      0.43186890     2.80315644     0.11925189
 h      1.78500069     1.25132037     1.61961820
 o      2.19363618    -0.76767191    -0.18666722
 h      3.04922540    -0.18723599     0.25649642
 c     -2.37916034    -1.01395647     0.60996637
 h     -2.42867115    -0.56735466     1.54383893
 h     -3.29928641    -0.91038374     0.07046447
 h     -2.42541867    -2.17745403     0.67413327
 h     -1.79318486     1.82065114    -0.04373900
          17

 c      1.01396998    -0.39062069     0.03399351
 c     -0.07964285    -1.12926970    -0.42332013
 c     -1.22252052    -0.30395748    -0.12691068
 c     -1.11152429     1.29783537    -0.62919589
 c      0.28427067     1.74017449    -0.08708982
 c      0.97962123     0.92957826     0.72406360
 h      0.06868274    -2.20198270    -0.88429291
 h     -1.69431143     1.04098834    -1.60068302
 h      0.37452719     2.79597039     0.11249056
 h      1.73221041     1.23287679     1.55557846
 o      2.21812898    -0.76949732    -0.18831681
 h      3.00776394    -0.21142995     0.25124824
 c     -2.38727703    -1.01688978     0.61573397
 h     -2.46896099    -0.53565838     1.55183674
 h     -3.31330859    -0.92012254     0.06244862
 h     -2.38822189    -2.13867857     0.69295720
 h     -1.78409615     1.85097461    -0.04552495
          17

 c      1.02223713    -0.39908324     0.03546272
 c     -0.07548132    -1.11635249    -0.41322090
 c     -1.21284023    -0.29942819    -0.12629168
 c     -1.12224813     1.31664872    -0.63079754
 c      0.26879464     1.72294924    -0.08409583
 c      0.97409812     0.92177323     0.72353808
 h      0.04206028    -2.25159524    -0.91945261
 h     -1.68112154     1.07669170    -1.67660547
 h      0.31718643     2.79547422     0.10185249
 h      1.66940514     1.20991182     1.47575813
 o      2.24475388    -0.77155667    -0.18950763
 h      2.94154843    -0.24924809     0.23546252
 c     -2.39516744    -1.02014685     0.61908072
 h     -2.51166177    -0.49783106     1.57397434
 h     -3.33497473    -0.92211349     0.05320235
 h     -2.34073297    -2.09236176     0.71321800
 h     -1.78710763     1.89162508    -0.03794966
          17

 c      1.03188503    -0.40678576     0.03728208
 c     -0.07172216    -1.10382614    -0.40378936
 c     -1.20404089    -0.29615693    -0.12576662
 c     -1.13280683     1.33113117    -0.63215715
 c      0.25194028     1.70707455    -0.08050129
 c      0.96775807     0.91319021     0.72079769
 h      0.00961364    -2.27297718    -0.93683754
 h     -1.64860869     1.12372038    -1.73850758
 h      0.26215051     2.79773087     0.08827914
 h      1.61452519     1.18996880     1.39991101
 o      2.27162261    -0.77463286    -0.19087870
 h      2.87391151    -0.28518438     0.22115349
 c     -2.40300980    -1.02196546     0.62058998
 h     -2.55477774    -0.45998285     1.59836863
 h     -3.35875404    -0.91845195     0.04481358
 h     -2.28442375    -2.05150374     0.73619194
 h     -1.80013112     1.93922428    -0.02449866
          17

 c      1.04323685    -0.41381163     0.03931299
 c     -0.06833420    -1.09240245    -0.39535349
 c     -1.19686984    -0.29379291    -0.12526063
 c     -1.14357075     1.34149499    -0.63338719
 c      0.23365189     1.69317731    -0.07635328
 c      0.95861183     0.90289765     0.71362489
 h     -0.02715048    -2.26239309    -0.93458464
 h     -1.59737135     1.18106946    -1.77979501
 h      0.21194395     2.79841324     0.07282020
 h      1.59470723     1.18495054     1.35650575
 o      2.29584969    -0.78044497    -0.19390253
 h      2.84481468    -0.28870491     0.23383245
 c     -2.41108878    -1.02068481     0.62070546
 h     -2.59579942    -0.42782537     1.61495482
 h     -3.37924218    -0.91172654     0.03940902
 h     -2.22030106    -2.02844907     0.76340879
 h     -1.81794719     1.98746990    -0.01117201
          17

 c      1.05643359    -0.42027375     0.04136068
 c     -0.06532050    -1.08247872    -0.38806967
 c     -1.19196034    -0.29197209    -0.12474956
 c     -1.15479417     1.34812714    -0.63437774
 c      0.21384084     1.68176938    -0.07175598
 c      0.94586936     0.89045216     0.70121351
 h     -0.06647709    -2.21987379    -0.91249052
 h     -1.52977692     1.24682506    -1.79714851
 h      0.16908353     2.79428841     0.05674260
 h      1.62352251     1.20153934     1.35845331
 o      2.31620903    -0.78970580    -0.19927709
 h      2.86957255    -0.24560861     0.28660940
 c     -2.41953561    -1.01567224     0.61971769
 h     -2.63240156    -0.40503921     1.61772563
 h     -3.39254520    -0.90460931     0.03829902
 h     -2.15016129    -2.02587725     0.79550031
 h     -1.83534024     2.02977819    -0.00366284
          17

 c      1.07146748    -0.42631552     0.04318580
 c     -0.06272582    -1.07412644    -0.38191858
 c     -1.18979132    -0.29034115    -0.12427317
 c     -1.16651403     1.35142465    -0.63492470
 c      0.19241127     1.67318725    -0.06686643
 c      0.93155022     0.87669964     0.68562932
 h     -0.10655939    -2.14913515    -0.87197093
 h     -1.44952216     1.31840552    -1.79044204
 h      0.13573900     2.78405854     0.04147468
 h      1.68165848     1.23171121     1.38582764
 o      2.33458042    -0.80040802    -0.20530062
 h      2.91562052    -0.18554699     0.35410445
 c     -2.42806421    -1.00755738     0.61792381
 h     -2.66280263    -0.39308165     1.60445875
 h     -3.39700774    -0.89943485     0.04149412
 h     -2.07872110    -2.03442697     0.83102320
 h     -1.84883065     2.06102090    -0.00578346
          17

 c      1.08824864    -0.43211126     0.04452078
 c     -0.06059235    -1.06685465    -0.37660760
 c     -1.19067430    -0.28857287    -0.12393071
 c     -1.17854785     1.35172256    -0.63469524
 c      0.16935283     1.66749706    -0.06179644
 c      0.91827666     0.86290172     0.66940802
 h     -0.14582342    -2.06009200    -0.81719549
 h     -1.36135386     1.39282618    -1.76340499
 h      0.11345121     2.76866948     0.02845450
 h      1.74234279     1.26326318     1.41313032
 o      2.35248816    -0.81068233    -0.21031091
 h      2.95622828    -0.13637501     0.41130248
 c     -2.43598306    -0.99752615     0.61563112
 h     -2.68593320    -0.39137791     1.57614770
 h     -3.39339469    -0.89796546     0.04755420
 h     -2.01300497    -2.04082216     0.86702855
 h     -1.85701082     2.07809489    -0.01917458
          17

 c      1.10659807    -0.43784945     0.04509173
 c     -0.05887083    -1.05915657    -0.37139552
 c     -1.19474338    -0.28637451    -0.12387154
 c     -1.19055792     1.34924225    -0.63315751
 c      0.14481872     1.66442388    -0.05651778
 c      0.90769082     0.85003146     0.65405974
 h     -0.18392564    -1.97403863    -0.75719983
 h     -1.27047548     1.46722388    -1.72433113
 h      0.10297979     2.75122067     0.01894872
 h      1.78939813     1.28834614     1.42583473
 o      2.37043667    -0.81964427    -0.21349832
 h      2.98091656    -0.11049641     0.44660026
 c     -2.44241121    -0.98668214     0.61302003
 h     -2.70161973    -0.39731985     1.53692108
 h     -3.38463875    -0.90139263     0.05373483
 h     -1.95974347    -2.03523199     0.90049922
 h     -1.86041265     2.08002083    -0.04346972
          17

 c      1.12622163    -0.44368999     0.04465187
 c     -0.05727550    -1.04836951    -0.36510266
 c     -1.20195484    -0.28348302    -0.12428653
 c     -1.20215872     1.34402379    -0.62967858
 c      0.11914034     1.66337843    -0.05082709
 c      0.90057017     0.83878793     0.64025039
 h     -0.22364422    -1.92549190    -0.70590770
 h     -1.18136471     1.53957174    -1.68491434
 h      0.10430203     2.73633727     0.01388485
 h      1.81566569     1.30318831     1.41788335
 o      2.38847844    -0.82695609    -0.21454021
 h      2.98700150    -0.11192046     0.45594187
 c     -2.44645943    -0.97591026     0.61001103
 h     -2.71085828    -0.40605862     1.49422645
 h     -3.37503360    -0.91048949     0.05651713
 h     -1.92374932    -2.01286745     0.92914526
 h     -1.86147003     2.06807306    -0.07642077
          17

 c      1.14670979    -0.44968984     0.04302923
 c     -0.05544158    -1.03259393    -0.35699107
 c     -1.21210782    -0.27965775    -0.12539724
 c     -1.21299096     1.33591068    -0.62394482
 c      0.09278856     1.66361434    -0.04436407
 c      0.89721632     0.82970161     0.62818185
 h     -0.26926997    -1.93999289    -0.67199079
 h     -1.09677883     1.60868442    -1.65522363
 h      0.11673623     2.72866164     0.01371436
 h      1.81869902     1.30638188     1.38744451
 o      2.40652064    -0.83256029    -0.21336569
 h      2.97533095    -0.14073473     0.43891555
 c     -2.44738945    -0.96591757     0.60621626
 h     -2.71594740    -0.41074958     1.45816001
 h     -3.36866233    -0.92580258     0.05267689
 h     -1.90753910    -1.97306015     0.95157941
 h     -1.86462709     2.04599115    -0.11402342
          17

 c      1.16755085    -0.45574422     0.04016037
 c     -0.05364743    -1.01343403    -0.34768191
 c     -1.22486209    -0.27470485    -0.12744336
 c     -1.22266540     1.32469502    -0.61639012
 c      0.06631441     1.66448383    -0.03667206
 c      0.89767689     0.82314964     0.61779381
 h     -0.31816178    -2.00186644    -0.64827069
 h     -1.01848987     1.67274659    -1.63783444
 h      0.13902165     2.73059170     0.01833855
 h      1.79864739     1.29806495     1.33499896
 o      2.42436402    -0.83666213    -0.21014432
 h      2.94995832    -0.19353228     0.39847015
 c     -2.44485342    -0.95712680     0.60109614
 h     -2.71984836    -0.40446988     1.43817692
 h     -3.36743310    -0.94770109     0.04067638
 h     -1.91123247    -1.91856225     0.96741853
 h     -1.87609962     2.01972490    -0.15116350
          17

 c      1.18812388    -0.46161254     0.03607619
 c     -0.05268943    -0.99409642    -0.33816933
 c     -1.23973150    -0.26853579    -0.13067021
 c     -1.23074716     1.31035591    -0.60798773
 c      0.04031058     1.66565152    -0.02728104
 c      0.90176681     0.81929224     0.60879427
 h     -0.36190484    -2.07608901    -0.62333693
 h     -0.94880225     1.72816715    -1.62810491
 h      0.16917585     2.74059018     0.02714315
 h      1.75834331     1.28004813     1.26332183
 o      2.44150100    -0.83995415    -0.20550288
 h      2.92107477    -0.25975395     0.34440901
 c     -2.43917307    -0.94936036     0.59432661
 h     -2.72450508    -0.38387342     1.43747134
 h     -3.36998733    -0.97615198     0.02153215
 h     -1.93210696    -1.85585122     0.97768493
 h     -1.90222937     1.99560998    -0.18340236
          17

 c      1.20773397    -0.46698107     0.03087113
 c     -0.05319944    -0.97684088    -0.32897948
 c     -1.25608585    -0.26119388    -0.13530676
 c     -1.23702981     1.29325898    -0.59957029
 c      0.01540414     1.66711149    -0.01578022
 c      0.90886669     0.81793875     0.60053438
 h     -0.39389426    -2.13794759    -0.59129705
 h     -0.89049974     1.77054333    -1.61947154
 h      0.20428368     2.75365184     0.03915123
 h      1.70567062     1.25705056     1.17911659
 o      2.45668517    -0.84407560    -0.20096548
 h      2.91100479    -0.31419633     0.30045842
 c     -2.43143352    -0.94161973     0.58597151
 h     -2.72963371    -0.35125021     1.45041485
 h     -3.37245769    -1.01038964    -0.00160219
 h     -1.96393580    -1.79602468     0.98563527
 h     -1.94604520     1.97685318    -0.20936805
          17

 c      1.22573490    -0.47148821     0.02470136
 c     -0.05550458    -0.96281014    -0.32025961
 c     -1.27317347    -0.25284496    -0.14153703
 c     -1.24183943     1.27420788    -0.59145742
 c     -0.00775984     1.66902441    -0.00186102
 c      0.91749619     0.81833194     0.59177314
 h     -0.41087394    -2.17517471    -0.55063518
 h     -0.84583839     1.79619172    -1.60710942
 h      0.24063936     2.76364357     0.05322815
 h      1.65823765     1.23927576     1.09589934
 o      2.46818975    -0.85119489    -0.19855833
 h      2.94909641    -0.32366638     0.29786416
 c     -2.42320294    -0.93234044     0.57621102
 h     -2.73349319    -0.31241280     1.46656049
 h     -3.37042217    -1.04880129    -0.02480836
 h     -1.99753785    -1.75401618     0.99720474
 h     -2.00456528     1.96133262    -0.23141425
          17

 c      1.24163387    -0.47473885     0.01779153
 c     -0.05974053    -0.95250742    -0.31198863
 c     -1.29015484    -0.24375658    -0.14947686
 c     -1.24596280     1.25424463    -0.58359315
 c     -0.02857540     1.67153294     0.01466307
 c      0.92517166     0.81909234     0.58073946
 h     -0.41172833    -2.18265347    -0.50175622
 h     -0.81605871     1.80277483    -1.58859037
 h      0.27429320     2.76564766     0.06828430
 h      1.64465283     1.24338434     1.03345830
 o      2.47639438    -0.86104504    -0.19801017
 h      3.03033733    -0.29419557     0.33075758
 c     -2.41591024    -0.92023152     0.56520283
 h     -2.73442235    -0.27327023     1.47617572
 h     -3.36066937    -1.08911292    -0.04477941
 h     -2.02483961    -1.74193650     1.01844795
 h     -2.07002090     1.94348021    -0.25354069
          17

 c      1.25509237    -0.47636509     0.01038376
 c     -0.06591528    -0.94609140    -0.30408015
 c     -1.30615529    -0.23427181    -0.15917341
 c     -1.25031101     1.23436354    -0.57581074
 c     -0.04657707     1.67465603     0.03383728
 c      0.93019335     0.81921607     0.56644661
 h     -0.39660712    -2.15917868    -0.44584307
 h     -0.80142537     1.78931398    -1.56345198
 h      0.30171093     2.75720777     0.08340604
 h      1.68388974     1.28090009     1.00277840
 o      2.48343079    -0.87162900    -0.19745029
 h      3.12104727    -0.25941881     0.36759734
 c     -2.41025292    -0.90527054     0.55344141
 h     -2.73162820    -0.23810412     1.47274109
 h     -3.34205947    -1.12876655    -0.05960032
 h     -2.04421914    -1.75879200     1.04965892
 h     -2.13356625     1.91788354    -0.27895228
          17

 c      1.26589594    -0.47611589     0.00265775
 c     -0.07388685    -0.94343085    -0.29641310
 c     -1.32033028    -0.22479061    -0.17061216
 c     -1.25565154     1.21536178    -0.56795636
 c     -0.06152361     1.67824563     0.05556470
 c      0.93387102     0.81946054     0.54987388
 h     -0.36679404    -2.10686094    -0.38454655
 h     -0.80132959     1.75612913    -1.53289403
 h      0.32029799     2.73868740     0.09791963
 h      1.75960589     1.34202265     0.99246097
 o      2.49071965    -0.88177597    -0.19581511
 h      3.19777649    -0.23924671     0.38999770
 c     -2.40625693    -0.88867888     0.54188253
 h     -2.72527113    -0.20934956     1.45308362
 h     -3.31556366    -1.16538551    -0.06890067
 h     -2.05943844    -1.79072677     1.08404215
 h     -2.18802285     1.88130404    -0.30911908
          17

 c      1.27395498    -0.47387803    -0.00528732
 c     -0.08331021    -0.94392675    -0.28883655
 c     -1.33192173    -0.21578579    -0.18370977
 c     -1.26250462     1.19781574    -0.55987351
 c     -0.07340999     1.68195558     0.07963832
 c      0.93862369     0.82133127     0.53251938
 h     -0.32520678    -2.03304923    -0.31990126
 h     -0.81419214     1.70493746    -1.49990207
 h      0.32880115     2.71331741     0.11141439
 h      1.84239782     1.40779619     0.98559116
 o      2.49881481    -0.89107457    -0.19277002
 h      3.24963493    -0.24061572     0.39171497
 c     -2.40372348    -0.87196970     0.53149247
 h     -2.71638884    -0.18773055     1.41701145
 h     -3.28388390    -1.19721759    -0.07364666
 h     -2.07433214    -1.82176303     1.11318707
 h     -2.22885499     1.83299366    -0.34393106
          17

 c      1.27929959    -0.46964622    -0.01340696
 c     -0.09357701    -0.94609714    -0.28120720
 c     -1.34030998    -0.20784296    -0.19829381
 c     -1.27113830     1.18208388    -0.55132963
 c     -0.08245147     1.68523475     0.10576773
 c      0.94599327     0.82584248     0.51529331
 h     -0.27727139    -1.95506335    -0.25388177
 h     -0.83713967     1.63906214    -1.46968180
 h      0.32755485     2.68703378     0.12373284
 h      1.91292655     1.46494623     0.97241031
 o      2.50779731    -0.89942788    -0.18828900
 h      3.27221682    -0.26467424     0.37184546
 c     -2.40241164    -0.85634879     0.52285493
 h     -2.70694056    -0.17211765     1.36725574
 h     -3.25090700    -1.22340168    -0.07580575
 h     -2.09055953    -1.84057951     1.13124017
 h     -2.25435813     1.77441989    -0.38211648
          17

 c      1.28206017    -0.46349135    -0.02168698
 c     -0.10385645    -0.94725982    -0.27354034
 c     -1.34505777    -0.20169203    -0.21407830
 c     -1.28157342     1.16830918    -0.54196662
 c     -0.08904738     1.68739862     0.13358733
 c      0.95664234     0.83346232     0.49861412
 h     -0.23064264    -1.90398237    -0.18670400
 h     -0.86574980     1.56337118    -1.44983828
 h      0.31830644     2.66763010     0.13491886
 h      1.96194978     1.50672338     0.94902973
 o      2.51746193    -0.90688672    -0.18249781
 h      3.26493050    -0.30965806     0.33214851
 c     -2.40201033    -0.84268409     0.51605096
 h     -2.69995009    -0.15906785     1.30963463
 h     -3.22099244    -1.24394227    -0.07791688
 h     -2.10804029    -1.84107761     1.13548901
 h     -2.26591237     1.70905325    -0.42159670
          17

 c      1.28245506    -0.45552767    -0.03012705
 c     -0.11346680    -0.94483405    -0.26615612
 c     -1.34595309    -0.19817690    -0.23064556
 c     -1.29350771     1.15647729    -0.53138973
 c     -0.09369056     1.68783790     0.16265260
 c      0.97077185     0.84434879     0.48266184
 h     -0.19080271    -1.90965453    -0.11523988
 h     -0.89467267     1.48322197    -1.44880091
 h      0.30325547     2.66245035     0.14515430
 h      1.98564046     1.53017988     0.91445466
 o      2.52725607    -0.91370655    -0.17571661
 h      3.23218532    -0.37016387     0.27758214
 c     -2.40213646    -0.83163817     0.51068320
 h     -2.69942871    -0.14267778     1.25257567
 h     -3.19803870    -1.25933679    -0.08249259
 h     -2.12573600    -1.82115918     1.12574391
 h     -2.26846447     1.64224467    -0.45984224
          17

 c      1.28077845    -0.44589780    -0.03872723
 c     -0.12214996    -0.93935193    -0.25925111
 c     -1.34305387    -0.19813000    -0.24745333
 c     -1.30615499     1.14656954    -0.51950035
 c     -0.09682671     1.68632633     0.19243449
 c      0.98835026     0.85848085     0.46750015
 h     -0.15728989    -1.96566094    -0.03819769
 h     -0.91982575     1.40240327    -1.47110918
 h      0.28350758     2.67488098     0.15481313
 h      1.98309547     1.53451707     0.86915374
 o      2.53590286    -0.92063382    -0.16868313
 h      3.18946677    -0.43268662     0.21974484
 c     -2.40245681    -0.82364330     0.50605247
 h     -2.70946640    -0.11619745     1.20454048
 h     -3.18454097    -1.26997606    -0.09134520
 h     -2.14202617    -1.78210771     1.10400317
 h     -2.27055824     1.58074594    -0.49440116
          17

 c      1.27736727    -0.43479190    -0.04746647
 c     -0.12961383    -0.93370610    -0.25248533
 c     -1.33669215    -0.20220779    -0.26388531
 c     -1.31827455     1.13867514    -0.50682831
 c     -0.09875860     1.68320112     0.22232667
 c      1.00912518     0.87566348     0.45308661
 h     -0.12859471    -2.03827580     0.03909874
 h     -0.94056918     1.32228799    -1.51262018
 h      0.25825105     2.70215310     0.16469470
 h      1.95610259     1.52084706     0.81478186
 o      2.54087873    -0.92927164    -0.16278311
 h      3.17181107    -0.46989014     0.18041633
 c     -2.40291847    -0.81856873     0.50147607
 h     -2.73220774    -0.07625742     1.16941138
 h     -3.18104627    -1.27567861    -0.10510886
 h     -2.15467667    -1.72914345     1.07478846
 h     -2.28217968     1.53113665    -0.52356663
          17

 c      1.27256915    -0.42244764    -0.05627935
 c     -0.13533238    -0.93026418    -0.24538257
 c     -1.32742229    -0.21074518    -0.27933510
 c     -1.32870603     1.13294387    -0.49437907
 c     -0.09967261     1.67922475     0.25168230
 c      1.03241626     0.89541850     0.43920471
 h     -0.10490146    -2.10026861     0.10973103
 h     -0.95906426     1.24362282    -1.56202677
 h      0.22562977     2.73674659     0.17618741
 h      1.91107352     1.49348686     0.75474958
 o      2.53990380    -0.94098579    -0.15907745
 h      3.21088275    -0.45826383     0.17597925
 c     -2.40393010    -0.81534563     0.49642080
 h     -2.76613922    -0.02641150     1.14416374
 h     -3.18621759    -1.27570161    -0.12314008
 h     -2.16060001    -1.67275150     1.04596903
 h     -2.30938733     1.49723423    -0.54661521
          17

 c      1.26671696    -0.40911401    -0.06505740
 c     -0.13871879    -0.93027097    -0.23761817
 c     -1.31595348    -0.22365227    -0.29328516
 c     -1.33698340     1.12946856    -0.48316181
 c     -0.09972002     1.67525989     0.27987307
 c      1.05667962     0.91672876     0.42534082
 h     -0.08690396    -2.13781479     0.16883355
 h     -0.97786278     1.16826670    -1.60715293
 h      0.18431896     2.76996601     0.19108988
 h      1.86364094     1.46311339     0.69557626
 o      2.53436586    -0.95453454    -0.15666362
 h      3.28159565    -0.41601954     0.19142694
 c     -2.40628557    -0.81212999     0.49029648
 h     -2.80670125     0.02461733     1.12204707
 h     -3.19736525    -1.26920806    -0.14374754
 h     -2.15598186    -1.62831323     1.02859793
 h     -2.34965068     1.47863277    -0.56315048
          17

 c      1.26014608    -0.39504196    -0.07367595
 c     -0.13922202    -0.93427901    -0.22900898
 c     -1.30309612    -0.24038620    -0.30534918
 c     -1.34331680     1.12814461    -0.47389215
 c     -0.09907036     1.67202220     0.30633529
 c      1.07914250     0.93779121     0.41062100
 h     -0.07508330    -2.14542529     0.21355994
 h     -0.99847103     1.09912991    -1.63919947
 h      0.13437457     2.79474063     0.21121870
 h      1.84304484     1.44963670     0.64766802
 o      2.52663103    -0.96801500    -0.15433615
 h      3.34454001    -0.37187225     0.20698177
 c     -2.41079227    -0.80725683     0.48251791
 h     -2.84846449     0.06774898     1.09711531
 h     -3.21121654    -1.25585968    -0.16465561
 h     -2.13812586    -1.60903608     1.03243396
 h     -2.39354445     1.47202320    -0.57243264
          17

 c      1.25320848    -0.38051067    -0.08202506
 c     -0.13636332    -0.94246602    -0.21945869
 c     -1.28970055    -0.26003432    -0.31527193
 c     -1.34812851     1.12858770    -0.46693232
 c     -0.09793531     1.66998987     0.33059038
 c      1.09701187     0.95682750     0.39428876
 h     -0.06956892    -2.12208980     0.24239620
 h     -1.02121841     1.03937608    -1.65346218
 h      0.07719875     2.80678898     0.23808263
 h      1.87841863     1.47261771     0.61991746
 o      2.51788282    -0.98034339    -0.15154243
 h      3.37966404    -0.34117376     0.21343897
 c     -2.41778693    -0.80041787     0.47308710
 h     -2.88677612     0.09662985     1.06607253
 h     -3.22476200    -1.23620516    -0.18364122
 h     -2.10904575    -1.61447417     1.05798139
 h     -2.43044457     1.47352584    -0.57354110
          17

 c      1.24626516    -0.36586212    -0.09003358
 c     -0.12979862    -0.95469747    -0.20895515
 c     -1.27657927    -0.28149269    -0.32289474
 c     -1.35171189     1.13018538    -0.46233586
 c     -0.09658880     1.66939389     0.35224791
 c      1.11058760     0.97414420     0.37661556
 h     -0.07008193    -2.07022755     0.25503361
 h     -1.04557613     0.99184104    -1.64858210
 h      0.01513516     2.80485545     0.27274118
 h      1.96261738     1.52714944     0.60927525
 o      2.50850907    -0.99098424    -0.14810646
 h      3.37991758    -0.33022147     0.20778267
 c     -2.42698842    -0.79262261     0.46270004
 h     -2.91836650     0.10832532     1.02811851
 h     -3.23595745    -1.21177926    -0.19916715
 h     -2.07597976    -1.63121305     1.09591536
 h     -2.45242265     1.47997879    -0.56584686
          17

 c      1.23967270    -0.35147549    -0.09765841
 c     -0.11941030    -0.97035198    -0.19764810
 c     -1.26441651    -0.30367123    -0.32810751
 c     -1.35413184     1.13222565    -0.45990535
 c     -0.09532782     1.67019719     0.37100520
 c      1.12244054     0.99151955     0.35848250
 h     -0.07577808    -1.99721110     0.25318443
 h     -1.07041086     0.95877564    -1.62583396
 h     -0.04898358     2.79076491     0.31581135
 h      2.06193964     1.59117705     0.60565191
 o      2.49854610    -0.99966278    -0.14400997
 h      3.34426108    -0.34102898     0.18963215
 c     -2.43777508    -0.78516081     0.45214918
 h     -2.94149083     0.10314055     0.98446009
 h     -3.24410523    -1.18501056    -0.21080297
 h     -2.04739448    -1.64473075     1.13486390
 h     -2.45532711     1.48921651    -0.54921936
          17

 c      1.23376126    -0.33771409    -0.10485590
 c     -0.10538720    -0.98790032    -0.18605304
 c     -1.25368744    -0.32564988    -0.33081358
 c     -1.35523302     1.13402020    -0.45921622
 c     -0.09438935     1.67207053     0.38663865
 c      1.13450612     1.01028589     0.34053035
 h     -0.08502924    -1.91981623     0.24284142
 h     -1.09405838     0.94172290    -1.58896785
 h     -0.11235422     2.76934125     0.36757608
 h      2.15010514     1.64798050     0.60172441
 o      2.48779586    -1.00630366    -0.13933777
 h      3.27596981    -0.37244309     0.16031802
 c     -2.44941525    -0.77905846     0.44191239
 h     -2.95612085     0.08463223     0.93808321
 h     -3.24988497    -1.15901160    -0.21935652
 h     -2.02984754    -1.64585746     1.16653102
 h     -2.43872712     1.50002295    -0.52398162
          17

 c      1.22879418    -0.32490464    -0.11156610
 c     -0.08820733    -1.00447574    -0.17531182
 c     -1.24462514    -0.34674782    -0.33092150
 c     -1.35466327     1.13498469    -0.45959552
 c     -0.09388948     1.67444450     0.39898201
 c      1.14760891     1.03103697     0.32307026
 h     -0.09566938    -1.86916783     0.23720825
 h     -1.11427546     0.94136222    -1.54462344
 h     -0.17277191     2.74757166     0.42819922
 h      2.21378906     1.68938666     0.59390143
 o      2.47565191    -1.01118288    -0.13433623
 h      3.18560127    -0.41774512     0.12380591
 c     -2.46111347    -0.77513137     0.43210831
 h     -2.96426378     0.05983823     0.89362207
 h     -3.25502465    -1.13722419    -0.22667171
 h     -2.02739444    -1.63061689     1.18620040
 h     -2.40583432     1.51213332    -0.49075532
          17

 c      1.22494214    -0.31332512    -0.11771371
 c     -0.06846262    -1.01687326    -0.16681840
 c     -1.23725526    -0.36650486    -0.32836833
 c     -1.35189696     1.13466864    -0.46009244
 c     -0.09380464     1.67671493     0.40790883
 c      1.16192217     1.05391670     0.30622587
 h     -0.10638024    -1.87940463     0.25222512
 h     -1.12823399     0.95733849    -1.50283351
 h     -0.22894223     2.73218047     0.49792641
 h      2.24733993     1.71215495     0.58068810
 o      2.46061484    -1.01535913    -0.12956844
 h      3.09886725    -0.45778776     0.08917238
 c     -2.47205246    -0.77411156     0.42257999
 h     -2.96989934     0.03873102     0.85673924
 h     -3.26158804    -1.12286561    -0.23502614
 h     -2.04194375    -1.59867440     1.19191727
 h     -2.36342057     1.52633859    -0.45023122
          17

 c      1.22230241    -0.30315705    -0.12322091
 c     -0.04683450    -1.02486390    -0.16064012
 c     -1.23146317    -0.38460836    -0.32316207
 c     -1.34631041     1.13273443    -0.45957524
 c     -0.09400552     1.67856531     0.41336067
 c      1.17728227     1.07881364     0.29002683
 h     -0.11629188    -1.94938906     0.28792377
 h     -1.13291305     0.98842673    -1.47604796
 h     -0.28009835     2.72599814     0.57681724
 h      2.24912918     1.71560695     0.56168776
 o      2.44023557    -1.02084693    -0.12587687
 h      3.05775612    -0.45844359     0.06999079
 c     -2.48160080    -0.77651081     0.41301980
 h     -2.97746421     0.03117292     0.83224606
 h     -3.27098943    -1.11822831    -0.24619116
 h     -2.07346579    -1.55262782     1.18416040
 h     -2.32076002     1.54438055    -0.40288024
          17

 c      1.22094494    -0.29443742    -0.12801850
 c     -0.02432628    -1.03108851    -0.15549351
 c     -1.22700173    -0.40085362    -0.31541014
 c     -1.33736622     1.12892469    -0.45713576
 c     -0.09432044     1.68015806     0.41543483
 c      1.19325186     1.10542055     0.27443543
 h     -0.12235142    -2.04434072     0.32828499
 h     -1.12634551     1.03340597    -1.47430458
 h     -0.32513890     2.72593817     0.66382479
 h      2.22058128     1.70102306     0.53735134
 o      2.41401300    -1.02817822    -0.12338723
 h      3.07474409    -0.40980698     0.06842757
 c     -2.48967635    -0.78218924     0.40308756
 h     -2.98883221     0.04152940     0.82132756
 h     -3.28317062    -1.12410490    -0.26057390
 h     -2.11973385    -1.49838839     1.16650508
 h     -2.28637157     1.56797830    -0.34889063
          17

 c      1.22092559    -0.28705435    -0.13204892
 c     -0.00211972    -1.03783560    -0.15028727
 c     -1.22348042    -0.41513471    -0.30531676
 c     -1.32486753     1.12313182    -0.45264913
 c     -0.09456393     1.68199421     0.41445227
 c      1.20899628     1.13316611     0.25931355
 h     -0.12096154    -2.13377246     0.35969090
 h     -1.10925591     1.09175735    -1.49786807
 h     -0.36227955     2.72483822     0.75601533
 h      2.16760783     1.67242719     0.50934119
 o      2.38459657    -1.03513537    -0.12131287
 h      3.11356217    -0.34662193     0.07208931
 c     -2.49693352    -0.79005255     0.39235043
 h     -3.00175360     0.06583719     0.82048241
 h     -3.29648240    -1.13967555    -0.27703060
 h     -2.17587255    -1.44609606     1.14717253
 h     -2.26343249     1.59688370    -0.28883029
          17

 c      1.22223880    -0.28076984    -0.13527292
 c      0.01866883    -1.04620494    -0.14450602
 c     -1.22041209    -0.42743488    -0.29315230
 c     -1.30907778     1.11559139    -0.44681513
 c     -0.09451582     1.68460142     0.41092184
 c      1.22296892     1.16101974     0.24432530
 h     -0.10984848    -2.20133023     0.37558025
 h     -1.08520724     1.16251711    -1.53566140
 h     -0.38956381     2.71523472     0.84884780
 h      2.10485260     1.63875302     0.48165663
 o      2.35430468    -1.03988742    -0.11910486
 h      3.14417117    -0.29837018     0.07235303
 c     -2.50447328    -0.79834542     0.38009972
 h     -3.01190428     0.09508470     0.82363803
 h     -3.30838428    -1.16292557    -0.29352401
 h     -2.23499138    -1.40941514     1.13949095
 h     -2.24814112     1.62765586    -0.22472098
          17

 c      1.22473204    -0.27525630    -0.13768268
 c      0.03709050    -1.05653864    -0.13797671
 c     -1.21728788    -0.43782933    -0.27920688
 c     -1.29057608     1.10693638    -0.44056138
 c     -0.09389849     1.68832150     0.40543653
 c      1.23253381     1.18732303     0.22881305
 h     -0.08803437    -2.23966159     0.37371413
 h     -1.05878796     1.24267461    -1.57227972
 h     -0.40553723     2.69192498     0.93718556
 h      2.06074081     1.61598918     0.46217899
 o      2.32445561    -1.04168701    -0.11656314
 h      3.15356268    -0.27816211     0.06621642
 c     -2.51321305    -0.80553643     0.36568606
 h     -3.01578248     0.12035350     0.82494614
 h     -3.31649334    -1.19132420    -0.30817745
 h     -2.29162623    -1.39934163     1.15584655
 h     -2.23303552     1.65476403    -0.16019793
          17

 c      1.22803196    -0.27014859    -0.13931403
 c      0.05240288    -1.06877581    -0.13068566
 c     -1.21363662    -0.44647990    -0.26376143
 c     -1.27000851     1.09799843    -0.43453821
 c     -0.09240817     1.69325671     0.39857851
 c      1.23484985     1.21034572     0.21198746
 h     -0.05543393    -2.24610715     0.35399433
 h     -1.03390031     1.32735991    -1.59506823
 h     -0.40958255     2.65270164     1.01629397
 h      2.06778474     1.62100969     0.46052584
 o      2.29589583    -1.04040094    -0.11364167
 h      3.13760701    -0.29026282     0.05323159
 c     -2.52341685    -0.81123996     0.34946983
 h     -3.01188620     0.13544339     0.82011971
 h     -3.31937485    -1.22245092    -0.32007804
 h     -2.34527362    -1.41525824     1.19568625
 h     -2.21141304     1.67281226    -0.09952011
          17

 c      1.23149702    -0.26509418    -0.14025318
 c      0.06409648    -1.08256117    -0.12271859
 c     -1.20906895    -0.45361299    -0.24708162
 c     -1.24793906     1.08956964    -0.42902214
 c     -0.08979280     1.69929665     0.39086062
 c      1.23003282     1.22987581     0.19381017
 h     -0.01267182    -2.22131784     0.31773226
 h     -1.01322339     1.41104966    -1.59641028
 h     -0.40197027     2.59819150     1.08253119
 h      2.12609454     1.65308602     0.47760090
 o      2.26927818    -1.03624795    -0.11035856
 h      3.09671280    -0.33431619     0.03406614
 c     -2.53486191    -0.81610951     0.33288568
 h     -3.00059270     0.13723753     0.80664165
 h     -3.31677627    -1.25440332    -0.32947061
 h     -2.39813817    -1.44627814     1.24474480
 h     -2.17949303     1.67797340    -0.04647106
          17

 c      1.23423119    -0.25975061    -0.14062549
 c      0.07191370    -1.09713335    -0.11429447
 c     -1.20331141    -0.45950127    -0.22941655
 c     -1.22480926     1.08226343    -0.42401838
 c     -0.08588088     1.70615209     0.38268730
 c      1.22121406     1.24704312     0.17512847
 h      0.03890295    -2.17048344     0.26800100
 h     -0.99834673     1.48848755    -1.57319554
 h     -0.38385907     2.53156157     1.13391431
 h      2.20287711     1.69587610     0.50381806
 o      2.24503085    -1.02979108    -0.10678397
 h      3.03615582    -0.40546480     0.01029085
 c     -2.54718873    -0.82102689     0.31742926
 h     -2.98383134     0.12553570     0.78372579
 h     -3.30945372    -1.28596154    -0.33751198
 h     -2.45121455    -1.48060499     1.28693733
 h     -2.13666812     1.66840982    -0.00369909
          17

 c      1.23518192    -0.25375080    -0.14057397
 c      0.07583678    -1.11097613    -0.10587254
 c     -1.19622576    -0.46445488    -0.21099868
 c     -1.20093231     1.07644736    -0.41936975
 c     -0.08054272     1.71337968     0.37431366
 c      1.21138529     1.26275098     0.15677322
 h      0.09733252    -2.10747279     0.21081852
 h     -0.99001106     1.55519088    -1.52592765
 h     -0.35732103     2.45825779     1.17073890
 h      2.26903960     1.73571359     0.52958610
 o      2.22298527    -1.02214585    -0.10307127
 h      2.97129797    -0.49094538    -0.01517529
 c     -2.55996461    -0.82672795     0.30402227
 h     -2.96497432     0.10323865     0.75238663
 h     -3.29882929    -1.31653740    -0.34591968
 h     -2.50377685    -1.51022122     1.31154853
 h     -2.08520605     1.64429141     0.02766077
          17

 c      1.23333850    -0.24669074    -0.14024402
 c      0.07596622    -1.12141098    -0.09821994
 c     -1.18781253    -0.46880973    -0.19204982
 c     -1.17648488     1.07219152    -0.41481618
 c     -0.07366101     1.72042474     0.36581218
 c      1.20245846     1.27732925     0.13922305
 h      0.16122710    -2.06005917     0.15591506
 h     -0.98824377     1.60788516    -1.45842916
 h     -0.32528104     2.38555390     1.19610526
 h      2.30943046     1.76568694     0.54919469
 o      2.20172235    -1.01522720    -0.09947337
 h      2.93630069    -0.56585240    -0.03792878
 c     -2.57264404    -0.83387737     0.29297067
 h     -2.94878846     0.07673578     0.71550431
 h     -3.28654159    -1.34593074    -0.35661834
 h     -2.55429010    -1.53070872     1.31339980
 h     -2.03010190     1.60782070     0.04835010
          17

 c      1.22800551    -0.23813276    -0.13977536
 c      0.07228291    -1.12539407    -0.09203841
 c     -1.17821342    -0.47289057    -0.17279528
 c     -1.15150406     1.06921305    -0.40999697
 c     -0.06514720     1.72672746     0.35710304
 c      1.19561816     1.29077665     0.12269218
 h      0.23203947    -2.06147378     0.11237984
 h     -0.99238146     1.64520474    -1.37824322
 h     -0.29113636     2.32140638     1.21566579
 h      2.31791128     1.78294418     0.55973541
 o      2.17940652    -1.01080569    -0.09614478
 h      2.96873669    -0.60758970    -0.05537225
 c     -2.58460820    -0.84316584     0.28411794
 h     -2.94093446     0.05535380     0.67732553
 h     -3.27394140    -1.37395786    -0.37137892
 h     -2.60104969    -1.54011911     1.29128163
 h     -1.97896685     1.56321045     0.06134479
          17

 c      1.21897494    -0.22764160    -0.13930619
 c      0.06491794    -1.12265403    -0.08718280
 c     -1.16774280    -0.47692905    -0.15348065
 c     -1.12595159     1.06685412    -0.40438633
 c     -0.05500582     1.73190171     0.34812088
 c      1.19164178     1.30295413     0.10723910
 h      0.31045550    -2.11453619     0.07952728
 h     -1.00111737     1.66879395    -1.29728891
 h     -0.25792841     2.27241444     1.23559835
 h      2.29306284     1.78661622     0.55984973
 o      2.15743419    -1.00847424    -0.09292386
 h      3.05084629    -0.62738195    -0.07013652
 c     -2.59532112    -0.85512700     0.27704672
 h     -2.94640718     0.04801791     0.64167248
 h     -3.26168927    -1.40010924    -0.39151660
 h     -2.64246844    -1.53846712     1.24715067
 h     -1.94105893     1.51604434     0.07166533
          17

 c      1.20650572    -0.21494238    -0.13897196
 c      0.05482118    -1.11609040    -0.08298036
 c     -1.15693021    -0.48099111    -0.13436820
 c     -1.09992704     1.06419930    -0.39719312
 c     -0.04341054     1.73589514     0.33907345
 c      1.19102203     1.31365280     0.09282007
 h      0.38908294    -2.18730917     0.05068804
 h     -1.01288179     1.68408764    -1.23124740
 h     -0.22744187     2.24181028     1.25911819
 h      2.23665921     1.77707724     0.54923550
 o      2.13877321    -1.00714075    -0.08967370
 h      3.13599058    -0.64509488    -0.08451250
 c     -2.60452839    -0.86965223     0.27123474
 h     -2.96725055     0.05746835     0.60949818
 h     -3.24961182    -1.42342963    -0.41772503
 h     -2.67729303    -1.52813829     1.18657037
 h     -1.92413876     1.47135377     0.08460840
          17

 c      1.19123052    -0.20009907    -0.13888592
 c      0.04340486    -1.10857982    -0.07901472
 c     -1.14652146    -0.48497990    -0.11570517
 c     -1.07396109     1.06044905    -0.38746907
 c     -0.03070405     1.73899346     0.33055864
 c      1.19387775     1.32256665     0.07927121
 h      0.45753972    -2.24997610     0.02228353
 h     -1.02680045     1.69832729    -1.19494931
 h     -0.20001813     2.22913294     1.28437159
 h      2.15459973     1.75631495     0.52908005
 o      2.12499574    -1.00625430    -0.08639169
 h      3.19582048    -0.66858400    -0.09869713
 c     -2.61230462    -0.88566678     0.26595087
 h     -3.00156616     0.07759030     0.57852551
 h     -3.23680979    -1.44265229    -0.45001255
 h     -2.70501736    -1.51510735     1.12019148
 h     -1.92976603     1.43133683     0.10261465
          17

 c      1.17404856    -0.18353752    -0.13912035
 c      0.03204708    -1.10184874    -0.07516469
 c     -1.13743271    -0.48867632    -0.09768738
 c     -1.04909218     1.05544044    -0.37466231
 c     -0.01730624     1.74166631     0.32338208
 c      1.19960360     1.32916359     0.06616779
 h      0.50837689    -2.28709634    -0.00600161
 h     -1.04334953     1.71447586    -1.19405992
 h     -0.17518069     2.23171801     1.30585395
 h      2.06064190     1.72958127     0.50395543
 o      2.11642140    -1.00549941    -0.08312549
 h      3.21863178    -0.69878860    -0.11218278
 c     -2.61887026    -0.90136438     0.25998050
 h     -3.04491417     0.09739411     0.54559889
 h     -3.22191721    -1.45648790    -0.48765928
 h     -2.72651647    -1.50986236     1.06457659
 h     -1.95155051     1.39532038     0.12382831
          17

 c      1.15600344    -0.16594497    -0.13969873
 c      0.02198296    -1.09682787    -0.07145007
 c     -1.13065202    -0.49178298    -0.08044252
 c     -1.02664466     1.04976605    -0.35906013
 c     -0.00361309     1.74439904     0.31825588
 c      1.20636881     1.33246985     0.05253749
 h      0.53744978    -2.29268261    -0.03324242
 h     -1.06325378     1.72748502    -1.22155396
 h     -0.15233874     2.24641606     1.31753976
 h      1.98186336     1.70809442     0.48534907
 o      2.11272712    -1.00458885    -0.07993549
 h      3.20096537    -0.73420470    -0.12436755
 c     -2.62439899    -0.91491438     0.25186949
 h     -3.09240110     0.10671439     0.50879127
 h     -3.20344426    -1.46397918    -0.52924285
 h     -2.74405314    -1.52425128     1.03722382
 h     -1.97881959     1.36197042     0.14408947
          17

 c      1.13815843    -0.14815660    -0.14060251
 c      0.01425481    -1.09399893    -0.06795433
 c     -1.12708335    -0.49397796    -0.06404105
 c     -1.00794029     1.04425777    -0.34150335
 c      0.01003602     1.74760604     0.31561922
 c      1.21155662     1.33122176     0.03691634
 h      0.54279609    -2.26550200    -0.05823419
 h     -1.08598921     1.72858001    -1.26376698
 h     -0.13109813     2.27053602     1.31509124
 h      1.95345071     1.70740236     0.49096672
 o      2.11320655    -1.00326704    -0.07688091
 h      3.14488871    -0.77210166    -0.13475640
 c     -2.62905732    -0.92547685     0.24101770
 h     -3.13988179     0.09908946     0.46779862
 h     -3.18014298    -1.46483016    -0.57286233
 h     -2.75938786    -1.56181743     1.04344891
 h     -2.00156298     1.33094829     0.15968922
          17

 c      1.12148246    -0.13109933    -0.14179491
 c      0.00957754    -1.09347610    -0.06479163
 c     -1.12736335    -0.49499192    -0.04851699
 c     -0.99407974     1.03949150    -0.32287886
 c      0.02332601     1.75160252     0.31560479
 c      1.21467622     1.32524409     0.01889433
 h      0.52412088    -2.20747122    -0.07976459
 h     -1.10984301     1.71089381    -1.30767994
 h     -0.11129727     2.30220031     1.29665915
 h      1.98471738     1.73142719     0.52621908
 o      2.11663620    -1.00139926    -0.07399397
 h      3.06118510    -0.80806185    -0.14333735
 c     -2.63309362    -0.93359340     0.22819596
 h     -3.18435330     0.07217788     0.42350255
 h     -3.15128861    -1.45961578    -0.61654710
 h     -2.77209486    -1.61319755     1.07111846
 h     -2.01298896     1.30310980     0.16863048
          17

 c      1.10678084    -0.11575625    -0.14323848
 c      0.00812566    -1.09484185    -0.06207917
 c     -1.13171178    -0.49469587    -0.03388158
 c     -0.98580958     1.03569035    -0.30389083
 c      0.03599773     1.75656324     0.31805192
 c      1.21823624     1.31607148    -0.00000739
 h      0.48350030    -2.12494863    -0.09674316
 h     -1.13271047     1.67117939    -1.34373540
 h     -0.09299367     2.34054349     1.26299453
 h      2.04829793     1.76562478     0.57368963
 o      2.12066895    -0.99911613    -0.07120505
 h      2.97953099    -0.83435908    -0.15173633
 c     -2.63670123    -0.94042199     0.21463462
 h     -3.22415349     0.02737142     0.37755988
 h     -3.11678773    -1.44981628    -0.65869793
 h     -2.78080653    -1.66463753     1.10231176
 h     -2.01006213     1.28012448     0.17071813
          17

 c      1.09467550    -0.10309504    -0.14489213
 c      0.00926053    -1.09669723    -0.05988975
 c     -1.13987642    -0.49314718    -0.02013050
 c     -0.98343286     1.03282595    -0.28505181
 c      0.04796994     1.76245192     0.32250283
 c      1.22456735     1.30548810    -0.01806644
 h      0.42783849    -2.03368973    -0.10858419
 h     -1.15264902     1.60918400    -1.36581147
 h     -0.07643050     2.38589550     1.21728151
 h      2.11600666     1.79462158     0.61390693
 o      2.12151425    -0.99687307    -0.06823270
 h      2.95389544    -0.83965115    -0.16493433
 c     -2.63986205    -0.94705364     0.20122408
 h     -3.25931081    -0.03052784     0.33214835
 h     -3.07711384    -1.43767955    -0.69842543
 h     -2.78473367    -1.70586346     1.12339728
 h     -1.99350489     1.26415750     0.16736512
          17

 c      1.08558318    -0.09398050    -0.14671039
 c      0.01128419    -1.09601274    -0.05816172
 c     -1.15121472    -0.49055358    -0.00724251
 c     -0.98673673     1.03071954    -0.26673663
 c      0.05938118     1.76898634     0.32823239
 c      1.23459015     1.29486541    -0.03420949
 h      0.37232803    -1.96688997    -0.11617460
 h     -1.16812784     1.52676728    -1.37065011
 h     -0.06194266     2.43974136     1.16443440
 h      2.17255699     1.80995912     0.63578658
 o      2.11749436    -0.99482923    -0.06486690
 h      3.00679514    -0.81950574    -0.18670916
 c     -2.64231851    -0.95439815     0.18841731
 h     -3.29192582    -0.09377724     0.28967502
 h     -3.03310608    -1.42591242    -0.73562217
 h     -2.78386277    -1.73136126     1.12655867
 h     -1.96799489     1.25773439     0.16150670
          17

 c      1.07972648    -0.08910965    -0.14864240
 c      0.01200551    -1.08883889    -0.05665826
 c     -1.16491680    -0.48714573     0.00483187
 c     -0.99495938     1.02908744    -0.24920522
 c      0.07051378     1.77571653     0.33438984
 c      1.24823598     1.28525457    -0.04782656
 h      0.33578219    -1.96822118    -0.12234654
 h     -1.17814575     1.42743232    -1.35769456
 h     -0.04976329     2.50391042     1.10937497
 h      2.21130862     1.80810925     0.63448648
 o      2.11159686    -0.99238481    -0.06144969
 h      3.08907044    -0.78362208    -0.21198047
 c     -2.64365207    -0.96319751     0.17636926
 h     -3.32587341    -0.15326159     0.25228700
 h     -2.98571837    -1.41723673    -0.77069334
 h     -2.77866334    -1.73927106     1.10835205
 h     -1.94224234     1.26369804     0.15749119
          17

 c      1.07720978    -0.08893676    -0.15062448
 c      0.01077040    -1.07476187    -0.05527313
 c     -1.18025870    -0.48302518     0.01618508
 c     -1.00691863     1.02756834    -0.23251490
 c      0.08166141     1.78223583     0.34022797
 c      1.26494989     1.27744112    -0.05854571
 h      0.31912694    -2.04113664    -0.12824258
 h     -1.18235832     1.31615826    -1.32955780
 h     -0.03973794     2.57864950     1.05466522
 h      2.22992811     1.78815905     0.60842956
 o      2.10662208    -0.98898736    -0.05839915
 h      3.15612522    -0.74202650    -0.23444453
 c     -2.64348846    -0.97386787     0.16502094
 h     -3.36483910    -0.20174446     0.22127095
 h     -2.93583569    -1.41389419    -0.80403102
 h     -2.76987608    -1.73066158     1.06875343
 h     -1.92738957     1.28496173     0.16028269
          17

 c      1.07806421    -0.09358731    -0.15257851
 c      0.00833663    -1.05757534    -0.05417657
 c     -1.19665965    -0.47815638     0.02696523
 c     -1.02145291     1.02582320    -0.21629022
 c      0.09303442     1.78840576     0.34525381
 c      1.28393985     1.27188631    -0.06616627
 h      0.30762330    -2.14136930    -0.13160885
 h     -1.18125494     1.19906049    -1.29282181
 h     -0.03115168     2.66065506     0.99937594
 h      2.22875941     1.75092939     0.55808625
 o      2.10385763    -0.98438671    -0.05595551
 h      3.18837159    -0.70056505    -0.25064808
 c     -2.64176300    -0.98623432     0.15405157
 h     -3.40924150    -0.23712585     0.19674626
 h     -2.88424374    -1.41724691    -0.83548001
 h     -2.75850929    -1.70982310     1.01148432
 h     -1.93190717     1.32344042     0.17319666
          17

 c      1.08222905    -0.10282908    -0.15441369
 c      0.00508834    -1.04064363    -0.05349272
 c     -1.21358922    -0.47247870     0.03737943
 c     -1.03796821     1.02376997    -0.19954487
 c      0.10474025     1.79439443     0.34917202
 c      1.30417362     1.26861687    -0.07072042
 h      0.29156581    -2.23059972    -0.13070026
 h     -1.17615667     1.08235372    -1.25780733
 h     -0.02289663     2.74313666     0.94050052
 h      2.21149591     1.69932125     0.48633049
 o      2.10380660    -0.97853826    -0.05423883
 h      3.17952507    -0.66260223    -0.25905588
 c     -2.63879131    -0.99941425     0.14271235
 h     -3.45504575    -0.26255695     0.17792334
 h     -2.83173935    -1.42764363    -0.86412104
 h     -2.74603655    -1.68550393     0.94551467
 h     -1.95550707     1.37813334     0.19521403
          17

 c      1.08950423    -0.11609725    -0.15602991
 c      0.00089383    -1.02570646    -0.05322094
 c     -1.23052692    -0.46597193     0.04767619
 c     -1.05650115     1.02177732    -0.18101344
 c      0.11680860     1.80051631     0.35173685
 c      1.32411926     1.26708486    -0.07264408
 h      0.26800957    -2.28975277    -0.12524144
 h     -1.16864685     0.97091015    -1.23485055
 h     -0.01384913     2.81804803     0.87537675
 h      2.18844423     1.63979503     0.40019390
 o      2.10663327    -0.97154159    -0.05330073
 h      3.12975982    -0.63020340    -0.25919782
 c     -2.63505595    -1.01195437     0.12971578
 h     -3.49584800    -0.28348327     0.16361143
 h     -2.77927234    -1.44459769    -0.88855270
 h     -2.73458824    -1.67183283     0.88616328
 h     -1.98935773     1.44424287     0.22107010
          17

 c      1.09948371    -0.13258180    -0.15731883
 c     -0.00451863    -1.01352528    -0.05329491
 c     -1.24698182    -0.45865203     0.05809962
 c     -1.07728086     1.02053529    -0.15995403
 c      0.12922300     1.80705159     0.35268311
 c      1.34130663     1.26607662    -0.07294604
 h      0.23697854    -2.31112091    -0.11569138
 h     -1.15977170     0.86807350    -1.22758855
 h     -0.00315666     2.87849306     0.80301112
 h      2.18181210     1.58404831     0.31268040
 o      2.11220796    -0.96365457    -0.05312075
 h      3.04536355    -0.60392404    -0.25171711
 c     -2.63099436    -1.02235583     0.11365627
 h     -3.52579005    -0.30477223     0.15256554
 h     -2.72799793    -1.46715253    -0.90754630
 h     -2.72637235    -1.68440275     0.85042123
 h     -2.02242173     1.51472107     0.24429399
          17

 c      1.11147298    -0.15136382    -0.15816234
 c     -0.01132691    -1.00438733    -0.05361856
 c     -1.26252663    -0.45052897     0.06882884
 c     -1.10032970     1.02069011    -0.13652603
 c      0.14192782     1.81415354     0.35174353
 c      1.35267460     1.26409505    -0.07280535
 h      0.19950024    -2.29242136    -0.10275113
 h     -1.15012683     0.77722916    -1.23059936
 h      0.00966505     2.92004800     0.72410067
 h      2.22204803     1.54567814     0.23786542
 o      2.11977270    -0.95544298    -0.05352970
 h      2.94436197    -0.58026298    -0.23961520
 c     -2.62700838    -1.03014807     0.09418941
 h     -3.54120197    -0.32944911     0.14359799
 h     -2.67920434    -1.49424229    -0.92068793
 h     -2.72190230    -1.72832574     0.84346222
 h     -2.04642779     1.58257398     0.25985885
          17

 c      1.12442524    -0.17153732    -0.15843090
 c     -0.01953183    -0.99828399    -0.05407579
 c     -1.27682406    -0.44157368     0.07993626
 c     -1.12532882     1.02263857    -0.11138756
 c      0.15478213     1.82181927     0.34868365
 c      1.35733852     1.26050739    -0.07233608
 h      0.15703034    -2.23480822    -0.08721335
 h     -1.14060621     0.70239895    -1.23448623
 h      0.02475843     2.94120598     0.64054757
 h      2.31605919     1.52781781     0.17618341
 o      2.12735606    -0.94815600    -0.05406044
 h      2.86602435    -0.54547633    -0.23064957
 c     -2.62347470    -1.03636384     0.07248607
 h     -3.54111374    -0.35851013     0.13559976
 h     -2.63416720    -1.52490168    -0.92855708
 h     -2.71937219    -1.79250480     0.85339408
 h     -2.05708982     1.64223312     0.26500172
          17

 c      1.13699011    -0.19221733    -0.15798999
 c     -0.02900715    -0.99482392    -0.05453442
 c     -1.28963605    -0.43173561     0.09139319
 c     -1.15166632     1.02656205    -0.08521938
 c      0.16753084     1.82986661     0.34331819
 c      1.35779900     1.25567106    -0.07081138
 h      0.11152380    -2.14399218    -0.06998435
 h     -1.13260585     0.64719536    -1.23130164
 h      0.04195219     2.94357846     0.55501621
 h      2.43319038     1.52212187     0.11724037
 o      2.13279903    -0.94357338    -0.05412623
 h      2.85458448    -0.47805010    -0.23438387
 c     -2.62056820    -1.04262530     0.05014739
 h     -3.52743349    -0.39105585     0.12761495
 h     -2.59401238    -1.55827533    -0.93238716
 h     -2.71643457    -1.86022354     0.86378377
 h     -2.05363314     1.69006476     0.25902578
          17

 c      1.14776093    -0.21248530    -0.15672435
 c     -0.03964559    -0.99282628    -0.05485449
 c     -1.30081265    -0.42099494     0.10310933
 c     -1.17851650     1.03248188    -0.05858533
 c      0.17986979     1.83790027     0.33551679
 c      1.35688028     1.24989818    -0.06793242
 h      0.06587619    -2.03508415    -0.05209228
 h     -1.12768741     0.61405931    -1.21626937
 h      0.06072206     2.93216450     0.47054220
 h      2.54017974     1.52098931     0.05526096
 o      2.13762113    -0.94175853    -0.05394442
 h      2.89671793    -0.38454569    -0.24724603
 c     -2.61811766    -1.05032839     0.02834181
 h     -3.50510478    -0.42439900     0.11896942
 h     -2.55962902    -1.59349477    -0.93363029
 h     -2.71155972    -1.91869763     0.86342904
 h     -2.03830951     1.72468700     0.24295173
          17

 c      1.15561736    -0.23146218    -0.15454736
 c     -0.05144853    -0.98958861    -0.05491953
 c     -1.31029649    -0.40939544     0.11496771
 c     -1.20487470     1.04023528    -0.03196657
 c      0.19151848     1.84530730     0.32522089
 c      1.35618202     1.24318521    -0.06388815
 h      0.02429092    -1.94134594    -0.03431735
 h     -1.12720536     0.60419237    -1.18743946
 h      0.08018135     2.91529835     0.38997621
 h      2.61825868     1.52079901    -0.00986709
 o      2.14503984    -0.94135639    -0.05415978
 h      2.94990545    -0.29380116    -0.25854184
 c     -2.61561510    -1.06049130     0.00772168
 h     -3.48175675    -0.45439245     0.10936782
 h     -2.53160910    -1.62955104    -0.93371586
 h     -2.70411072    -1.96054501     0.84707980
 h     -2.01634157     1.74750064     0.21927042
          17

 c      1.15993364    -0.24846750    -0.15138295
 c     -0.06441003    -0.98109610    -0.05471968
 c     -1.31814934    -0.39704341     0.12684736
 c     -1.22957742     1.04942519    -0.00578705
 c      0.20223799     1.85136963     0.31247712
 c      1.35637149     1.23537669    -0.05903923
 h     -0.00915347    -1.91190010    -0.01616775
 h     -1.13206087     0.61770531    -1.14513986
 h      0.09926839     2.90313360     0.31526459
 h      2.65952155     1.52005989    -0.07614615
 o      2.15680231    -0.94150322    -0.05511239
 h      2.99021983    -0.22463501    -0.26244884
 c     -2.61239896    -1.07376573    -0.01140679
 h     -3.46579731    -0.47666500     0.09879006
 h     -2.51018848    -1.66525378    -0.93402678
 h     -2.69403455    -1.98240457     0.81354225
 h     -1.99588339     1.76326351     0.19160835
          17

 c      1.16063152    -0.26309008    -0.14714951
 c     -0.07816715    -0.96620726    -0.05429240
 c     -1.32458307    -0.38408766     0.13864394
 c     -1.25142741     1.05949104     0.01964860
 c      0.21179811     1.85556746     0.29745247
 c      1.35766283     1.22629788    -0.05376167
 h     -0.03454869    -1.96258733     0.00334135
 h     -1.14253719     0.65368634    -1.09190962
 h      0.11718979     2.90377006     0.24705764
 h      2.66151500     1.51809723    -0.14117987
 o      2.17336494    -0.94182569    -0.05691032
 h      3.00885761    -0.18481329    -0.25718151
 c     -2.60799822    -1.09031755    -0.02893721
 h     -3.46266936    -0.48899412     0.08705280
 h     -2.49518788    -1.69928975    -0.93600839
 h     -2.68165215    -1.98397303     0.76449390
 h     -1.98672543     1.77950916     0.16392464
          17

 c      1.15810381    -0.27516779    -0.14175714
 c     -0.09207094    -0.94868476    -0.05346782
 c     -1.32994683    -0.37072611     0.15027432
 c     -1.26953413     1.07004458     0.04431515
 c      0.21993655     1.85791757     0.28038173
 c      1.36007932     1.21581660    -0.04840519
 h     -0.05518476    -2.05184352     0.02251270
 h     -1.15813408     0.71000317    -1.03300910
 h      0.13384252     2.91887428     0.18521411
 h      2.62435726     1.51470715    -0.20259537
 o      2.19447068    -0.94209231    -0.05957519
 h      3.00362875    -0.17690686    -0.24274162
 c     -2.60241075    -1.10964683    -0.04492166
 h     -3.47181205    -0.49321950     0.07335334
 h     -2.48597613    -1.73032786    -0.94124785
 h     -2.66761592    -1.96820605     0.70451350
 h     -1.99640495     1.80301027     0.13928704
          17

 c      1.15304838    -0.28476020    -0.13511534
 c     -0.10554737    -0.93234756    -0.05200595
 c     -1.33465115    -0.35723232     0.16165070
 c     -1.28370517     1.08131347     0.06859694
 c      0.22637069     1.85898751     0.26148397
 c      1.36349340     1.20386515    -0.04328544
 h     -0.07337469    -2.13720407     0.03857775
 h     -1.17744281     0.78297170    -0.97717579
 h      0.14974979     2.94310164     0.12975336
 h      2.55019521     1.51017527    -0.25816241
 o      2.21941361    -0.94211894    -0.06308491
 h      2.97606598    -0.20065484    -0.22006452
 c     -2.59603524    -1.13053457    -0.05968466
 h     -3.48757326    -0.49454939     0.05641861
 h     -2.48150853    -1.75708436    -0.95133654
 h     -2.65298238    -1.94268774     0.64213404
 h     -2.02557404     1.83465256     0.11941433
          17

 c      1.14632781    -0.29209615    -0.12714933
 c     -0.11815097    -0.91922195    -0.04975613
 c     -1.33909058    -0.34391148     0.17263701
 c     -1.29444051     1.09413872     0.09320167
 c      0.23085962     1.85955105     0.24094003
 c      1.36744454     1.19042181    -0.03864862
 h     -0.09014488    -2.19671973     0.04972577
 h     -1.19837713     0.86766841    -0.93616685
 h      0.16557208     2.96787516     0.08114072
 h      2.44504799     1.50548607    -0.30626604
 o      2.24702118    -0.94194798    -0.06734645
 h      2.93308422    -0.25083339    -0.19119638
 c     -2.58936309    -1.15115773    -0.07400209
 h     -3.50290296    -0.49897075     0.03515709
 h     -2.48047099    -1.77833239    -0.96746528
 h     -2.63925868    -1.92107688     0.59085434
 h     -2.06784605     1.86867371     0.10567357
          17

 c      1.13889332    -0.29750864    -0.11782025
 c     -0.12954202    -0.91017474    -0.04663824
 c     -1.34358393    -0.33100679     0.18301300
 c     -1.30249058     1.10940400     0.11874311
 c      0.23325624     1.86023411     0.21893282
 c      1.37072726     1.17540174    -0.03453871
 h     -0.10589814    -2.22148204     0.05508249
 h     -1.21904006     0.95955460    -0.92030217
 h      0.18170069     2.98548198     0.03987163
 h      2.32336859     1.50336508    -0.34750936
 o      2.27531291    -0.94235937    -0.07213055
 h      2.89341207    -0.30964769    -0.16014183
 c     -2.58276292    -1.16954261    -0.08895343
 h     -3.51229561    -0.51112520     0.00913279
 h     -2.48146648    -1.79294021    -0.98991149
 h     -2.62805829    -1.92010420     0.56626198
 h     -2.11427282     1.89721509     0.09995884
          17

 c      1.13174500    -0.30136453    -0.10714538
 c     -0.13948385    -0.90550651    -0.04259429
 c     -1.34833197    -0.31863432     0.19247450
 c     -1.30845016     1.12753707     0.14511033
 c      0.23350103     1.86135779     0.19569512
 c      1.37097711     1.15842485    -0.03052026
 h     -0.12076126    -2.20867843     0.05431203
 h     -1.23871138     1.05598525    -0.93066581
 h      0.19815090     2.99109288     0.00601921
 h      2.21290797     1.51084198    -0.38808480
 o      2.30117432    -0.94539676    -0.07709231
 h      2.89354889    -0.33921335    -0.13241512
 c     -2.57646646    -1.18466399    -0.10507060
 h     -3.51293493    -0.53341712    -0.02137912
 h     -2.48314915    -1.80001211    -1.01775252
 h     -2.62019789    -1.94750360     0.57538478
 h     -2.15723480     1.91443102     0.10446011
          17

 c      1.12586965    -0.30400210    -0.09521104
 c     -0.14786510    -0.90516940    -0.03756718
 c     -1.35339305    -0.30679352     0.20068161
 c     -1.31265913     1.14851947     0.17131832
 c      0.23154922     1.86293043     0.17153929
 c      1.36544012     1.13884387    -0.02563648
 h     -0.13473480    -2.15896413     0.04740310
 h     -1.25772895     1.15518669    -0.95711358
 h      0.21464565     2.98325633    -0.02095748
 h      2.14601052     1.53905209    -0.44042932
 o      2.32239253    -0.95244163    -0.08214328
 h      2.95664349    -0.31341734    -0.10906224
 c     -2.57059354    -1.19713786    -0.12168857
 h     -3.50487273    -0.56587803    -0.05554264
 h     -2.48426294    -1.79909172    -1.04904750
 h     -2.61524808    -1.99381353     0.60915129
 h     -2.19168052     1.91762362     0.12104743
          17

 c      1.12210706    -0.30575976    -0.08216256
 c     -0.15471409    -0.90870425    -0.03151044
 c     -1.35868258    -0.29542172     0.20732135
 c     -1.31528352     1.17209068     0.19610612
 c      0.22729147     1.86468541     0.14686256
 c      1.35375556     1.11687874    -0.01958688
 h     -0.14778945    -2.07710612     0.03466219
 h     -1.27653772     1.25460133    -0.98561701
 h      0.23076279     2.96393907    -0.04219300
 h      2.12759659     1.59007309    -0.50928566
 o      2.34039551    -0.96145109    -0.08747341
 h      3.05029873    -0.26218312    -0.08638404
 c     -2.56508933    -1.20834786    -0.13760125
 h     -3.49096163    -0.60634442    -0.09211208
 h     -2.48361181    -1.79033035    -1.08139426
 h     -2.61223117    -2.04239309     0.65084420
 h     -2.21503387     1.90687892     0.15089520
          17

 c      1.12103211    -0.30708036    -0.06817843
 c     -0.16015417    -0.91487998    -0.02441595
 c     -1.36400316    -0.28443410     0.21214614
 c     -1.31636217     1.19779262     0.21849784
 c      0.22057553     1.86610356     0.12212000
 c      1.33816908     1.09426572    -0.01350499
 h     -0.15996553    -1.97621589     0.01687208
 h     -1.29517505     1.35104989    -1.00523324
 h      0.24610031     2.93845648    -0.05930877
 h      2.13315971     1.64931631    -0.58228928
 o      2.35706640    -0.97015622    -0.09307763
 h      3.13719027    -0.21969357    -0.06359524
 c     -2.55967521    -1.21946414    -0.15186432
 h     -3.47659740    -0.65083816    -0.12959691
 h     -2.48001167    -1.77456969    -1.11259121
 h     -2.61028880    -2.08058213     0.68647798
 h     -2.22705737     1.88462920     0.19440408
          17

 c      1.12293847    -0.30854121    -0.05345428
 c     -0.16433817    -0.92098407    -0.01632369
 c     -1.36908289    -0.27375712     0.21498978
 c     -1.31578030     1.22494806     0.23791301
 c      0.21128976     1.86646632     0.09778757
 c      1.32079336     1.07300665    -0.00871190
 h     -0.17153047    -1.88615528    -0.00472147
 h     -1.31336814     1.44153200    -1.00970344
 h      0.26045472     2.91478452    -0.07424689
 h      2.14050652     1.70020166    -0.64460277
 o      2.37321592    -0.97748063    -0.09882220
 h      3.19888672    -0.20120114    -0.04184099
 c     -2.55392222    -1.23120251    -0.16394565
 h     -3.46862129    -0.69447427    -0.16652411
 h     -2.47228414    -1.75328825    -1.14110995
 h     -2.60878359    -2.10171261     0.70732793
 h     -2.23001316     1.85542110     0.25135429
          17

 c      1.12788866    -0.31079084    -0.03818981
 c     -0.16737340    -0.92275436    -0.00722591
 c     -1.37362105    -0.26334639     0.21577060
 c     -1.31324881     1.25269815     0.25405457
 c      0.19938933     1.86506373     0.07432805
 c      1.30279187     1.05460562    -0.00600671
 h     -0.18328710    -1.85465944    -0.02971988
 h     -1.33086575     1.52366525    -0.99639149
 h      0.27392231     2.90117150    -0.08887889
 h      2.13883620     1.73256080    -0.68744184
 o      2.38903552    -0.98302636    -0.10455530
 h      3.22832489    -0.21121937    -0.02245818
 c     -2.54747877    -1.24383416    -0.17359897
 h     -3.47265389    -0.73320692    -0.20171765
 h     -2.45932430    -1.72839275    -1.16622837
 h     -2.60718608    -2.10345065     0.70883208
 h     -2.22864935     1.82542926     0.32126230
          17

 c      1.13579648    -0.31442667    -0.02257209
 c     -0.16930155    -0.91807386     0.00302719
 c     -1.37735554    -0.25316379     0.21449272
 c     -1.30842077     1.28015004     0.26678464
 c      0.18490331     1.86156083     0.05214962
 c      1.28475783     1.04007357    -0.00578805
 h     -0.19622213    -1.90453589    -0.05991735
 h     -1.34773279     1.59576700    -0.96506936
 h      0.28668384     2.90204762    -0.10438049
 h      2.12429508     1.74155533    -0.70689965
 o      2.40444508    -0.98671700    -0.11013617
 h      3.22396179    -0.24938450    -0.00652084
 c     -2.54034921    -1.25716511    -0.18079347
 h     -3.48980725    -0.76562365    -0.23434605
 h     -2.44024486    -1.70189777    -1.18782842
 h     -2.60499059    -2.08650886     0.68958649
 h     -2.22880367     1.80100103     0.40381515
          17

 c      1.14649139    -0.31986803    -0.00676601
 c     -0.17021679    -0.91001162     0.01434848
 c     -1.38010760    -0.24315430     0.21123715
 c     -1.30120877     1.30660424     0.27609172
 c      0.16797854     1.85625236     0.03158035
 c      1.26704604     1.03001399    -0.00825797
 h     -0.20976601    -1.99841979    -0.09477331
 h     -1.36458401     1.65684561    -0.91732377
 h      0.29847192     2.91516520    -0.12087775
 h      2.09625222     1.72545571    -0.70172397
 o      2.41912409    -0.98874671    -0.11545304
 h      3.18894739    -0.31132912     0.00544886
 c     -2.53296356    -1.27054803    -0.18577802
 h     -3.51573776    -0.79312193    -0.26371145
 h     -2.41456034    -1.67559419    -1.20596859
 h     -2.60172781    -2.05458494     0.65147691
 h     -2.23376463     1.78617206     0.49879391
          17

 c      1.15971474    -0.32730429     0.00907936
 c     -0.17023619    -0.90232985     0.02633924
 c     -1.38175757    -0.23328063     0.20613452
 c     -1.29209313     1.33168233     0.28220669
 c      0.14893981     1.84992677     0.01288620
 c      1.24988366     1.02461306    -0.01349312
 h     -0.22223916    -2.09151583    -0.13019116
 h     -1.38282754     1.70670999    -0.85664465
 h      0.30826245     2.93308627    -0.13778416
 h      2.05598390     1.68472083    -0.67242700
 o      2.43224013    -0.98978241    -0.12048170
 h      3.13517359    -0.38531309     0.01443227
 c     -2.52594182    -1.28292969    -0.18924506
 h     -3.54311366    -0.81833771    -0.28912663
 h     -2.38232728    -1.65085408    -1.22045685
 h     -2.59710971    -2.01551779     0.60111558
 h     -2.24071258     1.78099784     0.60487594
          17

 c      1.17509916    -0.33666851     0.02481723
 c     -0.16940709    -0.89706497     0.03860592
 c     -1.38221694    -0.22354842     0.19934878
 c     -1.28205311     1.35519936     0.28576578
 c      0.12831992     1.84349207    -0.00370274
 c      1.23330455     1.02354486    -0.02137049
 h     -0.23229595    -2.15966371    -0.16210307
 h     -1.40490873     1.74633860    -0.78898889
 h      0.31454298     2.94733997    -0.15444406
 h      2.00727475     1.62261258    -0.62186021
 o      2.44188793    -0.99140002    -0.12544224
 h      3.09214873    -0.44517570     0.02540767
 c     -2.51978055    -1.29284858    -0.19249454
 h     -3.56490991    -0.84351318    -0.31002688
 h     -2.34418138    -1.62864813    -1.23070745
 h     -2.59131691    -1.98288475     0.55179358
 h     -2.24157445     1.78258027     0.71840595
          17

 c      1.19214844    -0.34763343     0.04029367
 c     -0.16771733    -0.89504089     0.05085667
 c     -1.38141810    -0.21400927     0.19107258
 c     -1.27218230     1.37691372     0.28783459
 c      0.10686468     1.83768917    -0.01800541
 c      1.21687222     1.02580489    -0.03133885
 h     -0.23921282    -2.19303317    -0.18762395
 h     -1.43450297     1.77839662    -0.72324323
 h      0.31584070     2.95157633    -0.17051267
 h      1.95930301     1.54753894    -0.55745583
 o      2.44547460    -0.99571536    -0.13085643
 h      3.10125223    -0.45640529     0.04818862
 c     -2.51469757    -1.29862861    -0.19723259
 h     -3.57630170    -0.86978296    -0.32613661
 h     -2.30124031    -1.60971135    -1.23603351
 h     -2.58501463    -1.97420161     0.52159872
 h     -2.22746412     1.78740476     0.83381461
          17

 c      1.21021749    -0.35966449     0.05535128
 c     -0.16514583    -0.89650025     0.06287483
 c     -1.37930514    -0.20475858     0.18152207
 c     -1.26338852     1.39640524     0.28971589
 c      0.08552010     1.83298534    -0.02994365
 c      1.19919927     1.02956398    -0.04213238
 h     -0.24271482    -2.18852309    -0.20477989
 h     -1.47642774     1.80722956    -0.67009486
 h      0.31112567     2.94274467    -0.18599219
 h      1.93179840     1.47605561    -0.49418386
 o      2.44329705    -1.00246674    -0.13670209
 h      3.15960830    -0.42293042     0.08382422
 c     -2.51069792    -1.29931778    -0.20447125
 h     -3.57525097    -0.89708939    -0.33758430
 h     -2.25489752    -1.59470956    -1.23624250
 h     -2.57828570    -1.99971695     0.52110800
 h     -2.19203124     1.79270072     0.94514679
          17

 c      1.22851920    -0.37214295     0.06983145
 c     -0.16168256    -0.90138084     0.07449034
 c     -1.37583254    -0.19592051     0.17093409
 c     -1.25635190     1.41318692     0.29250126
 c      0.06534210     1.82957757    -0.03959694
 c      1.17815121     1.03265232    -0.05211505
 h     -0.24285129    -2.14651404    -0.21222577
 h     -1.53548658     1.83719836    -0.63744432
 h      0.30004356     2.92126151    -0.20112930
 h      1.95281712     1.42849385    -0.45025263
 o      2.43816631    -1.00948538    -0.14219699
 h      3.22598544    -0.37965812     0.12106466
 c     -2.50767050    -1.29560910    -0.21352566
 h     -3.56263337    -0.92428837    -0.34496316
 h     -2.20662025    -1.58428397    -1.23200096
 h     -2.56965158    -2.05140850     0.54196318
 h     -2.13229758     1.79663144     1.04724274
          17

 c      1.24616741    -0.38450451     0.08357096
 c     -0.15731628    -0.90933438     0.08558160
 c     -1.37097804    -0.18763067     0.15957027
 c     -1.25169655     1.42697377     0.29652707
 c      0.04728962     1.82743043    -0.04720328
 c      1.15350383     1.03425433    -0.06090277
 h     -0.24002927    -2.07080172    -0.20936266
 h     -1.61373938     1.86958710    -0.62424417
 h      0.28310514     2.89096941    -0.21638441
 h      2.02840353     1.40964280    -0.42803187
 o      2.43205055    -1.01540932    -0.14670571
 h      3.27343169    -0.34897761     0.15080182
 c     -2.50527146    -1.28915029    -0.22284313
 h     -3.54230099    -0.94934144    -0.34932220
 h     -2.15791716    -1.57895045    -1.22450988
 h     -2.55736137    -2.11112354     0.56647973
 h     -2.04828533     1.79808552     1.13626754
          17

 c      1.26225499    -0.39627507     0.09640419
 c     -0.15201380    -0.91946871     0.09614833
 c     -1.36475180    -0.18002915     0.14771898
 c     -1.25014587     1.43779837     0.30130888
 c      0.03202686     1.82629278    -0.05309532
 c      1.12822052     1.03503874    -0.06944030
 h     -0.23524556    -1.97161758    -0.19723296
 h     -1.70822871     1.90152931    -0.62015905
 h      0.26184447     2.85893751    -0.23256505
 h      2.12805736     1.40710461    -0.41362689
 o      2.42591183    -1.01974237    -0.14989542
 h      3.29145425    -0.33963346     0.16854423
 c     -2.50281028    -1.28145010    -0.23118189
 h     -3.52083880    -0.96963511    -0.35208735
 h     -2.11046045    -1.57892917    -1.21486343
 h     -2.54072507    -2.16339751     0.58100256
 h     -1.94249914     1.79650312     1.20996315
          17

 c      1.27592631    -0.40703322     0.10817046
 c     -0.14566862    -0.92972713     0.10651564
 c     -1.35719715    -0.17326032     0.13568907
 c     -1.25239740     1.44583417     0.30602771
 c      0.01987455     1.82573278    -0.05762681
 c      1.10545864     1.03552895    -0.07836104
 h     -0.23066891    -1.87273117    -0.18087650
 h     -1.81197199     1.92846428    -0.61217125
 h      0.23864300     2.83437247    -0.25090613
 h      2.21951643     1.41030100    -0.39675932
 o      2.42022915    -1.02240980    -0.15161448
 h      3.27755394    -0.35379432     0.17240051
 c     -2.49936965    -1.27355292    -0.23788286
 h     -3.50606792    -0.98259657    -0.35485665
 h     -2.06617923    -1.58401352    -1.20369971
 h     -2.52003836    -2.19880324     0.57860811
 h     -1.81955190     1.79184057     1.26798108
          17

 c      1.28638898    -0.41640449     0.11872899
 c     -0.13801170    -0.93639949     0.11757907
 c     -1.34839585    -0.16747016     0.12380023
 c     -1.25886179     1.45120410     0.30991880
 c      0.01086949     1.82533548    -0.06115093
 c      1.08714558     1.03577263    -0.08771359
 h     -0.23042488    -1.81724127    -0.17216679
 h     -1.91684576     1.94675534    -0.59015444
 h      0.21591962     2.82550914    -0.27268362
 h      2.28485813     1.41469925    -0.37425096
 o      2.41522287    -1.02357061    -0.15183306
 h      3.23367698    -0.39010864     0.16207176
 c     -2.49415060    -1.26606954    -0.24272971
 h     -3.50362439    -0.98666667    -0.35899803
 h     -2.02716438    -1.59354674    -1.19131909
 h     -2.49609113    -2.21256175     0.55717253
 h     -1.68568710     1.78456445     1.31230346
          17

 c      1.29291233    -0.42405414     0.12797349
 c     -0.12874008    -0.93641064     0.13022568
 c     -1.33848860    -0.16278203     0.11237141
 c     -1.26955703     1.45394708     0.31235899
 c      0.00486182     1.82504109    -0.06406355
 c      1.07430863     1.03564081    -0.09729135
 h     -0.23859232    -1.84110494    -0.18281376
 h     -2.01557576     1.95448300    -0.54814119
 h      0.19503555     2.83514273    -0.29827768
 h      2.31629756     1.41886735    -0.34631564
 o      2.41078403    -1.02365065    -0.15067193
 h      3.16728133    -0.44322869     0.13934208
 c     -2.48684361    -1.25921156    -0.24581409
 h     -3.51339554    -0.98208413    -0.36521499
 h     -1.99539504    -1.60649297    -1.17808079
 h     -2.46984843    -2.20316162     0.51774747
 h     -1.54772966     1.77543556     1.34707893
          17

 c      1.29488620    -0.42967182     0.13583180
 c     -0.11803479    -0.93159547     0.14385078
 c     -1.32768774    -0.15926845     0.10170086
 c     -1.28418787     1.45408480     0.31293722
 c      0.00157603     1.82529132    -0.06684491
 c      1.06748978     1.03503049    -0.10683111
 h     -0.25292948    -1.92316403    -0.20650930
 h     -2.10242388     1.95120428    -0.48358256
 h      0.17596421     2.85873327    -0.32643291
 h      2.31102529     1.42250917    -0.31432290
 o      2.40607298    -1.02360026    -0.14853476
 h      3.09723908    -0.49958792     0.11032310
 c     -2.47770218    -1.25280205    -0.24747990
 h     -3.52936757    -0.97070947    -0.37342475
 h     -1.97242419    -1.62154549    -1.16478864
 h     -2.44230237    -2.17221027     0.46419367
 h     -1.41155140     1.76488175     1.37681506
          17

 c      1.29193516    -0.43300986     0.14224505
 c     -0.10643828    -0.92586303     0.15713965
 c     -1.31624076    -0.15697984     0.09204039
 c     -1.30221578     1.45168127     0.31163828
 c      0.00061330     1.82677774    -0.07001881
 c      1.06687031     1.03393788    -0.11606700
 h     -0.26703104    -2.01819393    -0.22811320
 h     -2.17342277     1.93762444    -0.39661832
 h      0.15804284     2.88735603    -0.35458560
 h      2.26904064     1.42572750    -0.28003272
 o      2.39902878    -1.02519590    -0.14624416
 h      3.06064911    -0.53229723     0.08779627
 c     -2.46728427    -1.24623918    -0.24834484
 h     -3.54307553    -0.95507371    -0.38299490
 h     -1.95908820    -1.63725414    -1.15287578
 h     -2.41431041    -2.12569037     0.40392342
 h     -1.28130749     1.75226846     1.40335432
          17

 c      1.28405381    -0.43390523     0.14715443
 c     -0.09447198    -0.92167436     0.16928373
 c     -1.30438625    -0.15596832     0.08357803
 c     -1.32278684     1.44680692     0.30893119
 c      0.00145882     1.83006506    -0.07405050
 c      1.07216103     1.03245260    -0.12472089
 h     -0.27603290    -2.09777327    -0.23821985
 h     -2.22687700     1.91557190    -0.28989475
 h      0.14083970     2.91222096    -0.37989032
 h      2.19355403     1.42905488    -0.24550996
 o      2.38788110    -1.02988159    -0.14442858
 h      3.08799800    -0.51952775     0.08152662
 c     -2.45616657    -1.23838821    -0.24937251
 h     -3.54720306    -0.93751593    -0.39304795
 h     -1.95536809    -1.65217647    -1.14430573
 h     -2.38627327    -2.07608657     0.34904275
 h     -1.16025965     1.73592206     1.42456565
          17

 c      1.27167312    -0.43224957     0.15050177
 c     -0.08263648    -0.92010901     0.17996295
 c     -1.29234102    -0.15626606     0.07643175
 c     -1.34461855     1.43941165     0.30561551
 c      0.00353506     1.83537954    -0.07926571
 c      1.08229535     1.03065853    -0.13247833
 h     -0.27736180    -2.14929257    -0.23310733
 h     -2.26450249     1.88832175    -0.16865448
 h      0.12447148     2.92731215    -0.40003356
 h      2.09414276     1.43449474    -0.21332724
 o      2.37425432    -1.03656243    -0.14252887
 h      3.15389366    -0.47977200     0.08245134
 c     -2.44480588    -1.22767213    -0.25178615
 h     -3.53736484    -0.91973676    -0.40266917
 h     -1.96053469    -1.66503466    -1.14117526
 h     -2.35777805    -2.04183678     0.31517352
 h     -1.05171246     1.71401073     1.43626120
          17

 c      1.25560956    -0.42797123     0.15221750
 c     -0.07145839    -0.92156915     0.18908862
 c     -1.28031697    -0.15784573     0.07065269
 c     -1.36597584     1.42921573     0.30255605
 c      0.00626412     1.84257132    -0.08581417
 c      1.09492171     1.02834087    -0.13898299
 h     -0.26985127    -2.16788098    -0.21181608
 h     -2.29285573     1.86095259    -0.04025798
 h      0.10953344     2.93010790    -0.41358447
 h      1.99326624     1.44845706    -0.18665388
 o      2.36062609    -1.04352418    -0.13982547
 h      3.21782507    -0.44104215     0.07912065
 c     -2.43342632    -1.21298474    -0.25643218
 h     -3.51263659    -0.90253286    -0.41106579
 h     -1.97345061    -1.67482760    -1.14506608
 h     -2.32824010    -2.03687914     0.31340142
 h     -0.95881873     1.68534211     1.43490660
          17

 c      1.23696802    -0.42103558     0.15221327
 c     -0.06147374    -0.92615331     0.19667012
 c     -1.26853801    -0.16060013     0.06623648
 c     -1.38488216     1.41576233     0.30040382
 c      0.00910797     1.85115109    -0.09366632
 c      1.10623133     1.02461192    -0.14392423
 h     -0.25314147    -2.15227778    -0.17461656
 h     -2.32264609     1.83963537     0.08805794
 h      0.09691675     2.92157607    -0.42011175
 h      1.92943821     1.48549428    -0.16834385
 o      2.34825794    -1.04985005    -0.13602253
 h      3.25746584    -0.41793054     0.06708584
 c     -2.42182595    -1.19490921    -0.26300763
 h     -3.47576350    -0.88554877    -0.41772126
 h     -1.99286713    -1.68085340    -1.15639109
 h     -2.29891248    -2.05653911     0.34052668
 h     -0.88385460     1.64955806     1.41885276
          17

 c      1.21701859    -0.41148359     0.15040715
 c     -0.05317461    -0.93373616     0.20278747
 c     -1.25724405    -0.16436541     0.06313914
 c     -1.39978833     1.39872586     0.29934010
 c      0.01158836     1.86034083    -0.10262710
 c      1.11334304     1.01868876    -0.14725161
 h     -0.22758686    -2.10405253    -0.12267632
 h     -2.36227263     1.82850878     0.21249524
 h      0.08759369     2.90608054    -0.42026093
 h      1.93032880     1.55887548    -0.15876083
 o      2.33753184    -1.05514564    -0.13106192
 h      3.26376099    -0.41587390     0.04587133
 c     -2.40936399    -1.17527569    -0.27041283
 h     -3.43312555    -0.86718181    -0.42247473
 h     -2.01757129    -1.68262954    -1.17410271
 h     -2.27299572    -2.08290578     0.38294676
 h     -0.82782646     1.60696828     1.38837874
          17

 c      1.19704263    -0.39952682     0.14677014
 c     -0.04691948    -0.94378427     0.20763774
 c     -1.24667755    -0.16897037     0.06128834
 c     -1.41032769     1.37826152     0.29913745
 c      0.01333500     1.86913162    -0.11237358
 c      1.11741752     1.01200105    -0.14917894
 h     -0.19464326    -2.02973167    -0.05859136
 h     -2.40948922     1.82618794     0.33256896
 h      0.08237073     2.89097631    -0.41571845
 h      1.97658352     1.65624036    -0.15616727
 o      2.32839113    -1.05924604    -0.12498156
 h      3.23431807    -0.43587934     0.01656724
 c     -2.39522765    -1.15586708    -0.27762598
 h     -3.39369778    -0.84486237    -0.42543298
 h     -2.04631472    -1.67979731    -1.19599861
 h     -2.25356064    -2.09988188     0.42719365
 h     -0.79046757     1.55835965     1.34549158
          17

 c      1.17818824    -0.38559664     0.14134408
 c     -0.04279850    -0.95480182     0.21164214
 c     -1.23704795    -0.17428588     0.06058088
 c     -1.41716236     1.35495560     0.29951789
 c      0.01416349     1.87642027    -0.12254299
 c      1.12091086     1.00721242    -0.14998360
 h     -0.15766694    -1.94689776     0.01242086
 h     -2.45299599     1.82681532     0.44714902
 h      0.08166178     2.88495448    -0.40867288
 h      2.03388492     1.75164976    -0.15900397
 o      2.32045453    -1.06216159    -0.11787697
 h      3.17198726    -0.47553278    -0.01889461
 c     -2.37881167    -1.13790274    -0.28402750
 h     -3.36592032    -0.81596628    -0.42661690
 h     -2.07766861    -1.67210643    -1.21942452
 h     -2.24242280    -2.09833397     0.46406219
 h     -0.77029304     1.50488887     1.29394836
          17

 c      1.16136930    -0.37031948     0.13422565
 c     -0.04054074    -0.96357043     0.21549336
 c     -1.22849692    -0.18025781     0.06087494
 c     -1.42121455     1.32950535     0.30027830
 c      0.01407289     1.88133883    -0.13286106
 c      1.12511029     1.00636380    -0.14995632
 h     -0.12229983    -1.89270626     0.08212942
 h     -2.48116735     1.82407226     0.55283547
 h      0.08531446     2.89433086    -0.40061777
 h      2.08193907     1.82708896    -0.16608198
 o      2.31279649    -1.06424648    -0.10990416
 h      3.08867312    -0.52648246    -0.05775349
 c     -2.36012609    -1.12202821    -0.28935597
 h     -3.35311207    -0.77927856    -0.42546282
 h     -2.10998732    -1.65947804    -1.24193989
 h     -2.24016720    -2.07468759     0.48816732
 h     -0.76444435     1.44800661     1.23956575
          17

 c      1.14724900    -0.35442806     0.12553862
 c     -0.03977658    -0.96623493     0.21971771
 c     -1.22109245    -0.18689909     0.06198599
 c     -1.42325346     1.30253701     0.30115443
 c      0.01317962     1.88362832    -0.14323217
 c      1.13037219     1.01067313    -0.14938756
 h     -0.09324454    -1.91124331     0.14468600
 h     -2.48684033     1.81345138     0.64530000
 h      0.09248606     2.91905923    -0.39130408
 h      2.11213463     1.87380561    -0.17639909
 o      2.30339433    -1.06660419    -0.10124402
 h      3.01432906    -0.56822295    -0.09703054
 c     -2.33996256    -1.10839214    -0.29360215
 h     -3.35135309    -0.73592343    -0.42075729
 h     -2.14150411    -1.64206316    -1.26169335
 h     -2.24646613    -2.02907776     0.49693408
 h     -0.76832100     1.38935276     1.19048504
          17

 c      1.13630500    -0.33860480     0.11541776
 c     -0.04050645    -0.96311711     0.22412272
 c     -1.21485492    -0.19422619     0.06369208
 c     -1.42385468     1.27460860     0.30174829
 c      0.01164138     1.88368878    -0.15368948
 c      1.13667842     1.02078039    -0.14854894
 h     -0.06926874    -1.99749750     0.20325596
 h     -2.46742566     1.79248865     0.72059421
 h      0.10169958     2.95245914    -0.37904843
 h      2.12137174     1.88831194    -0.18910970
 o      2.28937670    -1.07099067    -0.09188845
 h      2.99330638    -0.57009302    -0.13704823
 c     -2.31962908    -1.09675481    -0.29692660
 h     -3.35227683    -0.68878260    -0.41126726
 h     -2.17051711    -1.62029497    -1.27757665
 h     -2.26037798    -1.96471362     0.49032816
 h     -0.77561485     1.33054724     1.15646689
          17

 c      1.12882799    -0.32337405     0.10401979
 c     -0.04276755    -0.95815965     0.22852289
 c     -1.20975403    -0.20222878     0.06575565
 c     -1.42332751     1.24627368     0.30168846
 c      0.00958686     1.88225893    -0.16424471
 c      1.14387473     1.03686104    -0.14767813
 h     -0.04758125    -2.10404785     0.26102436
 h     -2.42390690     1.76043915     0.77571252
 h      0.11115612     2.98503310    -0.36210174
 h      2.10917980     1.87009751    -0.20350333
 o      2.27061746    -1.07737176    -0.08164868
 h      3.02786499    -0.53064220    -0.18147739
 c     -2.30052330    -1.08656209    -0.29966996
 h     -3.34757180    -0.64111087    -0.39642651
 h     -2.19555800    -1.59492744    -1.28923862
 h     -2.28058283    -1.88846682     0.47159070
 h     -0.77995760     1.27282288     1.14601860
          17

 c      1.12485066    -0.30908797     0.09152996
 c     -0.04629580    -0.95430814     0.23307170
 c     -1.20567940    -0.21089045     0.06795774
 c     -1.42146914     1.21809123     0.30093552
 c      0.00706875     1.88006019    -0.17477378
 c      1.15168755     1.05858632    -0.14696602
 h     -0.02754986    -2.19494932     0.31674319
 h     -2.36046972     1.71821882     0.80898930
 h      0.11910630     3.00846896    -0.33966254
 h      2.07743078     1.82139537    -0.21904219
 o      2.24994780    -1.08369751    -0.07073911
 h      3.07487950    -0.48125119    -0.22803472
 c     -2.28384266    -1.07692519    -0.30247230
 h     -3.33164449    -0.59550720    -0.37656914
 h     -2.21550384    -1.56706715    -1.29702567
 h     -2.30574757    -1.81207107     0.44877357
 h     -0.77814974     1.21684943     1.16192947
          17

 c      1.12411589    -0.29594277     0.07815951
 c     -0.05057347    -0.95283504     0.23797734
 c     -1.20243343    -0.22020253     0.07013174
 c     -1.41738977     1.19052820     0.29987083
 c      0.00406555     1.87761577    -0.18500089
 c      1.15954567     1.08495660    -0.14653875
 h     -0.00968678    -2.25346848     0.36788402
 h     -2.28507715     1.66887272     0.82089293
 h      0.12407384     3.01757359    -0.31205136
 h      2.03250942     1.74897290    -0.23561737
 o      2.22945042    -1.08847294    -0.05958675
 h      3.10416253    -0.44484240    -0.27136400
 c     -2.27043560    -1.06668709    -0.30631231
 h     -3.30229891    -0.55344647    -0.35283899
 h     -2.22963923    -1.53818965    -1.30190816
 h     -2.33531270    -1.75147088     0.43497633
 h     -0.77185620     1.16308531     1.19922904
          17

 c      1.12608802    -0.28400188     0.06415660
 c     -0.05491838    -0.95409873     0.24337444
 c     -1.19974112    -0.23018408     0.07218404
 c     -1.40960810     1.16381145     0.29895408
 c      0.00052881     1.87520890    -0.19455630
 c      1.16609372     1.11403354    -0.14640040
 h      0.00523777    -2.27329499     0.41218414
 h     -2.21059540     1.61845374     0.81537137
 h      0.12491742     3.01069613    -0.28045384
 h      1.99087685     1.66796283    -0.25438050
 o      2.21010595    -1.09102780    -0.04855627
 h      3.10391851    -0.43142601    -0.30736764
 c     -2.26075887    -1.05497002    -0.31202078
 h     -3.26063870    -0.51508490    -0.32700255
 h     -2.23768761    -1.51009101    -1.30542618
 h     -2.36988249    -1.72003667     0.44220659
 h     -0.76560240     1.11219255     1.24817766
          17

 c      1.12999569    -0.27324682     0.04982031
 c     -0.05857172    -0.95804357     0.24932153
 c     -1.19726580    -0.24091360     0.07409164
 c     -1.39633311     1.13787392     0.29831436
 c     -0.00356803     1.87288558    -0.20305397
 c      1.16873907     1.14295489    -0.14632028
 h      0.01647632    -2.25295325     0.44784331
 h     -2.15463991     1.57625801     0.80060863
 h      0.12081360     2.98973677    -0.24657811
 h      1.98428795     1.60299836    -0.27928237
 o      2.19237508    -1.09112325    -0.03793119
 h      3.07153133    -0.44444334    -0.33347985
 c     -2.25502067    -1.04199850    -0.31937342
 h     -3.21089057    -0.47917153    -0.30118222
 h     -2.23981804    -1.48470074    -1.30956057
 h     -2.40948213    -1.71853800     0.47012148
 h     -0.76374499     1.06504955     1.29888414
          17

 c      1.13488421    -0.26365440     0.03550913
 c     -0.06079462    -0.96437230     0.25581703
 c     -1.19463504    -0.25255692     0.07587718
 c     -1.37609155     1.11262918     0.29787321
 c     -0.00825094     1.87046479    -0.21015699
 c      1.16537130     1.16947569    -0.14598599
 h      0.02340950    -2.19412559     0.47354373
 h     -2.13362040     1.55152232     0.78545196
 h      0.11123941     2.96011395    -0.21227746
 h      2.04004915     1.57134757    -0.31544985
 o      2.17646026    -1.08877789    -0.02792381
 h      3.00944200    -0.48364634    -0.34845957
 c     -2.25334052    -1.02901202    -0.32713648
 h     -3.16001806    -0.44314335    -0.27745578
 h     -2.23662973    -1.46367827    -1.31621183
 h     -2.45165279    -1.73612621     0.50580775
 h     -0.76912872     1.02257668     1.34379287
          17

 c      1.13968986    -0.25522339     0.02162566
 c     -0.06096771    -0.97245711     0.26278481
 c     -1.19147635    -0.26537370     0.07757247
 c     -1.34876341     1.08858761     0.29803353
 c     -0.01363919     1.86758024    -0.21562456
 c      1.15791619     1.19362593    -0.14570587
 h      0.02576213    -2.10298362     0.48880584
 h     -2.15060858     1.54606572     0.77093146
 h      0.09599455     2.93025588    -0.17911213
 h      2.13995357     1.56388796    -0.36078599
 o      2.16224319    -1.08431276    -0.01861405
 h      2.92610918    -0.54448224    -0.35328447
 c     -2.25570857    -1.01741181    -0.33407096
 h     -3.11642142    -0.40367044    -0.25746834
 h     -2.22910992    -1.44789826    -1.32631744
 h     -2.49268143    -1.76029708     0.53486284
 h     -0.78312421     0.98562557     1.37801773
          17

 c      1.14336728    -0.24789488     0.00857387
 c     -0.05869896    -0.98091517     0.26998402
 c     -1.18746539    -0.27967357     0.07918738
 c     -1.31582095     1.06698007     0.29980212
 c     -0.01994483     1.86381613    -0.21932753
 c      1.15027691     1.21595468    -0.14627033
 h      0.02421472    -1.99531122     0.49521504
 h     -2.19213798     1.55230997     0.74894143
 h      0.07510159     2.90960345    -0.14803042
 h      2.24418728     1.56568819    -0.40730950
 o      2.14889445    -1.07860141    -0.00973334
 h      2.84194136    -0.61424403    -0.35447810
 c     -2.26201125    -1.00822071    -0.33948606
 h     -3.08713892    -0.35811682    -0.24237797
 h     -2.21856263    -1.43713716    -1.33923644
 h     -2.52952205    -1.78219519     0.54774595
 h     -0.80590672     0.95493502     1.39895469
          17

 c      1.14503799    -0.24149496    -0.00328481
 c     -0.05394223    -0.98684909     0.27680494
 c     -1.18239512    -0.29570576     0.08069455
 c     -1.27935017     1.04907768     0.30404644
 c     -0.02734772     1.85899388    -0.22121789
 c      1.14519481     1.23638286    -0.14831351
 h      0.02150493    -1.90566845     0.49902510
 h     -2.23941323     1.56014959     0.71089956
 h      0.04849758     2.90464291    -0.11949394
 h      2.32672288     1.56989872    -0.44860347
 o      2.13444232    -1.07326999    -0.00032384
 h      2.79540968    -0.66901825    -0.36933249
 c     -2.27220760    -1.00190184    -0.34317047
 h     -3.07469154    -0.30665678    -0.23322013
 h     -2.20650871    -1.43019043    -1.35291670
 h     -2.56038674    -1.79671451     0.53979486
 h     -0.83654215     0.93110971     1.40612473
          17

 c      1.14414782    -0.23573463    -0.01367640
 c     -0.04698986    -0.98615765     0.28225025
 c     -1.17626092    -0.31351779     0.08202159
 c     -1.24127640     1.03563717     0.31101083
 c     -0.03586201     1.85344371    -0.22126511
 c      1.14404409     1.25455064    -0.15220423
 h      0.02237163    -1.88433927     0.51164500
 h     -2.27740851     1.56228835     0.65292519
 h      0.01592739     2.91523921    -0.09409214
 h      2.37590461     1.57465161    -0.48114562
 o      2.11744572    -1.06946961     0.01057637
 h      2.81547984    -0.69326540    -0.41470830
 c     -2.28637424    -0.99835124    -0.34517111
 h     -3.07639561    -0.25317796    -0.23117608
 h     -2.19455244    -1.42532226    -1.36470132
 h     -2.58466180    -1.80150321     0.50982207
 h     -0.87298888     0.91461364     1.40153150
          17

 c      1.14057236    -0.23021285    -0.02245564
 c     -0.03804238    -0.97807924     0.28602992
 c     -1.16934492    -0.33283325     0.08305002
 c     -1.20324618     1.02680239     0.32028857
 c     -0.04525897     1.84795259    -0.21941529
 c      1.14731368     1.27016954    -0.15814126
 h      0.02884079    -1.94464171     0.53693328
 h     -2.29648086     1.55493772     0.57540559
 h     -0.02266969     2.93498463    -0.07299366
 h      2.38749132     1.57974170    -0.50323392
 o      2.09991081    -1.06634871     0.02206731
 h      2.87483616    -0.70382066    -0.47713307
 c     -2.30451462    -0.99703950    -0.34568592
 h     -3.08674880    -0.20378458    -0.23728003
 h     -2.18423581    -1.42075901    -1.37224854
 h     -2.60289326    -1.79658069     0.45945970
 h     -0.91221137     0.90572288     1.39033735
          17

 c      1.13458808    -0.22447715    -0.02960352
 c     -0.02703973    -0.96694236     0.28914477
 c     -1.16220190    -0.35306062     0.08364755
 c     -1.16671878     1.02221379     0.33093559
 c     -0.05504319     1.84342320    -0.21561231
 c      1.15490239     1.28313982    -0.16622273
 h      0.03868369    -2.04223758     0.56428839
 h     -2.29122573     1.53689351     0.48131310
 h     -0.06670860     2.95512024    -0.05769622
 h      2.36084552     1.58540839    -0.51421356
 o      2.08450118    -1.06297180     0.03267827
 h      2.93414251    -0.71853530    -0.53341102
 c     -2.32633295    -0.99715053    -0.34509713
 h     -3.10029070    -0.16440998    -0.25192197
 h     -2.17688999    -1.41503458    -1.37419646
 h     -2.61702804    -1.78490284     0.39353787
 h     -0.95069121     0.90437961     1.38109034
          17

 c      1.12675685    -0.21812503    -0.03518115
 c     -0.01409964    -0.95695228     0.29257723
 c     -1.15548742    -0.37347352     0.08373516
 c     -1.13296411     1.02114404     0.34171705
 c     -0.06446257     1.84057643    -0.20984974
 c      1.16620151     1.29352620    -0.17645427
 h      0.05020009    -2.13502143     0.58377949
 h     -2.25952129     1.50873409     0.37503775
 h     -0.11490171     2.96821834    -0.04947996
 h      2.29826722     1.59220132    -0.51436157
 o      2.07263490    -1.05909064     0.04159101
 h      2.97252443    -0.74337836    -0.57045928
 c     -2.35112866    -0.99758666    -0.34406535
 h     -3.11315195    -0.13927596    -0.27462770
 h     -2.17349552    -1.40715861    -1.37050507
 h     -2.63083693    -1.77371584     0.32099654
 h     -0.98559497     0.91016847     1.38387866
          17

 c      1.11782754    -0.21084560    -0.03929429
 c      0.00034807    -0.95045786     0.29682896
 c     -1.14977431    -0.39339076     0.08334328
 c     -1.10295365     1.02259383     0.35158879
 c     -0.07256138     1.83984094    -0.20221137
 c      1.17996292     1.30143841    -0.18867773
 h      0.06316121    -2.20196016     0.59118041
 h     -2.20241591     1.47248903     0.26171699
 h     -0.16549308     2.96986018    -0.04906723
 h      2.20735183     1.60161536    -0.50561457
 o      2.06487582    -1.05475800     0.04847409
 h      2.98171308    -0.77845971    -0.58296839
 c     -2.37783427    -0.99697346    -0.34350834
 h     -3.12350748    -0.13029602    -0.30414180
 h     -2.17456806    -1.39666114    -1.36253923
 h     -2.64989116    -1.77508782     0.25443798
 h     -1.01605155     0.92269234     1.40532143
          17

 c      1.10867006    -0.20242036    -0.04207812
 c      0.01561850    -0.94860125     0.30209395
 c     -1.14543830    -0.41227690     0.08262866
 c     -1.07726484     1.02536191     0.36016896
 c     -0.07828017     1.84134836    -0.19288391
 c      1.19386560     1.30679103    -0.20238683
 h      0.07800750    -2.23461938     0.58560292
 h     -2.12478045     1.43163475     0.14662889
 h     -0.21654506     2.95900655    -0.05654724
 h      2.10725772     1.61804206    -0.49358598
 o      2.06135350    -1.05009481     0.05323938
 h      2.95954769    -0.82177050    -0.56961672
 c     -2.40525016    -0.99410428    -0.34417892
 h     -3.13165635    -0.13674981    -0.33866687
 h     -2.18008472    -1.38359127    -1.35291292
 h     -2.67949090    -1.80107184     0.20492074
 h     -1.04315464     0.94199118     1.44371048
          17

 c      1.10021231    -0.19273224    -0.04368248
 c      0.03086169    -0.95187797     0.30839943
 c     -1.14262453    -0.42976226     0.08185118
 c     -1.05605416     1.02816997     0.36775875
 c     -0.08059902     1.84493907    -0.18213499
 c      1.20407593     1.30894274    -0.21651188
 h      0.09538613    -2.23028834     0.56761921
 h     -2.03605617     1.39097888     0.03413119
 h     -0.26620849     2.93795895    -0.07144224
 h      2.03537569     1.65232232    -0.49000369
 o      2.06185322    -1.04523146     0.05599241
 h      2.90854448    -0.87009509    -0.53229874
 c     -2.43241777    -0.98892505    -0.34601617
 h     -3.14010350    -0.15490066    -0.37616884
 h     -2.18951379    -1.36849190    -1.34498297
 h     -2.72067384    -1.85269742     0.17394711
 h     -1.06867530     0.96833107     1.48989802
          17

 c      1.09333748    -0.18181696    -0.04424330
 c      0.04518335    -0.96034020     0.31564657
 c     -1.14128941    -0.44561908     0.08132900
 c     -1.03911074     1.02984538     0.37499160
 c     -0.07872039     1.85016444    -0.17025301
 c      1.20700058     1.30696211    -0.22989819
 h      0.11600843    -2.18953274     0.53859742
 h     -1.94943544     1.35607808    -0.07359725
 h     -0.31299309     2.91206345    -0.09285571
 h      2.02853463     1.71842955    -0.50715659
 o      2.06558351    -1.04032747     0.05719640
 h      2.83956148    -0.91867557    -0.47873561
 c     -2.45870513    -0.98282026    -0.34822966
 h     -3.15342196    -0.17799799    -0.41472175
 h     -2.20201387    -1.35227865    -1.34191760
 h     -2.76941457    -1.91701999     0.15396989
 h     -1.09415614     1.00164548     1.53260369
          17

 c      1.08873937    -0.16995403    -0.04384076
 c      0.05777506    -0.97351957     0.32358810
 c     -1.14128147    -0.45973286     0.08139844
 c     -1.02615494     1.02955994     0.38246623
 c     -0.07223291     1.85635042    -0.15746781
 c      1.20355224     1.30154747    -0.24272881
 h      0.14069515    -2.11708524     0.50078049
 h     -1.87717211     1.33140947    -0.17659152
 h     -0.35595888     2.88859157    -0.11970930
 h      2.07419773     1.81122577    -0.54144318
 o      2.07056479    -1.03561194     0.05809902
 h      2.78157701    -0.96075257    -0.42920426
 c     -2.48359280    -0.97765877    -0.35002460
 h     -3.17702389    -0.19786883    -0.45280581
 h     -2.21674997    -1.33594536    -1.34565172
 h     -2.82016976    -1.97734551     0.13645475
 h     -1.12082881     1.04129482     1.56257102
          17

 c      1.08683305    -0.15766180    -0.04248109
 c      0.06797483    -0.99001463     0.33177157
 c     -1.14241015    -0.47208206     0.08238516
 c     -1.01723186     1.02700686     0.39037526
 c     -0.06115735     1.86279433    -0.14390468
 c      1.19728055     1.29493058    -0.25601896
 h      0.17072608    -2.02662626     0.45781664
 h     -1.82432811     1.31842368    -0.27407589
 h     -0.39450441     2.87415752    -0.15100700
 h      2.13226032     1.90778137    -0.57970225
 o      2.07361154    -1.03125562     0.06075442
 h      2.78229610    -0.99029026    -0.41670058
 c     -2.50669144    -0.97482741    -0.35100971
 h     -3.21420939    -0.20862963    -0.48922294
 h     -2.23316270    -1.32019050    -1.35627141
 h     -2.86851152    -2.02135505     0.11613037
 h     -1.14971781     1.08617569     1.57398633
          17

 c      1.08774152    -0.14555288    -0.04011851
 c      0.07515964    -1.00672965     0.33952401
 c     -1.14447901    -0.48274034     0.08458435
 c     -1.01267328     1.02236759     0.39832381
 c     -0.04596599     1.86904182    -0.12960901
 c      1.19069979     1.28895514    -0.27041442
 h      0.20904416    -1.94984449     0.41503111
 h     -1.78816703     1.31560394    -0.36192823
 h     -0.42749953     2.87145588    -0.18582057
 h      2.17702509     1.98964402    -0.61344482
 o      2.07410330    -1.02705509     0.06549573
 h      2.84929938    -1.00816639    -0.44659961
 c     -2.52796793    -0.97484933    -0.35123332
 h     -3.26319253    -0.21003570    -0.52244451
 h     -2.25107098    -1.30518921    -1.37207748
 h     -2.91150864    -2.04233085     0.09084450
 h     -1.18172236     1.13491764     1.56447040
          17

 c      1.09137257    -0.13420278    -0.03668905
 c      0.07856680    -1.01909785     0.34621529
 c     -1.14732625    -0.49186117     0.08823836
 c     -1.01269764     1.01611748     0.40551810
 c     -0.02758529     1.87501185    -0.11462116
 c      1.18514272     1.28466520    -0.28613938
 h      0.26191847    -1.93475029     0.37685348
 h     -1.76302192     1.32015372    -0.43422955
 h     -0.45247322     2.87800821    -0.22284118
 h      2.19801970     2.04715121    -0.63933320
 o      2.07492435    -1.02277066     0.07038937
 h      2.93553178    -1.01702076    -0.48805402
 c     -2.54775255    -0.97751372    -0.35108024
 h     -3.31742428    -0.20676881    -0.55019737
 h     -2.27057401    -1.29064863    -1.39022781
 h     -2.94741588    -2.03802311     0.06055996
 h     -1.21774240     1.18605865     1.53484963
          17

 c      1.09756902    -0.12409073    -0.03214685
 c      0.07783003    -1.02545555     0.35172713
 c     -1.15090882    -0.49960160     0.09350219
 c     -1.01717792     1.00885594     0.41102074
 c     -0.00726864     1.88085351    -0.09902950
 c      1.18139385     1.28256573    -0.30321108
 h      0.33259912    -1.99577525     0.34220663
 h     -1.74403290     1.32926789    -0.48602495
 h     -0.46595669     2.88818688    -0.26002013
 h      2.19214808     2.07592583    -0.65652845
 o      2.07821229    -1.01831235     0.07404753
 h      3.00605704    -1.01726310    -0.51886063
 c     -2.56646965    -0.98220532    -0.35110873
 h     -3.36888444    -0.20473127    -0.56994257
 h     -2.29183169    -1.27606237    -1.40761573
 h     -2.97560382    -2.01002056     0.02681112
 h     -1.25888930     1.23829552     1.48910119
          17

 c      1.10615825    -0.11560506    -0.02647909
 c      0.07388289    -1.02905267     0.35610103
 c     -1.15534116    -0.50605961     0.10042475
 c     -1.02565919     1.00119438     0.41387769
 c      0.01363330     1.88671115    -0.08296526
 c      1.17999638     1.28282148    -0.32154869
 h      0.41074454    -2.09069460     0.30918981
 h     -1.72805704     1.34055492    -0.51452855
 h     -0.46473147     2.89633829    -0.29477081
 h      2.15959415     2.07429543    -0.66529646
 o      2.08482101    -1.01359370     0.07591945
 h      3.04637015    -1.00883655    -0.53018252
 c     -2.58436187    -0.98806628    -0.35191838
 h     -3.41096597    -0.20821782    -0.57962958
 h     -2.31485759    -1.26099703    -1.42164868
 h     -2.99697996    -1.96429534    -0.00730213
 h     -1.30671321     1.29085576     1.43406441
          17

 c      1.11690741    -0.10908351    -0.01969998
 c      0.06810786    -1.03303214     0.35918284
 c     -1.16082349    -0.51130400     0.10897193
 c     -1.03746506     0.99367854     0.41325470
 c      0.03388816     1.89257872    -0.06657104
 c      1.18127109     1.28531482    -0.34098189
 h      0.48237814    -2.17891455     0.27889282
 h     -1.71345317     1.35210028    -0.51925916
 h     -0.44689105     2.89872178    -0.32450313
 h      2.10287330     2.04257928    -0.66671319
 o      2.09496504    -1.00850516     0.07585387
 h      3.05208461    -0.99188778    -0.51954406
 c     -2.60132362    -0.99393448    -0.35409628
 h     -3.43961102    -0.21903278    -0.57809388
 h     -2.33939134    -1.24531098    -1.43076576
 h     -3.01482515    -1.91254441    -0.03685583
 h     -1.36312521     1.34366800     1.37795042
          17

 c      1.12950648    -0.10479258    -0.01185874
 c      0.06157304    -1.03873343     0.36078796
 c     -1.16755627    -0.51541151     0.11905485
 c     -1.05183680     0.98679190     0.40871938
 c      0.05252900     1.89825108    -0.04997884
 c      1.18512201     1.28956252    -0.36117866
 h      0.53839037    -2.24084045     0.25302838
 h     -1.69991181     1.36254880    -0.50217141
 h     -0.41230254     2.89413545    -0.34711196
 h      2.02831979     1.98430748    -0.66324398
 o      2.10851056    -1.00293533     0.07391087
 h      3.02419523    -0.96680127    -0.48774253
 c     -2.61685373    -0.99834719    -0.35816984
 h     -3.45346773    -0.23650819    -0.56512251
 h     -2.36486940    -1.22927359    -1.43469923
 h     -3.03518731    -1.87202713    -0.05536496
 h     -1.42952320     1.39670403     1.32713752
          17

 c      1.14357888    -0.10288952    -0.00305186
 c      0.05501836    -1.04642889     0.36078498
 c     -1.17567884    -0.51847397     0.13054079
 c     -1.06806975     0.98102953     0.40053804
 c      0.06893841     1.90331787    -0.03330437
 c      1.19057402     1.29440928    -0.38146599
 h      0.57398839    -2.26925689     0.23283010
 h     -1.68866518     1.37139726    -0.46819129
 h     -0.36267750     2.88399847    -0.36132822
 h      1.95085243     1.91023364    -0.66054882
 o      2.12490593    -0.99679123     0.07040111
 h      2.97020567    -0.93402627    -0.43943989
 c     -2.63027167    -1.00010708    -0.36440605
 h     -3.45391644    -0.25758579    -0.54138643
 h     -2.39045938    -1.21358915    -1.43455812
 h     -3.06430052    -1.85883749    -0.05714815
 h     -1.50525311     1.44849558     1.28320331
          17

 c      1.15869179    -0.10341635     0.00657678
 c      0.04896844    -1.05593713     0.35909658
 c     -1.18522506    -0.52058959     0.14325251
 c     -1.08554247     0.97689192     0.38970075
 c      0.08287343     1.90718696    -0.01664917
 c      1.19510918     1.29754876    -0.40055968
 h      0.58676004    -2.26235974     0.21906440
 h     -1.68297386     1.37955294    -0.42594589
 h     -0.30141399     2.87227212    -0.36696404
 h      1.90147711     1.84440445    -0.67049686
 o      2.14273193    -0.99006045     0.06614203
 h      2.91134430    -0.89311139    -0.38726243
 c     -2.64121672    -0.99933295    -0.37246864
 h     -3.44517744    -0.27689817    -0.50827036
 h     -2.41514510    -1.19930930    -1.43275814
 h     -3.10255923    -1.87553843    -0.04160860
 h     -1.58684736     1.49542185     1.24339446
          17

 c      1.17434453    -0.10632808     0.01685483
 c      0.04377045    -1.06685932     0.35569589
 c     -1.19609539    -0.52185931     0.15696745
 c     -1.10363021     0.97473055     0.37763736
 c      0.09439551     1.90917378    -0.00009977
 c      1.19541068     1.29621294    -0.41679943
 h      0.57572129    -2.22120823     0.21212936
 h     -1.68823083     1.38979869    -0.38761752
 h     -0.23307004     2.86490588    -0.36493741
 h      1.91890807     1.81641366    -0.70870164
 o      2.15922123    -0.98301233     0.06271012
 h      2.89044470    -0.83969735    -0.35582394
 c     -2.64980110    -0.99755721    -0.38140085
 h     -3.43389057    -0.28748574    -0.46746697
 h     -2.43791571    -1.18759394    -1.43259766
 h     -3.14296645    -1.90951612    -0.01421098
 h     -1.66903430     1.53284678     1.20390653
          17

 c      1.18993623    -0.11151661     0.02760619
 c      0.03952895    -1.07855603     0.35061983
 c     -1.20804673    -0.52239764     0.17142122
 c     -1.12173009     0.97466342     0.36574514
 c      0.10367283     1.90870225     0.01626709
 c      1.19165293     1.29038894    -0.42985908
 h      0.54149899    -2.15016368     0.21194232
 h     -1.71015419     1.40589888    -0.36587232
 h     -0.16225957     2.86803499    -0.35672455
 h      2.00000707     1.82365071    -0.77516563
 o      2.17238078    -0.97616182     0.06119063
 h      2.93900292    -0.76668500    -0.36178044
 c     -2.65628967    -0.99657097    -0.39008817
 h     -3.42689877    -0.28308756    -0.42036518
 h     -2.45807720    -1.17932786    -1.43725532
 h     -3.17681517    -1.94465969     0.01744973
 h     -1.74648162     1.55684194     1.16246526
          17

 c      1.20481618    -0.11876604     0.03862630
 c      0.03593369    -1.08984886     0.34401465
 c     -1.22070299    -0.52234160     0.18631290
 c     -1.13954955     0.97676529     0.35480756
 c      0.11082017     1.90555951     0.03231098
 c      1.18732292     1.28220589    -0.44090982
 h      0.48805913    -2.06046850     0.21742986
 h     -1.75031802     1.42938156    -0.36761032
 h     -0.09237995     2.88488006    -0.34309659
 h      2.10223981     1.83846591    -0.85259262
 o      2.18433822    -0.96931044     0.06040692
 h      3.02430949    -0.67981348    -0.38552816
 c     -2.66104357    -0.99745908    -0.39767189
 h     -3.42724441    -0.26180804    -0.36787219
 h     -2.47554007    -1.17472905    -1.44843556
 h     -3.19803529    -1.96943146     0.04702712
 h     -1.81496257     1.56514411     1.11889211
          17

 c      1.21841270    -0.12775116     0.04964343
 c      0.03198622    -1.09834790     0.33622852
 c     -1.23360052    -0.52183055     0.20130886
 c     -1.15731857     0.98127532     0.34472992
 c      0.11590852     1.90003338     0.04773488
 c      1.18497290     1.27296163    -0.45090087
 h      0.42658332    -1.97824044     0.22544928
 h     -1.80314260     1.45699867    -0.39049562
 h     -0.02527149     2.91337036    -0.32309292
 h      2.19325695     1.84320498    -0.92618570
 o      2.19782029    -0.96181630     0.05900309
 h      3.10415523    -0.59264665    -0.40423502
 c     -2.66465015    -1.00037244    -0.40363233
 h     -3.43199800    -0.22812308    -0.31127943
 h     -2.49086427    -1.17318107    -1.46539996
 h     -3.20366908    -1.97773205     0.07027063
 h     -1.87178213     1.55733944     1.07457987
          17

 c      1.23027979    -0.13811677     0.06033006
 c      0.02593501    -1.10003644     0.32785282
 c     -1.24626988    -0.52095544     0.21604384
 c     -1.17553648     0.98845888     0.33488864
 c      0.11906487     1.89278896     0.06211333
 c      1.18558340     1.26301960    -0.46017412
 h      0.37728902    -1.94955922     0.23034285
 h     -1.85876685     1.48264982    -0.42676102
 h      0.03793516     2.94690138    -0.29445437
 h      2.25799062     1.83174482    -0.98792360
 o      2.21414267    -0.95327817     0.05644881
 h      3.15806877    -0.51491073    -0.40797566
 c     -2.66777893    -1.00482005    -0.40768840
 h     -3.43480420    -0.19063263    -0.25316852
 h     -2.50500711    -1.17340879    -1.48507929
 h     -3.19312548    -1.96760152     0.08480622
 h     -1.91589898     1.53477598     1.03195203
          17

 c      1.24007320    -0.14952782     0.07033550
 c      0.01683669    -1.09235021     0.31931054
 c     -1.25834961    -0.51968350     0.23012363
 c     -1.19455640     0.99834172     0.32458321
 c      0.12054401     1.88457520     0.07501227
 c      1.18925266     1.25238231    -0.46870921
 h      0.35211342    -2.00468327     0.22892900
 h     -1.90788799     1.50092721    -0.46862843
 h      0.09593225     2.97745810    -0.25503998
 h      2.29056805     1.80311624    -1.03374902
 o      2.23374372    -0.94354114     0.05267502
 h      3.17899746    -0.45204193    -0.39413819
 c     -2.67089012    -1.01004917    -0.40972176
 h     -3.42998745    -0.15802311    -0.19711784
 h     -2.51894730    -1.17387390    -1.50319516
 h     -3.16776955    -1.94048116     0.09000616
 h     -1.94808802     1.50050077     0.99432819
          17

 c      1.24753475    -0.16165953     0.07931295
 c      0.00605162    -1.07827139     0.31046350
 c     -1.26965119    -0.51782799     0.24314011
 c     -1.21438692     1.01062273     0.31320273
 c      0.12071789     1.87599275     0.08608697
 c      1.19566553     1.24097137    -0.47632386
 h      0.33761478    -2.11015815     0.22510493
 h     -1.94397161     1.50861490    -0.51046891
 h      0.14707491     2.99834155    -0.20385332
 h      2.28915146     1.75831701    -1.06148556
 o      2.25665087    -0.93258163     0.04779908
 h      3.16593781    -0.40693380    -0.36313754
 c     -2.67406539    -1.01519144    -0.40977811
 h     -3.41457279    -0.13665586    -0.14674716
 h     -2.53339940    -1.17316402    -1.51565441
 h     -3.13109591    -1.90158846     0.08737019
 h     -1.97113900     1.45912001     0.96599082
          17

 c      1.25249642    -0.17422104     0.08694038
 c     -0.00482556    -1.06210011     0.30116854
 c     -1.28008927    -0.51513556     0.25469374
 c     -1.23470383     1.02475125     0.30024235
 c      0.12001813     1.86740339     0.09511939
 c      1.20428599     1.22869634    -0.48276483
 h      0.31881494    -2.21814960     0.22290579
 h     -1.96328724     1.50449967    -0.54866204
 h      0.18968023     3.00539192    -0.14128098
 h      2.25412423     1.69938415    -1.07007511
 o      2.28257194    -0.92047433     0.04205307
 h      3.12215800    -0.38034733    -0.31729156
 c     -2.67697002    -1.01919226    -0.40811699
 h     -3.38838551    -0.13000388    -0.10499149
 h     -2.54868058    -1.17024540    -1.51960427
 h     -3.08915916    -1.86105419     0.08137304
 h     -1.98956255     1.41617016     0.95184746
          17

 c      1.25489149    -0.18699017     0.09293238
 c     -0.01497462    -1.04639890     0.29150048
 c     -1.28959938    -0.51136722     0.26440956
 c     -1.25502451     1.04009342     0.28538056
 c      0.11887345     1.85892120     0.10201726
 c      1.21435576     1.21541776    -0.48770322
 h      0.29014188    -2.30179426     0.22365390
 h     -1.96442819     1.48886431    -0.58102614
 h      0.22238325     2.99724775    -0.06888287
 h      2.18858099     1.62961071    -1.05991305
 o      2.31070069    -0.90751178     0.03584499
 h      3.05807434    -0.36873590    -0.26181364
 c     -2.67892922    -1.02079865    -0.40522071
 h     -3.35362036    -0.13872360    -0.07370328
 h     -2.56469837    -1.16457092    -1.51402183
 h     -3.05012987    -1.83384694     0.07970025
 h     -2.00788099     1.37671253     0.95596735
          17

 c      1.25476809    -0.19982911     0.09704525
 c     -0.02404610    -1.03242716     0.28163531
 c     -1.29810139    -0.50632194     0.27194815
 c     -1.27496767     1.05608765     0.26868097
 c      0.11765873     1.85042022     0.10679695
 c      1.22466664     1.20082872    -0.49059374
 h      0.25120551    -2.34977678     0.22728469
 h     -1.94812125     1.46324866    -0.60670312
 h      0.24443758     2.97535937     0.01095967
 h      2.10145270     1.55474779    -1.03475141
 o      2.33924455    -0.89460607     0.02990992
 h      2.99868328    -0.35762800    -0.20722480
 c     -2.67921683    -1.01904623    -0.40153571
 h     -3.31463307    -0.16052319    -0.05331740
 h     -2.58099325    -1.15608963    -1.50000374
 h     -3.02106479    -1.83408954     0.09006847
 h     -2.02771167     1.34380548     0.97907903
          17

 c      1.25230276    -0.21266598     0.09907549
 c     -0.03191235    -1.02084510     0.27176736
 c     -1.30549249    -0.49983587     0.27701657
 c     -1.29435714     1.07226002     0.25077438
 c      0.11665705     1.84154857     0.10955492
 c      1.23302027     1.18425329    -0.49030659
 h      0.20343525    -2.35797107     0.23329394
 h     -1.91746744     1.43049564    -0.62675253
 h      0.25594834     2.94391197     0.09548089
 h      2.01416900     1.48529112    -1.00622638
 o      2.36538701    -0.88362198     0.02522466
 h      2.98428706    -0.31655190    -0.16795236
 c     -2.67743904    -1.01422319    -0.39694594
 h     -3.27803888    -0.18968596    -0.04239947
 h     -2.59681755    -1.14520571    -1.48079247
 h     -3.00312687    -1.86408605     0.11349006
 h     -2.04630208     1.31830493     1.01695371
          17

 c      1.24781855    -0.22544435     0.09885526
 c     -0.03859898    -1.01203738     0.26208126
 c     -1.31165997    -0.49178169     0.27938120
 c     -1.31303163     1.08811499     0.23284216
 c      0.11602306     1.83179383     0.11043702
 c      1.23590188     1.16459023    -0.48479898
 h      0.14887918    -2.32559085     0.24105296
 h     -1.87829372     1.39480262    -0.64524122
 h      0.25795447     2.90921393     0.18208135
 h      1.96469504     1.43718297    -0.99800245
 o      2.38800121    -0.87539044     0.02200623
 h      3.02774628    -0.23141377    -0.14631807
 c     -2.67349735    -1.00806300    -0.39072099
 h     -3.25254405    -0.21708844    -0.03733023
 h     -2.61129617    -1.13269564    -1.46120404
 h     -2.99184641    -1.91202282     0.14275517
 h     -2.05843389     1.30009532     1.06155775
          17

 c      1.24178793    -0.23811508     0.09627696
 c     -0.04427044    -1.00617592     0.25274583
 c     -1.31650844    -0.48206439     0.27887944
 c     -1.33061928     1.10308438     0.21639791
[truncated: 34,518 more chars]
