# Supplementary material for: Photochemical permutation of meta-substituted phenols
Source: Nat Commun. 2025 Aug 13;16:7502. doi: 10.1038/s41467-025-62549-5 (PMC12350626; doi:10.1038/s41467-025-62549-5)
Supplement: Supplementary file 3 — Source Data [file 41467_2025_62549_MOESM3_ESM.zip › Source data/NAMD_trajectories/trajectory069.xyz]

          17

 c      1.19226699    -0.39624095    -0.03196109
 c     -0.09027203    -1.08773673     0.06846486
 c     -1.25148122    -0.21922499     0.15627125
 c     -1.15584918     1.24586297     0.00134394
 c      0.19149757     1.90677003     0.00760014
 c      1.30293350     1.00267072     0.01490731
 h     -0.18026326    -2.28531627     0.13357333
 h     -1.69812093     1.53644755    -1.13603877
 h      0.24655296     2.84298557    -0.01500203
 h      2.24319167     1.65706101    -0.03596038
 o      2.25564365    -1.26261136    -0.05385632
 h      3.18737769    -0.79375953    -0.17035541
 c     -2.65113551    -0.90001178    -0.06507114
 h     -2.46500323    -2.07536449     0.03522274
 h     -3.54594839    -0.30549271     0.51187279
 h     -2.71541816    -0.82079327    -1.23367446
 h     -1.53785304     1.79055507     0.95925831
          17

 c      1.19059054    -0.40126595    -0.03766462
 c     -0.08497979    -1.08314484     0.06979997
 c     -1.25468446    -0.22506977     0.15229452
 c     -1.15180307     1.25310875     0.00519981
 c      0.19446345     1.90713712     0.00631075
 c      1.30430895     1.00837653     0.01275970
 h     -0.19958651    -2.29567219     0.14337018
 h     -1.70709614     1.53975360    -1.09707482
 h      0.25828459     2.87650818    -0.02253099
 h      2.22989703     1.65855368    -0.03968153
 o      2.25427038    -1.26330423    -0.05054028
 h      3.13812554    -0.81322188    -0.15856131
 c     -2.64841833    -0.90412904    -0.06841839
 h     -2.47739987    -2.07036142     0.02796852
 h     -3.55700724    -0.33152787     0.51926369
 h     -2.71288256    -0.83885232    -1.21456341
 h     -1.55326261     1.79730396     0.97240783
          17

 c      1.19027240    -0.40735894    -0.04314181
 c     -0.08069319    -1.07883922     0.07155301
 c     -1.25823659    -0.23281450     0.14755511
 c     -1.14880044     1.26238578     0.00885295
 c      0.19735446     1.90008412     0.00491666
 c      1.30576204     1.01617575     0.01022698
 h     -0.21374009    -2.27671563     0.15065339
 h     -1.71128762     1.54139468    -1.03199809
 h      0.27569330     2.96374214    -0.03154040
 h      2.21489363     1.64456934    -0.04164033
 o      2.25287734    -1.26322621    -0.04734341
 h      3.07814477    -0.83564750    -0.14524586
 c     -2.64460260    -0.90810882    -0.07128931
 h     -2.49815168    -2.04554452     0.02529051
 h     -3.54922365    -0.37281136     0.51199245
 h     -2.71565939    -0.85303200    -1.18716243
 h     -1.57746018     1.79686111     0.96783018
          17

 c      1.19124215    -0.41418565    -0.04834472
 c     -0.07763350    -1.07485073     0.07370701
 c     -1.26191974    -0.24201469     0.14214335
 c     -1.14708443     1.27318378     0.01263705
 c      0.20035385     1.88981530     0.00331480
 c      1.30698185     1.02525732     0.00733370
 h     -0.22169730    -2.23061147     0.15538484
 h     -1.71164783     1.54285187    -0.94606711
 h      0.29532171     3.05880170    -0.04084002
 h      2.20366666     1.61918703    -0.04208665
 o      2.24993248    -1.26320337    -0.04408693
 h      3.03367699    -0.84830211    -0.13352922
 c     -2.63976836    -0.91179461    -0.07332223
 h     -2.52493228    -2.00727735     0.02792783
 h     -3.52435309    -0.42627151     0.49147922
 h     -2.72439704    -0.86241556    -1.15878273
 h     -1.60814264     1.78933993     0.94652002
          17

 c      1.19331755    -0.42134320    -0.05323363
 c     -0.07590836    -1.07079706     0.07620440
 c     -1.26551279    -0.25217145     0.13615238
 c     -1.14660371     1.28474227     0.01715613
 c      0.20355281     1.87922314     0.00143456
 c      1.30756443     1.03458779     0.00411517
 h     -0.22326615    -2.16495683     0.15798017
 h     -1.71199594     1.54692316    -0.85046477
 h      0.31446809     3.13272868    -0.04952015
 h      2.20324893     1.58823327    -0.04136601
 o      2.24398207    -1.26409804    -0.04060773
 h      3.03041487    -0.83840433    -0.12622923
 c     -2.63377361    -0.91483689    -0.07430408
 h     -2.55465960    -1.96684530     0.03674322
 h     -3.48809984    -0.48629088     0.46196205
 h     -2.73957361    -0.86632856    -1.13794089
 h     -1.64328815     1.77601446     0.91211162
          17

 c      1.19621419    -0.42834470    -0.05778254
 c     -0.07547926    -1.06570373     0.07892489
 c     -1.26882464    -0.26274547     0.12967384
 c     -1.14675974     1.29602924     0.02342740
 c      0.20689636     1.86989265    -0.00074552
 c      1.30720808     1.04313895     0.00060242
 h     -0.21953135    -2.09486122     0.15954234
 h     -1.72097399     1.55835585    -0.76415664
 h      0.33154695     3.17273335    -0.05715976
 h      2.21956724     1.55720600    -0.03974959
 o      2.23551874    -1.26585329    -0.03695899
 h      3.06395394    -0.80870821    -0.12263732
 c     -2.62607934    -0.91681467    -0.07449773
 h     -2.58399345    -1.93916638     0.05254872
 h     -3.45173035    -0.54421517     0.43143661
 h     -2.76129133    -0.86460287    -1.13117990
 h     -1.68155009     1.75928986     0.87111725
          17

 c      1.19957501    -0.43464178    -0.06198308
 c     -0.07613774    -1.05797904     0.08167505
 c     -1.27171886    -0.27316445     0.12279775
 c     -1.14652350     1.30587139     0.03246082
 c      0.21020612     1.86273570    -0.00321177
 c      1.30604946     1.05013667    -0.00319271
 h     -0.21304533    -2.04323609     0.16199566
 h     -1.75000919     1.58273783    -0.70849940
 h      0.34563576     3.17425929    -0.06365063
 h      2.25338469     1.52872050    -0.03724463
 o      2.22653679    -1.26767024    -0.03333435
 h      3.10657928    -0.77461563    -0.11971125
 c     -2.61576253    -0.91763670    -0.07481627
 h     -2.61020918    -1.93655859     0.07548351
 h     -3.43135228    -0.58952932     0.41093162
 h     -2.78889033    -0.85781108    -1.13964490
 h     -1.72262520     1.74245945     0.83255164
          17

 c      1.20301500    -0.43967677    -0.06584459
 c     -0.07760980    -1.04622514     0.08424933
 c     -1.27410423    -0.28283636     0.11561604
 c     -1.14542997     1.31347073     0.04409557
 c      0.21322881     1.85830614    -0.00591909
 c      1.30480545     1.05513242    -0.00727455
 h     -0.20644492    -2.03120365     0.16741842
 h     -1.80214636     1.62158696    -0.69126743
 h      0.35614999     3.13684730    -0.06908848
 h      2.29860684     1.50203054    -0.03362277
 o      2.21870475    -1.26893443    -0.02987167
 h      3.13577317    -0.74893976    -0.11522090
 c     -2.60225502    -0.91786275    -0.07629867
 h     -2.63158061    -1.96010512     0.10398742
 h     -3.43918633    -0.61468707     0.40882648
 h     -2.82067718    -0.84723064    -1.15862880
 h     -1.76691839     1.72877434     0.80568616
          17

 c      1.20616791    -0.44293477    -0.06939009
 c     -0.07977010    -1.03079729     0.08657088
 c     -1.27590139    -0.29117212     0.10822023
 c     -1.14430738     1.31881116     0.05687596
 c      0.21569469     1.85681505    -0.00879133
 c      1.30449593     1.05786663    -0.01164299
 h     -0.19979494    -2.05951218     0.17644571
 h     -1.86558902     1.66946933    -0.70137794
 h      0.36276794     3.06341190    -0.07375746
 h      2.34526204     1.47509446    -0.02866998
 o      2.21293656    -1.26941530    -0.02662569
 h      3.14061662    -0.73821687    -0.10823056
 c     -2.58641882    -0.91839014    -0.07924788
 h     -2.64680146    -1.99907970     0.13457048
 h     -3.47149580    -0.61974697     0.42374167
 h     -2.85412898    -0.83447562    -1.18046574
 h     -1.81389469     1.71990749     0.79615640
          17

 c      1.20871709    -0.44399968    -0.07264625
 c     -0.08260645    -1.01381489     0.08872158
 c     -1.27702928    -0.29761940     0.10069392
 c     -1.14453019     1.32236010     0.06944089
 c      0.21734377     1.85787825    -0.01172094
 c      1.30601588     1.05813719    -0.01627843
 h     -0.19095032    -2.10793955     0.18793897
 h     -1.92447476     1.71865455    -0.72310874
 h      0.36570925     2.96260376    -0.07823864
 h      2.38393527     1.44662200    -0.02237776
 o      2.20957583    -1.26913520    -0.02359989
 h      3.11855420    -0.74439985    -0.09863768
 c     -2.57026397    -0.91999107    -0.08325252
 h     -2.65461837    -2.03911523     0.16303980
 h     -3.51180405    -0.61002317     0.44685736
 h     -2.88645723    -0.82107277    -1.19776020
 h     -1.86035766     1.71512111     0.80366962
          17

 c      1.21041018    -0.44261346    -0.07563210
 c     -0.08599448    -0.99754720     0.09082384
 c     -1.27742494    -0.30170106     0.09311226
 c     -1.14719805     1.32464868     0.08117084
 c      0.21789064     1.85992760    -0.01454107
 c      1.30987014     1.05578811    -0.02114084
 h     -0.17828520    -2.15381977     0.20034536
 h     -1.96804252     1.76333559    -0.74540895
 h      0.36668658     2.85528826    -0.08383819
 h      2.40825880     1.41668731    -0.01496152
 o      2.20847331    -1.26829840    -0.02076348
 h      3.07390345    -0.76567002    -0.08693206
 c     -2.55575603    -0.92317156    -0.08778524
 h     -2.65409250    -2.06882810     0.18584125
 h     -3.54388979    -0.59121361     0.46945260
 h     -2.91516096    -0.80824737    -1.20511094
 h     -1.90096238     1.71210638     0.82362968
          17

 c      1.21107896    -0.43871245    -0.07835446
 c     -0.08964794    -0.98352904     0.09296356
 c     -1.27707606    -0.30304471     0.08554369
 c     -1.15292239     1.32611170     0.09191850
 c      0.21691205     1.85955646    -0.01695888
 c      1.31610492     1.05075461    -0.02617306
 h     -0.16159198    -2.18220687     0.21255269
 h     -1.99106045     1.80002226    -0.76194181
 h      0.37054547     2.78216600    -0.09343238
 h      2.41553834     1.38650406    -0.00678654
 o      2.20884984    -1.26735221    -0.01804940
 h      3.01983909    -0.79526848    -0.07423776
 c     -2.54423091    -0.92816608    -0.09246753
 h     -2.64487293    -2.08153781     0.20057689
 h     -3.55756075    -0.56758723     0.48604659
 h     -2.93837289    -0.79692931    -1.19959634
 h     -1.93037340     1.70842523     0.85038646
          17

 c      1.21067061    -0.43243129    -0.08081242
 c     -0.09319990    -0.97257468     0.09518281
 c     -1.27604996    -0.30140635     0.07804707
 c     -1.16190401     1.32706819     0.10167245
 c      0.21397213     1.85305460    -0.01860425
 c      1.32435046     1.04307974    -0.03130479
 h     -0.14161425    -2.18571273     0.22394739
 h     -1.99169834     1.82667546    -0.76912338
 h      0.38365861     2.78613801    -0.11094468
 h      2.40678558     1.35808662     0.00173892
 o      2.20912018    -1.26709900    -0.01535328
 h      2.98110054    -0.81978710    -0.06231452
 c     -2.53637894    -0.93493829    -0.09703586
 h     -2.62727203    -2.07485129     0.20601687
 h     -3.54804626    -0.54213959     0.49404195
 h     -2.95504452    -0.78784044    -1.18080518
 h     -1.94486676     1.70232879     0.87935529
          17

 c      1.20928039    -0.42407332    -0.08300715
 c     -0.09629317    -0.96497301     0.09749024
 c     -1.27450511    -0.29669492     0.07066456
 c     -1.17406563     1.32771914     0.11040580
 c      0.20939197     1.84115032    -0.01944917
 c      1.33387843     1.03289159    -0.03646190
 h     -0.11956318    -2.16227880     0.23429283
 h     -1.97008168     1.84206063    -0.76490029
 h      0.40450912     2.85709130    -0.13638709
 h      2.38680071     1.33405525     0.01029977
 o      2.20752213    -1.26838064    -0.01258809
 h      2.98407793    -0.82463724    -0.05265460
 c     -2.53234295    -0.94315511    -0.10125996
 h     -2.60225202    -2.05036004     0.20210570
 h     -3.51432526    -0.51701692     0.49285640
 h     -2.96510968    -0.78152313    -1.15091145
 h     -1.94280301     1.69294351     0.90773635
          17

 c      1.20715940    -0.41405647    -0.08494619
 c     -0.09865460    -0.96056787     0.09986338
 c     -1.27266190    -0.28899088     0.06341283
 c     -1.18909362     1.32816620     0.11804464
 c      0.20414771     1.82766242    -0.01985494
 c      1.34362363     1.02042061    -0.04158156
 h     -0.09687273    -2.11426505     0.24371472
 h     -1.92788092     1.84556711    -0.74838673
 h      0.42475381     2.94799384    -0.16524813
 h      2.36396658     1.31749818     0.01881329
 o      2.20397866    -1.27107196    -0.00978228
 h      3.02753342    -0.81060314    -0.04490021
 c     -2.53176723    -0.95213336    -0.10491094
 h     -2.57135863    -2.01413194     0.19019216
 h     -3.45833428    -0.49366113     0.48356526
 h     -2.96970511    -0.77823752    -1.11487652
 h     -1.92457282     1.68022549     0.93458927
          17

 c      1.20467852    -0.40289226    -0.08663714
 c     -0.10014177    -0.95867439     0.10223154
 c     -1.27073823    -0.27855349     0.05627673
 c     -1.20638301     1.32841820     0.12451301
 c      0.19907342     1.81523600    -0.02015794
 c      1.35234383     1.00604903    -0.04662122
 h     -0.07503476    -2.04937565     0.25290546
 h     -1.86874918     1.83755552    -0.72030705
 h      0.43831206     3.02510471    -0.19338324
 h      2.34842725     1.31150540     0.02747523
 o      2.20002639    -1.27416986    -0.00703078
 h      3.08404286    -0.79250292    -0.03764513
 c     -2.53381516    -0.96081570    -0.10781292
 h     -2.53647102    -1.97748695     0.17335670
 h     -3.38517323    -0.47251717     0.46915414
 h     -2.97130575    -0.77779260    -1.08037525
 h     -1.89244222     1.66488353     0.96073979
          17

 c      1.20226548    -0.39120814    -0.08807862
 c     -0.10076677    -0.95789115     0.10443610
 c     -1.26888476    -0.26581056     0.04920747
 c     -1.22494938     1.32831956     0.12988419
 c      0.19470003     1.80495451    -0.02055572
 c      1.35906170     0.99038398    -0.05154451
 h     -0.05529353    -1.98279956     0.26359310
 h     -1.79949066     1.82041211    -0.68452063
 h      0.44260989     3.07276989    -0.21837874
 h      2.34754374     1.31796530     0.03652328
 o      2.19700075    -1.27680845    -0.00439688
 h      3.12907982    -0.78278421    -0.03003259
 c     -2.53723737    -0.96796297    -0.10997728
 h     -2.49922748    -1.95568578     0.15610535
 h     -3.30378193    -0.45224408     0.45516475
 h     -2.97336058    -0.77953134    -1.05652738
 h     -1.85024939     1.64827038     0.98852545
          17

 c      1.20034150    -0.37976744    -0.08925591
 c     -0.10070373    -0.95612842     0.10620083
 c     -1.26714969    -0.25131905     0.04212662
 c     -1.24337459     1.32741703     0.13466707
 c      0.19134325     1.79709736    -0.02116066
 c      1.36352636     0.97435571    -0.05628521
 h     -0.03814372    -1.93696502     0.27889865
 h     -1.73139686     1.80029423    -0.65061757
 h      0.43696575     3.08490086    -0.23891928
 h      2.36110764     1.33604719     0.04572174
 o      2.19550773    -1.27852344    -0.00190707
 h      3.14972147    -0.78725402    -0.02184502
 c     -2.54058698    -0.97279507    -0.11172775
 h     -2.46058017    -1.96092047     0.14238253
 h     -3.22666455    -0.42894519     0.44989963
 h     -2.97903502    -0.78274215    -1.05065553
 h     -1.80267543     1.63211921     1.02100865
          17

 c      1.19927589    -0.36945482    -0.09014338
 c     -0.10022919    -0.95154465     0.10724145
 c     -1.26549180    -0.23570052     0.03493970
 c     -1.25998647     1.32493405     0.14001363
 c      0.18916938     1.79160464    -0.02204899
 c      1.36621059     0.95921513    -0.06073058
 h     -0.02335875    -1.93086369     0.30205238
 h     -1.67927879     1.78780831    -0.63476445
 h      0.42156261     3.05982624    -0.25421560
 h      2.38164826     1.36194937     0.05410820
 o      2.19562400    -1.27914138     0.00043090
 h      3.14178015    -0.80704208    -0.01319274
 c     -2.54264222    -0.97564434    -0.11363385
 h     -2.42154743    -1.99272185     0.13298737
 h     -3.16612802    -0.39752129     0.46211501
 h     -2.98952855    -0.78734423    -1.06429654
 h     -1.75404914     1.61804109     1.06034530
          17

 c      1.19935558    -0.36121732    -0.09070942
 c     -0.09955181    -0.94407369     0.10755820
 c     -1.26383376    -0.21957938     0.02756469
 c     -1.27352904     1.32025948     0.14711090
 c      0.18821991     1.78821902    -0.02327824
 c      1.36787395     0.94636142    -0.06475036
 h     -0.01132643    -1.96255138     0.33291245
 h     -1.65441524     1.79267822    -0.65076536
 h      0.39716672     2.99878627    -0.26383800
 h      2.39949056     1.39043688     0.06034520
 o      2.19702522    -1.27872008     0.00261946
 h      3.10802747    -0.83979441    -0.00433803
 c     -2.54292954    -0.97748916    -0.11616531
 h     -2.38430759    -2.03822566     0.12584099
 h     -3.12743931    -0.35689874     0.49523998
 h     -3.00348676    -0.79405957    -1.09201662
 h     -1.70733684     1.60698296     1.10601348
          17

 c      1.20076640    -0.35595766    -0.09091843
 c     -0.09873889    -0.93526540     0.10750173
 c     -1.26211502    -0.20355603     0.01996429
 c     -1.28379886     1.31377147     0.15586821
 c      0.18839027     1.78638122    -0.02486577
 c      1.36916353     0.93709549    -0.06823753
 h     -0.00357044    -2.01136763     0.36713155
 h     -1.65675129     1.81411858    -0.69416578
 h      0.36538191     2.90722501    -0.26804422
 h      2.40710851     1.41668092     0.06323797
 o      2.19888449    -1.27759384     0.00466654
 h      3.05995942    -0.87910320     0.00441239
 c     -2.54180295    -0.97889402    -0.11937436
 h     -2.35169318    -2.08183494     0.11841406
 h     -3.10682784    -0.31366491     0.54392052
 h     -3.01808544    -0.80380325    -1.12439770
 h     -1.66408484     1.59902075     1.15448042
          17

 c      1.20358933    -0.35438039    -0.09073139
 c     -0.09781692    -0.92677126     0.10749796
 c     -1.26031454    -0.18819524     0.01215503
 c     -1.29125134     1.30667715     0.16507598
 c      0.18937345     1.78483670    -0.02669650
 c      1.37044107     0.93239782    -0.07112922
 h     -0.00151728    -2.05587104     0.39939124
 h     -1.67861615     1.84234931    -0.74536866
 h      0.32932908     2.79942285    -0.26895178
 h      2.40064374     1.43730061     0.06201518
 o      2.19966299    -1.27645213     0.00657521
 h      3.02117355    -0.91337984     0.01289439
 c     -2.53991200    -0.97984074    -0.12301347
 h     -2.32605944    -2.11193486     0.10909767
 h     -3.09704523    -0.27809836     0.59804866
 h     -3.03053493    -0.81703218    -1.15215469
 h     -1.62504018     1.59353964     1.20050972
          17

 c      1.20781597    -0.35681283    -0.09010884
 c     -0.09683566    -0.91962494     0.10785543
 c     -1.25844308    -0.17400717     0.00419135
 c     -1.29632361     1.30018057     0.17363811
 c      0.19062870     1.78097681    -0.02831917
 c      1.37174355     0.93275140    -0.07341049
 h     -0.00580309    -2.08232576     0.42571489
 h     -1.71231405     1.86778225    -0.78586390
 h      0.29426982     2.70631371    -0.27297877
 h      2.37992311     1.45077235     0.05639765
 o      2.19756469    -1.27611342     0.00832894
 h      3.02021033    -0.92972546     0.02134202
 c     -2.53776021    -0.98011608    -0.12680549
 h     -2.30879064    -2.12209460     0.09730631
 h     -3.09221991    -0.25862027     0.64830271
 h     -3.03893680    -0.83353510    -1.16855055
 h     -1.59073595     1.58959067     1.23887187
          17

 c      1.21334894    -0.36308116    -0.08902039
 c     -0.09585495    -0.91429444     0.10874538
 c     -1.25652498    -0.16142609    -0.00385610
 c     -1.29927496     1.29512167     0.18099961
 c      0.19156304     1.77112634    -0.02888835
 c      1.37278166     0.93803296    -0.07511232
 h     -0.01642799    -2.08412879     0.44377689
 h     -1.75233906     1.88457731    -0.80445514
 h      0.26585447     2.67233895    -0.29149251
 h      2.34833079     1.45767366     0.04660800
 o      2.19242646    -1.27675010     0.00991446
 h      3.06084532    -0.92672637     0.03006471
 c     -2.53562708    -0.97951446    -0.13053245
 h     -2.30025480    -2.11034610     0.08325825
 h     -3.08880423    -0.26003805     0.68817537
 h     -3.04252568    -0.85250965    -1.17006344
 h     -1.56174582     1.58623779     1.26557489
          17

 c      1.21998604    -0.37252957    -0.08745777
 c     -0.09491576    -0.91085578     0.11023105
 c     -1.25458477    -0.15079786    -0.01191812
 c     -1.30028911     1.29197560     0.18698045
 c      0.19198293     1.75432661    -0.02810881
 c      1.37297990     0.94747692    -0.07630848
 h     -0.03303812    -2.05978134     0.45263363
 h     -1.79480659     1.88992155    -0.79585280
 h      0.24486023     2.71132674    -0.32950490
 h      2.31281256     1.46090023     0.03337625
 o      2.18609408    -1.27784561     0.01136979
 h      3.11636409    -0.91532017     0.03871870
 c     -2.53363592    -0.97781495    -0.13399894
 h     -2.29977534    -2.07876591     0.06785345
 h     -3.08497282    -0.28407779     0.71376290
 h     -3.04172374    -0.87269088    -1.15639828
 h     -1.53868243     1.58281063     1.27850562
          17

 c      1.22739906    -0.38417702    -0.08544091
 c     -0.09402925    -0.90904884     0.11227231
 c     -1.25262857    -0.14237000    -0.01993578
 c     -1.29955772     1.29092294     0.19157276
 c      0.19197094     1.73408701    -0.02696504
 c      1.37159036     0.95978960    -0.07710475
 h     -0.05506250    -2.01221325     0.45267788
 h     -1.83676092     1.88290934    -0.75855243
 h      0.22842640     2.78595001    -0.37685132
 h      2.28320454     1.46543727     0.01782107
 o      2.18049485    -1.27899162     0.01276406
 h      3.16006733    -0.90577026     0.04662240
 c     -2.53181352    -0.97467793    -0.13698474
 h     -2.30545855    -2.03383096     0.05268258
 h     -3.08010647    -0.33008277     0.72329736
 h     -3.03824373    -0.89246373    -1.13050625
 h     -1.52209183     1.57903220     1.27767036
          17

 c      1.23512803    -0.39691077    -0.08301038
 c     -0.09319247    -0.90818553     0.11468413
 c     -1.25062176    -0.13628460    -0.02785669
 c     -1.29728087     1.29190857     0.19484318
 c      0.19144247     1.71411233    -0.02658642
 c      1.36796862     0.97348283    -0.07760360
 h     -0.08175447    -1.94979513     0.44604296
 h     -1.87597006     1.86414662    -0.69397287
 h      0.21509199     2.85755889    -0.42156937
 h      2.26921652     1.47668223     0.00101335
 o      2.17684383    -1.28012281     0.01416323
 h      3.17756414    -0.90339538     0.05326041
 c     -2.53010027    -0.96957271    -0.13924595
 h     -2.31400725    -1.98692685     0.04000787
 h     -3.07475785    -0.39515278     0.71725428
 h     -3.03519152    -0.91000894    -1.09857937
 h     -1.51234158     1.57502112     1.26528691
          17

 c      1.24260485    -0.40965001    -0.08021550
 c     -0.09238897    -0.90698419     0.11706818
 c     -1.24849667    -0.13257397    -0.03562485
 c     -1.29360577     1.29463561     0.19695140
 c      0.19014704     1.69656926    -0.02764054
 c      1.36204371     0.98730562    -0.07785592
 h     -0.11235092    -1.88821746     0.43731204
 h     -1.91140991     1.83607114    -0.60683525
 h      0.20463177     2.90606014    -0.45711488
 h      2.27494013     1.49722050    -0.01658106
 o      2.17577433    -1.28140040     0.01562031
 h      3.16428506    -0.90995090     0.05838281
 c     -2.52829670    -0.96190623    -0.14061528
 h     -2.32106095    -1.95282803     0.03229337
 h     -3.07113544    -0.47380529     0.69924723
 h     -3.03677682    -0.92359424    -1.06925512
 h     -1.50953563     1.57120476     1.24578356
          17

 c      1.24921043    -0.42146043    -0.07710222
 c     -0.09154044    -0.90368149     0.11882835
 c     -1.24619682    -0.13115111    -0.04316817
 c     -1.28849360     1.29850929     0.19826136
 c      0.18774974     1.68261388    -0.03045855
 c      1.35457823     1.00049066    -0.07785751
 h     -0.14656459    -1.84918246     0.43327286
 h     -1.94464345     1.80375819    -0.50625374
 h      0.19705966     2.92350639    -0.48091070
 h      2.29566637     1.52487153    -0.03510861
 o      2.17744441    -1.28311740     0.01717062
 h      3.12322145    -0.92462305     0.06201267
 c     -2.52596730    -0.95153780    -0.14122610
 h     -2.32273009    -1.94331023     0.03084380
 h     -3.07389969    -0.55782723     0.67733283
 h     -3.04699868    -0.93201598    -1.05094412
 h     -1.51341115     1.56812973     1.22546235
          17

 c      1.25436446    -0.43161606    -0.07370400
 c     -0.09047957    -0.89704953     0.11949164
 c     -1.24373724    -0.13179309    -0.05038893
 c     -1.28157032     1.30262893     0.19943685
 c      0.18388364     1.67293247    -0.03520741
 c      1.34685181     1.01264087    -0.07759677
 h     -0.18468351    -1.84857507     0.43915042
 h     -1.98151745     1.77529717    -0.40582290
 h      0.19233322     2.90766458    -0.49231206
 h      2.32114686     1.55441733    -0.05473192
 o      2.18139732    -1.28569526     0.01881711
 h      3.06641442    -0.94347985     0.06459312
 c     -2.52247677    -0.93931623    -0.14170170
 h     -2.31758809    -1.95893234     0.03431620
 h     -3.08997700    -0.63789240     0.66351613
 h     -3.06735086    -0.93488851    -1.04770217
 h     -1.52314264     1.56610910     1.21135314
          17

 c      1.25763814    -0.43961181    -0.07003876
 c     -0.08909465    -0.88769807     0.11915611
 c     -1.24124233    -0.13413969    -0.05716457
 c     -1.27227369     1.30603031     0.20125170
 c      0.17822594     1.66795698    -0.04196536
 c      1.34011057     1.02348521    -0.07708788
 h     -0.22578059    -1.88130135     0.45345086
 h     -2.03071739     1.75936685    -0.31934262
 h      0.19033504     2.85932252    -0.49166032
 h      2.34123889     1.58066115    -0.07523528
 o      2.18628767    -1.28975065     0.02050565
 h      3.01850588    -0.95790812     0.06729818
 c     -2.51743565    -0.92675349    -0.14285072
 h     -2.30686031    -1.98910341     0.03905187
 h     -3.12464359    -0.70765053     0.66754845
 h     -3.09534969    -0.93243342    -1.05705914
 h     -1.53706316     1.56477923     1.20909925
          17

 c      1.25884538    -0.44513558    -0.06610907
 c     -0.08745549    -0.87758646     0.11835770
 c     -1.23892741    -0.13772936    -0.06336271
 c     -1.26061719     1.30821759     0.20410120
 c      0.17060878     1.66782603    -0.05071256
 c      1.33521797     1.03275391    -0.07636762
 h     -0.26642098    -1.92698663     0.46971953
 h     -2.09530691     1.75931982    -0.25283314
 h      0.19088295     2.78237254    -0.48030060
 h      2.34899040     1.60003103    -0.09610358
 o      2.19025861    -1.29597728     0.02213309
 h      3.01018033    -0.95647098     0.07186369
 c     -2.51129276    -0.91519517    -0.14491414
 h     -2.29288840    -2.02015651     0.04098061
 h     -3.17523839    -0.76598000     0.68829346
 h     -3.12557651    -0.92501754    -1.07218965
 h     -1.55252305     1.56287935     1.22071727
          17

 c      1.25808095    -0.44801314    -0.06190218
 c     -0.08571897    -0.86858997     0.11761008
 c     -1.23704221    -0.14205405    -0.06886056
 c     -1.24774280     1.30935921     0.20795766
 c      0.16111099     1.67208243    -0.06122856
 c      1.33253306     1.04016814    -0.07547984
 h     -0.30228992    -1.96651998     0.48205709
 h     -2.16643862     1.77091863    -0.20328658
 h      0.19375535     2.68680481    -0.46174256
 h      2.34121060     1.61082628    -0.11676147
 o      2.19287736    -1.30443637     0.02365983
 h      3.04733870    -0.93667786     0.07880810
 c     -2.50521978    -0.90557460    -0.14747106
 h     -2.27792160    -2.04141784     0.03703158
 h     -3.23151161    -0.81398166     0.71524856
 h     -3.15209766    -0.91292020    -1.08579150
 h     -1.56616980     1.55853526     1.24388872
          17

 c      1.25570173    -0.44818601    -0.05738970
 c     -0.08402741    -0.86193230     0.11722631
 c     -1.23581332    -0.14660684    -0.07355437
 c     -1.23532749     1.30986082     0.21281679
 c      0.15005124     1.67905236    -0.07285742
 c      1.33189945     1.04545937    -0.07446398
 h     -0.32990634    -1.98836274     0.48713401
 h     -2.22984734     1.78725014    -0.16540828
 h      0.19897654     2.59538854    -0.44444309
 h      2.31829481     1.61312591    -0.13676151
 o      2.19564721    -1.31429652     0.02516573
 h      3.10310509    -0.90933031     0.08657514
 c     -2.50042710    -0.89852140    -0.15000025
 h     -2.26371807    -2.04665837     0.02546483
 h     -3.28227515    -0.85203088     0.73746505
 h     -3.17026125    -0.89635938    -1.09249685
 h     -1.57462119     1.54990077     1.27345580
          17

 c      1.25225279    -0.44573923    -0.05253096
 c     -0.08249321    -0.85825947     0.11734548
 c     -1.23539887    -0.15092521    -0.07735743
 c     -1.22480449     1.31001396     0.21884596
 c      0.13783820     1.68542947    -0.08430640
 c      1.33269011     1.04837026    -0.07334879
 h     -0.34702617    -1.98745056     0.48367720
 h     -2.27410904     1.80298223    -0.13566194
 h      0.20773560     2.54808278    -0.44414044
 h      2.28421904     1.60884829    -0.15591772
 o      2.20000624    -1.32459327     0.02673906
 h      3.14990343    -0.88618067     0.09336437
 c     -2.49774350    -0.89437693    -0.15217933
 h     -2.25146612    -2.03370277     0.00567344
 h     -3.31953453    -0.87966891     0.74808207
 h     -3.17740370    -0.87560048    -1.08958614
 h     -1.57514517     1.53570051     1.30378218
          17

 c      1.24835963    -0.44091860    -0.04728353
 c     -0.08121297    -0.85778408     0.11797741
 c     -1.23586167    -0.15463461    -0.08019619
 c     -1.21713853     1.30996522     0.22625769
 c      0.12488084     1.68847237    -0.09446435
 c      1.33391123     1.04863076    -0.07214636
 h     -0.35250397    -1.96336068     0.47176495
 h     -2.29269884     1.81501102    -0.11224762
 h      0.22205890     2.57603520    -0.47403557
 h      2.24652889     1.60185546    -0.17442892
 o      2.20652958    -1.33459760     0.02842180
 h      3.17281951    -0.87410879     0.09810553
 c     -2.49756320    -0.89314102    -0.15385116
 h     -2.24171486    -2.00413979    -0.02207612
 h     -3.33885273    -0.89630306     0.74417200
 h     -3.17297973    -0.85102246    -1.07701083
 h     -1.56602354     1.51542435     1.33040546
          17

 c      1.24462340    -0.43412047    -0.04161421
 c     -0.08025558    -0.86030462     0.11900935
 c     -1.23716307    -0.15747916    -0.08200857
 c     -1.21290097     1.30977551     0.23520702
 c      0.11190924     1.68969488    -0.10396151
 c      1.33439203     1.04598385    -0.07084899
 h     -0.34633321    -1.91996634     0.45266685
 h     -2.28304435     1.82183655    -0.09427867
 h      0.24004562     2.65831942    -0.52626768
 h      2.21517504     1.59744015    -0.19292919
 o      2.21515254    -1.34379349     0.03022088
 h      3.16685987    -0.87592606     0.10037200
 c     -2.49991535    -0.89440826    -0.15492175
 h     -2.23417856    -1.96366362    -0.05683035
 h     -3.33859224    -0.90161465     0.72562867
 h     -3.15858034    -0.82307074    -1.05738365
 h     -1.54659313     1.48926012     1.35068309
          17

 c      1.24155292    -0.42585399    -0.03550152
 c     -0.07961591    -0.86507357     0.12017128
 c     -1.23917470    -0.15933347    -0.08274176
 c     -1.21230414     1.30946492     0.24574935
 c      0.09989079     1.69226288    -0.11418846
 c      1.33312491     1.04036603    -0.06944968
 h     -0.33011904    -1.86681553     0.42926266
 h     -2.24574284     1.82315264    -0.08134775
 h      0.25635925     2.75292657    -0.58363697
 h      2.19875742     1.60023210    -0.21221768
 o      2.22537378    -1.35185322     0.03211831
 h      3.13429294    -0.89124048     0.10024532
 c     -2.50451928    -0.89733256    -0.15530643
 h     -2.22745621    -1.92253496    -0.09719539
 h     -3.31955035    -0.89574012     0.69470069
 h     -3.13787736    -0.79205497    -1.03594741
 h     -1.51714615     1.45792949     1.36388252
          17

 c      1.23952961    -0.41670385    -0.02893484
 c     -0.07914820    -0.87061711     0.12099444
 c     -1.24170396    -0.16020320    -0.08235124
 c     -1.21511064     1.30900212     0.25783404
 c      0.08957182     1.69795625    -0.12599932
 c      1.32970783     1.03216019    -0.06800540
 h     -0.30767991    -1.82112331     0.40661133
 h     -2.18491966     1.82003208    -0.07356037
 h      0.26688357     2.83298703    -0.63496815
 h      2.19949754     1.61103476    -0.23244510
 o      2.23621749    -1.35870992     0.03406358
 h      3.08558991    -0.91567519     0.09842128
 c     -2.51079040    -0.90076011    -0.15497970
 h     -2.21915787    -1.89419004    -0.14187099
 h     -3.28541765    -0.87935423     0.65643206
 h     -3.11607015    -0.75788563    -1.01991105
 h     -1.47880134     1.42254943     1.37108112
          17

 c      1.23880510    -0.40729426    -0.02191545
 c     -0.07859664    -0.87494168     0.12089382
 c     -1.24453087    -0.16021713    -0.08080650
 c     -1.22046799     1.30821456     0.27134305
 c      0.08135391     1.70726238    -0.13969927
 c      1.32446915     1.02224858    -0.06668521
 h     -0.28434802    -1.80537290     0.39110993
 h     -2.10977261     1.81582742    -0.07205001
 h      0.26953825     2.88615346    -0.67512124
 h      2.21206264     1.62577851    -0.25247636
 o      2.24604837    -1.36470401     0.03595605
 h      3.04254969    -0.93886964     0.09647464
 c     -2.51778008    -0.90372404    -0.15420748
 h     -2.20738901    -1.88941796    -0.19022932
 h     -3.24390761    -0.85357923     0.61977560
 h     -3.09824314    -0.72007495    -1.01622612
 h     -1.43338294     1.38456382     1.37498305
          17

 c      1.23953482    -0.39823412    -0.01445820
 c     -0.07788012    -0.87676922     0.11954169
 c     -1.24744788    -0.15960202    -0.07810806
 c     -1.22680847     1.30666795     0.28618815
 c      0.07536050     1.72001990    -0.15528516
 c      1.31812292     1.01176706    -0.06573396
 h     -0.26332530    -1.83299915     0.38623577
 h     -2.03593685     1.81736371    -0.07981974
 h      0.26348424     2.90739533    -0.70199340
 h      2.22770383     1.63804264    -0.27030484
 o      2.25285130    -1.37049800     0.03766420
 h      3.03391849    -0.94619308     0.09653541
 c     -2.52416309    -0.90606154    -0.15390315
 h     -2.19325399    -1.90877107    -0.24185402
 h     -3.20702266    -0.81954528     0.59783725
 h     -3.08700058    -0.67837241    -1.02798994
 h     -1.38325956     1.34570339     1.37944128
          17

 c      1.24181243    -0.39006208    -0.00658909
 c     -0.07729777    -0.87677881     0.11718854
 c     -1.25028492    -0.15864051    -0.07430950
 c     -1.23221489     1.30374196     0.30235599
 c      0.07153376     1.73575545    -0.17257461
 c      1.31136910     1.00181295    -0.06539720
 h     -0.24305495    -1.89410453     0.38886337
 h     -1.98194677     1.83384067    -0.10130949
 h      0.24858138     2.89524359    -0.71494295
 h      2.23879627     1.64218467    -0.28397652
 o      2.25588330    -1.37622481     0.03915121
 h      3.06916334    -0.93258299     0.09927687
 c     -2.52867895    -0.90838165    -0.15551612
 h     -2.18127029    -1.94240385    -0.29517381
 h     -3.18656175    -0.77799857     0.60314391
 h     -3.08139324    -0.63368802    -1.05224792
 h     -1.33109064     1.30793188     1.38843027
          17

 c      1.24566024    -0.38323096     0.00166093
 c     -0.07723222    -0.87678523     0.11437708
 c     -1.25290543    -0.15763385    -0.06952096
 c     -1.23552172     1.29922241     0.31961323
 c      0.06970789     1.75375179    -0.19123323
 c      1.30470926     0.99329104    -0.06587562
 h     -0.22046192    -1.96539950     0.39264303
 h     -1.95721085     1.86965871    -0.13749007
 h      0.22530470     2.85110793    -0.71455856
 h      2.24076396     1.63481991    -0.29218149
 o      2.25646429    -1.38102229     0.04053250
 h      3.12582696    -0.90990333     0.10300169
 c     -2.53100527    -0.91133470    -0.16002050
 h     -2.17677106    -1.97750601    -0.34725886
 h     -3.18483410    -0.73045938     0.63720046
 h     -3.07829971    -0.58825889    -1.08165546
 h     -1.27947946     1.27333945     1.40464521
          17

 c      1.25099175    -0.37811197     0.01025765
 c     -0.07785411    -0.87832446     0.11154541
 c     -1.25519421    -0.15687580    -0.06388281
 c     -1.23693112     1.29383195     0.33715859
 c      0.06961818     1.77289544    -0.21070495
 c      1.29841316     0.98685829    -0.06731142
 h     -0.19419474    -2.02700166     0.39260739
 h     -1.95527606     1.91798135    -0.18061966
 h      0.19503849     2.78120104    -0.70366073
 h      2.23226998     1.61505649    -0.29443770
 o      2.25623449    -1.38393747     0.04194267
 h      3.17701975    -0.89221729     0.10577684
 c     -2.53189297    -0.91504296    -0.16727632
 h     -2.18351343    -2.00411462    -0.39489352
 h     -3.19303326    -0.68103744     0.68758905
 h     -3.07455623    -0.54490465    -1.10814394
 h     -1.23064854     1.24397415     1.42838789
          17

 c      1.25758523    -0.37498290     0.01915976
 c     -0.07910875    -0.88225142     0.10894092
 c     -1.25705479    -0.15662429    -0.05752980
 c     -1.23717467     1.28874718     0.35398883
 c      0.07086044     1.79125199    -0.23000201
 c      1.29251264     0.98289424    -0.06978289
 h     -0.16472071    -2.06720281     0.38612189
 h     -1.96370792     1.96625142    -0.21833819
 h      0.16060007     2.70173585    -0.69000526
 h      2.21508387     1.58443212    -0.29112982
 o      2.25617548    -1.38443198     0.04346623
 h      3.20687295    -0.88745189     0.10655504
 c     -2.53234599    -0.91914776    -0.17659084
 h     -2.20307435    -2.01652248    -0.43545578
 h     -3.20019132    -0.63542721     0.73793437
 h     -3.06812046    -0.50618002    -1.12547880
 h     -1.18633797     1.22166369     1.45731064
          17

 c      1.26508362    -0.37399267     0.02831193
 c     -0.08079572    -0.88888000     0.10667624
 c     -1.25840268    -0.15708213    -0.05056886
 c     -1.23672192     1.28490759     0.36942517
 c      0.07290884     1.80555423    -0.24742105
 c      1.28678650     0.98146358    -0.07329258
 h     -0.13352902    -2.08080978     0.37221100
 h     -1.97339391     2.00417580    -0.24056441
 h      0.12615610     2.64529281    -0.68999399
 h      2.19413672     1.54688965    -0.28353897
 o      2.25669803    -1.38231980     0.04514762
 h      3.20914155    -0.89831644     0.10501672
 c     -2.53306481    -0.92308224    -0.18730790
 h     -2.23516984    -2.01287789    -0.46725363
 h     -3.19921496    -0.59866468     0.77597620
 h     -3.05830273    -0.47387723    -1.13010945
 h     -1.14790712     1.20786061     1.48721658
          17

 c      1.27301693    -0.37513359     0.03763828
 c     -0.08262949    -0.89813113     0.10478043
 c     -1.25915431    -0.15839510    -0.04307636
 c     -1.23571668     1.28282683     0.38319221
 c      0.07536683     1.81228372    -0.26102244
 c      1.28078606     0.98229438    -0.07775509
 h     -0.10261407    -2.06739281     0.35098553
 h     -1.97960439     2.02575050    -0.24147936
 h      0.09446296     2.64868119    -0.72352206
 h      2.17730139     1.50845670    -0.27375232
 o      2.25781140    -1.37767170     0.04700527
 h      3.18453039    -0.92388939     0.10132852
 c     -2.53441408    -0.92620154    -0.19889447
 h     -2.27804202    -1.99487563    -0.48968237
 h     -3.18711279    -0.57422915     0.79474432
 h     -3.04566940    -0.44876123    -1.12120388
 h     -1.11642243     1.20350786     1.51349969
          17

 c      1.28083975    -0.37823648     0.04703916
 c     -0.08428014    -0.90954287     0.10321408
 c     -1.25922275    -0.16066439    -0.03510835
 c     -1.23414788     1.28265750     0.39527836
 c      0.07815694     1.81153348    -0.27069936
 c      1.27402083     0.98484650    -0.08301549
 h     -0.07420835    -2.03115700     0.32350180
 h     -1.98042355     2.02831048    -0.21871082
 h      0.06458185     2.70805538    -0.78992551
 h      2.17349009     1.47579269    -0.26412723
 o      2.25909279    -1.37082484     0.04903188
 h      3.14119579    -0.95960209     0.09610516
 c     -2.53653032    -0.92778674    -0.21081999
 h     -2.32875656    -1.96789209    -0.50342272
 h     -3.16364108    -0.56412331     0.79125670
 h     -3.03195769    -0.43033156    -1.10057336
 h     -1.09263158     1.20895212     1.53242139
          17

 c      1.28797609    -0.38299078     0.05639423
 c     -0.08542297    -0.92213581     0.10185355
 c     -1.25851109    -0.16396096    -0.02671420
 c     -1.23193393     1.28428426     0.40580414
 c      0.08113480     1.80653396    -0.27815986
 c      1.26633563     0.98855952    -0.08893047
 h     -0.05047433    -1.98251073     0.29194020
 h     -1.97579373     2.01170551    -0.17250868
 h      0.03626554     2.78461592    -0.86812103
 h      2.18810788     1.45336561    -0.25623664
 o      2.25947705    -1.36245893     0.05118789
 h      3.09802319    -0.99610588     0.09047536
 c     -2.53936660    -0.92706294    -0.22246702
 h     -2.38363900    -1.94090166    -0.51055857
 h     -3.13045295    -0.56902150     0.76560967
 h     -3.02004300    -0.41654395    -1.07265341
 h     -1.07683475     1.22392575     1.54181164
          17

 c      1.29386754    -0.38897012     0.06557110
 c     -0.08580996    -0.93424779     0.10048020
 c     -1.25690793    -0.16832888    -0.01794676
 c     -1.22888814     1.28735375     0.41497201
 c      0.08398677     1.79992181    -0.28489740
 c      1.25822491     0.99309776    -0.09544203
 h     -0.03294113    -1.94001637     0.25968117
 h     -1.96767525     1.97845074    -0.10575135
 h      0.01106861     2.84814719    -0.94024165
 h      2.21879604     1.44136778    -0.25014955
 o      2.25731701    -1.35351919     0.05341633
 h      3.08356361    -1.02057208     0.08580794
 c     -2.54264270    -0.92339031    -0.23321543
 h     -2.43913451    -1.92451040    -0.51413113
 h     -3.09105941    -0.58808042     0.72124065
 h     -3.01373743    -0.40373336    -1.04415994
 h     -1.06872261     1.24757757     1.54134070
          17

 c      1.29801744    -0.39564527     0.07443669
 c     -0.08532516    -0.94381066     0.09886218
 c     -1.25430852    -0.17376797    -0.00886914
 c     -1.22459950     1.29121247     0.42309520
 c      0.08637706     1.79307507    -0.29171106
 c      1.25070186     0.99831578    -0.10254598
 h     -0.02197557    -1.92720605     0.23027575
 h     -1.96129474     1.93471852    -0.02459202
 h     -0.00947371     2.88438785    -0.99703729
 h      2.25653075     1.43678475    -0.24494398
 o      2.25178646    -1.34460231     0.05571191
 h      3.11376906    -1.02665818     0.08257504
 c     -2.54576612    -0.91668853    -0.24281738
 h     -2.49279398    -1.92587789    -0.51676381
 h     -3.05151696    -0.61834586     0.66653677
 h     -3.01698137    -0.38735151    -1.02260219
 h     -1.06724477     1.27851807     1.53268321
          17

 c      1.30000965    -0.40239681     0.08286862
 c     -0.08392307    -0.94967477     0.09696236
 c     -1.25066322    -0.18020085     0.00044561
 c     -1.21830008     1.29486084     0.43059331
 c      0.08798615     1.78668167    -0.29898201
 c      1.24484294     1.00407311    -0.11021306
 h     -0.01739045    -1.95714604     0.20490698
 h     -1.96660244     1.89098336     0.06145201
 h     -0.02439229     2.88802458    -1.03444667
 h      2.29078540     1.43606236    -0.23974788
 o      2.24425447    -1.33553590     0.05814468
 h      3.17031943    -1.02134092     0.07994557
 c     -2.54787872    -0.90774070    -0.25194427
 h     -2.54331217    -1.94371333    -0.51933403
 h     -3.02127447    -0.65425921     0.61694318
 h     -3.03217784    -0.36397328    -1.01324723
 h     -1.07051618     1.31488852     1.51962339
          17

 c      1.29951671    -0.40856401     0.09076198
 c     -0.08150732    -0.95276183     0.09499516
 c     -1.24602266    -0.18746131     0.00992508
 c     -1.20905981     1.29722699     0.43776005
 c      0.08850245     1.78112332    -0.30688906
 c      1.24145667     1.01013318    -0.11835370
 h     -0.01966024    -2.01899534     0.18165359
 h     -1.99592334     1.85883363     0.14248141
 h     -0.03314938     2.85791524    -1.05094887
 h      2.31343414     1.43667398    -0.23425831
 o      2.23682808    -1.32602970     0.06077572
 h      3.22363480    -1.01419799     0.07712235
 c     -2.54817626    -0.89781178    -0.26222762
 h     -2.58951627    -1.96926703    -0.52129878
 h     -3.01171652    -0.68905563     0.59282444
 h     -3.05852412    -0.33348339    -1.01624925
 h     -1.07583622     1.35451511     1.50779557
          17

 c      1.29631571    -0.41352561     0.09803202
 c     -0.07798154    -0.95510325     0.09319585
 c     -1.24054469    -0.19532440     0.01951213
 c     -1.19668071     1.29789321     0.44440206
 c      0.08765378     1.77658358    -0.31548353
 c      1.24097658     1.01617595    -0.12682851
 h     -0.02927233    -2.08929984     0.15820967
 h     -2.05331754     1.84228976     0.21387501
 h     -0.03553074     2.79546501    -1.04665497
 h      2.31996886     1.43738625    -0.22874210
 o      2.23097183    -1.31607459     0.06362422
 h      3.25435793    -1.01034184     0.07388908
 c     -2.54655739    -0.88778137    -0.27498660
 h     -2.62973496    -1.99201912    -0.52208509
 h     -3.02881976    -0.71919885     0.60583396
 h     -3.09200829    -0.29920622    -1.02688905
 h     -1.08005978     1.39519610     1.50333198
          17

 c      1.29032109    -0.41676847     0.10461152
 c     -0.07336059    -0.95842628     0.09167632
 c     -1.23446397    -0.20354694     0.02916796
 c     -1.18229857     1.29735945     0.45006069
 c      0.08528332     1.77294816    -0.32463927
 c      1.24344787     1.02184125    -0.13546844
 h     -0.04567634    -2.14844066     0.13361415
 h     -2.12715002     1.83462171     0.27653621
 h     -0.03181374     2.70537890    -1.02394254
 h      2.30950362     1.43810409    -0.22388469
 o      2.22742367    -1.30584965     0.06668519
 h      3.25414554    -1.01119997     0.07037408
 c     -2.54402403    -0.87780375    -0.28984035
 h     -2.66204513    -2.00389858    -0.52185787
 h     -3.06640415    -0.74612026     0.64614579
 h     -3.12712393    -0.26590575    -1.03863330
 h     -1.08039256     1.43493061     1.51010120
          17

 c      1.28162274    -0.41793871     0.11044560
 c     -0.06778916    -0.96376831     0.09044830
 c     -1.22805461    -0.21188566     0.03886294
 c     -1.16758146     1.29637471     0.45466199
 c      0.08143405     1.76948195    -0.33382032
 c      1.24850766     1.02675686    -0.14408943
 h     -0.06738202    -2.18492604     0.10799266
 h     -2.19912151     1.82645648     0.33169375
 h     -0.02332617     2.59910420    -0.99021708
 h      2.28480100     1.43981779    -0.22065943
 o      2.22635438    -1.29559278     0.06994691
 h      3.22260575    -1.01599387     0.06682577
 c     -2.54202569    -0.86774009    -0.30536515
 h     -2.68477569    -2.00040008    -0.52144396
 h     -3.11177431    -0.77190542     0.69299477
 h     -3.15867332    -0.23777540    -1.04591055
 h     -1.07506091     1.47179575     1.52728902
          17

 c      1.27051773    -0.41687446     0.11548513
 c     -0.06152449    -0.97160610     0.08947258
 c     -1.22159249    -0.22010802     0.04856461
 c     -1.15382900     1.29544054     0.45864430
 c      0.07641411     1.76430060    -0.34160920
 c      1.25536243     1.03053382    -0.15249851
 h     -0.09242106    -2.19365313     0.08197128
 h     -2.25479252     1.81192965     0.37893509
 h     -0.01333167     2.50095195    -0.96347856
 h      2.25250529     1.44470978    -0.22022126
 o      2.22733460    -1.28556264     0.07340329
 h      3.16741783    -1.02193972     0.06346612
 c     -2.54164869    -0.85746060    -0.32029046
 h     -2.69685462    -1.98045308    -0.52206524
 h     -3.15423559    -0.79677177     0.72988759
 h     -3.18278019    -0.21746530    -1.04527934
 h     -1.06333235     1.50372604     1.54987104
          17

 c      1.25751812    -0.41361473     0.11968276
 c     -0.05492112    -0.98198561     0.08868845
 c     -1.21532041    -0.22800476     0.05822935
 c     -1.14180424     1.29478490     0.46265488
 c      0.07072494     1.75448933    -0.34560146
 c      1.26286039     1.03274992    -0.16049710
 h     -0.11865592    -2.17422791     0.05632868
 h     -2.28578875     1.78888526     0.41704975
 h     -0.00674793     2.44698021    -0.97364114
 h      2.22266197     1.45609565    -0.22376323
 o      2.22909904    -1.27609658     0.07706817
 h      3.10797794    -1.02327269     0.06028393
 c     -2.54340433    -0.84681680    -0.33376427
 h     -2.69798720    -1.94635264    -0.52523936
 h     -3.18729091    -0.81972539     0.74788894
 h     -3.19729444    -0.20582531    -1.03559537
 h     -1.04514925     1.52864782     1.57141054
          17

 c      1.24331744    -0.40836989     0.12299385
 c     -0.04840999    -0.99451635     0.08803361
 c     -1.20942590    -0.23540065     0.06779972
 c     -1.13189241     1.29443349     0.46729165
 c      0.06463711     1.73895899    -0.34468522
 c      1.26981552     1.03299276    -0.16789346
 h     -0.14400996    -2.13094661     0.03177329
 h     -2.28834795     1.75749334     0.44481327
 h     -0.00577439     2.45186414    -1.03572485
 h      2.20565190     1.47741563    -0.23224848
 o      2.22955002    -1.26767003     0.08099377
 h      3.07571423    -1.01082069     0.05671626
 c     -2.54731333    -0.83555890    -0.34516542
 h     -2.68872352    -1.90391956    -0.53283428
 h     -3.20760569    -0.83948297     0.74337738
 h     -3.20198652    -0.20183816    -1.01794155
 h     -1.02082668     1.54484206     1.58661016
          17

 c      1.22871498    -0.40145196     0.12538163
 c     -0.04245790    -1.00822751     0.08747164
 c     -1.20403140    -0.24215922     0.07720740
 c     -1.12422567     1.29424590     0.47300137
 c      0.05802244     1.72023907    -0.34104843
 c      1.27552734     1.03106208    -0.17454351
 h     -0.16687851    -2.07446937     0.00862169
 h     -2.26215547     1.71940271     0.46128107
 h     -0.00801595     2.48794576    -1.12608146
 h      2.20637747     1.50980183    -0.24602209
 o      2.22725217    -1.26058409     0.08525131
 h      3.09118183    -0.97795888     0.05190312
 c     -2.55301139    -0.82333940    -0.35392691
 h     -2.67033318    -1.86220964    -0.54713091
 h     -3.21388421    -0.85490502     0.71595424
 h     -3.19873655    -0.20250365    -0.99562453
 h     -0.99089375     1.55121634     1.59247224
          17

 c      1.21452789    -0.39321655     0.12682280
 c     -0.03748037    -1.02141033     0.08703874
 c     -1.19919635    -0.24817935     0.08637927
 c     -1.11864719     1.29393750     0.48003853
 c      0.05078989     1.70112690    -0.33741045
 c      1.28003470     1.02719936    -0.18040120
 h     -0.18690380    -2.02374212    -0.01377003
 h     -2.21058513     1.67762124     0.46588785
 h     -0.01126376     2.52431594    -1.21486656
 h      2.22080736     1.55002869    -0.26453723
 o      2.22321346    -1.25443828     0.08984362
 h      3.13648691    -0.92968369     0.04604807
 c     -2.55983882    -0.80989192    -0.35950587
 h     -2.64432147    -1.83127572    -0.57062048
 h     -3.20643310    -0.86517454     0.66769669
 h     -3.19154311    -0.20284308    -0.97406330
 h     -0.95599219     1.54741805     1.58847124
          17

 c      1.20153578    -0.38406227     0.12731166
 c     -0.03375102    -1.03193368     0.08687578
 c     -1.19493945    -0.25338496     0.09524443
 c     -1.11452067     1.29306108     0.48844991
 c      0.04301665     1.68312654    -0.33537767
 c      1.28382033     1.02203189    -0.18552181
 h     -0.20542054    -2.00247523    -0.03737547
 h     -2.14262680     1.63697548     0.45849378
 h     -0.01489766     2.54478224    -1.28520821
 h      2.23932109     1.59152392    -0.28648298
 o      2.21934690    -1.24847724     0.09470750
 h      3.17970188    -0.87695154     0.04037791
 c     -2.56694072    -0.79536826    -0.36158471
 h     -2.61179993    -1.81716654    -0.60518768
 h     -3.18754159    -0.86998977     0.60376764
 h     -3.18566266    -0.19671706    -0.95990317
 h     -0.91682548     1.53385844     1.57637332
          17

 c      1.19045072    -0.37442920     0.12686288
 c     -0.03151945    -1.03859235     0.08711138
 c     -1.19127632    -0.25771409     0.10373823
 c     -1.11046356     1.29095600     0.49809664
 c      0.03487399     1.66686380    -0.33571749
 c      1.28734455     1.01631432    -0.19002268
 h     -0.22342379    -2.02350533    -0.06404655
 h     -2.07584092     1.60478496     0.43923721
 h     -0.01911774     2.54290177    -1.32982561
 h      2.25251770     1.62729638    -0.31022785
 o      2.21685333    -1.24209465     0.09978283
 h      3.20037253    -0.82833988     0.03603310
 c     -2.57335692    -0.78047466    -0.36054066
 h     -2.57354723    -1.81749752    -0.65084008
 h     -3.16280355    -0.86995722     0.53432656
 h     -3.18517156    -0.17917017    -0.95866350
 h     -0.87416240     1.51169096     1.55991792
          17

 c      1.18188337    -0.36476849     0.12551245
 c     -0.03123253    -1.04218905     0.08763930
 c     -1.18825660    -0.26111652     0.11180083
 c     -1.10446582     1.28681219     0.50874229
 c      0.02657129     1.65255051    -0.33878149
 c      1.29082330     1.01072180    -0.19404114
 h     -0.23847997    -2.07616154    -0.09277154
 h     -2.03491251     1.59007705     0.40801118
 h     -0.02443809     2.51667150    -1.34602549
 h      2.25427152     1.65198456    -0.33423246
 o      2.21618354    -1.23490735     0.10503317
 h      3.19019151    -0.78884482     0.03371483
 c     -2.57804401    -0.76604531    -0.35792237
 h     -2.53089065    -1.82284078    -0.70508787
 h     -3.14279311    -0.86718140     0.47654716
 h     -3.19004694    -0.14936666    -0.97170967
 h     -0.82889419     1.48270374     1.54419333
          17

 c      1.17628074    -0.35552110     0.12331522
 c     -0.03336098    -1.04453627     0.08815752
 c     -1.18598477    -0.26355678     0.11937345
 c     -1.09527326     1.28011272     0.52010677
 c      0.01834138     1.64019411    -0.34470774
 c      1.29422486     1.00575019    -0.19770648
 h     -0.24623857    -2.13791988    -0.12007224
 h     -2.03540865     1.59837993     0.36494076
 h     -0.03152336     2.46627472    -1.33342485
 h      2.24216335     1.66251136    -0.35728683
 o      2.21730345    -1.22671671     0.11044330
 h      3.14899407    -0.76062556     0.03370151
 c     -2.57998253    -0.75250648    -0.35617003
 h     -2.48620079    -1.82237491    -0.76366214
 h     -3.14137620    -0.86526887     0.45113318
 h     -3.19591114    -0.11116741    -0.99534891
 h     -0.78211910     1.44906258     1.53454809
          17

 c      1.17385757    -0.34711100     0.12034077
 c     -0.03808444    -1.04710695     0.08837739
 c     -1.18461840    -0.26500588     0.12639751
 c     -1.08386744     1.27113348     0.53170974
 c      0.01043000     1.62962138    -0.35342748
 c      1.29731551     1.00166808    -0.20112042
 h     -0.24367976    -2.19011508    -0.14249722
 h     -2.06618463     1.62599159     0.31377070
 h     -0.04117911     2.39393928    -1.29391239
 h      2.21717111     1.65819656    -0.37866028
 o      2.21975714    -1.21753551     0.11602504
 h      3.08399334    -0.74268448     0.03573916
 c     -2.57882570    -0.73991049    -0.35701117
 h     -2.44248209    -1.80811688    -0.82188154
 h     -3.16544044    -0.86713154     0.46686147
 h     -3.19689730    -0.07064011    -1.02305990
 h     -0.73524413     1.41291648     1.53504117
          17

 c      1.17455731    -0.33993242     0.11666819
 c     -0.04521758    -1.05069419     0.08811587
 c     -1.18434760    -0.26542277     0.13281914
 c     -1.07231055     1.26065909     0.54293562
 c      0.00306220     1.62032522    -0.36444685
 c      1.29966810     0.99847990    -0.20433633
 h     -0.22992825    -2.22182860    -0.15776240
 h     -2.10243742     1.66353619     0.26246950
 h     -0.05446866     2.30572259    -1.23398457
 h      2.18357778     1.64093712    -0.39828630
 o      2.22252376    -1.20772325     0.12184321
 h      3.01225836    -0.72876539     0.03862207
 c     -2.57541011    -0.72828390    -0.36025951
 h     -2.40270222    -1.77612790    -0.87573751
 h     -3.20678050    -0.87239496     0.51027899
 h     -3.18840989    -0.03329719    -1.04836721
 h     -0.69018445     1.37603350     1.54674399
          17

 c      1.17804673    -0.33432388     0.11238317
 c     -0.05429228    -1.05554949     0.08729054
 c     -1.18536721    -0.26475332     0.13859791
 c     -1.06204582     1.24943583     0.55340003
 c     -0.00355298     1.61109521    -0.37633254
 c      1.30064247     0.99591243    -0.20734270
 h     -0.20573154    -2.22826363    -0.16474037
 h     -2.12529730     1.70244522     0.21917516
 h     -0.07313382     2.21574668    -1.17049824
 h      2.14903634     1.61544172    -0.41701832
 o      2.22399190    -1.19811714     0.12804249
 h      2.96132048    -0.70541635     0.03977299
 c     -2.57098686    -0.71764930    -0.36479649
 h     -2.36933892    -1.72623405    -0.92244676
 h     -3.25074549    -0.87866022     0.55950397
 h     -3.16809945    -0.00280995    -1.06638161
 h     -0.64949175     1.33973160     1.56706838
          17

 c      1.18374583    -0.33054546     0.10757826
 c     -0.06465711    -1.06151401     0.08590432
 c     -1.18784390    -0.26294981     0.14371769
 c     -1.05363444     1.23798743     0.56305323
 c     -0.00911158     1.59969223    -0.38617952
 c      1.29943253     0.99349030    -0.21007079
 h     -0.17294694    -2.20928364    -0.16329881
 h     -2.12541003     1.73687774     0.18977258
 h     -0.10061123     2.15011683    -1.13696558
 h      2.12371663     1.58871049    -0.43673548
 o      2.22298839    -1.18952956     0.13476154
 h      2.95292032    -0.66030642     0.03665926
 c     -2.56642490    -0.70788021    -0.36967363
 h     -2.34409880    -1.66166726    -0.96080560
 h     -3.28609800    -0.88384854     0.59812778
 h     -3.13581281     0.01928806    -1.07423040
 h     -0.61603916     1.30509659     1.59096155
          17

 c      1.19088887    -0.32879981     0.10236173
 c     -0.07554536    -1.06801777     0.08405531
 c     -1.19188891    -0.26000048     0.14819558
 c     -1.04713437     1.22661678     0.57204947
 c     -0.01318010     1.58410517    -0.39110253
 c      1.29534250     0.99079955    -0.21246810
 h     -0.13425801    -2.16950925    -0.15438079
 h     -2.09985139     1.76321171     0.17785799
 h     -0.14163049     2.13269835    -1.16641962
 h      2.11677830     1.56742540    -0.45969532
 o      2.22030678    -1.18163992     0.14192343
 h      2.97849500    -0.60014732     0.03020145
 c     -2.56212472    -0.69866142    -0.37422092
 h     -2.32763412    -1.58894685    -0.99163638
 h     -3.30664684    -0.88684392     0.61703575
 h     -3.09335132     0.03368730    -1.07112899
 h     -0.59236557     1.27317440     1.61302182
          17

 c      1.19859814    -0.32928526     0.09687087
 c     -0.08614069    -1.07396621     0.08196953
 c     -1.19753170    -0.25597241     0.15208066
 c     -1.04242043     1.21543157     0.58062147
 c     -0.01573504     1.56535532    -0.39213731
 c      1.28827842     0.98784076    -0.21463892
 h     -0.09283914    -2.11974579    -0.14032575
 h     -2.04967175     1.77946211     0.18524361
 h     -0.19528805     2.15285835    -1.24585169
 h      2.13075151     1.55388197    -0.48687049
 o      2.21777151    -1.17341566     0.14929578
 h      3.01345462    -0.54387026     0.02385068
 c     -2.55818925    -0.68954961    -0.37780392
 h     -2.31929137    -1.51748874    -1.01817452
 h     -3.30976826    -0.88727101     0.61205632
 h     -3.04427637     0.04348064    -1.05846819
 h     -0.58010823     1.24495880     1.62911354
          17

 c      1.20597892    -0.33214873     0.09125810
 c     -0.09573045    -1.07769373     0.08000960
 c     -1.20467149    -0.25105889     0.15542982
 c     -1.03923650     1.20440396     0.58899737
 c     -0.01732727     1.54603508    -0.39256643
 c      1.27895628     0.98508440    -0.21691517
 h     -0.05156378    -2.07777297    -0.12497771
 h     -1.97931083     1.78533240     0.21209111
 h     -0.25369178     2.18243725    -1.33593475
 h      2.15940255     1.54478506    -0.51676871
 o      2.21677153    -1.16414908     0.15669035
 h      3.03998073    -0.50571242     0.02043368
 c     -2.55454968    -0.68014144    -0.37971784
 h     -2.31727970    -1.45779389    -1.04555434
 h     -3.29527564    -0.88523805     0.58224935
 h     -2.99357773     0.05420429    -1.03981264
 h     -0.57969900     1.22129215     1.63703841
          17

 c      1.21221401    -0.33735196     0.08565180
 c     -0.10385911    -1.07745605     0.07855938
 c     -1.21305830    -0.24556736     0.15828200
 c     -1.03705040     1.19336606     0.59739695
 c     -0.01855912     1.52787984    -0.39455740
 c      1.26855277     0.98310583    -0.21974134
 h     -0.01200257    -2.06299896    -0.11238795
 h     -1.89764267     1.78322228     0.25639994
 h     -0.30927638     2.20335644    -1.41040945
 h      2.19198465     1.53456236    -0.54626169
 o      2.21807523    -1.15363400     0.16401249
 h      3.04978859    -0.49217153     0.02141530
 c     -2.55097442    -0.67032606    -0.37944550
 h     -2.31972423    -1.41755825    -1.07830569
 h     -3.26534719    -0.88130283     0.52972982
 h     -2.94675078     0.07295399    -1.02017434
 h     -0.59023968     1.20278378     1.63670016
          17

 c      1.21661575    -0.34459353     0.08012997
 c     -0.11026390    -1.07265987     0.07777280
 c     -1.22233334    -0.23984482     0.16065632
 c     -1.03486247     1.18186299     0.60608843
 c     -0.01992527     1.51170225    -0.39901830
 c      1.25824240     0.98222252    -0.22350168
 h      0.02492838    -2.08240954    -0.10390007
 h     -1.81981059     1.78022899     0.31314255
 h     -0.35729352     2.20786081    -1.45766798
 h      2.21859835     1.51890257    -0.57225190
 o      2.22201415    -1.14202939     0.17124374
 h      3.04114132    -0.50410022     0.02720190
 c     -2.54700299    -0.66035839    -0.37725675
 h     -2.32600780    -1.39786411    -1.11683478
 h     -3.22568138    -0.87682329     0.46109986
 h     -2.90807559     0.10569608    -1.00389102
 h     -0.60939644     1.18970299     1.63022090
          17

 c      1.21865132    -0.35333373     0.07471740
 c     -0.11465261    -1.06442090     0.07750031
 c     -1.23208326    -0.23420878     0.16256575
 c     -1.03127259     1.16907334     0.61533309
 c     -0.02188256     1.49783708    -0.40621204
 c      1.24896639     0.98238748    -0.22843173
 h      0.05675745    -2.12410330    -0.09733443
 h     -1.76620155     1.78894040     0.37479739
 h     -0.39502602     2.19329005    -1.47353564
 h      2.23260193     1.49591991    -0.59262601
 o      2.22852284    -1.12979725     0.17843544
 h      3.01797914    -0.53751106     0.03721601
 c     -2.54186471    -0.65048015    -0.37471466
 h     -2.33682986    -1.39339326    -1.15664405
 h     -3.18773667    -0.87482811     0.39001070
 h     -2.87906885     0.15365209    -0.99198011
 h     -0.63331046     1.18182774     1.62206994
          17

 c      1.21799199    -0.36288455     0.06939789
 c     -0.11672183    -1.05455409     0.07751097
 c     -1.24186135    -0.22893752     0.16402664
 c     -1.02537169     1.15440995     0.62503789
 c     -0.02490066     1.48638278    -0.41609454
 c      1.24137049     0.98324706    -0.23460745
 h      0.07970769    -2.16896375    -0.08967436
 h     -1.75151798     1.82019589     0.43582337
 h     -0.42089915     2.15930840    -1.45730569
 h      2.23089928     1.46590227    -0.60648635
 o      2.23696836    -1.11775774     0.18573180
 h      2.99202153    -0.58229574     0.04945950
 c     -2.53449494    -0.64046003    -0.37445924
 h     -2.35296393    -1.39625981    -1.19125878
 h     -3.16924177    -0.88067127     0.33703213
 h     -2.85868448     0.21212504    -0.98165849
 h     -0.65683687     1.17835163     1.61874612
          17

 c      1.21459988    -0.37250825     0.06413439
 c     -0.11635005    -1.04458533     0.07765773
 c     -1.25117475    -0.22429699     0.16506059
 c     -1.01782624     1.13862368     0.63460194
 c     -0.02942612     1.47725620    -0.42839044
 c      1.23576160     0.98424261    -0.24196004
 h      0.09068045    -2.20203482    -0.07906016
 h     -1.77097799     1.86986614     0.49643321
 h     -0.43425301     2.10721577    -1.41081384
 h      2.21384689     1.43086572    -0.61419596
 o      2.24596221    -1.10711384     0.19339478
 h      2.98490430    -0.62141251     0.06002307
 c     -2.52426299    -0.62977666    -0.37874496
 h     -2.37423257    -1.39946980    -1.21548462
 h     -3.18471646    -0.89919153     0.31783228
 h     -2.84493387     0.27315624    -0.96867306
 h     -0.67469710     1.17803648     1.62687155
          17

 c      1.20880041    -0.38148876     0.05888862
 c     -0.11369515    -1.03553454     0.07788753
 c     -1.25946216    -0.22054541     0.16569744
 c     -1.01020459     1.12353612     0.64358326
 c     -0.03573996     1.47010088    -0.44245683
 c      1.23201946     0.98470624    -0.25028645
 h      0.08811562    -2.21487644    -0.06490230
 h     -1.80682608     1.92166124     0.55840345
 h     -0.43610910     2.04089079    -1.33996219
 h      2.18552270     1.39432551    -0.61752783
 o      2.25399871    -1.09891037     0.20168556
 h      3.01753033    -0.63938497     0.06490315
 c     -2.51222260    -0.61834879    -0.38773983
 h     -2.39936593    -1.39831821    -1.22683629
 h     -3.22951425    -0.92819263     0.32684435
 h     -2.83613987     0.32901633    -0.94978919
 h     -0.68339706     1.17950414     1.64938087
          17

 c      1.20124242    -0.38919740     0.05364107
 c     -0.10916443    -1.02800862     0.07820662
 c     -1.26612355    -0.21790253     0.16598263
 c     -1.00367218     1.11084884     0.65222878
 c     -0.04366590     1.46403633    -0.45688160
 c      1.22950871     0.98395964    -0.25926554
 h      0.07186821    -2.20427974    -0.04743550
 h     -1.84324085     1.96066678     0.62119888
 h     -0.43161254     1.96979397    -1.25941409
 h      2.15406780     1.36111247    -0.61984516
 o      2.26111877    -1.09303665     0.21056997
 h      3.08411275    -0.63836354     0.06464757
 c     -2.50061894    -0.60659876    -0.40012380
 h     -2.42643786    -1.39052325    -1.22554827
 h     -3.28473469    -0.95928292     0.34543508
 h     -2.83128320     0.37398424    -0.92369231
 h     -0.68223457     1.18130062     1.68290956
          17

 c      1.19276093    -0.39517932     0.04840831
 c     -0.10331669    -1.02226442     0.07865848
 c     -1.27061139    -0.21651096     0.16597860
 c     -0.99872216     1.10166189     0.66126981
 c     -0.05217026     1.45732688    -0.46891056
 c      1.22717252     0.98142597    -0.26851864
 h      0.04294200    -2.17135356    -0.02738839
 h     -1.87072929     1.97832373     0.68257959
 h     -0.43431114     1.91323826    -1.19950979
 h      2.13058518     1.33664779    -0.62570445
 o      2.26864846    -1.08861540     0.21977013
 h      3.15731002    -0.63193378     0.06346361
 c     -2.49141912    -0.59491207    -0.41452064
 h     -2.45338450    -1.37615523    -1.21428656
 h     -3.33354113    -0.98458896     0.35880600
 h     -2.82997767     0.40477671    -0.89083978
 h     -0.67247815     1.18188143     1.71954170
          17

 c      1.18425234    -0.39922534     0.04324343
 c     -0.09676871    -1.01815742     0.07931955
 c     -1.27251783    -0.21640654     0.16575106
 c     -0.99545778     1.09651818     0.67149031
 c     -0.05962653     1.44790621    -0.47517907
 c      1.22401715     0.97676943    -0.27776011
 h      0.00334964    -2.12196923    -0.00583471
 h     -1.88454474     1.97115443     0.73993219
 h     -0.46378933     1.89480811    -1.19803017
 h      2.12449784     1.32506098    -0.63902042
 o      2.27761834    -1.08494693     0.22904351
 h      3.21409171    -0.62996894     0.06473684
 c     -2.48579226    -0.58340101    -0.42981676
 h     -2.47839133    -1.35765637    -1.19799752
 h     -3.36620739    -0.99936445     0.35959374
 h     -2.83243342     0.42063540    -0.85309838
 h     -0.65595485     1.17980824     1.75086648
          17

 c      1.17660388    -0.40138118     0.03821497
 c     -0.09013154    -1.01500952     0.08029679
 c     -1.27161645    -0.21750436     0.16534717
 c     -0.99382934     1.09551485     0.68347698
 c     -0.06598615     1.43580567    -0.47552485
 c      1.21981015     0.97001073    -0.28698333
 h     -0.04409319    -2.06815414     0.01590133
 h     -1.88296280     1.93900387     0.79091411
 h     -0.52153441     1.91432368    -1.25555687
 h      2.13701239     1.32691333    -0.66039691
 o      2.28836875    -1.08166252     0.23825530
 h      3.24255067    -0.63638152     0.06996137
 c     -2.48420039    -0.57197797    -0.44499285
 h     -2.50015822    -1.33952283    -1.18346360
 h     -3.37830502    -1.00142230     0.34533655
 h     -2.83946917     0.42344374    -0.81343020
 h     -0.63421251     1.17399861     1.77078396
          17

 c      1.17067336    -0.40187244     0.03337242
 c     -0.08395029    -1.01162069     0.08170234
 c     -1.26785702    -0.21958519     0.16476974
 c     -0.99367339     1.09838003     0.69752310
 c     -0.07317133     1.42307374    -0.47297992
 c      1.21522023     0.96148044    -0.29647933
 h     -0.09650072    -2.02785793     0.03651708
 h     -1.86684269     1.88446428     0.83373839
 h     -0.58724662     1.94841443    -1.33545202
 h      2.16006078     1.33900968    -0.68649314
 o      2.30073592    -1.07861408     0.24735444
 h      3.23929061    -0.65125435     0.07926340
 c     -2.48656951    -0.56056453    -0.45908977
 h     -2.51798648    -1.32685244    -1.17781759
 h     -3.36862447    -0.99027964     0.31633229
 h     -2.85250001     0.41778873    -0.77556592
 h     -0.60822451     1.16386743     1.77636970
          17

 c      1.16729046    -0.40096707     0.02868643
 c     -0.07861154    -1.00689126     0.08359268
 c     -1.26134130    -0.22223465     0.16393499
 c     -0.99457668     1.10450178     0.71360777
 c     -0.08300336     1.41129909    -0.46995860
 c      1.21126646     0.95156352    -0.30663881
 h     -0.15195334    -2.01759854     0.05537949
 h     -1.84064132     1.81353857     0.86757428
 h     -0.64400168     1.97816686    -1.40845634
 h      2.18221988     1.35668779    -0.71204026
 o      2.31415375    -1.07584863     0.25637576
 h      3.20824225    -0.67172143     0.09160361
 c     -2.49242293    -0.54932702    -0.47142677
 h     -2.53159881    -1.32254330    -1.18595032
 h     -3.33835486    -0.96688636     0.27493757
 h     -2.87331173     0.41042574    -0.74349877
 h     -0.57831462     1.14938603     1.76781074
          17

 c      1.16727122    -0.39865566     0.02368763
 c     -0.07412643    -1.00091663     0.08591159
 c     -1.25228992    -0.22432017     0.16243553
 c     -0.99556348     1.11307546     0.73167748
 c     -0.09744202     1.40088492    -0.46757096
 c      1.20897829     0.93996145    -0.31769602
 h     -0.20874185    -2.03941967     0.07358317
 h     -1.81482722     1.73684884     0.89364985
 h     -0.68449004     1.99239441    -1.46090632
 h      2.19462171     1.37674178    -0.73041991
 o      2.32770743    -1.07377277     0.26557288
 h      3.16255217    -0.69136382     0.10425922
 c     -2.50097591    -0.53866407    -0.48201642
 h     -2.54096994    -1.32476964    -1.20863904
 h     -3.29130913    -0.93412970     0.22631778
 h     -2.90344014     0.40817750    -0.72081417
 h     -0.54432225     1.13126144     1.74832087
          17

 c      1.17116365    -0.39596405     0.01897539
 c     -0.07221899    -0.99605078     0.08886093
 c     -1.24200278    -0.22791166     0.16139167
 c     -0.99530487     1.12196936     0.74861679
 c     -0.11375051     1.39395223    -0.46575349
 c      1.20827996     0.92933991    -0.33018807
 h     -0.26373650    -2.07791977     0.08613863
 h     -1.80666373     1.67230716     0.91529052
 h     -0.70531172     1.99089121    -1.48855929
 h      2.19235718     1.39291398    -0.74281923
 o      2.33882771    -1.07264170     0.27518362
 h      3.13194431    -0.69614192     0.11111826
 c     -2.51063389    -0.52867961    -0.49073509
 h     -2.54576037    -1.33111612    -1.24114534
 h     -3.24084636    -0.89943406     0.17853055
 h     -2.94235097     0.41603302    -0.70927374
 h     -0.50410438     1.10721649     1.72620815
          17

 c      1.17910409    -0.39223833     0.01364041
 c     -0.07346926    -0.99372085     0.09240049
 c     -1.23035504    -0.23201544     0.16007331
 c     -0.99202466     1.13074448     0.76395903
 c     -0.13353207     1.39002156    -0.46408710
 c      1.20965850     0.91862576    -0.34401611
 h     -0.31236689    -2.11637185     0.09287154
 h     -1.83419123     1.63190741     0.93726312
 h     -0.70788349     1.96822760    -1.49146835
 h      2.17496095     1.40557345    -0.74424885
 o      2.34649631    -1.07322863     0.28580020
 h      3.13920780    -0.67647122     0.10644404
 c     -2.52004480    -0.51917932    -0.49914049
 h     -2.54625347    -1.33418662    -1.27800545
 h     -3.20177343    -0.87214607     0.14628069
 h     -2.98728646     0.43260341    -0.70905096
 h     -0.45677886     1.07840848     1.70625091
          17

 c      1.19127265    -0.39124514     0.00985626
 c     -0.07935743    -0.99620928     0.09576085
 c     -1.21504476    -0.23441249     0.15810551
 c     -0.98679422     1.13479575     0.77781167
 c     -0.15394697     1.39097990    -0.46500023
 c      1.21105054     0.91120293    -0.35858908
 h     -0.35067562    -2.13578405     0.11380725
 h     -1.89590727     1.61699528     0.96331143
 h     -0.69019610     1.93358070    -1.46503701
 h      2.13672118     1.40319884    -0.74914080
 o      2.35054478    -1.07478358     0.29673842
 h      3.19984920    -0.63827106     0.08733761
 c     -2.52803403    -0.51006532    -0.50914521
 h     -2.53711485    -1.31853289    -1.30861810
 h     -3.18634898    -0.86184145     0.14753194
 h     -3.03705039     0.45298960    -0.71925180
 h     -0.40506183     1.04993898     1.68847540
          17

 c      1.20788503    -0.38900101     0.00630879
 c     -0.08866494    -1.00166213     0.09943987
 c     -1.19856493    -0.23706294     0.15490871
 c     -0.97960073     1.13988399     0.79031229
 c     -0.17750462     1.39316246    -0.46595627
 c      1.21321326     0.90312333    -0.37370263
 h     -0.37632505    -2.13890497     0.12912511
 h     -1.97244361     1.61218262     0.98829122
 h     -0.65856525     1.88182596    -1.41475522
 h      2.09022472     1.40114362    -0.74797150
 o      2.35351266    -1.07671568     0.30749117
 h      3.25392118    -0.59716619     0.06839548
 c     -2.53467985    -0.50050201    -0.52084277
 h     -2.52450507    -1.29024093    -1.33558877
 h     -3.19890546    -0.86954715     0.18154667
 h     -3.08239025     0.47066404    -0.73734028
 h     -0.35034209     1.02199711     1.67299986
          17

 c      1.22788513    -0.38608830     0.00305881
 c     -0.10001941    -1.01004371     0.10338424
 c     -1.18198791    -0.23922302     0.15018183
 c     -0.97199484     1.14663438     0.80180052
 c     -0.20317617     1.39569494    -0.46617249
 c      1.21475548     0.89428857    -0.38903178
 h     -0.38855501    -2.12593787     0.13882971
 h     -2.04176045     1.60713783     1.01017878
 h     -0.62011267     1.81885127    -1.35021664
 h      2.04662368     1.40517203    -0.74478264
 o      2.35684074    -1.07831744     0.31772353
 h      3.28183932    -0.56490066     0.05517476
 c     -2.54092027    -0.49054971    -0.53316520
 h     -2.50970980    -1.25041723    -1.35798802
 h     -3.22647957    -0.88907450     0.23426113
 h     -3.11878285     0.48039876    -0.76060876
 h     -0.29595383     0.99663779     1.65918990
          17

 c      1.25009953    -0.38312990     0.00020770
 c     -0.11187325    -1.02100185     0.10752242
 c     -1.16642550    -0.24015579     0.14371173
 c     -0.96485537     1.15520398     0.81254945
 c     -0.22930088     1.39718038    -0.46376730
 c      1.21428895     0.88461243    -0.40421846
 h     -0.38817957    -2.10125654     0.14309765
 h     -2.08964918     1.59649943     1.02810560
 h     -0.58825354     1.75691573    -1.29447650
 h      2.01754166     1.42194940    -0.74411567
 o      2.36120067    -1.07924485     0.32726404
 h      3.27679231    -0.54714839     0.05050573
 c     -2.54779181    -0.48048026    -0.54457157
 h     -2.49394385    -1.20238408    -1.37669672
 h     -3.25391333    -0.91198817     0.28751772
 h     -3.14332337     0.47950390    -0.78650468
 h     -0.24583059     0.97594774     1.64559111
          17

 c      1.27335307    -0.38072685    -0.00213285
 c     -0.12269906    -1.03379887     0.11177368
 c     -1.15288945    -0.23920685     0.13536230
 c     -0.95852803     1.16544461     0.82273947
 c     -0.25384474     1.39588438    -0.45576659
 c      1.21107442     0.87431153    -0.41911167
 h     -0.37762885    -2.07388144     0.14235771
 h     -2.10893527     1.57847429     1.04209899
 h     -0.58098165     1.71271777    -1.28431617
 h      2.00815166     1.45483051    -0.74792461
 o      2.36682593    -1.07937833     0.33605283
 h      3.23952841    -0.54582801     0.05539411
 c     -2.55578252    -0.47044933    -0.55380896
 h     -2.47814031    -1.15109318    -1.39426252
 h     -3.27159969    -0.93226069     0.32814725
 h     -3.15498704     0.46809157    -0.81287027
 h     -0.20368438     0.96180087     1.63092070
          17

 c      1.29653096    -0.37940064    -0.00385511
 c     -0.13118708    -1.04726998     0.11606262
 c     -1.14213950    -0.23592193     0.12507180
 c     -0.95309018     1.17705214     0.83250964
 c     -0.27574413     1.39109234    -0.44103291
 c      1.20537435     0.86414793    -0.43388151
 h     -0.36067991    -2.05709689     0.13721376
 h     -2.09725442     1.55337258     1.05269009
 h     -0.60532898     1.69187595    -1.33639486
 h      2.01328402     1.50020511    -0.75401123
 o      2.37355968    -1.07882476     0.34414653
 h      3.17765169    -0.55914989     0.06894617
 c     -2.56487287    -0.46057987    -0.56002841
 h     -2.46282376    -1.10192507    -1.41396696
 h     -3.27511988    -0.94652197     0.34860961
 h     -3.15478650     0.44913645    -0.83814508
 h     -0.17227941     0.95555020     1.61481075
          17

 c      1.31859031    -0.37952073    -0.00487714
 c     -0.13644285    -1.06010962     0.12033645
 c     -1.13458474    -0.23013714     0.11284904
 c     -0.94846877     1.18963187     0.84201192
 c     -0.29554102     1.38364019    -0.42255581
 c      1.19803580     0.85518588    -0.44881638
 h     -0.34118488    -2.06409109     0.12820829
 h     -2.05627657     1.52301271     1.06084706
 h     -0.64957048     1.68287202    -1.42074745
 h      2.02212522     1.54950353    -0.75824323
 o      2.38063604    -1.07808675     0.35180850
 h      3.10913114    -0.57897727     0.08693324
 c     -2.57469166    -0.45116814    -0.56277727
 h     -2.44822196    -1.05900787    -1.43800351
 h     -3.26331194    -0.95318959     0.34532992
 h     -3.14581092     0.42837605    -0.86159056
 h     -0.15294833     0.95778554     1.59813459
          17

 c      1.33855331    -0.38122776    -0.00517802
 c     -0.13813881    -1.07157604     0.12456524
 c     -1.13027050    -0.22198382     0.09876262
 c     -0.94435264     1.20271229     0.85136599
 c     -0.31394280     1.37440373    -0.40406838
 c      1.18988191     0.84832877    -0.46407774
 h     -0.32109118    -2.09914879     0.11568759
 h     -1.99287068     1.49080082     1.06828853
 h     -0.70010691     1.67443574    -1.50036934
 h      2.02491690     1.59398191    -0.75738950
 o      2.38647352    -1.07827439     0.35962388
 h      3.06539871    -0.58757452     0.10005096
 c     -2.58460968    -0.44275672    -0.56205404
 h     -2.43462006    -1.02398228    -1.46574882
 h     -3.23724088    -0.95200655     0.31776430
 h     -3.13275280     0.41350197    -0.88340802
 h     -0.14529752     0.96826213     1.58298427
          17

 c      1.35554266    -0.38439452    -0.00482949
 c     -0.13646899    -1.08187168     0.12870035
 c     -1.12892769    -0.21182965     0.08293958
 c     -0.93993199     1.21572088     0.86054503
 c     -0.33119802     1.36375061    -0.38801943
 c      1.18145993     0.84406733    -0.47962062
 h     -0.30003670    -2.15336603     0.10012471
 h     -1.92201099     1.46213625     1.07819089
 h     -0.74910690     1.66155562    -1.55421239
 h      2.01565977     1.62739420    -0.75003374
 o      2.38972623    -1.08048446     0.36817015
 h      3.07398305    -0.56774869     0.09934446
 c     -2.59382601    -0.43589468    -0.55838415
 h     -2.42265273    -0.99614817    -1.49364984
 h     -3.20031929    -0.94434362     0.26880034
 h     -3.12038073     0.41180006    -0.90431297
 h     -0.14709137     0.98594913     1.57245510
          17

 c      1.36887216    -0.38865770    -0.00400068
 c     -0.13191298    -1.09164032     0.13262896
 c     -1.13004876    -0.20020114     0.06557447
 c     -0.93373611     1.22799900     0.86928526
 c     -0.34728076     1.35175174    -0.37583106
 c      1.17303180     0.84245667    -0.49522390
 h     -0.27702546    -2.21122777     0.08251974
 h     -1.86825965     1.44415377     1.09579094
 h     -0.79271197     1.64285193    -1.57325367
 h      1.99204676     1.64649419    -0.73628748
 o      2.39138380    -1.08422908     0.37719188
 h      3.12401367    -0.52798894     0.08943001
 c     -2.60144732    -0.43062355    -0.55293732
 h     -2.41324604    -0.97365929    -1.51685089
 h     -3.15950463    -0.93449042     0.20657710
 h     -3.11131971     0.42657086    -0.92429016
 h     -0.15440028     1.00916792     1.57026183
          17

 c      1.37810050    -0.39352608    -0.00292233
 c     -0.12502599    -1.10132109     0.13617440
 c     -1.13297638    -0.18770529     0.04693443
 c     -0.92442560     1.23903994     0.87725225
 c     -0.36209072     1.33836063    -0.36835618
 c      1.16461704     0.84316622    -0.51054320
 h     -0.25171331    -2.25904689     0.06431800
 h     -1.85549480     1.44269685     1.12653371
 h     -0.82893188     1.61845986    -1.55453831
 h      1.95495385     1.65098170    -0.71733713
 o      2.39354892    -1.08815306     0.38599846
 h      3.18469675    -0.49064695     0.08193833
 c     -2.60645399    -0.42604776    -0.54762913
 h     -2.40729787    -0.95466986    -1.53117274
 h     -3.12679141    -0.93160403     0.14658340
 h     -3.10506690     0.45512342    -0.94146118
 h     -0.16224535     1.03586856     1.58007261
          17

 c      1.38300727    -0.39851142    -0.00183406
 c     -0.11633666    -1.11094320     0.13912223
 c     -1.13699310    -0.17496241     0.02735316
 c     -0.91255921     1.24886465     0.88460045
 c     -0.37553490     1.32348177    -0.36606785
 c      1.15600371     0.84551755    -0.52515775
 h     -0.22449793    -2.28819228     0.04708926
 h     -1.88423766     1.45752909     1.17031856
 h     -0.85675394     1.58927812    -1.49860496
 h      1.90835705     1.64375390    -0.69515512
 o      2.39758526    -1.09135352     0.39415407
 h      3.23466922    -0.47031837     0.08417611
 c     -2.60778828    -0.42053159    -0.54468296
 h     -2.40533651    -0.93793392    -1.53443867
 h     -3.11695168    -0.94864106     0.10823505
 h     -3.09933271     0.49057950    -0.95248807
 h     -0.16612001     1.06411631     1.60432135
          17

 c      1.38355738    -0.40322553    -0.00094226
 c     -0.10630362    -1.12019411     0.14124733
 c     -1.14138964    -0.16255442     0.00721922
 c     -0.90037133     1.25790333     0.89217610
 c     -0.38752144     1.30697737    -0.36897460
 c      1.14672365     0.84850873    -0.53861741
 h     -0.19621574    -2.29493904     0.03227746
 h     -1.93175674     1.48319898     1.22008764
 h     -0.87633920     1.55704890    -1.40980677
 h      1.85948948     1.63139865    -0.67224761
 o      2.40403331    -1.09341669     0.40148226
 h      3.26367788    -0.47289106     0.09883148
 c     -2.60515249    -0.41290559    -0.54515378
 h     -2.40728782    -0.92304143    -1.52712570
 h     -3.13630466    -0.99158599     0.09960283
 h     -3.09200215     0.52555349    -0.95414303
 h     -0.16419461     1.09269171     1.64250895
          17

 c      1.37988433    -0.40743496    -0.00039393
 c     -0.09529083    -1.12851129     0.14233890
 c     -1.14550414    -0.15098968    -0.01303856
 c     -0.88975152     1.26655429     0.90102859
 c     -0.39783637     1.28861396    -0.37626049
 c      1.13609670     0.85091536    -0.55051037
 h     -0.16791763    -2.27983660     0.02104833
 h     -1.97460773     1.51398515     1.26752866
 h     -0.89071422     1.52521728    -1.29959332
 h      1.81807415     1.62370582    -0.65113352
 o      2.41289994    -1.09419053     0.40793876
 h      3.26823895    -0.49910210     0.12593840
 c     -2.59958023    -0.40347002    -0.54812466
 h     -2.41246994    -0.91051410    -1.51241213
 h     -3.17518573    -1.04999908     0.10917117
 h     -3.08203027     0.55460592    -0.94450765
 h     -0.15832794     1.12125239     1.69028737
          17

 c      1.37228284    -0.41107565    -0.00026426
 c     -0.08356074    -1.13510636     0.14222891
 c     -1.14874726    -0.14069605    -0.03297467
 c     -0.88150893     1.27503873     0.91197235
 c     -0.40579546     1.26792039    -0.38574622
 c      1.12351193     0.85165324    -0.56055909
 h     -0.14076280    -2.24770732     0.01414733
 h     -1.99865270     1.54595615     1.30668274
 h     -0.90987601     1.50081571    -1.19250953
 h      1.79276024     1.62990881    -0.63345895
 o      2.42375415    -1.09372052     0.41357015
 h      3.25028890    -0.54571450     0.16357970
 c     -2.59255209    -0.39323628    -0.55196244
 h     -2.41984427    -0.90171463    -1.49553661
 h     -3.21823879    -1.10679010     0.12049489
 h     -3.06946371     0.57485936    -0.92324646
 h     -0.15258909     1.14981146     1.74073429
          17

 c      1.36120224    -0.41423743    -0.00055505
 c     -0.07128602    -1.13894305     0.14082570
 c     -1.15061709    -0.13202514    -0.05216123
 c     -0.87571621     1.28345396     0.92544201
 c     -0.40997204     1.24411185    -0.39404394
 c      1.10888622     0.85034925    -0.56867640
 h     -0.11594194    -2.20807316     0.01172956
 h     -1.99757764     1.57676562     1.33406563
 h     -0.95369545     1.49551936    -1.12516315
 h      1.78563739     1.65222475    -0.61946702
 o      2.43557172    -1.09236363     0.41855437
 h      3.21982400    -0.60399770     0.20733900
 c     -2.58516095    -0.38303623    -0.55537124
 h     -2.42838107    -0.89833252    -1.48244620
 h     -3.25407654    -1.14921984     0.12330350
 h     -3.05529238     0.58587295    -0.89141560
 h     -0.15088585     1.17813502     1.78688050
          17

 c      1.34724661    -0.41711286    -0.00120883
 c     -0.05858615    -1.13880545     0.13813929
 c     -1.15070785    -0.12525797    -0.07022551
 c     -0.87210304     1.29182266     0.94151807
 c     -0.40963478     1.21680593    -0.39936683
 c      1.09281242     0.84750691    -0.57490293
 h     -0.09453371    -2.17449453     0.01330124
 h     -1.97015075     1.60517617     1.34800892
 h     -1.03454705     1.51744835    -1.11440879
 h      1.79086826     1.68376177    -0.60859519
 o      2.44639939    -1.09099022     0.42326443
 h      3.20044656    -0.65694792     0.24943505
 c     -2.57800187    -0.37347509    -0.55757050
 h     -2.43742200    -0.90129918    -1.47774513
 h     -3.27628223    -1.17043839     0.11344302
 h     -3.04135480     0.58945939    -0.85117022
 h     -0.15551387     1.20552513     1.82364040
          17

 c      1.33116779    -0.41991573    -0.00214078
 c     -0.04557907    -1.13369483     0.13425338
 c     -1.14872261    -0.12059050    -0.08687612
 c     -0.87020848     1.30009746     0.95993151
 c     -0.40672798     1.18700536    -0.40339093
 c      1.07621350     0.84402393    -0.57930604
 h     -0.07726833    -2.16007540     0.01821180
 h     -1.91925987     1.63095318     1.34842352
 h     -1.13379853     1.55963357    -1.13593934
 h      1.79934781     1.71376806    -0.60037258
 o      2.45372927    -1.09070643     0.42810727
 h      3.22390721    -0.68425583     0.28154748
 c     -2.57130344    -0.36516055    -0.55826610
 h     -2.44686693    -0.90960011    -1.48280142
 h     -3.28175174    -1.16770255     0.09039730
 h     -3.03015383     0.58935807    -0.80538808
 h     -0.16671704     1.23093441     1.84859292
          17

 c      1.31380891    -0.42279511    -0.00327533
 c     -0.03243082    -1.12352948     0.12923962
 c     -1.14449518    -0.11810884    -0.10190621
 c     -0.86932291     1.30811130     0.97998215
 c     -0.40396072     1.15629757    -0.40807409
 c      1.05994505     0.84069264    -0.58194958
 h     -0.06431937    -2.16932776     0.02668142
 h     -1.85281536     1.65534118     1.33715236
 h     -1.22437307     1.60916040    -1.16166383
 h      1.80336052     1.73325617    -0.59467172
 o      2.45694889    -1.09152975     0.43301169
 h      3.29232891    -0.68387862     0.30331682
 c     -2.56505498    -0.35874369    -0.55760068
 h     -2.45701246    -0.91998926    -1.49550758
 h     -3.26960614    -1.14117580     0.05591578
 h     -3.02431188     0.59029503    -0.75712638
 h     -0.18267943     1.25317864     1.86206191
          17

 c      1.29603148    -0.42579872    -0.00456207
 c     -0.01938479    -1.10944091     0.12313377
 c     -1.13802549    -0.11781332    -0.11517320
 c     -0.86832592     1.31546537     1.00050303
 c     -0.40312035     1.12604009    -0.41416596
 c      1.04463540     0.83802224    -0.58289950
 h     -0.05530003    -2.19460761     0.04001348
 h     -1.78570696     1.68222257     1.31860121
 h     -1.29007842     1.65677279    -1.17764250
 h      1.79816245     1.73698302    -0.59158684
 o      2.45780443    -1.09240643     0.43756892
 h      3.37187590    -0.67177931     0.32023289
 c     -2.55908738    -0.35465751    -0.55606842
 h     -2.46817483    -0.92798501    -1.51188597
 h     -3.24127406    -1.09406935     0.01391545
 h     -3.02554867     0.59611610    -0.70899131
 h     -0.19968460     1.27107467     1.86699049
          17

 c      1.27869850    -0.42888490    -0.00596987
 c     -0.00676908    -1.09324467     0.11601895
 c     -1.12951010    -0.11968654    -0.12657554
 c     -0.86572392     1.32145823     1.01999794
 c     -0.40512119     1.09735483    -0.42171404
 c      1.03066818     0.83623635    -0.58222018
 h     -0.04946567    -2.22209160     0.05951923
 h     -1.73906515     1.71890815     1.29924639
 h     -1.32402842     1.69712759    -1.17899293
 h      1.78192526     1.72337632    -0.59131669
 o      2.45789081    -1.09252075     0.44152427
 h      3.43265873    -0.66067121     0.33563025
 c     -2.55304419    -0.35269259    -0.55446368
 h     -2.48042729    -0.92933612    -1.52805256
 h     -3.20192206    -1.03418206    -0.02854335
 h     -3.03360913     0.60777730    -0.66278681
 h     -0.21259935     1.28352105     1.86853110
          17

 c      1.26268780    -0.43193671    -0.00748078
 c      0.00500655    -1.07676311     0.10808958
 c     -1.11934207    -0.12375546    -0.13604193
 c     -0.86049609     1.32539098     1.03713764
 c     -0.41031379     1.07127413    -0.43057602
 c      1.01816678     0.83528784    -0.57996783
 h     -0.04596747    -2.23937247     0.08564324
 h     -1.72917434     1.77262379     1.28374204
 h     -1.32401753     1.72698895    -1.16459428
 h      1.75560748     1.69432135    -0.59410825
 o      2.45793061    -1.09152113     0.44479177
 h      3.45982034    -0.65607351     0.35029061
 c     -2.54619817    -0.35169375    -0.55389943
 h     -2.49358931    -0.92104723    -1.54132444
 h     -3.16285123    -0.97608609    -0.05973975
 h     -3.04605429     0.62288676    -0.61971042
 h     -0.21610038     1.28960892     1.87278363
          17

 c      1.24888974    -0.43476935    -0.00908708
 c      0.01546760    -1.06152033     0.09964256
 c     -1.10806470    -0.13010670    -0.14353351
 c     -0.85325330     1.32727481     1.05134409
 c     -0.41864667     1.04879014    -0.44062920
 c      1.00694375     0.83483611    -0.57618699
 h     -0.04404189    -2.23860112     0.11793875
 h     -1.75166418     1.84216609     1.27084905
 h     -1.29011185     1.74415732    -1.13486920
 h      1.72326983     1.65542545    -0.60025601
 o      2.45807281    -1.08932206     0.44735982
 h      3.44848713    -0.65931676     0.36387808
 c     -2.53745235    -0.34981593    -0.55565863
 h     -2.50736975    -0.90177580    -1.55046089
 h     -3.14073374    -0.93936987    -0.06443467
 h     -3.05919143     0.63724926    -0.58074879
 h     -0.20677252     1.28880684     1.88432944
          17

 c      1.23816745    -0.43715299    -0.01078258
 c      0.02412423    -1.04868419     0.09103769
 c     -1.09628710    -0.13883109    -0.14905405
 c     -0.84564363     1.32787333     1.06273765
 c     -0.42972359     1.03079502    -0.45176980
 c      0.99646082     0.83422905    -0.57090548
 h     -0.04312488    -2.21663059     0.15541065
 h     -1.78639857     1.91722879     1.25657455
 h     -1.22421623     1.74735676    -1.09142124
 h      1.69241757     1.61623962    -0.61018892
 o      2.45807318    -1.08600455     0.44924878
 h      3.40070914    -0.66903881     0.37556960
 c     -2.52631321    -0.34582584    -0.56033787
 h     -2.52150504    -0.87186602    -1.55563245
 h     -3.14525050    -0.93536248    -0.03398871
 h     -3.06933848     0.64692554    -0.54682072
 h     -0.18509401     1.28113989     1.90359251
          17

 c      1.23127218    -0.43886937    -0.01254559
 c      0.03056462    -1.03903249     0.08265372
 c     -1.08460698    -0.14991995    -0.15267121
 c     -0.83889438     1.32801420     1.07174959
 c     -0.44276793     1.01788517    -0.46376632
 c      0.98595086     0.83265255    -0.56413138
 h     -0.04293662    -2.17472398     0.19689803
 h     -1.81445494     1.98640782     1.23877663
 h     -1.13134508     1.73741723    -1.03798314
 h      1.67268198     1.58852098    -0.62461163
 o      2.45718298    -1.08185877     0.45050578
 h      3.32715397    -0.68039487     0.38408569
 c     -2.51389649    -0.34018511    -0.56695925
 h     -2.53583724    -0.83324351    -1.55848618
 h     -3.16670298    -0.95562783     0.02296335
 h     -3.07364570     0.64943687    -0.51864728
 h     -0.15548857     1.26721387     1.92642763
          17

 c      1.22872267    -0.43979105    -0.01432268
 c      0.03457645    -1.03285783     0.07483728
 c     -1.07358700    -0.16316125    -0.15455101
 c     -0.83343204     1.32820865     1.07885931
 c     -0.45644909     1.00993325    -0.47596746
 c      0.97487269     0.82961821    -0.55588262
 h     -0.04358495    -2.11885546     0.24154064
 h     -1.82454303     2.04177226     1.21753977
 h     -1.02280540     1.72098915    -0.98297537
 h      1.67082861     1.58051566    -0.64432975
 o      2.45380931    -1.07756133     0.45122456
 h      3.25264000    -0.68217964     0.38737423
 c     -2.50192204    -0.33410277    -0.57368834
 h     -2.55036703    -0.78909772    -1.56204211
 h     -3.18741016    -0.98370274     0.08874648
 h     -3.07045331     0.64409568    -0.49653356
 h     -0.12424901     1.24807952     1.94649237
          17

 c      1.23068152    -0.43994139    -0.01603052
 c      0.03625120    -1.02985917     0.06783466
 c     -1.06376375    -0.17806909    -0.15498987
 c     -0.82918981     1.32866247     1.08442523
 c     -0.46868191     1.00542211    -0.48693388
 c      0.96343653     0.82546986    -0.54627434
 h     -0.04566383    -2.06022185     0.28946240
 h     -1.81166420     2.07895572     1.19406441
 h     -0.91954933     1.71747424    -0.94309020
 h      1.68503488     1.59089932    -0.66933672
 o      2.44570849    -1.07419054     0.45154917
 h      3.21354972    -0.65672921     0.38270742
 c     -2.49153506    -0.32852310    -0.57891772
 h     -2.56522273    -0.74314607    -1.56993245
 h     -3.19523138    -1.00778127     0.14864913
 h     -3.05946712     0.63213762    -0.48020753
 h     -0.09721604     1.22503339     1.95806143
          17

 c      1.23688330    -0.43950086    -0.01758393
 c      0.03600735    -1.02923082     0.06173196
 c     -1.05565533    -0.19390720    -0.15440934
 c     -0.82589754     1.32937470     1.08859954
 c     -0.47730924     1.00164347    -0.49477033
 c      0.95254417     0.82122214    -0.53557945
 h     -0.05016227    -2.01379406     0.34240361
 h     -1.77499394     2.09629109     1.17000149
 h     -0.84464437     1.75710857    -0.93918865
 h      1.70597374     1.61038711    -0.69802367
 o      2.43232340    -1.07215209     0.45152527
 h      3.22148422    -0.59736572     0.36938317
 c     -2.48319132    -0.32411364    -0.58163083
 h     -2.58046926    -0.69854999    -1.58474597
 h     -3.18491421    -1.02194894     0.19351821
 h     -3.04183856     0.61683780    -0.46875334
 h     -0.07851340     1.19941908     1.95752172
          17

 c      1.24667084    -0.43875605    -0.01892733
 c      0.03448839    -1.03023122     0.05652440
 c     -1.04974413    -0.20985191    -0.15328644
 c     -0.82318441     1.33018789     1.09131365
 c     -0.48208241     0.99789789    -0.49910229
 c      0.94327331     0.81793610    -0.52417323
 h     -0.05787258    -1.99177682     0.40287739
 h     -1.71709742     2.09456976     1.14728685
 h     -0.79998904     1.84493092    -0.97353938
 h      1.72317891     1.62865133    -0.72761909
 o      2.41584836    -1.07036565     0.45097539
 h      3.24656018    -0.52156665     0.35090760
 c     -2.47691414    -0.32149567    -0.58143395
 h     -2.59582064    -0.65708538    -1.60622099
 h     -3.15551294    -1.02395080     0.21829524
 h     -3.02002461     0.60328676    -0.46067439
 h     -0.07017551     1.17243318     1.94374613
          17

 c      1.25909573    -0.43802779    -0.02004311
 c      0.03238645    -1.03294146     0.05238431
 c     -1.04640919    -0.22512442    -0.15208681
 c     -0.82053065     1.33073893     1.09228813
 c     -0.48420347     0.99655520    -0.50134007
 c      0.93648661     0.81636406    -0.51244543
 h     -0.06848353    -1.99495450     0.47090701
 h     -1.64454051     2.07792725     1.12805504
 h     -0.77151448     1.94897440    -1.02704739
 h      1.72926772     1.63853714    -0.75517830
 o      2.39855336    -1.06756945     0.44970023
 h      3.25933734    -0.45016779     0.33167460
 c     -2.47251806    -0.32126068    -0.57847242
 h     -2.61049138    -0.61919781    -1.63082610
 h     -3.10865573    -1.01373568     0.22073111
 h     -2.99711887     0.59729994    -0.45418424
 h     -0.07207742     1.14491317     1.91803515
          17

 c      1.27299729    -0.43758842    -0.02095581
 c      0.03030697    -1.03823287     0.04981413
 c     -1.04583041    -0.23899140    -0.15124831
 c     -0.81714181     1.33031176     1.09105071
 c     -0.48454063     0.99967362    -0.50269569
 c      0.93270096     0.81690975    -0.50074253
 h     -0.08043613    -2.01292350     0.54191389
 h     -1.56937424     2.05578844     1.11440948
 h     -0.74993734     2.03930539    -1.08245277
 h      1.72074901     1.63667522    -0.77825398
 o      2.38179213    -1.06303986     0.44760854
 h      3.24628359    -0.39593049     0.31482350
 c     -2.46974750    -0.32373332    -0.57326743
 h     -2.62336223    -0.58474340    -1.65318065
 h     -3.04820182    -0.99327110     0.20124680
 h     -2.97556762     0.60319098    -0.44770046
 h     -0.08185449     1.11707236     1.88401355
          17

 c      1.28704658    -0.43760282    -0.02174166
 c      0.02871611    -1.04699314     0.04943866
 c     -1.04790822    -0.25078029    -0.15116488
 c     -0.81195417     1.32777086     1.08698872
 c     -0.48350961     1.00787928    -0.50368490
 c      0.93209088     0.81965426    -0.48932311
 h     -0.09175634    -2.03279594     0.60890413
 h     -1.50900958     2.04382742     1.10813398
 h     -0.73190566     2.10076857    -1.13041448
 h      1.69763866     1.62302149    -0.79525127
 o      2.36635156    -1.05650725     0.44471660
 h      3.20439320    -0.36505799     0.30234060
 c     -2.46829176    -0.32861847    -0.56662320
 h     -2.63332769    -0.55367911    -1.66808127
 h     -2.98106011    -0.96762436     0.16422624
 h     -2.95598908     0.62135349    -0.44027986
 h     -0.09490957     1.08821791     1.84744972
          17

 c      1.29978841    -0.43809908    -0.02253761
 c      0.02789786    -1.05958409     0.05173127
 c     -1.05223048    -0.25994566    -0.15215722
 c     -0.80421879     1.32209718     1.07944814
 c     -0.48133988     1.02087216    -0.50444675
 c      0.93449260     0.82435105    -0.47831889
 h     -0.10080038    -2.04534277     0.66562581
 h     -1.47864878     2.05755601     1.11058298
 h     -0.71653988     2.12749095    -1.16631557
 h      1.66328488     1.60071675    -0.80576048
 o      2.35272766    -1.04803951     0.44113552
 h      3.13704575    -0.35920500     0.29538608
 c     -2.46763139    -0.33473072    -0.55973241
 h     -2.63958254    -0.52633202    -1.67194595
 h     -2.91866417    -0.94723634     0.12067040
 h     -2.93724335     0.64761475    -0.43163104
 h     -0.10505959     1.05669118     1.81546039
          17

 c      1.30970066    -0.43897506    -0.02353876
 c      0.02791782    -1.07576366     0.05690244
 c     -1.05810388    -0.26613390    -0.15444615
 c     -0.79443442     1.31353122     1.06794351
 c     -0.47818532     1.03790408    -0.50499740
 c      0.93938313     0.83039766    -0.46769564
 h     -0.10648070    -2.04605958     0.70795996
 h     -1.47816749     2.09799100     1.12257763
 h     -0.70379845     2.11811082    -1.18778817
 h      1.62456442     1.57638286    -0.81103059
 o      2.34111404    -1.03808188     0.43708053
 h      3.05414835    -0.37477003     0.29414327
 c     -2.46693354    -0.34006645    -0.55421647
 h     -2.64175830    -0.50334562    -1.66357179
 h     -2.87655051    -0.94886858     0.08897233
 h     -2.91775643     0.67506041    -0.42173066
 h     -0.10664185     1.02053396     1.79434387
          17

 c      1.31529984    -0.44004484    -0.02497372
 c      0.02863280    -1.09479395     0.06489109
 c     -1.06464771    -0.26920536    -0.15813421
 c     -0.78398736     1.30356632     1.05249902
 c     -0.47414956     1.05799474    -0.50532230
 c      0.94591455     0.83686981    -0.45723715
 h     -0.10826010    -2.03444270     0.73415840
 h     -1.49313554     2.15005427     1.14372938
 h     -0.69403903     2.07407846    -1.19389108
 h      1.59149627     1.55986350    -0.81425499
 o      2.33113545    -1.02768469     0.43291044
 h      2.97565348    -0.39890306     0.29694735
 c     -2.46557868    -0.34280087    -0.55122246
 h     -2.63996484    -0.48550918    -1.64465605
 h     -2.86640990    -0.98659056     0.08425216
 h     -2.89680532     0.69681057    -0.41049467
 h     -0.09783865     0.97907078     1.78625677
          17

 c      1.31532911    -0.44111192    -0.02705241
 c      0.02975123    -1.11554834     0.07536072
 c     -1.07091901    -0.26922380    -0.16319709
 c     -0.77389401     1.29367975     1.03380776
 c     -0.46927726     1.07993363    -0.50533419
 c      0.95316773     0.84280502    -0.44665054
 h     -0.10616696    -2.01353017     0.74501930
 h     -1.50828692     2.19637341     1.17214419
 h     -0.68816247     2.00031305    -1.18567887
 h      1.57424469     1.56115975    -0.81945029
 o      2.32166967    -1.01865185     0.42914116
 h      2.93258822    -0.40659923     0.29953454
 c     -2.46399201    -0.34287862    -0.54998082
 h     -2.63483486    -0.47362218    -1.62011813
 h     -2.88532011    -1.05494053     0.10138685
 h     -2.87495933     0.70809391    -0.39774465
 h     -0.08220789     0.93415266     1.78756784
          17

 c      1.30902628    -0.44203160    -0.02989735
 c      0.03091452    -1.13657497     0.08766668
 c     -1.07603723    -0.26643477    -0.16948499
 c     -0.76446160     1.28470971     1.01298679
 c     -0.46350092     1.10207963    -0.50466476
 c      0.96062578     0.84777703    -0.43585809
 h     -0.10090273    -1.99004228     0.74437644
 h     -1.51397777     2.22529949     1.20505601
 h     -0.68834718     1.90804114    -1.16861064
 h      1.57736651     1.58402483    -0.82817484
 o      2.31201523    -1.01234354     0.42616634
 h      2.94580399    -0.37935476     0.29878238
 c     -2.46321246    -0.34169451    -0.54847967
 h     -2.62754004    -0.46842884    -1.59740497
 h     -2.92059790    -1.13346206     0.12244329
 h     -2.85390874     0.70703628    -0.38328043
 h     -0.06634971     0.88958675     1.79103670
          17

 c      1.29634166    -0.44275043    -0.03348260
 c      0.03176903    -1.15617268     0.10084685
 c     -1.07927414    -0.26123644    -0.17673881
 c     -0.75563890     1.27700061     0.99120821
 c     -0.45650793     1.12206622    -0.50227748
 c      0.96838529     0.85221772    -0.42520343
 h     -0.09390518    -1.97429264     0.73934281
 h     -1.50561283     2.23092194     1.23951933
 h     -0.69961226     1.81861343    -1.15702151
 h      1.59709273     1.62247180    -0.83724946
 o      2.30350564    -1.00790694     0.42388453
 h      2.99803252    -0.33303321     0.29797483
 c     -2.46400727    -0.34066889    -0.54507987
 h     -2.61951047    -0.47044876    -1.58407662
 h     -2.96064405    -1.20383245     0.13364987
 h     -2.83616983     0.69463611    -0.36687570
 h     -0.05640079     0.84946986     1.78939620
          17

 c      1.27794289    -0.44333999    -0.03761215
 c      0.03199629    -1.17265124     0.11379510
 c     -1.08010638    -0.25414225    -0.18461833
 c     -0.74731733     1.27065871     0.96949563
 c     -0.44768456     1.13719031    -0.49648234
 c      0.97683179     0.85703829    -0.41527571
 h     -0.08697595    -1.97777005     0.73852089
 h     -1.48192244     2.21128292     1.27279511
 h     -0.73041680     1.75922948    -1.17404973
 h      1.62535955     1.66522588    -0.84085215
 o      2.29792483    -1.00375379     0.42201848
 h      3.05858627    -0.29386281     0.30132625
 c     -2.46669540    -0.34083093    -0.53908769
 h     -2.61181635    -0.47955966    -1.58414808
 h     -2.99787119    -1.25514434     0.12874727
 h     -2.82480660     0.67444913    -0.34823500
 h     -0.05618526     0.81693593     1.77747292
          17

 c      1.25505056    -0.44398241    -0.04195351
 c      0.03126317    -1.18490583     0.12572360
 c     -1.07824959    -0.24574628    -0.19273534
 c     -0.73942688     1.26566976     0.94870096
 c     -0.43678010     1.14650288    -0.48681501
 c      0.98627706     0.86306611    -0.40660793
 h     -0.08122830    -2.00684554     0.74687243
 h     -1.44409754     2.16740671     1.30261063
 h     -0.78496681     1.73862776    -1.23004250
 h      1.65480646     1.70195216    -0.83388436
 o      2.29610392    -0.99892579     0.42036409
 h      3.10696103    -0.27650692     0.31016093
 c     -2.47129800    -0.34296789    -0.53070802
 h     -2.60475111    -0.49457504    -1.59570115
 h     -3.02764845    -1.28206630     0.10630405
 h     -2.82305210     0.65182893    -0.32701893
 h     -0.06687353     0.79359414     1.75282431
          17

 c      1.22923239    -0.44488928    -0.04610901
 c      0.02916874    -1.19289429     0.13654764
 c     -1.07368020    -0.23666439    -0.20069779
 c     -0.73191109     1.26188324     0.92950198
 c     -0.42471276     1.15152091    -0.47554171
 c      0.99685074     0.87077499    -0.39953149
 h     -0.07630682    -2.05733693     0.76146205
 h     -1.39592370     2.10355176     1.32762447
 h     -0.85377727     1.73872340    -1.30526320
 h      1.68063297     1.72588119    -0.81339099
 o      2.29804969    -0.99301519     0.41876521
 h      3.13276668    -0.28578859     0.32392473
 c     -2.47766052    -0.34766565    -0.52072488
 h     -2.59805961    -0.51327117    -1.61218415
 h     -3.04721132    -1.28287182     0.06758513
 h     -2.83362981     0.63223553    -0.30306006
 h     -0.08703592     0.77920936     1.71590264
          17

 c      1.20221738    -0.44620187    -0.04969114
 c      0.02530086    -1.19739559     0.14668060
 c     -1.06663512    -0.22745471    -0.20815900
 c     -0.72464866     1.25892666     0.91226023
 c     -0.41281161     1.15396561    -0.46557705
 c      1.00848919     0.88024726    -0.39416257
 h     -0.07102557    -2.11721638     0.77407464
 h     -1.34467752     2.02840444     1.34846377
 h     -0.92233204     1.74067282    -1.37388251
 h      1.70059351     1.73391936    -0.77853904
 o      2.30327879    -0.98594931     0.41709309
 h      3.13215987    -0.32084066     0.34123361
 c     -2.48550759    -0.35510714    -0.51010194
 h     -2.59145632    -0.53290439    -1.62600758
 h     -3.05540592    -1.25899098     0.01585882
 h     -2.85778151     0.61876765    -0.27679873
 h     -0.11253456     0.77131452     1.67025947
          17

 c      1.17574731    -0.44792586    -0.05237594
 c      0.01933839    -1.19938399     0.15655880
 c     -1.05758282    -0.21858566    -0.21483715
 c     -0.71738646     1.25615971     0.89680083
 c     -0.40202303     1.15481866    -0.45897970
 c      1.02091985     0.89118633    -0.39042340
 h     -0.06449217    -2.17368337     0.77690036
 h     -1.30182154     1.95583722     1.36920172
 h     -0.98016350     1.73537154    -1.42052329
 h      1.71484367     1.72637165    -0.73029584
 o      2.31091360    -0.97797758     0.41526169
 h      3.10752431    -0.37586642     0.36017581
 c     -2.49442180    -0.36477978    -0.49975533
 h     -2.58491938    -0.55081155    -1.63138142
 h     -3.05347233    -1.21624617    -0.04318946
 h     -2.89451152     0.61051221    -0.24964837
 h     -0.13646445     0.76488823     1.62262499
          17

 c      1.15146187    -0.44992036    -0.05392791
 c      0.01110886    -1.19965311     0.16640352
 c     -1.04716910    -0.21045148    -0.22050558
 c     -0.70985196     1.25290959     0.88246248
 c     -0.39285891     1.15459954    -0.45699889
 c      1.03362492     0.90290743    -0.38806405
 h     -0.05656291    -2.21724603     0.76527716
 h     -1.28050438     1.90145616     1.39699660
 h     -1.02135545     1.71994794    -1.43867255
 h      1.72619075     1.70707931    -0.67118538
 o      2.31947423    -0.96984619     0.41324781
 h      3.07150603    -0.43763300     0.37829760
 c     -2.50368854    -0.37526423    -0.49057208
 h     -2.57870741    -0.56479315    -1.62543925
 h     -3.04704618    -1.16765862    -0.10040246
 h     -2.94069651     0.60330204    -0.22384011
 h     -0.15021023     0.75301328     1.58175706
          17

 c      1.13079942    -0.45193104    -0.05420566
 c      0.00060945    -1.19872338     0.17620239
 c     -1.03614031    -0.20340013    -0.22497742
 c     -0.70214954     1.24905856     0.86888402
 c     -0.38553907     1.15364972    -0.46036005
 c      1.04581363     0.91434613    -0.38671035
 h     -0.04778182    -2.24243169     0.73770260
 h     -1.28739931     1.87278512     1.43606046
 h     -1.04285149     1.69432633    -1.42666769
 h      1.74043558     1.68356838    -0.60485580
 o      2.32654106    -0.96298533     0.41108057
 h      3.05290527    -0.48262702     0.39295388
 c     -2.51211850    -0.38427885    -0.48346274
 h     -2.57326589    -0.57327992    -1.60835003
 h     -3.04795204    -1.13517809    -0.14317666
 h     -2.99203977     0.59218025    -0.20176455
 h     -0.14693082     0.72991444     1.55464622
          17

 c      1.11489035    -0.45365103    -0.05315953
 c     -0.01198216    -1.19683647     0.18574193
 c     -1.02525117    -0.19773146    -0.22809906
 c     -0.69487608     1.24514498     0.85691975
 c     -0.38008027     1.15222529    -0.46937067
 c      1.05651850     0.92424263    -0.38598809
 h     -0.03920384    -2.24750992     0.69519813
 h     -1.31693307     1.86394675     1.48112167
 h     -1.04352873     1.65992395    -1.38586216
 h      1.76534216     1.66547331    -0.53488394
 o      2.32970633    -0.95877001     0.40876424
 h      3.08231428    -0.48897521     0.40276624
 c     -2.51847121    -0.38961780    -0.47899557
 h     -2.56914632    -0.57543119    -1.58313876
 h     -3.06892802    -1.14073524    -0.16072081
 h     -3.04419514     0.57355394    -0.18529396
 h     -0.12599656     0.69537834     1.54180769
          17

 c      1.10445564    -0.45479400    -0.05082066
 c     -0.02630790    -1.19392486     0.19462975
 c     -1.01518526    -0.19366052    -0.22975275
 c     -0.68859366     1.24164182     0.84824387
 c     -0.37629855     1.15045581    -0.48379707
 c      1.06498980     0.93163488    -0.38569415
 h     -0.03222486    -2.23458897     0.64089080
 h     -1.35695471     1.86341670     1.52121713
 h     -1.02460548     1.61983887    -1.32102445
 h      1.80625311     1.65949752    -0.46305573
 o      2.32938500    -0.95679161     0.40626567
 h      3.14831119    -0.46398375     0.40800159
 c     -2.52270359    -0.39099914    -0.47669796
 h     -2.56699427    -0.57128623    -1.55538343
 h     -3.10877163    -1.18534135    -0.15302240
 h     -3.09354608     0.54611905    -0.17539966
 h     -0.09341157     0.65568097     1.53728451
          17

 c      1.09978891    -0.45516740    -0.04726211
 c     -0.04183846    -1.18955113     0.20232355
 c     -1.00653673    -0.19127270    -0.22986807
 c     -0.68349527     1.23857927     0.84423553
 c     -0.37365672     1.14817342    -0.50254426
 c      1.07119950     0.93634856    -0.38581850
 h     -0.02837384    -2.21027003     0.57975452
 h     -1.39652429     1.86212818     1.54700987
 h     -0.99199920     1.58045732    -1.24309912
 h      1.86058128     1.66423643    -0.38931444
 o      2.32775621    -0.95571377     0.40361003
 h      3.21397911    -0.43015543     0.40876764
 c     -2.52598283    -0.39004355    -0.47526576
 h     -2.56756758    -0.56187981    -1.53234983
 h     -3.15187094    -1.24929595    -0.12924371
 h     -3.13759843     0.51077841    -0.17202380
 h     -0.05768785     0.61977223     1.53354248
          17

 c      1.10082169    -0.45469621    -0.04255992
 c     -0.05791159    -1.18291074     0.20821102
 c     -0.99983663    -0.19049103    -0.22844740
 c     -0.67950484     1.23571885     0.84542694
 c     -0.37088548     1.14461713    -0.52326563
 c      1.07582599     0.93887820    -0.38635799
 h     -0.02900660    -2.18584453     0.51793555
 h     -1.42843289     1.85512753     1.55328960
 h     -0.96104296     1.55446466    -1.17375941
 h      1.91827085     1.67177739    -0.31401303
 o      2.32632407    -0.95469082     0.40085306
 h      3.25467352    -0.40215737     0.40498465
 c     -2.52938176    -0.38855239    -0.47346370
 h     -2.57162447    -0.54896640    -1.52093145
 h     -3.18317537    -1.31241673    -0.09893182
 h     -3.17520111     0.47023547    -0.17408125
 h     -0.02604225     0.59532084     1.52539125
          17

 c      1.10720546    -0.45338971    -0.03678597
 c     -0.07379124    -1.17311758     0.21179358
 c     -0.99557293    -0.19104895    -0.22560061
 c     -0.67645196     1.23277359     0.85155815
 c     -0.36594694     1.13842036    -0.54267951
 c      1.07976001     0.93984982    -0.38718961
 h     -0.03502323    -2.17437826     0.46094038
 h     -1.44882531     1.84055814     1.53846237
 h     -0.95685328     1.56073085    -1.14283920
 h      1.96776820     1.67380972    -0.23927739
 o      2.32575172    -0.95337961     0.39804271
 h      3.26012996    -0.38643923     0.39677952
 c     -2.53335310    -0.38782748    -0.47064515
 h     -2.57963610    -0.53427598    -1.52454508
 h     -3.19427170    -1.36230205    -0.06870200
 h     -3.20667432     0.42861136    -0.17958087
 h     -0.00297970     0.58703221     1.51095910
          17

 c      1.11837966    -0.45129423    -0.03002436
 c     -0.08869646    -1.15988625     0.21291499
 c     -0.99419684    -0.19248373    -0.22156173
 c     -0.67417670     1.22951424     0.86180475
 c     -0.35802004     1.12901320    -0.55901837
 c      1.08376219     0.93967170    -0.38809787
 h     -0.04695070    -2.18318660     0.41131989
 h     -1.45666697     1.81877392     1.50383198
 h     -0.99083827     1.60803965    -1.16123751
 h      2.00044677     1.66519280    -0.16838064
 o      2.32622508    -0.95171604     0.39521920
 h      3.22862230    -0.38483868     0.38450262
 c     -2.53788631    -0.38878881    -0.46685620
 h     -2.59153327    -0.51890840    -1.54102498
 h     -3.18187212    -1.39276719    -0.04270917
 h     -3.23362593     0.39081689    -0.18596013
 h      0.00992330     0.59630682     1.49139711
          17

 c      1.13360496    -0.44846453    -0.02239086
 c     -0.10180175    -1.14404622     0.21179570
 c     -0.99611657    -0.19416641    -0.21666610
 c     -0.67255937     1.22579722     0.87489007
 c     -0.34904161     1.11787201    -0.57332535
 c      1.08838547     0.93847152    -0.38884210
 h     -0.06524987    -2.20798605     0.36845989
 h     -1.45396177     1.79218270     1.45346738
 h     -1.04232510     1.68076600    -1.20690408
 h      2.01163106     1.64425567    -0.10469271
 o      2.32756877    -0.94986545     0.39242659
 h      3.16527865    -0.39544469     0.36864087
 c     -2.54275690    -0.39206536    -0.46262320
 h     -2.60669108    -0.50340491    -1.56372526
 h     -3.14571379    -1.40140650    -0.02350034
 h     -3.25813875     0.36138800    -0.19068768
 h      0.01421279     0.62119661     1.47055026
          17

 c      1.15195154    -0.44496574    -0.01404630
 c     -0.11228254    -1.12719566     0.20882489
 c     -1.00166542    -0.19535797    -0.21130207
 c     -0.67148397     1.22153609     0.88909287
 c     -0.34130097     1.10693942    -0.58690364
 c      1.09392981     0.93616479    -0.38921784
 h     -0.09017154    -2.23654169     0.33082788
 h     -1.44664986     1.76565824     1.39431746
 h     -1.08631156     1.75744638    -1.25531829
 h      2.00028458     1.61214896    -0.05098008
 o      2.32906541    -0.94837112     0.38973469
 h      3.08525844    -0.41021342     0.34954847
 c     -2.54770940    -0.39790781    -0.45859671
 h     -2.62412972    -0.48820251    -1.58478072
 h     -3.08763273    -1.38861380    -0.01237407
 h     -3.28140332     0.34302384    -0.19196306
 h      0.01489226     0.65650587     1.45467970
          17

 c      1.17228315    -0.44087900    -0.00520808
 c     -0.11942473    -1.11095205     0.20437060
 c     -1.01103677    -0.19530506    -0.20584970
 c     -0.67077846     1.21662591     0.90240466
 c     -0.33602454     1.09748912    -0.60017395
 c      1.10037875     0.93251038    -0.38911474
 h     -0.12134497    -2.25654854     0.29764834
 h     -1.44496442     1.74655688     1.33545418
 h     -1.10929308     1.82401218    -1.29323905
 h      1.96884666     1.57249605    -0.00885469
 o      2.32919476    -0.94843037     0.38729790
 h      3.01836983    -0.41060858     0.32660205
 c     -2.55252570    -0.40603246    -0.45532283
 h     -2.64277337    -0.47394920    -1.59779802
 h     -3.01170925    -1.35817888    -0.00907946
 h     -3.30266227     0.33565179    -0.18910110
 h      0.01994659     0.69482746     1.45157713
          17

 c      1.19326203    -0.43629205     0.00383687
 c     -0.12274777    -1.09649422     0.19870567
 c     -1.02419254    -0.19335406    -0.20062296
 c     -0.67023768     1.21089952     0.91307014
 c     -0.33359143     1.09018790    -0.61301228
 c      1.10732335     0.92711997    -0.38859028
 h     -0.15767205    -2.25984069     0.26903255
 h     -1.46002404     1.74224757     1.28490896
 h     -1.10622610     1.87298237    -1.31505156
 h      1.92359426     1.53155180     0.02196782
 o      2.32652153    -0.95145635     0.38539716
 h      2.99559155    -0.37491227     0.29770060
 c     -2.55694230    -0.41545853    -0.45325732
 h     -2.66165400    -0.46157046    -1.59901442
 h     -2.92505767    -1.31945242    -0.01068313
 h     -3.31939403     0.33664830    -0.18235423
 h      0.03707006     0.72975566     1.46786170
          17

 c      1.21343704    -0.43127119     0.01273725
 c     -0.12211000    -1.08442234     0.19198623
 c     -1.04077672    -0.18904809    -0.19583420
 c     -0.66983075     1.20425483     0.92032559
 c     -0.33389948     1.08534435    -0.62510538
 c      1.11392062     0.91946321    -0.38795660
 h     -0.19749410    -2.24302392     0.24558550
 h     -1.49561394     1.75471981     1.24546658
 h     -1.07625399     1.90060003    -1.31874966
 h      1.87486601     1.49834669     0.04453082
 o      2.32209294    -0.95716802     0.38419065
 h      3.01092490    -0.30915974     0.26329681
 c     -2.56054035    -0.42441126    -0.45291881
 h     -2.68003767    -0.45220383    -1.58755124
 h     -2.83795478    -1.28977814    -0.01003048
 h     -3.32855028     0.34191811    -0.17237015
 h      0.06789589     0.75999216     1.50486947
          17

 c      1.23143158    -0.42588074     0.02113155
 c     -0.11773952    -1.07474327     0.18425437
 c     -1.06007783    -0.18216192    -0.19158823
 c     -0.66983503     1.19683549     0.92452722
 c     -0.33656646     1.08303912    -0.63609657
 c      1.11906673     0.90899316    -0.38776247
 h     -0.23886080    -2.20716618     0.22811353
 h     -1.54404560     1.77823691     1.21472884
 h     -1.02082714     1.90543638    -1.30425860
 h      1.83510709     1.48330508     0.06439153
 o      2.31844313    -0.96393773     0.38356556
 h      3.03543191    -0.24157487     0.22833069
 c     -2.56292717    -0.43079446    -0.45480176
 h     -2.69751067    -0.44705105    -1.56553773
 h     -2.76043148    -1.29040359     0.00281396
 h     -3.32786157     0.34715991    -0.15968052
 h      0.10571968     0.78951546     1.55712734
          17

 c      1.24611847    -0.42026628     0.02872539
 c     -0.11016203    -1.06689097     0.17546649
 c     -1.08107417    -0.17267108    -0.18790091
 c     -0.67065082     1.18898930     0.92652256
 c     -0.34099459     1.08311649    -0.64558018
 c      1.12195176     0.89554449    -0.38849307
 h     -0.27990889    -2.15777542     0.21749563
 h     -1.59236247     1.80371169     1.18918046
 h     -0.94365569     1.88863626    -1.27345370
 h      1.81267840     1.49355210     0.08616952
 o      2.31736393    -0.97058175     0.38337805
 h      3.05046417    -0.19328932     0.19776645
 c     -2.56415865    -0.43376689    -0.45864011
 h     -2.71408253    -0.44715801    -1.53834452
 h     -2.69632929    -1.32898273     0.03168144
 h     -3.31662631     0.34899628    -0.14443503
 h      0.13991290     0.82342560     1.61542953
          17

 c      1.25671844    -0.41474138     0.03535130
 c     -0.10004824    -1.05980285     0.16553563
 c     -1.10256427    -0.16069511    -0.18473291
 c     -0.67260802     1.18111610     0.92708510
 c     -0.34630419     1.08500148    -0.65295892
 c      1.12257880     0.87979145    -0.39015527
 h     -0.31941303    -2.10471139     0.21466170
 h     -1.62966912     1.82357313     1.16663123
 h     -0.85211120     1.85620084    -1.23175807
 h      1.80597095     1.52750265     0.10868318
 o      2.31972590    -0.97656382     0.38353996
 h      3.04921097    -0.17425966     0.17477879
 c     -2.56457726    -0.43454504    -0.46297634
 h     -2.73028845    -0.45324858    -1.51418876
 h     -2.64445016    -1.39050199     0.06859177
 h     -3.29597186     0.34572895    -0.12637043
 h      0.16124640     0.86463740     1.67074284
          17

 c      1.26284664    -0.40982639     0.04099328
 c     -0.08805786    -1.05216931     0.15437446
 c     -1.12332488    -0.14643935    -0.18203044
 c     -0.67594232     1.17357169     0.92672605
 c     -0.35117641     1.08730389    -0.65715635
 c      1.12153609     0.86316508    -0.39231135
 h     -0.35722231    -2.06031741     0.22061209
 h     -1.64945887     1.83326453     1.14622963
 h     -0.75941225     1.82383162    -1.19141226
 h      1.80617560     1.57567648     0.12535746
 o      2.32578797    -0.98169041     0.38398965
 h      3.03122672    -0.18759617     0.16105371
 c     -2.56432733    -0.43500989    -0.46606120
 h     -2.74704040    -0.46569548    -1.50166287
 h     -2.60403540    -1.45352596     0.10196714
 h     -3.26872198     0.33747731    -0.10490270
 h      0.16407651     0.91341618     1.71622357
          17

 c      1.26452251    -0.40621939     0.04577145
 c     -0.07480651    -1.04297075     0.14194711
 c     -1.14222236    -0.13014468    -0.17975516
 c     -0.68082846     1.16663259     0.92570372
 c     -0.35399031     1.08763852    -0.65651822
 c      1.11940075     0.84730963    -0.39447631
 h     -0.39362794    -2.03409941     0.23627175
 h     -1.64918364     1.83091675     1.12786719
 h     -0.68317336     1.81943767    -1.17261858
 h      1.80449005     1.62661788     0.12908420
 o      2.33532535    -0.98598274     0.38468531
 h      3.00034781    -0.23145656     0.15692146
 c     -2.56336210    -0.43658189    -0.46684327
 h     -2.76496061    -0.48442962    -1.50519730
 h     -2.57549815    -1.50317034     0.12396614
 h     -3.23897319     0.32583227    -0.07926744
 h      0.14635503     0.96813326     1.74764734
          17

 c      1.26215767    -0.40469793     0.04989710
 c     -0.06100189    -1.03204617     0.12834780
 c     -1.15827306    -0.11208650    -0.17788152
 c     -0.68738494     1.16048121     0.92407989
 c     -0.35394162     1.08432854    -0.65004507
 c      1.11649671     0.83365400    -0.39634452
 h     -0.42737399    -2.02679343     0.26185585
 h     -1.62972314     1.81693467     1.11180331
 h     -0.63236261     1.86372216    -1.18929730
 h      1.79549572     1.67104037     0.11524137
 o      2.34755026    -0.98980861     0.38566607
 h      2.96616065    -0.29717797     0.16051031
 c     -2.56166484    -0.44013502    -0.46525577
 h     -2.78361087    -0.50865333    -1.52192480
 h     -2.55926340    -1.53177640     0.13101500
 h     -3.21131177     0.31309654    -0.04879410
 h      0.10915921     1.02594302     1.76333935
          17

 c      1.25653033    -0.40596364     0.05361004
 c     -0.04753987    -1.02010797     0.11387117
 c     -1.17068404    -0.09261701    -0.17637131
 c     -0.69563670     1.15515852     0.92173433
 c     -0.35173705     1.07887553    -0.63902186
 c      1.11294764     0.82323843    -0.39778895
 h     -0.45465298    -2.03057633     0.29609899
 h     -1.59566928     1.79415981     1.09854446
 h     -0.59904363     1.94150073    -1.23009591
 h      1.77701781     1.70282311     0.08199905
 o      2.36087434    -0.99422146     0.38719349
 h      2.94801368    -0.36445954     0.16571131
 c     -2.55937343    -0.44613746    -0.46189985
 h     -2.80149550    -0.53666480    -1.54346868
 h     -2.55521382    -1.53641657     0.12235005
 h     -3.18965721     0.30110605    -0.01342722
 h      0.05652250     1.08328974     1.76439532
          17

 c      1.24874700    -0.41045480     0.05710554
 c     -0.03539417    -1.00823568     0.09899090
 c     -1.17889735    -0.07217029    -0.17516649
 c     -0.70544492     1.15046872     0.91830665
 c     -0.34831629     1.07416945    -0.62567609
 c      1.10873552     0.81666248    -0.39880537
 h     -0.47065421    -2.03498246     0.33630381
 h     -1.55627250     1.76859815     1.08886066
 h     -0.57304240     2.02243419    -1.27379082
 h      1.74931724     1.71882674     0.02978883
 o      2.37307554    -1.00082975     0.38977283
 h      2.97270415    -0.40430406     0.16221240
 c     -2.55678315    -0.45465733    -0.45752758
 h     -2.81679913    -0.56611015    -1.56056255
 h     -2.56258778    -1.51755294     0.09913558
 h     -3.17615460     0.29008805     0.02566115
 h     -0.00446328     1.13641702     1.75520708
          17

 c      1.24015232    -0.41818953     0.06046487
 c     -0.02545399    -0.99743895     0.08426319
 c     -1.18263424    -0.05124069    -0.17419393
 c     -0.71646673     1.14590693     0.91317153
 c     -0.34417381     1.07228315    -0.61168479
 c      1.10370385     0.81402476    -0.39947482
 h     -0.47162693    -2.03171113     0.37913004
 h     -1.52555350     1.74968265     1.08378316
 h     -0.54958893     2.08628970    -1.30633952
 h      1.71479415     1.71898455    -0.03906714
 o      2.38316600    -1.00992242     0.39350944
 h      3.04590226    -0.40971471     0.14626514
 c     -2.55427228    -0.46526492    -0.45275025
 h     -2.82808031    -0.59446433    -1.56637055
 h     -2.58000131    -1.47946553     0.06456752
 h     -3.17082880     0.27840726     0.06585185
 h     -0.06405851     1.18202881     1.74360054
          17

 c      1.23213626    -0.42873641     0.06362194
 c     -0.01842942    -0.98848715     0.07023207
 c     -1.18192088    -0.03038119    -0.17336663
 c     -0.72832975     1.14084548     0.90565840
 c     -0.33951206     1.07435490    -0.59813469
 c      1.09754680     0.81482956    -0.39994281
 h     -0.45582103    -2.01609646     0.42136065
 h     -1.51801909     1.74744084     1.08407990
 h     -0.52735352     2.12375881    -1.32115146
 h      1.67829050     1.70710026    -0.12055909
 o      2.39232975    -1.01992075     0.39776861
 h      3.13903982    -0.40459764     0.12643157
 c     -2.55217771    -0.47689117    -0.44806672
 h     -2.83459801    -0.61941245    -1.55762307
 h     -2.60559403    -1.43233033     0.02484133
 h     -3.17220255     0.26345996     0.10357147
 h     -0.11213845     1.21794874     1.73893151
          17

 c      1.22592886    -0.44133380     0.06639145
 c     -0.01478267    -0.98185704     0.05736598
 c     -1.17708059    -0.01021707    -0.17258621
 c     -0.74107029     1.13512311     0.89561998
 c     -0.33441174     1.08096701    -0.58581011
 c      1.08981746     0.81794489    -0.40038803
 h     -0.42363833    -1.98703637     0.46041017
 h     -1.53911334     1.76554852     1.08884815
 h     -0.50639356     2.13161047    -1.31574710
 h      1.64746557     1.69175568    -0.20955444
 o      2.40188117    -1.02948883     0.40193601
 h      3.22286449    -0.40965224     0.11139100
 c     -2.55065067    -0.48772539    -0.44401322
 h     -2.83642466    -0.63906215    -1.53473267
 h     -2.63755068    -1.39440922    -0.00992509
 h     -3.17830810     0.24299136     0.13521536
 h     -0.14255553     1.24311779     1.74712169
          17

 c      1.22246982    -0.45507274     0.06852827
 c     -0.01465050    -0.97767863     0.04601392
 c     -1.16868182     0.00855986    -0.17175164
 c     -0.75523797     1.12941697     0.88387850
 c     -0.32891038     1.09235240    -0.57534541
 c      1.08005443     0.82182601    -0.40092681
 h     -0.37760743    -1.94690028     0.49478432
 h     -1.58095075     1.79773828     1.09482691
 h     -0.48736597     2.10998447    -1.28993400
 h      1.63163717     1.68478379    -0.30146563
 o      2.41241668    -1.03807548     0.40569783
 h      3.28108085    -0.43324782     0.10526070
 c     -2.54955864    -0.49564857    -0.44103278
 h     -2.83451291    -0.65209389    -1.50179050
 h     -2.67479682    -1.38774267    -0.02813630
 h     -3.18748435     0.21604445     0.15798137
 h     -0.15616035     1.25677321     1.76629273
          17

 c      1.22233965    -0.46906873     0.06977877
 c     -0.01777265    -0.97566988     0.03636115
 c     -1.15744630     0.02525229    -0.17077223
 c     -0.77141634     1.12481836     0.87193912
 c     -0.32303937     1.10839329    -0.56719467
 c      1.06819295     0.82524260    -0.40149126
 h     -0.32230990    -1.90176833     0.52470908
 h     -1.62981024     1.83312136     1.09796754
 h     -0.47142810     2.06218963    -1.24570409
 h      1.63711899     1.69399831    -0.39431485
 o      2.42401836    -1.04558134     0.40894061
 h      3.30679326    -0.47650526     0.10905959
 c     -2.54861341    -0.49972379    -0.43882621
 h     -2.83071816    -0.65797370    -1.46643849
 h     -2.71583882    -1.42099995    -0.02510440
 h     -3.19879919     0.18332441     0.17039672
 h     -0.15897997     1.25803902     1.78832571
          17

 c      1.22573169    -0.48257489     0.06990961
 c     -0.02349198    -0.97514804     0.02839575
 c     -1.14415118     0.03925665    -0.16958197
 c     -0.78988767     1.12224664     0.86133292
 c     -0.31682758     1.12839696    -0.56141105
 c      1.05500429     0.82802707    -0.40193665
 h     -0.26385271    -1.86114952     0.55267819
 h     -1.67418014     1.86242768     1.09523599
 h     -0.46056888     1.99711865    -1.18898480
 h      1.66203307     1.71535139    -0.48786409
 o      2.43642407    -1.05215331     0.41167745
 h      3.29945845    -0.53648218     0.12181116
 c     -2.54765918    -0.50102104    -0.43612913
 h     -2.82754467    -0.65716505    -1.43863520
 h     -2.75618783    -1.47993013    -0.00713856
 h     -3.21217906     0.14704707     0.17258104
 h     -0.15811936     1.24643839     1.80410044
          17

 c      1.23248080    -0.49500851     0.06871724
 c     -0.03089223    -0.97526980     0.02197303
 c     -1.12956878     0.05014451    -0.16815019
 c     -0.81064857     1.12223172     0.85320039
 c     -0.31023778     1.15061509    -0.55722303
 c      1.04193712     0.83083295    -0.40231669
 h     -0.20835867    -1.83538252     0.58274061
 h     -1.70702401     1.87991355     1.08511946
 h     -0.45848067     1.93469032    -1.13370299
 h      1.69777050     1.73618669    -0.58042198
 o      2.44894263    -1.05818324     0.41406636
 h      3.26602403    -0.60613533     0.14018628
 c     -2.54665912    -0.50133883    -0.43162545
 h     -2.82723116    -0.65088582    -1.42710577
 h     -2.78973458    -1.54273279     0.01584273
 h     -3.22834953     0.11047412     0.16626120
 h     -0.15924526     1.22239903     1.80701154
          17

 c      1.24213757    -0.50592799     0.06603537
 c     -0.03901036    -0.97552381     0.01706735
 c     -1.11444345     0.05769644    -0.16647717
 c     -0.83350693     1.12493123     0.84817289
 c     -0.30306077     1.17200199    -0.55277036
 c      1.03056016     0.83434460    -0.40292518
 h     -0.16009597    -1.83024532     0.61740734
 h     -1.72520853     1.88297788     1.06743987
 h     -0.47157021     1.90871359    -1.10438257
 h      1.73480813     1.74459183    -0.66824728
 o      2.46009822    -1.06444830     0.41652485
 h      3.22656194    -0.67207926     0.15663528
 c     -2.54558150    -0.50209120    -0.42483704
 h     -2.83036132    -0.64025424    -1.43449429
 h     -2.81171450    -1.59361348     0.03643506
 h     -3.24859627     0.07733646     0.15440987
 h     -0.16593890     1.18731553     1.79391089
          17

 c      1.25405000    -0.51500384     0.06174490
 c     -0.04694280    -0.97606904     0.01401800
 c     -1.09948911     0.06187859    -0.16457160
 c     -0.85813202     1.13017350     0.84639103
 c     -0.29518689     1.19022109    -0.54652341
 c      1.02222894     0.83889524    -0.40415134
 h     -0.12113534    -1.84332062     0.65453315
 h     -1.72891532     1.87171876     1.04317703
 h     -0.50547125     1.94374564    -1.11969872
 h      1.76606073     1.73367743    -0.74707753
 o      2.46750172    -1.07209357     0.41979524
 h      3.21661725    -0.71504600     0.15842165
 c     -2.54443892    -0.50416490    -0.41624813
 h     -2.83530274    -0.62575610    -1.45558938
 h     -2.81943866    -1.62409038     0.05037377
 h     -3.27411352     0.05104219     0.14032768
 h     -0.17971953     1.14336424     1.76506815
          17

 c      1.26742107    -0.52199287     0.05577610
 c     -0.05383161    -0.97752216     0.01342992
 c     -1.08537660     0.06281196    -0.16243143
 c     -0.88404221     1.13744784     0.84753299
 c     -0.28741786     1.20659312    -0.53956232
 c      1.01801403     0.84446481    -0.40635793
 h     -0.09252123    -1.86656636     0.68824354
 h     -1.72191410     1.84920253     1.01447051
 h     -0.55536653     2.02085316    -1.16620709
 h      1.78733993     1.70120566    -0.81329291
 o      2.46980760    -1.08164401     0.42433325
 h      3.25684401    -0.72599156     0.13758767
 c     -2.54334239    -0.50799000    -0.40682417
 h     -2.83921101    -0.60765298    -1.48076860
 h     -2.81181791    -1.63060753     0.05555228
 h     -3.30487723     0.03370308     0.12638800
 h     -0.20000809     1.09321032     1.72411930
          17

 c      1.28136638    -0.52672630     0.04811122
 c     -0.05887807    -0.98050094     0.01585951
 c     -1.07269043     0.06080104    -0.16005934
 c     -0.91052589     1.14586394     0.85080737
 c     -0.28112488     1.22372336    -0.53390794
 c      1.01862649     0.85078452    -0.40982502
 h     -0.07503387    -1.89145571     0.71242689
 h     -1.71254042     1.82232780     0.98461173
 h     -0.60946625     2.10519806    -1.21797470
 h      1.79700120     1.64836004    -0.86444637
 o      2.46875054    -1.09223482     0.42956706
 h      3.32101582    -0.71851073     0.10287170
 c     -2.54249932    -0.51355471    -0.39748122
 h     -2.83945504    -0.58658218    -1.50078554
 h     -2.78895232    -1.61302471     0.05136900
 h     -3.33871990     0.02552022     0.11327036
 h     -0.22399636     1.03959541     1.67789673
          17

 c      1.29501709    -0.52912779     0.03880594
 c     -0.06140522    -0.98535852     0.02162526
 c     -1.06189012     0.05633521    -0.15748936
 c     -0.93658664     1.15419621     0.85507331
 c     -0.27734455     1.24298393    -0.53064492
 c      1.02427879     0.85741683    -0.41471368
 h     -0.06914891    -1.91184721     0.72295599
 h     -1.71377525     1.80186284     0.95758778
 h     -0.65835779     2.17500757    -1.25863974
 h      1.79596556     1.57915687    -0.89969641
 o      2.46664014    -1.10284648     0.43466723
 h      3.37496239    -0.70882502     0.06721637
 c     -2.54213920    -0.52039741    -0.38888962
 h     -2.83436289    -0.56372045    -1.50933509
 h     -2.75211917    -1.57473128     0.03873134
 h     -3.37153962     0.02500138     0.10030736
 h     -0.24710430     0.98489699     1.63538879
          17

 c      1.30761343    -0.52923146     0.02800653
 c     -0.06092285    -0.99211478     0.03077482
 c     -1.05329161     0.05001455    -0.15480650
 c     -0.96118256     1.16125909     0.85922467
 c     -0.27654182     1.26458600    -0.52999680
 c      1.03454561     0.86376019    -0.42099993
 h     -0.07483754    -1.92457960     0.71816502
 h     -1.73859146     1.79841482     0.93679033
 h     -0.69658881     2.22060153    -1.28096936
 h      1.78848194     1.50063349    -0.92057165
 o      2.46478934    -1.11290654     0.43909793
 h      3.40056145    -0.70578335     0.03868752
 c     -2.54237447    -0.52754097    -0.38156385
 h     -2.82333687    -0.54063776    -1.50359378
 h     -2.70406431    -1.52437471     0.02072824
 h     -3.39858295     0.02973715     0.08652133
 h     -0.26490157     0.93100720     1.60506158
          17

 c      1.31854665    -0.52718382     0.01595188
 c     -0.05716497    -1.00044677     0.04309681
 c     -1.04705673     0.04245526    -0.15214626
 c     -0.98384264     1.16657362     0.86263915
 c     -0.27869913     1.28812254    -0.53175086
 c      1.04827909     0.86901761    -0.42837226
 h     -0.09148756    -1.92943426     0.69874469
 h     -1.79003912     1.81419882     0.92372107
 h     -0.72128328     2.23849533    -1.28247439
 h      1.78335119     1.42319811    -0.93211823
 o      2.46374121    -1.12213727     0.44255970
 h      3.39168207    -0.71313405     0.02124307
 c     -2.54309050    -0.53337390    -0.37602123
 h     -2.80674874    -0.51908036    -1.48412250
 h     -2.64906317    -1.47827910     0.00359746
 h     -3.41583226     0.03712755     0.07149661
 h     -0.27598435     0.87998585     1.59143398
          17

 c      1.32736294    -0.52324027     0.00297008
 c     -0.05009373    -1.00967507     0.05812563
 c     -1.04319012     0.03422915    -0.14966457
 c     -1.00486494     1.17049646     0.86526094
 c     -0.28345509     1.31288134    -0.53548017
 c      1.06373411     0.87229317    -0.43620712
 h     -0.11796522    -1.92927591     0.66767122
 h     -1.85788570     1.84068072     0.91828953
 h     -0.73118361     2.22848090    -1.26321973
 h      1.79359003     1.35927664    -0.94305038
 o      2.46357656    -1.13041602     0.44489368
 h      3.34918964    -0.73175086     0.01622630
 c     -2.54399644    -0.53588459    -0.37274116
 h     -2.78583683    -0.50074170    -1.45492366
 h     -2.59161940    -1.45844592    -0.00408669
 h     -3.42086898     0.04486795     0.05575525
 h     -0.28323082     0.83501561     1.59384034
          17

 c      1.33375004    -0.51776877    -0.01052308
 c     -0.03986655    -1.01877742     0.07515889
 c     -1.04155549     0.02584917    -0.14748838
 c     -1.02475292     1.17360707     0.86733442
 c     -0.29021117     1.33792692    -0.54057469
 c      1.07921768     0.87302509    -0.44390807
 h     -0.15285099    -1.93012104     0.62995584
 h     -1.92716384     1.86592930     0.91983553
 h     -0.72665639     2.19338303    -1.22566484
 h      1.83027854     1.31800517    -0.96158525
 o      2.46393846    -1.13776771     0.44609771
 h      3.28061034    -0.75975701     0.02209876
 c     -2.54478790    -0.53395048    -0.37166090
 h     -2.76261642    -0.48701504    -1.42365329
 h     -2.53424613    -1.47791788     0.00269140
 h     -3.41330912     0.05140881     0.04079002
 h     -0.29207170     0.80023871     1.60821779
          17

 c      1.33752893    -0.51124042    -0.02403632
 c     -0.02678892    -1.02654416     0.09336666
 c     -1.04191450     0.01776687    -0.14567832
 c     -1.04378730     1.17626788     0.86913399
 c     -0.29814061     1.36195868    -0.54610261
 c      1.09405216     0.87145759    -0.45151271
 h     -0.19476006    -1.93979389     0.59135695
 h     -1.98602784     1.88091942     0.92750269
 h     -0.71088398     2.14118799    -1.17639311
 h      1.89249778     1.29950950    -0.98811073
 o      2.46379168    -1.14448518     0.44648747
 h      3.20409913    -0.79064474     0.03190559
 c     -2.54505348    -0.52857756    -0.37175646
 h     -2.73960036    -0.47883104    -1.40090809
 h     -2.47852935    -1.52645694     0.01971883
 h     -3.39503893     0.05645219     0.02892975
 h     -0.30777361     0.77959854     1.62969135
          17

 c      1.33866584    -0.50418290    -0.03704261
 c     -0.01131378    -1.03199276     0.11203415
 c     -1.04397502     0.01036654    -0.14421363
 c     -1.06201631     1.17860704     0.87083354
 c     -0.30604033     1.38295735    -0.55050789
 c      1.10863329     0.86844968    -0.45969470
 h     -0.24216024    -1.96372212     0.55567812
 h     -2.02753338     1.88074073     0.94025328
 h     -0.69245327     2.08947406    -1.12979835
 h      1.96728450     1.29695877    -1.01506653
 o      2.46122207    -1.15126715     0.44690433
 h      3.15178889    -0.81127367     0.03013650
 c     -2.54410359    -0.52193554    -0.37171496
 h     -2.71904413    -0.47675973    -1.39659485
 h     -2.42775592    -1.58168469     0.03815733
 h     -3.37008604     0.06113823     0.02302012
 h     -0.33381933     0.77584204     1.65414187
          17

 c      1.33731051    -0.49709970    -0.04904514
 c      0.00585866    -1.03482965     0.13075674
 c     -1.04741296     0.00395981    -0.14299768
 c     -1.07935789     1.18062810     0.87247943
 c     -0.31226675     1.39809882    -0.55150959
 c      1.12360268     0.86491464    -0.46916740
 h     -0.29218928    -2.00016889     0.52282305
 h     -2.04886675     1.86378936     0.95688635
 h     -0.68657664     2.06671406    -1.10950074
 h      2.03956300     1.30282451    -1.03392709
 o      2.45463585    -1.15872213     0.44817145
 h      3.15079356    -0.81017136     0.00172617
 c     -2.54117751    -0.51588089    -0.37095489
 h     -2.70203163    -0.48122405    -1.41388104
 h     -2.38604755    -1.62567236     0.05120546
 h     -3.34375217     0.06758977     0.02581810
 h     -0.37148106     0.79008673     1.67876143
          17

 c      1.33383177    -0.49040761    -0.05963525
 c      0.02371739    -1.03545338     0.14935294
 c     -1.05186310    -0.00122372    -0.14187197
 c     -1.09564807     1.18226922     0.87400844
 c     -0.31567171     1.40548759    -0.54750236
 c      1.13932907     0.86153921    -0.48032706
 h     -0.33986075    -2.04062008     0.49028125
 h     -2.05074907     1.83113115     0.97609167
 h     -0.70429389     2.09222734    -1.13221552
 h      2.09839621     1.31173412    -1.03931823
 o      2.44497483    -1.16629950     0.44969154
 h      3.18785079    -0.79486830    -0.04532947
 c     -2.53574779    -0.51154850    -0.36988504
 h     -2.68840391    -0.49236687    -1.44652820
 h     -2.35670581    -1.64863532     0.05548679
 h     -3.32077666     0.07768900     0.03903219
 h     -0.41986666     0.82171661     1.70224704
          17

 c      1.32879506    -0.48442263    -0.06851139
 c      0.04107039    -1.03452191     0.16764588
 c     -1.05690619    -0.00503777    -0.14063411
 c     -1.11060379     1.18338309     0.87525668
 c     -0.31688369     1.40637140    -0.53948064
 c      1.15586403     0.85875824    -0.49323718
 h     -0.37916103    -2.07498461     0.45609156
 h     -2.03777860     1.78654157     0.99653905
 h     -0.73717520     2.15017020    -1.18527645
 h      2.13759150     1.32046565    -1.02914079
 o      2.43430181    -1.17295447     0.45013061
 h      3.23147785    -0.78130004    -0.09080833
 c     -2.52768971    -0.50944183    -0.36937816
 h     -2.67755312    -0.50965497    -1.48305281
 h     -2.34169969    -1.64676311     0.05005084
 h     -3.30317385     0.09149601     0.06227985
 h     -0.47602680     0.86844605     1.72498819
          17

 c      1.32287031    -0.47935823    -0.07547761
 c      0.05675297    -1.03258672     0.18536830
 c     -1.06207225    -0.00739283    -0.13906220
 c     -1.12371165     1.18367821     0.87593119
 c     -0.31724225     1.40322592    -0.52954526
 c      1.17299949     0.85680536    -0.50770921
 h     -0.40482462    -2.09573748     0.42010933
 h     -2.01943196     1.73687224     1.01707862
 h     -0.76937445     2.21163968    -1.24402086
 h      2.15474865     1.32744012    -1.00370873
 o      2.42396138    -1.17805404     0.44860616
 h      3.26122500    -0.77924431    -0.12126920
 c     -2.51730152    -0.50954139    -0.37016721
 h     -2.66902333    -0.53178915    -1.51262134
 h     -2.34168197    -1.62043221     0.03553144
 h     -3.28944239     0.10654623     0.09270878
 h     -0.53522054     0.92665812     1.74910009
          17

 c      1.31673099    -0.47531467    -0.08044189
 c      0.06977137    -1.02997199     0.20218522
 c     -1.06686190    -0.00823568    -0.13693831
 c     -1.13416660     1.18271535     0.87563373
 c     -0.31762104     1.39773335    -0.51917812
 c      1.19027884     0.85573112    -0.52335169
 h     -0.41334265    -2.09906545     0.38370394
 h     -2.00990875     1.69145097     1.03700746
 h     -0.79097246     2.25790548    -1.29180127
 h      2.15087193     1.33257972    -0.96525199
 o      2.41457250    -1.18136603     0.44473864
 h      3.26805720    -0.79243255    -0.13094052
 c     -2.50518030    -0.51137295    -0.37264596
 h     -2.66259262    -0.55696203    -1.52800875
 h     -2.35596967    -1.57415388     0.01402736
 h     -3.27592375     0.11879945     0.12573694
 h     -0.59179410     0.99216841     1.77773964
          17

 c      1.31098385    -0.47227320    -0.08341240
 c      0.07938253    -1.02676444     0.21773659
 c     -1.07077754    -0.00756467    -0.13407029
 c     -1.14116701     1.18013794     0.87407598
 c     -0.31840048     1.39076109    -0.50918789
 c      1.20694247     0.85536261    -0.53957507
 h     -0.40325406    -2.08467263     0.34913306
 h     -2.02298113     1.65848226     1.05574810
 h     -0.79790510     2.28033434    -1.32051591
 h      2.13097534     1.33768952    -0.91786772
 o      2.40632908    -1.18289739     0.43846466
 h      3.24971928    -0.82111063    -0.11876465
 c     -2.49204305    -0.51399441    -0.37698851
 h     -2.65819004    -0.58315584    -1.52608754
 h     -2.38243487    -1.51814760    -0.01033755
 h     -3.25896169     0.12438388     0.15638696
 h     -0.64092146     1.06127224     1.81311598
          17

 c      1.30612944    -0.47010460    -0.08448672
 c      0.08515821    -1.02278612     0.23166097
 c     -1.07336258    -0.00547213    -0.13031367
 c     -1.14460942     1.17609762     0.87145404
 c     -0.31967957     1.38274838    -0.50003449
 c      1.22184941     0.85524004    -0.55560377
 h     -0.37532570    -2.05577960     0.31908923
 h     -2.06211873     1.63965804     1.07139049
 h     -0.78922123     2.27569904    -1.32681453
 h      2.10507429     1.34715525    -0.86739915
 o      2.39907072    -1.18284219     0.42998609
 h      3.20958129    -0.86283949    -0.08758917
 c     -2.47856510    -0.51593610    -0.38332014
 h     -2.65589144    -0.60835905    -1.50765858
 h     -2.41773719    -1.47000782    -0.03072280
 h     -3.23634988     0.12091222     0.18040247
 h     -0.68033975     1.13131610     1.85394251
          17

 c      1.30254428    -0.46860100    -0.08383065
 c      0.08704988    -1.01751644     0.24361185
 c     -1.07424672    -0.00218051    -0.12558357
 c     -1.14532575     1.17132952     0.86857331
 c     -0.32139288     1.37392073    -0.49201116
 c      1.23357609     0.85464956    -0.57059183
 h     -0.33285489    -2.01975034     0.29636527
 h     -2.11750154     1.62981812     1.08010193
 h     -0.76559934     2.24360826    -1.30993228
 h      2.08711274     1.36776958    -0.82019473
 o      2.39208296    -1.18163110     0.41988042
 h      3.15967028    -0.91165123    -0.04592568
 c     -2.46519438    -0.51555850    -0.39166459
 h     -2.65603793    -0.63077918    -1.47750541
 h     -2.45864641    -1.45066081    -0.03887404
 h     -3.20786997     0.10808817     0.19490659
 h     -0.71051740     1.20021342     1.89478713
          17

 c      1.30048217    -0.46751493    -0.08165711
 c      0.08539798    -1.01003943     0.25328673
 c     -1.07317743     0.00195812    -0.11985460
 c     -1.14449112     1.16676366     0.86649124
 c     -0.32334192     1.36432735    -0.48525454
 c      1.24101216     0.85296021    -0.58388920
 h     -0.28162656    -1.98857424     0.28346420
 h     -2.17427764     1.62217125     1.07795079
 h     -0.72907950     2.18605708    -1.27135733
 h      2.08806443     1.40519471    -0.78020868
 o      2.38374501    -1.17999322     0.40927174
 h      3.12612604    -0.95706083    -0.01062104
 c     -2.45201514    -0.51231732    -0.40150073
 h     -2.65941543    -0.64917884    -1.44446080
 h     -2.50333777    -1.46909517    -0.03075612
 h     -3.17537382     0.08785383     0.19880566
 h     -0.73327235     1.26568060     1.92832638
          17

 c      1.30008079    -0.46658033    -0.07821712
 c      0.08077316    -0.99926559     0.26047264
 c     -1.07002548     0.00650772    -0.11315293
 c     -1.14307962     1.16319792     0.86608845
 c     -0.32514970     1.35371748    -0.47959424
 c      1.24413169     0.85017164    -0.59522186
 h     -0.22825167    -1.97636260     0.28216903
 h     -2.22026430     1.61197073     1.06262909
 h     -0.68377188     2.10891614    -1.21631501
 h      2.10688039     1.45797046    -0.74725507
 o      2.37210069    -1.17865894     0.39941352
 h      3.14027923    -0.98897012    -0.00006309
 c     -2.43890489    -0.50752190    -0.41154830
 h     -2.66725774    -0.66328008    -1.42009476
 h     -2.54972037    -1.51289542    -0.01065307
 h     -3.14265871     0.06414031     0.19309089
 h     -0.75037401     1.32516530     1.94827541
          17

 c      1.30134738    -0.46548512    -0.07381286
 c      0.07364159    -0.98466171     0.26508339
 c     -1.06478154     0.01101231    -0.10555256
 c     -1.14173807     1.16121111     0.86787209
 c     -0.32613589     1.34122837    -0.47420897
 c      1.24386879     0.84696685    -0.60452739
 h     -0.17669881    -1.99107015     0.29335159
 h     -2.24796058     1.59696470     1.03368597
 h     -0.63751195     2.02566640    -1.15757606
 h      2.13192003     1.51704031    -0.71925408
 o      2.35743115    -1.17768274     0.39031570
 h      3.19853065    -1.00883137    -0.01214348
 c     -2.42575674    -0.50320121    -0.42050147
 h     -2.68058121    -0.67362897    -1.41430173
 h     -2.59386973    -1.56141506     0.01327610
 h     -3.11501040     0.04216260     0.18082869
 h     -0.76292042     1.37623462     1.95100010
          17

 c      1.30412614    -0.46384927    -0.06879996
 c      0.06423041    -0.96694292     0.26718183
 c     -1.05755558     0.01505026    -0.09717428
 c     -1.14083699     1.16117267     0.87194234
 c     -0.32522869     1.32509835    -0.46728074
 c      1.24130907     0.84419741    -0.61173004
 h     -0.12686790    -2.02667766     0.31698465
 h     -2.25396537     1.57677111     0.99210371
 h     -0.60301880     1.96089983    -1.11945825
 h      2.15047055     1.57164800    -0.69491724
 o      2.34210475    -1.17679955     0.38108685
 h      3.26533279    -1.02411706    -0.02975920
 c     -2.41257411    -0.50097598    -0.42788737
 h     -2.69877450    -0.68051869    -1.42944588
 h     -2.63139852    -1.59920671     0.03431384
 h     -3.09802275     0.02720760     0.16625326
 h     -0.77122312     1.41701277     1.93600284
          17

 c      1.30808649    -0.46125790    -0.06355815
 c      0.05280754    -0.94775210     0.26700623
 c     -1.04858277     0.01824819    -0.08817711
 c     -1.14051496     1.16324450     0.87800774
 c     -0.32144651     1.30364428    -0.45689854
 c      1.23723884     0.84248651    -0.61669371
 h     -0.07761179    -2.06716770     0.35194979
 h     -2.23840779     1.55241817     0.93989953
 h     -0.59218655     1.93910083    -1.12735236
 h      2.15408640     1.61372930    -0.67410290
 o      2.32808661    -1.17601064     0.37119066
 h      3.31258339    -1.03864739    -0.04118870
 c     -2.39960448    -0.50181467    -0.43409136
 h     -2.71880514    -0.68318162    -1.45910656
 h     -2.65882678    -1.61799912     0.04833627
 h     -3.09537626     0.02285342     0.15260715
 h     -0.77479909     1.44658110     1.90613713
          17

 c      1.31274222    -0.45732099    -0.05845200
 c      0.03993806    -0.92880596     0.26496599
 c     -1.03824113     0.02025913    -0.07873742
 c     -1.14066957     1.16734452     0.88540665
 c     -0.31495107     1.27779053    -0.44369508
 c      1.23212470     0.84214741    -0.61925804
 h     -0.02945678    -2.09669870     0.39604159
 h     -2.20518040     1.52627417     0.87982274
 h     -0.60340031     1.95525133    -1.17690473
 h      2.13880250     1.63875583    -0.65721894
 o      2.31644596    -1.17552681     0.36053410
 h      3.32699697    -1.05305010    -0.04190432
 c     -2.38742111    -0.50604276    -0.43971956
 h     -2.73619581    -0.68033845    -1.49292550
 h     -2.67383131    -1.61447468     0.05316245
 h     -3.10659711     0.02942611     0.13997882
 h     -0.77229778     1.46537925     1.86790007
          17

 c      1.31749796    -0.45172472    -0.05379756
 c      0.02649104    -0.91146130     0.26158947
 c     -1.02707148     0.02077518    -0.06903915
 c     -1.14089693     1.17310697     0.89314715
 c     -0.30670256     1.25039880    -0.43032179
 c      1.22618542     0.84323676    -0.61928290
 h      0.01542173    -2.10478263     0.44644539
 h     -2.16269937     1.50215822     0.81491586
 h     -0.62542234     1.98268567    -1.24006260
 h      2.10413398     1.64532610    -0.64479493
 o      2.30765602    -1.17562171     0.34924298
 h      3.30483570    -1.06666967    -0.03129909
 c     -2.37679916    -0.51340719    -0.44512412
 h     -2.74665576    -0.67115421    -1.52179583
 h     -2.67515141    -1.58864566     0.04800171
 h     -3.12697510     0.04413660     0.12536931
 h     -0.76147365     1.47548625     1.83122217
          17

 c      1.32172197    -0.44427541    -0.04983695
 c      0.01354010    -0.89669736     0.25746535
 c     -1.01577792     0.01958407    -0.05928086
 c     -1.14046979     1.17993948     0.90012680
 c     -0.29747596     1.22385215    -0.41891957
 c      1.21941405     0.84558613    -0.61667975
 h      0.05416283    -2.08649160     0.50028164
 h     -2.12356786     1.48506601     0.74773917
 h     -0.64909921     2.00100156    -1.29444275
 h      2.05274628     1.63508986    -0.63733169
 o      2.30169862    -1.17655655     0.33756409
 h      3.24970333    -1.07828536    -0.01136478
 c     -2.36843241    -0.52319571    -0.45041157
 h     -2.74704892    -0.65565407    -1.53999873
 h     -2.66273025    -1.54375077     0.03349718
 h     -3.14987014     0.06279474     0.10488516
 h     -0.73978661     1.48018288     1.80724526
          17

 c      1.32484070    -0.43494482    -0.04672085
 c      0.00224616    -0.88518978     0.25319780
 c     -1.00519227     0.01661377    -0.04968002
 c     -1.13854936     1.18728636     0.90559951
 c     -0.28771982     1.19962687    -0.41063191
 c      1.21153566     0.84875090    -0.61142259
 h      0.08393632    -2.04143002     0.55500715
 h     -2.10019134     1.47972417     0.67993347
 h     -0.66934223     2.00050152    -1.32886355
 h      1.99107683     1.61349657    -0.63528743
 o      2.29783001    -1.17855702     0.32591058
 h      3.17574484    -1.08597721     0.01240018
 c     -2.36266284    -0.53426701    -0.45567045
 h     -2.73566227    -0.63470627    -1.54534570
 h     -2.63830472    -1.48769373     0.01250304
 h     -3.16921627     0.08147638     0.07577421
 h     -0.70629432     1.48225396     1.80324829
          17

 c      1.32642245    -0.42390544    -0.04450262
 c     -0.00627170    -0.87730597     0.24935607
 c     -0.99619142     0.01195506    -0.04046452
 c     -1.13466233     1.19496602     0.90946149
 c     -0.27773777     1.17862412    -0.40599136
 c      1.20194132     0.85192494    -0.60354575
 h      0.10239937    -1.97330260     0.60884253
 h     -2.09689748     1.48826807     0.61360996
 h     -0.68347506     1.97775791    -1.33885882
 h      1.93022062     1.59090182    -0.63916080
 o      2.29411156    -1.18184499     0.31500142
 h      3.11481468    -1.08633773     0.02875510
 c     -2.35932388    -0.54493561    -0.46118132
 h     -2.71219014    -0.60989191    -1.53892137
 h     -2.60626781    -1.43546381    -0.00853567
 h     -3.18081235     0.09726549     0.03718942
 h     -0.66378697     1.48224018     1.81814963
          17

 c      1.32621752    -0.41153598    -0.04315171
 c     -0.01108785    -0.87298738     0.24638916
 c     -0.98957940     0.00587226    -0.03184486
 c     -1.12894721     1.20319503     0.91198592
 c     -0.26784579     1.16138596    -0.40520000
 c      1.18981539     0.85405623    -0.59313976
 h      0.10817158    -1.89043469     0.66152761
 h     -2.10715791     1.50938326     0.55329418
 h     -0.69005156     1.93258563    -1.32341872
 h      1.88443661     1.58142246    -0.64968666
 o      2.28795158    -1.18665021     0.30568120
 h      3.10816901    -1.07460947     0.02391821
 c     -2.35776969    -0.55304157    -0.46743592
 h     -2.67765357    -0.58334437    -1.52505445
 h     -2.57344099    -1.40873721    -0.01942381
 h     -3.18262644     0.10838037    -0.00988119
 h     -0.61845971     1.47875397     1.84381548
          17

 c      1.32415211    -0.39840581    -0.04257418
 c     -0.01162979    -0.87159470     0.24449549
 c     -0.98595443    -0.00121301    -0.02397994
 c     -1.12185510     1.21228417     0.91343347
 c     -0.25846166     1.14813759    -0.40820149
 c      1.17477424     0.85451603    -0.58038382
 h      0.10138351    -1.80645737     0.71554941
 h     -2.11967872     1.53985598     0.50515206
 h     -0.68857269     1.86719321    -1.28407548
 h      1.86363752     1.59535536    -0.66769564
 o      2.27933061    -1.19291937     0.29788204
 h      3.15601325    -1.05012894    -0.00141321
 c     -2.35723235    -0.55697494    -0.47462689
 h     -2.63418892    -0.55749696    -1.51133762
 h     -2.54536743    -1.42406739    -0.01207096
 h     -3.17482151     0.11427242    -0.06290217
 h     -0.57724244     1.47022368     1.87036605
          17

 c      1.32033200    -0.38529686    -0.04259719
 c     -0.00775497    -0.87199278     0.24354360
 c     -0.98561106    -0.00877714    -0.01695199
 c     -1.11378974     1.22238176     0.91392488
 c     -0.25008687     1.13870110    -0.41458031
 c      1.15759533     0.85391655    -0.56565620
 h      0.08375939    -1.73836499     0.77679263
 h     -2.12491940     1.57636891     0.47460679
 h     -0.68015547     1.78710294    -1.22608037
 h      1.86490806     1.62965971    -0.69288367
 o      2.27081362    -1.20017252     0.29067006
 h      3.21738251    -1.01870325    -0.03277848
 c     -2.35721761    -0.55715606    -0.48192774
 h     -2.58440361    -0.53474011    -1.50756270
 h     -2.52231410    -1.47579037     0.01010218
 h     -3.15988320     0.11592629    -0.11810683
 h     -0.54557279     1.45602760     1.89000446
          17

 c      1.31505206    -0.37320144    -0.04294815
 c      0.00032658    -0.87322399     0.24333073
 c     -0.98852016    -0.01628239    -0.01075838
 c     -1.10499821     1.23341341     0.91345977
 c     -0.24310716     1.13228552    -0.42326342
 c      1.13993154     0.85383861    -0.54959341
 h      0.05750106    -1.69826762     0.85123763
 h     -2.11724962     1.61626516     0.46498982
 h     -0.66966801     1.70382789    -1.16196703
 h      1.87588022     1.67077506    -0.72277460
 o      2.26434239    -1.20784806     0.28329859
 h      3.26063629    -0.98657755    -0.05904095
 c     -2.35736405    -0.55555274    -0.48801966
 h     -2.53016743    -0.51716827    -1.52179934
 h     -2.50199867    -1.54192897     0.03494700
 h     -3.14264920     0.11605898    -0.17100774
 h     -0.52662271     1.43664044     1.89814659
          17

 c      1.30876743    -0.36319481    -0.04328857
 c      0.01213407    -0.87530094     0.24419445
 c     -0.99436560    -0.02327139    -0.00531519
 c     -1.09559822     1.24512839     0.91194552
 c     -0.23743423     1.12728756    -0.43215576
 c      1.12345908     0.85586369    -0.53296215
 h      0.02429949    -1.68434428     0.93748439
 h     -2.09467925     1.65766972     0.47735541
 h     -0.66907068     1.63760587    -1.11586070
 h      1.88445713     1.70514623    -0.75360467
 o      2.26071749    -1.21545518     0.27536914
 h      3.27179714    -0.95802801    -0.07500540
 c     -2.35723756    -0.55410241    -0.49232536
 h     -2.47186795    -0.50655243    -1.55479666
 h     -2.48334923    -1.60223448     0.05159435
 h     -3.12952740     0.11860049    -0.21735876
 h     -0.52128042     1.41335880     1.89334118
          17

 c      1.30203712    -0.35624084    -0.04328750
 c      0.02682922    -0.87894968     0.24712647
 c     -1.00258828    -0.02944859    -0.00046288
 c     -1.08561756     1.25715805     0.90921943
 c     -0.23265644     1.12193153    -0.43880755
 c      1.10947830     0.86104896    -0.51648232
 h     -0.01361535    -1.68444830     1.02525965
 h     -2.05837173     1.69955362     0.51062530
 h     -0.69444347     1.61022954    -1.11567541
 h      1.88308394     1.72425131    -0.78171163
 o      2.26008243    -1.22258188     0.26668826
 h      3.24731206    -0.93573125    -0.07894547
 c     -2.35641954    -0.55404191    -0.49530245
 h     -2.40941710    -0.50429364    -1.59863668
 h     -2.46666806    -1.64438690     0.05396677
 h     -3.12619440     0.12689488    -0.25450042
 h     -0.52820307     1.38797737     1.87715204
          17

 c      1.29545088    -0.35302758    -0.04269127
 c      0.04319251    -0.88477286     0.25319607
 c     -1.01244057    -0.03469796     0.00401613
 c     -1.07500883     1.26904199     0.90506986
 c     -0.22961500     1.11620149    -0.44299017
 c      1.09891778     0.86983253    -0.50071519
 h     -0.05267383    -1.68666107     1.10233218
 h     -2.01263895     1.74203303     0.56170217
 h     -0.74633797     1.62239800    -1.16284891
 h      1.86850245     1.72451814    -0.80421985
 o      2.26216321    -1.22891818     0.25720840
 h      3.19068026    -0.92089813    -0.07146563
 c     -2.35469880    -0.55586242    -0.49787027
 h     -2.34381293    -0.51114248    -1.64155183
 h     -2.45279542    -1.66245559     0.03977423
 h     -3.13456516     0.14122509    -0.28227537
 h     -0.54376287     1.36246739     1.85427730
          17

 c      1.28954685    -0.35386426    -0.04136282
 c      0.05979784    -0.89291686     0.26312212
 c     -1.02307411    -0.03900372     0.00835019
 c     -1.06363800     1.28023549     0.89924130
 c     -0.23061841     1.11169525    -0.44676698
 c      1.09233931     0.88205450    -0.48600603
 h     -0.08874887    -1.68387785     1.15981790
 h     -1.96498148     1.78683882     0.62574696
 h     -0.80598448     1.65495719    -1.23142783
 h      1.84088669     1.70635768    -0.81933032
 o      2.26616617    -1.23434993     0.24707750
 h      3.11437852    -0.91210000    -0.05617650
 c     -2.35216844    -0.55943491    -0.50087114
 h     -2.27743371    -0.52700032    -1.67329458
 h     -2.44267577    -1.65490900     0.00920406
 h     -3.15172758     0.15795645    -0.30263282
 h     -0.56220023     1.33856140     1.83232850
          17

 c      1.28473720    -0.35865052    -0.03928483
 c      0.07523230    -0.90315451     0.27721461
 c     -1.03365217    -0.04236103     0.01273404
 c     -1.05131703     1.29017525     0.89148430
 c     -0.23751023     1.10969238    -0.45196105
 c      1.08976664     0.89697816    -0.47244694
 h     -0.11809241    -1.67329362     1.19308005
 h     -1.92464659     1.83714812     0.69722229
 h     -0.85600380     1.69100921    -1.29792695
 h      1.80384886     1.67405466    -0.82675653
 o      2.27043450    -1.23916957     0.23677149
 h      3.04547026    -0.90212197    -0.04172164
 c     -2.34911011    -0.56420191    -0.50493656
 h     -2.21337060    -0.55099977    -1.68741568
 h     -2.43727958    -1.62415815    -0.03553415
 h     -3.17191750     0.17135457    -0.31834403
 h     -0.57671959     1.31723469     1.82000709
          17

 c      1.28126825    -0.36691556    -0.03653926
 c      0.08825815    -0.91501151     0.29543311
 c     -1.04344640    -0.04475776     0.01731276
 c     -1.03799141     1.29850930     0.88175829
 c     -0.25090794     1.11068415    -0.45947521
 c      1.09046230     0.91327910    -0.45983218
 h     -0.13783804    -1.65514888     1.20112507
 h     -1.89816486     1.89533290     0.77173255
 h     -0.88751204     1.72139290    -1.34961866
 h      1.76531672     1.63657046    -0.82857871
 o      2.27269231    -1.24415666     0.22702526
 h      3.02172526    -0.87695922    -0.04055229
 c     -2.34579074    -0.56927217    -0.51057678
 h     -2.15471120    -0.58169448    -1.68142610
 h     -2.43771612    -1.57778865    -0.08983504
 h     -3.18933504     0.17616598    -0.33198161
 h     -0.58190484     1.29841299     1.82291982
          17

 c      1.27922169    -0.37791271    -0.03327409
 c      0.09792690    -0.92779900     0.31739135
 c     -1.05189361    -0.04620582     0.02218303
 c     -1.02397801     1.30537704     0.87052752
 c     -0.27041166     1.11466434    -0.46964413
 c      1.09288489     0.92911624    -0.44764166
 h     -0.14638279    -1.63233401     1.18650338
 h     -1.88458678     1.95948869     0.84677569
 h     -0.89742837     1.74173303    -1.38067098
 h      1.73781242     1.60763002    -0.83001022
 o      2.27244123    -1.24960777     0.21799437
 h      3.05335779    -0.83159032    -0.05546558
 c     -2.34232461    -0.57333790    -0.51827681
 h     -2.10401714    -0.61721344    -1.65655438
 h     -2.44549249    -1.53077609    -0.14600133
 h     -3.19985224     0.16915086    -0.34555917
 h     -0.57591569     1.28137529     1.83952451
          17

 c      1.27853615    -0.39076736    -0.02965325
 c      0.10368993    -0.94054664     0.34226266
 c     -1.05862067    -0.04677494     0.02740531
 c     -1.00991296     1.31138251     0.85883108
 c     -0.29496360     1.12137698    -0.48251139
 c      1.09517712     0.94262679    -0.43524152
 h     -0.14400183    -1.61106107     1.15629208
 h     -1.87647367     2.02303341     0.92032197
 h     -0.88587400     1.75010695    -1.38891446
 h      1.73418877     1.60095335    -0.83763299
 o      2.27178393    -1.25464009     0.20898011
 h      3.10935643    -0.78102624    -0.07525341
 c     -2.33862991    -0.57475331    -0.52840891
 h     -2.06283517    -0.65541995    -1.61788839
 h     -2.46272098    -1.50469732    -0.19401232
 h     -3.20164038     0.14961971    -0.36054484
 h     -0.56022708     1.26553079     1.86170758
          17

 c      1.27900263    -0.40463494    -0.02580084
 c      0.10550467    -0.95189539     0.36864734
 c     -1.06344470    -0.04659850     0.03302377
 c     -0.99645283     1.31726617     0.84797741
 c     -0.32312891     1.13040494    -0.49788446
 c      1.09620143     0.95288592    -0.42243506
 h     -0.13363416    -1.60209114     1.12347877
 h     -1.86539118     2.07802212     0.98950133
 h     -0.85529413     1.74640440    -1.37495994
 h      1.75768607     1.61992745    -0.85327507
 o      2.27274369    -1.25835740     0.19937534
 h      3.15949328    -0.74129778    -0.08990847
 c     -2.33452811    -0.57251035    -0.54077993
 h     -2.03112842    -0.69425436    -1.57475049
 h     -2.49117171    -1.51584776    -0.22641615
 h     -3.19544903     0.11962607    -0.37793064
 h     -0.53756065     1.25078203     1.87938299
          17

 c      1.28026639    -0.41878521    -0.02177388
 c      0.10378690    -0.96019576     0.39472738
 c     -1.06635369    -0.04584093     0.03907505
 c     -0.98407214     1.32362111     0.83913699
 c     -0.35322935     1.14111191    -0.51519697
 c      1.09597921     0.96020266    -0.40973633
 h     -0.12052452    -1.61973110     1.10503186
 h     -1.84561857     2.11828297     1.05097775
 h     -0.81094459     1.73318900    -1.34341742
 h      1.79852799     1.65471239    -0.87085710
 o      2.27637666    -1.26036636     0.18893516
 h      3.18836368    -0.72078540    -0.09506997
 c     -2.32998247    -0.56755110    -0.55424490
 h     -2.00693722    -0.73241604    -1.53999160
 h     -2.52956990    -1.55903938    -0.24363086
 h     -3.18488307     0.08396041    -0.39821101
 h     -0.51025662     1.23740295     1.88443075
          17

 c      1.28188794    -0.43259307    -0.01757790
 c      0.09903421    -0.96427999     0.41919119
 c     -1.06748517    -0.04465029     0.04556819
 c     -0.97302728     1.33080577     0.83310029
 c     -0.38334286     1.15244321    -0.53319001
 c      1.09502022     0.96532870    -0.39791843
 h     -0.10858314    -1.67320359     1.11117146
 h     -1.81480010     2.14040826     1.10179760
 h     -0.76220852     1.71814749    -1.30620113
 h      1.84271861     1.69163139    -0.88162459
 o      2.28308597    -1.26062885     0.17763702
 h      3.19041040    -0.72226549    -0.08985529
 c     -2.32509492    -0.56219171    -0.56727476
 h     -1.98718763    -0.76983072    -1.52598913
 h     -2.57302133    -1.61345387    -0.25113556
 h     -3.17620655     0.04945091    -0.42132649
 h     -0.47968904     1.22580353     1.87217455
          17

 c      1.28341977    -0.44551578    -0.01319318
 c      0.09146668    -0.96445332     0.44214899
 c     -1.06711163    -0.04312109     0.05245167
 c     -0.96338701     1.33895502     0.83019366
 c     -0.41136591     1.16273090    -0.54965228
 c      1.09371824     0.96881733    -0.38757165
 h     -0.09681851    -1.75546194     1.13503400
 h     -1.77346790     2.14364607     1.13992838
 h     -0.72262740     1.71655302    -1.28542275
 h      1.87949362     1.72054287    -0.87922765
 o      2.29283325    -1.25933241     0.16558927
 h      3.16642978    -0.74471940    -0.07542459
 c     -2.31982019    -0.55859017    -0.57896016
 h     -1.97003235    -0.80667938    -1.53788333
 h     -2.61580830    -1.65998776    -0.25394807
 h     -3.17655719     0.02304250    -0.44687643
 h     -0.44614725     1.21633452     1.84149496
          17

 c      1.28444550    -0.45711143    -0.00858021
 c      0.08125924    -0.96213037     0.46448689
 c     -1.06561604    -0.04129733     0.05960416
 c     -0.95506358     1.34798974     0.83026898
 c     -0.43558491     1.17025347    -0.56225161
 c      1.09224776     0.97091770    -0.37901446
 h     -0.08221129    -1.84761954     1.16078206
 h     -1.72475842     2.12988318     1.16467227
 h     -0.70341397     1.74495993    -1.30402401
 h      1.90256488     1.73583676    -0.86060501
 o      2.30505397    -1.25691194     0.15302928
 h      3.12463756    -0.78269598    -0.05499013
 c     -2.31400193    -0.55813472    -0.58934542
 h     -1.95643682    -0.84166217    -1.57053740
 h     -2.65337215    -1.68734612    -0.25506814
 h     -3.19003434     0.00890918    -0.47472916
 h     -0.40872851     1.20910706     1.79469659
          17

 c      1.28460453    -0.46706634    -0.00367532
 c      0.06886112    -0.95874345     0.48682370
 c     -1.06345064    -0.03921864     0.06686289
 c     -0.94781193     1.35758511     0.83272820
 c     -0.45548973     1.17489009    -0.57074290
 c      1.09062756     0.97165072    -0.37234636
 h     -0.06353698    -1.93166343     1.17619983
 h     -1.67468733     2.10414509     1.17722145
 h     -0.70366470     1.80198915    -1.36060827
 h      1.90915056     1.73532458    -0.82521838
 o      2.31829886    -1.25422247     0.14038000
 h      3.08602341    -0.82333213    -0.03474703
 c     -2.30776373    -0.56141677    -0.59899280
 h     -1.94890908    -0.87195135    -1.61293305
 h     -2.68256633    -1.69046297    -0.25602285
 h     -3.21425163     0.00659238    -0.50540033
 h     -0.36519177     1.20383424     1.73727322
          17

 c      1.28363434    -0.47518139     0.00159826
 c      0.05497800    -0.95528595     0.50928082
 c     -1.06108862    -0.03694521     0.07405025
 c     -0.94117896     1.36710899     0.83658655
 c     -0.47135528     1.17810986    -0.57685225
 c      1.08872821     0.97086818    -0.36750055
 h     -0.04163619    -1.99559988     1.17550510
 h     -1.63256224     2.07523115     1.18130550
 h     -0.71495115     1.86837213    -1.43124874
 h      1.89932660     1.71950846    -0.77443656
 o      2.33014457    -1.25256026     0.12820883
 h      3.08556434    -0.84608898    -0.02318305
 c     -2.30164028    -0.56837923    -0.60847971
 h     -1.94935363    -0.89462494    -1.65423374
 h     -2.70143348    -1.66837304    -0.25743491
 h     -3.24131059     0.01213752    -0.53959692
 h     -0.31220745     1.19988787     1.67683619
          17

 c      1.28139887    -0.48132118     0.00730632
 c      0.04041851    -0.95234073     0.53164326
 c     -1.05897897    -0.03454550     0.08097695
 c     -0.93447483     1.37566518     0.84071301
 c     -0.48343339     1.18132438    -0.58217993
 c      1.08620449     0.96824403    -0.36425746
 h     -0.01843586    -2.03283814     1.15743995
 h     -1.60981534     2.05465717     1.18303418
 h     -0.73065362     1.92595840    -1.49413520
 h      1.87630284     1.69177390    -0.71140266
 o      2.33917928    -1.25258591     0.11675682
 h      3.14104378    -0.84036944    -0.02351824
 c     -2.29629547    -0.57851527    -0.61821515
 h     -1.95818247    -0.90775978    -1.68668455
 h     -2.70923825    -1.62349656    -0.25914356
 h     -3.26209034     0.02084924    -0.57753314
 h     -0.24692225     1.19685899     1.62039676
          17

 c      1.27787154    -0.48538477     0.01348922
 c      0.02597480    -0.95018059     0.55350289
 c     -1.05751212    -0.03208585     0.08744108
 c     -0.92698641     1.38248824     0.84434235
 c     -0.49182829     1.18528780    -0.58754680
 c      1.08240198     0.96321046    -0.36224637
 h      0.00372791    -2.04082316     1.12351719
 h     -1.61466895     2.05120643     1.18823622
 h     -0.74727601     1.96435465    -1.53723608
 h      1.84739364     1.65922527    -0.64100208
 o      2.34688196    -1.25345327     0.10570048
 h      3.22395721    -0.81969507    -0.02992613
 c     -2.29218490    -0.59093564    -0.62846423
 h     -1.97443412    -0.91077989    -1.70602415
 h     -2.70702243    -1.56238174    -0.25982005
 h     -3.26962621     0.02914672    -0.61872467
 h     -0.16994323     1.19548478     1.57113089
          17

 c      1.27310668    -0.48734962     0.02016941
 c      0.01236485    -0.94878990     0.57430670
 c     -1.05699250    -0.02963002     0.09323697
 c     -0.91844234     1.38752081     0.84747755
 c     -0.49660173     1.19024613    -0.59324511
 c      1.07636064     0.95495927    -0.36101860
 h      0.02242791    -2.02071889     1.07731366
 h     -1.64502863     2.06398587     1.19835756
 h     -0.76305004     1.97886971    -1.55536205
 h      1.82418439     1.63277117    -0.56900948
 o      2.35516673    -1.25413611     0.09471763
 h      3.29876144    -0.80015122    -0.03662520
 c     -2.28934596    -0.60427665    -0.63944029
 h     -1.99609778    -0.90449924    -1.71122630
 h     -2.69869275    -1.49734128    -0.25605178
 h     -3.26024807     0.03507942    -0.66215316
 h     -0.08709166     1.19791591     1.52789236
          17

 c      1.26722612    -0.48733114     0.02736109
 c      0.00019334    -0.94775868     0.59334002
 c     -1.05761824    -0.02723195     0.09817523
 c     -0.90912463     1.39138844     0.85065499
 c     -0.49784459     1.19612876    -0.59927506
 c      1.06719530     0.94279390    -0.36026114
 h      0.03538405    -1.97859349     1.02459648
 h     -1.68905250     2.08359756     1.21025026
 h     -0.77703462     1.96817536    -1.54721252
 h      1.81824463     1.62319762    -0.49960173
 o      2.36493178    -1.25406757     0.08368476
 h      3.34587922    -0.78971551    -0.04105244
 c     -2.28734243    -0.61670369    -0.65136109
 h     -2.02030217    -0.89115263    -1.70446907
 h     -2.69165081    -1.44642576    -0.24157088
 h     -3.23353099     0.03826259    -0.70648470
 h     -0.00751784     1.20676928     1.48799126
          17

 c      1.26041111    -0.48560806     0.03507371
 c     -0.01009392    -0.94606610     0.60969313
 c     -1.05946985    -0.02491908     0.10210355
 c     -0.89950548     1.39483628     0.85438286
 c     -0.49570007     1.20262661    -0.60540381
 c      1.05487206     0.92684826    -0.35997406
 h      0.04086965    -1.92792280     0.97374931
 h     -1.73289625     2.09976267     1.21972989
 h     -0.78889762     1.93348545    -1.51440367
 h      1.83203525     1.63293477    -0.43332630
 o      2.37630464    -1.25297778     0.07259692
 h      3.35784476    -0.79080588    -0.04252996
 c     -2.28553929    -0.62654981    -0.66422126
 h     -2.04337883    -0.87440442    -1.69142708
 h     -2.69385457    -1.42591355    -0.20959802
 h     -3.19206212     0.03982599    -0.75023487
 h      0.05984333     1.22393091     1.44985292
          17

 c      1.25289631    -0.48260188     0.04330919
 c     -0.01825355    -0.94199678     0.62232956
 c     -1.06251240    -0.02267674     0.10491424
 c     -0.88998571     1.39838358     0.85885653
 c     -0.49032765     1.20915137    -0.61107334
 c      1.04043276     0.90829998    -0.36030654
 h      0.03823384    -1.89063210     0.93511963
 h     -1.76604270     2.10576870     1.22392887
 h     -0.79932731     1.87923953    -1.46239402
 h      1.85617194     1.65351089    -0.36915020
 o      2.38894816    -1.25076284     0.06151421
 h      3.33459956    -0.80263893    -0.04132836
 c     -2.28368677    -0.63348532    -0.67718426
 h     -2.06105012    -0.85907370    -1.68112140
 h     -2.70692476    -1.43686292    -0.16016036
 h     -3.14130916     0.04252132    -0.79193591
 h      0.10859195     1.25003278     1.41376309
          17

 c      1.24496730    -0.47882187     0.05204948
 c     -0.02421541    -0.93390285     0.63045505
 c     -1.06661648    -0.02044694     0.10653632
 c     -0.88087356     1.40229729     0.86396335
 c     -0.48178253     1.21469035    -0.61517314
 c      1.02528739     0.88871593    -0.36131174
 h      0.02769325    -1.88823321     0.91695009
 h     -1.78227534     2.09871654     1.22159863
 h     -0.81132357     1.81507184    -1.40317921
 h      1.87760092     1.67285629    -0.30747941
 o      2.40206690    -1.24751107     0.05055587
 h      3.28358985    -0.82113634    -0.03850629
 c     -2.28198477    -0.63858630    -0.68854495
 h     -2.06921054    -0.85017659    -1.68337248
 h     -2.72503366    -1.46502711    -0.10292361
 h     -3.08909210     0.05061397    -0.83038554
 h      0.13554509     1.28452781     1.38152827
          17

 c      1.23695445    -0.47480330     0.06123630
 c     -0.02796332    -0.92185299     0.63402458
 c     -1.07158672    -0.01813927     0.10693088
 c     -0.87244186     1.40665478     0.86936862
 c     -0.46984482     1.21773064    -0.61587359
 c      1.01060078     0.86945226    -0.36293843
 h      0.00907208    -1.92247127     0.91976807
 h     -1.77914732     2.07861108     1.21277372
 h     -0.83207743     1.75699484    -1.35746746
 h      1.88667621     1.68177397    -0.25030470
 o      2.41412367    -1.24367427     0.03992117
 h      3.22451034    -0.83647745    -0.03621413
 c     -2.28057260    -0.64323230    -0.69678702
 h     -2.06539787    -0.85127837    -1.70300528
 h     -2.74127915    -1.49422884    -0.05029096
 h     -3.04361992     0.06870501    -0.86488769
 h      0.14077149     1.32598277     1.35600730
          17

 c      1.22921922    -0.47105446     0.07075524
 c     -0.02955889    -0.90778965     0.63367276
 c     -1.07716952    -0.01566950     0.10610804
 c     -0.86495681     1.41137332     0.87457994
 c     -0.45417868     1.21687263    -0.61134010
 c      0.99718422     0.85148983    -0.36510359
 h     -0.01797353    -1.97342384     0.93744781
 h     -1.75780704     2.04787321     1.19857961
 h     -0.87112461     1.72055291    -1.34672313
 h      1.87845080     1.67527939    -0.20011387
 o      2.42269079    -1.24021460     0.02988608
 h      3.19200917    -0.83106635    -0.03767794
 c     -2.27940633    -0.64835630    -0.70145969
 h     -2.04986974    -0.86328508    -1.73557531
 h     -2.75145111    -1.51368908    -0.01151633
 h     -3.01004565     0.09901104    -0.89512414
 h      0.12771676     1.37237433     1.34081489
          17

 c      1.22212620    -0.46801517     0.08043420
 c     -0.02927490    -0.89392195     0.63022275
 c     -1.08304816    -0.01300378     0.10415489
 c     -0.85862353     1.41616938     0.87898186
 c     -0.43530802     1.21214969    -0.60160000
 c      0.98560009     0.83545619    -0.36770792
 h     -0.05255970    -2.01826016     0.96295189
 h     -1.72367159     2.01154164     1.18129352
 h     -0.92905855     1.70566990    -1.37173703
 h      1.85173490     1.65187495    -0.15918184
 o      2.42608556    -1.23788540     0.02063865
 h      3.21024577    -0.79138729    -0.04469545
 c     -2.27849678    -0.65421558    -0.70307916
 h     -2.02517795    -0.88477899    -1.77008663
 h     -2.75392963    -1.51796715     0.00825750
 h     -2.98816633     0.13884339    -0.92060695
 h      0.10322301     1.42140970     1.34008087
          17

 c      1.21602544    -0.46603017     0.09004894
 c     -0.02759990    -0.88180794     0.62443556
 c     -1.08885513    -0.01016827     0.10122728
 c     -0.85338981     1.42049238     0.88186106
 c     -0.41501904     1.20485675    -0.58858921
 c      0.97624055     0.82164756    -0.37062439
 h     -0.09258069    -2.04189486     0.99101481
 h     -1.68748747     1.97768992     1.16445730
 h     -0.99292687     1.69881521    -1.41208471
 h      1.80842384     1.61301604    -0.12918845
 o      2.42558566    -1.23597028     0.01210759
 h      3.25795316    -0.72826156    -0.05502845
 c     -2.27797058    -0.66048000    -0.70255634
 h     -1.99483323    -0.91321684    -1.79513648
 h     -2.74885391    -1.50544491     0.00722653
 h     -2.97382426     0.18120066    -0.94044741
 h      0.07633137     1.47094744     1.35784546
          17

 c      1.21124958    -0.46536208     0.09933348
 c     -0.02515037    -0.87235854     0.61697403
 c     -1.09419995    -0.00722899     0.09751864
 c     -0.84872009     1.42358907     0.88255153
 c     -0.39536253     1.19621773    -0.57428337
 c      0.96929447     0.80999812    -0.37372607
 h     -0.13542848    -2.03685327     1.01813421
 h     -1.66432945     1.95646660     1.15230389
 h     -1.04769926     1.68842914    -1.44764393
 h      1.75382156     1.56345274    -0.11078835
 o      2.42336364    -1.23317808     0.00416165
 h      3.30073869    -0.66230104    -0.06559289
 c     -2.27790063    -0.66648439    -0.70080504
 h     -1.96223402    -0.94586665    -1.80258844
 h     -2.73784361    -1.47767230    -0.01347071
 h     -2.96218838     0.21794351    -0.95377711
 h      0.05467282     1.51926895     1.39658829
          17

 c      1.20810184    -0.46620267     0.10799002
 c     -0.02259011    -0.86602993     0.60840983
 c     -1.09870056    -0.00429083     0.09323672
 c     -0.84382005     1.42494395     0.88081752
 c     -0.37797993     1.18698267    -0.55995400
 c      0.96462233     0.79999070    -0.37696760
 h     -0.17848712    -2.00095358     1.04210284
 h     -1.66645721     1.95540681     1.14746052
 h     -1.08343509     1.66927332    -1.46698143
 h      1.69770940     1.51229804    -0.10287039
 o      2.42069986    -1.22866244    -0.00324879
 h      3.31896105    -0.60733744    -0.07466955
 c     -2.27813205    -0.67138023    -0.69867019
 h     -1.93015754    -0.98025764    -1.78831572
 h     -2.72439623    -1.43985009    -0.04924562
 h     -2.94984572     0.24250949    -0.96026040
 h      0.04000426     1.56469997     1.45511160
          17

 c      1.20682626    -0.46866982     0.11570701
 c     -0.02055841    -0.86290961     0.59920840
 c     -1.10201484    -0.00150480     0.08859789
 c     -0.83842634     1.42484459     0.87720441
 c     -0.36403594     1.17758792    -0.54635034
 c      0.96167326     0.79062751    -0.38047114
 h     -0.21944009    -1.93617832     1.06191173
 h     -1.69334633     1.97346762     1.14819456
 h     -1.09505885     1.64023165    -1.46523837
 h      1.65460244     1.47336354    -0.10190369
 o      2.41812094    -1.22202748    -0.01010871
 h      3.30540282    -0.57023130    -0.08160490
 c     -2.27818804    -0.67411948    -0.69701095
 h     -1.90053463    -1.01439438    -1.75191585
 h     -2.71465631    -1.40188784    -0.09108300
 h     -2.93528017     0.25103498    -0.96034001
 h      0.02756829     1.60494714     1.52761104
          17

 c      1.20757090    -0.47280569     0.12218756
 c     -0.01957942    -0.86266255     0.58967048
 c     -1.10387348     0.00094230     0.08383318
 c     -0.83306684     1.42426866     0.87284981
 c     -0.35427340     1.16830584    -0.53393558
 c      0.95980391     0.78080924    -0.38444714
 h     -0.25671439    -1.84912510     1.07829079
 h     -1.73259449     2.00207252     1.14927046
 h     -1.08076393     1.60235827    -1.44143752
 h      1.63904816     1.46068252    -0.10326136
 o      2.41574093    -1.21317331    -0.01636755
 h      3.25992169    -0.55338021    -0.08635589
 c     -2.27731439    -0.67352157    -0.69664407
 h     -1.87419786    -1.04699111    -1.69657554
 h     -2.71719943    -1.37762411    -0.12626159
 h     -2.91871773     0.24264085    -0.95534249
 h      0.01009537     1.63721283     1.60533959
          17

 c      1.21034795    -0.47858823     0.12718096
 c     -0.01993397    -0.86439604     0.57981672
 c     -1.10410906     0.00286102     0.07919501
 c     -0.82855170     1.42425083     0.86896536
 c     -0.34900297     1.15929210    -0.52295321
 c      0.95909794     0.77022868    -0.38885453
 h     -0.29036435    -1.75243902     1.09504250
 h     -1.77002368     2.03162817     1.14542737
 h     -1.04143286     1.55823852    -1.39763549
 h      1.65504327     1.47799062    -0.10563450
 o      2.41334837    -1.20228270    -0.02194652
 h      3.18824175    -0.55498261    -0.08941339
 c     -2.27485942    -0.66885835    -0.69780824
 h     -1.85047334    -1.07789765    -1.62924572
 h     -2.73896365    -1.37778466    -0.14444722
 h     -2.90205613     0.21971772    -0.94761630
 h     -0.01805914     1.65885622     1.67926011
          17

 c      1.21500182    -0.48594184     0.13049957
 c     -0.02153860    -0.86667422     0.56928398
 c     -1.10267268     0.00410132     0.07494967
 c     -0.82558190     1.42549035     0.86649744
 c     -0.34797398     1.15053805    -0.51330380
 c      0.96059041     0.75970604    -0.39326786
 h     -0.32308931    -1.66461439     1.12035667
 h     -1.79574570     2.05532205     1.13325356
 h     -0.98159749     1.51243994    -1.34014972
 h      1.69260459     1.51488854    -0.11277105
 o      2.41024794    -1.19000206    -0.02672206
 h      3.10472511    -0.56618959    -0.09211821
 c     -2.27084205    -0.66069104    -0.69951030
 h     -1.82691070    -1.10863082    -1.56026716
 h     -2.77862543    -1.40003897    -0.14571567
 h     -2.88903626     0.18830115    -0.94065560
 h     -0.05939233     1.66803974     1.74197454
          17

 c      1.22120267    -0.49472083     0.13200937
 c     -0.02404832    -0.86816044     0.55756647
 c     -1.09964468     0.00458856     0.07134681
 c     -0.82467087     1.42830405     0.86602769
 c     -0.35013341     1.14173518    -0.50421778
 c      0.96542995     0.75042569    -0.39720823
 h     -0.35904245    -1.60261206     1.16415612
 h     -1.80472693     2.06943782     1.11120030
 h     -0.91196142     1.47288227    -1.28303736
 h      1.73720250     1.55609288    -0.12938497
 o      2.40503940    -1.17774943    -0.03049420
 h      3.03619815    -0.56633390    -0.09723033
 c     -2.26586715    -0.65068981    -0.69993259
 h     -1.80007354    -1.14216340    -1.50075950
 h     -2.82691457    -1.43101019    -0.13842503
 h     -2.88512542     0.15755326    -0.93887903
 h     -0.11352476     1.66399384     1.78854364
          17

 c      1.22847173    -0.50466059     0.13161072
 c     -0.02734027    -0.86871893     0.54483468
 c     -1.09524291     0.00434172     0.06857455
 c     -0.82616813     1.43269911     0.86776244
 c     -0.35354782     1.13217673    -0.49396724
 c      0.97423525     0.74326476    -0.40038458
 h     -0.39848855    -1.56920559     1.22852880
 h     -1.79586011     2.07274544     1.07912998
 h     -0.85070936     1.45179289    -1.25107439
 h      1.77762406     1.58959843    -0.15797816
 o      2.39633540    -1.16726332    -0.03303502
 h      3.01086093    -0.53051507    -0.10825106
 c     -2.26048888    -0.64066279    -0.69762272
 h     -1.76804873    -1.18072709    -1.45763441
 h     -2.87341019    -1.45700005    -0.13084338
 h     -2.89574403     0.13666509    -0.94661915
 h     -0.17779885     1.64697112     1.81678038
          17

 c      1.23621621    -0.51532879     0.12923697
 c     -0.03173613    -0.86938660     0.53229545
 c     -1.08981484     0.00345430     0.06672897
 c     -0.83026254     1.43842311     0.87151866
 c     -0.35632585     1.12119607    -0.48082347
 c      0.98706265     0.73866374    -0.40267696
 h     -0.43540450    -1.55347498     1.30323952
 h     -1.77159859     2.06628282     1.03802538
 h     -0.81362411     1.46056916    -1.26823009
 h      1.80727619     1.60824999    -0.19873431
 o      2.38485895    -1.15857494    -0.03433571
 h      3.02504179    -0.46246207    -0.12557512
 c     -2.25501771    -0.63190309    -0.69218503
 h     -1.73283792    -1.22292286    -1.43050541
 h     -2.91055388    -1.46921618    -0.12761339
 h     -2.92226056     0.12946428    -0.96631286
 h     -0.24762350     1.61817770     1.82774432
          17

 c      1.24374025    -0.52613218     0.12487102
 c     -0.03756997    -0.87129926     0.52145558
 c     -1.08381307     0.00203860     0.06582283
 c     -0.83692806     1.44496060     0.87670336
 c     -0.35818200     1.10923209    -0.46551701
 c      1.00356987     0.73670766    -0.40406143
 h     -0.46240062    -1.54335625     1.37396387
 h     -1.73845312     2.05376114     0.98982856
 h     -0.79640768     1.49741084    -1.32873621
 h      1.82317568     1.60879521    -0.25032783
 o      2.37288971    -1.15026374    -0.03463717
 h      3.05161199    -0.39073453    -0.14596493
 c     -2.24980741    -0.62498683    -0.68414527
 h     -1.69963686    -1.26375850    -1.41403403
 h     -2.93391582    -1.46348282    -0.13028836
 h     -2.95924677     0.13191227    -0.99712896
 h     -0.31666297     1.57966485     1.82654093
          17

 c      1.25022747    -0.53637003     0.11856061
 c     -0.04483917    -0.87515383     0.51346424
 c     -1.07775875     0.00018446     0.06581372
 c     -0.84582215     1.45151980     0.88232653
 c     -0.35970462     1.09768716    -0.45074856
 c      1.02308390     0.73720790    -0.40457957
 h     -0.47470764    -1.53176401     1.42968266
 h     -1.70755939     2.04211766     0.93708769
 h     -0.78348488     1.54892525    -1.40285646
 h      1.82526831     1.59116150    -0.31053796
 o      2.36231826    -1.14140721    -0.03419914
 h      3.07055612    -0.33735561    -0.16613378
 c     -2.24535886    -0.61995423    -0.67445140
 h     -1.67400885    -1.29739017    -1.40227753
 h     -2.94153672    -1.43892783    -0.13839743
 h     -2.99688311     0.13591381    -1.03552566
 h     -0.37745596     1.53396943     1.82257894
          17

 c      1.25475812    -0.54529975     0.11042260
 c     -0.05320743    -0.88123920     0.50898968
 c     -1.07218810    -0.00204446     0.06662385
 c     -0.85628697     1.45717075     0.88725552
 c     -0.36094415     1.08786866    -0.43874608
 c      1.04457391     0.73970101    -0.40432926
 h     -0.47047246    -1.51597681     1.46399543
 h     -1.69272024     2.04047658     0.88212920
 h     -0.76490286     1.60234400    -1.46561793
 h      1.81666729     1.55866341    -0.37667133
 o      2.35438487    -1.13186133    -0.03321838
 h      3.07282789    -0.31263011    -0.18397045
 c     -2.24211167    -0.61658445    -0.66409960
 h     -1.65995346    -1.31936553    -1.39098439
 h     -2.93374881    -1.39742325    -0.14987365
 h     -3.02560366     0.13444668    -1.07704060
 h     -0.42336733     1.48338883     1.82715058
          17

 c      1.25641153    -0.55221077     0.10063023
 c     -0.06213391    -0.88955303     0.50828970
 c     -1.06758523    -0.00459545     0.06814555
 c     -0.86770931     1.46128772     0.89080643
 c     -0.36138397     1.08062913    -0.43067907
 c      1.06662140     0.74337117    -0.40342765
 h     -0.44996867    -1.49605595     1.47430497
 h     -1.70302634     2.05527049     0.82646379
 h     -0.73748486     1.64950788    -1.50377513
 h      1.80450375     1.51884648    -0.44616937
 o      2.34989999    -1.12192227    -0.03183186
 h      3.05598508    -0.31962180    -0.19833082
 c     -2.24021260    -0.61446635    -0.65401368
 h     -1.65943906    -1.32740202    -1.37793347
 h     -2.91379854    -1.34397831    -0.16079974
 h     -3.03871018     0.12364235    -1.11766378
 h     -0.45176245     1.42952220     1.84705652
          17

 c      1.25443984    -0.55653482     0.08939482
 c     -0.07097654    -0.89983935     0.51124373
 c     -1.06431469    -0.00739720     0.07024410
 c     -0.88002847     1.46393600     0.89310788
 c     -0.36033134     1.07643776    -0.42700679
 c      1.08748992     0.74706163    -0.40192883
 h     -0.41513245    -1.47417476     1.46150172
 h     -1.73528716     2.08469031     0.77189403
 h     -0.70143860     1.68573954    -1.51175329
 h      1.79991815     1.48334775    -0.51773121
 o      2.34926068    -1.11212720    -0.03010494
 h      3.02225474    -0.35618337    -0.20900264
 c     -2.23937107    -0.61290733    -0.64507506
 h     -1.67254643    -1.32146420    -1.36265968
 h     -2.88896061    -1.28755057    -0.16477151
 h     -3.03280267     0.10261681    -1.15439285
 h     -0.46554684     1.37406753     1.87929358
          17

 c      1.24846500    -0.55798289     0.07695401
 c     -0.07903571    -0.91154201     0.51727782
 c     -1.06257421    -0.01032362     0.07277004
 c     -0.89365367     1.46562367     0.89475036
 c     -0.35718273     1.07548287    -0.42775097
 c      1.10554963     0.74969174    -0.39977251
 h     -0.36961234    -1.45494310     1.43090474
 h     -1.77712515     2.12021205     0.72181804
 h     -0.65840214     1.70848252    -1.48819277
 h      1.81383414     1.46325299    -0.59208777
 o      2.35221864    -1.10329866    -0.02797129
 h      2.98009789    -0.41306650    -0.21747846
 c     -2.23888174    -0.61093468    -0.63811139
 h     -1.69757769    -1.30383587    -1.34628336
 h     -2.87042782    -1.24037136    -0.15302543
 h     -3.00751321     0.07285967    -1.18540738
 h     -0.47090231     1.31987699     1.91364687
          17

 c      1.23862444    -0.55664778     0.06357238
 c     -0.08556888    -0.92371852     0.52521266
 c     -1.06237647    -0.01316507     0.07557436
 c     -0.90897886     1.46678128     0.89625484
 c     -0.35153092     1.07770359    -0.43256449
 c      1.12003589     0.75103231    -0.39696748
 h     -0.31890345    -1.44631353     1.39411350
 h     -1.81597544     2.15270355     0.68038010
 h     -0.61084681     1.71690438    -1.43483102
 h      1.84852143     1.46043256    -0.66993797
 o      2.35749941    -1.09680886    -0.02510570
 h      2.94862280    -0.46907676    -0.22895435
 c     -2.23805984    -0.60772141    -0.63357489
 h     -1.73098939    -1.27936533    -1.33157948
 h     -2.86835020    -1.21244375    -0.11798112
 h     -2.96543236     0.03798144    -1.21030144
 h     -0.47391943     1.27067316     1.93945615
          17

 c      1.22559961    -0.55298180     0.04954011
 c     -0.08988376    -0.93507134     0.53329869
 c     -1.06356408    -0.01562510     0.07851749
 c     -0.92614272     1.46755114     0.89784910
 c     -0.34314689     1.08273108    -0.44063967
 c      1.13124720     0.75187346    -0.39388146
 h     -0.26938079    -1.45938250     1.36869729
 h     -1.84356724     2.17579017     0.65103246
 h     -0.56224359     1.71275942    -1.35755452
 h      1.89527939     1.46593055    -0.74842512
 o      2.36295825    -1.09440083    -0.02088965
 h      2.95505583    -0.49446044    -0.25300322
 c     -2.23692808    -0.60326962    -0.63093151
 h     -1.76748364    -1.25549810    -1.32294966
 h     -2.88336280    -1.20351583    -0.06006960
 h     -2.91236262     0.00385547    -1.23058322
 h     -0.47897486     1.23006623     1.94955894
          17

 c      1.21049295    -0.54764814     0.03515474
 c     -0.09160400    -0.94443803     0.54001444
 c     -1.06586359    -0.01734439     0.08146801
 c     -0.94504256     1.46782909     0.89947448
 c     -0.33187927     1.08969823    -0.45045368
 c      1.13987544     0.75332654    -0.39117365
 h     -0.22516873    -1.50314039     1.36899316
 h     -1.85602076     2.18614396     0.63592464
 h     -0.51769205     1.70308687    -1.26973404
 h      1.94191627     1.46820540    -0.82163967
 o      2.36759805    -1.09627857    -0.01506588
 h      3.00471299    -0.48275137    -0.29336601
 c     -2.23613724    -0.59842530    -0.62859951
 h     -1.80110807    -1.24097514    -1.32525945
 h     -2.90640163    -1.20391928     0.01080447
 h     -2.85718018    -0.02148843    -1.25013698
 h     -0.48855851     1.20087365     1.94095181
          17

 c      1.19460060    -0.54138656     0.02070388
 c     -0.09082773    -0.95162762     0.54528661
 c     -1.06895571    -0.01793785     0.08430629
 c     -0.96540240     1.46734635     0.90085435
 c     -0.31755038     1.09695356    -0.45950608
 c      1.14645567     0.75625501    -0.38951362
 h     -0.18602361    -1.57525446     1.39201056
 h     -1.85296882     2.18300812     0.63580359
 h     -0.48440271     1.70425113    -1.19595705
 h      1.97907018     1.45937627    -0.88366860
 o      2.37242272    -1.10063572    -0.00824277
 h      3.07007161    -0.45917726    -0.34014818
 c     -2.23621438    -0.59429503    -0.62485096
 h     -1.82777032    -1.24231397    -1.34070499
 h     -2.92710707    -1.20300656     0.08176739
 h     -2.80960069    -0.02965780    -1.27424173
 h     -0.50343905     1.18479767     1.91442440
          17

 c      1.17919615    -0.53495006     0.00647248
 c     -0.08786047    -0.95743089     0.55024163
 c     -1.07251355    -0.01705655     0.08695627
 c     -0.98681060     1.46571359     0.90155416
 c     -0.30006270     1.10241608    -0.46504182
 c      1.15129204     0.76113857    -0.38942523
 h     -0.15007648    -1.66226925     1.42063927
 h     -1.83725320     2.16813088     0.64992754
 h     -0.46971398     1.73848162    -1.16437140
 h      2.00138249     1.43599905    -0.93025912
 o      2.37838233    -1.10584185    -0.00114563
 h      3.12499389    -0.44586422    -0.38193378
 c     -2.23736039    -0.59180072    -0.61887447
 h     -1.84726793    -1.26021791    -1.36580937
 h     -2.93888252    -1.19378730     0.14246786
 h     -2.77541900    -0.01608225    -1.30563969
 h     -0.52262232     1.18218332     1.87444823
          17

 c      1.16538693    -0.52905178    -0.00724681
 c     -0.08295760    -0.96281072     0.55595176
 c     -1.07620904    -0.01446154     0.08943736
 c     -1.00872226     1.46241212     0.90101884
 c     -0.27990561     1.10563821    -0.46651503
 c      1.15455162     0.76809421    -0.39124801
 h     -0.11654554    -1.74911027     1.43862011
 h     -1.81539297     2.14633694     0.67586568
 h     -0.47469141     1.81007892    -1.17842470
 h      2.00676133     1.39799756    -0.95908936
 o      2.38570546    -1.11102150     0.00576720
 h      3.15618445    -0.45266554    -0.41200029
 c     -2.23975185    -0.59138207    -0.61115013
 h     -1.86247247    -1.28985137    -1.39241522
 h     -2.93900989    -1.17297330     0.18641882
 h     -2.75360138     0.01669462    -1.34060423
 h     -0.54303569     1.19176781     1.82937430
          17

 c      1.15404343    -0.52430023    -0.02016174
 c     -0.07630684    -0.96841546     0.56291649
 c     -1.07971415    -0.01004283     0.09187027
 c     -1.03044370     1.45675041     0.89860641
 c     -0.25830255     1.10850154    -0.46582331
 c      1.15632008     0.77688992    -0.39511564
 h     -0.08568867    -1.82464299     1.43668514
 h     -1.79800996     2.12613492     0.70948468
 h     -0.49242463     1.89709954    -1.21414351
 h      1.99597757     1.34792401    -0.96986638
 o      2.39418808    -1.11576245     0.01225009
 h      3.15896712    -0.48205271    -0.42739518
 c     -2.24358851    -0.59294785    -0.60293312
 h     -1.87692753    -1.32427253    -1.41170154
 h     -2.92757803    -1.13997745     0.21058212
 h     -2.73904881     0.06077500    -1.37058491
 h     -0.55940618     1.21075944     1.79089047
          17

 c      1.14577397    -0.52115168    -0.03199061
 c     -0.06806047    -0.97453560     0.57115077
 c     -1.08271541    -0.00378414     0.09443207
 c     -1.05121061     1.44791328     0.89374409
 c     -0.23665263     1.11305766    -0.46482859
 c      1.15655369     0.78693557    -0.40090765
 h     -0.05814280    -1.88202362     1.41142365
 h     -1.79762094     2.11813462     0.74597566
 h     -0.51461359     1.97620296    -1.24886311
 h      1.97321863     1.29092301    -0.96490977
 o      2.40337836    -1.11994432     0.01822246
 h      3.13433379    -0.53203020    -0.42805469
 c     -2.24887917    -0.59605286    -0.59554378
 h     -1.89332454    -1.35728739    -1.41712163
 h     -2.90699979    -1.09635354     0.21510772
 h     -2.72692376     0.10726701    -1.38719924
 h     -0.56559947     1.23594455     1.77067237
          17

 c      1.14092940    -0.51990400    -0.04246111
 c     -0.05834122    -0.98117452     0.58034670
 c     -1.08493957     0.00425007     0.09731395
 c     -1.07051493     1.43534365     0.88628859
 c     -0.21618254     1.12051354    -0.46453830
 c      1.15495173     0.79728116    -0.40817104
 h     -0.03459483    -1.91780986     1.36328158
 h     -1.82132786     2.12871921     0.78213438
 h     -0.53523267     2.03410929    -1.27061921
 h      1.94742352     1.23497399    -0.95018492
 o      2.41250283    -1.12377625     0.02384295
 h      3.08989174    -0.59559717    -0.41788802
 c     -2.25528476    -0.60003005    -0.59008507
 h     -1.91315930    -1.38455748    -1.40518696
 h     -2.88230777    -1.04577973     0.20388328
 h     -2.71443098     0.14896687    -1.38513113
 h     -0.55825673     1.26564517     1.77378159
          17

 c      1.13962422    -0.52072253    -0.05130375
 c     -0.04723974    -0.98807065     0.58994817
 c     -1.08617636     0.01389374     0.10069081
 c     -1.08841254     1.41925534     0.87682703
 c     -0.19789951     1.13142041    -0.46541629
 c      1.15090772     0.80672759    -0.41611616
 h     -0.01567339    -1.93174753     1.29565277
 h     -1.86435078     2.15374060     0.81717966
 h     -0.55045755     2.06516426    -1.27447741
 h      1.93257955     1.19009957    -0.93546034
 o      2.42018051    -1.12798764     0.02973752
 h      3.04420830    -0.65776977    -0.40833306
 c     -2.26207328    -0.60402399    -0.58750013
 h     -1.93683249    -1.40382170    -1.37530945
 h     -2.86171814    -0.99408731     0.18555834
 h     -2.70069373     0.18104217    -1.36252417
 h     -0.53986487     1.30019466     1.79453838
          17

 c      1.14176514    -0.52366951    -0.05825444
 c     -0.03482340    -0.99462514     0.59914616
 c     -1.08629469     0.02485289     0.10470019
 c     -1.10530927     1.40056221     0.86652794
 c     -0.18262121     1.14596411    -0.46767268
 c      1.14393160     0.81420187    -0.42395005
 h     -0.00188461    -1.92776281     1.21500842
 h     -1.91413034     2.18156296     0.85070291
 h     -0.55794689     2.06794463    -1.25904389
 h      1.94235139     1.16459684    -0.93039219
 o      2.42444671    -1.13376714     0.03709732
 h      3.02645813    -0.69675299    -0.41982258
 c     -2.26823502    -0.60707190    -0.58855641
 h     -1.96370784    -1.41511016    -1.32971521
 h     -2.85580017    -0.94812065     0.17292614
 h     -2.68624961     0.20107111    -1.32065688
 h     -0.51726290     1.33996717     1.82051034
          17

 c      1.14708955    -0.52870420    -0.06307872
 c     -0.02116587    -0.99975009     0.60685891
 c     -1.08525073     0.03669160     0.10942550
 c     -1.12155903     1.38037936     0.85666961
 c     -0.17099416     1.16408938    -0.47135508
 c      1.13456460     0.81923461    -0.43150169
 h      0.00646123    -1.91598709     1.13131682
 h     -1.95884233     2.20079556     0.88123182
 h     -0.55654921     2.04390602    -1.22518328
 h      1.97868135     1.15991048    -0.93701236
 o      2.42447748    -1.14148629     0.04653177
 h      3.04934509    -0.70458746    -0.46344405
 c     -2.27292990    -0.60837470    -0.59333616
 h     -1.99202812    -1.42131809    -1.27366173
 h     -2.87264010    -0.91230997     0.17693257
 h     -2.67279931     0.20933661    -1.26389364
 h     -0.49770749     1.38375303     1.83956736
          17

 c      1.15522511    -0.53565750    -0.06560519
 c     -0.00637274    -1.00184730     0.61186181
 c     -1.08308497     0.04883818     0.11487961
 c     -1.13732776     1.35971444     0.84830563
 c     -0.16342077     1.18543825    -0.47628010
 c      1.12453311     0.82194902    -0.43928924
 h      0.00918925    -1.91335051     1.05678674
 h     -1.99107029     2.20396483     0.90657724
 h     -0.54673413     1.99809152    -1.17661402
 h      2.02898569     1.17094711    -0.94883184
 o      2.42178262    -1.14997321     0.05693138
 h      3.09017531    -0.69883986    -0.52278399
 c     -2.27605402    -0.60758004    -0.60049963
 h     -2.01895318    -1.42877302    -1.21534004
 h     -2.91113340    -0.88565255     0.19789823
 h     -2.66329245     0.20957865    -1.19988049
 h     -0.48651293     1.42890049     1.84350052
          17

 c      1.16576250    -0.54421654    -0.06575100
 c      0.00942717    -0.99946702     0.61327942
 c     -1.07990763     0.06061961     0.12098804
 c     -1.15262897     1.33940306     0.84217451
 c     -0.15982911     1.20906817    -0.48179467
 c      1.11574543     0.82265322    -0.44792666
 h      0.00589433    -1.93619235     1.00039717
 h     -2.00758484     2.18749080     0.92450502
 h     -0.53220649     1.94211030    -1.12252405
 h      2.07665385     1.19105104    -0.95793492
 o      2.41811702    -1.15806471     0.06688565
 h      3.12342135    -0.69768121    -0.57642838
 c     -2.27813835    -0.60477096    -0.60753401
 h     -2.04135530    -1.44602998    -1.16396505
 h     -2.96142412    -0.86372724     0.22601304
 h     -2.66201821     0.20942819    -1.13903289
 h     -0.48659312     1.47219517     1.82837428
          17

 c      1.17829909    -0.55393466    -0.06354190
 c      0.02606127    -0.99258465     0.61112080
 c     -1.07587285     0.07131651     0.12757579
 c     -1.16737483     1.32011626     0.83870555
 c     -0.15935234     1.23303738    -0.48641826
 c      1.10948790     0.82163089    -0.45775616
 h     -0.00403373    -1.98536658     0.96191400
 h     -2.00848013     2.15091586     0.93313324
 h     -0.52271983     1.89841431    -1.08155854
 h      2.10936367     1.21493699    -0.95948750
 o      2.41449430    -1.16522288     0.07556109
 h      3.13601963    -0.70985815    -0.61192066
 c     -2.27969885    -0.60040048    -0.61206687
 h     -2.05760122    -1.47881886    -1.12552949
 h     -3.01189769    -0.84268934     0.25010653
 h     -2.67367466     0.21829769    -1.09189266
 h     -0.49860849     1.51057915     1.79392809
          17

 c      1.19244148    -0.56426671    -0.05911913
 c      0.04321371    -0.98271965     0.60605453
 c     -1.07114498     0.08021409     0.13437123
 c     -1.18139910     1.30232023     0.83800542
 c     -0.16043625     1.25474754    -0.48809863
 c      1.10630150     0.81914969    -0.46884839
 h     -0.02031622    -2.04469225     0.93468227
 h     -1.99702819     2.09674722     0.93118309
 h     -0.53293236     1.89577355    -1.07860958
 h      2.12044186     1.23901605    -0.95185903
 o      2.41142425    -1.17132593     0.08259229
 h      3.12365652    -0.73799736    -0.62402999
 c     -2.28099458    -0.59515143    -0.61292847
 h     -2.06874733    -1.52436240    -1.09987777
 h     -3.05378400    -0.82064928     0.26293251
 h     -2.70053126     0.24120404    -1.06462688
 h     -0.52090626     1.54167531     1.74331480
          17

 c      1.20778423    -0.57461757    -0.05272581
 c      0.06039337    -0.97171130     0.59881246
 c     -1.06587077     0.08664043     0.14103694
 c     -1.19444815     1.28612948     0.83980044
 c     -0.16223899     1.27331089    -0.48629562
 c      1.10616991     0.81547877    -0.48108338
 h     -0.04130694    -2.09509250     0.91249874
 h     -1.98044455     2.03112646     0.91819461
 h     -0.56707261     1.94141220    -1.12022435
 h      2.10780014     1.26109485    -0.93564404
 o      2.40914252    -1.17650048     0.08792711
 h      3.08731812    -0.78133603    -0.61229971
 c     -2.28228082    -0.58947058    -0.61018872
 h     -2.07749399    -1.57245515    -1.08274536
 h     -3.08183030    -0.79722489     0.26143991
 h     -2.73979279     0.27378981    -1.05675802
 h     -0.54906102     1.56441358     1.68344407
          17

 c      1.22388699    -0.58438014    -0.04467873
 c      0.07701250    -0.96093768     0.58996109
 c     -1.06017169     0.09001779     0.14721462
 c     -1.20615163     1.27111520     0.84338678
 c     -0.16534627     1.29035915    -0.48285285
 c      1.10864680     0.81087176    -0.49419112
 h     -0.06469382    -2.12349231     0.89194734
 h     -1.97081053     1.96453478     0.89456699
 h     -0.61132836     2.01175555    -1.18443526
 h      2.07328931     1.28033957    -0.91311373
 o      2.40760494    -1.18110069     0.09186257
 h      3.03347545    -0.83604705    -0.58166964
 c     -2.28392357    -0.58336781    -0.60454041
 h     -2.08633254    -1.61166180    -1.06956329
 h     -3.09372155    -0.77290158     0.24569511
 h     -2.78465489     0.30551255    -1.06364493
 h     -0.57541868     1.57986736     1.62527250
          17

 c      1.24026969    -0.59295250    -0.03533948
 c      0.09246823    -0.95124819     0.57992148
 c     -1.05414603     0.08992161     0.15256026
 c     -1.21608914     1.25640343     0.84778334
 c     -0.17035041     1.30753549    -0.47976763
 c      1.11281819     0.80552778    -0.50775005
 h     -0.08820389    -2.12335949     0.87175204
 h     -1.98315728     1.90968574     0.86111375
 h     -0.65067812     2.08203532    -1.24721483
 h      2.02305780     1.29773136    -0.88820355
 o      2.40625928    -1.18578996     0.09530935
 h      2.97757705    -0.89384789    -0.54673674
 c     -2.28622298    -0.57665284    -0.59681240
 h     -2.09671108    -1.63357704    -1.05726053
 h     -3.08980822    -0.74867597     0.21833142
 h     -2.82758894     0.32636519    -1.08004283
 h     -0.59021238     1.59162510     1.58209929
          17

 c      1.25642914    -0.59974634    -0.02509649
 c      0.10619655    -0.94308353     0.56901261
 c     -1.04787092     0.08610486     0.15677037
 c     -1.22414388     1.24146835     0.85226474
 c     -0.17718876     1.32547789    -0.47818037
 c      1.11727216     0.79950432    -0.52117999
 h     -0.10995305    -2.09314382     0.85193908
 h     -2.02659041     1.87364981     0.81847738
 h     -0.67692357     2.13845499    -1.29461968
 h      1.96815245     1.31688457    -0.86658615
 o      2.40391283    -1.19153163     0.10001066
 h      2.94584835    -0.94209552    -0.53517777
 c     -2.28921136    -0.56913662    -0.58785522
 h     -2.10906692    -1.63383557    -1.04439141
 h     -3.07347761    -0.72594607     0.18476840
 h     -2.86247833     0.33017267    -1.10173680
 h     -0.58634417     1.60401420     1.56380971
          17

 c      1.27186797    -0.60418997    -0.01436890
 c      0.11771441    -0.93652026     0.55746270
 c     -1.04140961     0.07851374     0.15960242
 c     -1.23079109     1.22696608     0.85681958
 c     -0.18537287     1.34414267    -0.47860457
 c      1.12030987     0.79268273    -0.53382124
 h     -0.12871041    -2.03567463     0.83351424
 h     -2.09489318     1.85140450     0.76807354
 h     -0.68683401     2.17489063    -1.32015757
 h      1.92284408     1.34399485    -0.85479237
 o      2.39991551    -1.19894627     0.10730434
 h      2.95619942    -0.97409975    -0.56782156
 c     -2.29254116    -0.56065293    -0.57859906
 h     -2.12305710    -1.61190479    -1.03086643
 h     -3.05180792    -0.70649114     0.15368407
 h     -2.88517231     0.31465864    -1.12574824
 h     -0.56538886     1.61837496     1.57051198
          17

 c      1.28612276    -0.60575967    -0.00360379
 c      0.12668449    -0.93118422     0.54538131
 c     -1.03483548     0.06733911     0.16090843
 c     -1.23672223     1.21428218     0.86189250
 c     -0.19428431     1.36316929    -0.48119804
 c      1.12060934     0.78503990    -0.54518904
 h     -0.14440953    -1.95912470     0.81867388
 h     -2.17119153     1.83162599     0.71353941
 h     -0.67977363     2.18918241    -1.32135564
 h      1.89771203     1.38422813    -0.85738464
 o      2.39573874    -1.20774203     0.11615244
 h      2.99269163    -0.99805901    -0.62712600
 c     -2.29552661    -0.55101057    -0.57001718
 h     -2.13770097    -1.57102957    -1.01784619
 h     -3.03501461    -0.69226911     0.13624627
 h     -2.89344379     0.28067676    -1.15018359
 h     -0.53704372     1.63192104     1.59368280
          17

 c      1.29880986    -0.60406912     0.00677570
 c      0.13303220    -0.92608911     0.53269240
 c     -1.02826000     0.05307611     0.16066943
 c     -1.24238715     1.20450179     0.86782408
 c     -0.20331672     1.38203326    -0.48585424
 c      1.11792151     0.77714597    -0.55523900
 h     -0.15907419    -1.87890868     0.81147344
 h     -2.23934441     1.80547428     0.65992541
 h     -0.65673313     2.18169058    -1.29839015
 h      1.89206161     1.43560104    -0.87406274
 o      2.39337996    -1.21752523     0.12475278
 h      3.02968135    -1.02332506    -0.68300974
 c     -2.29749530    -0.53998640    -0.56276023
 h     -2.15142952    -1.51857072    -1.00783791
 h     -3.03221380    -0.68467380     0.14186466
 h     -2.88701566     0.23176569    -1.17423143
 h     -0.51265286     1.64045957     1.62297315
          17

 c      1.30969077    -0.59895443     0.01642831
 c      0.13702243    -0.91971121     0.51910561
 c     -1.02184457     0.03652933     0.15899244
 c     -1.24794456     1.19799839     0.87460115
 c     -0.21186135     1.40001308    -0.49215157
 c      1.11288045     0.77017450    -0.56429631
 h     -0.17735186    -1.81679750     0.81815926
 h     -2.28878927     1.76894413     0.61211276
 h     -0.62055496     2.15580993    -1.25462138
 h      1.89623447     1.48865439    -0.90057605
 o      2.39400216    -1.22816344     0.13205510
 h      3.05215703    -1.05361033    -0.71744111
 c     -2.29831588    -0.52742050    -0.55658481
 h     -2.16220444    -1.46593120    -1.00463183
 h     -3.04476851    -0.68345298     0.17171475
 h     -2.86785371     0.17417040    -1.19849388
 h     -0.50066373     1.64090650     1.65058012
          17

 c      1.31873697    -0.59049679     0.02510567
 c      0.13902143    -0.91092216     0.50435241
 c     -1.01579841     0.01874409     0.15606705
 c     -1.25337340     1.19453913     0.88188997
 c     -0.21917919     1.41597951    -0.49915209
 c      1.10627686     0.76537175    -0.57277044
 h     -0.20366232    -1.78992868     0.84457814
 h     -2.31415516     1.72166649     0.57406952
 h     -0.57718215     2.12053392    -1.19911367
 h      1.89992270     1.53251069    -0.93198270
 o      2.39798845    -1.23960553     0.13765762
 h      3.05419508    -1.08927122    -0.72311344
 c     -2.29841830    -0.51342733    -0.55029512
 h     -2.16799202    -1.42603086    -1.01218225
 h     -3.06532812    -0.68652596     0.21751157
 h     -2.84042940     0.11674965    -1.22552951
 h     -0.50573387     1.63198728     1.67201093
          17

 c      1.32615156    -0.57898794     0.03263235
 c      0.13896662    -0.90029272     0.48870571
 c     -1.01036737     0.00088281     0.15211533
 c     -1.25855771     1.19350011     0.88914790
 c     -0.22425628     1.42807288    -0.50510920
 c      1.09868726     0.76366641    -0.58098497
 h     -0.23602186    -1.79543154     0.89020144
 h     -2.31405257     1.66557697     0.54865818
 h     -0.53718166     2.09443245    -1.15031877
 h      1.89637817     1.55926453    -0.96449546
 o      2.40517439    -1.25175542     0.14153776
 h      3.03528917    -1.12924290    -0.69923321
 c     -2.29826828    -0.49867888    -0.54248291
 h     -2.16768284    -1.40714204    -1.03179986
 h     -3.08399975    -0.69104180     0.26724883
 h     -2.81088286     0.06942743    -1.25960658
 h     -0.52919686     1.61410107     1.68566635
          17

 c      1.33229330    -0.56488874     0.03890304
 c      0.13641756    -0.88969513     0.47304592
 c     -1.00580964    -0.01592138     0.14737047
 c     -1.26331413     1.19401098     0.89572065
 c     -0.22601327     1.43395835    -0.50778049
 c      1.09047444     0.76557902    -0.58914076
 h     -0.26629146    -1.81496013     0.94710893
 h     -2.29073697     1.60428291     0.53741877
 h     -0.51323368     2.10300282    -1.13270210
 h      1.88245852     1.56479801    -0.99574733
 o      2.41491349    -1.26445222     0.14403982
 h      2.99989993    -1.17162987    -0.65127975
 c     -2.29813160    -0.48440205    -0.53242716
 h     -2.16179007    -1.40783961    -1.05971925
 h     -3.09342750    -0.69441238     0.31056942
 h     -2.78410523     0.03940956    -1.30389548
 h     -0.56941650     1.58915573     1.69266374
          17

 c      1.33752873    -0.54879405     0.04389391
 c      0.13116281    -0.88090185     0.45835169
 c     -1.00236511    -0.03068509     0.14207711
 c     -1.26734462     1.19500572     0.90092182
 c     -0.22426685     1.43285012    -0.50638889
 c      1.08188196     0.77122854    -0.59731498
 h     -0.28662162    -1.83096984     1.00559242
 h     -2.25097370     1.54301111     0.53999060
 h     -0.50888775     2.15525418    -1.15389420
 h      1.85776907     1.54832956    -1.02464020
 o      2.42596162    -1.27750296     0.14614655
 h      2.96025197    -1.21370935    -0.59520587
 c     -2.29826504    -0.47183884    -0.52050880
 h     -2.15211917    -1.41944705    -1.08843138
 h     -3.08990879    -0.69473031     0.34059687
 h     -2.76076243     0.02791528    -1.35612475
 h     -0.62180934     1.56050422     1.69714000
          17

 c      1.34210686    -0.53138010     0.04764852
 c      0.12350222    -0.87503248     0.44535869
 c     -1.00022885    -0.04263328     0.13647822
 c     -1.27008104     1.19526382     0.90412707
 c     -0.22003219     1.42665015    -0.50249570
 c      1.07307059     0.78032747    -0.60544969
 h     -0.29254209    -1.83300931     1.05802605
 h     -2.20771825     1.48865769     0.55314241
 h     -0.51520725     2.23042997    -1.19440654
 h      1.82438569     1.51222577    -1.05144061
 o      2.43638534    -1.29069596     0.14977664
 h      2.93888982    -1.25244016    -0.56191877
 c     -2.29896952    -0.46178146    -0.50793874
 h     -2.14087123    -1.43232049    -1.11033924
 h     -3.07287536    -0.69085474     0.35392033
 h     -2.73803380     0.03121736    -1.40809415
 h     -0.67916368     1.53263960     1.70639787
          17

 c      1.34610119    -0.51333084     0.05023253
 c      0.11415077    -0.87262869     0.43452132
 c     -0.99953331    -0.05120493     0.13078639
 c     -1.27052962     1.19359727     0.90493476
 c     -0.21452900     1.41782745    -0.49792024
 c      1.06405744     0.79216390    -0.61331524
 h     -0.28254479    -1.81657771     1.09943465
 h     -2.18002599     1.44890017     0.57043970
 h     -0.52255918     2.30271813    -1.23196887
 h      1.78731756     1.46234108    -1.07833148
 o      2.44452040    -1.30370677     0.15665058
 h      2.95459108    -1.28679879    -0.57892591
 c     -2.30038686    -0.45455689    -0.49617960
 h     -2.13003200    -1.43947080    -1.12005664
 h     -3.04450010    -0.68245387     0.35041641
 h     -2.71280188     0.04417310    -1.44988612
 h     -0.73353425     1.51002425     1.72920543
          17

 c      1.34941147    -0.49528182     0.05170407
 c      0.10404514    -0.87379191     0.42605944
 c     -1.00034113    -0.05604178     0.12517293
 c     -1.26761407     1.18926704     0.90332347
 c     -0.20872353     1.40812146    -0.49367244
 c      1.05465290     0.80562051    -0.62046767
 h     -0.25712663    -1.78124329     1.12714592
 h     -2.18513933     1.42930945     0.58525472
 h     -0.52574961     2.35615712    -1.25401352
 h      1.75493042     1.40804152    -1.11009998
 o      2.45071052    -1.31611335     0.16586109
 h      2.99564678    -1.31816499    -0.63165075
 c     -2.30232045    -0.45016007    -0.48659947
 h     -2.12115517    -1.43718930    -1.11483589
 h     -3.00984982    -0.67013044     0.33356487
 h     -2.68355123     0.06247639    -1.47370965
 h     -0.77999782     1.49497738     1.77083594
          17

 c      1.35181858    -0.47781396     0.05213200
 c      0.09419495    -0.87822650     0.41996426
 c     -1.00263644    -0.05698451     0.11977511
 c     -1.26121898     1.18237304     0.89961017
 c     -0.20339636     1.39864521    -0.49015657
 c      1.04460847     0.81939782    -0.62632587
 h     -0.21833606    -1.72996746     1.14088290
 h     -2.22378511     1.42995482     0.59643064
 h     -0.52278377     2.38310268    -1.25537248
 h      1.73708659     1.35979585    -1.15343965
 o      2.45619767    -1.32760992     0.17528516
 h      3.03749357    -1.34687858    -0.68617007
 c     -2.30418549    -0.44832903    -0.48042066
 h     -2.11529992    -1.42474681    -1.09433608
 h     -2.97717447    -0.65553681     0.31099253
 h     -2.65050958     0.08321916    -1.47522480
 h     -0.81893963     1.48629466     1.82804623
          17

 c      1.35306376    -0.46146868     0.05161984
 c      0.08559028    -0.88518813     0.41592470
 c     -1.00631136    -0.05408464     0.11471332
 c     -1.25249798     1.17370838     0.89438063
 c     -0.19923664     1.39017411    -0.48747851
 c      1.03413853     0.83252229    -0.63055205
 h     -0.16977982    -1.66962079     1.14375134
 h     -2.27883522     1.44595965     0.60813797
 h     -0.51336595     2.38056830    -1.23476758
 h      1.73891087     1.32347038    -1.21261579
 o      2.46169786    -1.33799181     0.18355984
 h      3.06491559    -1.37219213    -0.72090839
 c     -2.30512883    -0.44858359    -0.47864690
 h     -2.11292576    -1.40435078    -1.06054446
 h     -2.95690646    -0.64101500     0.29361075
 h     -2.61522129     0.10487377    -1.45362403
 h     -0.85377684     1.48030848     1.89012890
          17

 c      1.35291636    -0.44674743     0.05029853
 c      0.07913380    -0.89341135     0.41319444
 c     -1.01115759    -0.04762750     0.11011280
 c     -1.24296569     1.16425607     0.88844785
 c     -0.19685645     1.38326436    -0.48557864
 c      1.02434634     0.84464812    -0.63348920
 h     -0.11656752    -1.61180605     1.14386552
 h     -2.32984629     1.47116874     0.62436250
 h     -0.49830093     2.34856939    -1.19326374
 h      1.75544583     1.29716871    -1.28425605
 o      2.46740199    -1.34708427     0.19009182
 h      3.07173960    -1.39330439    -0.72682706
 c     -2.30443429    -0.45031008    -0.48162906
 h     -2.11368958    -1.38159618    -1.01798812
 h     -2.95737014    -0.62820172     0.29076633
 h     -2.58022033     0.12739327    -1.41174945
 h     -0.88725160     1.47312453     1.94478875
          17

 c      1.35123032    -0.43408342     0.04829320
 c      0.07552060    -0.90126261     0.41060843
 c     -1.01687487    -0.03813892     0.10610963
 c     -1.23381874     1.15488783     0.88267082
 c     -0.19671092     1.37816735    -0.48420988
 c      1.01683677     0.85573904    -0.63601835
 h     -0.06416820    -1.57125426     1.15417065
 h     -2.36251594     1.50042460     0.64643180
 h     -0.47964549     2.29065681    -1.13450822
 h      1.77536963     1.27546913    -1.35874627
 o      2.47320753    -1.35472678     0.19474181
 h      3.05699191    -1.40966470    -0.70227618
 c     -2.30204360    -0.45289023    -0.48844334
 h     -2.11630759    -1.36579902    -0.97373866
 h     -2.97893975    -0.61649914     0.30325998
 h     -2.54887522     0.15260777    -1.35650423
 h     -0.92001389     1.46193517     1.98260131
          17

 c      1.34798538    -0.42380874     0.04569422
 c      0.07503997    -0.90743907     0.40719022
 c     -1.02310293    -0.02635504     0.10283262
 c     -1.22583633     1.14631649     0.87778977
 c     -0.19891523     1.37451104    -0.48276691
 c      1.01297916     0.86569852    -0.63903788
 h     -0.01588392    -1.55815667     1.18530680
 h     -2.36939885     1.52997062     0.67358045
 h     -0.46164956     2.21700444    -1.06676383
 h      1.78832102     1.25441643    -1.42602319
 o      2.47877791    -1.36076783     0.19775454
 h      3.02383456    -1.42111663    -0.65176142
 c     -2.29857171    -0.45583033    -0.49699848
 h     -2.11898641    -1.36810674    -0.93592957
 h     -3.01372692    -0.60365883     0.32289801
 h     -2.52512541     0.18450973    -1.29855070
 h     -0.95098888     1.44522575     1.99827794
          17

 c      1.34330453    -0.41614196     0.04255398
 c      0.07754012    -0.91173378     0.40307233
 c     -1.02945821    -0.01315605     0.10036397
 c     -1.21946498     1.13912712     0.87435463
 c     -0.20301167     1.37078555    -0.47999266
 c      1.01353213     0.87432997    -0.64316506
 h      0.02803660    -1.56989495     1.23480788
 h     -2.34814257     1.55723340     0.70386384
 h     -0.45243236     2.14986134    -1.00635709
 h      1.78801968     1.23260403    -1.47888556
 o      2.48341848    -1.36503874     0.19996376
 h      2.98144809    -1.42831677    -0.58917019
 c     -2.29478885    -0.45900857    -0.50514673
 h     -2.12078704    -1.39520575    -0.91017531
 h     -3.05126276    -0.58777404     0.33922163
 h     -2.51262083     0.22791192    -1.24927374
 h     -0.97801525     1.42259268     1.99051289
          17

 c      1.33744510    -0.41119973     0.03890294
 c      0.08266599    -0.91476249     0.39936347
 c     -1.03555749     0.00050783     0.09870364
 c     -1.21487066     1.13376974     0.87267331
 c     -0.20797291     1.36442350    -0.47408638
 c      1.01861596     0.88142698    -0.64870092
 h      0.06805127    -1.59478248     1.28876654
 h     -2.30044070     1.58078527     0.73466294
 h     -0.46367034     2.12236284    -0.97629869
 h      1.77209379     1.21038567    -1.51342588
 o      2.48588731    -1.36730875     0.20312237
 h      2.94805470    -1.43343972    -0.54302422
 c     -2.29127031    -0.46277273    -0.51181111
 h     -2.12273862    -1.44291292    -0.89692668
 h     -3.08306367    -0.56824817     0.34469718
 h     -2.51320172     0.28409629    -1.21501072
 h     -0.99817684     1.39462353     1.96200823
          17

 c      1.33077794    -0.40900731     0.03475486
 c      0.09000592    -0.91718420     0.39723485
 c     -1.04104221     0.01367227     0.09775941
 c     -1.21191383     1.13047652     0.87272535
 c     -0.21306090     1.35430293    -0.46436517
 c      1.02782226     0.88680984    -0.65565851
 h      0.10384256    -1.62145180     1.33275604
 h     -2.23229439     1.60082034     0.76290546
 h     -0.50109993     2.14927328    -0.98660160
 h      1.74139748     1.18916317    -1.52879261
 o      2.48486473    -1.36732874     0.20923074
 h      2.94370209    -1.43961096    -0.54576543
 c     -2.28843496    -0.46746384    -0.51715364
 h     -2.12702749    -1.49834938    -0.89309329
 h     -3.10382040    -0.54564127     0.33571406
 h     -2.52591722     0.34704602    -1.19419045
 h     -1.00783315     1.36291272     1.92023469
          17

 c      1.32376509    -0.40949173     0.03009530
 c      0.09907430    -0.91938605     0.39745835
 c     -1.04561672     0.02541420     0.09736299
 c     -1.21005728     1.12913731     0.87406017
 c     -0.21860550     1.34258961    -0.45239209
 c      1.04028474     0.89030435    -0.66373147
 h      0.13465774    -1.64262194     1.35736786
 h     -2.15516036     1.62022294     0.78525936
 h     -0.55593002     2.20562205    -1.02101208
 h      1.69987681     1.17117994    -1.52753583
 o      2.48053700    -1.36508852     0.21799058
 h      2.96544437    -1.44703491    -0.59325159
 c     -2.28661706    -0.47301199    -0.52191961
 h     -2.13540922    -1.54772956    -0.89518463
 h     -3.11114734    -0.52124796     0.31189461
 h     -2.54775579     0.40584344    -1.18112297
 h     -1.00257089     1.32998229     1.87822334
          17

 c      1.31693990    -0.41247995     0.02487590
 c      0.10929820    -0.92151551     0.40040725
 c     -1.04908345     0.03492222     0.09729117
 c     -1.20831181     1.12925583     0.87589369
 c     -0.22513071     1.33193262    -0.44012455
 c      1.05466475     0.89171145    -0.67219648
 h      0.15976993    -1.65472227     1.35818811
 h     -2.08607789     1.64561416     0.79862767
 h     -0.61515239     2.25980478    -1.05889269
 h      1.65488789     1.15965606    -1.51669251
 o      2.47427120    -1.36081933     0.22719897
 h      2.99237508    -1.45281575    -0.65102760
 c     -2.28600166    -0.47904646    -0.52685974
 h     -2.14859018    -1.58110813    -0.90075679
 h     -3.10536146    -0.49674812     0.27555788
 h     -2.57509498     0.45013865    -1.17088174
 h     -0.97764974     1.29854915     1.85248995
          17

 c      1.31088021    -0.41771993     0.01902133
 c      0.12004828    -0.92355300     0.40614202
 c     -1.05135614     0.04154629     0.09729645
 c     -1.20553086     1.13022130     0.87773403
 c     -0.23268002     1.32376505    -0.42882905
 c      1.06924089     0.89078194    -0.67987810
 h      0.17862626    -1.65700075     1.33472427
 h     -2.04223330     1.68564359     0.80124241
 h     -0.66977514     2.29369149    -1.08807509
 h      1.61681470     1.15882144    -1.50827576
 o      2.46711216    -1.35473970     0.23516272
 h      3.00905921    -1.45460824    -0.69275535
 c     -2.28652505    -0.48512118    -0.53259463
 h     -2.16638995    -1.59316908    -0.90852511
 h     -3.08967597    -0.47391960     0.23173230
 h     -2.60458552     0.47308983    -1.16099307
 h     -0.92997787     1.26990379     1.85435802
          17

 c      1.30615792    -0.42490706     0.01244492
 c      0.13068424    -0.92531189     0.41441925
 c     -1.05244502     0.04482351     0.09714370
 c     -1.20115305     1.13196377     0.88009228
 c     -0.24091272     1.31857519    -0.41923806
 c      1.08231531     0.88728611    -0.68549680
 h      0.19089338    -1.65141667     1.29016914
 h     -2.02908084     1.74378718     0.79397372
 h     -0.71469267     2.29968543    -1.10301691
 h      1.59563598     1.17280204    -1.51540607
 o      2.45957335    -1.34699351     0.24106833
 h      3.00867026    -1.45142176    -0.70614134
 c     -2.28782065    -0.49081379    -0.53968403
 h     -2.18803103    -1.58275398    -0.91819799
 h     -3.07046458    -0.45433642     0.18827496
 h     -2.63344179     0.47162949    -1.15112526
 h     -0.86131394     1.24315787     1.88027773
          17

 c      1.30326873    -0.43371519     0.00507698
 c      0.14059740    -0.92634964     0.42461017
 c     -1.05242631     0.04451884     0.09666580
 c     -1.19549491     1.13521362     0.88417308
 c     -0.24935680     1.31635727    -0.41179524
 c      1.09285981     0.88126179    -0.68852352
 h      0.19653873    -1.64349257     1.23215055
 h     -2.03624571     1.81301097     0.78042666
 h     -0.74699922     2.27563830    -1.10164492
 h      1.59461131     1.20262601    -1.54253170
 o      2.45185401    -1.33767995     0.24464358
 h      2.98959728    -1.44315608    -0.68757785
 c     -2.28928901    -0.49572227    -0.54860771
 h     -2.21231546    -1.55270316    -0.93047519
 h     -3.05638018    -0.43909288     0.15490849
 h     -2.65954966     0.44598607    -1.14250622
 h     -0.77886550     1.21693339     1.91496916
          17

 c      1.30256265    -0.44382348    -0.00309764
 c      0.14924535    -0.92585285     0.43563187
 c     -1.05141309     0.04068648     0.09582060
 c     -1.18911136     1.14085943     0.89097201
 c     -0.25756330     1.31680963    -0.40673002
 c      1.10073317     0.87319988    -0.68960891
 h      0.19592422    -1.64344398     1.17329019
 h     -2.04811574     1.88096542     0.76535570
 h     -0.76514294     2.22257209    -1.08398703
 h      1.60840849     1.24411461    -1.58059897
 o      2.44393881    -1.32687024     0.24600642
 h      2.95401321    -1.43041727    -0.63977684
 c     -2.29038709    -0.49940849    -0.55949072
 h     -2.23773308    -1.51026354    -0.94725907
 h     -3.05478000    -0.42886094     0.13981354
 h     -2.68168672     0.39953528    -1.13764346
 h     -0.69201646     1.19100650     1.94279925
          17

 c      1.30419799    -0.45492233    -0.01201050
 c      0.15618991    -0.92277293     0.44619811
 c     -1.04953337     0.03370131     0.09470454
 c     -1.18226754     1.14931698     0.90085700
 c     -0.26511042     1.31932213    -0.40400771
 c      1.10622230     0.86387415    -0.68992525
 h      0.18964663    -1.66447261     1.12803465
 h     -2.05304367     1.93718148     0.75308458
 h     -0.76917923     2.14478170    -1.05240779
 h      1.62853744     1.28993895    -1.61491713
 o      2.43552678    -1.31459109     0.24579888
 h      2.90919238    -1.41488867    -0.57394464
 c     -2.29099255    -0.50137190    -0.57170678
 h     -2.26265322    -1.46714537    -0.97177743
 h     -3.06683470    -0.42443625     0.14502770
 h     -2.69999663     0.33914175    -1.14033254
 h     -0.60916200     1.16630949     1.95374359
          17

 c      1.30812414    -0.46669129    -0.02150930
 c      0.16113941    -0.91658722     0.45561352
 c     -1.04691788     0.02422888     0.09350814
 c     -1.17490890     1.16043164     0.91362682
 c     -0.27145583     1.32278658    -0.40315325
 c      1.10960983     0.85405074    -0.69043035
 h      0.17804473    -1.71389181     1.10323600
 h     -2.04483953     1.97536060     0.74692722
 h     -0.76244284     2.05204324    -1.01355822
 h      1.64821119     1.33298971    -1.63382016
 o      2.42583526    -1.30077951     0.24553991
 h      2.87088282    -1.40021051    -0.51535582
 c     -2.29139605    -0.50126291    -0.58386242
 h     -2.28566949    -1.43681866    -1.00770597
 h     -3.08673643    -0.42701452     0.16539402
 h     -2.71653984     0.27530793    -1.15564700
 h     -0.53656800     1.14436607     1.94343921
          17

 c      1.31406916    -0.47876630    -0.03139482
 c      0.16393577    -0.90806383     0.46426063
 c     -1.04369491     0.01313983     0.09245011
 c     -1.16679574     1.17364399     0.92868875
 c     -0.27564542     1.32530596    -0.40294513
 c      1.11106656     0.84434428    -0.69166637
 h      0.16130031    -1.78420705     1.09252672
 h     -2.02142709     1.99293863     0.74920484
 h     -0.75484694     1.96316618    -0.98205729
 h      1.66338218     1.36795051    -1.63094252
 o      2.41376610    -1.28531526     0.24737008
 h      2.86103935    -1.39173439    -0.49903201
 c     -2.29195108    -0.49934565    -0.59441842
 h     -2.30578111    -1.42756851    -1.05639071
 h     -3.10603369    -0.43762179     0.19216442
 h     -2.73493548     0.22018537    -1.18894738
 h     -0.47828477     1.12689068     1.91177208
          17

 c      1.32150705    -0.49071979    -0.04147720
 c      0.16450370    -0.89879805     0.47294205
 c     -1.03998417     0.00138719     0.09173346
 c     -1.15761256     1.18815668     0.94519749
 c     -0.27623443     1.32440190    -0.40142493
 c      1.11068972     0.83518108    -0.69382153
 h      0.14019951    -1.85843505     1.08421866
 h     -1.98385222     1.99052356     0.76135183
 h     -0.76375376     1.90391472    -0.98068943
 h      1.67219378     1.39150550    -1.60432075
 o      2.39936348    -1.26837210     0.25167390
 h      2.88515992    -1.39130548    -0.53148144
 c     -2.29298419    -0.49654994    -0.60254589
 h     -2.32205465    -1.43691597    -1.11405297
 h     -3.11777965    -0.45646538     0.21688774
 h     -2.75768532     0.18201172    -1.24253885
 h     -0.43606328     1.11553029     1.86205569
          17

 c      1.32962881    -0.50206465    -0.05161180
 c      0.16287029    -0.89027401     0.48214794
 c     -1.03589317    -0.01012370     0.09153016
 c     -1.14703189     1.20300745     0.96213867
 c     -0.27250627     1.31883291    -0.39745448
 c      1.10855783     0.82677418    -0.69679398
 h      0.11616702    -1.92097234     1.07000100
 h     -1.93633127     1.97208750     0.78385507
 h     -0.79953130     1.88617274    -1.02252637
 h      1.67452258     1.40231708    -1.55541323
 o      2.38433053    -1.25060375     0.25644759
 h      2.92428796    -1.39444798    -0.58028063
 c     -2.29498828    -0.49381044    -0.60853547
 h     -2.33331544    -1.45482664    -1.17283045
 h     -3.11793584    -0.48283440     0.23320187
 h     -2.78284388     0.16051091    -1.31177114
 h     -0.40876027     1.11154548     1.80103693
          17

 c      1.33736445    -0.51227297    -0.06170193
 c      0.15920407    -0.88350346     0.49193402
 c     -1.03152399    -0.02061884     0.09196514
 c     -1.13474229     1.21705468     0.97837370
 c     -0.26580023     1.30979821    -0.39228999
 c      1.10473585     0.81908477    -0.70019417
 h      0.09076608    -1.96181598     1.04645741
 h     -1.88710781     1.94583227     0.81595324
 h     -0.84971832     1.89408871    -1.09260625
 h      1.67210973     1.40136795    -1.48891481
 o      2.37045496    -1.23276620     0.25994547
 h      2.95966320    -1.39606275    -0.61613633
 c     -2.29854207    -0.49164283    -0.61343865
 h     -2.33840057    -1.47093446    -1.22452280
 h     -3.10528189    -0.51536583     0.23725769
 h     -2.80475596     0.14953736    -1.38605578
 h     -0.39122397     1.11538103     1.73922206
          17

 c      1.34346492    -0.52079664    -0.07168915
 c      0.15379751    -0.87905671     0.50205760
 c     -1.02698814    -0.02947687     0.09309206
 c     -1.12046677     1.22899108     0.99269643
 c     -0.25813103     1.29899184    -0.38795963
 c      1.09918673     0.81178338    -0.70331925
 h      0.06536055    -1.97614324     1.01360149
 h     -1.84876167     1.92434376     0.85549835
 h     -0.89499137     1.90675470    -1.16688907
 h      1.66925750     1.39273752    -1.41309934
 o      2.35902217    -1.21551704     0.26143382
 h      2.98141868    -1.39311730    -0.62514203
 c     -2.30396714    -0.49026846    -0.61843011
 h     -2.33650600    -1.47826893    -1.26307942
 h     -3.08119494    -0.55237956     0.22784360
 h     -2.81784382     0.14275295    -1.45399204
 h     -0.37369726     1.12636529     1.69019851
          17

 c      1.34664506    -0.52711061    -0.08153816
 c      0.14700590    -0.87713255     0.51209640
 c     -1.02241483    -0.03622747     0.09488713
 c     -1.10405583     1.23764760     1.00404728
 c     -0.25094951     1.28738895    -0.38580047
 c      1.09169352     0.80424061    -0.70520730
 h      0.04098310    -1.96340712     0.97366940
 h     -1.83427662     1.92046502     0.90008623
 h     -0.92341580     1.91219085    -1.22927497
 h      1.67336179     1.38403629    -1.33933480
 o      2.35092081    -1.19939660     0.26081199
 h      2.98593006    -1.38424581    -0.60314381
 c     -2.31111981    -0.48977011    -0.62448342
 h     -2.32726596    -1.47358091    -1.28515170
 h     -3.04968402    -0.59222398     0.20667494
 h     -2.81884127     0.13618998    -1.50685493
 h     -0.34466257     1.14305978     1.66665000
          17

 c      1.34576993    -0.53079639    -0.09120068
 c      0.13918941    -0.87753460     0.52149370
 c     -1.01794630    -0.04054813     0.09726459
 c     -1.08565978     1.24265642     1.01192561
 c     -0.24515970     1.27540744    -0.38645036
 c      1.08201328     0.79573491    -0.70497320
 h      0.01820907    -1.92755800     0.93074942
 h     -1.84729567     1.93795565     0.94903592
 h     -0.92996983     1.90542074    -1.27160203
 h      1.69294216     1.38410517    -1.27831078
 o      2.34667444    -1.18479502     0.25834369
 h      2.97384998    -1.36930273    -0.55200664
 c     -2.31938808    -0.49010305    -0.63234886
 h     -2.31063668    -1.45678782    -1.28993732
 h     -3.01739352    -0.63368868     0.17869984
 h     -2.80692372     0.12819958    -1.53929750
 h     -0.29868714     1.16449247     1.67331880
          17

 c      1.34005671    -0.53165874    -0.10055674
 c      0.13069347    -0.87953801     0.52954847
 c     -1.01373235    -0.04225790     0.10010213
 c     -1.06567595     1.24469925     1.01668057
 c     -0.24137234     1.26321857    -0.39013196
 c      1.07039358     0.78599267    -0.70237951
 h     -0.00314094    -1.87858593     0.89097537
 h     -1.87766071     1.96787420     1.00286138
 h     -0.91343197     1.88499693    -1.29024641
 h      1.73145725     1.39671401    -1.23351466
 o      2.34626206    -1.17185849     0.25466044
 h      2.95113572    -1.34971140    -0.48032396
 c     -2.32782984    -0.49104027    -0.64252968
 h     -2.28669707    -1.43077758    -1.27915658
 h     -2.99269660    -0.67637527     0.15146993
 h     -2.78321622     0.11889916    -1.54909509
 h     -0.24164486     1.19065936     1.70397563
          17

 c      1.32925131    -0.52982177    -0.10937588
 c      0.12186630    -0.88176772     0.53541869
 c     -1.00993380    -0.04130418     0.10326352
 c     -1.04446829     1.24491557     1.01927438
 c     -0.24003050     1.25090084    -0.39680979
 c      1.05792025     0.77550497    -0.69796489
 h     -0.02444956    -1.83395901     0.86254624
 h     -1.90973304     1.99671341     1.06083436
 h     -0.87482473     1.85141058    -1.28429291
 h      1.78293405     1.41683836    -1.19982320
 o      2.34874678    -1.16035601     0.25100961
 h      2.93332453    -1.32971754    -0.40779400
 c     -2.33546253    -0.49216114    -0.65501847
 h     -2.25538308    -1.40167575    -1.25727365
 h     -2.98289565    -0.72048917     0.13217219
 h     -2.75048146     0.11001536    -1.53721093
 h     -0.18569644     1.22134114     1.74660313
          17

 c      1.31371623    -0.52574246    -0.11735199
 c      0.11303979    -0.88254616     0.53829150
 c     -1.00673134    -0.03774145     0.10661404
 c     -1.02228160     1.24432143     1.02078096
 c     -0.24138316     1.23845320    -0.40619958
 c      1.04611571     0.76514603    -0.69252067
 h     -0.04813610    -1.81456169     0.85387694
 h     -1.93098971     2.01408680     1.12050106
 h     -0.81744727     1.80707131    -1.25561480
 h      1.83609526     1.43520213    -1.16957517
 o      2.35214892    -1.14966756     0.24925492
 h      2.94701079    -1.31658367    -0.36498338
 c     -2.34161261    -0.49300028    -0.66887716
 h     -2.21618601    -1.37873595    -1.23134634
 h     -2.99047748    -0.76561191     0.12306598
 h     -2.71309723     0.10524884    -1.50852187
 h     -0.14158947     1.25527737     1.78982232
          17

 c      1.29436937    -0.52011341    -0.12420330
 c      0.10433716    -0.88113515     0.53781871
 c     -1.00433070    -0.03170436     0.11002442
 c     -0.99930814     1.24365154     1.02208753
 c     -0.24532467     1.22566565    -0.41759797
 c      1.03633342     0.75569037    -0.68665798
 h     -0.07547270    -1.83009629     0.86874591
 h     -1.93411469     2.01431254     1.17865255
 h     -0.74835173     1.75775568    -1.21110672
 h      1.88073769     1.44409436    -1.13744345
 o      2.35503085    -1.13931295     0.25021022
 h      3.00599829    -1.31337268    -0.36600423
 c     -2.34602203    -0.49340217    -0.68220884
 h     -2.16815066    -1.37182379    -1.20918343
 h     -3.01208135    -0.80956018     0.11989189
 h     -2.67695352     0.11078593    -1.47253159
 h     -0.11564844     1.29044994     1.82545386
          17

 c      1.27248763    -0.51372660    -0.12973645
 c      0.09548131    -0.87857031     0.53439660
 c     -1.00295721    -0.02339172     0.11337711
 c     -0.97573905     1.24339728     1.02382150
 c     -0.25113977     1.21184254    -0.42950960
 c      1.02948687     0.74767236    -0.68073533
 h     -0.10423926    -1.86924105     0.90317919
 h     -1.91606305     1.99539439     1.23211395
 h     -0.68081196     1.71564251    -1.16723956
 h      1.91025956     1.43922734    -1.10108373
 o      2.35816678    -1.12943335     0.25243825
 h      3.08722658    -1.31288158    -0.38888066
 c     -2.34863402    -0.49391265    -0.69291238
 h     -2.11094411    -1.38538363    -1.19553909
 h     -3.04129546    -0.84888432     0.11524169
 h     -2.64830455     0.13443153    -1.44167390
 h     -0.11001772     1.32458746     1.84852032
          17

 c      1.24949882    -0.50739316    -0.13382547
 c      0.08595767    -0.87667320     0.52886016
 c     -1.00283192    -0.01307826     0.11658012
 c     -0.95177625     1.24384374     1.02634760
 c     -0.25752723     1.19568352    -0.43953504
 c      1.02603099     0.74142116    -0.67492088
 h     -0.13022856    -1.91122777     0.94891542
 h     -1.87716496     1.95810856     1.27813370
 h     -0.63355398     1.70050814    -1.15144281
 h      1.92162341     1.41940449    -1.06028402
 o      2.36274085    -1.12024874     0.25434830
 h      3.16103431    -1.30706986    -0.40904042
 c     -2.34942151    -0.49562163    -0.69978240
 h     -2.04672233    -1.41400971    -1.18990373
 h     -3.07188863    -0.88031492     0.10270484
 h     -2.63087841     0.18085479    -1.42461101
 h     -0.12338375     1.35548157     1.85684022
          17

 c      1.22681988    -0.50189655    -0.13638493
 c      0.07528068    -0.87687917     0.52206721
 c     -1.00414419    -0.00115554     0.11958392
 c     -0.92761530     1.24504239     1.02973708
 c     -0.26370143     1.17642344    -0.44607470
 c      1.02600270     0.73707434    -0.66924730
 h     -0.14996236    -1.93955786     0.99802763
 h     -1.82121590     1.90589588     1.31473482
 h     -0.61747985     1.72636099    -1.18203385
 h      1.91511453     1.38614355    -1.01631761
 o      2.36919447    -1.11176435     0.25514557
 h      3.21029496    -1.29200236    -0.41457553
 c     -2.34843852    -0.49925140    -0.70302316
 h     -1.98036101    -1.44593307    -1.18874781
 h     -3.09929189    -0.90174425     0.07868733
 h     -2.62361904     0.24534906    -1.41957775
 h     -0.15111174     1.38122161     1.85117864
          17

 c      1.20573773    -0.49793892    -0.13736749
 c      0.06309781    -0.87996206     0.51473427
 c     -1.00704071     0.01182239     0.12239611
 c     -0.90338763     1.24672062     1.03365588
 c     -0.27035107     1.15549132    -0.45047771
 c      1.02899513     0.73451915    -0.66362401
 h     -0.16154593    -1.94512911     1.04455749
 h     -1.75663739     1.84545571     1.34137135
 h     -0.62413427     1.78204441    -1.24292242
 h      1.89493694     1.34395426    -0.97180355
 o      2.37741188    -1.10385430     0.25456812
 h      3.22792598    -1.26664891    -0.40200495
 c     -2.34580659    -0.50465302    -0.70370238
 h     -1.91757233    -1.46984637    -1.18875354
 h     -3.12088389    -0.91252230     0.04247703
 h     -2.62237245     0.31503515    -1.41748670
 h     -0.18479377     1.40052576     1.83605948
          17

 c      1.18732537    -0.49608089    -0.13676260
 c      0.04921030    -0.88615014     0.50740664
 c     -1.01162832     0.02514473     0.12507493
 c     -0.87906330     1.24819956     1.03720294
 c     -0.27841184     1.13533144    -0.45517061
 c      1.03402527     0.73329742    -0.65781447
 h     -0.16445257    -1.92464838     1.08450859
 h     -1.69777377     1.78719216     1.35989096
 h     -0.63983089     1.84486386    -1.30564605
 h      1.87056516     1.30103424    -0.93084872
 o      2.38695028    -1.09634300     0.25266556
 h      3.21339011    -1.23160173    -0.37266585
 c     -2.34158117    -0.51114125    -0.70293860
 h     -1.86318409    -1.47831168    -1.18803238
 h     -3.13603559    -0.91345439    -0.00414692
 h     -2.62303407     0.37621724    -1.40980988
 h     -0.21209050     1.41319031     1.82047599
          17

 c      1.17239044    -0.49670582    -0.13458210
 c      0.03359975    -0.89522794     0.50043425
 c     -1.01797365     0.03799634     0.12770983
 c     -0.85444182     1.24856312     1.03904978
 c     -0.28815752     1.11785158    -0.46172424
 c      1.03952501     0.73259486    -0.65145492
 h     -0.15926611    -1.87922932     1.11579615
 h     -1.66263127     1.74310007     1.37457691
 h     -0.65630183     1.89841000    -1.35212491
 h      1.85679301     1.26886438    -0.89865897
 o      2.39700259    -1.08902201     0.24980644
 h      3.17323437    -1.18872023    -0.33282278
 c     -2.33568469    -0.51788339    -0.70158642
 h     -1.82048839    -1.46794286    -1.18604917
 h     -3.14623965    -0.90673426    -0.05728858
 h     -2.62282464     0.41901922    -1.39199507
 h     -0.21917987     1.42017369     1.81608941
          17

 c      1.16145139    -0.50002117    -0.13083927
 c      0.01646537    -0.90654230     0.49390650
 c     -1.02609099     0.04952555     0.13039698
 c     -0.82947371     1.24732876     1.03833599
 c     -0.29932086     1.10425616    -0.47087723
 c      1.04390771     0.73159617    -0.64424633
 h     -0.14764176    -1.81429334     1.13882454
 h     -1.66240948     1.72008755     1.38882807
 h     -0.66989776     1.93398030    -1.37442732
 h      1.86754998     1.25762292    -0.87929920
 o      2.40610191    -1.08164863     0.24688552
 h      3.12571419    -1.14106673    -0.29698366
 c     -2.32793953    -0.52403784    -0.70023905
 h     -1.79108820    -1.43877602    -1.18339951
 h     -3.15502688    -0.89571261    -0.11154035
 h     -2.62017162     0.43804378    -1.36310602
 h     -0.19756202     1.42243047     1.83029391
          17

 c      1.15472764    -0.50607518    -0.12554413
 c     -0.00175716    -0.91895389     0.48753670
 c     -1.03592117     0.05893532     0.13321245
 c     -0.80465294     1.24499784     1.03563664
 c     -0.31138594     1.09524228    -0.48292431
 c      1.04663168     0.73013270    -0.63624724
 h     -0.13233267    -1.74031564     1.15787463
 h     -1.69106990     1.71511145     1.40092578
 h     -0.67928494     1.94754165    -1.37003592
 h      1.90404539     1.26850737    -0.87245642
 o      2.41203041    -1.07404529     0.24541736
 h      3.10241647    -1.09137078    -0.28931155
 c     -2.31820777    -0.52879963    -0.69920282
 h     -1.77466080    -1.39400760    -1.18185844
 h     -3.16692776    -0.88422493    -0.16126821
 h     -2.61439023     0.43185909    -1.32483710
 h     -0.14988713     1.41932162     1.85929160
          17

 c      1.15214174    -0.51474401    -0.11873914
 c     -0.02045376    -0.93091164     0.48058825
 c     -1.04730313     0.06560263     0.13619310
 c     -0.78078428     1.24259672     1.03252765
 c     -0.32377736     1.09109061    -0.49787747
 c      1.04838323     0.72873944    -0.62786705
 h     -0.11677927    -1.67231623     1.18225634
 h     -1.73094971     1.71989875     1.40593634
 h     -0.68433158     1.93790837    -1.33937228
 h      1.95302686     1.29316342    -0.87362022
 o      2.41350433    -1.06632602     0.24634167
 h      3.12205570    -1.03863793    -0.32443851
 c     -2.30664240    -0.53148608    -0.69834642
 h     -1.76848288    -1.34017585    -1.18470141
 h     -3.18504224    -0.87546311    -0.20247979
 h     -2.60565119     0.40298999    -1.28109083
 h     -0.08698306     1.40908138     1.89104069
          17

 c      1.15335969    -0.52570006    -0.11055190
 c     -0.03899638    -0.94099206     0.47217559
 c     -1.05994468     0.06918843     0.13932445
 c     -0.75854182     1.24094543     1.03044857
 c     -0.33592290     1.09162287    -0.51541967
 c      1.05012766     0.72803712    -0.61956891
 h     -0.10375263    -1.62409162     1.22316740
 h     -1.76505808     1.72750663     1.40022046
 h     -0.68599438     1.90677685    -1.28562347
 h      1.99806451     1.32108344    -0.87750396
 o      2.41196691    -1.05870690     0.24859664
 h      3.16228349    -0.98121921    -0.38466221
 c     -2.29388062    -0.53170730    -0.69695613
 h     -1.76720676    -1.28697097    -1.19691400
 h     -3.20855963    -0.87108546    -0.23404312
 h     -2.59538443     0.35883775    -1.23816266
 h     -0.02065309     1.39047285     1.91351212
          17

 c      1.15787229    -0.53841309    -0.10121031
 c     -0.05688977    -0.94877455     0.46212995
 c     -1.07341137     0.06968570     0.14252559
 c     -0.73835657     1.24042683     1.03018455
 c     -0.34719628     1.09601209    -0.53470023
 c      1.05244255     0.72833357    -0.61168577
 h     -0.09412008    -1.59855324     1.28374310
 h     -1.78210904     1.73411739     1.38282005
 h     -0.68716313     1.86094433    -1.21664608
 h      2.02750745     1.34457911    -0.88018354
 o      2.40945032    -1.05120027     0.25063092
 h      3.19302075    -0.92133590    -0.44409873
 c     -2.28086305    -0.52965269    -0.69383543
 h     -1.76427785    -1.24482847    -1.22415680
 h     -3.23271176    -0.87131838    -0.25713514
 h     -2.58699922     0.31277441    -1.20498671
 h      0.04012245     1.36345679     1.91888074
          17

 c      1.16503709    -0.55219713    -0.09101093
 c     -0.07371532    -0.95490911     0.45142004
 c     -1.08714680     0.06738542     0.14565079
 c     -0.72048138     1.24106322     1.03188989
 c     -0.35672036     1.10242052    -0.55401835
 c      1.05544616     0.72961746    -0.60441335
 h     -0.08769707    -1.58721696     1.35398907
 h     -1.77614830     1.73836797     1.35485644
 h     -0.69477367     1.81703626    -1.14861556
 h      2.03543234     1.35939261    -0.87932483
 o      2.40715587    -1.04374317     0.25154384
 h      3.19846282    -0.86273017    -0.48702265
 c     -2.26830289    -0.52631558    -0.68783831
 h     -1.75581614    -1.21950142    -1.26929447
 h     -3.25121364    -0.87570405    -0.27366623
 h     -2.58580689     0.28210456    -1.19173929
 h      0.08963453     1.32898764     1.90368077
          17

 c      1.17407332    -0.56628218    -0.08027392
 c     -0.08901670    -0.96029607     0.44144829
 c     -1.10051228     0.06277621     0.14852241
 c     -0.70504818     1.24263021     1.03523634
 c     -0.36320639     1.10792163    -0.57086907
 c      1.05891194     0.73166444    -0.59785193
 h     -0.08461815    -1.57969980     1.41883205
 h     -1.74538847     1.74062812     1.31885905
 h     -0.72134943     1.80332391    -1.10595286
 h      2.02044335     1.36401678    -0.87387416
 o      2.40566405    -1.03631142     0.25097718
 h      3.17369476    -0.80873702    -0.50628434
 c     -2.25648464    -0.52296108    -0.67874005
 h     -1.74363386    -1.20829850    -1.32871840
 h     -3.25876807    -0.88367653    -0.28512697
 h     -2.59591641     0.27844436    -1.20437548
 h      0.12503404     1.28865201     1.86799607
          17

 c      1.18406145    -0.57988838    -0.06930840
 c     -0.10230247    -0.96557291     0.43333893
 c     -1.11283458     0.05642402     0.15098977
 c     -0.69207088     1.24472013     1.03952738
 c     -0.36569135     1.11035022    -0.58358477
 c      1.06236080     0.73408967    -0.59201779
 h     -0.08539994    -1.56947119     1.46642900
 h     -1.69197927     1.74288368     1.27848789
 h     -0.77619693     1.83907627    -1.10304707
 h      1.98499499     1.35936607    -0.86391503
 o      2.40523622    -1.02894697     0.24889923
 h      3.12003970    -0.76179305    -0.49996747
 c     -2.24571020    -0.52002985    -0.66771134
 h     -1.73319227    -1.20319000    -1.39330475
 h     -3.25227335    -0.89477893    -0.29223137
 h     -2.61580702     0.29787240    -1.23861214
 h      0.14628233     1.24434257     1.81503088
          17

 c      1.19397195    -0.59229195    -0.05838505
 c     -0.11310203    -0.97108506     0.42777368
 c     -1.12345504     0.04889867     0.15296572
 c     -0.68139555     1.24674415     1.04374944
 c     -0.36487955     1.11066623    -0.59293734
 c      1.06507731     0.73632163    -0.58681442
 h     -0.09054246    -1.55393417     1.49012851
 h     -1.62289354     1.74927011     1.23847135
 h     -0.84981021     1.90742225    -1.12635360
 h      1.93571076     1.34912011    -0.85083631
 o      2.40586956    -1.02178934     0.24557884
 h      3.04423869    -0.72278967    -0.47112273
 c     -2.23651653    -0.51710958    -0.65672974
 h     -1.72950612    -1.19640286    -1.45287149
 h     -3.23112091    -0.90875129    -0.29498640
 h     -2.63940653     0.32622740    -1.28256668
 h      0.15665412     1.19792892     1.75110983
          17

 c      1.20271419    -0.60288067    -0.04770946
 c     -0.12101012    -0.97696505     0.42505238
 c     -1.13178229     0.04077355     0.15441321
 c     -0.67264032     1.24790071     1.04662358
 c     -0.36232477     1.11097939    -0.60039173
 c      1.06605390     0.73757042    -0.58200880
 h     -0.10032365    -1.53315838     1.48768555
 h     -1.55091363     1.76693531     1.20428398
 h     -0.92353300     1.97854197    -1.15516582
 h      1.88395380     1.34033210    -0.83759504
 o      2.40713561    -1.01518800     0.24177417
 h      2.96083363    -0.68898228    -0.43100477
 c     -2.22940718    -0.51365991    -0.64766326
 h     -1.73524848    -1.18301130    -1.49938614
 h     -3.19725171    -0.92570075    -0.29281401
 h     -2.66078168     0.35058795    -1.32427356
 h      0.16322197     1.15084095     1.68539570
          17

 c      1.20921199    -0.61120488    -0.03740311
 c     -0.12572162    -0.98316661     0.42512707
 c     -1.13734559     0.03262359     0.15532689
 c     -0.66529821     1.24726475     1.04687197
 c     -0.35919644     1.11250685    -0.60675360
 c      1.06410461     0.73692681    -0.57728204
 h     -0.11474577    -1.50919656     1.46073541
 h     -1.49201399     1.80543900     1.18097077
 h     -0.98386774     2.03344828    -1.17746823
 h      1.84413616     1.34258811    -0.82829664
 o      2.40803312    -1.00990547     0.23897535
 h      2.89401909    -0.65038488    -0.40310357
 c     -2.22463574    -0.50931472    -0.64186816
 h     -1.75083833    -1.16097392    -1.52790426
 h     -3.15502827    -0.94634372    -0.28462274
 h     -2.67632899     0.36338747    -1.35523986
 h      0.17555524     1.10356282     1.62787867
          17

 c      1.21252672    -0.61700288    -0.02752188
 c     -0.12706600    -0.98943808     0.42754093
 c     -1.13982947     0.02498848     0.15571273
 c     -0.65918521     1.24422517     1.04373311
 c     -0.35616807     1.11559980    -0.61230594
 c      1.05844553     0.73379357    -0.57243130
 h     -0.13355104    -1.48623769     1.41544380
 h     -1.45516908     1.87116224     1.17122183
 h     -1.02365782     2.06362754    -1.18832467
 h      1.82663351     1.36299133    -0.82599285
 o      2.40771176    -1.00687262     0.23865184
 h      2.86526446    -0.59348771    -0.41098618
 c     -2.22220747    -0.50382736    -0.64015309
 h     -1.77497065    -1.13057125    -1.53654636
 h     -3.11041706    -0.97203326    -0.26899112
 h     -2.68465360     0.36152128    -1.37039103
 h      0.20076326     1.05604305     1.58538841
          17

 c      1.21203035    -0.62019248    -0.01810317
 c     -0.12502199    -0.99526400     0.43130224
 c     -1.13908569     0.01832074     0.15556101
 c     -0.65470272     1.23901900     1.03730981
 c     -0.35363143     1.12017768    -0.61711474
 c      1.04933340     0.72844155    -0.56760399
 h     -0.15637956    -1.47126098     1.36394683
 h     -1.43378514     1.95946791     1.17440707
 h     -1.03952427     2.06613728    -1.18624176
 h      1.82994580     1.39950224    -0.83000664
 o      2.40686568    -1.00593934     0.24027367
 h      2.86974897    -0.52127727    -0.44636703
 c     -2.22204388    -0.49701133    -0.64275732
 h     -1.80485328    -1.09417271    -1.52659873
 h     -3.06895948    -1.00411305    -0.24475455
 h     -2.68607279     0.34500226    -1.36730976
 h      0.23780310     1.00935581     1.55862784
          17

 c      1.20755057    -0.62084387    -0.00918149
 c     -0.11968479    -0.99988145     0.43492660
 c     -1.13513824     0.01294952     0.15481639
 c     -0.65226569     1.23255419     1.02835537
 c     -0.35181936     1.12597040    -0.62116240
 c      1.03783857     0.72190941    -0.56323533
 h     -0.18321470    -1.47391452     1.32381204
 h     -1.41306802     2.05618044     1.18767863
 h     -1.03028855     2.04101113    -1.17144961
 h      1.84320548     1.44183401    -0.83655096
 o      2.40686130    -1.00598664     0.24211040
 h      2.88856203    -0.45152131    -0.48166644
 c     -2.22419591    -0.48879709    -0.64920124
 h     -1.83608706    -1.05650742    -1.50316222
 h     -3.03319450    -1.04251549    -0.21207014
 h     -2.68252409     0.31659897    -1.34603803
 h      0.27789763     0.96649384     1.54355166
          17

 c      1.19937999    -0.61915788    -0.00076585
 c     -0.11123569    -1.00262553     0.43714205
 c     -1.12819095     0.00907557     0.15336451
 c     -0.65182541     1.22579084     1.01780220
 c     -0.35079512     1.13255396    -0.62435358
 c      1.02510478     0.71537509    -0.55977849
 h     -0.21462586    -1.50259132     1.30967222
 h     -1.38154895     2.14611878     1.20750161
 h     -0.99687398     1.99097487    -1.14569359
 h      1.85501085     1.47854987    -0.84167196
 o      2.40845951    -1.00606470     0.24299049
 h      2.90848781    -0.39847022    -0.49828704
 c     -2.22887779    -0.47935912    -0.65808930
 h     -1.86257761    -1.02501001    -1.47584665
 h     -3.00171101    -1.08462939    -0.17329090
 h     -2.67804251     0.28254634    -1.30974105
 h      0.31033983     0.93123665     1.53512995
          17

 c      1.18820792    -0.61542390     0.00715590
 c     -0.10006703    -1.00357627     0.43801404
 c     -1.11862907     0.00679239     0.15103708
 c     -0.65298829     1.21945493     1.00647680
 c     -0.35031047     1.13918747    -0.62640449
 c      1.01198142     0.70976671    -0.55754894
 h     -0.25036504    -1.55704925     1.32004381
 h     -1.33419455     2.21797892     1.23048984
 h     -0.94385789     1.92334486    -1.11338212
 h      1.85788076     1.50142924    -0.84283911
 o      2.41179816    -1.00562192     0.24241841
 h      2.92304784    -0.36921511    -0.48867527
 c     -2.23617308    -0.46928309    -0.66717301
 h     -1.87749478    -1.00871475    -1.45730964
 h     -2.97092525    -1.12574918    -0.13266654
 h     -2.67959197     0.25374991    -1.26585825
 h      0.32702468     0.90669445     1.52958571
          17

 c      1.17502900    -0.60997199     0.01459094
 c     -0.08693876    -1.00365492     0.43884131
 c     -1.10699275     0.00611069     0.14764961
 c     -0.65527002     1.21404801     0.99502910
 c     -0.34950830     1.14442766    -0.62659486
 c      0.99902878     0.70570665    -0.55670493
 h     -0.28762992    -1.62736332     1.33879589
 h     -1.27073145     2.26481409     1.25366456
 h     -0.88300048     1.85446996    -1.08446130
 h      1.84830050     1.50601897    -0.83903524
 o      2.41664365    -1.00438477     0.24029744
 h      2.92968901    -0.36585326    -0.45184367
 c     -2.24560067    -0.45975476    -0.67409377
 h     -1.87644426    -1.01366271    -1.45683344
 h     -2.93767983    -1.16076989    -0.09495032
 h     -2.69683257     0.24496785    -1.22552893
 h      0.32376722     0.89464442     1.52476949
          17

 c      1.16105654    -0.60312667     0.02151524
 c     -0.07288916    -1.00401360     0.44099246
 c     -1.09392218     0.00697484     0.14304423
 c     -0.65824817     1.20992231     0.98393814
 c     -0.34675040     1.14585565    -0.62354275
 c      0.98662371     0.70353177    -0.55726009
 h     -0.32205358    -1.70103018     1.34919978
 h     -1.19379555     2.28323658     1.27450655
 h     -0.83565348     1.81294736    -1.07709442
 h      1.82582160     1.49106034    -0.83047241
 o      2.42250329    -1.00233676     0.23683505
 h      2.92900461    -0.38613524    -0.39169633
 c     -2.25613802    -0.45225450    -0.67768215
 h     -1.86106179    -1.03739585    -1.47317829
 h     -2.90064222    -1.18574802    -0.06396834
 h     -2.73748613     0.26707138    -1.19729635
 h      0.30020071     0.89536098     1.51995527
          17

 c      1.14762965    -0.59517484     0.02786503
 c     -0.05903291    -1.00558535     0.44531869
 c     -1.08009901     0.00925546     0.13712076
 c     -0.66164660     1.20730990     0.97351036
 c     -0.34078555     1.14150979    -0.61605347
 c      0.97505306     0.70325198    -0.55907620
 h     -0.34959312    -1.76814952     1.34105302
 h     -1.10804347     2.27313851     1.29108708
 h     -0.81979797     1.82310869    -1.10798438
 h      1.79282644     1.45832709    -0.81852036
 o      2.42855255    -0.99987890     0.23265018
 h      2.92656599    -0.42118301    -0.31857690
 c     -2.26696747    -0.44746400    -0.67854774
 h     -1.83826623    -1.07006578    -1.49671520
 h     -2.86042962    -1.19870056    -0.04184989
 h     -2.79962407     0.31593014    -1.17909126
 h      0.25974863     0.90742525     1.51583766
          17

 c      1.13610628    -0.58634903     0.03354301
 c     -0.04641546    -1.00899432     0.45218507
 c     -1.06620968     0.01272599     0.12985431
 c     -0.66538709     1.20626492     0.96383897
 c     -0.33276971     1.13264958    -0.60510257
 c      0.96452840     0.70444982    -0.56184105
 h     -0.36732760    -1.82233396     1.31022824
 h     -1.02000528     2.23850514     1.30243647
 h     -0.82695293     1.87298876    -1.16939623
 h      1.75519149     1.41317997    -0.80588571
 o      2.43341953    -0.99809833     0.22893789
 h      2.93677548    -0.45149770    -0.25174621
 c     -2.27783137    -0.44492378    -0.67814893
 h     -1.81604565    -1.10075738    -1.51732122
 h     -2.81925769    -1.19982248    -0.02884188
 h     -2.87220513     0.37497964    -1.16159176
 h      0.20990548     0.92742532     1.51485640
          17

 c      1.12771371    -0.57682866     0.03843986
 c     -0.03589588    -1.01456312     0.46158602
 c     -1.05292369     0.01706034     0.12130289
 c     -0.66956720     1.20649552     0.95471360
 c     -0.32499114     1.12227721    -0.59303972
 c      0.95504864     0.70623733    -0.56507450
 h     -0.37357319    -1.86022844     1.25678344
 h     -0.93815522     2.18934712     1.30927816
 h     -0.83683743     1.93175962    -1.23827167
 h      1.72323727     1.36522984    -0.79677185
 o      2.43545226    -0.99840686     0.22698592
 h      2.97921379    -0.45304731    -0.21160133
 c     -2.28862737    -0.44372908    -0.67769661
 h     -1.80062555    -1.12149504    -1.52849800
 h     -2.78056562    -1.19148904    -0.02328921
 h     -2.94311504     0.42760568    -1.13705177
 h      0.16186518     0.94997425     1.52132500
          17

 c      1.12334795    -0.56677867     0.04248341
 c     -0.02801483    -1.02226783     0.47315848
 c     -1.04087243     0.02184800     0.11161484
 c     -0.67426869     1.20714881     0.94563002
 c     -0.31907037     1.11266564    -0.58175055
 c      0.94636751     0.70744875    -0.56821361
 h     -0.36802887    -1.88147233     1.18403753
 h     -0.87220897     2.14324324     1.31498771
 h     -0.83723930     1.97827758    -1.29725061
 h      1.71044228     1.32676031    -0.79628898
 o      2.43440749    -1.00078531     0.22667876
 h      3.05287567    -0.42537686    -0.19597047
 c     -2.29912356    -0.44298800    -0.67790708
 h     -1.79594522    -1.12776783    -1.52749418
 h     -2.74854888    -1.17806896    -0.02170292
 h     -3.00363984     0.46295265    -1.10205630
 h      0.12738392     0.96886032     1.54002863
          17

 c      1.12341457    -0.55643263     0.04571122
 c     -0.02285464    -1.03160501     0.48611736
 c     -1.03063136     0.02660112     0.10102872
 c     -0.67926100     1.20696369     0.93616750
 c     -0.31585708     1.10516430    -0.57240125
 c      0.93851257     0.70724693    -0.57084300
 h     -0.35229015    -1.88980809     1.09871162
 h     -0.83046297     2.12124103     1.32502046
 h     -0.82389832     2.00269770    -1.33732233
 h      1.72613221     1.30617984    -0.80813365
 o      2.43170131    -1.00381565     0.22685824
 h      3.13272897    -0.39084053    -0.18611231
 c     -2.30900267    -0.44191675    -0.67911738
 h     -1.80397559    -1.11791364    -1.51449304
 h     -2.72731453    -1.16505517    -0.01939892
 h     -3.04860475     0.47552475    -1.05639435
 h      0.11249960     0.97956846     1.57244933
          17

 c      1.12782832    -0.54615416     0.04831316
 c     -0.01995257    -1.04140378     0.49921101
 c     -1.02270802     0.03076283     0.08985377
 c     -0.68397764     1.20527238     0.92666627
 c     -0.31567812     1.10058135    -0.56572229
 c      0.93246229     0.70571703    -0.57294416
 h     -0.33062664    -1.89524688     1.01127917
 h     -0.81643132     2.13420921     1.34218583
 h     -0.79653317     2.00135090    -1.35447828
 h      1.76656796     1.30148871    -0.83188766
 o      2.42867754    -1.00637973     0.22674333
 h      3.19669169    -0.36717665    -0.16947821
 c     -2.31803450    -0.43991717    -0.68128122
 h     -1.82488927    -1.09277171    -1.49227785
 h     -2.71957207    -1.15710410    -0.01220664
 h     -3.07553379     0.46374018    -1.00176279
 h      0.11390290     0.98117871     1.61388059
          17

 c      1.13615507    -0.53639718     0.05059542
 c     -0.01840617    -1.04983287     0.51091614
 c     -1.01752410     0.03374842     0.07843234
 c     -0.68782519     1.20280207     0.91842611
 c     -0.31843246     1.09936881    -0.56218343
 c      0.92982924     0.70361279    -0.57483856
 h     -0.30976782    -1.91447254     0.93413264
 h     -0.82869786     2.17374161     1.36227635
 h     -0.75684025     1.97387884    -1.34756107
 h      1.81750424     1.30355014    -0.86357207
 o      2.42608798    -1.00798252     0.22605574
 h      3.23323359    -0.36223170    -0.14167376
 c     -2.32621971    -0.43669968    -0.68380228
 h     -1.85682052    -1.05593173    -1.46658851
 h     -2.72542830    -1.15582740     0.00133058
 h     -3.08439070     0.42939533    -0.94112778
 h      0.12261201     0.97573994     1.65553154
          17

 c      1.14779299    -0.52759085     0.05289454
 c     -0.01732688    -1.05521147     0.52007580
 c     -1.01538399     0.03503815     0.06709413
 c     -0.69043868     1.20098050     0.91300686
 c     -0.32358048     1.10158780    -0.56197001
 c      0.93191514     0.70171624    -0.57691635
 h     -0.29526635    -1.96220136     0.87501582
 h     -0.86339668     2.22165022     1.37741938
 h     -0.70815884     1.92290715    -1.31804013
 h      1.86426824     1.30372745    -0.89850099
 o      2.42427311    -1.00851868     0.22478259
 h      3.23819047    -0.37777735    -0.10256201
 c     -2.33376477    -0.43233879    -0.68541989
 h     -1.89549389    -1.01419766    -1.44671079
 h     -2.74224709    -1.15932561     0.01910853
 h     -3.07834251     0.37832077    -0.87848887
 h      0.12972153     0.96644804     1.68886652
          17

 c      1.16208946    -0.52003559     0.05549771
 c     -0.01636369    -1.05737020     0.52642568
 c     -1.01643415     0.03428957     0.05611365
 c     -0.69175081     1.20097101     0.91150051
 c     -0.33011228     1.10667741    -0.56474880
 c      0.93925029     0.70056300    -0.57946689
 h     -0.28664856    -2.03594664     0.83177062
 h     -0.91598083     2.26206995     1.38134441
 h     -0.65631503     1.85616646    -1.27199893
 h      1.89701906     1.29695466    -0.93299915
 o      2.42326962    -1.00816227     0.22306691
 h      3.21302412    -0.41140085    -0.05440839
 c     -2.34078245    -0.42731516    -0.68440516
 h     -1.93486620    -0.97676286    -1.44461268
 h     -2.76574066    -1.16399104     0.03681772
 h     -3.06552564     0.32188154    -0.81856290
 h      0.12916618     0.95639540     1.70803130
          17

 c      1.17835685    -0.51386895     0.05861081
 c     -0.01559125    -1.05755418     0.53019458
 c     -1.02062566     0.03140742     0.04568521
 c     -0.69196064     1.20339857     0.91429939
 c     -0.33651984     1.11301878    -0.56920031
 c      0.95165288     0.70043999    -0.58264418
 h     -0.27912568    -2.11739008     0.79749493
 h     -0.98191481     2.28492431     1.37092398
 h     -0.61133256     1.79139554    -1.22500109
 h      1.91097670     1.28136629    -0.96471515
 o      2.42268202    -1.00745010     0.22121174
 h      3.16694184    -0.45522961    -0.00189204
 c     -2.34680685    -0.42271149    -0.67925117
 h     -1.97034496    -0.95090362    -1.46975155
 h     -2.79140319    -1.16674081     0.05010035
 h     -3.06013784     0.27726076    -0.76577588
 h      0.11811297     0.94806294     1.71036258
          17

 c      1.19584168    -0.50908000     0.06235904
 c     -0.01507984    -1.05712811     0.53153634
 c     -1.02769392     0.02653346     0.03593300
 c     -0.69150422     1.20845573     0.92113200
 c     -0.34094262     1.11774412    -0.57272528
 c      0.96844013     0.70141341    -0.58647537
 h     -0.26855927    -2.18749965     0.76723648
 h     -1.05688478     2.28496143     1.34563706
 h     -0.58743874     1.75903140    -1.20548093
 h      1.90555385     1.25749170    -0.99257272
 o      2.42133913    -1.00752127     0.21971709
 h      3.12250533    -0.49215367     0.04732273
 c     -2.35083966    -0.42005237    -0.66960575
 h     -2.00258664    -0.93644586    -1.52126373
 h     -2.81550802    -1.16615968     0.05599256
 h     -3.07720361     0.26115538    -0.72244233
 h      0.09683541     0.94308800     1.69641860
          17

 c      1.21371315    -0.50550673     0.06677586
 c     -0.01476626    -1.05693552     0.53044300
 c     -1.03716471     0.01995361     0.02695201
 c     -0.69106400     1.21606145     0.93114999
 c     -0.34207619     1.11860652    -0.57315432
 c      0.98859185     0.70330541    -0.59085094
 h     -0.25304417    -2.23397201     0.73897628
 h     -1.13692096     2.26051856     1.30693070
 h     -0.59376808     1.78129241    -1.23529585
 h      1.88411879     1.22800207    -1.01693300
 o      2.41747089    -1.01000439     0.21911019
 h      3.11317839    -0.49787293     0.08537808
 c     -2.35256570    -0.42014585    -0.65644348
 h     -2.03626837    -0.92656139    -1.58730862
 h     -2.83557578    -1.16259708     0.05339056
 h     -3.11911913     0.27682134    -0.68802341
 h      0.06893625     0.94195935     1.67033372
          17

 c      1.23106907    -0.50281774     0.07178721
 c     -0.01452204    -1.05732565     0.52684722
 c     -1.04837834     0.01199320     0.01885083
 c     -0.69157716     1.22595955     0.94300240
 c     -0.34017174     1.11671116    -0.57149981
 c      1.01078317     0.70565943    -0.59547846
 h     -0.23232712    -2.25088849     0.71240454
 h     -1.21871109     2.21313319     1.25789694
 h     -0.62318739     1.84106127    -1.29825759
 h      1.85445583     1.19791239    -1.04015986
 o      2.41096023    -1.01545267     0.21941798
 h      3.14811558    -0.46627379     0.11277152
 c     -2.35301815    -0.42247287    -0.64129272
 h     -2.07553295    -0.91369214    -1.65266097
 h     -2.85055072    -1.15780223     0.04295491
 h     -3.17228938     0.31229022    -0.66083830
 h      0.04174726     0.94362395     1.64029004
          17

 c      1.24698543    -0.50052843     0.07722188
 c     -0.01421444    -1.05828952     0.52068498
 c     -1.06051883     0.00300146     0.01173802
 c     -0.69409255     1.23772065     0.95496481
 c     -0.33617851     1.11440518    -0.56996314
 c      1.03338700     0.70778323    -0.59984689
 h     -0.20715538    -2.23709015     0.68803140
 h     -1.30033931     2.14775732     1.20304084
 h     -0.66232492     1.90688592    -1.36385224
 h      1.82855228     1.17438215    -1.06713909
 o      2.40419658    -1.02271740     0.22030202
 h      3.19828588    -0.41945026     0.13619847
 c     -2.35367298    -0.42596100    -0.62558654
 h     -2.12187053    -0.89302257    -1.70489660
 h     -2.86084530    -1.15453085     0.02684577
 h     -3.21989075     0.35259297    -0.63940215
 h      0.02541429     0.94560784     1.61752875
          17

 c      1.26062849    -0.49810471     0.08285644
 c     -0.01370828    -1.05948785     0.51190045
 c     -1.07266362    -0.00664627     0.00569541
 c     -0.69928574     1.25063080     0.96539705
 c     -0.33087661     1.11305485    -0.56973797
 c      1.05479924     0.70897941    -0.60335372
 h     -0.17901785    -2.19580093     0.66689053
 h     -1.38228054     2.07260259     1.14772511
 h     -0.70154212     1.95897488    -1.41317935
 h      1.81873967     1.16444889    -1.10393787
 o      2.39948673    -1.03068917     0.22160896
 h      3.23591793    -0.37918300     0.15951317
 c     -2.35567379    -0.42963084    -0.61048242
 h     -2.17456798    -0.86261390    -1.73608827
 h     -2.86815382    -1.15616657     0.00830657
 h     -3.25055854     0.38722834    -0.62240226
 h      0.02812352     0.94578086     1.61165125
          17

 c      1.27136820    -0.49509142     0.08846344
 c     -0.01284541    -1.06013767     0.50042213
 c     -1.08385751    -0.01658832     0.00076694
 c     -0.70688382     1.26362764     0.97338787
 c     -0.32483381     1.11312032    -0.57110159
 c      1.07413780     0.70896884    -0.60572233
 h     -0.15016389    -2.13589336     0.65063507
 h     -1.46743798     1.99718469     1.09709953
 h     -0.73517853     1.98839593    -1.43816617
 h      1.82974332     1.17041753    -1.15303575
 o      2.39811169    -1.03885800     0.22336445
 h      3.24780053    -0.35698285     0.18352947
 c     -2.35974141    -0.43273559    -0.59682884
 h     -2.23164366    -0.82256534    -1.74241763
 h     -2.87479616    -1.16599905    -0.00915897
 h     -3.25881142     0.41039015    -0.60850800
 h      0.04923124     0.94527799     1.62440314
          17

 c      1.27886010    -0.49119938     0.09384104
 c     -0.01143639    -1.05883128     0.48613099
 c     -1.09319252    -0.02652644    -0.00304823
 c     -0.71587167     1.27564103     0.97887445
 c     -0.31851220     1.11462148    -0.57388880
 c      1.09154802     0.70809328    -0.60732287
 h     -0.12361363    -2.07398192     0.64187982
 h     -1.55836600     1.92811360     1.05483648
 h     -0.75985727     1.99183224    -1.43628276
 h      1.85523298     1.18772740    -1.20957513
 o      2.40056488    -1.04705764     0.22564723
 h      3.23035923    -0.35739010     0.20785218
 c     -2.36632776    -0.43478426    -0.58508656
 h     -2.29044730    -0.77439862    -1.72372669
 h     -2.88256986    -1.18595573    -0.02299906
 h     -3.24332330     0.41952646    -0.59630985
 h      0.07891967     0.94870093     1.64965093
          17

 c      1.28309380    -0.48632906     0.09881502
 c     -0.00931684    -1.05366735     0.46886411
 c     -1.09988610    -0.03625025    -0.00580766
 c     -0.72542551     1.28608219     0.98217080
 c     -0.31230452     1.11738729    -0.57773765
 c      1.10766298     0.70701032    -0.60891692
 h     -0.10256493    -2.03295735     0.64432120
 h     -1.65279826     1.86622246     1.02286857
 h     -0.77351893     1.96886950    -1.40782436
 h      1.88409482     1.20858432    -1.26426462
 o      2.40672740    -1.05529849     0.22853031
 h      3.18629086    -0.38020243     0.23174861
 c     -2.37571485    -0.43559209    -0.57520437
 h     -2.34799543    -0.72084957    -1.68383628
 h     -2.89171427    -1.21536082    -0.03255639
 h     -3.20596500     0.41465750    -0.58426048
 h      0.10501287     0.96098579     1.67907303
          17

 c      1.28439841    -0.48054129     0.10322078
 c     -0.00649820    -1.04337199     0.44857666
 c     -1.10335275    -0.04562999    -0.00764081
 c     -0.73538567     1.29484127     0.98355378
 c     -0.30650446     1.12110997    -0.58214134
 c      1.12300695     0.70631618    -0.61121193
 h     -0.08875856    -2.02903223     0.66111542
 h     -1.74305271     1.80869025     1.00214084
 h     -0.77533770     1.92153514    -1.35545901
 h      1.90727567     1.22625761    -1.30850213
 o      2.41580544    -1.06384482     0.23205360
 h      3.12564461    -0.41916519     0.25461006
 c     -2.38793403    -0.43532338    -0.56651654
 h     -2.40129321    -0.66589471    -1.63171446
 h     -2.90085751    -1.25077347    -0.03899142
 h     -3.15204762     0.39886821    -0.57056346
 h      0.11825247     0.98508877     1.70613804
          17

 c      1.28340369    -0.47399703     0.10688186
 c     -0.00326857    -1.02868341     0.42566862
 c     -1.10325733    -0.05458581    -0.00875931
 c     -0.74601257     1.30197318     0.98314912
 c     -0.30120302     1.12522737    -0.58633751
 c      1.13781631     0.70640698    -0.61466130
 h     -0.08137182    -2.05577074     0.69122446
 h     -1.81995085     1.75287111     0.99305567
 h     -0.76673534     1.85576683    -1.28566079
 h      1.91972709     1.23653890    -1.33662927
 o      2.42610313    -1.07352657     0.23618506
 h      3.07013684    -0.45733790     0.27667172
 c     -2.40252720    -0.43454344    -0.55774404
 h     -2.44787059    -0.61451406    -1.58241156
 h     -2.90797931    -1.28713828    -0.04432948
 h     -3.09137069     0.37987736    -0.55303561
 h      0.11346599     1.02175251     1.72690088
          17

 c      1.28095876    -0.46689004     0.10960577
 c     -0.00006900    -1.01176703     0.40102914
 c     -1.09953309    -0.06305400    -0.00944509
 c     -0.75764807     1.30751026     0.98095780
 c     -0.29605155     1.12861084    -0.58902315
 c      1.15206792     0.70748436    -0.61944902
 h     -0.07826369    -2.09119194     0.72879234
 h     -1.87633172     1.69793956     0.99544606
 h     -0.75414334     1.78505130    -1.21218683
 h      1.91986645     1.23759041    -1.34604739
 o      2.43524845    -1.08576882     0.24076736
 h      3.05067184    -0.46741210     0.29999052
 c     -2.41839005    -0.43430462    -0.54734175
 h     -2.48643231    -0.57136740    -1.55409911
 h     -2.91151195    -1.31937937    -0.05041974
 h     -3.03837296     0.37126724    -0.52907447
 h      0.08906542     1.07004059     1.73970175
          17

 c      1.27803370    -0.45938021     0.11119380
 c      0.00268040    -0.99470279     0.37571575
 c     -1.09235784    -0.07096863    -0.01001340
 c     -0.77057801     1.31144897     0.97688563
 c     -0.28997546     1.12929482    -0.58811799
 c      1.16551534     0.70957114    -0.62550103
 h     -0.07753045    -2.11552813     0.76663085
 h     -1.90828810     1.64465889     1.00847287
 h     -0.75257618     1.73358863    -1.15899755
 h      1.90898015     1.22969940    -1.33701430
 o      2.44213772    -1.10093807     0.24563477
 h      3.07765758    -0.43906107     0.32671112
 c     -2.43416101    -0.43589054    -0.53443076
 h     -2.51681013    -0.53852868    -1.55770617
 h     -2.91092572    -1.34369366    -0.05824329
 h     -3.00738606     0.38830944    -0.49599546
 h      0.04659056     1.12781740     1.74499777
          17

 c      1.27562722    -0.45157456     0.11145456
 c      0.00467430    -0.97894608     0.35071541
 c     -1.08211838    -0.07826248    -0.01076434
 c     -0.78500901     1.31378138     0.97074764
 c     -0.28174057     1.12548075    -0.58172736
 c      1.17770290     0.71247805    -0.63245185
 h     -0.07790917    -2.11737387     0.79878915
 h     -1.91536353     1.59476485     1.03060857
 h     -0.77934907     1.72465035    -1.14915527
 h      1.89129241     1.21547338    -1.31289355
 o      2.44787874    -1.11729034     0.25085745
 h      3.12672318    -0.39620235     0.35521046
 c     -2.44916251    -0.43972663    -0.51954123
 h     -2.53906629    -0.51483283    -1.58774653
 h     -2.90681292    -1.35844106    -0.06757810
 h     -3.00270224     0.43502516    -0.45216097
 h     -0.00939516     1.19213996     1.74554192
          17

 c      1.27466754    -0.44357470     0.11021826
 c      0.00578039    -0.96544093     0.32688607
 c     -1.06939851    -0.08486981    -0.01195475
 c     -0.80100583     1.31449447     0.96227866
 c     -0.27192001     1.11793295    -0.57040381
 c      1.18797302     0.71574151    -0.63958478
 h     -0.07866198    -2.09218135     0.82109183
 h     -1.90098108     1.55055628     1.05971489
 h     -0.83108259     1.75252552    -1.17833215
 h      1.87448204     1.20033281    -1.28070137
 o      2.45368810    -1.13298232     0.25660241
 h      3.17228989    -0.36479995     0.38222945
 c     -2.46361636    -0.44467592    -0.50405784
 h     -2.55328961    -0.49779679    -1.62765425
 h     -2.90075112    -1.36459188    -0.07701942
 h     -3.01645089     0.49795178    -0.39843908
 h     -0.07164876     1.25980702     1.74640633
          17

 c      1.27590297    -0.43553310     0.10735579
 c      0.00608861    -0.95477491     0.30494599
 c     -1.05497304    -0.09069730    -0.01380605
 c     -0.81827565     1.31352895     0.95121268
 c     -0.26260440     1.10916614    -0.55642503
 c      1.19550274     0.71867060    -0.64589792
 h     -0.07946194    -2.04019770     0.83105992
 h     -1.87343557     1.51467222     1.09329726
 h     -0.88675476     1.79178335    -1.22302570
 h      1.86925029     1.19224667    -1.25052191
 o      2.46006166    -1.14696730     0.26296849
 h      3.20098899    -0.35834365     0.40544736
 c     -2.47785304    -0.44889513    -0.48925338
 h     -2.56006704    -0.48532334    -1.66111102
 h     -2.89504089    -1.36552553    -0.08432258
 h     -3.03779527     0.55768617    -0.33798068
 h     -0.13196475     1.32816483     1.75364293
          17

 c      1.27982331    -0.42769218     0.10280216
 c      0.00593567    -0.94719296     0.28543172
 c     -1.03976670    -0.09559895    -0.01651216
 c     -0.83587078     1.31077056     0.93750578
 c     -0.25548609     1.10117013    -0.54168189
 c      1.19962727     0.72066681    -0.65051218
 h     -0.08038695    -1.96593754     0.82816957
 h     -1.84634188     1.48979740     1.12909919
 h     -0.92963903     1.82346046    -1.26499181
 h      1.88506649     1.19863422    -1.23117492
 o      2.46701922    -1.15877209     0.26997357
 h      3.20795416    -0.38133561     0.42367825
 c     -2.49185699    -0.45080563    -0.47592997
 h     -2.56057089    -0.47603134    -1.67718229
 h     -2.89214600    -1.36594902    -0.08702250
 h     -3.05909689     0.59963023    -0.27465940
 h     -0.18451690     1.39554170     1.77081408
          17

 c      1.28663476    -0.42040481     0.09657696
 c      0.00588761    -0.94245953     0.26858949
 c     -1.02477287    -0.09938756    -0.02022605
 c     -0.85230295     1.30617944     0.92157311
 c     -0.25144499     1.09507610    -0.52735549
 c      1.20045853     0.72172498    -0.65327014
 h     -0.08203408    -1.87937393     0.81494163
 h     -1.83526410     1.47794293     1.16565824
 h     -0.95168044     1.83854644    -1.29491021
 h      1.92263080     1.22092627    -1.22356642
 o      2.47429809    -1.16830137     0.27756568
 h      3.19377408    -0.43244760     0.43670080
 c     -2.50537830    -0.44943641    -0.46442931
 h     -2.55635031    -0.46901412    -1.67035892
 h     -2.89376080    -1.36984511    -0.08331693
 h     -3.07618974     0.61572742    -0.21204962
 h     -0.22816608     1.46042378     1.79573367
          17

 c      1.29629342    -0.41411443     0.08878344
 c      0.00667633    -0.93963696     0.25419415
 c     -1.01095406    -0.10187859    -0.02504450
 c     -0.86642700     1.29998278     0.90431795
 c     -0.25080865     1.09150063    -0.51423824
 c      1.19901081     0.72252958    -0.65476591
 h     -0.08574651    -1.79802861     0.79888458
 h     -1.84880235     1.47926062     1.20135021
 h     -0.95008447     1.83371902    -1.30867431
 h      1.97225799     1.25338059    -1.22044965
 o      2.48130582    -1.17587233     0.28560033
 h      3.16514576    -0.50403179     0.44563179
 c     -2.51815386    -0.44450001    -0.45466911
 h     -2.54915928    -0.46357664    -1.63962355
 h     -2.89993573    -1.37828783    -0.07288864
 h     -3.08717797     0.60289623    -0.15312891
 h     -0.26515664     1.52036937     1.82136793
          17

 c      1.30858013    -0.40929132     0.07958669
 c      0.00909672    -0.93716082     0.24149468
 c     -0.99915529    -0.10293847    -0.03099633
 c     -0.87821993     1.29270935     0.88699311
 c     -0.25354278     1.09077299    -0.50295188
 c      1.19658402     0.72400205    -0.65575939
 h     -0.09365724    -1.74555451     0.79288182
 h     -1.88246539     1.49146590     1.23226832
 h     -0.92480095     1.80857207    -1.30490567
 h      2.02089957     1.28790867    -1.21310236
 o      2.48685398    -1.18243807     0.29376695
 h      3.13893498    -0.57866771     0.45410859
 c     -2.52999442    -0.43636124    -0.44614840
 h     -2.54087258    -0.45909268    -1.58833959
 h     -2.90896096    -1.38882914    -0.05707818
 h     -3.09172999     0.56191161    -0.10014977
 h     -0.29823586     1.57218136     1.83977986
          17

 c      1.32318645    -0.40633744     0.06918324
 c      0.01381049    -0.93393072     0.22984001
 c     -0.99005248    -0.10251095    -0.03802935
 c     -0.88848400     1.28503215     0.87091945
 c     -0.25930858     1.09299908    -0.49399142
 c      1.19422164     0.72689473    -0.65675615
 h     -0.10747980    -1.73856141     0.80746723
 h     -1.92390386     1.51081418     1.25254568
 h     -0.87783003     1.76485973    -1.28437124
 h      2.05823369     1.31819602    -1.19583985
 o      2.48909208    -1.18955748     0.30155340
 h      3.14308291    -0.62986856     0.46888368
 c     -2.54071214    -0.42591698    -0.43794979
 h     -2.53340924    -0.45499429    -1.52522028
 h     -2.91811191    -1.39703670    -0.03827454
 h     -3.09117691     0.49756669    -0.05421335
 h     -0.32906545     1.61268667     1.84500990
          17

 c      1.33976623    -0.40549559     0.05777059
 c      0.02106991    -0.93063157     0.21967558
 c     -0.98412185    -0.10062969    -0.04599790
 c     -0.89814262     1.27757603     0.85715895
 c     -0.26742160     1.09798439    -0.48759279
 c      1.19256605     0.73165865    -0.65793384
 h     -0.12607556    -1.77078814     0.83867709
 h     -1.96142029     1.53358442     1.25687043
 h     -0.81406365     1.70738266    -1.25122732
 h      2.07816957     1.34070958    -1.16645371
 o      2.48701818    -1.19797018     0.30861629
 h      3.19276611    -0.64504867     0.49404123
 c     -2.54995881    -0.41448547    -0.42881264
 h     -2.52856684    -0.45088187    -1.46530582
 h     -2.92460691    -1.39880090    -0.01904618
 h     -3.08942931     0.41990501    -0.01421798
 h     -0.35800848     1.63934096     1.83401010
          17

 c      1.35791613    -0.40681405     0.04552190
 c      0.03067819    -0.92898978     0.21218268
 c     -0.98159401    -0.09744562    -0.05465855
 c     -0.90791371     1.27081141     0.84632813
 c     -0.27671050     1.10499928    -0.48337183
 c      1.19189692     0.73843301    -0.65919238
 h     -0.14558852    -1.82134056     0.87205916
 h     -1.98746377     1.55684922     1.24200798
 h     -0.74352249     1.64654638    -1.21664577
 h      2.07841614     1.35443288    -1.12535629
 o      2.48203442    -1.20654240     0.31522396
 h      3.26610472    -0.64238598     0.52410457
 c     -2.55707473    -0.40370981    -0.41752946
 h     -2.52783986    -0.44661048    -1.42727944
 h     -2.92623135    -1.39199149    -0.00148774
 h     -3.09413640     0.34495863     0.02460292
 h     -0.38430509     1.65061801     1.80673364
          17

 c      1.37713815    -0.41017290     0.03257044
 c      0.04218236    -0.93029787     0.20824461
 c     -0.98241319    -0.09324451    -0.06368697
 c     -0.91829244     1.26502067     0.83852241
 c     -0.28543916     1.11255925    -0.47986706
 c      1.19217966     0.74704076    -0.66020045
 h     -0.16195745    -1.87173175     0.89496658
 h     -1.99850536     1.57860872     1.20693587
 h     -0.68290950     1.60069364    -1.20340461
 h      2.06020767     1.36073431    -1.07495803
 o      2.47612865    -1.21399097     0.32181568
 h      3.33312900    -0.64315488     0.55110753
 c     -2.56115956    -0.39517175    -0.40379585
 h     -2.53260069    -0.44196874    -1.42308864
 h     -2.92160095    -1.37719148     0.01315542
 h     -3.11531713     0.29063978     0.07011293
 h     -0.40608880     1.64634699     1.76625548
          17

 c      1.39683498    -0.41533235     0.01901023
 c      0.05501159    -0.93502873     0.20814478
 c     -0.98624596    -0.08842845    -0.07271023
 c     -0.92960572     1.26028232     0.83328389
 c     -0.29199319     1.11908398    -0.47518386
 c      1.19305866     0.75696437    -0.66042489
 h     -0.17220874    -1.91080604     0.90047008
 h     -1.99430009     1.59778650     1.15259119
 h     -0.64798781     1.58833272    -1.23783963
 h      2.02873124     1.36376107    -1.01942907
 o      2.47058205    -1.21974454     0.32865092
 h      3.37611814    -0.65773990     0.57016732
 c     -2.56167089    -0.38948449    -0.38851846
 h     -2.54443970    -0.43613285    -1.44785383
 h     -2.91026500    -1.35772878     0.02465791
 h     -3.15788380     0.26542387     0.12674050
 h     -0.42018668     1.62807693     1.71914381
          17

 c      1.41633328    -0.42198185     0.00491342
 c      0.06854879    -0.94305017     0.21170615
 c     -0.99254303    -0.08347221    -0.08134108
 c     -0.94202015     1.25645810     0.82966349
 c     -0.29625917     1.12464538    -0.46968448
 c      1.19382319     0.76733877    -0.65918609
 h     -0.17447323    -1.93313275     0.88611178
 h     -1.97773247     1.61440615     1.08170221
 h     -0.63729485     1.60770201    -1.31826956
 h      1.99363748     1.37096464    -0.96434337
 o      2.46607201    -1.22372424     0.33582881
 h      3.38774584    -0.68899693     0.57914699
 c     -2.55903805    -0.38584283    -0.37285627
 h     -2.56460639    -0.42797288    -1.48466916
 h     -2.89274270    -1.33902288     0.03377475
 h     -3.21503747     0.26261667     0.18903072
 h     -0.42210229     1.59913626     1.67535258
          17

 c      1.43491114    -0.42978158    -0.00964345
 c      0.08220799    -0.95384396     0.21843448
 c     -1.00062583    -0.07883384    -0.08922234
 c     -0.95540961     1.25323614     0.82648441
 c     -0.29911844     1.13058724    -0.46599546
 c      1.19352628     0.77709933    -0.65582344
 h     -0.16780818    -1.93730588     0.85250972
 h     -1.95519223     1.63000377     0.99858107
 h     -0.63789007     1.64101886    -1.41496877
 h      1.96731859     1.39204328    -0.91528406
 o      2.46288894    -1.22612692     0.34334592
 h      3.36742443    -0.73563013     0.57770903
 c     -2.55430730    -0.38285050    -0.35757574
 h     -2.59317227    -0.41682207    -1.51645795
 h     -2.87034759    -1.32718277     0.04191920
 h     -3.27362202     0.26956508     0.24629846
 h     -0.40726473     1.56357701     1.64569968
          17

 c      1.45182774    -0.43839818    -0.02455429
 c      0.09552326    -0.96657468     0.22756630
 c     -1.00976536    -0.07485352    -0.09606637
 c     -0.96909139     1.25028665     0.82287588
 c     -0.30118631     1.13782732    -0.46631548
 c      1.19153128     0.78544922    -0.64997107
 h     -0.15229026    -1.92573147     0.80300243
 h     -1.93626269     1.64790557     0.90846519
 h     -0.64030612     1.67405665    -1.50162342
 h      1.95827556     1.43391413    -0.87513157
 o      2.46090753    -1.22738403     0.35109331
 h      3.32152875    -0.79269980     0.56733773
 c     -2.54850844    -0.37941760    -0.34313710
 h     -2.62901608    -0.40267062    -1.53159030
 h     -2.84460761    -1.32694602     0.05043631
 h     -3.32230397     0.27644548     0.29004079
 h     -0.37454737     1.52387623     1.63605530
          17

 c      1.46636602    -0.44753355    -0.03966854
 c      0.10823118    -0.98001203     0.23804657
 c     -1.01924281    -0.07171140    -0.10166420
 c     -0.98184065     1.24742864     0.81871976
 c     -0.30269147     1.14655556    -0.47166293
 c      1.18811473     0.79239495    -0.64169957
 h     -0.12947292    -1.90597213     0.74411723
 h     -1.93033588     1.67226111     0.81625167
 h     -0.64019600     1.69975477    -1.56412850
 h      1.96422105     1.49445988    -0.84258741
 o      2.45927096    -1.22825563     0.35878653
 h      3.26810394    -0.84991178     0.55240130
 c     -2.54247920    -0.37507941    -0.32977777
 h     -2.67029539    -0.38596046    -1.52401584
 h     -2.81650486    -1.33956742     0.05967865
 h     -3.35395223     0.27766885     0.31590009
 h     -0.32956542     1.47989270     1.64319444
          17

 c      1.47788919    -0.45692704    -0.05479240
 c      0.12031775    -0.99240692     0.24852514
 c     -1.02838937    -0.06943720    -0.10587399
 c     -0.99257931     1.24471060     0.81443490
 c     -0.30369005     1.15653279    -0.48225552
 c      1.18425202     0.79865904    -0.63133214
 h     -0.10290611    -1.89254806     0.68581410
 h     -1.94013228     1.70515219     0.72584697
 h     -0.63590703     1.71521993    -1.59632332
 h      1.97476105     1.56340263    -0.81423786
 o      2.45609977    -1.22987299     0.36592471
 h      3.24114719    -0.89083483     0.54075644
 c     -2.53690538    -0.36997691    -0.31750514
 h     -2.71488894    -0.36738427    -1.49217463
 h     -2.78620581    -1.36208215     0.06861252
 h     -3.36488553     0.27065054     0.32279740
 h     -0.28295130     1.43082210     1.65795340
          17

 c      1.48589481    -0.46631412    -0.06971153
 c      0.13192369    -1.00173500     0.25759792
 c     -1.03661329    -0.06793328    -0.10860958
 c     -1.00100752     1.24241487     0.81036343
 c     -0.30418777     1.16732710    -0.49784744
 c      1.18091761     0.80510558    -0.61920193
 h     -0.07736213    -1.90439127     0.63888260
 h     -1.95904444     1.74441084     0.64128090
 h     -0.62705447     1.71961268    -1.59627641
 h      1.97951884     1.62894101    -0.78720597
 o      2.44985055    -1.23306697     0.37216017
 h      3.26892429    -0.90383926     0.53795710
 c     -2.53229782    -0.36466888    -0.30611406
 h     -2.76075546    -0.34778318    -1.43852776
 h     -2.75353497    -1.38870911     0.07535212
 h     -3.35407897     0.25489669     0.31213424
 h     -0.24532790     1.37722340     1.67128472
          17

 c      1.49005462    -0.47538005    -0.08422707
 c      0.14301151    -1.00684129     0.26440991
 c     -1.04342380    -0.06699248    -0.10984379
 c     -1.00740681     1.24090186     0.80644854
 c     -0.30417272     1.17841385    -0.51784976
 c      1.17872091     0.81236793    -0.60557323
 h     -0.05539123    -1.95160760     0.60819269
 h     -1.97637879     1.78508710     0.56750847
 h     -0.61413049     1.71352644    -1.56513907
 h      1.97219227     1.68212083    -0.75990337
 o      2.44186186    -1.23743138     0.37781883
 h      3.33361425    -0.89729460     0.53912858
 c     -2.52886112    -0.35992184    -0.29522872
 h     -2.80637988    -0.32808506    -1.36995550
 h     -2.71864939    -1.41323994     0.07808567
 h     -3.32327550     0.23196090     0.28785376
 h     -0.22418569     1.32116292     1.67720237
          17

 c      1.49025521    -0.48379407    -0.09816368
 c      0.15315709    -1.00843196     0.26893134
 c     -1.04844858    -0.06632071    -0.10962525
 c     -1.01216191     1.24041284     0.80231069
 c     -0.30357259     1.18914343    -0.54125915
 c      1.17789262     0.82077856    -0.59065427
 h     -0.03504779    -2.02377165     0.58984214
 h     -1.98344928     1.82229744     0.50948024
 h     -0.59884624     1.69961459    -1.50834929
 h      1.95058985     1.71768581    -0.73172436
 o      2.43463461    -1.24215253     0.38339753
 h      3.39806775    -0.88586171     0.53671073
 c     -2.52628557    -0.35662080    -0.28437657
 h     -2.85141288    -0.30918852    -1.29829795
 h     -2.68238218    -1.43083604     0.07571867
 h     -3.27815810     0.20624992     0.25735145
 h     -0.22338268     1.26551941     1.67296400
          17

 c      1.48660964    -0.49129140    -0.11134347
 c      0.16181522    -1.00823039     0.27145234
 c     -1.05143680    -0.06557675    -0.10809321
 c     -1.01556388     1.24100150     0.79741429
 c     -0.30212643     1.19855877    -0.56637300
 c      1.17834985     0.83039887    -0.57462299
 h     -0.01288194    -2.09952437     0.57727384
 h     -1.97560566     1.85264257     0.47099838
 h     -0.58530144     1.68468408    -1.43937130
 h      1.91577268     1.73377717    -0.70266814
 o      2.42970819    -1.24673207     0.38912443
 h      3.43885287    -0.87816964     0.52698656
 c     -2.52356799    -0.35580146    -0.27321576
 h     -2.89707027    -0.29175600    -1.23884247
 h     -2.64622468    -1.43883441     0.06811620
 h     -3.22992288     0.18618430     0.23252142
 h     -0.24352625     1.21337237     1.65863575
          17

 c      1.47942723    -0.49771712    -0.12356276
 c      0.16859340    -1.00772391     0.27215719
 c     -1.05224183    -0.06442292    -0.10547681
 c     -1.01783551     1.24256968     0.79115738
 c     -0.29921144     1.20513572    -0.59045772
 c      1.17972180     0.84102126    -0.55764628
 h      0.01304794    -2.16092473     0.56619159
 h     -1.95181991     1.87438677     0.45422679
 h     -0.58167151     1.68267556    -1.38397130
 h      1.87167609     1.73198721    -0.67313495
 o      2.42765391    -1.25090516     0.39500123
 h      3.44618918    -0.87779636     0.50916121
 c     -2.51926867    -0.35853702    -0.26193221
 h     -2.94492978    -0.27612080    -1.20405571
 h     -2.61211621    -1.43705532     0.05614473
 h     -3.19377285     0.18319159     0.22814124
 h     -0.28217397     1.16753066     1.63701628
          17

 c      1.46916858    -0.50302132    -0.13458801
 c      0.17328402    -1.00780978     0.27109621
 c     -1.05078522    -0.06258515    -0.10207271
 c     -1.01918697     1.24492553     0.78290932
 c     -0.29399195     1.20707890    -0.61051063
 c      1.18134315     0.85210428    -0.53988429
 h      0.04292216    -2.19736022     0.55477196
 h     -1.91409283     1.88744553     0.45950402
 h     -0.59830890     1.71140649    -1.37172976
 h      1.82529553     1.71812122    -0.64385995
 o      2.42842498    -1.25450973     0.40089645
 h      3.41860884    -0.88550258     0.48387495
 c     -2.51264987    -0.36524697    -0.25123743
 h     -2.99389314    -0.26259238    -1.19572557
 h     -2.58214485    -1.42811802     0.04163873
 h     -3.17913424     0.20418386     0.25385028
 h     -0.33378803     1.13001114     1.61394133
          17

 c      1.45640504    -0.50723243    -0.14416645
 c      0.17580796    -1.00891189     0.26827078
 c     -1.04703854    -0.05991872    -0.09820743
 c     -1.01976595     1.24780780     0.77208127
 c     -0.28641081     1.20399664    -0.62597328
 c      1.18229557     0.86270063    -0.52147991
 h      0.07579817    -2.20410007     0.54262686
 h     -1.86756793     1.89377321     0.48507644
 h     -0.63626739     1.77337884    -1.40456335
 h      1.78666934     1.70284190    -0.61585644
 o      2.43143987    -1.25748642     0.40659248
 h      3.36202625    -0.89957160     0.45259097
 c     -2.50461551    -0.37492429    -0.24168875
 h     -3.03901932    -0.25176798    -1.20493660
 h     -2.55823098    -1.41761913     0.02722061
 h     -3.18017629     0.24291609     0.30598924
 h     -0.39021297     1.10147772     1.59816302
          17

 c      1.44177448    -0.51043691    -0.15204254
 c      0.17617414    -1.01110365     0.26368044
 c     -1.04105450    -0.05643148    -0.09420631
 c     -1.01940869     1.25082339     0.75832442
 c     -0.27755255     1.19742194    -0.63887570
 c      1.18162296     0.87164091    -0.50257084
 h      0.11004540    -2.18082669     0.53020411
 h     -1.82117264     1.89820536     0.52684295
 h     -0.68342266     1.84995348    -1.45514176
 h      1.76674179     1.69937708    -0.59009131
 o      2.43536817    -1.26000296     0.41182417
 h      3.29363914    -0.91419274     0.41721039
 c     -2.49686965    -0.38561475    -0.23341772
 h     -3.07405030    -0.24432998    -1.21941349
 h     -2.54185520    -1.41317035     0.01579924
 h     -3.18314304     0.28460345     0.37202953
 h     -0.44298141     1.08118260     1.59901591
          17

 c      1.42592697    -0.51276062    -0.15798244
 c      0.17446193    -1.01410335     0.25731581
 c     -1.03301598    -0.05226377    -0.09037843
 c     -1.01735342     1.25334867     0.74186952
 c     -0.26861667     1.18910315    -0.65107749
 c      1.17881508     0.87821777    -0.48335597
 h      0.14352223    -2.13167195     0.51876327
 h     -1.78704387     1.90859150     0.57896183
 h     -0.72676072     1.92136486    -1.49908727
 h      1.77164883     1.71561695    -0.56669313
 o      2.43790473    -1.26262090     0.41638524
 h      3.24612494    -0.91724161     0.37871544
 c     -2.49071136    -0.39554776    -0.22635266
 h     -3.09414274    -0.24070140    -1.22922522
 h     -2.53381921    -1.42137103     0.00967491
 h     -3.17758806     0.31603974     0.43972597
 h     -0.48727755     1.06804406     1.62107279
          17

 c      1.40947361    -0.51433756    -0.16180505
 c      0.17079989    -1.01713655     0.24911132
 c     -1.02325226    -0.04766779    -0.08700649
 c     -1.01254403     1.25473256     0.72365442
 c     -0.26040145     1.18022001    -0.66345554
 c      1.17419503     0.88279704    -0.46413988
 h      0.17375521    -2.06684013     0.51083408
 h     -1.77537311     1.93216957     0.63617073
 h     -0.75828976     1.97571179    -1.52437033
 h      1.79800170     1.74707131    -0.54445781
 o      2.43694518    -1.26593621     0.42027791
 h      3.24966215    -0.89655043     0.33518489
 c     -2.48675299    -0.40378865    -0.22029974
 h     -3.09680175    -0.24090166    -1.22832514
 h     -2.53406281    -1.44380563     0.00962169
 h     -3.15875799     0.32913242     0.50050981
 h     -0.52363964     1.06198486     1.66005173
          17

 c      1.39297863    -0.51526266    -0.16340955
 c      0.16530766    -1.01877955     0.23887871
 c     -1.01221182    -0.04299416    -0.08434325
 c     -1.00459371     1.25494061     0.70499201
 c     -0.25336318     1.17152104    -0.67629406
 c      1.16866247     0.88645607    -0.44527013
 h      0.19845051    -2.00450576     0.51094416
 h     -1.78617854     1.96836579     0.69550082
 h     -0.77400620     2.00709059    -1.52675635
 h      1.83579338     1.78097566    -0.52155366
 o      2.43311962    -1.26949142     0.42348092
 h      3.29203190    -0.85757422     0.28572823
 c     -2.48508832    -0.41030328    -0.21491280
 h     -3.08183131    -0.24451299    -1.21430151
 h     -2.54164204    -1.47566861     0.01471145
 h     -3.12580602     0.32009583     0.54908773
 h     -0.55510204     1.06376849     1.70517791
          17

 c      1.37699700    -0.51557076    -0.16278020
 c      0.15802413    -1.01725876     0.22633239
 c     -1.00041485    -0.03865814    -0.08261284
 c     -0.99412432     1.25475494     0.68725467
 c     -0.24773322     1.16352183    -0.68962338
 c      1.16315431     0.89020425    -0.42704655
 h      0.21631610    -1.96744705     0.52536460
 h     -1.80906019     2.00769013     0.75435824
 h     -0.77220423     2.01295350    -1.50584712
 h      1.87465593     1.80518317    -0.49651343
 o      2.42853950    -1.27215694     0.42568831
 h      3.33804806    -0.81713338     0.23452300
 c     -2.48543595    -0.41563786    -0.20969172
 h     -3.05127908    -0.25062229    -1.18820049
 h     -2.55491440    -1.50857993     0.02301907
 h     -3.08022431     0.28825129     0.58260391
 h     -0.58376985     1.07387956     1.74492214
          17

 c      1.36209979    -0.51523947    -0.15997838
 c      0.14892342    -1.01176017     0.21142982
 c     -0.98841500    -0.03506899    -0.08201234
 c     -0.98214539     1.25519434     0.67169625
 c     -0.24357189     1.15656871    -0.70333060
 c      1.15837173     0.89462879    -0.40968853
 h      0.22695721    -1.96778876     0.55815825
 h     -1.83167079     2.03898015     0.80875153
 h     -0.75275948     1.99306051    -1.46359028
 h      1.90699709     1.81217059    -0.46856402
 o      2.42457873    -1.27311236     0.42654789
 h      3.36430622    -0.78745205     0.18682285
 c     -2.48716222    -0.42057204    -0.20400624
 h     -3.00965372    -0.25768904    -1.15495809
 h     -2.57185392    -1.53457320     0.03246203
 h     -3.02532307     0.23566999     0.60057070
 h     -0.60979558     1.09192889     1.77063532
          17

 c      1.34885472    -0.51420252    -0.15512464
 c      0.13806051    -1.00346190     0.19480963
 c     -0.97677511    -0.03254820    -0.08270911
 c     -0.96952240     1.25701997     0.65927145
 c     -0.24074218     1.15076016    -0.71709458
 c      1.15474265     0.89989821    -0.39334376
 h      0.22938977    -1.99485039     0.60584867
 h     -1.84544744     2.05475983     0.85410287
 h     -0.71750913     1.95016345    -1.40468278
 h      1.92833362     1.79898088    -0.43751949
 o      2.42175463    -1.27195033     0.42581422
 h      3.36104270    -0.77436211     0.14644499
 c     -2.48924928    -0.42598402    -0.19718197
 h     -2.96398443    -0.26340853    -1.12385684
 h     -2.59034701    -1.54843642     0.04124209
 h     -2.96652885     0.16771014     0.60590418
 h     -0.63180352     1.11670104     1.77746670
          17

 c      1.33776622    -0.51237875    -0.14836525
 c      0.12561660    -0.99450504     0.17760213
 c     -0.96604467    -0.03127602    -0.08482876
 c     -0.95686172     1.26063377     0.65051879
 c     -0.23877198     1.14567894    -0.73015952
 c      1.15243439     0.90583711    -0.37810629
 h      0.22206225    -2.02708970     0.65923376
 h     -1.84622334     2.05183217     0.88637370
 h     -0.67196937     1.89296291    -1.33883972
 h      1.93701440     1.76641010    -0.40361125
 o      2.42008081    -1.26853298     0.42335892
 h      3.32665568    -0.77956751     0.11557611
 c     -2.49036088    -0.43285692    -0.18882924
 h     -2.92251588    -0.26490940    -1.10681116
 h     -2.60838529    -1.54843515     0.04795798
 h     -2.91196029     0.09393907     0.60695254
 h     -0.64744045     1.14637840     1.76424721
          17

 c      1.32919530    -0.50970740    -0.13984237
 c      0.11185584    -0.98666015     0.16091219
 c     -0.95673827    -0.03127458    -0.08843787
 c     -0.94455534     1.26613023     0.64549215
 c     -0.23662613     1.13993463    -0.74100083
 c      1.15133895     0.91195421    -0.36403208
 h      0.20408303    -2.04750260     0.70909287
 h     -1.83324693     2.03028982     0.90254525
 h     -0.62820437     1.84144733    -1.28445151
 h      1.93438997     1.71878657    -0.36734382
 o      2.41919020    -1.26294347     0.41918665
 h      3.26590092    -0.80140877     0.09449092
 c     -2.48918486    -0.44213353    -0.17945420
 h     -2.89126947    -0.25978115    -1.11199551
 h     -2.62419475    -1.53646305     0.05162268
 h     -2.87183684     0.02750128     0.61831318
 h     -0.65364568     1.17871580     1.73353675
          17

 c      1.32329223    -0.50617609    -0.12968245
 c      0.09714298    -0.98102060     0.14558914
 c     -0.94932161    -0.03242916    -0.09352979
 c     -0.93281291     1.27334241     0.64369154
 c     -0.23283385     1.13124006    -0.74749294
 c      1.15103987     0.91742134    -0.35115037
 h      0.17551557    -2.04696497     0.74874449
 h     -1.80867292     1.99288162     0.90085983
 h     -0.60368602     1.82621055    -1.26663382
 h      1.92553639     1.66427356    -0.32930678
 o      2.41818704    -1.25557375     0.41353543
 h      3.19239719    -0.83346596     0.07994666
 c     -2.48501572    -0.45412929    -0.17049212
 h     -2.87117749    -0.24751576    -1.13678706
 h     -2.63641225    -1.51810978     0.05171465
 h     -2.85430438    -0.02044806     0.65411395
 h     -0.64667757     1.21119644     1.69210352
          17

 c      1.31996685    -0.50183929    -0.11800189
 c      0.08196952    -0.97815632     0.13223173
 c     -0.94420192    -0.03454998    -0.10001209
 c     -0.92162915     1.28183829     0.64404905
 c     -0.22687592     1.11880524    -0.74880329
 c      1.15084385     0.92110622    -0.33947515
 h      0.13708254    -2.02225912     0.77406821
 h     -1.77797271     1.94505426     0.88121191
 h     -0.60535289     1.86058041    -1.29537346
 h      1.91955798     1.61449437    -0.28984674
 o      2.41536855    -1.24728523     0.40707829
 h      3.13321978    -0.86209590     0.06202033
 c     -2.47811729    -0.46790598    -0.16300184
 h     -2.85942668    -0.22979826    -1.16934862
 h     -2.64434829    -1.50217549     0.04825245
 h     -2.85945719    -0.04848562     0.71405261
 h     -0.62218293     1.24135001     1.65093179
          17

 c      1.31890733    -0.49681989    -0.10492631
 c      0.06692153    -0.97823942     0.12122483
 c     -0.94170676    -0.03743979    -0.10770871
 c     -0.91065992     1.29087766     0.64516136
 c     -0.21998027     1.10504209    -0.74655238
 c      1.15004811     0.92187919    -0.32902719
 h      0.08991838    -1.97439841     0.78319866
 h     -1.75085243     1.89524095     0.84564795
 h     -0.62039717     1.92057688    -1.35225303
 h      1.92676904     1.58114912    -0.24876781
 o      2.40877374    -1.23911989     0.40082123
 h      3.12034822    -0.87126513     0.02586446
 c     -2.46937918    -0.48166687    -0.15690911
 h     -2.85264353    -0.20945038    -1.19648903
 h     -2.64808224    -1.49845512     0.04169040
 h     -2.88001698    -0.06353604     0.78244226
 h     -0.57599607     1.26737842     1.62235617
          17

 c      1.31963561    -0.49129095    -0.09061885
 c      0.05259543    -0.98102754     0.11270788
 c     -0.94203920    -0.04092198    -0.11639797
 c     -0.89908673     1.29947098     0.64593577
 c     -0.21359228     1.09282889    -0.74275316
 c      1.14852006     0.91921567    -0.31982245
 h      0.03543967    -1.90848771     0.77689183
 h     -1.74061728     1.85386712     0.79823184
 h     -0.63411277     1.97670838    -1.41453836
 h      1.95138312     1.56944105    -0.20579369
 o      2.39851175    -1.23109933     0.39496778
 h      3.15384140    -0.86194323    -0.03005453
 c     -2.45971879    -0.49385267    -0.15167139
 h     -2.84847178    -0.18930629    -1.20868517
 h     -2.64795923    -1.51335597     0.03234925
 h     -2.90736657    -0.07336167     0.84178086
 h     -0.50657559     1.28879967     1.61288122
          17

 c      1.32157510    -0.48545919    -0.07529707
 c      0.03952020    -0.98573369     0.10645598
 c     -0.94521863    -0.04485291    -0.12585963
 c     -0.88590643     1.30680856     0.64623928
 c     -0.20859369     1.08389501    -0.73866645
 c      1.14703707     0.91348149    -0.31179078
 h     -0.02489535    -1.83497399     0.75988531
 h     -1.75781619     1.82865385     0.74334412
 h     -0.63865704     2.01229324    -1.46845310
 h      1.98692519     1.57504600    -0.16179489
 o      2.38673110    -1.22237081     0.38867505
 h      3.20228483    -0.84984832    -0.08998482
 c     -2.44988055    -0.50381274    -0.14679699
 h     -2.84574016    -0.17161757    -1.20098863
 h     -2.64370942    -1.54593306     0.01976558
 h     -2.93483086    -0.08322484     0.88053172
 h     -0.41804493     1.30639917     1.61772356
          17

 c      1.32410502    -0.47955346    -0.05922336
 c      0.02814640    -0.99092082     0.10173550
 c     -0.95104454    -0.04912056    -0.13590017
 c     -0.87082192     1.31282822     0.64671517
 c     -0.20542079     1.07903376    -0.73495993
 c      1.14681368     0.90553184    -0.30476471
 h     -0.09030117    -1.77080817     0.74256771
 h     -1.79992302     1.81883898     0.68411015
 h     -0.63101507     2.02042897    -1.50720275
 h      2.02125095     1.58885082    -0.11903975
 o      2.37530315    -1.21241070     0.38122218
 h      3.23949002    -0.84615505    -0.13956038
 c     -2.44046557    -0.51177086    -0.14190046
 h     -2.84429292    -0.15782206    -1.17248047
 h     -2.63424434    -1.58843007     0.00286657
 h     -2.95786556    -0.09609562     0.89309510
 h     -0.31990197     1.32145184     1.62493804
          17

 c      1.32660347    -0.47379959    -0.04268205
 c      0.01888576    -0.99486633     0.09747958
 c     -0.95911306    -0.05361338    -0.14635345
 c     -0.85453390     1.31809781     0.64797450
 c     -0.20422597     1.07849491    -0.73196567
 c      1.14883433     0.89622203    -0.29856854
 h     -0.16157326    -1.73539719     0.73886848
 h     -1.85149989     1.81709259     0.62367531
 h     -0.61054682     1.99924251    -1.52769588
 h      2.04381819     1.60261668    -0.08020839
 o      2.36531549    -1.20118685     0.37235080
 h      3.25256204    -0.85482496    -0.17140423
 c     -2.43192104    -0.51840622    -0.13666120
 h     -2.84495188    -0.14838755    -1.12587075
 h     -2.61836975    -1.63070426    -0.01922091
 h     -2.97352775    -0.11339500     0.87813547
 h     -0.22311505     1.33499737     1.62356354
          17

 c      1.32849142    -0.46837657    -0.02596653
 c      0.01196007    -0.99674912     0.09321439
 c     -0.96887549    -0.05818309    -0.15706991
 c     -0.83804012     1.32322018     0.65014496
 c     -0.20494236     1.08217212    -0.72977471
 c      1.15358285     0.88623345    -0.29309020
 h     -0.23936182    -1.73715236     0.75527758
 h     -1.89543705     1.81639587     0.56637137
 h     -0.57800305     1.94982564    -1.52913716
 h      2.04848787     1.61098182    -0.04754608
 o      2.35736374    -1.18895977     0.36212339
 h      3.23719429    -0.87578541    -0.18303827
 c     -2.42447048    -0.52450664    -0.13080443
 h     -2.84966409    -0.14257931    -1.06750509
 h     -2.59552111    -1.66416703    -0.04665550
 h     -2.98029835    -0.13533731     0.83787634
 h     -0.13682914     1.34762256     1.60735332
          17

 c      1.32926635    -0.46338376    -0.00937427
 c      0.00703406    -0.99730199     0.08971210
 c     -0.97969660    -0.06264966    -0.16789863
 c     -0.82210428     1.32855209     0.65293135
 c     -0.20727699     1.08959475    -0.72818877
 c      1.16105523     0.87608002    -0.28830378
 h     -0.31965342    -1.76611244     0.78302259
 h     -1.92009348     1.81303779     0.51690575
 h     -0.53563607     1.87646471    -1.51346554
 h      2.03335866     1.61137825    -0.02254900
 o      2.35169484    -1.17617345     0.35083602
 h      3.19514267    -0.90659954    -0.17564520
 c     -2.41802658    -0.53084918    -0.12417545
 h     -2.86157964    -0.13830501    -1.00708240
 h     -2.56602285    -1.68339309    -0.07887852
 h     -2.97857633    -0.16077818     0.77873009
 h     -0.06731674     1.35957089     1.57456637
          17

 c      1.32851811    -0.45886207     0.00681077
 c      0.00330275    -0.99780801     0.08818384
 c     -0.99089463    -0.06684002    -0.17867132
 c     -0.80721715     1.33423682     0.65578086
 c     -0.21064487     1.09973469    -0.72650197
 c      1.17083041     0.86612545    -0.28427425
 h     -0.39443873    -1.80558060     0.80749590
 h     -1.91975294     1.80609197     0.47940991
 h     -0.48815505     1.78893069    -1.48803327
 h      2.00021959     1.60378724    -0.00582640
 o      2.34806629    -1.16343613     0.33908247
 h      3.13599980    -0.94244118    -0.15530172
 c     -2.41212806    -0.53817775    -0.11702331
 h     -2.88435097    -0.13265765    -0.95561053
 h     -2.53103017    -1.68632820    -0.11482648
 h     -2.97195359    -0.18664265     0.71289352
 h     -0.01797314     1.37090050     1.52690331
          17

 c      1.32595338    -0.45484388     0.02234286
 c     -0.00009457    -0.99916038     0.08943436
 c     -1.00177872    -0.07061613    -0.18920050
 c     -0.79373110     1.34029866     0.65796913
 c     -0.21409916     1.11074272    -0.72309981
 c      1.18211971     0.85654595    -0.28116777
 h     -0.45614915    -1.84298823     0.81824068
 h     -1.89316758     1.79634596     0.45710314
 h     -0.44388144     1.70572717    -1.47065383
 h      1.95448167     1.59099216     0.00314735
 o      2.34536241    -1.15153421     0.32796251
 h      3.08263990    -0.97538889    -0.13651449
 c     -2.40601764    -0.54708126    -0.11039854
 h     -2.91995115    -0.12374435    -0.92086095
 h     -2.49236451    -1.67426183    -0.15317510
 h     -2.96843161    -0.20755828     0.65885346
 h      0.01073597     1.38160224     1.46889606
          17

 c      1.32143136    -0.45138385     0.03702254
 c     -0.00386850    -1.00174419     0.09375693
 c     -1.01168300    -0.07389095    -0.19928261
 c     -0.78196852     1.34669462     0.65864453
 c     -0.21653203     1.12030228    -0.71553504
 c      1.19381641     0.84725825    -0.27926466
 h     -0.49965177    -1.87138052     0.81030963
 h     -1.84282816     1.78575413     0.45218118
 h     -0.41279703     1.65041969    -1.48940854
 h      1.90518666     1.57911044     0.00637150
 o      2.34168977    -1.14128705     0.31901745
 h      3.06916034    -0.99648484    -0.14120921
 c     -2.39908145    -0.55764669    -0.10596013
 h     -2.96623071    -0.11263045    -0.90346599
 h     -2.45227320    -1.65202861    -0.19263400
 h     -2.97786638    -0.21783276     0.63553582
 h      0.02174338     1.39168769     1.40780682
          17

 c      1.31496634    -0.44855048     0.05067942
 c     -0.00855714    -1.00559864     0.10109341
 c     -1.01999512    -0.07665172    -0.20869460
 c     -0.77220434     1.35329654     0.65693638
 c     -0.21742394     1.12749169    -0.70274876
 c      1.20465709     0.83794634    -0.27893201
 h     -0.52215372    -1.88776695     0.78254062
 h     -1.77566952     1.77755744     0.46548487
 h     -0.39802225     1.63043285    -1.55752163
 h      1.86357089     1.57701289     0.00719367
 o      2.33659307    -1.13304590     0.31287163
 h      3.10578469    -1.00398536    -0.17687862
 c     -2.39164065    -0.56902131    -0.10474000
 h     -3.01711698    -0.10298316    -0.89806683
 h     -2.41309212    -1.62805798    -0.23232679
 h     -3.00287164    -0.21690602     0.64915359
 h      0.02186753     1.40124362     1.35346149
          17

 c      1.30668917    -0.44643673     0.06317429
 c     -0.01451042    -1.01052826     0.11114656
 c     -1.02620198    -0.07895157    -0.21719693
 c     -0.76439085     1.35980389     0.65219594
 c     -0.21704601     1.13345044    -0.68689556
 c      1.21361171     0.82840801    -0.28048801
 h     -0.52287384    -1.89201492     0.73632882
 h     -1.70505398     1.77706925     0.49587643
 h     -0.39354349     1.62953564    -1.65247318
 h      1.83856620     1.59226663     0.00872829
 o      2.33213594    -1.12669438     0.30853250
 h      3.16191807    -1.00342544    -0.22542847
 c     -2.38511981    -0.57954704    -0.10642735
 h     -3.06533272    -0.09886804    -0.89763169
 h     -2.37686075    -1.61281464    -0.27204041
 h     -3.03447126    -0.21139187     0.68919561
 h      0.02077756     1.41038572     1.31673447
          17

 c      1.29682926    -0.44522311     0.07444050
 c     -0.02181373    -1.01609084     0.12339472
 c     -1.02995400    -0.08085785    -0.22454920
 c     -0.75769203     1.36568482     0.64431123
 c     -0.21572003     1.13940425    -0.67097982
 c      1.22030856     0.81909527    -0.28400168
 h     -0.50327364    -1.88704407     0.67545135
 h     -1.65145413     1.79229756     0.54024230
 h     -0.39302587     1.63084692    -1.74346605
 h      1.83168151     1.62477426     0.01134016
 o      2.33031349    -1.12213634     0.30492848
 h      3.20662864    -0.99902727    -0.26806527
 c     -2.38114839    -0.58770883    -0.11011460
 h     -3.10478275    -0.10310744    -0.89645066
 h     -2.34506996    -1.61425598    -0.31181654
 h     -3.06020906    -0.20981409     0.73972024
 h      0.02660405     1.41898060     1.30557738
          17

 c      1.28571619    -0.44519159     0.08450046
 c     -0.03018238    -1.02146231     0.13704754
 c     -1.03111410    -0.08243797    -0.23051694
 c     -0.75072999     1.37045948     0.63384178
 c     -0.21354251     1.14585727    -0.65710639
 c      1.22499850     0.81115566    -0.28925942
 h     -0.46790918    -1.88039229     0.60655999
 h     -1.63381442     1.83085319     0.59565978
 h     -0.39313713     1.62618067    -1.81128957
 h      1.83749161     1.66569832     0.01229125
 o      2.33202755    -1.11932524     0.30150605
 h      3.22428826    -0.99248734    -0.29512028
 c     -2.38082409    -0.59295591    -0.11507720
 h     -3.13151899    -0.11683459    -0.89103736
 h     -2.31879865    -1.63273326    -0.35082654
 h     -3.07126903    -0.21819219     0.78824464
 h      0.04043722     1.42625638     1.32066575
          17

 c      1.27377952    -0.44663775     0.09343316
 c     -0.03892499    -1.02529473     0.15106210
 c     -1.02976992    -0.08379388    -0.23487711
 c     -0.74312326     1.37444745     0.62186589
 c     -0.21046737     1.15286086    -0.64655581
 c      1.22813538     0.80583778    -0.29592927
 h     -0.42491479    -1.88595315     0.53900297
 h     -1.65140223     1.89125239     0.66108153
 h     -0.39248843     1.61293209    -1.84698568
 h      1.84881697     1.70333935     0.00799992
 o      2.33737499    -1.11817277     0.29805757
 h      3.20989138    -0.98432548    -0.30330333
 c     -2.38456031    -0.59572910    -0.12093939
 h     -3.14395364    -0.13957364    -0.88013347
 h     -2.29905077    -1.66094787    -0.38677680
 h     -3.06335556    -0.23947629     0.82707294
 h      0.05616816     1.43081747     1.35527698
          17

 c      1.26154929    -0.44972905     0.10132163
 c     -0.04721409    -1.02605472     0.16445917
 c     -1.02622329    -0.08507766    -0.23743341
 c     -0.73592543     1.37888122     0.60990499
 c     -0.20638489     1.16027998    -0.64014592
 c      1.23009354     0.80394687    -0.30368179
 h     -0.38316815    -1.92035461     0.48122818
 h     -1.68408293     1.96121313     0.73400106
 h     -0.39062229     1.59098678    -1.84725888
 h      1.86028032     1.72846177    -0.00409563
 o      2.34588829    -1.11853628     0.29460863
 h      3.16557990    -0.97442034    -0.29375146
 c     -2.39216016    -0.59695768    -0.12750358
 h     -3.14305696    -0.16929574    -0.86470583
 h     -2.28675601    -1.68893097    -0.41669873
 h     -3.03546747    -0.27435551     0.85210426
 h      0.06549859     1.43116602     1.39924240
          17

 c      1.24965284    -0.45439507     0.10821247
 c     -0.05467973    -1.02330624     0.17687983
 c     -1.02096776    -0.08643886    -0.23804505
 c     -0.73036153     1.38504777     0.59966418
 c     -0.20118134     1.16790396    -0.63835787
 c      1.23111550     0.80566758    -0.31220331
 h     -0.34566781    -1.98847499     0.43459338
 h     -1.71155944     2.02714152     0.80877902
 h     -0.38762801     1.56147460    -1.81222713
 h      1.86902010     1.73593068    -0.02510089
 o      2.35649434    -1.12027810     0.29151090
 h      3.10191606    -0.96154545    -0.27334266
 c     -2.40288732    -0.59764015    -0.13454803
 h     -3.13281079    -0.20232171    -0.84822022
 h     -2.28249394    -1.70849757    -0.43813207
 h     -2.98902525    -0.32192158     0.86199220
 h      0.06210948     1.42621428     1.44279313
          17

 c      1.23877293    -0.46030604     0.11410329
 c     -0.06148731    -1.01846224     0.18855617
 c     -1.01464229    -0.08794609    -0.23666381
 c     -0.72715265     1.39375032     0.59255948
 c     -0.19479068     1.17545844    -0.64120025
 c      1.23132813     0.81060562    -0.32118922
 h     -0.30884802    -2.07497574     0.39421259
 h     -1.72219369     2.08000292     0.87898097
 h     -0.38422128     1.52672396    -1.74573069
 h      1.87442890     1.72455619    -0.05484695
 o      2.36730611    -1.12340354     0.28970144
 h      3.04203569    -0.94171788    -0.25866406
 c     -2.41550788    -0.59869839    -0.14175746
 h     -3.12049524    -0.23335942    -0.83679703
 h     -2.28628276    -1.71487798    -0.44976384
 h     -2.92768990    -0.37995686     0.85826502
 h      0.04293521     1.41544889     1.47844436
          17

 c      1.22954434    -0.46693519     0.11895279
 c     -0.06777564    -1.01364261     0.19973985
 c     -1.00795280    -0.08954869    -0.23335468
 c     -0.72657536     1.40530182     0.58942796
 c     -0.18719701     1.18253162    -0.64782832
 c      1.23073082     0.81788780    -0.33036794
 h     -0.26927374    -2.15743008     0.35593183
 h     -1.71145464     2.11526465     0.93914501
 h     -0.38238396     1.49116390    -1.65858703
 h      1.87807422     1.69686713    -0.09207466
 o      2.37606737    -1.12814914     0.29055109
 h      3.01571083    -0.90747968    -0.27339044
 c     -2.42844705    -0.60090153    -0.14888763
 h     -3.11535578    -0.25642162    -0.83785977
 h     -2.29747648    -1.70682388    -0.45161750
 h     -2.85745754    -0.44508909     0.84624130
 h      0.00791087     1.39883478     1.50149447
          17

 c      1.22244644    -0.47365904     0.12269400
 c     -0.07340872    -1.01051075     0.21048718
 c     -1.00157841    -0.09108765    -0.22828973
 c     -0.72863844     1.41966064     0.59046434
 c     -0.17832453     1.18842070    -0.65595677
 c      1.22914748     0.82627100    -0.33954424
 h     -0.22657817    -2.21921784     0.31873359
 h     -1.67912389     2.13149562     0.98514546
 h     -0.38693087     1.46306664    -1.57510128
 h      1.88394664     1.65910856    -0.13457240
 o      2.38226954    -1.13448302     0.29421733
 h      3.02676691    -0.85649570    -0.32183342
 c     -2.44024875    -0.60464820    -0.15615957
 h     -3.12428231    -0.26714612    -0.85587026
 h     -2.31469488    -1.68659200    -0.44517368
 h     -2.78613681    -0.51328550     0.83560652
 h     -0.04045094     1.37661723     1.51018169
          17

 c      1.21777693    -0.47988008     0.12525550
 c     -0.07806467    -1.01004249     0.22073757
 c     -0.99609419    -0.09234245    -0.22172163
 c     -0.73319486     1.43653017     0.59527289
 c     -0.16788401     1.19211221    -0.66181001
 c      1.22622586     0.83430403    -0.34861132
 h     -0.18245575    -2.25149623     0.28351013
 h     -1.62806173     2.12970541     1.01422280
 h     -0.40703462     1.45465795    -1.53450258
 h      1.89835053     1.62049245    -0.17960398
 o      2.38738295    -1.14165737     0.29911240
 h      3.04931053    -0.79864152    -0.38037403
 c     -2.45016883    -0.60967078    -0.16440598
 h     -3.14725393    -0.26501480    -0.88776449
 h     -2.33581283    -1.66022034    -0.43355227
 h     -2.72126066    -0.58095740     0.83771829
 h     -0.09718397     1.34903864     1.50610619
          17

 c      1.21567447    -0.48513369     0.12659355
 c     -0.08135205    -1.01265895     0.23038813
 c     -0.99193364    -0.09310178    -0.21394507
 c     -0.73994661     1.45538142     0.60294756
 c     -0.15584204     1.19306077    -0.66288654
 c      1.22165647     0.84065743    -0.35747838
 h     -0.13944300    -2.25117482     0.25183439
 h     -1.56465656     2.11385776     1.02545723
 h     -0.45014293     1.47295695    -1.56009234
 h      1.92778103     1.58992734    -0.22495932
 o      2.39264501    -1.14881173     0.30371372
 h      3.06202609    -0.74588399    -0.42634484
 c     -2.45833420    -0.61501200    -0.17435774
 h     -3.17811888    -0.25293204    -0.92401408
 h     -2.35818160    -1.63744601    -0.42145142
 h     -2.66731269    -0.64574250     0.85804377
 h     -0.15495341     1.31590561     1.49478440
          17

 c      1.21613051    -0.48913627     0.12671417
 c     -0.08288762    -1.01831660     0.23931274
 c     -0.98938517    -0.09322421    -0.20526031
 c     -0.74823960     1.47535734     0.61211511
 c     -0.14346876     1.19206077    -0.66087485
 c      1.21563969     0.84458558    -0.36596305
 h     -0.10031818    -2.21957146     0.22538558
 h     -1.50075872     2.09267207     1.02116471
 h     -0.50942287     1.50964949    -1.62615823
 h      1.97415648     1.57069594    -0.27003218
 o      2.39853090    -1.15533644     0.30718327
 h      3.05618693    -0.70617803    -0.44799977
 c     -2.46531235    -0.61947443    -0.18583562
 h     -3.20926701    -0.23495178    -0.95414459
 h     -2.37926100    -1.62937109    -0.41416127
 h     -2.62542259    -0.70574533     0.89097553
 h     -0.20503113     1.27616678     1.48506470
          17

 c      1.21899621    -0.49178026     0.12567882
 c     -0.08234799    -1.02645083     0.24736140
 c     -0.98859354    -0.09265757    -0.19595224
 c     -0.75666490     1.49507538     0.62108751
 c     -0.13275053     1.19034717    -0.65856276
 c      1.20914943     0.84608968    -0.37380703
 h     -0.06781770    -2.16290957     0.20568463
 h     -1.45551578     2.08164702     1.00875462
 h     -0.57056647     1.55151727    -1.69471567
 h      2.03169984     1.55861199    -0.31548536
 o      2.40506515    -1.16084720     0.30915919
 h      3.03066748    -0.68378980    -0.44123415
 c     -2.47157382    -0.62232645    -0.19799825
 h     -3.23479363    -0.21462440    -0.97054626
 h     -2.39746186    -1.64263568    -0.41559729
 h     -2.59557843    -0.75860325     0.92447079
 h     -0.24030627     1.22833954     1.48536466
          17

 c      1.22400253    -0.49309708     0.12360159
 c     -0.07952561    -1.03576459     0.25437704
 c     -0.98956153    -0.09145571    -0.18627410
 c     -0.76319195     1.51278099     0.62851740
 c     -0.12535433     1.18877955    -0.65746040
 c      1.20361187     0.84556187    -0.38080263
 h     -0.04428052    -2.09482013     0.19373644
 h     -1.45019216     2.09932289     0.99884815
 h     -0.62291344     1.58967623    -1.74371555
 h      2.08982949     1.54628392    -0.36182931
 o      2.41201014    -1.16514760     0.30960700
 h      2.98902512    -0.67992054    -0.40721669
 c     -2.47728485    -0.62375364    -0.21002944
 h     -3.25125491    -0.19443446    -0.96924156
 h     -2.41246697    -1.67425774    -0.42690114
 h     -2.57793587    -0.80185567     0.94748920
 h     -0.25922540     1.17267949     1.49781884
          17

 c      1.23079100    -0.49321097     0.12064236
 c     -0.07439483    -1.04401051     0.26024827
 c     -0.99216382    -0.08978805    -0.17643724
 c     -0.76673293     1.52753465     0.63440804
 c     -0.12237371     1.18782130    -0.65807123
 c      1.20035346     0.84337956    -0.38687042
 h     -0.03103027    -2.03915770     0.18942872
 h     -1.48965807     2.15135540     0.99507279
 h     -0.66062064     1.61942065    -1.76407989
 h      2.13836019     1.52784315    -0.40871762
 o      2.41884342    -1.16830853     0.30888308
 h      2.93998283    -0.69153423    -0.35338476
 c     -2.48236712    -0.62464626    -0.22138284
 h     -3.25753951    -0.17570000    -0.94945897
 h     -2.42470878    -1.71356776    -0.44698651
 h     -2.57273435    -0.83364747     0.95301223
 h     -0.26632049     1.11334686     1.51687325
          17

 c      1.23894963    -0.49230551     0.11699243
 c     -0.06712139    -1.04848831     0.26494506
 c     -0.99618661    -0.08789710    -0.16661557
 c     -0.76808219     1.53991634     0.64000828
 c     -0.12436680     1.18767177    -0.66043356
 c      1.20025228     0.83977217    -0.39205655
 h     -0.02807203    -2.02461183     0.19143391
 h     -1.55518881     2.22308574     0.99030255
 h     -0.68081988     1.63840005    -1.75310564
 h      2.17033046     1.50048673    -0.45519079
 o      2.42457967    -1.17089854     0.30798637
 h      2.90029080    -0.70781650    -0.29735678
 c     -2.48658487    -0.62604154    -0.23168217
 h     -3.25478900    -0.15847292    -0.91322389
 h     -2.43471838    -1.74864561    -0.47399882
 h     -2.57997156    -0.85302148     0.93793169
 h     -0.26847765     1.05746743     1.53415211
          17

 c      1.24807732    -0.49058949     0.11284002
 c     -0.05794824    -1.04803696     0.26841309
 c     -1.00138240    -0.08601269    -0.15696137
 c     -0.76859465     1.55092159     0.64648389
 c     -0.13142236     1.18835061    -0.66433091
 c      1.20361023     0.83485481    -0.39650091
 h     -0.03513223    -2.06182412     0.19902273
 h     -1.62337368     2.29510499     0.97696247
 h     -0.68242924     1.64565276    -1.71132824
 h      2.18254240     1.46413685    -0.50014801
 o      2.42780056    -1.17407081     0.30853845
 h      2.89402564    -0.70904089    -0.26633224
 c     -2.48957307    -0.62878045    -0.24062457
 h     -3.24647681    -0.14131322    -0.86510929
 h     -2.44288141    -1.77055474    -0.50624489
 h     -2.59924121    -0.86000548     0.90257487
 h     -0.27139515     1.01230441     1.54321299
          17

 c      1.25788148    -0.48826935     0.10832892
 c     -0.04715992    -1.04414267     0.27049785
 c     -1.00749584    -0.08430171    -0.14761421
 c     -0.76920600     1.56117798     0.65431085
 c     -0.14319273     1.18970970    -0.66927536
 c      1.21011888     0.82867773    -0.40040399
 h     -0.05198350    -2.13067096     0.21330551
 h     -1.67854516     2.35417199     0.95219279
 h     -0.66613294     1.64161625    -1.64227582
 h      2.17555122     1.42095772    -0.54274657
 o      2.42786271    -1.17842990     0.31124296
 h      2.93287743    -0.68494017    -0.27220840
 c     -2.49086302    -0.63342021    -0.24803722
 h     -3.23810280    -0.12121771    -0.81162332
 h     -2.44945678    -1.77427094    -0.54246978
 h     -2.62973011    -0.85578305     0.85098060
 h     -0.27843892     0.98334545     1.54106804
          17

 c      1.26822655    -0.48553853     0.10354833
 c     -0.03520788    -1.03910165     0.27110459
 c     -1.01425368    -0.08288251    -0.13868976
 c     -0.77042548     1.57098313     0.66338631
 c     -0.15885368     1.19134428    -0.67429747
 c      1.21887567     0.82123120    -0.40398276
 h     -0.07703114    -2.20189004     0.23525054
 h     -1.71251064     2.39324752     0.91654040
 h     -0.63574401     1.62933985    -1.55484930
 h      2.15395209     1.37522981    -0.58280813
 o      2.42590751    -1.18297906     0.31477963
 h      2.99973917    -0.65161042    -0.29388847
 c     -2.49000327    -0.64016016    -0.25410961
 h     -3.23547203    -0.09446407    -0.75952207
 h     -2.45463132    -1.75836729    -0.58189075
 h     -2.67044874    -0.84299385     0.79190452
 h     -0.29082543     0.97364792     1.52796343
          17

 c      1.27907338    -0.48259010     0.09856633
 c     -0.02268972    -1.03449702     0.27028106
 c     -1.02135808    -0.08184770    -0.13026361
 c     -0.77255009     1.58051179     0.67319961
 c     -0.17695035     1.19234696    -0.67750412
 c      1.22848062     0.81242245    -0.40740933
 h     -0.10738323    -2.25487823     0.26449362
 h     -1.72170757     2.40917408     0.87217016
 h     -0.60121276     1.61754778    -1.46870086
 h      2.12668824     1.33329000    -0.62130863
 o      2.42344575    -1.18654134     0.31768330
 h      3.07131129    -0.62864668    -0.30746857
 c     -2.48678817    -0.64865685    -0.25962091
 h     -3.24135430    -0.05887201    -0.71337251
 h     -2.45855250    -1.72482705    -0.62428724
 h     -2.72079961    -0.82579104     0.73907312
 h     -0.30789028     0.98358692     1.50708208
          17

 c      1.29038842    -0.47963571     0.09346162
 c     -0.01023459    -1.03109665     0.26817502
 c     -1.02849745    -0.08126779    -0.12236752
 c     -0.77580641     1.58995015     0.68290460
 c     -0.19536548     1.19107470    -0.67582967
 c      1.23729719     0.80212376    -0.41076684
 h     -0.13981977    -2.27884533     0.29974879
 h     -1.70560316     2.40135844     0.82199425
 h     -0.58024311     1.62365350    -1.41752233
 h      2.10563277     1.30257768    -0.66060454
 o      2.42147606    -1.18856617     0.31924862
 h      3.13250445    -0.62602767    -0.30096765
 c     -2.48142660    -0.65790480    -0.26564797
 h     -3.25315207    -0.01596055    -0.67450431
 h     -2.46136487    -1.67925356    -0.67031651
 h     -2.78084125    -0.80884772     0.70694946
 h     -0.32706774     1.01056074     1.48463913
          17

 c      1.30209756    -0.47692655     0.08833433
 c      0.00157636    -1.02914186     0.26499046
 c     -1.03536039    -0.08119830    -0.11498749
 c     -0.78036243     1.59949959     0.69138269
 c     -0.21243228     1.18606548    -0.66692572
 c      1.24401227     0.79039385    -0.41410838
 h     -0.17134952    -2.26946925     0.33933761
 h     -1.66674750     2.37184206     0.76937708
 h     -0.58603758     1.66339454    -1.42745798
 h      2.10025491     1.28866683    -0.70337386
 o      2.42056637    -1.18896821     0.31929603
 h      3.17534810    -0.64657783    -0.27074221
 c     -2.47456422    -0.66644172    -0.27257674
 h     -3.26440366     0.02949818    -0.64239843
 h     -2.46328631    -1.63074854    -0.72197281
 h     -2.84946364    -0.79548920     0.70092183
 h     -0.34388392     1.04899078     1.46985058
          17

 c      1.31407679    -0.47476451     0.08330076
 c      0.01225225    -1.02853412     0.26096732
 c     -1.04164550    -0.08170027    -0.10805485
 c     -0.78610840     1.60913038     0.69745955
 c     -0.22845273     1.17802712    -0.65223935
 c      1.24823717     0.77776944    -0.41765011
 h     -0.19942432    -2.22683886     0.38147790
 h     -1.61259891     2.32686821     0.71791507
 h     -0.60944009     1.72769897    -1.48148461
 h      2.11093848     1.29160846    -0.75006393
 o      2.42100152    -1.18794183     0.31794195
 h      3.19661220    -0.68892472    -0.21782323
 c     -2.46720856    -0.67278905    -0.27957388
 h     -3.26833193     0.07195516    -0.61645218
 h     -2.46473109    -1.58965534    -0.78238322
 h     -2.92166639    -0.78722865     0.71276581
 h     -0.35296005     1.09191818     1.47307783
          17

 c      1.32615020    -0.47348789     0.07847770
 c      0.02143670    -1.02884670     0.25635612
 c     -1.04706895    -0.08284094    -0.10145534
 c     -0.79212613     1.61802228     0.70039428
 c     -0.24437435     1.16884065    -0.63488287
 c      1.25044515     0.76526699    -0.42187906
 h     -0.22221743    -2.15539904     0.42459035
 h     -1.55897191     2.27981101     0.67067956
 h     -0.63402695     1.79423395    -1.54452779
 h      2.12909315     1.30591280    -0.79763950
 o      2.42275126    -1.18592485     0.31555124
 h      3.19814460    -0.74803079    -0.14713010
 c     -2.46043940    -0.67597896    -0.28537029
 h     -3.26016504     0.10709956    -0.59655122
 h     -2.46634475    -1.56215268    -0.85358736
 h     -2.98964909    -0.78494341     0.72846337
 h     -0.35089805     1.13497598     1.50064838
          17

 c      1.33810096    -0.47341977     0.07395662
 c      0.02897567    -1.02918008     0.25135929
 c     -1.05137262    -0.08468221    -0.09505733
 c     -0.79636832     1.62428071     0.70042335
 c     -0.26050352     1.15982698    -0.61702178
 c      1.25134997     0.75403525    -0.42739914
 h     -0.23931912    -2.06568943     0.46799495
 h     -1.53090383     2.25176332     0.62860542
 h     -0.65077416     1.84743825    -1.59391504
 h      2.14384497     1.32428766    -0.84133000
 o      2.42520963    -1.18367369     0.31281006
 h      3.19075322    -0.81390691    -0.06861990
 c     -2.45508802    -0.67593885    -0.28925650
 h     -3.23774583     0.13263620    -0.58293901
 h     -2.46875162    -1.54590372    -0.93323431
 h     -3.04621158    -0.78943788     0.73668350
 h     -0.33914433     1.17939696     1.54981150
          17

 c      1.34970098    -0.47478509     0.06977089
 c      0.03501016    -1.02797922     0.24601620
 c     -1.05433157    -0.08728280    -0.08874157
 c     -0.79695686     1.62621066     0.69867626
 c     -0.27660017     1.15161541    -0.59987349
 c      1.25145880     0.74501637    -0.43471385
 h     -0.25295860    -1.97661389     0.51333627
 h     -1.54807544     2.25888098     0.59024940
 h     -0.65673508     1.87983947    -1.61931521
 h      2.14712349     1.34077396    -0.87689636
 o      2.42688079    -1.18228152     0.31071885
 h      3.19896614    -0.87130311     0.00283829
 c     -2.45162357    -0.67331372    -0.29130138
 h     -3.20142819     0.14842315    -0.57606696
 h     -2.47221832    -1.53247803    -1.01428773
 h     -3.08645239    -0.80125985     0.73098151
 h     -0.32306733     1.22972863     1.61022494
          17

 c      1.36073329    -0.47761061     0.06586401
 c      0.03997789    -1.02329234     0.24011426
 c     -1.05576860    -0.09069750    -0.08242543
 c     -0.79435667     1.62426199     0.69634934
 c     -0.29217478     1.14445103    -0.58422093
 c      1.25097293     0.73878637    -0.44411183
 h     -0.26833995    -1.91265485     0.56576542
 h     -1.60233149     2.29365628     0.55602552
 h     -0.65172158     1.88843454    -1.61681274
 h      2.13486107     1.35177531    -0.90166768
 o      2.42621889    -1.18264577     0.30999808
 h      3.24788677    -0.90837851     0.05694025
 c     -2.45015379    -0.66898240    -0.29200113
 h     -3.15393162     0.15656611    -0.57658881
 h     -2.47659364    -1.51329115    -1.08825288
 h     -3.10782637    -0.82055821     0.70887597
 h     -0.30843130     1.28946503     1.66989415
          17

 c      1.37097478    -0.48163629     0.06207349
 c      0.04422193    -1.01411607     0.23349584
 c     -1.05558384    -0.09494989    -0.07607111
 c     -0.79059242     1.62028583     0.69427584
 c     -0.30666760     1.13840046    -0.57067656
 c      1.24982888     0.73551495    -0.45563096
 h     -0.28931217    -1.88836840     0.63037272
 h     -1.66871034     2.33508880     0.52940046
 h     -0.63673216     1.87249481    -1.58570403
 h      2.10660920     1.35610600    -0.91476141
 o      2.42390930    -1.18474123     0.31040054
 h      3.32775973    -0.92859511     0.09888026
 c     -2.45043296    -0.66377887    -0.29194341
 h     -3.10015626     0.16153992    -0.58540257
 h     -2.48144814    -1.48293167    -1.14816557
 h     -3.10994118    -0.84712996     0.67087907
 h     -0.29928226     1.35933895     1.71901391
          17

 c      1.38019215    -0.48632608     0.05815207
 c      0.04748328    -1.00154085     0.22670973
 c     -1.05378321    -0.10000229    -0.06967390
 c     -0.78738946     1.61590729     0.69310397
 c     -0.31952353     1.13341202    -0.55970349
 c      1.24773782     0.73496236    -0.46904811
 h     -0.31231654    -1.89501492     0.70426724
 h     -1.72738311     2.36710584     0.51332468
 h     -0.61360619     1.83305601    -1.52777671
 h      2.06528252     1.35506653    -0.91719991
 o      2.42213284    -1.18819854     0.31142835
 h      3.40579463    -0.94121674     0.13777608
 c     -2.45188797    -0.65840337    -0.29171633
 h     -3.04642875     0.16970408    -0.60349704
 h     -2.48619479    -1.43950052    -1.18973869
 h     -3.09475983    -0.88061637     0.62036286
 h     -0.29771144     1.43773996     1.75094395
          17

 c      1.38817490    -0.49100179     0.05381826
 c      0.04919735    -0.98769134     0.22090569
 c     -1.05048623    -0.10574994    -0.06324578
 c     -0.78578423     1.61217414     0.69334588
 c     -0.33018337     1.12922676    -0.55142329
 c      1.24418507     0.73648781    -0.48387842
 h     -0.32941305    -1.91268861     0.77743281
 h     -1.76774540     2.38149678     0.50889422
 h     -0.58546076     1.77397971    -1.44876976
 h      2.01730669     1.35278957    -0.91212278
 o      2.42249252    -1.19286835     0.31289902
 h      3.45817800    -0.95140908     0.17737230
 c     -2.45371546    -0.65325744    -0.29200578
 h     -2.99862204     0.18716529    -0.63120473
 h     -2.49013027    -1.38402604    -1.21156605
 h     -3.06724278    -0.92093769     0.56414462
 h     -0.30416583     1.52162455     1.76228171
          17

 c      1.39476836    -0.49501070     0.04881048
 c      0.04906994    -0.97435878     0.21719334
 c     -1.04592217    -0.11201832    -0.05681342
 c     -0.78636078     1.60972577     0.69527362
 c     -0.33800254     1.12510405    -0.54515859
 c      1.23845690     0.73910954    -0.49941722
 h     -0.33451613    -1.92588822     0.84004349
 h     -1.78526710     2.37499569     0.51581572
 h     -0.55787627     1.70514251    -1.36283690
 h      1.97230865     1.35629228    -0.90465586
 o      2.42568476    -1.19873306     0.31482210
 h      3.47432174    -0.96083102     0.21776300
 c     -2.45504903    -0.64813068    -0.29370283
 h     -2.95988207     0.21625301    -0.66682413
 h     -2.49243922    -1.32006877    -1.21539953
 h     -3.03564177    -0.96898316     0.51269473
 h     -0.31765057     1.60724848     1.75288013
          17

 c      1.39989476    -0.49785751     0.04293302
 c      0.04723270    -0.96273019     0.21636605
 c     -1.04042289    -0.11855103    -0.05042897
 c     -0.78945261     1.60891821     0.69881261
 c     -0.34213850     1.11943731    -0.53881831
 c      1.22986718     0.74174452    -0.51491278
 h     -0.32490187    -1.92639512     0.88566627
 h     -1.77907494     2.34711570     0.53291035
 h     -0.54031310     1.64694379    -1.29913329
 h      1.94035817     1.37354399    -0.90030373
 o      2.43173298    -1.20576961     0.31724604
 h      3.45261445    -0.96939936     0.25768387
 c     -2.45517855    -0.64206848    -0.29766137
 h     -2.93017321     0.25375310    -0.70583606
 h     -2.49223135    -1.25363332    -1.20687600
 h     -3.00935394    -1.02665474     0.47726844
 h     -0.33570124     1.69080260     1.72605721
          17

 c      1.40355954    -0.49928249     0.03608881
 c      0.04415700    -0.95356414     0.21892476
 c     -1.03440507    -0.12502632    -0.04416709
 c     -0.79520180     1.60982479     0.70351642
 c     -0.34174437     1.11025686    -0.52953419
 c      1.21824202     0.74369399    -0.52987692
 h     -0.30029136    -1.91110676     0.91101716
 h     -1.75151169     2.29955515     0.55826703
 h     -0.54363382     1.62448543    -1.29438925
 h      1.92615020     1.40846562    -0.90162991
 o      2.44003552    -1.21392694     0.32019448
 h      3.39958473    -0.97557356     0.29546616
 c     -2.45386223    -0.63380622    -0.30394169
 h     -2.90803629     0.29312618    -0.74202743
 h     -2.48866293    -1.19290008    -1.19613264
 h     -2.99341712    -1.09433736     0.46270411
 h     -0.35425335     1.76918116     1.68879989
          17

 c      1.40583710    -0.49927571     0.02829000
 c      0.04053913    -0.94732356     0.22513102
 c     -1.02833961    -0.13112074    -0.03809607
 c     -0.80342778     1.61213176     0.70871024
 c     -0.33687492     1.09771938    -0.51730365
 c      1.20421635     0.74500696    -0.54425039
 h     -0.26202262    -1.88041776     0.91535040
 h     -1.70971636     2.23701228     0.58906767
 h     -0.56905289     1.63840537    -1.35061258
 h      1.92546928     1.45698887    -0.90646624
 o      2.44913695    -1.22322400     0.32363292
 h      3.33393465    -0.97507345     0.32963693
 c     -2.45145240    -0.62250547    -0.31141624
 h     -2.89226996     0.32807449    -0.76958424
 h     -2.48109155    -1.14664074    -1.19615845
 h     -2.98527099    -1.16736091     0.46315561
 h     -0.36784410     1.84077185     1.65097395
          17

 c      1.40682840    -0.49801782     0.01963833
 c      0.03720970    -0.94414937     0.23497808
 c     -1.02269477    -0.13655017    -0.03226469
 c     -0.81321696     1.61495866     0.71379259
 c     -0.32862087     1.08411269    -0.50527485
 c      1.18891774     0.74626939    -0.55821249
 h     -0.21280921    -1.83817335     0.90066493
 h     -1.66924451     2.16923413     0.62125638
 h     -0.60667201     1.66480140    -1.43174231
 h      1.92889614     1.50956426    -0.91027272
 o      2.45656817    -1.23392393     0.32741090
 h      3.28994959    -0.95876194     0.36009814
 c     -2.44854402    -0.60815053    -0.31864486
 h     -2.88238264     0.35440102    -0.78440706
 h     -2.46907143    -1.12035350    -1.21641035
 h     -2.97856291    -1.23696772     0.46733885
 h     -0.37082307     1.90560724     1.62226946
          17

 c      1.40660178    -0.49576895     0.01028113
 c      0.03505735    -0.94367149     0.24805859
 c     -1.01785522    -0.14107380    -0.02671362
 c     -0.82251123     1.61687840     0.71856176
 c     -0.31821519     1.07132298    -0.49601394
 c      1.17346962     0.74813108    -0.57192240
 h     -0.15687335    -1.79316915     0.87299429
 h     -1.65639614     2.11172782     0.65001672
 h     -0.64660061     1.68473916    -1.50704666
 h      1.92762780     1.55656558    -0.90932042
 o      2.46027829    -1.24633052     0.33124366
 h      3.29599242    -0.91687341     0.38888430
 c     -2.44558666    -0.59151643    -0.32505727
 h     -2.87844935     0.37021412    -0.78439853
 h     -2.45228851    -1.11263045    -1.25559371
 h     -2.96803980    -1.29443425     0.46557026
 h     -0.35973957     1.96419601     1.60745199
          17

 c      1.40518058    -0.49277951     0.00037467
 c      0.03492206    -0.94477284     0.26340777
 c     -1.01405123    -0.14453233    -0.02146788
 c     -0.82901132     1.61680258     0.72321947
 c     -0.30673400     1.06032730    -0.49063916
 c      1.15877549     0.75102628    -0.58542426
 h     -0.09975749    -1.76121866     0.84392776
 h     -1.69568330     2.07701059     0.67233924
 h     -0.68266965     1.68982608    -1.56137963
 h      1.91609137     1.59122099    -0.90181610
 o      2.46111620    -1.25988681     0.33494936
 h      3.33583769    -0.85402783     0.41676159
 c     -2.44275219    -0.57383487    -0.33104950
 h     -2.88099911     0.37572333    -0.76936103
 h     -2.43081460    -1.11643309    -1.30302382
 h     -2.95100624    -1.33348450     0.45214228
 h     -0.33531579     2.01585707     1.60404728
          17

 c      1.40260325    -0.48927669    -0.00991977
 c      0.03739227    -0.94579011     0.27968863
 c     -1.01132996    -0.14688428    -0.01651655
 c     -0.83259516     1.61524374     0.72802788
 c     -0.29515325     1.05157481    -0.48943005
 c      1.14551652     0.75510033    -0.59865411
 h     -0.04653440    -1.76251741     0.82820740
 h     -1.78197716     2.06025449     0.68909129
 h     -0.71135458     1.67742027    -1.58870900
 h      1.89208391     1.61009839    -0.88768988
 o      2.46119946    -1.27335522     0.33854007
 h      3.37404631    -0.78609138     0.44169922
 c     -2.43994435    -0.55638649    -0.33729332
 h     -2.89105280     0.37322748    -0.74085372
 h     -2.40536122    -1.12354169    -1.34649640
 h     -2.92687644    -1.35067319     0.42485354
 h     -0.30195228     2.05840826     1.60506898
          17

 c      1.39897347    -0.48547610    -0.02042750
 c      0.04257900    -0.94580063     0.29612086
 c     -1.00958579    -0.14816973    -0.01180113
 c     -0.83510015     1.61358888     0.73315521
 c     -0.28440846     1.04526535    -0.49229358
 c      1.13417328     0.76021122    -0.61145657
 h      0.00097184    -1.80679589     0.83280512
 h     -1.88548555     2.04683047     0.70266547
 h     -0.73059458     1.64735876    -1.58715018
 h      1.85643507     1.61297816    -0.86819847
 o      2.46179655    -1.28564857     0.34203577
 h      3.38895156    -0.72655694     0.46162048
 c     -2.43684782    -0.54027462    -0.34427614
 h     -2.91014946     0.36704024    -0.70187965
 h     -2.37717492    -1.12733467    -1.37733985
 h     -2.89661678    -1.34531857     0.38428377
 h     -0.26548226     2.08919340     1.60339872
          17

 c      1.39445429    -0.48159016    -0.03095691
 c      0.05022477    -0.94568905     0.31308427
 c     -1.00860475    -0.14843702    -0.00722070
 c     -0.83815879     1.61274015     0.73863793
 c     -0.27540199     1.04145919    -0.49894449
 c      1.12498791     0.76592016    -0.62358814
 h      0.04338415    -1.88115676     0.85005009
 h     -1.97936302     2.02703018     0.71473185
 h     -0.73929138     1.60076120    -1.55704503
 h      1.81306406     1.60310808    -0.84571226
 o      2.46332730    -1.29601262     0.34539627
 h      3.37259950    -0.68365306     0.47545536
 c     -2.43299066    -0.52627158    -0.35229931
 h     -2.93998034     0.36252848    -0.65608683
 h     -2.34778453    -1.12332738    -1.39118237
 h     -2.86262362    -1.31992612     0.33372669
 h     -0.23121247     2.10617838     1.59428420
          17

 c      1.38923717    -0.47784065    -0.04129950
 c      0.05997561    -0.94709316     0.33129406
 c     -1.00807392    -0.14771931    -0.00263582
 c     -0.84258168     1.61292480     0.74433758
 c     -0.26893074     1.04005865    -0.50890076
 c      1.11788523     0.77145800    -0.63472269
 h      0.08085629    -1.96252137     0.86757404
 h     -2.04800234     1.99765896     0.72618822
 h     -0.73750798     1.54010922    -1.50118409
 h      1.76928877     1.58778307    -0.82354929
 o      2.46574471    -1.30395955     0.34853413
 h      3.32489259    -0.66158467     0.48301070
 c     -2.42784440    -0.51453438    -0.36169466
 h     -2.98119744     0.36367036    -0.60653590
 h     -2.31878860    -1.10896140    -1.38727667
 h     -2.82902323    -1.28133477     0.27980809
 h     -0.20297702     2.10851410     1.57587792
          17

 c      1.38351608    -0.47446544    -0.05123738
 c      0.07141530    -0.95113060     0.35105048
 c     -1.00758143    -0.14605123     0.00213775
 c     -0.84866179     1.61393942     0.74993961
 c     -0.26550909     1.04069433    -0.52128713
 c      1.11247102     0.77577936    -0.64449622
 h      0.11282642    -2.03262475     0.87729090
 h     -2.08385936     1.95907867     0.73754751
 h     -0.72773546     1.47040647    -1.42726227
 h      1.73519047     1.57789170    -0.80544632
 o      2.46867258    -1.30926812     0.35131884
 h      3.25160841    -0.66065634     0.48499304
 c     -2.42096805    -0.50429735    -0.37296603
 h     -3.03175094     0.37042984    -0.55494638
 h     -2.29166519    -1.08354154    -1.36813395
 h     -2.80192300    -1.24170267     0.23296167
 h     -0.18281543     2.09669694     1.54896244
          17

 c      1.37746691    -0.47171877    -0.06055523
 c      0.08403551    -0.95818350     0.37220565
 c     -1.00664630    -0.14348549     0.00733475
 c     -0.85647657     1.61532642     0.75496917
 c     -0.26503596     1.04253617    -0.53438324
 c      1.10829278     0.77793773    -0.65262669
 h      0.13872688    -2.08087676     0.87595685
 h     -2.08418725     1.91327529     0.74914311
 h     -0.71802151     1.40136702    -1.35325075
 h      1.71998140     1.58370445    -0.79429875
 o      2.47129805    -1.31214191     0.35354574
 h      3.16624860    -0.67479965     0.48358116
 c     -2.41218712    -0.49403838    -0.38652597
 h     -3.08639746     0.37870173    -0.50228513
 h     -2.26752589    -1.04855519    -1.33987582
 h     -2.78808814    -1.21598792     0.20515650
 h     -0.17077572     2.07257584     1.51661649
          17

 c      1.37123141    -0.46987010    -0.06904833
 c      0.09726483    -0.96811017     0.39433507
 c     -1.00477542    -0.14010459     0.01323428
 c     -0.86599318     1.61645986     0.75881574
 c     -0.26644258     1.04424288    -0.54524576
 c      1.10530147     0.77773527    -0.65905283
 h      0.15823300    -2.10241424     0.86338510
 h     -2.05001843     1.86314302     0.76121078
 h     -0.72551668     1.34815420    -1.31174317
 h      1.72616369     1.60740848    -0.79082594
 o      2.47216439    -1.31351775     0.35487559
 h      3.09336034    -0.68673792     0.48344506
 c     -2.40186468    -0.48241329    -0.40192173
 h     -3.13819838     0.38301844    -0.44989823
 h     -2.24678361    -1.00822148    -1.31291229
 h     -2.79053105    -1.21281623     0.20249278
 h     -0.16476288     2.03923666     1.48384416
          17

 c      1.36492463    -0.46919246    -0.07652037
 c      0.11052524    -0.98041031     0.41685319
 c     -1.00153337    -0.13603539     0.02013250
 c     -0.87691982     1.61660642     0.76081270
 c     -0.26842945     1.04478723    -0.55124242
 c      1.10397294     0.77591736    -0.66394044
 h      0.17127209    -2.09668414     0.84132375
 h     -1.98760454     1.81247335     0.77392387
 h     -0.76748989     1.32192580    -1.33173062
 h      1.74801070     1.64084226    -0.79369815
 o      2.46959363    -1.31487581     0.35487939
 h      3.06161996    -0.67121304     0.49100679
 c     -2.39102192    -0.46907747    -0.41736578
 h     -3.18064722     0.37922438    -0.39986685
 h     -2.22896399    -0.96930770    -1.30120986
 h     -2.80499546    -1.22741408     0.21938669
 h     -0.16087185     2.00051841     1.45676593
          17

 c      1.35867934    -0.46992933    -0.08277410
 c      0.12327710    -0.99422951     0.43904892
 c     -0.99661488    -0.13145778     0.02828939
 c     -0.88820767     1.61500137     0.76040304
 c     -0.27154723     1.04461761    -0.55324962
 c      1.10491482     0.77361455    -0.66755584
 h      0.17804778    -2.06773077     0.81323629
 h     -1.91278718     1.76628471     0.78750044
 h     -0.83676340     1.31641207    -1.40087440
 h      1.77643197     1.67180969    -0.80086600
 o      2.46347588    -1.31642674     0.35342441
 h      3.07491656    -0.62407114     0.50816141
 c     -2.38088556    -0.45449674    -0.43060481
 h     -3.20901827     0.36555569    -0.35456488
 h     -2.21333488    -0.93820350    -1.31696110
 h     -2.82309460    -1.24775830     0.24345686
 h     -0.15488960     1.95994495     1.44090029
          17

 c      1.35267843    -0.47224956    -0.08761237
 c      0.13504034    -1.00820233     0.46006509
 c     -0.98989247    -0.12657730     0.03786012
 c     -0.89740059     1.61094378     0.75728924
 c     -0.27745034     1.04472221    -0.55404367
 c      1.10845792     0.77177374    -0.67014832
 h      0.17911286    -2.02615729     0.78467732
 h     -1.85621224     1.73081468     0.80265806
 h     -0.91049535     1.31885302    -1.48451764
 h      1.80373142     1.69040736    -0.81052894
 o      2.45540862    -1.31661910     0.35081905
 h      3.10963087    -0.57014000     0.52980485
 c     -2.37226646    -0.43960906    -0.44035651
 h     -3.22091357     0.34269791    -0.31606498
 h     -2.20042147    -0.91587159    -1.36169315
 h     -2.83736698    -1.26368249     0.26343767
 h     -0.14475121     1.91951901     1.43892624
          17

 c      1.34713420    -0.47621380    -0.09086033
 c      0.14539788    -1.02028857     0.47889609
 c     -0.98142802    -0.12160436     0.04886998
 c     -0.90131111     1.60398879     0.75144552
 c     -0.28701730     1.04564069    -0.55552673
 c      1.11452679     0.77096170    -0.67189502
 h      0.17535419    -1.99117262     0.76342263
 h     -1.85402296     1.71139211     0.82127644
 h     -0.97224413     1.32149239    -1.55859531
 h      1.82513403     1.69096942    -0.82140986
 o      2.44685848    -1.31406072     0.34741831
 h      3.14378785    -0.53248516     0.55007906
 c     -2.36534180    -0.42565223    -0.44674250
 h     -3.21653315     0.31360039    -0.28573960
 h     -2.19236698    -0.89704901    -1.42431516
 h     -2.84308165    -1.26960034     0.27206701
 h     -0.13188495     1.87949702     1.44974480
          17

 c      1.34225568    -0.48174920    -0.09239976
 c      0.15401152    -1.02818242     0.49458033
 c     -0.97145619    -0.11674953     0.06123724
 c     -0.89931897     1.59423014     0.74317057
 c     -0.30016841     1.04752321    -0.55860403
 c      1.12269652     0.77135560    -0.67288460
 h      0.16758008    -1.98601307     0.75737202
 h     -1.91011651     1.70839051     0.84469301
 h     -1.01425802     1.32099611    -1.61152812
 h      1.83866614     1.67178807    -0.83276216
 o      2.43865213    -1.30814361     0.34345396
 h      3.16546005    -0.52229656     0.56519218
 c     -2.35978994    -0.41383674    -0.45060464
 h     -3.19893678     0.28334219    -0.26403097
 h     -2.19139392    -0.87497204    -1.48919365
 h     -2.83793610    -1.26370586     0.26568190
 h     -0.11996960     1.83924552     1.46971742
          17

 c      1.33823848    -0.48863044    -0.09219851
 c      0.16064590    -1.03084409     0.50666399
 c     -0.96035485    -0.11219501     0.07480314
 c     -0.89401566     1.58218767     0.73320745
 c     -0.31625554     1.05034515    -0.56371401
 c      1.13227565     0.77275306    -0.67311402
 h      0.15600688    -2.02016545     0.76940251
 h     -1.99055755     1.71774755     0.87077034
 h     -1.03361203     1.31613761    -1.63834308
 h      1.84499453     1.63476170    -0.84440536
 o      2.43119031    -1.29881178     0.33906132
 h      3.16961949    -0.54253499     0.57310177
 c     -2.35495197    -0.40511239    -0.45284703
 h     -3.17407074     0.25889992    -0.25028168
 h     -2.19857780    -0.84504380    -1.54348074
 h     -2.82151016    -1.24700464     0.24335761
 h     -0.11295812     1.79807054     1.49428860
          17

 c      1.33526024    -0.49648317    -0.09031986
 c      0.16511192    -1.02941971     0.51539862
 c     -0.94860408    -0.10805923     0.08935284
 c     -0.88804045     1.56841493     0.72250409
 c     -0.33436577     1.05401561    -0.57111383
 c      1.14234549     0.77456552    -0.67248577
 h      0.14087705    -2.07861206     0.79528512
 h     -2.06212484     1.73493475     0.89567644
 h     -1.02977636     1.30664930    -1.63723794
 h      1.84770666     1.58551217    -0.85689279
 o      2.42458416    -1.28639554     0.33430419
 h      3.15606901    -0.59059160     0.57316308
 c     -2.34997036    -0.40005682    -0.45424996
 h     -3.14964621     0.24811932    -0.24280581
 h     -2.21372598    -0.80538117    -1.57912140
 h     -2.79512568    -1.22308291     0.20660282
 h     -0.11400048     1.75561146     1.51887449
          17

 c      1.33346065    -0.50481827    -0.08690367
 c      0.16721357    -1.02591415     0.52135101
 c     -0.93672972    -0.10439403     0.10462905
 c     -0.88291088     1.55334493     0.71193882
 c     -0.35346623     1.05839893    -0.58091799
 c      1.15178509     0.77585068    -0.67080986
 h      0.12322934    -2.13730734     0.82818905
 h     -2.10655638     1.75644426     0.91622512
 h     -1.00395406     1.29288933    -1.60869504
 h      1.85355983     1.53324830    -0.87173297
 o      2.41858323    -1.27164379     0.32914239
 h      3.13057888    -0.65778922     0.56664689
 c     -2.34403784    -0.39866031    -0.45548814
 h     -3.13191073     0.25705710    -0.23959488
 h     -2.23563717    -0.75616777    -1.59240415
 h     -2.76216295    -1.19857382     0.15967702
 h     -0.12486971     1.71198289     1.53952246
          17

 c      1.33291182    -0.51308447    -0.08213075
 c      0.16680598    -1.02188254     0.52505103
 c     -0.92525570    -0.10119334     0.12033689
 c     -0.87939638     1.53729827     0.70221284
 c     -0.37240790     1.06328081    -0.59293286
 c      1.15942384     0.77554077    -0.66784585
 h      0.10449478    -2.17833624     0.86253801
 h     -2.11617281     1.77962615     0.93024498
 h     -0.95985745     1.27604156    -1.55677758
 h      1.87103503     1.48849837    -0.89120638
 o      2.41230993    -1.25587188     0.32333554
 h      3.10906287    -0.72703500     0.55825885
 c     -2.33669879    -0.40003232    -0.45711524
 h     -3.12174592     0.28653392    -0.23939487
 h     -2.26229161    -0.69906462    -1.58355257
 h     -2.72842794    -1.18366371     0.10993326
 h     -0.14565368     1.66775489     1.55347495
          17

 c      1.33358432    -0.52071952    -0.07618859
 c      0.16386926    -1.01822622     0.52691330
 c     -0.91468652    -0.09839135     0.13613715
 c     -0.87791168     1.52051269     0.69380107
 c     -0.38977069     1.06828399    -0.60623923
 c      1.16446701     0.77295720    -0.66344583
 h      0.08592467    -2.19212246     0.89466112
 h     -2.08906528     1.80236038     0.93630359
 h     -0.90612321     1.25890878    -1.49332054
 h      1.90545331     1.45759451    -0.91699837
 o      2.40426315    -1.24077350     0.31643709
 h      3.11763719    -0.77589674     0.55626929
 c     -2.32795329    -0.40247062    -0.45939105
 h     -3.11426663     0.33105160    -0.24193855
 h     -2.29098236    -0.63686400    -1.55715020
 h     -2.70124381    -1.19040376     0.06633590
 h     -0.17466467     1.62385120     1.55958079
          17

 c      1.33528957    -0.52717809    -0.06925955
 c      0.15853946    -1.01537873     0.52725889
 c     -0.90551382    -0.09585707     0.15163232
 c     -0.87865041     1.50315711     0.68690806
 c     -0.40359342     1.07275318    -0.61856965
 c      1.16691893     0.76821277    -0.65773906
 h      0.06838410    -2.17510339     0.92235624
 h     -2.02729392     1.82299514     0.93357811
 h     -0.85971121     1.24718085    -1.44473693
 h      1.95384967     1.43841773    -0.94820055
 o      2.39388131    -1.22720438     0.30832096
 h      3.16844669    -0.79619569     0.56433302
 c     -2.31820915    -0.40428211    -0.46185048
 h     -3.10262325     0.38145188    -0.24706764
 h     -2.31860903    -0.57313588    -1.52307567
 h     -2.68584432    -1.22590881     0.03438381
 h     -0.20850031     1.58141984     1.55856324
          17

 c      1.33761475    -0.53194334    -0.06153579
 c      0.15110579    -1.01343382     0.52633370
 c     -0.89822235    -0.09341000     0.16636738
 c     -0.88148626     1.48531870     0.68144957
 c     -0.41164903     1.07584676    -0.62663149
 c      1.16744370     0.76198601    -0.65113354
 h      0.05231909    -2.12812701     0.94462004
 h     -1.93775886     1.84083171     0.92212469
 h     -0.84238314     1.24853033    -1.44838426
 h      2.00635944     1.42325399    -0.98117775
 o      2.38289589    -1.21471808     0.29962273
 h      3.23902211    -0.80151778     0.57469763
 c     -2.30820462    -0.40478769    -0.46304316
 h     -3.08176947     0.42864891    -0.25394936
 h     -2.34233393    -0.51147404    -1.49603705
 h     -2.68180663    -1.28499835     0.01178496
 h     -0.24231134     1.54166758     1.55305157
          17

 c      1.33993578    -0.53456265    -0.05322235
 c      0.14199465    -1.01212905     0.52428859
 c     -0.89327490    -0.09086993     0.17987236
 c     -0.88564456     1.46691350     0.67709433
 c     -0.41324314     1.07724224    -0.62949136
 c      1.16685080     0.75501118    -0.64412682
 h      0.03769616    -2.05658814     0.96193561
 h     -1.83548320     1.85774761     0.90372566
 h     -0.85891218     1.26469869    -1.51371511
 h      2.05217384     1.40467207    -1.01147772
 o      2.37356135    -1.20289518     0.29111673
 h      3.30021864    -0.80558590     0.57794297
 c     -2.29872068    -0.40438745    -0.46126628
 h     -3.04978610     0.46586933    -0.26097195
 h     -2.36024760    -0.45429310    -1.49010034
 h     -2.68453189    -1.35306185    -0.00844389
 h     -0.27050168     1.50563823     1.54705635
          17

 c      1.34151708    -0.53470090    -0.04451562
 c      0.13175275    -1.01069832     0.52109135
 c     -0.89107300    -0.08809127     0.19171122
 c     -0.88931358     1.44746146     0.67333539
 c     -0.40966970     1.07740554    -0.62994813
 c      1.16575444     0.74782206    -0.63715422
 h      0.02380632    -1.97206856     0.97735734
 h     -1.74698076     1.88124579     0.88300660
 h     -0.89138985     1.28849833    -1.60686944
 h      2.08337559     1.37830491    -1.03545254
 o      2.36740481    -1.19179014     0.28330492
 h      3.33492427    -0.81426203     0.56906581
 c     -2.29030867    -0.40389623    -0.45585155
 h     -3.00761142     0.48924963    -0.26603400
 h     -2.37110143    -0.40242524    -1.50901176
 h     -2.68915661    -1.41508069    -0.03225714
 h     -0.28802503     1.47402867     1.54456102
          17

 c      1.34164932    -0.53219970    -0.03557317
 c      0.12103427    -1.00776125     0.51639719
 c     -0.89191332    -0.08495091     0.20148913
 c     -0.89019690     1.42610170     0.66974723
 c     -0.40226432     1.07682813    -0.63090192
 c      1.16448652     0.74073969    -0.63054948
 h      0.00901774    -1.89355404     0.99804967
 h     -1.70214255     1.92426629     0.86604816
 h     -0.92229641     1.31255942    -1.69333277
 h      2.09569285     1.34284345    -1.05082765
 o      2.36522969    -1.18168508     0.27643984
 h      3.33655680    -0.82852875     0.54665768
 c     -2.28326121    -0.40402028    -0.44755874
 h     -2.95843375     0.49772136    -0.26692933
 h     -2.37355912    -0.35645575    -1.54345431
 h     -2.69235746    -1.46040164    -0.06251123
 h     -0.29197312     1.44721372     1.54761557
          17

 c      1.33980606    -0.52712375    -0.02649438
 c      0.11052745    -1.00178641     0.50964906
 c     -0.89595639    -0.08136348     0.20884181
 c     -0.88779399     1.40277783     0.66660801
 c     -0.39175512     1.07572309    -0.63392181
 c      1.16312050     0.73391356    -0.62454640
 h     -0.00881502    -1.84206526     1.03416273
 h     -1.70648158     1.99115847     0.85399974
 h     -0.94224924     1.33278954    -1.75461339
 h      2.08823759     1.29939775    -1.05680498
 o      2.36721021    -1.17289692     0.27057928
 h      3.30613642    -0.84672604     0.51167606
 c     -2.27762449    -0.40523447    -0.43783019
 h     -2.90729197     0.49292946    -0.26165253
 h     -2.36644851    -0.31771201    -1.57913012
 h     -2.69235640    -1.48308595    -0.09949134
 h     -0.28250713     1.42547587     1.55525667
          17

 c      1.33578296    -0.51977992    -0.01731697
 c      0.10074765    -0.99243312     0.50080015
 c     -0.90321530    -0.07729670     0.21343504
 c     -0.88381774     1.37905427     0.66489631
 c     -0.37853951     1.07413593    -0.63966315
 c      1.16148095     0.72734339    -0.61926772
 h     -0.03035891    -1.82505762     1.09037327
 h     -1.73667242     2.06772265     0.84225205
 h     -0.94705679     1.34732560    -1.78297701
 h      2.06353871     1.25117757    -1.05424906
 o      2.37272678    -1.16574800     0.26557188
 h      3.25381875    -0.86446134     0.46746561
 c     -2.27318793    -0.40787962    -0.42805051
 h     -2.86074997     0.47926608    -0.24854051
 h     -2.34944571    -0.28775850    -1.60441984
 h     -2.68858404    -1.48121154    -0.14180134
 h     -0.26247815     1.40919096     1.56402584
          17

 c      1.32975177    -0.51069992    -0.00802188
 c      0.09187762    -0.98109058     0.49091479
 c     -0.91355240    -0.07276002     0.21498986
 c     -0.87992133     1.35684816     0.66551040
 c     -0.36295860     1.07207199    -0.64825811
 c      1.15909974     0.72088295    -0.61469068
 h     -0.05336672    -1.83003654     1.15865951
 h     -1.76852588     2.13559356     0.82709899
 h     -0.93503832     1.35541845    -1.77606612
 h      2.02811092     1.20351944    -1.04610347
 o      2.37998059    -1.16068653     0.26101890
 h      3.20479747    -0.87273096     0.42041333
 c     -2.26953542    -0.41216826    -0.41931970
 h     -2.82606291     0.46321990    -0.22634517
 h     -2.32323878    -0.26765340    -1.61239058
 h     -2.68161799    -1.45680966    -0.18688394
 h     -0.23611988     1.39872245     1.56956356
          17

 c      1.32218148    -0.50057802     0.00145754
 c      0.08387780    -0.96961848     0.48157293
 c     -0.92666249    -0.06780329     0.21331828
 c     -0.87683004     1.33750959     0.66891115
 c     -0.34540342     1.06953809    -0.65945825
 c      1.15518837     0.71426377    -0.61062671
 h     -0.07440153    -1.83886581     1.22496987
 h     -1.78840785     2.18270334     0.80766159
 h     -0.90603454     1.35703012    -1.73478677
 h      1.99271680     1.16368965    -1.03764709
 o      2.38621111    -1.15832678     0.25643702
 h      3.19693810    -0.85819275     0.37773763
 c     -2.26618278    -0.41791790    -0.41246445
 h     -2.80929533     0.45085006    -0.19453060
 h     -2.28932798    -0.25763237    -1.60011652
 h     -2.67353247    -1.41680702    -0.23124840
 h     -0.20765878     1.39416802     1.56825644
          17

 c      1.31366641    -0.49017483     0.01122004
 c      0.07663805    -0.95933690     0.47409964
 c     -0.94206428    -0.06249767     0.20835201
 c     -0.87466650     1.32180969     0.67515493
 c     -0.32627346     1.06650172    -0.67261206
 c      1.14883876     0.70724261    -0.60682238
 h     -0.09078098    -1.83902316     1.27797108
 h     -1.79035319     2.20306268     0.78465209
 h     -0.86177577     1.35312465    -1.66385794
 h      1.96987073     1.13919604    -1.03533474
 o      2.39028854    -1.15873705     0.25179401
 h      3.24170163    -0.81597532     0.33952410
 c     -2.26273823    -0.42414375    -0.40801225
 h     -2.81297131     0.44404376    -0.15395305
 h     -2.24979930    -0.25703212    -1.56806735
 h     -2.66847757    -1.37426186    -0.27076124
 h     -0.18042500     1.39524702     1.55819528
          17

 c      1.30479853    -0.48026843     0.02139890
 c      0.07003553    -0.95093170     0.46936593
 c     -0.95911167    -0.05688806     0.20016856
 c     -0.87331680     1.31008657     0.68399607
 c     -0.30578257     1.06277045    -0.68644395
 c      1.13961759     0.69991458    -0.60326533
 h     -0.10096856    -1.82439414     1.31116021
 h     -1.77248222     2.19454408     0.75940252
 h     -0.80784693     1.34691904    -1.57520615
 h      1.96684153     1.13397509    -1.04314706
 o      2.39396677    -1.16092841     0.24742733
 h      3.30547843    -0.75848411     0.30022023
 c     -2.25901536    -0.42909053    -0.40604733
 h     -2.83519026     0.43912928    -0.10743103
 h     -2.20712519    -0.26419433    -1.52046859
 h     -2.67235473    -1.34680533    -0.30149872
 h     -0.15643094     1.40136600     1.53946782
          17

 c      1.29612267    -0.47166283     0.03217507
 c      0.06397064    -0.94463744     0.46784943
 c     -0.97700746    -0.05094003     0.18902626
 c     -0.87260378     1.30228436     0.69497575
 c     -0.28360262     1.05777348    -0.69863688
 c      1.12807245     0.69291545    -0.60044094
 h     -0.10435044    -1.79318042     1.32197295
 h     -1.73557095     2.15792501     0.73346506
 h     -0.75743556     1.34650523    -1.49387129
 h      1.97992623     1.14555968    -1.05935057
 o      2.39902754    -1.16376076     0.24347844
 h      3.35470587    -0.70052694     0.25744903
 c     -2.25523363    -0.43122738    -0.40601910
 h     -2.87103063     0.42959727    -0.05943634
 h     -2.16387695    -0.27634688    -1.46651622
 h     -2.68939876    -1.34782630    -0.32119072
 h     -0.13619493     1.41177635     1.51407551
          17

 c      1.28809859    -0.46514316     0.04375435
 c      0.05839698    -0.94035724     0.46967727
 c     -0.99481182    -0.04452246     0.17540495
 c     -0.87227134     1.29787880     0.70749731
 c     -0.25883438     1.05048669    -0.70606560
 c      1.11548074     0.68717538    -0.59914408
 h     -0.10110240    -1.74674784     1.31112382
 h     -1.68363101     2.09763680     0.70844963
 h     -0.73140317     1.36612721    -1.45614772
 h      1.99798707     1.16707374    -1.07819512
 o      2.40619761    -1.16641232     0.23988734
 h      3.37290204    -0.65153278     0.21200099
 c     -2.25231405    -0.43045917    -0.40671469
 h     -2.91467940     0.40981071    -0.01504651
 h     -2.12226315    -0.28982649    -1.42101949
 h     -2.71717736    -1.37578671    -0.32993559
 h     -0.11875936     1.42573799     1.48558784
          17

 c      1.28107142    -0.46136734     0.05630278
 c      0.05334144    -0.93765970     0.47457116
 c     -1.01147303    -0.03745415     0.16001722
 c     -0.87175013     1.29569556     0.72092360
 c     -0.23168504     1.04044061    -0.70762438
 c      1.10331960     0.68345013    -0.60005603
 h     -0.09231151    -1.69000112     1.28318954
 h     -1.62655861     2.02441339     0.68575375
 h     -0.73895130     1.41496993    -1.47666746
 h      2.01000693     1.19132687    -1.09400694
 o      2.41551248    -1.16832531     0.23652789
 h      3.35504945    -0.61657360     0.16574048
 c     -2.25171779    -0.42797228    -0.40671441
 h     -2.96085848     0.37683567     0.02111535
 h     -2.08386858    -0.30122518    -1.40058944
 h     -2.74724688    -1.41688878    -0.32935488
 h     -0.10207644     1.44263227     1.45844587
          17

 c      1.27526039    -0.46076114     0.06987623
 c      0.04892979    -0.93567348     0.48169068
 c     -1.02591678    -0.02958081     0.14373980
 c     -0.86976963     1.29371899     0.73472594
 c     -0.20482992     1.02889654    -0.70590327
 c      1.09306565     0.68202565    -0.60349944
 h     -0.08030692    -1.63295473     1.24851236
 h     -1.58381084     1.95856349     0.66568820
 h     -0.76244715     1.48359393    -1.52817895
 h      2.00881853     1.21301415    -1.10328061
 o      2.42661257    -1.16914772     0.23327903
 h      3.30310585    -0.59758362     0.12056623
 c     -2.25478876    -0.42513586    -0.40536745
 h     -3.00552913     0.33061405     0.04564311
 h     -2.05064335    -0.30916360    -1.41319752
 h     -2.77059837    -1.45643043    -0.32149559
 h     -0.08392752     1.46198167     1.43684193
          17

 c      1.27076481    -0.46346147     0.08437676
 c      0.04538825    -0.93303677     0.48953568
 c     -1.03719623    -0.02084573     0.12745633
 c     -0.86457569     1.28960593     0.74863911
 c     -0.18142100     1.01772745    -0.70388335
 c      1.08613767     0.68268090    -0.60941904
 h     -0.06877252    -1.59155548     1.22445703
 h     -1.58038289     1.92512455     0.64640400
 h     -0.78062548     1.55642403    -1.57939461
 h      1.99142756     1.22908023    -1.10481551
 o      2.43875701    -1.16879846     0.23007912
 h      3.22598181    -0.59252941     0.07758770
 c     -2.26222516    -0.42291465    -0.40335307
 h     -3.04630078     0.27354889     0.05681248
 h     -2.02638580    -0.31466791    -1.45147136
 h     -2.78089018    -1.48467301    -0.30829948
 h     -0.06308107     1.48335123     1.42356704
          17

 c      1.26760349    -0.46931146     0.09953860
 c      0.04290991    -0.92841403     0.49650161
 c     -1.04464929    -0.01134251     0.11188360
 c     -0.85585486     1.28267543     0.76251562
 c     -0.16375849     1.00837693    -0.70329380
 c      1.08373336     0.68479228    -0.61744570
 h     -0.06147625    -1.58182590     1.22912096
 h     -1.62294077     1.93132317     0.62646641
 h     -0.78207707     1.62272086    -1.61349694
 h      1.95862916     1.23863121    -1.09937206
 o      2.45064559    -1.16768928     0.22703013
 h      3.14257805    -0.59205077     0.03544431
 c     -2.27400600    -0.42191632    -0.40203892
 h     -3.08273108     0.21002609     0.05475719
 h     -2.01585471    -0.31958116    -1.49972208
 h     -2.77472326    -1.49705490    -0.29146571
 h     -0.03991440     1.50615607     1.41952682
          17

 c      1.26577992    -0.47789280     0.11494236
 c      0.04140309    -0.92171649     0.50228309
 c     -1.04800152    -0.00128916     0.09746833
 c     -0.84556568     1.27452557     0.77600437
 c     -0.15322837     1.00175897    -0.70495454
 c      1.08650389     0.68747110    -0.62695005
 h     -0.05969883    -1.60565144     1.26514794
 h     -1.68945692     1.95938561     0.60904456
 h     -0.76277987     1.67645214    -1.62365798
 h      1.91516134     1.24316029    -1.08961796
 o      2.46047781    -1.16688529     0.22453962
 h      3.08104231    -0.57715456    -0.01200571
 c     -2.28954364    -0.42252778    -0.40263345
 h     -3.11651911     0.14589800     0.04141209
 h     -2.02266028    -0.32527737    -1.54375206
 h     -2.75108341    -1.49315863    -0.27243099
 h     -0.01633617     1.52943400     1.42389294
          17

 c      1.26533653    -0.48858535     0.13006182
 c      0.04047003    -0.91429611     0.50814448
 c     -1.04738429     0.00904960     0.08439036
 c     -0.83582234     1.26705043     0.78875928
 c     -0.15033837     0.99835128    -0.70919562
 c      1.09417522     0.68967271    -0.63707207
 h     -0.06206278    -1.64829613     1.31673173
 h     -1.75417765     1.98936120     0.59900196
 h     -0.72249419     1.71427207    -1.60782220
 h      1.87021284     1.24711877    -1.08036133
 o      2.46723241    -1.16721112     0.22307675
 h      3.05845304    -0.53378818    -0.07182042
 c     -2.30781427    -0.42489325    -0.40591362
 h     -3.15126065     0.08764949     0.02012361
 h     -2.04844110    -0.33251722    -1.57426612
 h     -2.71099047    -1.47631711    -0.25226772
 h      0.00458974     1.55171873     1.43453070
          17

 c      1.26638082    -0.50065085     0.14432727
 c      0.03963938    -0.90771751     0.51557007
 c     -1.04326646     0.01940730     0.07262872
 c     -0.82778572     1.26146978     0.80064564
 c     -0.15469082     0.99824996    -0.71602988
 c      1.10543465     0.69030063    -0.64679539
 h     -0.06677792    -1.69231312     1.36541182
 h     -1.80146798     2.00984427     0.59951686
 h     -0.66330799     1.73466529    -1.56664714
 h      1.83649595     1.25780793    -1.07815015
 o      2.47183153    -1.16786065     0.22243452
 h      3.06184574    -0.47519029    -0.14016336
 c     -2.32753979    -0.42876417    -0.41226318
 h     -3.19109014     0.04091837    -0.00531723
 h     -2.09304439    -0.34171465    -1.58643442
 h     -2.65739124    -1.45388860    -0.23140433
 h      0.01949869     1.57120621     1.44875638
          17

 c      1.26905223    -0.51333299     0.15718480
 c      0.03853700    -0.90301213     0.52545858
 c     -1.03633953     0.02954110     0.06204035
 c     -0.82190965     1.25844425     0.81166829
 c     -0.16503307     1.00116352    -0.72513093
 c      1.11846613     0.68849432    -0.65521562
 h     -0.07275606    -1.72585604     1.39928235
 h     -1.82404837     2.01589313     0.61191257
 h     -0.58983258     1.73865208    -1.50390569
 h      1.82490281     1.28210863    -1.08847872
 o      2.47569441    -1.16742971     0.22195076
 h      3.07049724    -0.42529409    -0.20572008
 c     -2.34752774    -0.43338570    -0.42170117
 h     -3.23812940     0.00868198    -0.03202031
 h     -2.15477276    -0.35311094    -1.57916290
 h     -2.59474313    -1.43698241    -0.20925544
 h      0.02576844     1.58614298     1.46414481
          17

 c      1.27341974    -0.52594876     0.16815521
 c      0.03695622    -0.90065372     0.53811729
 c     -1.02740257     0.03925763     0.05242493
 c     -0.81832775     1.25827578     0.82184929
 c     -0.17939187     1.00625425    -0.73562425
 c      1.13189909     0.68411979    -0.66195128
 h     -0.07959286    -1.74272477     1.41277157
 h     -1.81938217     2.00603639     0.63631532
 h     -0.51042134     1.73272784    -1.42909597
 h      1.83672120     1.32018190    -1.11127882
 o      2.47968048    -1.16510046     0.22111406
 h      3.07254653    -0.39944562    -0.25939399
 c     -2.36707078    -0.43773969    -0.43381409
 h     -3.29044980    -0.00968329    -0.05871773
 h     -2.23043717    -0.36676050    -1.55535821
 h     -2.52753299    -1.43695179    -0.18438201
 h      0.02225665     1.59519751     1.47907111
          17

 c      1.27938609    -0.53794073     0.17687749
 c      0.03488543    -0.90069189     0.55341562
 c     -1.01727738     0.04842343     0.04357166
 c     -0.81703624     1.26097704     0.83116365
 c     -0.19528169     1.01177814    -0.74580082
 c      1.14513694     0.67785491    -0.66720902
 h     -0.08738950    -1.74073918     1.40464968
 h     -1.78806490     1.98100825     0.67201128
 h     -0.43780044     1.73409792    -1.36101060
 h      1.86337248     1.36381745    -1.14041125
 o      2.48418434    -1.16065080     0.21967462
 h      3.06363639    -0.40384649    -0.29622837
 c     -2.38608946    -0.44126013    -0.44757272
 h     -3.34261670    -0.01759344    -0.08515670
 h     -2.31548957    -0.38241480    -1.52321532
 h     -2.45871260    -1.45781931    -0.15615975
 h      0.00961719     1.59767551     1.49295961
          17

 c      1.28665644    -0.54888423     0.18312139
 c      0.03250605    -0.90281006     0.57085591
 c     -1.00676101     0.05693641     0.03529782
 c     -0.81786214     1.26622898     0.83954532
 c     -0.21030030     1.01525410    -0.75351639
 c      1.15794017     0.67065974    -0.67141104
 h     -0.09670834    -1.72115544     1.37722250
 h     -1.73434220     1.94405653     0.71741454
 h     -0.38445055     1.76946386    -1.32345913
 h      1.89391077     1.40209403    -1.16810308
 o      2.48933487    -1.15425215     0.21759574
 h      3.04385013    -0.43852700    -0.31475164
 c     -2.40479987    -0.44430344    -0.46121703
 h     -3.38824945    -0.01938738    -0.11090798
 h     -2.40480588    -0.39953672    -1.49694884
 h     -2.39053830    -1.49223147    -0.12676797
 h     -0.00970180     1.59356156     1.50634731
          17

 c      1.29476979    -0.55846962     0.18678090
 c      0.03016802    -0.90626919     0.58953714
 c     -0.99660485     0.06466509     0.02749865
 c     -0.82020757     1.27323040     0.84694490
 c     -0.22307357     1.01573011    -0.75816243
 c      1.17009546     0.66331422    -0.67489044
 h     -0.10873049    -1.68954928     1.33699642
 h     -1.66882151     1.90281292     0.76982214
 h     -0.35284344     1.84881425    -1.32269430
 h      1.92023242     1.42642738    -1.18840809
 o      2.49501909    -1.14643192     0.21508532
 h      3.01727303    -0.49780197    -0.31753701
 c     -2.42322200    -0.44773262    -0.47274033
 h     -3.42235486    -0.01876499    -0.13468260
 h     -2.49422417    -0.41771862    -1.49259511
 h     -2.32646357    -1.52723763    -0.10055846
 h     -0.03177083     1.58337572     1.52075238
          17

 c      1.30317161    -0.56647359     0.18785805
 c      0.02836358    -0.90977409     0.60805891
 c     -0.98749567     0.07141925     0.02018306
 c     -0.82265036     1.28049847     0.85335929
 c     -0.23308297     1.01514880    -0.76121825
 c      1.18134218     0.65631316    -0.67782662
 h     -0.12566675    -1.65765327     1.29608990
 h     -1.61232904     1.87204938     0.82561755
 h     -0.33775948     1.94916102    -1.34112084
 h      1.93785462     1.43178373    -1.19788740
 o      2.50073456    -1.13820719     0.21277851
 h      2.99407331    -0.56804523    -0.31410926
 c     -2.44105389    -0.45227946    -0.48105037
 h     -3.44235385    -0.01811074    -0.15437541
 h     -2.58098599    -0.43716742    -1.51681409
 h     -2.27110394    -1.55196109    -0.08175543
 h     -0.05189744     1.56784909     1.53820565
          17

 c      1.31131179    -0.57272467     0.18643007
 c      0.02768777    -0.91154834     0.62463614
 c     -0.98002130     0.07700149     0.01344880
 c     -0.82314437     1.28612801     0.85873174
 c     -0.23990744     1.01593507    -0.76422514
 c      1.19135966     0.64991141    -0.68027540
 h     -0.15101633    -1.64282472     1.27111229
 h     -1.59229672     1.87122865     0.88218953
 h     -0.33504822     2.04229249    -1.36067274
 h      1.94520104     1.41627527    -1.19524711
 o      2.50546596    -1.13111247     0.21192230
 h      2.99208407    -0.62725132    -0.32375735
 c     -2.45792877    -0.45835061    -0.48658793
 h     -3.44811780    -0.01846053    -0.16750661
 h     -2.66183021    -0.45839129    -1.56074908
 h     -2.22900997    -1.56030863    -0.07309951
 h     -0.06576019     1.54753548     1.56039459
          17

 c      1.31874547    -0.57706216     0.18259206
 c      0.02863039    -0.91022546     0.63793265
 c     -0.97462812     0.08127522     0.00740351
 c     -0.82093473     1.28931633     0.86291983
 c     -0.24315281     1.01954142    -0.76797285
 c      1.19973992     0.64414366    -0.68218227
 h     -0.18782213    -1.65808063     1.27366472
 h     -1.61895247     1.90716756     0.93953668
 h     -0.34245682     2.11114684    -1.37189689
 h      1.94317684     1.38088986    -1.18110045
 o      2.50840667    -1.12625896     0.21365145
 h      3.02526114    -0.66021813    -0.36374728
 c     -2.47356270    -0.46611400    -0.49059837
 h     -3.44164732    -0.01969644    -0.17170084
 h     -2.73229901    -0.48145508    -1.60843158
 h     -2.20375058    -1.55050742    -0.07566629
 h     -0.07071728     1.52259260     1.58767017
          17

 c      1.32516957    -0.57931933     0.17641471
 c      0.03117854    -0.90605386     0.64804869
 c     -0.97158613     0.08420839     0.00209252
 c     -0.81758588     1.29123503     0.86607839
 c     -0.24257425     1.02656427    -0.77271265
 c      1.20593214     0.63879687    -0.68336083
 h     -0.23449692    -1.69829452     1.29902865
 h     -1.67243710     1.96407152     0.99665665
 h     -0.35833679     2.14784461    -1.37112459
 h      1.93548868     1.32978908    -1.15816448
 o      2.51030047    -1.12316405     0.21745759
 h      3.08276432    -0.67724552    -0.42488198
 c     -2.48768156    -0.47554609    -0.49425986
 h     -3.42663537    -0.02077270    -0.16498777
 h     -2.78830808    -0.50580797    -1.64658579
 h     -2.19740616    -1.52441778    -0.08896459
 h     -0.06684335     1.49285510     1.61832629
          17

 c      1.33039362    -0.57937478     0.16796583
 c      0.03479191    -0.90045053     0.65602477
 c     -0.97097458     0.08589640    -0.00251918
 c     -0.81494433     1.29346484     0.86875410
 c     -0.23814227     1.03705555    -0.77837246
 c      1.20919715     0.63337533    -0.68346032
 h     -0.28448607    -1.74537401     1.33209668
 h     -1.72709718     2.02161640     1.05006661
 h     -0.38107601     2.14968971    -1.35758525
 h      1.92940593     1.27074259    -1.13164486
 o      2.51264286    -1.12086847     0.22195232
 h      3.14157948    -0.69581164    -0.48393940
 c     -2.50002284    -0.48635204    -0.49844332
 h     -3.40762207    -0.02008819    -0.14599262
 h     -2.82726752    -0.53049968    -1.66727761
 h     -2.21008820    -1.48779146    -0.11075524
 h     -0.05690445     1.45817295     1.64869208
          17

 c      1.33430614    -0.57723423     0.15737487
 c      0.03879879    -0.89472406     0.66276068
 c     -0.97269105     0.08654942    -0.00652571
 c     -0.81394320     1.29691278     0.87155405
 c     -0.23005374     1.05065670    -0.78463438
 c      1.20866083     0.62719633    -0.68201867
 h     -0.33048460    -1.78296397     1.35989963
 h     -1.76696181     2.06699276     1.09627979
 h     -0.40899801     2.11757161    -1.33236985
 h      1.93545721     1.21417533    -1.10876328
 o      2.51643807    -1.11889198     0.22617339
 h      3.18567747    -0.72467866    -0.52486013
 c     -2.51049183    -0.49778138    -0.50378884
 h     -3.38846521    -0.01621884    -0.11427388
 h     -2.84817927    -0.55436413    -1.66700139
 h     -2.23935916    -1.45141448    -0.13655169
 h     -0.04500588     1.41883649     1.67427203
          17

 c      1.33685934    -0.57308949     0.14488939
 c      0.04265520    -0.88962498     0.66868817
 c     -0.97648973     0.08644500    -0.01004998
 c     -0.81483320     1.30184369     0.87492406
 c     -0.21869336     1.06654768    -0.79091574
 c      1.20370919     0.61980567    -0.67874563
 h     -0.36700789    -1.80147648     1.37521520
 h     -1.78454901     2.09413177     1.13290116
 h     -0.44064354     2.05688339    -1.29885651
 h      1.96292626     1.16858607    -1.09568347
 o      2.52207866    -1.11710153     0.22968174
 h      3.20745670    -0.76569969    -0.54051716
 c     -2.51929727    -0.50851326    -0.51072545
 h     -3.37070193    -0.00887229    -0.07090353
 h     -2.85148178    -0.57610251    -1.64582724
 h     -2.28023160    -1.43128492    -0.15953018
 h     -0.03500078     1.37579248     1.69115441
          17

 c      1.33806195    -0.56734482     0.13090544
 c      0.04599363    -0.88544586     0.67387757
 c     -0.98203888     0.08586596    -0.01321386
 c     -0.81757135     1.30812907     0.87908084
 c     -0.20451290     1.08321804    -0.79625861
 c      1.19467053     0.61150213    -0.67392420
 h     -0.39061140    -1.79681344     1.37520208
 h     -1.77718109     2.10085220     1.15850660
 h     -0.47590703     1.98079076    -1.26439488
 h      2.01177897     1.13468192    -1.09302392
 o      2.52951497    -1.11549581     0.23237166
 h      3.20491847    -0.81730347    -0.52972034
 c     -2.52678486    -0.51707869    -0.51920860
 h     -3.35313125     0.00062412    -0.01891524
 h     -2.83914105    -0.59434944    -1.60777446
 h     -2.32732085    -1.44294927    -0.17275877
 h     -0.02951479     1.33056612     1.69691993
          17

 c      1.33797527    -0.56060559     0.11596790
 c      0.04861007    -0.88216302     0.67816103
 c     -0.98896805     0.08504520    -0.01610694
 c     -0.82199964     1.31540164     0.88400343
 c     -0.18779121     1.09827422    -0.79922432
 c      1.18293102     0.60325805    -0.66841098
 h     -0.39956848    -1.76872090     1.35996893
 h     -1.74515285     2.08742058     1.17246221
 h     -0.51851050     1.91324914    -1.24207108
 h      2.07108328     1.10637879    -1.09587283
 o      2.53830282    -1.11413993     0.23444076
 h      3.18108104    -0.87578081    -0.49667620
 c     -2.53300314    -0.52294123    -0.52819286
 h     -3.33305258     0.00978998     0.03688994
 h     -2.81503209    -0.60788516    -1.56241192
 h     -2.37838280    -1.48899293    -0.17407000
 h     -0.02957601     1.28501192     1.69097159
          17

 c      1.33671194    -0.55362784     0.10073747
 c      0.05046757    -0.87947422     0.68117009
 c     -0.99688865     0.08413072    -0.01875426
 c     -0.82783011     1.32308545     0.88943134
 c     -0.16859783     1.10928078    -0.79830661
 c      1.17027477     0.59613534    -0.66321890
 h     -0.39394225    -1.72045939     1.33226771
 h     -1.69184042     2.05667771     1.17511948
 h     -0.57621196     1.87993647    -1.24656189
 h      2.12658505     1.07720039    -1.09829662
 o      2.54747383    -1.11318942     0.23657924
 h      3.14642996    -0.93526666    -0.45388643
 c     -2.53759265    -0.52688977    -0.53547182
 h     -3.30801969     0.01597788     0.09078662
 h     -2.78504928    -0.61611119    -1.52611446
 h     -2.43392099    -1.55515719    -0.16764202
 h     -0.03457449     1.24101748     1.67452358
          17

 c      1.33442822    -0.54724047     0.08592874
 c      0.05175146    -0.87672077     0.68228268
 c     -1.00540090     0.08318518    -0.02109495
 c     -0.83445561     1.33028173     0.89483471
 c     -0.14774030     1.11601497    -0.79320227
 c      1.15834261     0.59090211    -0.65919284
 h     -0.37635641    -1.65988753     1.29833631
 h     -1.62569006     2.01579116     1.16860529
 h     -0.64972900     1.88241080    -1.27986507
 h      2.16716081     1.04375525    -1.09634616
 o      2.55538464    -1.11287877     0.24022424
 h      3.12188683    -0.98841607    -0.42597606
 c     -2.54013293    -0.53013789    -0.53849436
 h     -3.27701500     0.01723078     0.13727464
 h     -2.75552289    -0.61924526    -1.51788376
 h     -2.49365102    -1.62205478    -0.15975908
 h     -0.04241661     1.20022492     1.65040023
          17

 c      1.33129758    -0.54224722     0.07222398
 c      0.05295904    -0.87275815     0.68051823
 c     -1.01410359     0.08222875    -0.02299586
 c     -0.84063283     1.33552790     0.89934649
[truncated: 34,518 more chars]
