# Supplementary material for: Photochemical permutation of meta-substituted phenols
Source: Nat Commun. 2025 Aug 13;16:7502. doi: 10.1038/s41467-025-62549-5 (PMC12350626; doi:10.1038/s41467-025-62549-5)
Supplement: Supplementary file 3 — Source Data [file 41467_2025_62549_MOESM3_ESM.zip › Source data/NAMD_trajectories/trajectory070.xyz]

          17

 c      1.19355409    -0.34542929    -0.00412201
 c     -0.13989809    -1.06863963     0.11564860
 c     -1.26127882    -0.28259506    -0.01091714
 c     -1.10924957     1.27360353    -0.05411597
 c      0.19098386     1.85740908     0.04924408
 c      1.38620450     0.99845941    -0.00554180
 h     -0.16472170    -2.25742325     0.32539658
 h     -1.60983144     1.46615867    -1.03019468
 h      0.20306771     2.91502555     0.10641823
 h      2.29126921     1.42849080     0.01083281
 o      2.16742620    -1.21829076    -0.05341133
 h      3.05337685    -0.71522163    -0.01977646
 c     -2.57680436    -0.94293063    -0.01709376
 h     -2.43413046    -1.99674798    -0.25138686
 h     -3.15269956    -0.87688928     0.84797557
 h     -3.39404883    -0.20861400    -0.77853926
 h     -1.59191780     1.82937565     0.76597011
          17

 c      1.19091350    -0.35051267    -0.00960123
 c     -0.13362185    -1.06457862     0.11695156
 c     -1.26445013    -0.28674992    -0.01403795
 c     -1.10561920     1.27929499    -0.05034905
 c      0.19527623     1.86121216     0.04742202
 c      1.38510661     1.00335903    -0.00751571
 h     -0.18485069    -2.26810035     0.33331455
 h     -1.62249066     1.47465162    -1.00500043
 h      0.21352172     2.91548804     0.10032303
 h      2.29763189     1.44544725     0.00565819
 o      2.16647367    -1.21952783    -0.04972265
 h      3.00990905    -0.73582750    -0.01024317
 c     -2.57478976    -0.94613551    -0.02192875
 h     -2.44371787    -2.00335602    -0.26211331
 h     -3.17772947    -0.89328514     0.87212761
 h     -3.37924662    -0.24008422    -0.75735080
 h     -1.60840962     1.83721566     0.78634437
          17

 c      1.18773806    -0.35671104    -0.01476162
 c     -0.12642057    -1.06149477     0.11831177
 c     -1.26793100    -0.29023244    -0.01606460
 c     -1.10373370     1.28403463    -0.04644271
 c      0.20200489     1.86248308     0.04504702
 c      1.37983051     1.00890554    -0.00932845
 h     -0.20156744    -2.24987134     0.33439144
 h     -1.63871782     1.49239817    -0.98112523
 h      0.22860738     2.92832864     0.09582962
 h      2.33283134     1.47355406     0.00044892
 o      2.16630334    -1.22108491    -0.04599931
 h      2.96815228    -0.75990412    -0.00181794
 c     -2.57367253    -0.94740301    -0.02870831
 h     -2.45698342    -2.01133589    -0.27607115
 h     -3.20550628    -0.90714880     0.90665407
 h     -3.34479825    -0.29113406    -0.72248991
 h     -1.63428038     1.83797757     0.80171303
          17

 c      1.18408321    -0.36373317    -0.01958988
 c     -0.11872974    -1.05926745     0.11970057
 c     -1.27136504    -0.29290204    -0.01696713
 c     -1.10381954     1.28787189    -0.04202385
 c      0.21086835     1.86167571     0.04215018
 c      1.37201672     1.01544884    -0.01097988
 h     -0.21351300    -2.20494078     0.32911270
 h     -1.65837094     1.51936320    -0.96019735
 h      0.24791273     2.94918931     0.09260805
 h      2.37898327     1.50394869    -0.00490590
 o      2.16564010    -1.22367278    -0.04231563
 h      2.94946470    -0.77574776     0.00659024
 c     -2.57397340    -0.94719126    -0.03632510
 h     -2.47331740    -2.01879104    -0.29216880
 h     -3.22749400    -0.91938472     0.94050630
 h     -3.29494438    -0.35746788    -0.67796522
 h     -1.66552889     1.83012041     0.80952722
          17

 c      1.18006050    -0.37126510    -0.02408536
 c     -0.11097214    -1.05734921     0.12102021
 c     -1.27441195    -0.29460931    -0.01676366
 c     -1.10604075     1.29084482    -0.03696220
 c      0.22141600     1.85958258     0.03880129
 c      1.36333691     1.02319902    -0.01249065
 h     -0.21986367    -2.14087469     0.31898314
 h     -1.68027954     1.55463077    -0.94242324
 h      0.27071049     2.97057458     0.09014533
 h      2.41901600     1.52836642    -0.01035678
 o      2.16373604    -1.22770824    -0.03873312
 h      2.96626671    -0.77630349     0.01589442
 c     -2.57544424    -0.94647648    -0.04351506
 h     -2.49190424    -2.02361846    -0.30900535
 h     -3.23783668    -0.93055106     0.96623840
 h     -3.24055371    -0.42925651    -0.63342413
 h     -1.69860082     1.81326005     0.80887981
          17

 c      1.17585121    -0.37894358    -0.02825508
 c     -0.10349315    -1.05459741     0.12206493
 c     -1.27680891    -0.29519412    -0.01553181
 c     -1.11048644     1.29298989    -0.03135775
 c      0.23305703     1.85704759     0.03509582
 c      1.35502924     1.03199359    -0.01390169
 h     -0.22080909    -2.07274571     0.30691722
 h     -1.70231799     1.59638338    -0.92675789
 h      0.29605517     2.98532399     0.08789097
 h      2.44209394     1.54184606    -0.01572059
 o      2.16126970    -1.23283028    -0.03522669
 h      3.00775213    -0.76710808     0.02563750
 c     -2.57665891    -0.94691405    -0.04847526
 h     -2.51159873    -2.02438764    -0.32519604
 h     -3.23354184    -0.94086013     0.97980681
 h     -3.20351612    -0.48827415    -0.60797536
 h     -1.73068586     1.78809040     0.80052321
          17

 c      1.17169961    -0.38637177    -0.03211282
 c     -0.09649810    -1.04925991     0.12251118
 c     -1.27840369    -0.29449576    -0.01341237
 c     -1.11712966     1.29434489    -0.02547375
 c      0.24506745     1.85478266     0.03114791
 c      1.34794691     1.04134135    -0.01526648
 h     -0.21797720    -2.02341030     0.29727374
 h     -1.72190830     1.64208366    -0.91160610
 h      0.32292686     2.98873101     0.08532708
 h      2.44309371     1.54238140    -0.02076856
 o      2.15957803    -1.23833797    -0.03171632
 h      3.05210460    -0.75919273     0.03449572
 c     -2.57569251    -0.95017323    -0.04928895
 h     -2.53090320    -2.02105437    -0.33966291
 h     -3.21391319    -0.95021983     0.97957522
 h     -3.20913721    -0.51501036    -0.62371714
 h     -1.75996014     1.75626413     0.78677363
          17

 c      1.16790565    -0.39315058    -0.03568067
 c     -0.09010785    -1.03980729     0.12206330
 c     -1.27914169    -0.29237043    -0.01059601
 c     -1.12578114     1.29494486    -0.01965972
 c      0.25661685     1.85328664     0.02708613
 c      1.34265924     1.05052104    -0.01664371
 h     -0.21353339    -2.01371993     0.29405808
 h     -1.73668182     1.68883075    -0.89558465
 h      0.35034844     2.97928354     0.08199087
 h      2.42133830     1.53017590    -0.02528088
 o      2.15963938    -1.24372186    -0.02813776
 h      3.08269333    -0.76033826     0.04140278
 c     -2.57265722    -0.95612092    -0.04608340
 h     -2.54809632    -2.01521009    -0.35187187
 h     -3.18023985    -0.95829268     0.96602937
 h     -3.25652438    -0.50996193    -0.67956552
 h     -1.78578816     1.72024010     0.77133558
          17

 c      1.16482120    -0.39890605    -0.03899041
 c     -0.08456987    -1.02650020     0.12073241
 c     -1.27905698    -0.28872152    -0.00730906
 c     -1.13607706     1.29482768    -0.01428270
 c      0.26683025     1.85279649     0.02304656
 c      1.33942473     1.05865742    -0.01809003
 h     -0.20765514    -2.04391667     0.29762563
 h     -1.74499373     1.73377276    -0.87798266
 h      0.37747204     2.95881868     0.07749533
 h      2.38046819     1.50743685    -0.02907227
 o      2.16187119    -1.24873848    -0.02446261
 h      3.09136581    -0.77373552     0.04585761
 c     -2.56958697    -0.96314161    -0.04108051
 h     -2.56157098    -2.00942585    -0.36195672
 h     -3.13596162    -0.96455204     0.94232126
 h     -3.31959818    -0.49028910    -0.75118277
 h     -1.80874110     1.68300145     0.75888590
          17

 c      1.16282675    -0.40332751    -0.04208140
 c     -0.08027626    -1.01136637     0.11883208
 c     -1.27827143    -0.28353917    -0.00380402
 c     -1.14752779     1.29405972    -0.00964912
 c      0.27487985     1.85323963     0.01916204
 c      1.33801709     1.06476407    -0.01965131
 h     -0.19838256    -2.09352669     0.30476945
 h     -1.74617937     1.77445065    -0.85886738
 h      0.40366823     2.93245264     0.07155513
 h      2.32964480     1.47873018    -0.03201888
 o      2.16621732    -1.25334602    -0.02069429
 h      3.07713798    -0.79897947     0.04785326
 c     -2.56788276    -0.96989740    -0.03650025
 h     -2.57013163    -2.00614022    -0.37056533
 h     -3.08707793    -0.96835973     0.91533385
 h     -3.37649867    -0.46971128    -0.81725297
 h     -1.83014457     1.64753106     0.75417991
          17

 c      1.16228617    -0.40621616    -0.04499467
 c     -0.07754342    -0.99658089     0.11670428
 c     -1.27696309    -0.27692208    -0.00034212
 c     -1.15962802     1.29277173    -0.00590354
 c      0.28008504     1.85423125     0.01555146
 c      1.33753010     1.06778353    -0.02135371
 h     -0.18410208    -2.13993767     0.31196950
 h     -1.74062186     1.80903166    -0.83898910
 h      0.42860511     2.90792290     0.06399526
 h      2.28486883     1.45130981    -0.03409929
 o      2.17215110    -1.25769065    -0.01686827
 h      3.04617248    -0.83227033     0.04787933
 c     -2.56774999    -0.97568140    -0.03407179
 h     -2.57305657    -2.00685570    -0.37841786
 h     -3.04188429    -0.96911562     0.89615302
 h     -3.41641937    -0.45494830    -0.86635753
 h     -1.85104237     1.61613136     0.76068101
          17

 c      1.16349832    -0.40751186    -0.04776866
 c     -0.07650079    -0.98359943     0.11458561
 c     -1.27532597    -0.26906030     0.00282862
 c     -1.17197673     1.29117139    -0.00294151
 c      0.28199174     1.85521622     0.01231499
 c      1.33658928     1.06675999    -0.02320201
 h     -0.16461316    -2.16829905     0.31700000
 h     -1.72970543     1.83644289    -0.81962496
 h      0.45218414     2.89344174     0.05470019
 h      2.26580799     1.43359448    -0.03538228
 o      2.17857196    -1.26215088    -0.01305940
 h      3.01347216    -0.86576886     0.04704773
 c     -2.56880833    -0.98018329    -0.03513061
 h     -2.57004841    -2.01177095    -0.38581915
 h     -3.00844186    -0.96645414     0.89682373
 h     -3.43509412    -0.44883525    -0.89324302
 h     -1.87108451     1.58995703     0.77928489
          17

 c      1.16665948    -0.40728281    -0.05043842
 c     -0.07710255    -0.97317898     0.11262025
 c     -1.27354665    -0.26019178     0.00549439
 c     -1.18432484     1.28950673    -0.00040398
 c      0.28042309     1.85577710     0.00953647
 c      1.33441466     1.06127846    -0.02519308
 h     -0.14080265    -2.17129918     0.31881269
 h     -1.71568367     1.85641861    -0.80242080
 h      0.47414156     2.89396934     0.04350793
 h      2.28309916     1.43011538    -0.03586639
 o      2.18392226    -1.26728719    -0.00937120
 h      3.00117829    -0.88863330     0.04694221
 c     -2.57079274    -0.98329446    -0.04022989
 h     -2.56117037    -2.01989409    -0.39240661
 h     -2.99003524    -0.96048294     0.92213918
 h     -3.43122353    -0.45249452    -0.89565947
 h     -1.88825820     1.56910152     0.80802478
          17

 c      1.17183968    -0.40568213    -0.05303391
 c     -0.07916656    -0.96557220     0.11089111
 c     -1.27179997    -0.25056588     0.00749204
 c     -1.19652629     1.28800462     0.00222693
 c      0.27551184     1.85588455     0.00728073
 c      1.33171684     1.05178666    -0.02732585
 h     -0.11420299    -2.14703800     0.31715392
 h     -1.70142400     1.86943654    -0.78918377
 h      0.49348494     2.90830600     0.03018529
 h      2.32781195     1.43770518    -0.03538453
 o      2.18716860    -1.27341544    -0.00586464
 h      3.02330207    -0.89422554     0.04850050
 c     -2.57381341    -0.98499585    -0.04883218
 h     -2.54679166    -2.02951159    -0.39724860
 h     -2.98351459    -0.95199455     0.96474798
 h     -3.40512216    -0.46612773    -0.87315025
 h     -1.89971324     1.55310085     0.84297266
          17

 c      1.17897860    -0.40290335    -0.05557475
 c     -0.08241328    -0.96059852     0.10941976
 c     -1.27025045    -0.24044108     0.00871778
 c     -1.20845682     1.28684021     0.00548522
 c      0.26769374     1.85582102     0.00557749
 c      1.32994677     1.03930048    -0.02958655
 h     -0.08675013    -2.09825231     0.31245556
 h     -1.68997675     1.87647114    -0.78153305
 h      0.50839087     2.92993796     0.01458517
 h      2.38026289     1.44904134    -0.03381184
 o      2.18885292    -1.28017966    -0.00249465
 h      3.06931966    -0.88720751     0.05099834
 c     -2.57802584    -0.98534457    -0.05972765
 h     -2.52755979    -2.03869397    -0.39918506
 h     -2.98284226    -0.94232093     1.01081504
 h     -3.35905311    -0.48883163    -0.82738730
 h     -1.90292380     1.54142151     0.87960984
          17

 c      1.18789871    -0.39918142    -0.05806458
 c     -0.08650103    -0.95755142     0.10813319
 c     -1.26904266    -0.23010502     0.00912484
 c     -1.21997032     1.28615927     0.00979223
 c      0.25762515     1.85588067     0.00440670
 c      1.33017008     1.02496857    -0.03193800
 h     -0.06058432    -2.03334841     0.30608096
 h     -1.68402086     1.87854569    -0.78038481
 h      0.51675727     2.95067389    -0.00318642
 h      2.42352561     1.45770958    -0.03122604
 o      2.19031803    -1.28691929     0.00082430
 h      3.11645080    -0.87755047     0.05306699
 c     -2.58313917    -0.98459052    -0.07148888
 h     -2.50438715    -2.04567075    -0.39722397
 h     -2.98284608    -0.93286434     1.04798794
 h     -3.29936737    -0.51728239    -0.76420765
 h     -1.89644500     1.53370247     0.91390551
          17

 c      1.19833074    -0.39481740    -0.06049094
 c     -0.09108519    -0.95502618     0.10681698
 c     -1.26828507    -0.21988877     0.00871287
 c     -1.23090314     1.28612328     0.01537046
 c      0.24605179     1.85614796     0.00370013
 c      1.33277826     1.00989837    -0.03432650
 h     -0.03760950    -1.96840956     0.30080821
 h     -1.68536439     1.87623323    -0.78544302
 h      0.51687718     2.96378092    -0.02276062
 h      2.44756719     1.45976780    -0.02785526
 o      2.19257988    -1.29313871     0.00414493
 h      3.14743767    -0.87273257     0.05383093
 c     -2.58796083    -0.98343762    -0.08233025
 h     -2.47845168    -2.04904471    -0.39087131
 h     -2.98032590    -0.92474194     1.06837401
 h     -3.24096009    -0.54276783    -0.69777562
 h     -1.88013764     1.52980244     0.94290139
          17

 c      1.20994553    -0.39018716    -0.06282950
 c     -0.09589776    -0.95102536     0.10511770
 c     -1.26804278    -0.21015334     0.00751488
 c     -1.24109271     1.28693071     0.02220869
 c      0.23368570     1.85644930     0.00335519
 c      1.33766511     0.99511296    -0.03669298
 h     -0.01876531    -1.92609734     0.30082572
 h     -1.69471077     1.86941810    -0.79500675
 h      0.50783371     2.96536263    -0.04361652
 h      2.44812918     1.45343144    -0.02398060
 o      2.19609786    -1.29858118     0.00747981
 h      3.15415497    -0.87638518     0.05300978
 c     -2.59016463    -0.98326734    -0.08982904
 h     -2.45118363    -2.04795663    -0.38035278
 h     -2.97373521    -0.91870217     1.06819687
 h     -3.21057281    -0.54848589    -0.65320996
 h     -1.85509582     1.52977652     0.96498084
          17

 c      1.22238176    -0.38572745    -0.06504786
 c     -0.10073920    -0.94399243     0.10272660
 c     -1.26834190    -0.20124264     0.00559011
 c     -1.25038301     1.28879079     0.03007637
 c      0.22111887     1.85639328     0.00325111
 c      1.34440998     0.98150619    -0.03898154
 h     -0.00405586    -1.92375872     0.30961232
 h     -1.71175577     1.85750079    -0.80627226
 h      0.48964743     2.95464823    -0.06522345
 h      2.42539601     1.43871414    -0.01987129
 o      2.20087816    -1.30317817     0.01081351
 h      3.13600789    -0.88908561     0.05072238
 c     -2.58770135    -0.98526525    -0.09216468
 h     -2.42409690    -2.04249661    -0.36668938
 h     -2.96272599    -0.91519493     1.04712115
 h     -3.23096210    -0.51953123    -0.65103876
 h     -1.82348679     1.53385393     0.98002396
          17

 c      1.23526053    -0.38190522    -0.06710567
 c     -0.10531630    -0.93420532     0.09967370
 c     -1.26918122    -0.19342469     0.00302093
 c     -1.25861828     1.29186305     0.03857268
 c      0.20877778     1.85541642     0.00326356
 c      1.35232263     0.96976090    -0.04114631
 h      0.00577177    -1.95728146     0.32647654
 h     -1.73549102     1.83990143    -0.81599002
 h      0.46331636     2.93397612    -0.08718898
 h      2.38395009     1.41757554    -0.01573172
 o      2.20649596    -1.30704306     0.01410886
 h      3.09963248    -0.90848814     0.04738836
 c     -2.58142466    -0.98852427    -0.09035110
 h     -2.39842226    -2.03429467    -0.35159890
 h     -2.94807210    -0.91439825     1.00830088
 h     -3.29035124    -0.46492791    -0.68076795
 h     -1.78835071     1.54242770     0.98949753
          17

 c      1.24818412    -0.37918238    -0.06895228
 c     -0.10920295    -0.92337883     0.09629599
 c     -1.27055733    -0.18686076    -0.00009809
 c     -1.26564344     1.29619530     0.04719814
 c      0.19692154     1.85282147     0.00327658
 c      1.36034772     0.96024092    -0.04315948
 h      0.00877535    -2.00590206     0.34696142
 h     -1.76454164     1.81654883    -0.82116241
 h      0.43075315     2.90857345    -0.10941129
 h      2.33393901     1.39457474    -0.01161024
 o      2.21200506    -1.31051883     0.01730977
 h      3.06035354    -0.92860975     0.04369870
 c     -2.57361745    -0.99099757    -0.08683104
 h     -2.37492611    -2.02623379    -0.33720205
 h     -2.93205579    -0.91605102     0.95891633
 h     -3.35944706    -0.40670480    -0.71839059
 h     -1.75326645     1.55600420     0.99630483
          17

 c      1.26074531    -0.37796250    -0.07052917
 c     -0.11200615    -0.91320952     0.09295007
 c     -1.27246482    -0.18160794    -0.00366157
 c     -1.27133022     1.30169175     0.05545748
 c      0.18568246     1.84786430     0.00318752
 c      1.36697751     0.95291002    -0.04502113
 h      0.00339834    -2.04932368     0.36629825
 h     -1.79744501     1.78816023    -0.81957439
 h      0.39448089     2.88558440    -0.13216802
 h      2.29181243     1.37736018    -0.00726134
 o      2.21603769    -1.31415508     0.02035538
 h      3.04058519    -0.94034063     0.04042055
 c     -2.56566184    -0.99128745    -0.08369405
 h     -2.35405952    -2.02116723    -0.32555295
 h     -2.91894201    -0.91924750     0.91086482
 h     -3.41814775    -0.36005402    -0.74877413
 h     -1.72176694     1.57502114     1.00407755
          17

 c      1.27255802    -0.37852513    -0.07177913
 c     -0.11347831    -0.90477190     0.08986997
 c     -1.27487291    -0.17763446    -0.00753933
 c     -1.27562766     1.30812538     0.06299988
 c      0.17513990     1.83996192     0.00289368
 c      1.37060170     0.94747034    -0.04675692
 h     -0.01073924    -2.07477979     0.38115518
 h     -1.83285395     1.75629325    -0.81011092
 h      0.35698290     2.87161031    -0.15596025
 h      2.27578199     1.37473785    -0.00214981
 o      2.21770622    -1.31833892     0.02321559
 h      3.05547869    -0.93759739     0.03787562
 c     -2.55793520    -0.98886551    -0.08262086
 h     -2.33625194    -2.02050308    -0.31813224
 h     -2.91450136    -0.92258210     0.87932064
 h     -3.45685441    -0.33198700    -0.76553535
 h     -1.69655853     1.59948392     1.01579412
          17

 c      1.28328464    -0.38098784    -0.07265606
 c     -0.11353035    -0.89859178     0.08717330
 c     -1.27770316    -0.17483441    -0.01156359
 c     -1.27860542     1.31518243     0.06974901
 c      0.16539167     1.82897840     0.00225349
 c      1.37056014     0.94387030    -0.04837439
 h     -0.03305843    -2.07616884     0.38963872
 h     -1.86967179     1.72322282    -0.79286852
 h      0.32000329     2.86928727    -0.18099449
 h      2.29304526     1.39059049     0.00402756
 o      2.21764162    -1.32284701     0.02590454
 h      3.09636800    -0.92464912     0.03576416
 c     -2.55044149    -0.98375527    -0.08468601
 h     -2.32214103    -2.02351754    -0.31555381
 h     -2.92319597    -0.92492522     0.87554291
 h     -3.47157200    -0.32503164    -0.76666418
 h     -1.67889799     1.62855361     1.03230831
          17

 c      1.29264628    -0.38529903    -0.07312947
 c     -0.11220964    -0.89480510     0.08489334
 c     -1.28081161    -0.17303914    -0.01552895
 c     -1.28045165     1.32250908     0.07592967
 c      0.15657046     1.81535972     0.00105091
 c      1.36772316     0.94261985    -0.04981252
 h     -0.06237048    -2.05219768     0.39097721
 h     -1.90710439     1.69168694    -0.76904405
 h      0.28443629     2.87560040    -0.20664873
 h      2.33276138     1.41999433     0.01071794
 o      2.21732089    -1.32713574     0.02844468
 h      3.14129535    -0.91136686     0.03374785
 c     -2.54338638    -0.97624563    -0.08980778
 h     -2.31256690    -2.02774344    -0.31761494
 h     -2.94430503    -0.92620402     0.89797038
 h     -3.46103747    -0.33949307    -0.75221414
 h     -1.66853952     1.66040858     1.05190035
          17

 c      1.30041939    -0.39123039    -0.07318273
 c     -0.10967336    -0.89319843     0.08298441
 c     -1.28397853    -0.17202685    -0.01920645
 c     -1.28142885     1.32974009     0.08195789
 c      0.14880210     1.79996447    -0.00099086
 c      1.36361304     0.94436438    -0.05096813
 h     -0.09708077    -2.00587134     0.38548529
 h     -1.94458602     1.66452586    -0.74057171
 h      0.25085253     2.88373569    -0.23150679
 h      2.37641659     1.45384348     0.01680859
 o      2.21794034    -1.33081807     0.03084603
 h      3.17276821    -0.90532096     0.03176223
 c     -2.53726302    -0.96678033    -0.09691032
 h     -2.30835121    -2.02998836    -0.32356765
 h     -2.97194435    -0.92708684     0.93383002
 h     -3.42599644    -0.37408266    -0.72369069
 h     -1.66422884     1.69255884     1.07123232
          17

 c      1.30641835    -0.39838881    -0.07280906
 c     -0.10615149    -0.89311272     0.08129032
 c     -1.28691565    -0.17153271    -0.02236833
 c     -1.28183104     1.33651384     0.08827112
 c      0.14216363     1.78375250    -0.00415144
 c      1.35945259     0.94938966    -0.05175276
 h     -0.13537206    -1.94555137     0.37493870
 h     -1.98155126     1.64427858    -0.70957932
 h      0.21999726     2.88655895    -0.25393076
 h      2.40913188     1.48454198     0.02130009
 o      2.22014325    -1.33375645     0.03311098
 h      3.18204306    -0.91006044     0.02991677
 c     -2.53245853    -0.95599480    -0.10465121
 h     -2.31000422    -2.02738534    -0.33242073
 h     -2.99893619    -0.92815128     0.96887923
 h     -3.37033020    -0.42523318    -0.68471743
 h     -1.66432473     1.72241084     1.08687967
          17

 c      1.31048113    -0.40626831    -0.07200706
 c     -0.10187875    -0.89329806     0.07949441
 c     -1.28929611    -0.17125984    -0.02481818
 c     -1.28196697     1.34248860     0.09519666
 c      0.13667043     1.76755933    -0.00865636
 c      1.35595083     0.95752002    -0.05211411
 h     -0.17567145    -1.88662317     0.36315356
 h     -2.01712151     1.63283696    -0.67786392
 h      0.19288807     2.87904918    -0.27265369
 h      2.42231817     1.50759162     0.02356897
 o      2.22410531    -1.33600198     0.03524134
 h      3.16771033    -0.92592196     0.02836097
 c     -2.52873055    -0.94484398    -0.11168232
 h     -2.31746425    -2.01820411    -0.34318164
 h     -3.01968350    -0.92956958     0.99318186
 h     -3.30457109    -0.48500013    -0.64329557
 h     -1.66722016     1.74774987     1.09646269
          17

 c      1.31247447    -0.41433284    -0.07077640
 c     -0.09699648    -0.89206918     0.07714761
 c     -1.29080585    -0.17089040    -0.02642079
 c     -1.28215396     1.34736150     0.10289641
 c      0.13228214     1.75200003    -0.01464379
 c      1.35341220     0.96822861    -0.05203382
 h     -0.21746257    -1.84970278     0.35564137
 h     -2.04989213     1.63123875    -0.64661399
 h      0.17066641     2.85919872    -0.28712200
 h      2.41248712     1.52113144     0.02334617
 o      2.22955156    -1.33776491     0.03724222
 h      3.13527269    -0.95033986     0.02719127
 c     -2.52470485    -0.93475546    -0.11635509
 h     -2.32991843    -2.00240965    -0.35503046
 h     -3.03079104    -0.93119446     1.00144035
 h     -3.25123080    -0.53846101    -0.61527990
 h     -1.67153537     1.76700189     1.09911822
          17

 c      1.31232831    -0.42209069    -0.06911676
 c     -0.09155380    -0.88828685     0.07393684
 c     -1.29118867    -0.17010110    -0.02711961
 c     -1.28269567     1.35088575     0.11137222
 c      0.12891219     1.73743906    -0.02214859
 c      1.35182290     0.98075855    -0.05152362
 h     -0.26100937    -1.84914626     0.35641620
 h     -2.07799272     1.63962298    -0.61647437
 h      0.15440431     2.82814811    -0.29764202
 h      2.38025685     1.52546273     0.02066944
 o      2.23564681    -1.33943907     0.03912581
 h      3.09861316    -0.97730156     0.02635445
 c     -2.51824136    -0.92725344    -0.11680990
 h     -2.34572714    -1.98203852    -0.36746032
 h     -3.03074795    -0.93270502     0.99170427
 h     -3.24077668    -0.56755205    -0.62174502
 h     -1.67619602     1.77932505     1.09555020
          17

 c      1.31009173    -0.42913195    -0.06703120
 c     -0.08573434    -0.88246366     0.07001143
 c     -1.29024561    -0.16859214    -0.02692588
 c     -1.28383684     1.35288141     0.12049602
 c      0.12643426     1.72398028    -0.03109419
 c      1.35082387     0.99417874    -0.05062801
 h     -0.30463095    -1.87996134     0.36408859
 h     -2.09940750     1.65731601    -0.58782409
 h      0.14493813     2.79011961    -0.30542464
 h      2.33061073     1.52317054     0.01589867
 o      2.24101400    -1.34158128     0.04091565
 h      3.07940668    -0.99764440     0.02555521
 c     -2.50911174    -0.92249963    -0.11268295
 h     -2.36258476    -1.96119044    -0.38042806
 h     -3.01965374    -0.93371244     0.96467407
 h     -3.28025373    -0.56832601    -0.66784307
 h     -1.68048476     1.78461266     1.08790872
          17

 c      1.30597231    -0.43513321    -0.06453029
 c     -0.07996457    -0.87625163     0.06585059
 c     -1.28782657    -0.16613425    -0.02589644
 c     -1.28571287     1.35324036     0.13004297
 c      0.12468658     1.71148411    -0.04129576
 c      1.34959631     1.00737077    -0.04942987
 h     -0.34367013    -1.92365431     0.37340868
 h     -2.11238379     1.68299948    -0.56104820
 h      0.14273761     2.75203794    -0.31251212
 h      2.27411865     1.51976971     0.00977063
 o      2.24451755    -1.34460052     0.04263927
 h      3.09457949    -1.00420039     0.02438389
 c     -2.49985180    -0.91918438    -0.10584293
 h     -2.37813081    -1.94482027    -0.39440418
 h     -2.99938918    -0.93379973     0.92400805
 h     -3.34247864    -0.55333212    -0.73438848
 h     -1.68408072     1.78343345     1.07955751
          17

 c      1.30032841    -0.43985554    -0.06163315
 c     -0.07472744    -0.87119111     0.06190723
 c     -1.28386633    -0.16261625    -0.02412548
 c     -1.28832198     1.35193437     0.13973196
 c      0.12347229     1.69967061    -0.05248979
 c      1.34684940     1.01903320    -0.04804403
 h     -0.37304363    -1.96280995     0.37948642
 h     -2.11576561     1.71491939    -0.53666804
 h      0.14781799     2.72212156    -0.32142988
 h      2.22706727     1.52388297     0.00333979
 o      2.24644264    -1.34831956     0.04430189
 h      3.13776296    -0.99900673     0.02277053
 c     -2.49274519    -0.91615696    -0.09859933
 h     -2.39064916    -1.93639103    -0.41000933
 h     -2.97425366    -0.93255434     0.87740991
 h     -3.39990651    -0.53422879    -0.80066590
 h     -1.68701823     1.77686877     1.07462007
          17

 c      1.29362364    -0.44315666    -0.05836574
 c     -0.07040614    -0.86823781     0.05847272
 c     -1.27841806    -0.15806154    -0.02173609
 c     -1.29153360     1.34903445     0.14928716
 c      0.12254487     1.68836611    -0.06440441
 c      1.34134310     1.02794024    -0.04657618
 h     -0.38921034    -1.98667192     0.37938928
 h     -2.10916961     1.75110307    -0.51529973
 h      0.15970014     2.70680867    -0.33438527
 h      2.20559358     1.54421845    -0.00246347
 o      2.24805960    -1.35217448     0.04588252
 h      3.18647033    -0.99009528     0.02106050
 c     -2.48858222    -0.91295859    -0.09299487
 h     -2.39926779    -1.93614006    -0.42731096
 h     -2.95146003    -0.92968179     0.83759867
 h     -3.43803234    -0.51683905    -0.85459524
 h     -1.68947031     1.76617061     1.07712977
          17

 c      1.28636567    -0.44501504    -0.05475781
 c     -0.06724752    -0.86784587     0.05570313
 c     -1.27165727    -0.15261389    -0.01886635
 c     -1.29513488     1.34473821     0.15852179
 c      0.12159852     1.67778696    -0.07684366
 c      1.33296759     1.03353383    -0.04506382
 h     -0.39043195    -1.99028984     0.37183575
 h     -2.09303088     1.78954414    -0.49751234
 h      0.17735583     2.70731094    -0.35233211
 h      2.21342380     1.58251274    -0.00748109
 o      2.25041734    -1.35566379     0.04735659
 h      3.22140016    -0.98408891     0.01964865
 c     -2.48714212    -0.90959589    -0.09084454
 h     -2.40376345    -1.94122958    -0.44538231
 h     -2.93964350    -0.92512487     0.81977965
 h     -3.45108414    -0.50356364    -0.89033134
 h     -1.69137670     1.75227928     1.08985632
          17

 c      1.27905377    -0.44552582    -0.05084121
 c     -0.06536268    -0.87010230     0.05366090
 c     -1.26386165    -0.14650726    -0.01565612
 c     -1.29888834     1.33938390     0.16740972
 c      0.12029396     1.66859043    -0.08971907
 c      1.32303192     1.03614287    -0.04348173
 h     -0.37652805    -1.97304106     0.35670569
 h     -2.06853776     1.82833016    -0.48365274
 h      0.19913807     2.71889703    -0.37470739
 h      2.23860650     1.63087630    -0.01220605
 o      2.25397536    -1.35846682     0.04870828
 h      3.23240705    -0.98422257     0.01878677
 c     -2.48803315    -0.90625301    -0.09320633
 h     -2.40429568    -1.94743893    -0.46251436
 h     -2.94378905    -0.91900334     0.83237394
 h     -3.43744314    -0.49532017    -0.90522590
 h     -1.69212377     1.73543821     1.11328372
          17

 c      1.27214319    -0.44486504    -0.04664847
 c     -0.06471119    -0.87473568     0.05232151
 c     -1.25537913    -0.14004013    -0.01223872
 c     -1.30256544     1.33342665     0.17609544
 c      0.11832111     1.66161407    -0.10300585
 c      1.31327442     1.03646139    -0.04180086
 h     -0.34886835    -1.93848160     0.33494145
 h     -2.03750114     1.86570772    -0.47370540
 h      0.22286801     2.73374260    -0.40007538
 h      2.26470258     1.67799781    -0.01705412
 o      2.25868908    -1.36041350     0.04993293
 h      3.21728309    -0.99094474     0.01855978
 c     -2.49124886    -0.90309994    -0.09977673
 h     -2.40121181    -1.95101157    -0.47681913
 h     -2.96098523    -0.91149783     0.86903195
 h     -3.39769609    -0.49228252    -0.89849649
 h     -1.69055503     1.71521104     1.14539040
          17

 c      1.26601960    -0.44325118    -0.04221026
 c     -0.06506380    -0.88098460     0.05154379
 c     -1.24659824    -0.13356591    -0.00873651
 c     -1.30594560     1.32737830     0.18483122
 c      0.11546488     1.65755113    -0.11667808
 c      1.30502953     1.03507848    -0.04001546
 h     -0.31070921    -1.89572154     0.30885661
 h     -2.00219903     1.90010153    -0.46722828
 h      0.24614280     2.74448772    -0.42696798
 h      2.27973894     1.71489462    -0.02208454
 o      2.26405909    -1.36148221     0.05103924
 h      3.18113970    -1.00215326     0.01885470
 c     -2.49694545    -0.90021135    -0.10929064
 h     -2.39493873    -1.94973043    -0.48676811
 h     -2.98336129    -0.90293522     0.91407003
 h     -3.33469547    -0.49381504    -0.87133855
 h     -1.68533926     1.69090638     1.18238459
          17

 c      1.26098346    -0.44091423    -0.03755197
 c     -0.06599062    -0.88744110     0.05104064
 c     -1.23791824    -0.12749010    -0.00525931
 c     -1.30880166     1.32173818     0.19388338
 c      0.11165227     1.65676735    -0.13066931
 c      1.29904418     1.03239174    -0.03814188
 h     -0.26734491    -1.86109861     0.28243064
 h     -1.96521522     1.93011577    -0.46337892
 h      0.26668663     2.74621875    -0.45435628
 h      2.27755390     1.73616619    -0.02712395
 o      2.26905876    -1.36185161     0.05205519
 h      3.13773623    -1.01258583     0.01926290
 c     -2.50484764    -0.89762638    -0.12021173
 h     -2.38595185    -1.94322234    -0.49150830
 h     -3.00356890    -0.89382959     0.95280886
 h     -3.25547684    -0.49751615    -0.82865866
 h     -1.67542530     1.66209982     1.21989447
          17

 c      1.25725262    -0.43806162    -0.03269134
 c     -0.06699370    -0.89231116     0.05046166
 c     -1.22971557    -0.12225454    -0.00190463
 c     -1.31089356     1.31694104     0.20345734
 c      0.10696772     1.65925618    -0.14485826
 c      1.29554787     1.02866552    -0.03621518
 h     -0.22467764    -1.85510410     0.26028626
 h     -1.92928107     1.95454781    -0.46101494
 h      0.28260311     2.73699337    -0.48180438
 h      2.25651029     1.73941829    -0.03192553
 o      2.27218602    -1.36191937     0.05303134
 h      3.10887031    -1.01378390     0.01902699
 c     -2.51377643    -0.89558699    -0.13073505
 h     -2.37481411    -1.93275559    -0.49101343
 h     -3.01697815    -0.88474362     0.97567561
 h     -3.17507693    -0.49685504    -0.78293181
 h     -1.66032593     1.62896556     1.25401368
          17

 c      1.25497788    -0.43483956    -0.02763949
 c     -0.06780109    -0.89461393     0.04967064
 c     -1.22231420    -0.11829583     0.00124168
 c     -1.31197592     1.31332667     0.21365922
 c      0.10162906     1.66465451    -0.15906265
 c      1.29432050     1.02405669    -0.03428772
 h     -0.18589387    -1.88844133     0.24437570
 h     -1.89713147     1.97243863    -0.45884446
 h      0.29255480     2.71782157    -0.50954052
 h      2.21867896     1.72490124    -0.03625628
 o      2.27225917    -1.36203267     0.05401560
 h      3.11200337    -0.99871671     0.01745189
 c     -2.52154248    -0.89482978    -0.13849173
 h     -2.36226176    -1.92070511    -0.48611861
 h     -3.02144821    -0.87614340     0.97773228
 h     -3.11843869    -0.47852835    -0.75717971
 h     -1.64018181     1.59236616     1.28196081
          17

 c      1.25425250    -0.43131828    -0.02240369
 c     -0.06843520    -0.89519064     0.04889325
 c     -1.21596197    -0.11598755     0.00410885
 c     -1.31181165     1.31112307     0.22448506
 c      0.09592692     1.67227672    -0.17303493
 c      1.29469617     1.01855890    -0.03242377
 h     -0.15066053    -1.95033352     0.23220523
 h     -1.87136691     1.98314551    -0.45558629
 h      0.29592452     2.69253950    -0.53857457
 h      2.17017085     1.69595164    -0.03995069
 o      2.26959390    -1.36200340     0.05500218
 h      3.14175571    -0.96971221     0.01473184
 c     -2.52625239    -0.89608908    -0.14154940
 h     -2.34921134    -1.90997220    -0.47843316
 h     -3.01668720    -0.86835161     0.95768077
 h     -3.10590549    -0.42916165    -0.77214231
 h     -1.61568946     1.55377844     1.30241589
          17

 c      1.25509693    -0.42752603    -0.01698857
 c     -0.06893749    -0.89583074     0.04845485
 c     -1.21082322    -0.11560125     0.00664261
 c     -1.31018285     1.31043401     0.23582226
 c      0.09015196     1.68118154    -0.18646543
 c      1.29552947     1.01189182    -0.03068811
 h     -0.11820105    -2.01882528     0.21990316
 h     -1.85431743     1.98640783    -0.45010477
 h      0.29291731     2.66733976    -0.57077271
 h      2.12217211     1.66000796    -0.04297501
 o      2.26556805    -1.36122533     0.05593917
 h      3.17674059    -0.93646484     0.01182866
 c     -2.52838941    -0.89851764    -0.14064115
 h     -2.33659569    -1.90351230    -0.47006358
 h     -3.00405251    -0.86155078     0.91787378
 h     -3.12883219    -0.35468812    -0.81993956
 h     -1.58796866     1.51513922     1.31566653
          17

 c      1.25743522    -0.42350111    -0.01139634
 c     -0.06923387    -0.89800336     0.04854342
 c     -1.20700601    -0.11729797     0.00879204
 c     -1.30690191     1.31123228     0.24745634
 c      0.08454647     1.69033225    -0.19901798
 c      1.29529397     1.00349171    -0.02913127
 h     -0.08886428    -2.07565296     0.20502511
 h     -1.84789629     1.98237341    -0.44149022
 h      0.28440906     2.64923450    -0.60856514
 h      2.09049314     1.62851805    -0.04550289
 o      2.26140442    -1.35916151     0.05677893
 h      3.19867225    -0.90796329     0.00966210
 c     -2.52953120    -0.90018048    -0.13826682
 h     -2.32530988    -1.90334488    -0.46304935
 h     -2.98699805    -0.85566825     0.86517968
 h     -3.16385859    -0.27553092    -0.87597724
 h     -1.55840242     1.47863314     1.32359888
          17

 c      1.26107849    -0.41933329    -0.00562932
 c     -0.06918894    -0.90251608     0.04919556
 c     -1.20457520    -0.12113263     0.01050810
 c     -1.30182976     1.31336671     0.25909055
 c      0.07930478     1.69888105    -0.21042778
 c      1.29267638     0.99292481    -0.02778587
 h     -0.06367930    -2.11024005     0.18674492
 h     -1.85343692     1.97156112    -0.42906484
 h      0.27138517     2.64308315    -0.65391498
 h      2.08913141     1.61203657    -0.04785519
 o      2.25779263    -1.35551843     0.05749849
 h      3.19824581    -0.88950682     0.00878170
 c     -2.53038583    -0.89973749    -0.13683992
 h     -2.31638143    -1.90933025    -0.45870747
 h     -2.97181520    -0.85014833     0.81216429
 h     -3.19495111    -0.20796074    -0.92275415
 h     -1.52844312     1.44641736     1.32941484
          17

 c      1.26572047    -0.41519231     0.00030649
 c     -0.06867021    -0.90964757     0.05035156
 c     -1.20353678    -0.12706196     0.01176414
 c     -1.29490258     1.31658874     0.27039682
 c      0.07460097     1.70644227    -0.22063200
 c      1.28754191     0.98063502    -0.02668943
 h     -0.04381442    -2.11815905     0.16523627
 h     -1.87151414     1.95474560    -0.41231444
 h      0.25430221     2.64869636    -0.70685255
 h      2.11912887     1.61149505    -0.05016491
 o      2.25497220    -1.35022617     0.05809886
 h      3.17381168    -0.88296717     0.00938212
 c     -2.53072584    -0.89676505    -0.13843099
 h     -2.31106099    -1.91896822    -0.45734548
 h     -2.96715438    -0.84392186     0.77589903
 h     -3.21463681    -0.16049664    -0.95214965
 h     -1.49936757     1.42030696     1.33687676
          17

 c      1.27095044    -0.41132136     0.00639876
 c     -0.06758462    -0.91927522     0.05189533
 c     -1.20381872    -0.13495574     0.01257846
 c     -1.28616162     1.32059372     0.28110202
 c      0.07058693     1.71311421    -0.22982304
 c      1.28101768     0.96798438    -0.02590021
 h     -0.03032713    -2.09964563     0.14124135
 h     -1.90175119     1.93277329    -0.39075572
 h      0.23306327     2.66075757    -0.76484538
 h      2.16747613     1.61763916    -0.05218186
 o      2.25278521    -1.34343312     0.05860501
 h      3.13058883    -0.88692254     0.01131094
 c     -2.53011051    -0.89136895    -0.14438923
 h     -2.31064794    -1.92848662    -0.45853082
 h     -2.97983704    -0.83600906     0.76937846
 h     -3.21995802    -0.13682681    -0.96128622
 h     -1.47201165     1.40150630     1.34905806
          17

 c      1.27628259    -0.40799009     0.01262866
 c     -0.06590132    -0.93086749     0.05367413
 c     -1.20525555    -0.14460819     0.01302615
 c     -1.27577881     1.32506206     0.29107567
 c      0.06735200     1.71923851    -0.23836634
 c      1.27455422     0.95648630    -0.02547787
 h     -0.02400763    -2.05969324     0.11587656
 h     -1.94263613     1.90637963    -0.36380138
 h      0.20760240     2.67171900    -0.82370604
 h      2.21787724     1.61961672    -0.05353209
 o      2.25060680    -1.33555991     0.05907167
 h      3.08178344    -0.89588569     0.01398343
 c     -2.52862598    -0.88379513    -0.15457382
 h     -2.31616825    -1.93430866    -0.46160768
 h     -3.00889753    -0.82646540     0.79017474
 h     -3.21011011    -0.13804371    -0.94997843
 h     -1.44659202     1.39049462     1.36708929
          17

 c      1.28118788    -0.40543708     0.01897380
 c     -0.06366804    -0.94334684     0.05551344
 c     -1.20758361    -0.15574827     0.01323814
 c     -1.26406677     1.32968593     0.30036235
 c      0.06489634     1.72513613    -0.24666171
 c      1.26926029     0.94729410    -0.02546602
 h     -0.02517563    -2.00971603     0.09048820
 h     -1.99142037     1.87609869    -0.33071163
 h      0.17836539     2.67490314    -0.87912410
 h      2.25824961     1.61041565    -0.05398814
 o      2.24735473    -1.32731729     0.05958377
 h      3.04837116    -0.90014810     0.01637209
 c     -2.52691175    -0.87430274    -0.16760577
 h     -2.32814222    -1.93399150    -0.46605441
 h     -3.04618216    -0.81631791     0.82300290
 h     -3.18584789    -0.16327595    -0.92001522
 h     -1.42271390     1.38708921     1.38968369
          17

 c      1.28513645    -0.40380923     0.02541059
 c     -0.06102077    -0.95497328     0.05724874
 c     -1.21045602    -0.16805004     0.01338809
 c     -1.25146350     1.33417850     0.30914184
 c      0.06313689     1.73097282    -0.25504082
 c      1.26579716     0.94112215    -0.02589002
 h     -0.03350851    -1.96904360     0.06630030
 h     -2.04421759     1.84234819    -0.29073169
 h      0.14637017     2.66608085    -0.92778471
 h      2.28173483     1.58715793    -0.05353122
 o      2.24214309    -1.31938730     0.06022092
 h      3.04852069    -0.89104885     0.01756824
 c     -2.52558131    -0.86328465    -0.18182466
 h     -2.34650558    -1.92656266    -0.47159161
 h     -3.08245241    -0.80665242     0.85203946
 h     -3.15032956    -0.20878950    -0.87595291
 h     -1.39955662     1.39059751     1.41377349
          17

 c      1.28764194    -0.40311813     0.03191541
 c     -0.05814732    -0.96377413     0.05878387
 c     -1.21348233    -0.18113552     0.01366611
 c     -1.23848809     1.33827230     0.31765672
 c      0.06193755     1.73672816    -0.26371288
 c      1.26444960     0.93829901    -0.02676086
 h     -0.04825912    -1.96008839     0.04375567
 h     -2.09640749     1.80565937    -0.24341400
 h      0.11301959     2.64381104    -0.96791965
 h      2.28568903     1.55003378    -0.05232801
 o      2.23541312    -1.31183530     0.06099582
 h      3.07935542    -0.87045516     0.01774987
 c     -2.52469247    -0.85152245    -0.19557703
 h     -2.37060523    -1.91258295    -0.47817258
 h     -3.11102420    -0.79811586     0.86707978
 h     -3.11167445    -0.26533133    -0.82771361
 h     -1.37610802     1.39996758     1.43575949
          17

 c      1.28830015    -0.40321814     0.03846141
 c     -0.05522682    -0.96895310     0.06010178
 c     -1.21628400    -0.19457887     0.01424303
 c     -1.22567278     1.34171902     0.32615726
 c      0.06113707     1.74220224    -0.27273372
 c      1.26516578     0.93878851    -0.02807440
 h     -0.06874929    -1.99199790     0.02244544
 h     -2.14329693     1.76692213    -0.18898739
 h      0.07986046     2.60933082    -0.99962190
 h      2.27122242     1.50172817    -0.05070363
 o      2.22868239    -1.30423568     0.06186870
 h      3.12062210    -0.84860637     0.01793312
 c     -2.52339896    -0.84045271    -0.20688608
 h     -2.39922914    -1.89411735    -0.48595393
 h     -3.12808978    -0.79092395     0.86326994
 h     -3.08654803    -0.31491722    -0.79405074
 h     -1.35134827     1.41390652     1.45264159
          17

 c      1.28680855    -0.40382660     0.04501432
 c     -0.05245925    -0.97171477     0.06116333
 c     -1.21852960    -0.20793045     0.01524093
 c     -1.21348399     1.34429446     0.33487052
 c      0.06057586     1.74702822    -0.28198124
 c      1.26750057     0.94217803    -0.02980888
 h     -0.09388920    -2.05097432     0.00236695
 h     -2.18085956     1.72751306    -0.12858378
 h      0.04833900     2.56632372    -1.02509248
 h      2.24390077     1.44754248    -0.04913105
 o      2.22336326    -1.29625420     0.06280790
 h      3.15320685    -0.83441456     0.01898772
 c     -2.52030803    -0.83173480    -0.21369062
 h     -2.43067982    -1.87462492    -0.49528354
 h     -3.13208707    -0.78501332     0.83951051
 h     -3.09636036    -0.33590600    -0.79791998
 h     -1.32435284     1.43097745     1.46270256
          17

 c      1.28297834    -0.40457962     0.05152863
 c     -0.05012376    -0.97406790     0.06185897
 c     -1.21991652    -0.22076362     0.01673263
 c     -1.20225167     1.34580386     0.34398064
 c      0.06012144     1.75071204    -0.29115581
 c      1.27049746     0.94767448    -0.03192179
 h     -0.12150254    -2.11407771    -0.01550059
 h     -2.20637762     1.68926767    -0.06425237
 h      0.01954766     2.52037567    -1.04864156
 h      2.21510899     1.39564275    -0.04821663
 o      2.22030331    -1.28782132     0.06380871
 h      3.16623455    -0.83220164     0.02132385
 c     -2.51543084    -0.82549673    -0.21574429
 h     -2.46299241    -1.85842544    -0.50669632
 h     -3.12337643    -0.78013064     0.79773610
 h     -3.14443641    -0.32434937    -0.84317276
 h     -1.29434001     1.44968992     1.46581876
          17

 c      1.27674935    -0.40511319     0.05794864
 c     -0.04853136    -0.97757205     0.06206849
 c     -1.22014843    -0.23271259     0.01875737
 c     -1.19212434     1.34608167     0.35360790
 c      0.05968720     1.75274505    -0.29985494
 c      1.27274250     0.95424121    -0.03435446
 h     -0.14888249    -2.16364092    -0.02993135
 h     -2.21889091     1.65433881     0.00121311
 h     -0.00595694     2.47758170    -1.07582142
 h      2.20132489     1.35588402    -0.04862409
 o      2.21981638    -1.27905465     0.06488748
 h      3.15632906    -0.84247566     0.02498183
 c     -2.51070410    -0.82025224    -0.21513783
 h     -2.49436446    -1.84903362    -0.52075578
 h     -3.10461925    -0.77575887     0.74325870
 h     -3.20922808    -0.29663188    -0.90900055
 h     -1.26068465     1.46859488     1.46353055
          17

 c      1.26821124    -0.40514350     0.06421384
 c     -0.04795371    -0.98309468     0.06170800
 c     -1.21897152    -0.24349068     0.02132646
 c     -1.18305372     1.34498606     0.36379367
 c      0.05921903     1.75280165    -0.30776383
 c      1.27303889     0.96101219    -0.03704878
 h     -0.17355054    -2.18996753    -0.04002571
 h     -2.21943613     1.62501162     0.06458226
 h     -0.02806817     2.44217339    -1.11116946
 h      2.21612806     1.33541006    -0.05088261
 o      2.22170756    -1.27019806     0.06607728
 h      3.12691816    -0.86255071     0.02970660
 c     -2.50780182    -0.81485930    -0.21439405
 h     -2.52342078    -1.84710691    -0.53760589
 h     -3.08177290    -0.77097694     0.68587476
 h     -3.26867091    -0.26806290    -0.97423806
 h     -1.22290847     1.48638580     1.45885958
          17

 c      1.25762072    -0.40451662     0.07026456
 c     -0.04858126    -0.99097491     0.06073916
 c     -1.21623955    -0.25288991     0.02442789
 c     -1.17480802     1.34239394     0.37450838
 c      0.05864757     1.75090624    -0.31488002
 c      1.27142806     0.96771858    -0.03996536
 h     -0.19356498    -2.18941129    -0.04533015
 h     -2.21099128     1.60350225     0.12260167
 h     -0.04672578     2.41451890    -1.15550546
 h      2.25819656     1.33396213    -0.05519514
 o      2.22517371    -1.26163548     0.06742945
 h      3.08958074    -0.88617938     0.03493310
 c     -2.50718351    -0.80907721    -0.21573843
 h     -2.54908639    -1.85010988    -0.55658979
 h     -3.06461219    -0.76448540     0.64033121
 h     -3.31043860    -0.24627269    -1.02693155
 h     -1.18065628     1.50197239     1.45570463
          17

 c      1.24540273    -0.40320281     0.07604322
 c     -0.05049773    -1.00114788     0.05917071
 c     -1.21196798    -0.26076284     0.02803485
 c     -1.16702067     1.33820608     0.38569710
 c      0.05785633     1.74740275    -0.32156731
 c      1.26912156     0.97456135    -0.04308439
 h     -0.20761411    -2.16298257    -0.04583800
 h     -2.19793289     1.59172084     0.17248306
 h     -0.06159233     2.39142782    -1.20521977
 h      2.31215142     1.34549458    -0.06144315
 o      2.22875758    -1.25390392     0.06901245
 h      3.06475091    -0.90352533     0.03981935
 c     -2.50855049    -0.80314603    -0.22094664
 h     -2.57044129    -1.85387628    -0.57634017
 h     -3.06371030    -0.75500492     0.62175909
 h     -3.32914804    -0.23412158    -1.06158113
 h     -1.13371301     1.51445994     1.45769094
          17

 c      1.23211788    -0.40124773     0.08149196
 c     -0.05365486    -1.01311656     0.05706867
 c     -1.20635665    -0.26699545     0.03211182
 c     -1.15928156     1.33236946     0.39735039
 c      0.05670390     1.74275324    -0.32838132
 c      1.26746604     0.98178095    -0.04639508
 h     -0.21520249    -2.11671528    -0.04206967
 h     -2.18482414     1.59098050     0.21238503
 h     -0.07216984     2.36842487    -1.25425820
 h      2.36073307     1.36331999    -0.06932760
 o      2.23097350    -1.24745971     0.07088648
 h      3.07214305    -0.90544129     0.04366002
 c     -2.51176472    -0.79734356    -0.23064579
 h     -2.58675174    -1.85457082    -0.59523331
 h     -3.08266301    -0.74207666     0.63457180
 h     -3.32294262    -0.23225459    -1.07598802
 h     -1.08214410     1.52301139     1.46674403
          17

 c      1.21839366    -0.39872359     0.08655197
 c     -0.05784045    -1.02578015     0.05457501
 c     -1.19978058    -0.27149284     0.03661385
 c     -1.15125965     1.32491172     0.40954799
 c      0.05507285     1.73734908    -0.33583948
 c      1.26732925     0.98946287    -0.04988926
 h     -0.21707580    -2.06363535    -0.03525845
 h     -2.17471451     1.60166945     0.24174074
 h     -0.07815205     2.34186204    -1.29676697
 h      2.39199374     1.38258451    -0.07849298
 o      2.23164520    -1.24220218     0.07306139
 h      3.11021479    -0.89170560     0.04655326
 c     -2.51725990    -0.79176678    -0.24400934
 h     -2.59756220    -1.84993587    -0.61184272
 h     -3.11461199    -0.72654804     0.66792889
 h     -3.29200383    -0.24008020    -1.06991122
 h     -1.02655998     1.52670182     1.48218697
          17

 c      1.20485985    -0.39570863     0.09116403
 c     -0.06266125    -1.03731486     0.05191243
 c     -1.19276119    -0.27418850     0.04147901
 c     -1.14280097     1.31597007     0.42243161
 c      0.05289987     1.73142602    -0.34428001
 c      1.26906253     0.99754326    -0.05355984
 h     -0.21560636    -2.02507548    -0.02740205
 h     -2.16779823     1.62297153     0.26128373
 h     -0.07967099     2.30979994    -1.32870917
 h      2.39982453     1.40033780    -0.08858775
 o      2.23187072    -1.23754808     0.07550815
 h      3.15730515    -0.87009087     0.04920784
 c     -2.52548805    -0.78635720    -0.25951921
 h     -2.60275644    -1.83973511    -0.62521003
 h     -3.14874469    -0.71006985     0.70534713
 h     -3.23872317    -0.25560809    -1.04526721
 h     -0.96831640     1.52453527     1.50104632
          17

 c      1.19212075    -0.39228008     0.09526892
 c     -0.06764502    -1.04574775     0.04932017
 c     -1.18591738    -0.27506067     0.04661994
 c     -1.13393614     1.30579555     0.43612489
 c      0.05018018     1.72505044    -0.35380806
 c      1.27261879     1.00584599    -0.05739921
 h     -0.21384418    -2.02390196    -0.02052356
 h     -2.16142439     1.65281052     0.27276840
 h     -0.07737414     2.27205360    -1.34848221
 h      2.38277245     1.41512461    -0.09929410
 o      2.23273195    -1.23293159     0.07820253
 h      3.19234508    -0.84825740     0.05223902
 c     -2.53626660    -0.78109346    -0.27554969
 h     -2.60257634    -1.82569092    -0.63498199
 h     -3.17669101    -0.69431456     0.73380734
 h     -3.16945514    -0.27410355    -1.00807299
 h     -0.90943691     1.51564679     1.51933546
          17

 c      1.18075383    -0.38849933     0.09880954
 c     -0.07250930    -1.05054334     0.04692102
 c     -1.17990120    -0.27413752     0.05192355
 c     -1.12479608     1.29472513     0.45065596
 c      0.04696256     1.71812806    -0.36427667
 c      1.27760163     1.01409355    -0.06139575
 h     -0.21259231    -2.06589358    -0.01515355
 h     -2.15148167     1.68814504     0.27854166
 h     -0.07241169     2.23000710    -1.35714050
 h      2.34363185     1.42690036    -0.11037869
 o      2.23475261    -1.22799184     0.08113787
 h      3.20354356    -0.83061853     0.05595788
 c     -2.54846791    -0.77631443    -0.29018396
 h     -2.59761180    -1.81096931    -0.64145988
 h     -3.19387384    -0.68057863     0.74554084
 h     -3.09753167    -0.28531064    -0.97236965
 h     -0.85226306     1.49954810     1.53346317
          17

 c      1.17129710    -0.38440430     0.10173250
 c     -0.07723567    -1.05316201     0.04470803
 c     -1.17531956    -0.27149586     0.05726705
 c     -1.11550714     1.28313123     0.46591997
 c      0.04334270     1.71042180    -0.37528115
 c      1.28320727     1.02187600    -0.06552569
 h     -0.20965686    -2.13313351    -0.01027443
 h     -2.13413936     1.72551171     0.28114367
 h     -0.06638092     2.18637659    -1.35849635
 h      2.29020012     1.43742885    -0.12179532
 o      2.23795960    -1.22255065     0.08432003
 h      3.18751136    -0.81868417     0.06044343
 c     -2.56016819    -0.77295840    -0.30098820
 h     -2.58877363    -1.79914471    -0.64554182
 h     -3.19866275    -0.66968003     0.73679373
 h     -3.04309068    -0.27190889    -0.96187427
 h     -0.79901809     1.47628159     1.54115928
          17

 c      1.16420836    -0.38002972     0.10398666
 c     -0.08183374    -1.05556599     0.04266416
 c     -1.17264312    -0.26727095     0.06254564
 c     -1.10612851     1.27136632     0.48167790
 c      0.03945187     1.70159383    -0.38619467
 c      1.28814630     1.02859480    -0.06973873
 h     -0.20270041    -2.20132152    -0.00484804
 h     -2.10706693     1.76160060     0.28301604
 h     -0.06118787     2.14477648    -1.35878511
 h      2.23625913     1.45095427    -0.13385465
 o      2.24195874    -1.21659863     0.08776405
 h      3.14816293    -0.81130457     0.06559482
 c     -2.56997306    -0.77174306    -0.30630237
 h     -2.57721011    -1.79297164    -0.64852692
 h     -3.19162177    -0.66195980     0.70699151
 h     -3.01873457    -0.22064612    -0.99418725
 h     -0.75143130     1.44646083     1.54188588
          17

 c      1.15981811    -0.37543696     0.10552349
 c     -0.08621866    -1.05906281     0.04081431
 c     -1.17215447    -0.26166837     0.06768091
 c     -1.09664139     1.25971596     0.49757768
 c      0.03542941     1.69129808    -0.39631238
 c      1.29084381     1.03349879    -0.07395314
 h     -0.19084680    -2.25303678     0.00150234
 h     -2.06996152     1.79374071     0.28631018
 h     -0.05875273     2.10878242    -1.36508549
 h      2.19937017     1.47384064    -0.14729438
 o      2.24588266    -1.21034532     0.09149524
 h      3.09767145    -0.80391002     0.07111379
 c     -2.57825594    -0.77164144    -0.30726889
 h     -2.56413618    -1.79347522    -0.65175452
 h     -3.17555440    -0.65725596     0.65918734
 h     -3.01496105    -0.14153716    -1.05745868
 h     -0.71046178     1.41122689     1.53691482
          17

 c      1.15828498    -0.37073931     0.10630372
 c     -0.09025372    -1.06418219     0.03921165
 c     -1.17396564    -0.25496746     0.07259610
 c     -1.08696744     1.24836329     0.51319200
 c      0.03138176     1.67931931    -0.40512915
 c      1.29026769     1.03602511    -0.07810434
 h     -0.17442168    -2.27900774     0.00865379
 h     -2.02461679     1.82028127     0.29275013
 h     -0.06058762     2.08052392    -1.38217931
 h      2.19132989     1.51072930    -0.16274575
 o      2.24839721    -1.20427068     0.09554937
 h      3.05656138    -0.78780578     0.07650082
 c     -2.58572401    -0.77084378    -0.30663244
 h     -2.55069774    -1.79938105    -0.65611298
 h     -3.15638173    -0.65467120     0.60144779
 h     -3.01585909    -0.05725887    -1.12628180
 h     -0.67612700     1.37213225     1.52916337
          17

 c      1.15956253    -0.36610840     0.10630561
 c     -0.09380881    -1.07086511     0.03792081
 c     -1.17804980    -0.24751700     0.07720196
 c     -1.07698920     1.23736922     0.52807570
 c      0.02735421     1.66567886    -0.41259572
 c      1.28677609     1.03627809    -0.08223713
 h     -0.15442755    -2.27593886     0.01622582
 h     -1.97471555     1.84085448     0.30352987
 h     -0.06747137     2.05968145    -1.40964252
 h      2.20828736     1.55910310    -0.17969701
 o      2.24833723    -1.19889434     0.09995790
 h      3.04388493    -0.75409212     0.08128857
 c     -2.59216950    -0.76830713    -0.30705201
 h     -2.53796578    -1.80735557    -0.66174285
 h     -3.14409823    -0.65224330     0.54807412
 h     -3.01251470     0.01523674    -1.18315638
 h     -0.64751750     1.33093674     1.52267820
          17

 c      1.16340037    -0.36175120     0.10552733
 c     -0.09678256    -1.07858186     0.03701119
 c     -1.18426328    -0.23972429     0.08140777
 c     -1.06655661     1.22667923     0.54185028
 c      0.02333995     1.65061429    -0.41910832
 c      1.28172202     1.03496040    -0.08651062
 h     -0.13225673    -2.24536291     0.02371575
 h     -1.92533099     1.85643220     0.31927601
 h     -0.07944447     2.04387312    -1.44199908
 h      2.23526394     1.61017860    -0.19647216
 o      2.24588859    -1.19415685     0.10472088
 h      3.05858456    -0.70376683     0.08548183
 c     -2.59671485    -0.76381194    -0.31071441
 h     -2.52695542    -1.81324514    -0.66820701
 h     -3.15090641    -0.64730622     0.51639572
 h     -3.00184624     0.06704603    -1.21980150
 h     -0.62312897     1.28934214     1.52159274
          17

 c      1.16938722    -0.35787338     0.10398317
 c     -0.09909867    -1.08630885     0.03655461
 c     -1.19236493    -0.23203508     0.08513708
 c     -1.05549448     1.21616868     0.55430366
 c      0.01930480     1.63446060    -0.42524830
 c      1.27645748     1.03286948    -0.09110931
 h     -0.10953583    -2.19433597     0.03057067
 h     -1.88198293     1.86897836     0.34015409
 h     -0.09605526     2.03003566    -1.47174313
 h      2.25767787     1.65469687    -0.21127899
 o      2.24241604    -1.18936867     0.10981107
 h      3.08196953    -0.64856688     0.08950829
 c     -2.59876381    -0.75741212    -0.31862753
 h     -2.51854709    -1.81356409    -0.67496838
 h     -3.18324843    -0.63836784     0.51472952
 h     -2.98343939     0.09417517    -1.23319357
 h     -0.60152604     1.24876937     1.52867105
          17

 c      1.17700408    -0.35464805     0.10169842
 c     -0.10070413    -1.09240540     0.03661900
 c     -1.20203509    -0.22490353     0.08833908
 c     -1.04364978     1.20572691     0.56545237
 c      0.01519887     1.61753950    -0.43151888
 c      1.27189950     1.03059679    -0.09618309
 h     -0.08787481    -2.13744575     0.03626874
 h     -1.84921748     1.88053499     0.36615819
 h     -0.11663384     2.01560918    -1.49237333
 h      2.26635722     1.68620253    -0.22288086
 o      2.23925296    -1.18383150     0.11520181
 h      3.09652867    -0.60091599     0.09378591
 c     -2.59872189    -0.74904246    -0.33007505
 h     -2.51335487    -1.80644368    -0.68178657
 h     -3.23505977    -0.62664167     0.53379431
 h     -2.95801485     0.09537248    -1.22316601
 h     -0.58201462     1.21029883     1.54412727
          17

 c      1.18565889    -0.35219169     0.09870635
 c     -0.10158744    -1.09466085     0.03725348
 c     -1.21290102    -0.21875199     0.09099768
 c     -1.03098800     1.19535389     0.57551380
 c      0.01095712     1.60010711    -0.43821177
 c      1.26855450     1.02848939    -0.10183921
 h     -0.06835808    -2.09687064     0.04044746
 h     -1.82915103     1.89198333     0.39743011
 h     -0.14048998     1.99906002    -1.49991546
 h      2.25721024     1.70129167    -0.23066218
 o      2.23723270    -1.17715803     0.12087846
 h      3.09317281    -0.56870665     0.09854953
 c     -2.59757731    -0.73857406    -0.34346036
 h     -2.51166320    -1.79184758    -0.68881567
 h     -3.29321653    -0.61467362     0.55624365
 h     -2.92712899     0.07165044    -1.19182457
 h     -0.56483244     1.17476270     1.56554397
          17

 c      1.19470979    -0.35054822     0.09504818
 c     -0.10178360    -1.09116768     0.03847409
 c     -1.22456469    -0.21392116     0.09313783
 c     -1.01767491     1.18521308     0.58480999
 c      0.00650208     1.58234086    -0.44536902
 c      1.26661382     1.02668415    -0.10814993
 h     -0.05122267    -2.09267293     0.04297779
 h     -1.82084608     1.90228649     0.43430027
 h     -0.16705895     1.97999476    -1.49334762
 h      2.23003614     1.69914497    -0.23452554
 o      2.23675306    -1.16927572     0.12683803
 h      3.07015039    -0.55518674     0.10386488
 c     -2.59614725    -0.72609774    -0.35720635
 h     -2.51343361    -1.77135128    -0.69650649
 h     -3.34605040    -0.60443822     0.56844644
 h     -2.89367271     0.02752510    -1.14469195
 h     -0.55074375     1.14284553     1.58893876
          17

 c      1.20348499    -0.34968953     0.09077445
 c     -0.10128659    -1.08185411     0.04026659
 c     -1.23662421    -0.21062249     0.09482414
 c     -1.00407314     1.17559355     0.59367492
 c      0.00175837     1.56433964    -0.45277811
 c      1.26597040     1.02511101    -0.11515488
 h     -0.03671733    -2.12507385     0.04383569
 h     -1.82097070     1.90885801     0.47696289
 h     -0.19605246     1.95916247    -1.47466061
 h      2.18822152     1.68152809    -0.23486560
 o      2.23784158    -1.16040636     0.13308916
 h      3.03192242    -0.55922108     0.10963887
 c     -2.59474559    -0.71228147    -0.36970347
 h     -2.51833661    -1.74770327    -0.70545569
 h     -3.38607699    -0.59686235     0.56307813
 h     -2.86306611    -0.02569572    -1.09398308
 h     -0.54041863     1.11509350     1.61019680
          17

 c      1.21130625    -0.34954982     0.08594692
 c     -0.09997944    -1.06847845     0.04259034
 c     -1.24868131    -0.20892280     0.09614758
 c     -0.99066505     1.16680395     0.60239936
 c     -0.00331702     1.54612984    -0.45998506
 c      1.26613867     1.02344444    -0.12285403
 h     -0.02594145    -2.17441968     0.04302645
 h     -1.82520820     1.90873733     0.52507656
 h     -0.22762812     1.93843145    -1.44874376
 h      2.13950225     1.65349000    -0.23266778
 o      2.24009131    -1.15111390     0.13965543
 h      2.98990918    -0.57434217     0.11556644
 c     -2.59312384    -0.69870923    -0.37884707
 h     -2.52580155    -1.72420833    -0.71625087
 h     -3.40937823    -0.59207449     0.53749199
 h     -2.84440893    -0.06632461    -1.06245853
 h     -0.53397508     1.09185217     1.62616501
          17

 c      1.21753896    -0.35007140     0.08064041
 c     -0.09771850    -1.05310194     0.04537108
 c     -1.26033707    -0.20876381     0.09720577
 c     -0.97796299     1.15906866     0.61120199
 c     -0.00870784     1.52768961    -0.46636600
 c      1.26616255     1.02104927    -0.13120023
 h     -0.02010915    -2.21879519     0.04069423
 h     -1.82956184     1.89973274     0.57759732
 h     -0.26246780     1.92055629    -1.42262208
 h      2.09684441     1.62414763    -0.22959906
 o      2.24260494    -1.14233379     0.14657853
 h      2.96283083    -0.58803419     0.12106239
 c     -2.59078776    -0.68727482    -0.38252834
 h     -2.53508113    -1.70403028    -0.72934907
 h     -3.41477684    -0.58970047     0.49230445
 h     -2.84729247    -0.07000183    -1.07605864
 h     -0.53077816     1.07319167     1.63523843
          17

 c      1.22167912    -0.35122653     0.07494345
 c     -0.09443314    -1.03724162     0.04850126
 c     -1.27117734    -0.20998902     0.09809460
 c     -0.96644431     1.15247161     0.62021146
 c     -0.01435946     1.50902266    -0.47132247
 c      1.26479992     1.01711994    -0.14012551
 h     -0.01980086    -2.24366680     0.03713991
 h     -1.83117534     1.88107879     0.63287718
 h     -0.30146796     1.90836172    -1.40326656
 h      2.07614618     1.60512920    -0.22764303
 o      2.24444799    -1.13501304     0.15390601
 h      2.96882040    -0.58735367     0.12544141
 c     -2.58787715    -0.67803245    -0.38099240
 h     -2.54533825    -1.68944516    -0.74499031
 h     -3.40393261    -0.58899260     0.43126552
 h     -2.87114804    -0.03598731    -1.13569151
 h     -0.52941823     1.05885011     1.63757835
          17

 c      1.22343789    -0.35302307     0.06895987
 c     -0.09016784    -1.02186022     0.05184954
 c     -1.28076053    -0.21236511     0.09891126
 c     -0.95651051     1.14694583     0.62945808
 c     -0.02027423     1.49028032    -0.47457384
 c      1.26131301     1.01125766    -0.14963142
 h     -0.02492692    -2.24183820     0.03274423
 h     -1.82874308     1.85364928     0.68891128
 h     -0.34481998     1.90333169    -1.39426800
 h      2.08693198     1.60378544    -0.22794310
 o      2.24571625    -1.12929022     0.16165069
 h      3.00796363    -0.57200944     0.12855144
 c     -2.58510418    -0.66934210    -0.37708434
 h     -2.55577351    -1.68081057    -0.76301309
 h     -3.38257273    -0.58869210     0.36204629
 h     -2.90467406     0.01342748    -1.21537561
 h     -0.52780393     1.04821062     1.63506262
          17

 c      1.22277907    -0.35550848     0.06280868
 c     -0.08508851    -1.00753333     0.05527358
 c     -1.28862947    -0.21560191     0.09975834
 c     -0.94845132     1.14229163     0.63888567
 c     -0.02662238     1.47184194    -0.47632744
 c      1.25623632     1.00400651    -0.15984413
 h     -0.03491894    -2.21145461     0.02789566
 h     -1.82266553     1.81988696     0.74364631
 h     -0.39102529     1.90456668    -1.39388441
 h      2.12345218     1.61669159    -0.23004796
 o      2.24756760    -1.12449482     0.16977644
 h      3.06164661    -0.55424802     0.13097219
 c     -2.58265048    -0.66010314    -0.37394345
 h     -2.56569245    -1.67608675    -0.78263237
 h     -3.36224983    -0.58682759     0.29700064
 h     -2.93699642     0.05902559    -1.29086860
 h     -0.52339626     1.04033674     1.63088345
          17

 c      1.21990746    -0.35876423     0.05661999
 c     -0.07945997    -0.99451511     0.05863383
 c     -1.29434773    -0.21937114     0.10074947
 c     -0.94240621     1.13820700     0.64839811
 c     -0.03374111     1.45426025    -0.47714482
 c      1.25094027     0.99649767    -0.17093004
 h     -0.04887075    -2.15523850     0.02293119
 h     -1.81495570     1.78349517     0.79530378
 h     -0.43692662     1.90920466    -1.39654573
 h      2.16987899     1.63349491    -0.23284549
 o      2.25112652    -1.11995207     0.17823254
 h      3.11007329    -0.54571318     0.13340832
 c     -2.57990648    -0.65019185    -0.37405782
 h     -2.57449449    -1.67182905    -0.80252326
 h     -3.35922246    -0.58101133     0.25106530
 h     -2.96165872     0.09141337    -1.34891776
 h     -0.51366802     1.03410327     1.62861195
          17

 c      1.21522528    -0.36289774     0.05053509
 c     -0.07360080    -0.98265447     0.06181284
 c     -1.29754511    -0.22331803     0.10201139
 c     -0.93834584     1.13432321     0.65794533
 c     -0.04200205     1.43811967    -0.47765156
 c      1.24668046     0.98977166    -0.18300687
 h     -0.06563448    -2.08147595     0.01803046
 h     -1.80871272     1.74881697     0.84263457
 h     -0.47879536     1.91389637    -1.39614344
 h      2.21124969     1.64472077    -0.23566874
 o      2.25695396    -1.11530637     0.18697380
 h      3.14093634    -0.55203184     0.13628274
 c     -2.57638871    -0.63988815    -0.37881325
 h     -2.58169025    -1.66479782    -0.82123584
 h     -3.38456286    -0.56964265     0.23315485
 h     -2.97536996     0.10719304    -1.38367187
 h     -0.49679082     1.02843527     1.63079466
          17

 c      1.20927645    -0.36804566     0.04471869
 c     -0.06782133    -0.97121759     0.06474428
 c     -1.29796426    -0.22706633     0.10368095
 c     -0.93611179     1.13024742     0.66761448
 c     -0.05164500     1.42392082    -0.47833837
 c      1.24418185     0.98453979    -0.19613913
 h     -0.08402625    -2.00613616     0.01299188
 h     -1.80699974     1.71988482     0.88496352
 h     -0.51346988     1.91614405    -1.38833872
 h      2.23792249     1.64472070    -0.23852384
 o      2.26506558    -1.11045703     0.19595756
 h      3.14935142    -0.57373753     0.13967188
 c     -2.57281402    -0.62941054    -0.38811786
 h     -2.58696187    -1.65309574    -0.83762683
 h     -3.43262327    -0.55303766     0.23856725
 h     -2.97651753     0.10579469    -1.39304631
 h     -0.47232477     1.02258353     1.63772963
          17

 c      1.20268968    -0.37440718     0.03940045
 c     -0.06235093    -0.95894047     0.06744516
 c     -1.29553307    -0.23022994     0.10591092
 c     -0.93553151     1.12558064     0.67765194
 c     -0.06261155     1.41204279    -0.47951241
 c      1.24361608     0.98127967    -0.21037291
 h     -0.10329398    -1.95244109     0.00695042
 h     -1.81136050     1.69943798     0.92192631
 h     -0.53893350     1.91518275    -1.37127765
 h      2.24529927     1.63123330    -0.24208099
 o      2.27497768    -1.10548486     0.20513497
 h      3.13716860    -0.60732100     0.14325525
 c     -2.57065718    -0.61881064    -0.40098535
 h     -2.59023352    -1.63660159    -0.85108566
 h     -3.48646219    -0.53294108     0.25480476
 h     -2.96450282     0.08824786    -1.37712489
 h     -0.44152720     1.01629653     1.64729076
          17

 c      1.19613017    -0.38229651     0.03498330
 c     -0.05733858    -0.94502294     0.07001451
 c     -1.29046753    -0.23245788     0.10892247
 c     -0.93656772     1.11982019     0.68835761
 c     -0.07428561     1.40278198    -0.48133729
 c      1.24459242     0.98045403    -0.22578035
 h     -0.12334543    -1.93976905    -0.00147458
 h     -1.82078084     1.68849633     0.95301885
 h     -0.55436108     1.91295715    -1.34541394
 h      2.23303692     1.60449949    -0.24814916
 o      2.28560869    -1.10064936     0.21443841
 h      3.11424375    -0.64494261     0.14610468
 c     -2.57101135    -0.60809097    -0.41626608
 h     -2.59170049    -1.61698161    -0.86159321
 h     -3.53065323    -0.51133830     0.27091107
 h     -2.93982769     0.05741101    -1.33835308
 h     -0.40708411     1.00982040     1.65592829
          17

 c      1.19018456    -0.39221933     0.03221018
 c     -0.05294699    -0.93069550     0.07258055
 c     -1.28340450    -0.23348609     0.11313581
 c     -0.93944992     1.11206991     0.69989629
 c     -0.08507343     1.39645845    -0.48393406
 c      1.24599583     0.98278194    -0.24251786
 h     -0.14361449    -1.96605589    -0.01316121
 h     -1.83179755     1.68681670     0.97727054
 h     -0.55979100     1.91558845    -1.31289280
 h      2.20528894     1.56691003    -0.26084570
 o      2.29520068    -1.09637943     0.22376899
 h      3.09950468    -0.67435135     0.14637451
 c     -2.57408575    -0.59743841    -0.43267206
 h     -2.59180075    -1.59736683    -0.86969243
 h     -3.55592825    -0.48981847     0.28015598
 h     -2.90495491     0.01964334    -1.28370703
 h     -0.37247170     1.00380499     1.66002499
          17

 c      1.18768635    -0.39956631     0.02850742
 c     -0.05160050    -0.91819803     0.07486048
 c     -1.27448299    -0.23378443     0.11761490
 c     -0.94303495     1.10548594     0.71181624
 c     -0.09768895     1.39229175    -0.48517081
 c      1.24850696     0.98395743    -0.25983285
 h     -0.16318415    -2.01317022    -0.02594319
 h     -1.84364767     1.68860418     0.99748521
 h     -0.56451214     1.91260364    -1.28699499
 h      2.16896031     1.52804374    -0.26790769
 o      2.30302531    -1.09406201     0.23384485
 h      3.11046329    -0.68567467     0.14159937
 c     -2.57942456    -0.58711723    -0.44850591
 h     -2.59071993    -1.58171844    -0.87556918
 h     -3.55958702    -0.47017972     0.27980745
 h     -2.86732073    -0.01335284    -1.22949906
 h     -0.33605874     0.99652264     1.66190135
          17

 c      1.18902306    -0.40412901     0.02391088
 c     -0.05342054    -0.90980333     0.07670519
 c     -1.26447053    -0.23321399     0.12226803
 c     -0.94728724     1.10008706     0.72436435
 c     -0.11140137     1.38991085    -0.48460978
 c      1.25067822     0.98328250    -0.27762818
 h     -0.17967480    -2.05994358    -0.03747506
 h     -1.85287632     1.69133515     1.01326070
 h     -0.57188867     1.90861579    -1.27349518
 h      2.13779857     1.49686841    -0.27041668
 o      2.30878945    -1.09367461     0.24466814
 h      3.14834876    -0.67798096     0.13082692
 c     -2.58592112    -0.57841349    -0.46128282
 h     -2.58891960    -1.57290743    -0.88009882
 h     -3.54075763    -0.45333376     0.26887018
 h     -2.83658801    -0.02162878    -1.20232439
 h     -0.30048185     0.98907653     1.65937186
          17

 c      1.19652572    -0.40620398     0.01979150
 c     -0.06208164    -0.91008350     0.07601949
 c     -1.24979886    -0.23260084     0.12688536
 c     -0.95052909     1.09366529     0.73810662
 c     -0.12563559     1.39070384    -0.48192124
 c      1.24906695     0.98219333    -0.29461756
 h     -0.17338307    -2.08205795    -0.04811212
 h     -1.85667268     1.69768062     1.01771411
 h     -0.58061772     1.91960677    -1.27361914
 h      2.11988554     1.46585054    -0.29112744
 o      2.31255028    -1.09386113     0.25672900
 h      3.20281482    -0.65280209     0.11700062
 c     -2.59287048    -0.57287850    -0.46900973
 h     -2.57937231    -1.57272249    -0.87877186
 h     -3.49965065    -0.43927247     0.24871401
 h     -2.81874051     0.01380491    -1.22487716
 h     -0.27122345     0.98682315     1.64853928
          17

 c      1.20883973    -0.40313032     0.01499005
 c     -0.07475583    -0.91578974     0.07438489
 c     -1.23406198    -0.23198507     0.13054822
 c     -0.95317134     1.09024181     0.75281965
 c     -0.14154866     1.39155847    -0.47613759
 c      1.24506346     0.97607357    -0.31117962
 h     -0.16319282    -2.08517081    -0.05792928
 h     -1.85506272     1.70036583     1.01608515
 h     -0.59489623     1.93119337    -1.28939030
 h      2.13295919     1.45950117    -0.31274942
 o      2.31652133    -1.09472271     0.26888040
 h      3.24112889    -0.62925910     0.10415666
 c     -2.59983194    -0.56945897    -0.47262546
 h     -2.57032887    -1.57903807    -0.87693740
 h     -3.44387494    -0.42876532     0.22213613
 h     -2.80888076     0.08129158    -1.28542084
 h     -0.25076349     0.98628254     1.62929040
          17

 c      1.22489362    -0.39535254     0.00960102
 c     -0.08980294    -0.92676872     0.07178003
 c     -1.21834617    -0.23125082     0.13316084
 c     -0.95509594     1.08984158     0.76807166
 c     -0.15895154     1.39264270    -0.46780798
 c      1.23910439     0.96541566    -0.32727951
 h     -0.15070148    -2.06968681    -0.06714371
 h     -1.84878114     1.69896393     1.00981916
 h     -0.61199611     1.93995338    -1.31430524
 h      2.17009455     1.47455133    -0.33598409
 o      2.32146153    -1.09580539     0.28093781
 h      3.25190618    -0.61392153     0.09482075
 c     -2.60611522    -0.56651832    -0.47503231
 h     -2.56271526    -1.58882489    -0.87473683
 h     -3.38563910    -0.42025449     0.19743833
 h     -2.79931877     0.15752608    -1.35602316
 h     -0.23871041     0.98748011     1.60503412
          17

 c      1.24341292    -0.38371239     0.00379974
 c     -0.10535513    -0.94238042     0.06823474
 c     -1.20373533    -0.23018747     0.13465806
 c     -0.95624227     1.09231100     0.78324174
 c     -0.17766763     1.39413951    -0.45767925
 c      1.23267765     0.95154984    -0.34295838
 h     -0.13790973    -2.04071121    -0.07650040
 h     -1.84035044     1.69436109     1.00092076
 h     -0.62862660     1.94189311    -1.34033647
 h      2.21207641     1.50080837    -0.36114144
 o      2.32760384    -1.09684668     0.29277420
 h      3.23270647    -0.60948013     0.09040418
 c     -2.61032145    -0.56306156    -0.47893169
 h     -2.55742993    -1.59822228    -0.87198319
 h     -3.34225201    -0.41063425     0.18750207
 h     -2.78635969     0.22452142    -1.41616415
 h     -0.23274298     0.99020249     1.58112040
          17

 c      1.26313796    -0.36940356    -0.00216986
 c     -0.11963944    -0.96141914     0.06385935
 c     -1.19117520    -0.22853049     0.13498842
 c     -0.95660778     1.09735023     0.79761992
 c     -0.19742049     1.39608408    -0.44647095
 c      1.22706403     0.93602196    -0.35833761
 h     -0.12681668    -2.00898413    -0.08741884
 h     -1.83364681     1.68850443     0.99170699
 h     -0.64239690     1.93414473    -1.36059355
 h      2.24190827     1.52863755    -0.38799848
 o      2.33476015    -1.09773643     0.30432595
 h      3.18830432    -0.61540681     0.09108607
 c     -2.61114564    -0.55875419    -0.48601389
 h     -2.55525014    -1.60384248    -0.86846470
 h     -3.32758837    -0.39677576     0.20316858
 h     -2.76950410     0.27264661    -1.45552651
 h     -0.22899961     0.99403464     1.56401289
          17

 c      1.28295852    -0.35391113    -0.00799308
 c     -0.13127024    -0.98211161     0.05886789
 c     -1.18133221    -0.22606300     0.13411129
 c     -0.95621288     1.10457407     0.81058807
 c     -0.21779020     1.39831773    -0.43476946
 c      1.22290581     0.92036644    -0.37360128
 h     -0.11887717    -1.99049718    -0.10213261
 h     -1.83287129     1.68370374     0.98441490
 h     -0.65230148     1.91559777    -1.37051514
 h      2.24971766     1.55160059    -0.41604816
 o      2.34223626    -1.09859069     0.31563556
 h      3.13198479    -0.62690347     0.09509712
 c     -2.60858054    -0.55331514    -0.49632418
 h     -2.55668069    -1.60372065    -0.86427732
 h     -3.33994730    -0.37865115     0.24182551
 h     -2.74949569     0.29745090    -1.46989301
 h     -0.22351761     0.99853814     1.55949579
          17

 c      1.30196226    -0.33890493    -0.01329365
 c     -0.13939495    -1.00259470     0.05352540
 c     -1.17452475    -0.22270297     0.13199356
 c     -0.95504979     1.11360376     0.82185277
 c     -0.23823560     1.40050912    -0.42299478
 c      1.22031177     0.90607490    -0.38897513
 h     -0.11464221    -2.00052169    -0.12302151
 h     -1.84092928     1.68153819     0.98077309
 h     -0.65871020     1.88687587    -1.36821126
 h      2.23158227     1.56613044    -0.44473235
 o      2.34874250    -1.09987079     0.32692183
 h      3.08695329    -0.63335801     0.09766921
 c     -2.60372811    -0.54629547    -0.50859155
 h     -2.56186536    -1.59759579    -0.85992351
 h     -3.36508941    -0.35939847     0.28861721
 h     -2.72744320     0.29738112    -1.45841149
 h     -0.21446975     1.00354592     1.57037100
          17

 c      1.31944514    -0.32605436    -0.01766860
 c     -0.14365138    -1.02188659     0.04798295
 c     -1.17074034    -0.21853740     0.12861419
 c     -0.95309255     1.12414563     0.83157125
 c     -0.25813084     1.40219767    -0.41137799
 c      1.21901157     0.89451039    -0.40469618
 h     -0.11416019    -2.04230520    -0.15070856
 h     -1.85795500     1.68193916     0.98172063
 h     -0.66327084     1.85017142    -1.35464012
 h      2.18791403     1.57099457    -0.47361307
 o      2.35296060    -1.10214400     0.33848346
 h      3.07714127    -0.62268609     0.09274544
 c     -2.59772426    -0.53730450    -0.52129937
 h     -2.57061740    -1.58661995    -0.85615760
 h     -3.38888341    -0.34238282     0.32827488
 h     -2.70467653     0.27324487    -1.42284698
 h     -0.20351803     1.00936349     1.59522756
          17

 c      1.33491440    -0.31678505    -0.02075721
 c     -0.14403801    -1.04020772     0.04217197
 c     -1.16968670    -0.21380514     0.12397140
 c     -0.95038816     1.13600948     0.84026830
 c     -0.27680408     1.40283974    -0.39994071
 c      1.21841088     0.88668692    -0.42095589
 h     -0.11759617    -2.10375786    -0.18289654
 h     -1.88107245     1.68318323     0.98740898
 h     -0.66880336     1.80899882    -1.33373994
 h      2.12307846     1.56749012    -0.50253307
 o      2.35496114    -1.10521890     0.35025612
 h      3.10423923    -0.59557774     0.08025695
 c     -2.59126657    -0.52629470    -0.53309820
 h     -2.58249438    -1.57276625    -0.85374031
 h     -3.40256592    -0.32961476     0.35094931
 h     -2.68291148     0.22939515    -1.36873117
 h     -0.19489957     1.01665215     1.62937450
          17

 c      1.34806815    -0.31204748    -0.02232376
 c     -0.14083895    -1.05818777     0.03591191
 c     -1.17084064    -0.20886129     0.11808882
 c     -0.94712930     1.14905918     0.84863065
 c     -0.29358803     1.40187077    -0.38852184
 c      1.21755470     0.88294083    -0.43781092
 h     -0.12505541    -2.16729309    -0.21574276
 h     -1.90560804     1.68280933     0.99741337
 h     -0.67898316     1.76765569    -1.31200849
 h      2.04622176     1.56055263    -0.53186116
 o      2.35614846    -1.10809593     0.36173532
 h      3.14805812    -0.56640243     0.06745827
 c     -2.58464215    -0.51389486    -0.54250785
 h     -2.59685752    -1.55810151    -0.85321852
 h     -3.40202743    -0.32177249     0.35187998
 h     -2.66455567     0.17693412    -1.30874406
 h     -0.19320202     1.02609399     1.66699618
          17

 c      1.35873012    -0.31217549    -0.02232257
 c     -0.13456257    -1.07613962     0.02905920
 c     -1.17350713    -0.20412771     0.11101922
 c     -0.94364035     1.16314512     0.85732660
 c     -0.30790861     1.39880511    -0.37693418
 c      1.21510075     0.88264779    -0.45509008
 h     -0.13619233    -2.21891321    -0.24574740
 h     -1.92681351     1.67871373     1.01098319
 h     -0.69744818     1.73012185    -1.29653508
 h      1.97198500     1.56011515    -0.56283502
 o      2.35785514    -1.10987622     0.37243508
 h      3.18877308    -0.54863222     0.06161638
 c     -2.57782928    -0.50173931    -0.54746424
 h     -2.61289607    -1.54415862    -0.85481855
 h     -3.38634747    -0.31857471     0.33000703
 h     -2.65292118     0.13731030    -1.26673771
 h     -0.20163167     1.03810852     1.70296324
          17

 c      1.36677933    -0.31689854    -0.02091386
 c     -0.12585044    -1.09392092     0.02156030
 c     -1.17689274    -0.20003760     0.10284869
 c     -0.94031178     1.17806508     0.86689739
 c     -0.31941387     1.39335411    -0.36525451
 c      1.20961859     0.88436632    -0.47238115
 h     -0.15018737    -2.25044138    -0.27050579
 h     -1.94116953     1.66981835     1.02723281
 h     -0.72627568     1.69867006    -1.29135396
 h      1.91709007     1.57934561    -0.59752893
 o      2.36084885    -1.11010992     0.38209075
 h      3.21505400    -0.54921838     0.06674814
 c     -2.57061289    -0.49186208    -0.54589864
 h     -2.62962691    -1.53174445    -0.85850586
 h     -3.35736693    -0.31900582     0.28763770
 h     -2.65128048     0.13506595    -1.27036982
 h     -0.22132338     1.05272126     1.73378791
          17

 c      1.37211050    -0.32550756    -0.01842207
 c     -0.11538208    -1.11105448     0.01344634
 c     -1.18017246    -0.19698541     0.09370493
 c     -0.93753056     1.19356365     0.87768926
 c     -0.32807471     1.38547136    -0.35402313
 c      1.20047714     0.88679219    -0.48920375
 h     -0.16592285    -2.25868958    -0.28872903
 h     -1.94707226     1.65626791     1.04526946
 h     -0.76473470     1.67325929    -1.29468163
 h      1.88969243     1.62517577    -0.63731749
 o      2.36544662    -1.10871387     0.39062864
 h      3.22250539    -0.56984201     0.08406613
 c     -2.56276959    -0.48447151    -0.53828903
 h     -2.64591258    -1.52116636    -0.86413067
 h     -3.32067467    -0.32123481     0.23155460
 h     -2.65977761     0.17140278    -1.32172416
 h     -0.25128313     1.06953016     1.75803085
          17

 c      1.37462284    -0.33707053    -0.01526749
 c     -0.10379848    -1.12683631     0.00482301
 c     -1.18255149    -0.19528155     0.08375598
 c     -0.93561732     1.20935364     0.88979375
 c     -0.33416792     1.37527541    -0.34410149
 c      1.18838302     0.88969126    -0.50525422
 h     -0.18218773    -2.24465984    -0.30018268
 h     -1.94511977     1.63935354     1.06427680
 h     -0.80950810     1.65232192    -1.30003709
 h      1.88280652     1.68959733    -0.68074011
 o      2.37160220    -1.10588528     0.39812707
 h      3.21229514    -0.60815814     0.11253756
 c     -2.55395254    -0.47792197    -0.52806002
 h     -2.66053255    -1.51215568    -0.87145685
 h     -3.28758917    -0.32215280     0.17460488
 h     -2.67471113     0.22322832    -1.39414327
 h     -0.28855826     1.08771640     1.77649241
          17

 c      1.37424004    -0.35059188    -0.01190808
 c     -0.09164633    -1.14035694    -0.00412349
 c     -1.18332063    -0.19511985     0.07319721
 c     -0.93476560     1.22514226     0.90300298
 c     -0.33816176     1.36293667    -0.33630569
 c      1.17464305     0.89348352    -0.52040017
 h     -0.19792837    -2.21359514    -0.30580461
 h     -1.93814717     1.62128401     1.08356385
 h     -0.85613798     1.63403265    -1.29996739
 h      1.88285929     1.75619058    -0.72412100
 o      2.37881548    -1.10210260     0.40482333
 h      3.19230409    -0.65754486     0.14866502
 c     -2.54340797    -0.47098242    -0.51895089
 h     -2.67227998    -1.50364297    -0.88005202
 h     -3.27488138    -0.31735492     0.13419342
 h     -2.69182336     0.26989052    -1.46215016
 h     -0.32858442     1.10610232     1.79218154
          17

 c      1.37096061    -0.36511393    -0.00879565
 c     -0.07933077    -1.15047463    -0.01310895
 c     -1.18188109    -0.19656053     0.06224026
 c     -0.93498927     1.24065269     0.91683731
 c     -0.34060905     1.34861577    -0.33112421
 c      1.16034709     0.89841826    -0.53452641
 h     -0.21261504    -2.17544221    -0.30791872
 h     -1.93085168     1.60479031     1.10257184
 h     -0.90044081     1.61704282    -1.28898896
 h      1.87923186     1.81082179    -0.76377190
 o      2.38594369    -1.09814902     0.41113191
 h      3.17964342    -0.70647177     0.18607018
 c     -2.53063587    -0.46327017    -0.51330011
 h     -2.68009253    -1.49414319    -0.88923900
 h     -3.29500233    -0.30339577     0.12213760
 h     -2.70798013     0.30098725    -1.51179232
 h     -0.36595806     1.12331312     1.80966594
          17

 c      1.36491764    -0.37977898    -0.00634122
 c     -0.06708757    -1.15589609    -0.02176342
 c     -1.17774464    -0.19952846     0.05110278
 c     -0.93610324     1.25564349     0.93070823
 c     -0.34208389     1.33245216    -0.32862618
 c      1.14619252     0.90435282    -0.54747707
 h     -0.22658461    -2.14398960    -0.31005966
 h     -1.92861409     1.59249482     1.12079357
 h     -0.93929978     1.60067214    -1.26469705
 h      1.86620397     1.84496850    -0.79703462
 o      2.39143876    -1.09488627     0.41751474
 h      3.19650115    -0.74197869     0.21748857
 c     -2.51657268    -0.45460673    -0.51142023
 h     -2.68321984    -1.48243205    -0.89818164
 h     -3.34214924    -0.28103299     0.13371926
 h     -2.72096366     0.31264831    -1.53704619
 h     -0.39585498     1.13810120     1.83331449
          17

 c      1.35640313    -0.39384797    -0.00489470
 c     -0.05502887    -1.15560595    -0.02974974
 c     -1.17054765    -0.20382299     0.03999328
 c     -0.93778137     1.26992926     0.94418501
 c     -0.34313315     1.31456787    -0.32849263
 c      1.13257538     0.91087168    -0.55907715
 h     -0.24069773    -2.13187742    -0.31553809
 h     -1.93541950     1.58613478     1.13758426
 h     -0.97106253     1.58489840    -1.22783275
 h      1.84173577     1.85483855    -0.82232897
 o      2.39469526    -1.09260181     0.42410578
 h      3.24889449    -0.76014626     0.24078419
 c     -2.50317382    -0.44477410    -0.51247886
 h     -2.68137004    -1.46798219    -0.90600917
 h     -3.39736419    -0.25430201     0.15455440
 h     -2.72907521     0.30426066    -1.53597047
 h     -0.41566198     1.14975984     1.86482011
          17

 c      1.34584439    -0.40669251    -0.00473362
 c     -0.04329399    -1.14955548    -0.03696523
 c     -1.16009341    -0.20913383     0.02908886
 c     -0.93969684     1.28339537     0.95718227
 c     -0.34422231     1.29506484    -0.33009371
 c      1.11966883     0.91739642    -0.56915131
 h     -0.25481967    -2.14250772    -0.32501311
 h     -1.95182920     1.58603144     1.15198213
 h     -0.99581795     1.57037614    -1.18204376
 h      1.80646542     1.84031335    -0.83905432
 o      2.39673416    -1.09089056     0.43065778
 h      3.31642589    -0.76802126     0.25981335
 c     -2.49212958    -0.43364818    -0.51562745
 h     -2.67476601    -1.45117335    -0.91194904
 h     -3.44337491    -0.22732716     0.17279026
 h     -2.73104376     0.27721535    -1.50909287
 h     -0.42567548     1.15836238     1.90181113
          17

 c      1.33378051    -0.41779255    -0.00605126
 c     -0.03216021    -1.13885079    -0.04359327
 c     -1.14639968    -0.21506261     0.01851189
 c     -0.94164803     1.29598949     0.96991110
 c     -0.34568530     1.27401764    -0.33258645
 c      1.10742698     0.92318306    -0.57750463
 h     -0.26670866    -2.16775255    -0.33582034
 h     -1.97459085     1.59120399     1.16277262
 h     -1.01554429     1.55847278    -1.13338789
 h      1.76365765     1.80496244    -0.84773202
 o      2.39886127    -1.08929572     0.43691658
 h      3.37395876    -0.77319299     0.27832292
 c     -2.48436885    -0.42131306    -0.52018712
 h     -2.66409331    -1.43336586    -0.91544566
 h     -3.46978103    -0.20303634     0.18211128
 h     -2.72626037     0.23517131    -1.45980837
 h     -0.42830576     1.16463191     1.93891634
          17

 c      1.32085642    -0.42673718    -0.00894962
 c     -0.02196546    -1.12517062    -0.04992316
 c     -1.12973512    -0.22114756     0.00831240
 c     -0.94356818     1.30769112     0.98266829
 c     -0.34771927     1.25148342    -0.33505520
 c      1.09551771     0.92722055    -0.58387030
 h     -0.27302379    -2.19464342    -0.34405125
 h     -1.99822655     1.60000959     1.16883602
 h     -1.03370066     1.55112592    -1.08913045
 h      1.71996873     1.75711320    -0.85046289
 o      2.40177194    -1.08757295     0.44275540
 h      3.40587552    -0.77934832     0.29765532
 c     -2.48008606    -0.40820155    -0.52528544
 h     -2.65036937    -1.41671801    -0.91619516
 h     -3.47178791    -0.18325768     0.18017145
 h     -2.71550288     0.18569809    -1.39687899
 h     -0.42661704     1.16957703     1.97023128
          17

 c      1.30780666    -0.43322165    -0.01344044
 c     -0.01296129    -1.11016588    -0.05617375
 c     -1.11063494    -0.22687722    -0.00153571
 c     -0.94544838     1.31848010     0.99564614
 c     -0.35048148     1.22755443    -0.33672172
 c      1.08326974     0.92815500    -0.58786345
 h     -0.27097355    -2.21225166    -0.34661669
 h     -2.01723581     1.61081627     1.16952395
 h     -1.05365357     1.55024337    -1.05549311
 h      1.68604970     1.71062611    -0.85135760
 o      2.40555924    -1.08563012     0.44812379
 h      3.40601115    -0.78720242     0.31752310
 c     -2.47879275    -0.39534316    -0.52936101
 h     -2.63477503    -1.40362825    -0.91409034
 h     -3.44843714    -0.16898876     0.16713248
 h     -2.70224893     0.14290948    -1.33884874
 h     -0.42322869     1.17415592     1.99131255
          17

 c      1.29541446    -0.43704919    -0.01944859
 c     -0.00523113    -1.09524447    -0.06244096
 c     -1.08988243    -0.23169651    -0.01111631
 c     -0.94726381     1.32832045     1.00883744
 c     -0.35426543     1.20245075    -0.33715756
 c      1.06990182     0.92459532    -0.58906232
 h     -0.25903960    -2.21404399    -0.34185667
 h     -2.02763999     1.62240481     1.16484468
 h     -1.07631043     1.55665613    -1.03519230
 h      1.67392620     1.68124747    -0.85555376
 o      2.40984557    -1.08347420     0.45300599
 h      3.37577864    -0.79545918     0.33672457
 c     -2.47939209    -0.38438081    -0.53013379
 h     -2.61850268    -1.39588009    -0.90914452
 h     -3.40207518    -0.16042722     0.14532130
 h     -2.69289906     0.12678079    -1.31429722
 h     -0.41980056     1.17907518     2.00009546
          17

 c      1.28444839    -0.43814792    -0.02681439
 c      0.00133491    -1.08155970    -0.06871060
 c     -1.06844825    -0.23502362    -0.02052836
 c     -0.94894028     1.33715819     1.02201042
 c     -0.35959119     1.17658881    -0.33633906
 c      1.05524956     0.91603550    -0.58732677
 h     -0.23698899    -2.19777137    -0.32937498
 h     -2.02767755     1.63412689     1.15545486
 h     -1.09895284     1.56935162    -1.02673308
 h      1.68861575     1.67580204    -0.86551069
 o      2.41374707    -1.08123198     0.45741769
 h      3.32506203    -0.80062106     0.35328468
 c     -2.48063771    -0.37647362    -0.52641382
 h     -2.60267866    -1.39395103    -0.90146650
 h     -3.33932015    -0.15662188     0.12005075
 h     -2.69125529     0.14905938    -1.34158580
 h     -0.41685241     1.18469263     1.99711296
          17

 c      1.27559043    -0.43659283    -0.03529860
 c      0.00704324    -1.06998966    -0.07487804
 c     -1.04741658    -0.23629356    -0.02984828
 c     -0.95034945     1.34492447     1.03472074
 c     -0.36708182     1.15056287    -0.33450619
 c      1.04024736     0.90338775    -0.58302658
 h     -0.20574902    -2.16522629    -0.30980636
 h     -2.01799339     1.64594707     1.14253891
 h     -1.11657404     1.58575061    -1.02604743
 h      1.72246184     1.68606577    -0.87837533
 o      2.41573497    -1.07922154     0.46142206
 h      3.27479446    -0.79600258     0.36433392
 c     -2.48149341    -0.37113804    -0.52023417
 h     -2.58835708    -1.39689043    -0.89125750
 h     -3.27314548    -0.15468296     0.10121817
 h     -2.69285372     0.19866246    -1.40543885
 h     -0.41371091     1.19097672     1.98538947
          17

 c      1.26936950    -0.43261551    -0.04459636
 c      0.01237512    -1.06102581    -0.08075800
 c     -1.02792304    -0.23503408    -0.03912967
 c     -0.95131327     1.35153759     1.04636177
 c     -0.37721913     1.12506921    -0.33198063
 c      1.02634697     0.88825407    -0.57680560
 h     -0.16734909    -2.12269591    -0.28472034
 h     -2.00152883     1.65843045     1.12762670
 h     -1.12431686     1.60272243    -1.02875207
 h      1.76150947     1.69755101    -0.88876089
 o      2.41398907    -1.07790952     0.46510482
 h      3.25179307    -0.77263730     0.36672867
 c     -2.48061992    -0.36740820    -0.51518045
 h     -2.57652936    -1.40266389    -0.87874691
 h     -3.22257620    -0.14939393     0.10321967
 h     -2.69144651     0.25558632    -1.47676521
 h     -0.40860799     1.19752670     1.96997852
          17

 c      1.26611180    -0.42660595    -0.05435630
 c      0.01791537    -1.05461019    -0.08609489
 c     -1.01105546    -0.23097746    -0.04841336
 c     -0.95160790     1.35690349     1.05628349
 c     -0.39014636     1.10084191    -0.32906821
 c      1.01474352     0.87212814    -0.56927434
 h     -0.12478602    -2.08164596    -0.25650072
 h     -1.98298205     1.67263974     1.11237803
 h     -1.11912718     1.61753852    -1.03152641
 h      1.79383788     1.69907929    -0.89234102
 o      2.40796902    -1.07743387     0.46842731
 h      3.26426019    -0.72712363     0.35967345
 c     -2.47682255    -0.36477414    -0.51384294
 h     -2.56811910    -1.40894571    -0.86417414
 h     -3.20222769    -0.13591148     0.13719810
 h     -2.68425580     0.30564806    -1.53510506
 h     -0.39917781     1.20371882     1.95678826
          17

 c      1.26593344    -0.41912266    -0.06419025
 c      0.02421152    -1.05014441    -0.09061035
 c     -0.99773152    -0.22418726    -0.05772220
 c     -0.95097446     1.36091977     1.06398623
 c     -0.40557768     1.07862523    -0.32603822
 c      1.00610833     0.85622226    -0.56092263
 h     -0.08138881    -2.05731782    -0.22774019
 h     -1.96751968     1.68982703     1.09836460
 h     -1.10027330     1.62844591    -1.03258309
 h      1.81208150     1.68488682    -0.88681493
 o      2.39908223    -1.07722363     0.47114123
 h      3.29121923    -0.66769748     0.34618568
 c     -2.47038193    -0.36275160    -0.51661863
 h     -2.56392498    -1.41397489    -0.84788593
 h     -3.20774758    -0.11485149     0.19833768
 h     -2.67105038     0.34132828    -1.57009584
 h     -0.38355747     1.20902402     1.95053561
          17

 c      1.26877561    -0.41090004    -0.07367329
 c      0.03158837    -1.04700382    -0.09411128
 c     -0.98862889    -0.21515456    -0.06704332
 c     -0.94916800     1.36349812     1.06930428
 c     -0.42279275     1.05916846    -0.32312408
 c      1.00062232     0.84154629    -0.55213651
 h     -0.03956393    -2.06176239    -0.19991790
 h     -1.95878861     1.71085368     1.08692066
 h     -1.06926785     1.63500008    -1.03176928
 h      1.81289482     1.65354203    -0.87157985
 o      2.38905996    -1.07646014     0.47294436
 h      3.30783982    -0.60668063     0.33047258
 c     -2.46267319    -0.36068444    -0.52231060
 h     -2.56452508    -1.41689280    -0.83038460
 h     -3.22194673    -0.09157641     0.26891670
 h     -2.65259712     0.35904466    -1.57741933
 h     -0.36169635     1.21335161     1.95268151
          17

 c      1.27443561    -0.40282182    -0.08235659
 c      0.04005268    -1.04531311    -0.09656057
 c     -0.98417001    -0.20481503    -0.07630752
 c     -0.94605507     1.36461158     1.07243904
 c     -0.44069656     1.04321672    -0.32051209
 c      0.99805019     0.82893257    -0.54320693
 h     -0.00016389    -2.09442362    -0.17262019
 h     -1.95719035     1.73555125     1.07911926
 h     -1.02955551     1.63827232    -1.03057776
 h      1.79640162     1.60715882    -0.84743575
 o      2.37900580    -1.07450416     0.47360181
 h      3.30018931    -0.55356903     0.31588430
 c     -2.45490349    -0.35803122    -0.52950437
 h     -2.57019964    -1.41757793    -0.81226098
 h     -3.23021806    -0.07130573     0.33196749
 h     -2.63008043     0.35749521    -1.55622252
 h     -0.33582766     1.21711674     1.96093225
          17

 c      1.28256465    -0.39585443    -0.08980180
 c      0.04937769    -1.04594956    -0.09799613
 c     -0.98451105    -0.19446364    -0.08538223
 c     -0.94169021     1.36433460     1.07381769
 c     -0.45794984     1.03147316    -0.31832420
 c      0.99775423     0.81892885    -0.53429676
 h      0.03656026    -2.14236207    -0.14466517
 h     -1.95973667     1.76249331     1.07580544
 h     -0.98591540     1.64080963    -1.03194982
 h      1.76665679     1.55176376    -0.81669313
 o      2.36946784    -1.07096143     0.47296252
 h      3.26405378    -0.51407058     0.30469465
 c     -2.44774235    -0.35454383    -0.53708225
 h     -2.58089116    -1.41630822    -0.79410959
 h     -3.22488404    -0.05713130     0.37673583
 h     -2.60509086     0.33742263    -1.50860333
 h     -0.30960704     1.22096121     1.97071686
          17

 c      1.29264243    -0.39094300    -0.09563067
 c      0.05922103    -1.04978604    -0.09842591
 c     -0.98951768    -0.18556709    -0.09408840
 c     -0.93629600     1.36283715     1.07390417
 c     -0.47317973     1.02453783    -0.31663383
 c      0.99864208     0.81159140    -0.52537697
 h      0.07001895    -2.18982451    -0.11552743
 h     -1.96161623     1.78939192     1.07757454
 h     -0.94336545     1.64598525    -1.03946430
 h      1.73300923     1.49848287    -0.78354720
 o      2.36062291    -1.06567189     0.47095951
 h      3.20219352    -0.49044819     0.29824214
 c     -2.44146626    -0.35037147    -0.54402782
 h     -2.59620052    -1.41343040    -0.77648507
 h     -3.20327269    -0.05032665     0.39774138
 h     -2.57989348     0.30276869    -1.44107508
 h     -0.28667688     1.22539380     1.97730460
          17

 c      1.30395297    -0.38888324    -0.09957910
 c      0.06918123    -1.05718835    -0.09782022
 c     -0.99874269    -0.17949429    -0.10223687
 c     -0.93017521     1.36033831     1.07307128
 c     -0.48523938     1.02284802    -0.31554284
 c      0.99921408     0.80638762    -0.51621419
 h      0.09931554    -2.22513087    -0.08554723
 h     -1.95821306     1.81381593     1.08470536
 h     -0.90571973     1.65654099    -1.05570517
 h      1.71022352     1.46334344    -0.75383489
 o      2.35230001    -1.05877409     0.46763383
 h      3.12425784    -0.48068911     0.29673737
 c     -2.43608948    -0.34626642    -0.54898788
 h     -2.61542057    -1.40915392    -0.75992387
 h     -3.16574701    -0.05091342     0.39316187
 h     -2.55791384     0.26340279    -1.36813383
 h     -0.26959192     1.23058703     1.97728049
          17

 c      1.31558192    -0.39020524    -0.10154311
 c      0.07883494    -1.06798984    -0.09614930
 c     -1.01141922    -0.17723021    -0.10966941
 c     -0.92363098     1.35705305     1.07154348
 c     -0.49341907     1.02661007    -0.31526969
 c      0.99815974     0.80267083    -0.50657394
 h      0.12356148    -2.24207366    -0.05551777
 h     -1.94647592     1.83382047     1.09712434
 h     -0.87463025     1.67303254    -1.08057135
 h      1.71185934     1.46063932    -0.73238187
 o      2.34388529    -1.05086743     0.46318639
 h      3.04856380    -0.47613257     0.29865681
 c     -2.43139772    -0.34377941    -0.54997583
 h     -2.63761818    -1.40358179    -0.74502330
 h     -3.11504456    -0.05786633     0.36442805
 h     -2.54400037     0.23757745    -1.31524933
 h     -0.25932350     1.23633977     1.96918943
          17

 c      1.32645114    -0.39508326    -0.10161149
 c      0.08777083    -1.08162456    -0.09341326
 c     -1.02647319    -0.17917942    -0.11628642
 c     -0.91692572     1.35315432     1.06937822
 c     -0.49750382     1.03569729    -0.31614509
 c      0.99541997     0.80063407    -0.49655924
 h      0.14205954    -2.23930267    -0.02629489
 h     -1.92550872     1.84834304     1.11443436
 h     -0.84986464     1.69349237    -1.11093434
 h      1.73781346     1.49107311    -0.71892313
 o      2.33445105    -1.04304890     0.45798892
 h      3.00005391    -0.46116404     0.30080276
 c     -2.42703649    -0.34462523    -0.54535396
 h     -2.66178095    -1.39705370    -0.73249183
 h     -3.05697369    -0.06883240     0.31751600
 h     -2.54266332     0.24433209    -1.30836068
 h     -0.25511574     1.24210983     1.95370102
          17

 c      1.33540377    -0.40326060    -0.10008017
 c      0.09560688    -1.09721240    -0.08966198
 c     -1.04256231    -0.18513776    -0.12205291
 c     -0.91026465     1.34875279     1.06646814
 c     -0.49768208     1.04956859    -0.31850129
 c      0.99218203     0.80130936    -0.48655799
 h      0.15439256    -2.21995768     0.00150216
 h     -1.89667771     1.85741146     1.13600556
 h     -0.83034190     1.71461915    -1.14196414
 h      1.77419709     1.54141562    -0.70874011
 o      2.32374425    -1.03618278     0.45238215
 h      2.99403606    -0.42516147     0.30165164
 c     -2.42269369    -0.34894341    -0.53640680
 h     -2.68699604    -1.39057084    -0.72306815
 h     -3.00235262    -0.07919484     0.26588136
 h     -2.55394937     0.28213804    -1.34617587
 h     -0.25454943     1.24706456     1.93349295
          17

 c      1.34132268    -0.41402573    -0.09742905
 c      0.10198728    -1.11356770    -0.08501292
 c     -1.05817576    -0.19443066    -0.12698642
 c     -0.90377727     1.34388835     1.06257513
 c     -0.49439617     1.06730486    -0.32255742
 c      0.98979460     0.80559636    -0.47688835
 h      0.16050124    -2.19191101     0.02779542
 h     -1.86341482     1.86219246     1.16110755
 h     -0.81501359     1.73331503    -1.16893611
 h      1.80586550     1.59607564    -0.69697910
 o      2.31310697    -1.02997763     0.44647090
 h      3.02049102    -0.37737312     0.30446536
 c     -2.41798083    -0.35553967    -0.52721274
 h     -2.71253581    -1.38555237    -0.71732657
 h     -2.96791670    -0.08114817     0.23163279
 h     -2.57359961     0.33055194    -1.40292139
 h     -0.25390986     1.25015651     1.91272760
          17

 c      1.34323144    -0.42630240    -0.09425505
 c      0.10657647    -1.12923009    -0.07966097
 c     -1.07178868    -0.20613613    -0.13112627
 c     -0.89748165     1.33853533     1.05742486
 c     -0.48820625     1.08776005    -0.32837086
 c      0.98917022     0.81376632    -0.46765607
 h      0.16072238    -2.16756605     0.05334520
 h     -1.83058268     1.86477462     1.18904900
 h     -0.80326650     1.74760959    -1.18845920
 h      1.82322948     1.64387911    -0.68063455
 o      2.30452630    -1.02366220     0.44034703
 h      3.05811093    -0.33589347     0.31325399
 c     -2.41269155    -0.36347106    -0.52144204
 h     -2.73780852    -1.38306860    -0.71547715
 h     -2.96859950    -0.06679195     0.23447558
 h     -2.59706131     0.37145274    -1.45558679
 h     -0.24911854     1.25026963     1.89581770
          17

 c      1.34038293    -0.43883518    -0.09117636
 c      0.10906628    -1.14274029    -0.07385389
 c     -1.08202549    -0.21929240    -0.13449639
 c     -0.89125777     1.33263703     1.05086124
 c     -0.47968514     1.10973664    -0.33583637
 c      0.99077802     0.82555515    -0.45880504
 h      0.15564171    -2.16063624     0.07967192
 h     -1.80313419     1.86749916     1.21923963
 h     -0.79501626     1.75694699    -1.19902135
 h      1.82207912     1.67843516    -0.65833676
 o      2.29956058    -1.01684513     0.43425252
 h      3.09051487    -0.31313660     0.32942587
 c     -2.40791880    -0.37188370    -0.51995077
 h     -2.76226887    -1.38340700    -0.71726134
 h     -3.00206767    -0.03658959     0.27068527
 h     -2.62100629     0.39518614    -1.49181422
 h     -0.23723090     1.24643778     1.88555283
          17

 c      1.33238352    -0.45039575    -0.08872235
 c      0.10919480    -1.15328012    -0.06779273
 c     -1.08782588    -0.23303710    -0.13709721
 c     -0.88489483     1.32617446     1.04298298
 c     -0.46934595     1.13211027    -0.34469831
 c      0.99474616     0.84037226    -0.45019303
 h      0.14573616    -2.17852357     0.10801503
 h     -1.78421481     1.87187051     1.25103145
 h     -0.79069616     1.76215412    -1.20113461
 h      1.80205750     1.69702790    -0.62980110
 o      2.29912349    -1.00954224     0.42848912
 h      3.10857209    -0.31419614     0.35225713
 c     -2.40575205    -0.37975070    -0.52149558
 h     -2.78531775    -1.38600957    -0.72195639
 h     -3.05150536     0.00043901     0.31818180
 h     -2.64309994     0.39773938    -1.50636814
 h     -0.21775985     1.23802967     1.88160016
          17

 c      1.31934105    -0.45995036    -0.08723150
 c      0.10674702    -1.16115061    -0.06150836
 c     -1.08858932    -0.24667609    -0.13893831
 c     -0.87821304     1.31923087     1.03415562
 c     -0.45760401     1.15388902    -0.35456608
 c      1.00088830     0.85740319    -0.44163456
 h      0.13126408    -2.21650356     0.13790345
 h     -1.77376293     1.87763880     1.28335509
 h     -0.79121309     1.76524516    -1.19721771
 h      1.76607668     1.70025343    -0.59554014
 o      2.30349448    -1.00197624     0.42329039
 h      3.10878963    -0.33886600     0.37994276
 c     -2.40787925    -0.38630244    -0.52475107
 h     -2.80625322    -1.38973094    -0.72849711
 h     -3.10119230     0.03495645     0.35778222
 h     -2.66168933     0.37815950    -1.49773855
 h     -0.19278643     1.22479367     1.88063851
          17

 c      1.30196222    -0.46675198    -0.08679248
 c      0.10153143    -1.16742766    -0.05486586
 c     -1.08425146    -0.25969763    -0.14008375
 c     -0.87115160     1.31199194     1.02488776
 c     -0.44477555     1.17423946    -0.36495257
 c      1.00864307     0.87557119    -0.43291558
 h      0.11263179    -2.26151777     0.16714865
 h     -1.76877615     1.88283182     1.31449681
 h     -0.79779944     1.76895950    -1.19105085
 h      1.72087311     1.69279984    -0.55679139
 o      2.31225058    -0.99450715     0.41874748
 h      3.09328946    -0.38210688     0.41020685
 c     -2.41506832    -0.39119411    -0.52886180
 h     -2.82435695    -1.39340352    -0.73568596
 h     -3.14173300     0.06092625     0.37931200
 h     -2.67572648     0.33768548    -1.46693639
 h     -0.16581510     1.20678295     1.87800746
          17

 c      1.28152098    -0.47035127    -0.08725440
 c      0.09339432    -1.17324869    -0.04768294
 c     -1.07527671    -0.27174146    -0.14067717
 c     -0.86375376     1.30467735     1.01566499
 c     -0.43112305     1.19252251    -0.37536670
 c      1.01699725     0.89342604    -0.42380985
 h      0.09062136    -2.30031089     0.19314251
 h     -1.76497483     1.88471607     1.34231294
 h     -0.81159218     1.77586897    -1.18654206
 h      1.67792327     1.68483086    -0.51537721
 o      2.32410980    -0.98774402     0.41478586
 h      3.07237512    -0.43247835     0.44088319
 c     -2.42726492    -0.39447183    -0.53311780
 h     -2.83906111    -1.39637515    -0.74237749
 h     -3.16846263     0.07512891     0.37888096
 h     -2.68502954     0.28033735    -1.41825874
 h     -0.14036225     1.18424852     1.86952757
          17

 c      1.25967216    -0.47054728    -0.08830112
 c      0.08228696    -1.17942380    -0.03982401
 c     -1.06257446    -0.28254260    -0.14093501
 c     -0.85609943     1.29746393     1.00682538
 c     -0.41694169     1.20835424    -0.38544927
 c      1.02462813     0.90923172    -0.41414629
 h      0.06622887    -2.32379948     0.21385658
 h     -1.75854752     1.88090127     1.36473971
 h     -0.83288632     1.78718708    -1.18600589
 h      1.65197620     1.69099460    -0.47297137
 o      2.33689843    -0.98265151     0.41115467
 h      3.06665313    -0.47142682     0.47106992
 c     -2.44375362    -0.39664975    -0.53650321
 h     -2.85008932    -1.39879050    -0.74759362
 h     -3.17953868     0.07618149     0.35618003
 h     -2.69108588     0.21488172    -1.36206313
 h     -0.11901989     1.15753846     1.85259569
          17

 c      1.23815309    -0.46733162    -0.08955257
 c      0.06834664    -1.18636716    -0.03123526
 c     -1.04736828    -0.29186939    -0.14111557
 c     -0.84825629     1.29044302     0.99849881
 c     -0.40264613     1.22164098    -0.39506415
 c      1.03058162     0.92170788    -0.40392822
 h      0.04041561    -2.32769376     0.22815193
 h     -1.74716910     1.87002281     1.38027312
 h     -0.86041394     1.80198785    -1.18901665
 h      1.65339123     1.72181347    -0.42979713
 o      2.34844774    -0.98003771     0.40746999
 h      3.09554389    -0.48270114     0.50179682
 c     -2.46324947    -0.39888677    -0.53734185
 h     -2.85750419    -1.40156402    -0.75059449
 h     -3.17523009     0.06415252     0.31352186
 h     -2.69817845     0.15703401    -1.31844671
 h     -0.10303701     1.12700549     1.82656430
          17

 c      1.21848337    -0.46086883    -0.09064605
 c      0.05195498    -1.19410983    -0.02195340
 c     -1.03104790    -0.29947719    -0.14147803
 c     -0.84026334     1.28361348     0.99059161
 c     -0.38879036     1.23252989    -0.40425911
 c      1.03502366     0.93097482    -0.39333365
 h      0.01394750    -2.31214425     0.23582542
 h     -1.73037135     1.85199497     1.38828149
 h     -0.89127332     1.81753321    -1.19284950
 h      1.67958965     1.77265264    -0.38471165
 o      2.35834722    -0.97954831     0.40348442
 h      3.15219377    -0.46917921     0.53283086
 c     -2.48408420    -0.40273257    -0.53371155
 h     -2.86165548    -1.40610733    -0.75093430
 h     -3.15848473     0.04097323     0.25654073
 h     -2.71230048     0.12559029    -1.31354533
 h     -0.09219570     1.09290579     1.79272199
          17

 c      1.20180214    -0.45150246    -0.09126697
 c      0.03375426    -1.20227585    -0.01211223
 c     -1.01502840    -0.30509660    -0.14224265
 c     -0.83212435     1.27689513     0.98280026
 c     -0.37599332     1.24129561    -0.41313249
 c      1.03895541     0.93822842    -0.38254369
 h     -0.01269993    -2.28183198     0.23770281
 h     -1.70960458     1.82802018     1.38917508
 h     -0.92166347     1.83045825    -1.19409584
 h      1.71856170     1.82739590    -0.33713946
 o      2.36756546    -0.98008247     0.39923316
 h      3.21070617    -0.44625274     0.56064112
 c     -2.50470907    -0.40889561    -0.52557578
 h     -2.86305958    -1.41393481    -0.74850204
 h     -3.13691448     0.01185410     0.19642154
 h     -2.73456293     0.12596078    -1.35688360
 h     -0.08488121     1.05528917     1.75403166
          17

 c      1.18886410    -0.43974480    -0.09114465
 c      0.01460655    -1.21003051    -0.00195414
 c     -1.00065208    -0.30844953    -0.14356991
 c     -0.82379137     1.27014674     0.97466523
 c     -0.36482405     1.24823124    -0.42171566
 c      1.04340260     0.94468361    -0.37165644
 h     -0.03942065    -2.24649479     0.23580115
 h     -1.68807849     1.80041846     1.38442590
 h     -0.94790525     1.83795201    -1.19018092
 h      1.75830016     1.87059448    -0.28786656
 o      2.37690194    -0.98076460     0.39482904
 h      3.25048839    -0.42599392     0.58141294
 c     -2.52375678    -0.41691460    -0.51601570
 h     -2.86222261    -1.42611625    -0.74348931
 h     -3.12513855    -0.01292388     0.15188304
 h     -2.75869194     0.14403131    -1.42896686
 h     -0.07848451     1.01397055     1.71452681
          17

 c      1.18010499    -0.42623956    -0.09004376
 c     -0.00449929    -1.21613857     0.00818349
 c     -0.98912337    -0.30927328    -0.14556943
 c     -0.81514160     1.26317998     0.96569052
 c     -0.35570548     1.25357502    -0.42992707
 c      1.04905343     0.95111372    -0.36072033
 h     -0.06650489    -2.22025452     0.23317816
 h     -1.67017150     1.77219575     1.37633755
 h     -0.96725235     1.83845383    -1.18015274
 h      1.79076287     1.89270497    -0.23843631
 o      2.38661091    -0.98111128     0.39033039
 h      3.26168812    -0.41425464     0.59288105
 c     -2.53976630    -0.42638870    -0.50885698
 h     -2.85949228    -1.44276666    -0.73621146
 h     -3.14067910    -0.02064913     0.14327739
 h     -2.77836310     0.16304002    -1.50367841
 h     -0.07033688     0.96874793     1.67824854
          17

 c      1.17571964    -0.41170452    -0.08776336
 c     -0.02257659    -1.21940102     0.01797090
 c     -0.98143364    -0.30735305    -0.14831876
 c     -0.80598651     1.25578398     0.95552215
 c     -0.34884752     1.25747115    -0.43757498
 c      1.05625490     0.95788678    -0.34977410
 h     -0.09442321    -2.21655095     0.23272644
 h     -1.66009724     1.74618600     1.36740290
 h     -0.97839443     1.83192085    -1.16489420
 h      1.81162226     1.88958447    -0.19053464
 o      2.39654910    -0.98091358     0.38572663
 h      3.24243742    -0.41246602     0.59439539
 c     -2.55230450    -0.43675812    -0.50579558
 h     -2.85507816    -1.46308421    -0.72689277
 h     -3.18710333    -0.00798518     0.17380776
 h     -2.79065745     0.17289066    -1.56367029
 h     -0.05904402     0.91993035     1.64793506
          17

 c      1.17572279    -0.39687528    -0.08414319
 c     -0.03878521    -1.21942853     0.02725636
 c     -0.97830276    -0.30255459    -0.15187457
 c     -0.79616603     1.24776978     0.94411395
 c     -0.34420480     1.25994779    -0.44437999
 c      1.06506605     0.96507220    -0.33886813
 h     -0.12320867    -2.23903856     0.23516618
 h     -1.66000494     1.72395143     1.35932843
 h     -0.98172851     1.81988052    -1.14705495
 h      1.81944559     1.86118413    -0.14564950
 o      2.40623524    -0.98020273     0.38092874
 h      3.19762869    -0.41816848     0.58697364
 c     -2.56249432    -0.44682396    -0.50606426
 h     -2.84912634    -1.48562982    -0.71554314
 h     -3.24868601     0.01485894     0.22528225
 h     -2.79495313     0.16894171    -1.60000138
 h     -0.04542734     0.86890845     1.62420555
          17

 c      1.17997730    -0.38246926    -0.07907504
 c     -0.05254079    -1.21689758     0.03610035
 c     -0.98014990    -0.29485972    -0.15626720
 c     -0.78569500     1.23901552     0.93177662
 c     -0.34146663     1.26091382    -0.45001106
 c      1.07525702     0.97245911    -0.32808756
 h     -0.15196647    -2.27830259     0.23860910
 h     -1.66865562     1.70515873     1.35230222
 h     -0.97937295     1.80529576    -1.13075151
 h      1.81564110     1.81124159    -0.10473458
 o      2.41474839    -0.97934661     0.37572739
 h      3.14037713    -0.42346966     0.57392407
 c     -2.57166552    -0.45550174    -0.50831103
 h     -2.84172618    -1.50847868    -0.70195008
 h     -3.30728833     0.03567337     0.27719666
 h     -2.79172556     0.14957091    -1.60877846
 h     -0.03225695     0.81827508     1.60585125
          17

 c      1.18819256    -0.36916633    -0.07251647
 c     -0.06354236    -1.21288230     0.04461243
 c     -0.98706238    -0.28441343    -0.16148307
 c     -0.77483798     1.22947693     0.91907984
 c     -0.34010850     1.26020045    -0.45415365
 c      1.08624079     0.97947832    -0.31760092
 h     -0.17917675    -2.31919592     0.24039149
 h     -1.68185757     1.68800220     1.34512627
 h     -0.97464929     1.79201525    -1.12079871
 h      1.80535811     1.74804787    -0.06758408
 o      2.42070762    -0.97914544     0.36977066
 h      3.09238879    -0.41357660     0.56123726
 c     -2.58058418    -0.46226718    -0.51157105
 h     -2.83290997    -1.52949254    -0.68580177
 h     -3.35167445     0.04689985     0.31665717
 h     -2.78211161     0.11504274    -1.58939650
 h     -0.02298198     0.77131645     1.59091697
          17

 c      1.19991182    -0.35759005    -0.06450273
 c     -0.07175009    -1.20814201     0.05280610
 c     -0.99877789    -0.27155478    -0.16744791
 c     -0.76406203     1.21916384     0.90668638
 c     -0.33953398     1.25766728    -0.45663432
 c      1.09699675     0.98513578    -0.30773617
 h     -0.20332168    -2.34885923     0.23868867
 h     -1.69430296     1.67030024     1.33606116
 h     -0.97070346     1.78357470    -1.12120359
 h      1.79860042     1.68512566    -0.03189733
 o      2.42303359    -0.98035929     0.36276603
 h      3.07212277    -0.37451630     0.55448661
 c     -2.58951807    -0.46708561    -0.51514336
 h     -2.82268824    -1.54673201    -0.66685139
 h     -3.37655220     0.04512666     0.33724568
 h     -2.76794727     0.06752713    -1.54472678
 h     -0.02040530     0.73119768     1.57775065
          17

 c      1.21451976    -0.34828386    -0.05514682
 c     -0.07734779    -1.20290268     0.06057052
 c     -1.01471116    -0.25680563    -0.17401819
 c     -0.75393786     1.20811781     0.89520847
 c     -0.33926941     1.25334050    -0.45756662
 c      1.10625179     0.98825422    -0.29898813
 h     -0.22322968    -2.35947761     0.23284334
 h     -1.70143293     1.65042957     1.32369352
 h     -0.96867654     1.78168898    -1.13332343
 h      1.80840623     1.63837277     0.00679462
 o      2.42219063    -0.98258987     0.35486100
 h      3.07521369    -0.31122340     0.55283108
 c     -2.59840451    -0.47033180    -0.51817107
 h     -2.81110503    -1.55886753    -0.64504398
 h     -3.38015185     0.02947165     0.33639273
 h     -2.75210708     0.01212245    -1.48335616
 h     -0.02588165     0.70025465     1.56561202
          17

 c      1.23128094    -0.34170110    -0.04462194
 c     -0.08067641    -1.19693728     0.06770331
 c     -1.03402644    -0.24080755    -0.18098683
 c     -0.74505912     1.19640737     0.88511855
 c     -0.33908665     1.24747229    -0.45741079
 c      1.11325416     0.98825626    -0.29174105
 h     -0.23816539    -2.34804621     0.22312076
 h     -1.70054407     1.62778563     1.30743403
 h     -0.96686447     1.78554090    -1.15500588
 h      1.84207859     1.61688501     0.05181547
 o      2.41961763    -0.98450009     0.34651304
 h      3.08318752    -0.24425227     0.55094191
 c     -2.60690588    -0.47283932    -0.51919135
 h     -2.79827393    -1.56548477    -0.62059027
 h     -3.36306814     0.00077930     0.31414498
 h     -2.73893928    -0.04149001    -1.42361204
 h     -0.03900851     0.67953356     1.55491832
          17

 c      1.24938045    -0.33817509    -0.03314377
 c     -0.08214581    -1.18969027     0.07395092
 c     -1.05573154    -0.22423362    -0.18810166
 c     -0.73798521     1.18413317     0.87669464
 c     -0.33895744     1.24047094    -0.45686687
 c      1.11848364     0.98569357    -0.28587911
 h     -0.24788489    -2.31586430     0.21045912
 h     -1.69127063     1.60289402     1.28769221
 h     -0.96172679     1.79251103    -1.18155094
 h      1.89296499     1.61650281     0.10073106
 o      2.41649936    -0.98495548     0.33812020
 h      3.08258226    -0.19174822     0.54470620
 c     -2.61441553    -0.47584316    -0.51612963
 h     -2.78437960    -1.56727914    -0.59399513
 h     -3.32853539    -0.03826471     0.27355407
 h     -2.73386633    -0.07970657    -1.39394603
 h     -0.05763072     0.66858057     1.54727008
          17

 c      1.26793546    -0.33786139    -0.02096675
 c     -0.08214280    -1.18034022     0.07903731
 c     -1.07876377    -0.20770744    -0.19509051
 c     -0.73317754     1.17142481     0.86999595
 c     -0.33890741     1.23276803    -0.45667272
 c      1.12315476     0.98165272    -0.28089821
 h     -0.25276413    -2.26860453     0.19633114
 h     -1.67576449     1.57739577     1.26588519
 h     -0.94973925     1.79960728    -1.20764144
 h      1.94613500     1.62632753     0.14674211
 o      2.41355743    -0.98338710     0.32994225
 h      3.06822386    -0.16380131     0.53244376
 c     -2.62013576    -0.48029339    -0.50799264
 h     -2.76965779    -1.56617228    -0.56603070
 h     -3.28432439    -0.08205696     0.22290022
 h     -2.74050421    -0.09418907    -1.41496295
 h     -0.07818022     0.66554069     1.54523466
          17

 c      1.28597978    -0.34068007    -0.00839284
 c     -0.08095774    -1.16783122     0.08268836
 c     -1.10206052    -0.19174684    -0.20168693
 c     -0.73091473     1.15840501     0.86489064
 c     -0.33889434     1.22472088    -0.45742799
 c      1.12833272     0.97699596    -0.27629374
 h     -0.25396945    -2.21651792     0.18260935
 h     -1.65859581     1.55390982     1.24429760
 h     -0.92869185     1.80456492    -1.22890443
 h      1.98849842     1.63720342     0.18337745
 o      2.41122597    -0.97971755     0.32214740
 h      3.04066058    -0.16376747     0.51422111
 c     -2.62305175    -0.48620736    -0.49718373
 h     -2.75436224    -1.56513706    -0.53765641
 h     -3.24588507    -0.12034738     0.17904350
 h     -2.75774695    -0.09154117    -1.47519207
 h     -0.09653949     0.66776745     1.55167746
          17

 c      1.30244345    -0.34629976     0.00422106
 c     -0.07875764    -1.15102735     0.08466850
 c     -1.12461361    -0.17673175    -0.20766035
 c     -0.73122278     1.14512960     0.86117121
 c     -0.33876284     1.21656809    -0.45949522
 c      1.13462501     0.97216836    -0.27172549
 h     -0.25336322    -2.17294587     0.17124878
 h     -1.64593024     1.53561933     1.22565094
 h     -0.89813413     1.80636939    -1.24271047
 h      2.01224314     1.64390316     0.20650551
 o      2.40973896    -0.97432226     0.31483722
 h      3.00499813    -0.18896322     0.49149697
 c     -2.62186083    -0.49336248    -0.48807440
 h     -2.73873089    -1.56737687    -0.50988752
 h     -3.23494552    -0.13944363     0.16513666
 h     -2.78187681    -0.08470517    -1.54577438
 h     -0.10946785     0.67296835     1.56849951
          17

 c      1.31616979    -0.35416065     0.01647107
 c     -0.07564300    -1.12918864     0.08483737
 c     -1.14548335    -0.16289272    -0.21283746
 c     -0.73391612     1.13156959     0.85873362
 c     -0.33825059     1.20841877    -0.46296249
 c      1.14223522     0.96729182    -0.26700432
 h     -0.25265953    -2.14882579     0.16370852
 h     -1.64346194     1.52536332     1.21223957
 h     -0.85932467     1.80544390    -1.24848118
 h      2.01409486     1.64427311     0.21417051
 o      2.40906114    -0.96812846     0.30802824
 h      2.97186998    -0.22905805     0.46733214
 c     -2.61621422    -0.50135376    -0.48336770
 h     -2.72298427    -1.57520837    -0.48357728
 h     -3.26204169    -0.13287429     0.19124375
 h     -2.80939734    -0.08275980    -1.60451534
 h     -0.11597378     0.68030960     1.59526147
          17

 c      1.32601753    -0.36352534     0.02793981
 c     -0.07175955    -1.10258031     0.08319558
 c     -1.16379562    -0.15030841    -0.21710420
 c     -0.73879528     1.11769651     0.85770392
 c     -0.33702053     1.20025643    -0.46764455
 c      1.15103975     0.96227061    -0.26206144
 h     -0.25212942    -2.14544352     0.16047251
 h     -1.65359612     1.52441487     1.20488758
 h     -0.81495827     1.80370039    -1.24774076
 h      1.99427499     1.63841115     0.20616252
 o      2.40876942    -0.96270309     0.30163018
 h      2.95842086    -0.26450317     0.44642831
 c     -2.60784879    -0.50908859    -0.48266897
 h     -2.70733738    -1.58905558    -0.45922124
 h     -3.31271998    -0.10922974     0.24094109
 h     -2.83757133    -0.09017086    -1.63977793
 h     -0.11761624     0.69056446     1.62877820
          17

 c      1.33106299    -0.37354596     0.03825503
 c     -0.06733648    -1.07251739     0.07987472
 c     -1.17877084    -0.13891719    -0.22039594
 c     -0.74584316     1.10361095     0.85839724
 c     -0.33471532     1.19196366    -0.47312158
 c      1.16057686     0.95682752    -0.25696227
 h     -0.25040576    -2.15368090     0.16117181
 h     -1.67400649     1.53177988     1.20252576
 h     -0.76867412     1.80436798    -1.24381262
 h      1.95637967     1.62866450     0.18404650
 o      2.40838092    -0.95967035     0.29555959
 h      2.98130071    -0.27549590     0.43281469
 c     -2.59909058    -0.51557228    -0.48449767
 h     -2.69197642    -1.60691942    -0.43696652
 h     -3.36527400    -0.08149871     0.29137205
 h     -2.86423373    -0.10864636    -1.64668972
 h     -0.11751044     0.70519154     1.66414995
          17

 c      1.33082286    -0.38335006     0.04714846
 c     -0.06261681    -1.04076070     0.07509130
 c     -1.18977198    -0.12854277    -0.22269178
 c     -0.75522417     1.08958523     0.86113773
 c     -0.33104458     1.18339008    -0.47884644
 c      1.16996887     0.95046866    -0.25195912
 h     -0.24567395    -2.16077142     0.16509345
 h     -1.69902254     1.54467461     1.20283636
 h     -0.72418882     1.81125758    -1.24077067
 h      1.90808615     1.62040606     0.15161208
 o      2.40836855    -0.95931552     0.28999057
 h      3.03860552    -0.26365722     0.42542156
 c     -2.59159280    -0.52047340    -0.48775524
 h     -2.67701856    -1.62501207    -0.41680094
 h     -3.40531968    -0.05849147     0.32815141
 h     -2.88772256    -0.13824833    -1.62440976
 h     -0.11891122     0.72522598     1.69643162
          17

 c      1.32537552    -0.39215827     0.05448213
 c     -0.05779338    -1.00896519     0.06911123
 c     -1.19635310    -0.11892782    -0.22401893
 c     -0.76713447     1.07600328     0.86607966
 c     -0.32589173     1.17447856    -0.48433164
 c      1.17791723     0.94244722    -0.24750518
 h     -0.23672300    -2.15639681     0.17153776
 h     -1.72244233     1.55971879     1.20335076
 h     -0.68413576     1.82724205    -1.24150791
 h      1.86134757     1.62271998     0.11491968
 o      2.41008691    -0.96072289     0.28526190
 h      3.10994031    -0.24883183     0.41941091
 c     -2.58627551    -0.52396995    -0.49169655
 h     -2.66252185    -1.63921235    -0.39868939
 h     -3.42578964    -0.04475720     0.34474845
 h     -2.90706372    -0.17766381    -1.57561982
 h     -0.12420622     0.75069107     1.72193533
          17

 c      1.31536072    -0.39941558     0.06024586
 c     -0.05299889    -0.97848274     0.06223074
 c     -1.19830455    -0.10976832    -0.22446089
 c     -0.78167368     1.06327233     0.87312358
 c     -0.31938301     1.16539923    -0.48933129
 c      1.18304985     0.93199523    -0.24407804
 h     -0.22322376    -2.13467939     0.17994295
 h     -1.73961503     1.57396166     1.20219777
 h     -0.64927817     1.85259381    -1.24591952
 h      1.82879110     1.64599380     0.08012870
 o      2.41459561    -0.96306776     0.28158315
 h      3.17493993    -0.24739597     0.41094667
 c     -2.58348273    -0.52650010    -0.49551001
 h     -2.64853741    -1.64640197    -0.38255789
 h     -3.42390070    -0.04231282     0.33909401
 h     -2.92260666    -0.22388364    -1.50796945
 h     -0.13447473     0.78054012     1.73884549
          17

 c      1.30189656    -0.40488075     0.06454009
 c     -0.04831777    -0.95035292     0.05476264
 c     -1.19568594    -0.10074087    -0.22416482
 c     -0.79879887     1.05175161     0.88191726
 c     -0.31185970     1.15658103    -0.49387791
 c      1.18467238     0.91906812    -0.24181427
 h     -0.20564855    -2.09409898     0.18994112
 h     -1.74827727     1.58545260     1.19835956
 h     -0.61877091     1.88455266    -1.25082318
 h      1.81538096     1.69366196     0.04906549
 o      2.42221777    -0.96595090     0.27897887
 h      3.22090731    -0.26644659     0.39833188
 c     -2.58298359    -0.52864558    -0.49791741
 h     -2.63514406    -1.64525176    -0.36819472
 h     -3.39946309    -0.05163259     0.31180959
 h     -2.93733671    -0.27162250    -1.43698618
 h     -0.14940393     0.81288039     1.74735084
          17

 c      1.28644075    -0.40863288     0.06754718
 c     -0.04379766    -0.92530601     0.04702044
 c     -1.18882926    -0.09152508    -0.22334052
 c     -0.81832160     1.04169697     0.89189923
 c     -0.30376868     1.14861067    -0.49815686
 c      1.18308631     0.90487515    -0.24043818
 h     -0.18519085    -2.03733735     0.20146437
 h     -1.74870321     1.59350996     1.19166185
 h     -0.59116939     1.91854687    -1.25171089
 h      1.81506321     1.75633668     0.01830638
 o      2.43266387    -0.96925382     0.27735186
 h      3.24207386    -0.30642339     0.38132320
 c     -2.58388771    -0.53105481    -0.49710716
 h     -2.62243520    -1.63654581    -0.35514612
 h     -3.35478501    -0.07168960     0.26619301
 h     -2.95796501    -0.31375898    -1.38688263
 h     -0.16740943     0.84533282     1.74947441
          17

 c      1.27062845    -0.41099321     0.06949436
 c     -0.03945135    -0.90371391     0.03929477
 c     -1.17829887    -0.08182280    -0.22224084
 c     -0.83990048     1.03321276     0.90237399
 c     -0.29554771     1.14208935    -0.50235402
 c      1.17900486     0.89132881    -0.23963464
 h     -0.16375781    -1.97165974     0.21498102
 h     -1.74363277     1.59886787     1.18267744
 h     -0.56531402     1.94997244    -1.24472399
 h      1.81788705     1.81809267    -0.01635635
 o      2.44516481    -0.97308041     0.27653462
 h      3.23894294    -0.36275275     0.36061142
 c     -2.58484796    -0.53420935    -0.49183714
 h     -2.61046433    -1.62320061    -0.34266168
 h     -3.29622100    -0.09893435     0.20988375
 h     -2.99144598    -0.34511079    -1.37932269
 h     -0.18599653     0.87546609     1.74855452
          17

 c      1.25611491    -0.41239958     0.07061328
 c     -0.03525674    -0.88553739     0.03182034
 c     -1.16482193    -0.07137931    -0.22112139
 c     -0.86301917     1.02622027     0.91262875
 c     -0.28755701     1.13752854    -0.50657143
 c      1.17301051     0.88022146    -0.23929332
 h     -0.14390183    -1.90914666     0.23183463
 h     -1.73795426     1.60366741     1.17255892
 h     -0.54072081     1.97547192    -1.22774008
 h      1.81656069     1.86530367    -0.05685875
 o      2.45842753    -0.97785184     0.27631382
 h      3.22032650    -0.42505174     0.33765904
 c     -2.58461649    -0.53827765    -0.48344387
 h     -2.59919236    -1.60987350    -0.32977358
 h     -3.23743516    -0.12505294     0.15791550
 h     -3.03586175    -0.36685941    -1.41290638
 h     -0.20249026     0.90123740     1.74824075
          17

 c      1.24443002    -0.41328270     0.07110152
 c     -0.03116878    -0.87046660     0.02476319
 c     -1.14923140    -0.06000486    -0.22020573
 c     -0.88699730     1.02047727     0.92208676
 c     -0.28005531     1.13528969    -0.51080734
 c      1.16546996     0.87287321    -0.23947968
 h     -0.12840422    -1.86443947     0.25429258
 h     -1.73767689     1.61100247     1.16270017
 h     -0.51763358     1.99358707    -1.20065666
 h      1.80756130     1.88959759    -0.10297671
 o      2.47050342    -0.98442676     0.27646314
 h      3.20651862    -0.47579175     0.31434628
 c     -2.58198337    -0.54354205    -0.47562596
 h     -2.58848710    -1.60178650    -0.31554250
 h     -3.20058447    -0.13578274     0.13310050
 h     -3.08045310    -0.38383464    -1.46624863
 h     -0.21508533     0.92130669     1.75115658
          17

 c      1.23684370    -0.41395807     0.07109254
 c     -0.02716163    -0.85844708     0.01829949
 c     -1.13241810    -0.04759179    -0.21967314
 c     -0.91110484     1.01569051     0.93044258
 c     -0.27319861     1.13554748    -0.51495507
 c      1.15661770     0.87006630    -0.24033770
 h     -0.11937277    -1.84773223     0.28437682
 h     -1.74783406     1.62363344     1.15417121
 h     -0.49696059     2.00507179    -1.16532249
 h      1.79018573     1.88738804    -0.15325026
 o      2.47931588    -0.99374024     0.27684313
 h      3.22188553    -0.49655760     0.29152879
 c     -2.57618837    -0.55023524    -0.47154177
 h     -2.57816500    -1.60291349    -0.29929826
 h     -3.20244882    -0.11953242     0.15175276
 h     -3.11485546    -0.39970267    -1.51810265
 h     -0.22372099     0.93510810     1.75789224
          17

 c      1.23423772    -0.41456523     0.07064216
 c     -0.02325214    -0.85021800     0.01277236
 c     -1.11527049    -0.03412342    -0.21965422
 c     -0.93476887     1.01168709     0.93770315
 c     -0.26705434     1.13826644    -0.51880996
 c      1.14660628     0.87201088    -0.24201996
 h     -0.11744837    -1.85745845     0.32164882
 h     -1.77004700     1.64221476     1.14717518
 h     -0.48016540     2.01301233    -1.12528882
 h      1.76593360     1.85930108    -0.20564262
 o      2.48443347    -1.00567566     0.27747081
 h      3.26752615    -0.48632714     0.26801606
 c     -2.56836296    -0.55752004    -0.47143765
 h     -2.56803413    -1.61426955    -0.28078233
 h     -3.23368874    -0.08220260     0.20348117
 h     -3.13293751    -0.41613945    -1.55519652
 h     -0.23016260     0.94270142     1.76701376
          17

 c      1.23702076    -0.41508426     0.06973560
 c     -0.01944890    -0.84708212     0.00871498
 c     -1.09862174    -0.01969155    -0.22022023
 c     -0.95771564     1.00850998     0.94410128
 c     -0.26163057     1.14321746    -0.52210546
 c      1.13548495     0.87826425    -0.24464173
 h     -0.12193486    -1.88208535     0.36258002
 h     -1.80168123     1.66444503     1.14100452
 h     -0.46904632     2.02245271    -1.08518645
 h      1.73877638     1.81066345    -0.25800786
 o      2.48721706    -1.01904346     0.27836607
 h      3.31890856    -0.46167009     0.24292545
 c     -2.56049324    -0.56411242    -0.47384312
 h     -2.55792022    -1.63306623    -0.26027496
 h     -3.27188027    -0.03990985     0.26422168
 h     -3.13197957    -0.43361820    -1.57082380
 h     -0.23722575     0.94454698     1.77601848
          17

 c      1.24510727    -0.41541172     0.06831001
 c     -0.01567545    -0.85015248     0.00668180
 c     -1.08318870    -0.00452021    -0.22136935
 c     -0.97993242     1.00634858     0.94993841
 c     -0.25692517     1.15009125    -0.52460693
 c      1.12312046     0.88763644    -0.24823469
 h     -0.13151747    -1.90837511     0.40237112
 h     -1.83741796     1.68604445     1.13456560
 h     -0.46527987     2.03890361    -1.04944969
 h      1.71616039     1.75283401    -0.30871587
 o      2.48903847    -1.03269660     0.27945897
 h      3.35336264    -0.43855139     0.21694327
 c     -2.55384644    -0.56933168    -0.47741663
 h     -2.54764886    -1.65368640    -0.23861134
 h     -3.30116701    -0.00501110     0.31609789
 h     -3.11156393    -0.45196068    -1.56263548
 h     -0.24770592     0.94133434     1.78251418
          17

 c      1.25794634    -0.41545075     0.06628340
 c     -0.01175101    -0.85988130     0.00708752
 c     -1.06950891     0.01102014    -0.22301699
 c     -1.00153200     1.00538651     0.95544630
 c     -0.25299644     1.15871925    -0.52624046
 c      1.10917257     0.89828796    -0.25268643
 h     -0.14481387    -1.92673398     0.43684580
 h     -1.87170205     1.70260393     1.12697568
 h     -0.46974592     2.06567449    -1.02066148
 h      1.70932839     1.70287517    -0.35759950
 o      2.49064068    -1.04589410     0.28063771
 h      3.35960182    -0.42624544     0.19139985
 c     -2.54884068    -0.57308203    -0.48120692
 h     -2.53703284    -1.66994302    -0.21695945
 h     -3.31410651     0.01605718     0.34971823
 h     -3.07328751    -0.47053734    -1.53198995
 h     -0.26355124     0.93388757     1.78504772
          17

 c      1.27459427    -0.41519595     0.06358414
 c     -0.00742848    -0.87598768     0.01014300
 c     -1.05791238     0.02641962    -0.22499390
 c     -1.02264523     1.00568814     0.96070857
 c     -0.25003102     1.16925575    -0.52715878
 c      1.09346782     0.90846245    -0.25774207
 h     -0.16061187    -1.93228848     0.46325971
 h     -1.90041167     1.71095992     1.11785701
 h     -0.48198857     2.10169421    -0.99867844
 h      1.72889261     1.67603885    -0.40616687
 o      2.49229170    -1.05820183     0.28178989
 h      3.33503907    -0.42886428     0.16755209
 c     -2.54530001    -0.57551270    -0.48430262
 h     -2.52589481    -1.67701326    -0.19648560
 h     -3.30816644     0.02060243     0.36081415
 h     -3.02127313    -0.48828154    -1.48505926
 h     -0.28543040     0.92310614     1.78349083
          17

 c      1.29381734    -0.41478208     0.06017188
 c     -0.00244615    -0.89754008     0.01583831
 c     -1.04853665     0.04106544    -0.22705582
 c     -1.04336496     1.00715690     0.96563475
 c     -0.24836965     1.18212965    -0.52767122
 c      1.07682885     0.91761803    -0.26321544
 h     -0.17798292    -1.92452239     0.48055345
 h     -1.92153367     1.70978619     1.10735803
 h     -0.50027012     2.14194481    -0.98137505
 h      1.77493181     1.67331857    -0.45513354
 o      2.49391571    -1.06943322     0.28282824
 h      3.28372142    -0.44638236     0.14617217
 c     -2.54256597    -0.57681324    -0.48545049
 h     -2.51408223    -1.67241797    -0.17808317
 h     -3.28346241     0.00811335     0.34797194
 h     -2.96313122    -0.50366163    -1.43537494
 h     -0.31263282     0.90990134     1.77909600
          17

 c      1.31420272    -0.41446169     0.05604345
 c      0.00344516    -0.92304779     0.02392567
 c     -1.04136423     0.05430913    -0.22890431
 c     -1.06370582     1.00953675     0.96997867
 c     -0.24845772     1.19779855    -0.52809927
 c      1.06120493     0.92637239    -0.26917484
 h     -0.19644542    -1.90711655     0.48961497
 h     -1.93534552     1.69973858     1.09605633
 h     -0.52218889     2.18008603    -0.96622274
 h      1.83486326     1.68237412    -0.50210082
 o      2.49504283    -1.07973142     0.28373533
 h      3.21727606    -0.47345435     0.12685548
 c     -2.53957672    -0.57714208    -0.48295616
 h     -2.50143445    -1.65636638    -0.16218971
 h     -3.24219895    -0.02006116     0.31215700
 h     -2.90964014    -0.51493854    -1.40475594
 h     -0.34326978     0.89512519     1.77426516
          17

 c      1.33426508    -0.41452769     0.05122988
 c      0.01048468    -0.95055358     0.03390335
 c     -1.03625865     0.06555076    -0.23021554
 c     -1.08354934     1.01243294     0.97340258
 c     -0.25072921     1.21650591    -0.52865626
 c      1.04874144     0.93541824    -0.27580405
 h     -0.21625719    -1.88800461     0.49358393
 h     -1.94443882     1.68339134     1.08482717
 h     -0.54541023     2.21098963    -0.95144534
 h      1.89310016     1.69021158    -0.54321804
 o      2.49469737    -1.08973464     0.28464338
 h      3.15683880    -0.49700984     0.10678020
 c     -2.53522539    -0.57661511    -0.47564062
 h     -2.48769912    -1.63189000    -0.14863461
 h     -3.18970537    -0.05974357     0.25807554
 h     -2.86955771    -0.52121748    -1.41350939
 h     -0.37482540     0.87952443     1.77196683
          17

 c      1.35255591    -0.41523693     0.04579214
 c      0.01890848    -0.97783934     0.04505912
 c     -1.03300192     0.07431873    -0.23067102
 c     -1.10259156     1.01534979     0.97558200
 c     -0.25546689     1.23814842    -0.52938680
 c      1.04102226     0.94501052    -0.28323484
 h     -0.23862284    -1.87823701     0.49753642
 h     -1.95343066     1.66487149     1.07467604
 h     -0.56818861     2.23205048    -0.93643428
 h      1.93820498     1.68933784    -0.57544055
 o      2.49177344    -1.10037181     0.28583517
 h      3.12697224    -0.49988243     0.08076242
 c     -2.52871159    -0.57543342    -0.46480459
 h     -2.47245388    -1.60474745    -0.13655272
 h     -3.13745716    -0.10142299     0.19763855
 h     -2.84240515    -0.52358903    -1.46061137
 h     -0.40503450     0.86378212     1.77479570
          17

 c      1.36780322    -0.41675080     0.03981244
 c      0.02888397    -1.00290750     0.05667222
 c     -1.03134300     0.08032255    -0.22999463
 c     -1.12036474     1.01777184     0.97631959
 c     -0.26268688     1.26223809    -0.53015231
 c      1.03885385     0.95505358    -0.29152482
 h     -0.26501028    -1.88753500     0.50635445
 h     -1.96782289     1.64882244     1.06651152
 h     -0.58966984     2.24356886    -0.92174926
 h      1.96386235     1.67710801    -0.59712110
 o      2.48632357    -1.11173285     0.28739264
 h      3.13442712    -0.47919262     0.04694349
 c     -2.51899134    -0.57422797    -0.45438327
 h     -2.45517863    -1.58239866    -0.12457436
 h     -3.10638335    -0.12793411     0.15284921
 h     -2.82131849    -0.52435175    -1.52438562
 h     -0.43276688     0.84865923     1.78397999
          17

 c      1.37905282    -0.41911289     0.03338432
 c      0.04033857    -1.02460651     0.06832892
 c     -1.03102999     0.08346939    -0.22798585
 c     -1.13639808     1.01930774     0.97561503
 c     -0.27208319     1.28792325    -0.53064792
 c      1.04229044     0.96527426    -0.30068343
 h     -0.29509894    -1.91779051     0.52126373
 h     -1.99169065     1.63856617     1.06087766
 h     -0.61003935     2.24867028    -0.90897307
 h      1.96793705     1.65403443    -0.60785341
 o      2.47978832    -1.12269344     0.28894016
 h      3.16315780    -0.45239350     0.01092543
 c     -2.50482305    -0.57376105    -0.44828842
 h     -2.43556887    -1.57147621    -0.11138931
 h     -3.11837380    -0.12204839     0.14493414
 h     -2.80056256    -0.52548541    -1.58245895
 h     -0.45838121     0.83513192     1.79889966
          17

 c      1.38572880    -0.42227098     0.02660756
 c      0.05285764    -1.04278616     0.08002404
 c     -1.03179958     0.08384917    -0.22453015
 c     -1.15044818     1.01983289     0.97365516
 c     -0.28305556     1.31407134    -0.53045027
 c      1.05070775     0.97529007    -0.31066707
 h     -0.32537266    -1.96153495     0.53885402
 h     -2.02526087     1.63439886     1.05776473
 h     -0.63045928     2.25270187    -0.90041435
 h      1.95214397     1.62308612    -0.60842803
 o      2.47364632    -1.13210434     0.29000164
 h      3.19478898    -0.43802895    -0.01995053
 c     -2.48680306    -0.57353580    -0.44737048
 h     -2.41395147    -1.57463631    -0.09649805
 h     -3.17028222    -0.08665424     0.16843277
 h     -2.77729775    -0.52826211    -1.62114917
 h     -0.48331524     0.82437274     1.81741931
          17

 c      1.38760890    -0.42611423     0.01958626
 c      0.06581213    -1.05781810     0.09193200
 c     -1.03336747     0.08169440    -0.21958382
 c     -1.16260302     1.01950442     0.97073855
 c     -0.29482870     1.33945627    -0.52910700
 c      1.06283656     0.98455712    -0.32132598
 h     -0.35042651    -2.00742704     0.55390695
 h     -2.06452618     1.63356356     1.05663628
 h     -0.65257288     2.26158378    -0.89846475
 h      1.92295811     1.59008937    -0.60115665
 o      2.46880406    -1.13936122     0.29026319
 h      3.21812533    -0.44626827    -0.04086972
 c     -2.46717573    -0.57227201    -0.45015137
 h     -2.39148806    -1.58886097    -0.08078116
 h     -3.23728354    -0.04066853     0.19931952
 h     -2.75050163    -0.53340580    -1.63431799
 h     -0.50925775     0.81755120     1.83674747
          17

 c      1.38478033    -0.43050220     0.01242623
 c      0.07856014    -1.07009612     0.10416520
 c     -1.03543905     0.07733186    -0.21314837
 c     -1.17317944     1.01863500     0.96718296
 c     -0.30663859     1.36304982    -0.52626097
 c      1.07675813     0.99225876    -0.33233315
 h     -0.36524950    -2.04582214     0.56229639
 h     -2.10329472     1.63193519     1.05663850
 h     -0.67746181     2.27905045    -0.90455344
 h      1.89316588     1.56461790    -0.59034912
 o      2.46566945    -1.14429896     0.28957805
 h      3.22809551    -0.48028909    -0.04971092
 c     -2.44778578    -0.56939694    -0.45514587
 h     -2.36988036    -1.60700225    -0.06630844
 h     -3.29811007     0.00040052     0.21985869
 h     -2.72021793    -0.54119536    -1.62086636
 h     -0.53742495     0.81559397     1.85429786
          17

 c      1.37760751    -0.43528224     0.00523046
 c      0.09055279    -1.07984591     0.11669756
 c     -1.03771784     0.07113855    -0.20525043
 c     -1.18254713     1.01754653     0.96325410
 c     -0.31790719     1.38426740    -0.52175443
 c      1.09013028     0.99735721    -0.34320924
 h     -0.36643984    -2.07072304     0.56191187
 h     -2.13575379     1.62586600     1.05683037
 h     -0.70459615     2.30435547    -0.91821752
 h      1.88051121     1.55898315    -0.58173240
 o      2.46425060    -1.14705777     0.28793789
 h      3.22424311    -0.53821905    -0.04664437
 c     -2.42961678    -0.56508570    -0.46129612
 h     -2.35081392    -1.62127480    -0.05542423
 h     -3.34112096     0.02855437     0.22207916
 h     -2.68740074    -0.55154512    -1.58403138
 h     -0.56816645     0.81902840     1.86827892
          17

 c      1.36670840    -0.44030323    -0.00190571
 c      0.10135673    -1.08711635     0.12938018
 c     -1.03991466     0.06350781    -0.19592829
 c     -1.19100847     1.01648538     0.95912443
 c     -0.32830740     1.40297096    -0.51563844
 c      1.10113686     0.99917453    -0.35359994
 h     -0.35245808    -2.07970362     0.55248553
 h     -2.15802774     1.61317784     1.05633299
 h     -0.73173535     2.33258299    -0.93710025
 h      1.89740139     1.58125097    -0.57907724
 o      2.46410478    -1.14807961     0.28550018
 h      3.21152697    -0.61310855    -0.03457458
 c     -2.41308971    -0.55978796    -0.46759695
 h     -2.33558719    -1.62586648    -0.04987917
 h     -3.36084355     0.04049125     0.20349526
 h     -2.65411266    -0.56413798    -1.53246023
 h     -0.60087035     0.82793471     1.87798779
          17

 c      1.35293348    -0.44542342    -0.00890036
 c      0.11065357    -1.09179300     0.14196642
 c     -1.04175820     0.05482577    -0.18522482
 c     -1.19874194     1.01559206     0.95485896
 c     -0.33770051     1.41925527    -0.50808819
 c      1.10954752     0.99813573    -0.36356470
 h     -0.32363724    -2.07367149     0.53531010
 h     -2.16876865     1.59342786     1.05440554
 h     -0.75587755     2.35724162    -0.95790403
 h      1.93877749     1.62662199    -0.58089446
 o      2.46416355    -1.14816732     0.28266445
 h      3.20311311    -0.69203429    -0.02029557
 c     -2.39828831    -0.55392352    -0.47274776
 h     -2.32498970    -1.61794609    -0.05038589
 h     -3.35505922     0.03538085     0.16426715
 h     -2.62376996    -0.57870565    -1.48192723
 h     -0.63407099     0.84198567     1.88386160
          17

 c      1.33733718    -0.45048981    -0.01569779
 c      0.11824178    -1.09357277     0.15412114
 c     -1.04299844     0.04545796    -0.17318863
 c     -1.20576688     1.01489473     0.95042880
 c     -0.34602139     1.43322719    -0.49930273
 c      1.11622990     0.99549002    -0.37338745
 h     -0.28229180    -2.05716364     0.51315921
 h     -2.16932861     1.56786024     1.05048963
 h     -0.77436375     2.37279304    -0.97747795
 h      1.98772967     1.68087681    -0.58286608
 o      2.46282089    -1.14830028     0.28002922
 h      3.21925895    -0.75924802    -0.01367602
 c     -2.38508506    -0.54775251    -0.47523280
 h     -2.31929560    -1.59785773    -0.05644246
 h     -3.32379808     0.01409781     0.10631212
 h     -2.60051601    -0.59549043    -1.45360528
 h     -0.66571498     0.86055547     1.88728550
          17

 c      1.32110779    -0.45529272    -0.02228870
 c      0.12402388    -1.09192498     0.16543144
 c     -1.04340288     0.03573754    -0.15988150
 c     -1.21191068     1.01431600     0.94575648
 c     -0.35319360     1.44489110    -0.48944334
 c      1.12198963     0.99246927    -0.38325011
 h     -0.23270196    -2.03878698     0.49019124
 h     -2.16377009     1.53923015     1.04424888
 h     -0.78553125     2.37590402    -0.99350459
 h      2.02894056     1.73024641    -0.58179991
 o      2.45911579    -1.14889445     0.27792244
 h      3.26942656    -0.80824118    -0.02003739
 c     -2.37329158    -0.54140249    -0.47433569
 h     -2.31830393    -1.56915826    -0.06625670
 h     -3.27018730    -0.02028101     0.03380509
 h     -2.58644374    -0.61527735    -1.46252951
 h     -0.69357533     0.88287577     1.89013291
          17

 c      1.30545285    -0.45953331    -0.02872248
 c      0.12792994    -1.08618446     0.17547254
 c     -1.04276339     0.02595326    -0.14538368
 c     -1.21681091     1.01370357     0.94078628
 c     -0.35909147     1.45411919    -0.47860760
 c      1.12716793     0.98992270    -0.39315745
 h     -0.18020085    -2.03008862     0.47120974
 h     -2.15835981     1.51134844     1.03557133
 h     -0.78892912     2.36572147    -1.00481008
 h      2.05335353     1.76556064    -0.57652791
 o      2.45381257    -1.14954700     0.27604918
 h      3.33637013    -0.84595961    -0.03450035
 c     -2.36259288    -0.53513786    -0.47139628
 h     -2.32145187    -1.53845654    -0.07687959
 h     -3.20378040    -0.06055295    -0.04522128
 h     -2.57880623    -0.63816791    -1.50411096
 h     -0.71576116     0.90820602     1.89405868
          17

 c      1.29151706    -0.46282737    -0.03510253
 c      0.12974055    -1.07598660     0.18397658
 c     -1.04092329     0.01633269    -0.12980591
 c     -1.22002338     1.01291441     0.93556338
 c     -0.36352792     1.46065407    -0.46681880
 c      1.13174610     0.98833032    -0.40298725
 h     -0.12880299    -2.04033224     0.45972810
 h     -2.15984296     1.48803594     1.02447786
 h     -0.78534106     2.34378716    -1.01152509
 h      2.05705112     1.78190140    -0.56728457
 o      2.44828100    -1.14980804     0.27395099
 h      3.39443985    -0.88034930    -0.04941933
 c     -2.35186213    -0.52976184    -0.46942213
 h     -2.32806037    -1.51424037    -0.08481982
 h     -3.14628127    -0.09244093    -0.11727095
 h     -2.57191896    -0.66273580    -1.55972493
 h     -0.73118344     0.93594313     1.89977703
          17

 c      1.28033842    -0.46474255    -0.04157079
 c      0.12897944    -1.06185919     0.19099910
 c     -1.03779987     0.00703415    -0.11330242
 c     -1.22125791     1.01194882     0.93028969
 c     -0.36625484     1.46412735    -0.45402317
 c      1.13549068     0.98787427    -0.41253790
 h     -0.07926372    -2.06923326     0.45605056
 h     -2.17239255     1.47156444     1.01093638
 h     -0.77670903     2.31379413    -1.01517125
 h      2.03968090     1.77761566    -0.55512677
 o      2.44340686    -1.14952422     0.27136183
 h      3.42665936    -0.91459900    -0.06021662
 c     -2.33895827    -0.52662871    -0.47143570
 h     -2.33768029    -1.50391338    -0.08716441
 h     -3.12980014    -0.09638537    -0.16702627
 h     -2.56087310    -0.68690194    -1.61162036
 h     -0.73977514     0.96561450     1.90669284
          17

 c      1.27277414    -0.46486733    -0.04828326
 c      0.12513050    -1.04522050     0.19686970
 c     -1.03336610    -0.00183914    -0.09607113
 c     -1.22059363     1.01104538     0.92532015
 c     -0.36698574     1.46411257    -0.44010850
 c      1.13799993     0.98844876    -0.42155046
 h     -0.03037593    -2.10634410     0.45778520
 h     -2.19507638     1.46160704     0.99476894
 h     -0.76584213     2.28093704    -1.01849429
 h      2.00403146     1.75412242    -0.54167689
 o      2.43950573    -1.14873161     0.26820177
 h      3.42579500    -0.94866729    -0.06539173
 c     -2.32319672    -0.52643440    -0.47872926
 h     -2.35029362    -1.51005697    -0.08276693
 h     -3.16662357    -0.06478522    -0.19124509
 h     -2.54269268    -0.70888429    -1.64875335
 h     -0.74236665     0.99677440     1.91311614
          17

 c      1.26937968    -0.46289872    -0.05537389
 c      0.11800494    -1.02770804     0.20197966
 c     -1.02764564    -0.01022106    -0.07834685
 c     -1.21846837     1.01063899     0.92109084
 c     -0.36546021     1.46024513    -0.42497356
 c      1.13864305     0.98958738    -0.42971422
 h      0.01836335    -2.13812445     0.46207866
 h     -2.22229093     1.45574623     0.97583026
 h     -0.75570191     2.25043626    -1.02466195
 h      1.95687380     1.71676908    -0.52908100
 o      2.43644828    -1.14754775     0.26452127
 h      3.39222497    -0.98092646    -0.06568751
 c     -2.30697624    -0.52850282    -0.49069619
 h     -2.36604926    -1.52878792    -0.07278776
 h     -3.23080747    -0.01193537    -0.20128313
 h     -2.51592902    -0.72741339    -1.66583783
 h     -0.74031514     1.02889007     1.91692907
          17

 c      1.27029842    -0.45871041    -0.06291610
 c      0.10793061    -1.01061326     0.20663052
 c     -1.02077952    -0.01807673    -0.06040636
 c     -1.21546872     1.01122056     0.91802011
 c     -0.36154581     1.45239529    -0.40865720
 c      1.13644527     0.99035317    -0.43667373
 h      0.06583436    -2.15403360     0.46702463
 h     -2.24670776     1.45101256     0.95428638
 h     -0.74831449     2.22538653    -1.03571114
 h      1.91044088     1.67623055    -0.51998179
 o      2.43362232    -1.14613583     0.26051587
 h      3.33452396    -1.00869720    -0.06435015
 c     -2.29299120    -0.53212069    -0.50623924
 h     -2.38473481    -1.55184782    -0.06012193
 h     -3.29144447     0.04414404    -0.20837188
 h     -2.48030887    -0.74166495    -1.66166999
 h     -0.73508754     1.06129979     1.91636420
          17

 c      1.27522162    -0.45237261    -0.07090246
 c      0.09573593    -0.99473411     0.21099727
 c     -1.01308577    -0.02539078    -0.04257349
 c     -1.21212088     1.01321020     0.91642735
 c     -0.35532499     1.44078195    -0.39144896
 c      1.13017424     0.98942671    -0.44207130
 h      0.10977937    -2.14830237     0.47186510
 h     -2.26211361     1.44514084     0.93072777
 h     -0.74395433     2.20529396    -1.05112084
 h      1.88158230     1.64772341    -0.51715378
 o      2.42973891    -1.14470645     0.25661929
 h      3.27269213    -1.02827360    -0.06858434
 c     -2.28264880    -0.53704917    -0.52428123
 h     -2.40560778    -1.57060679    -0.04811233
 h     -3.33097034     0.09215551    -0.21868298
 h     -2.43665474    -0.75140274    -1.63895097
 h     -0.72793689     1.09326840     1.91060899
          17

 c      1.28342909    -0.44411609    -0.07925097
 c      0.08261219    -0.98044586     0.21514680
 c     -1.00506226    -0.03214145    -0.02521141
 c     -1.20878282     1.01688909     0.91648686
 c     -0.34710663     1.42591172    -0.37387406
 c      1.11910878     0.98582156    -0.44565564
 h      0.14749531    -2.11967965     0.47678968
 h     -2.26486963     1.43709225     0.90609395
 h     -0.74131777     2.18665995    -1.06783141
 h      1.88286902     1.64292919    -0.52244368
 o      2.42299541    -1.14348600     0.25351645
 h      3.23600683    -1.03568804    -0.08962818
 c     -2.27630414    -0.54315662    -0.54356408
 h     -2.42767536    -1.57879631    -0.03956081
 h     -3.34202785     0.12632271    -0.23525126
 h     -2.38684773    -0.75742508    -1.60553896
 h     -0.71971590     1.12409412     1.90013227
          17

 c      1.29388567    -0.43426686    -0.08783461
 c      0.06991634    -0.96778555     0.21906329
 c     -0.99734175    -0.03827202    -0.00868904
 c     -1.20560697     1.02236874     0.91821031
 c     -0.33737581     1.40840521    -0.35655362
 c      1.10407240     0.97980948    -0.44739658
 h      0.17639746    -2.07114457     0.48282571
 h     -2.25437541     1.42714162     0.88151157
 h     -0.73846507     2.16504049    -1.08170474
 h      1.91045591     1.65939382    -0.53568312
 o      2.41262784    -1.14255144     0.25160941
 h      3.23904446    -1.02980073    -0.13405628
 c     -2.27371690    -0.55011346    -0.56242146
 h     -2.45003973    -1.57329961    -0.03634352
 h     -3.32251203     0.14389247    -0.25969869
 h     -2.33343748    -0.76210021    -1.57585531
 h     -0.71081240     1.15322543     1.88670317
          17

 c      1.30539309    -0.42318059    -0.09651227
 c      0.05895794    -0.95646458     0.22265761
 c     -0.99060634    -0.04367391     0.00666415
 c     -1.20252074     1.02957993     0.92146695
 c     -0.32673142     1.38885254    -0.34005637
 c      1.08711777     0.97262025    -0.44747224
 h      0.19458520    -2.01017747     0.49194651
 h     -2.23317958     1.41684636     0.85810272
 h     -0.73373819     2.13689259    -1.08914754
 h      1.94765018     1.68405580    -0.55495333
 o      2.40010998    -1.14172421     0.25038953
 h      3.26280698    -1.01424169    -0.19371301
 c     -2.27438415    -0.55735093    -0.57896957
 h     -2.47211652    -1.55406883    -0.03927901
 h     -3.27330279     0.14398733    -0.29289588
 h     -2.27843254    -0.76908703    -1.56836437
 h     -0.70121293     1.18034130     1.87310223
          17

 c      1.31677196    -0.41122390    -0.10513714
 c      0.05081522    -0.94584498     0.22576147
 c     -0.98548710    -0.04819479     0.02059827
 c     -1.19921459     1.03828582     0.92604675
 c     -0.31583870     1.36775263    -0.32481174
 c      1.07038227     0.96545847    -0.44616410
 h      0.20145798    -1.94898627     0.50729116
 h     -2.20682890     1.40890914     0.83676465
 h     -0.72626689     2.10048222    -1.08808093
 h      1.97808938     1.70454961    -0.57776351
 o      2.38749576    -1.14075482     0.24896700
 h      3.28024108    -0.99416596    -0.25429970
 c     -2.27767691    -0.56431265    -0.59212354
 h     -2.49378053    -1.52403680    -0.04791793
 h     -3.19832177     0.12788235    -0.33487816
 h     -2.22214630    -0.78099358    -1.59416227
 h     -0.69071742     1.20535153     1.86251130
          17

 c      1.32699423    -0.39879377    -0.11354824
 c      0.04623165    -0.93506754     0.22814770
 c     -0.98248959    -0.05167246     0.03295814
 c     -1.19519077     1.04813796     0.93174862
 c     -0.30539576     1.34550336    -0.31107347
 c      1.05557249     0.95910553    -0.44378109
 h      0.19795931    -1.90253237     0.53296559
 h     -2.18288682     1.40671454     0.81799056
 h     -0.71617162     2.05613037    -1.07833865
 h      1.99139682     1.71360836    -0.60183462
 o      2.37614560    -1.13945829     0.24666837
 h      3.27555639    -0.97365218    -0.30511536
 c     -2.28254655    -0.57084679    -0.60261809
 h     -2.51553359    -1.48914824    -0.06024348
 h     -3.10679140     0.10103700    -0.38419038
 h     -2.16461635    -0.79685643    -1.64602984
 h     -0.67927877     1.22829216     1.85767713
          17

 c      1.33523911    -0.38633593    -0.12155860
 c      0.04565387    -0.92357552     0.22966789
 c     -0.98196137    -0.05397968     0.04366740
 c     -1.18994938     1.05878775     0.93844672
 c     -0.29609833     1.32240261    -0.29890603
 c      1.04396931     0.95397258    -0.44063050
 h      0.18565065    -1.88176640     0.57234593
 h     -2.16834942     1.41330153     0.80194137
 h     -0.70464827     2.00619007    -1.06181356
 h      1.98261885     1.70832788    -0.62532931
 o      2.36673868    -1.13771525     0.24310317
 h      3.24355722    -0.95548252    -0.34026065
 c     -2.28697414    -0.57750036    -0.61250612
 h     -2.53865474    -1.45779200    -0.07269767
 h     -3.01739019     0.07730892    -0.43700503
 h     -2.10784077    -0.81339710    -1.70523265
 h     -0.66732992     1.24915101     1.86013954
          17

 c      1.34090382    -0.37434776    -0.12894466
 c      0.04933505    -0.91175023     0.23049802
 c     -0.98407587    -0.05506309     0.05271192
 c     -1.18327540     1.07001558     0.94608989
 c     -0.28858494     1.29865288    -0.28819270
 c      1.03648427     0.95021758    -0.43700387
 h      0.16524947    -1.88565294     0.62503433
 h     -2.16606578     1.43003426     0.78891178
 h     -0.69394196     1.95483449    -1.04239657
 h      1.95082619     1.68891567    -0.64691871
 o      2.35947792    -1.13545543     0.23810682
 h      3.18623698    -0.94138259    -0.35779468
 c     -2.28803206    -0.58566602    -0.62387643
 h     -2.56503695    -1.43842794    -0.08122435
 h     -2.95824740     0.08111657    -0.48788410
 h     -2.05516266    -0.82780112    -1.75492555
 h     -0.65588273     1.26773608     1.86988666
          17

 c      1.34360937    -0.36336027    -0.13544349
 c      0.05727140    -0.90079307     0.23121355
 c     -0.98879919    -0.05498023     0.06014098
 c     -1.17538914     1.08179305     0.95465393
 c     -0.28337951     1.27439302    -0.27869190
 c      1.03359713     0.94778981    -0.43315001
 h      0.13696101    -1.90216978     0.68583408
 h     -2.17302794     1.45592874     0.77981370
 h     -0.68700554     1.90734804    -1.02535932
 h      1.89882565     1.65841496    -0.66597214
 o      2.35412004    -1.13267240     0.23177218
 h      3.11228408    -0.93182080    -0.36026940
 c     -2.28381586    -0.59642306    -0.63780971
 h     -2.59632090    -1.43554332    -0.08348881
 h     -2.94666116     0.13050858    -0.53514152
 h     -2.00953904    -0.83876887    -1.78510439
 h     -0.64631994     1.28366604     1.88557182
          17

 c      1.34320717    -0.35391664    -0.14076042
 c      0.06904056    -0.89195909     0.23257009
 c     -0.99587067    -0.05392551     0.06608224
 c     -1.16681319     1.09421461     0.96410796
 c     -0.28085675     1.24979692    -0.27018480
 c      1.03515071     0.94637809    -0.42921582
 h      0.10200541    -1.91708951     0.74729026
 h     -2.18234911     1.48825765     0.77606947
 h     -0.68655134     1.86862413    -1.01569140
 h      1.83426852     1.62360331    -0.68315743
 o      2.34986081    -1.12948409     0.22460297
 h      3.03892572    -0.92510491    -0.35713867
 c     -2.27540718    -0.60861966    -0.65410928
 h     -2.63253735    -1.44693970    -0.08078912
 h     -2.96784589     0.21132441    -0.58306295
 h     -1.97272638    -0.84634972    -1.79179022
 h     -0.63999624     1.29649057     1.90507900
          17

 c      1.33979962    -0.34652737    -0.14460014
 c      0.08375657    -0.88604815     0.23526180
 c     -1.00483601    -0.05222710     0.07073119
 c     -1.15811935     1.10737968     0.97440615
 c     -0.28126322     1.22521851    -0.26267537
 c      1.04013184     0.94528807    -0.42514815
 h      0.06305355    -1.92013924     0.80258427
 h     -2.18683128     1.52379026     0.77902568
 h     -0.69369883     1.84117265    -1.01573135
 h      1.77117403     1.59642506    -0.70148139
 o      2.34540389    -1.12618119     0.21757775
 h      2.99073794    -0.91675845    -0.36557900
 c     -2.26504207    -0.62026798    -0.67201619
 h     -2.67148318    -1.46513763    -0.07771284
 h     -2.99689383     0.29474911    -0.63498767
 h     -1.94526226    -0.85147899    -1.77556264
 h     -0.63785878     1.30583083     1.92617157
          17

 c      1.33377043    -0.34161469    -0.14672113
 c      0.10016656    -0.88335588     0.23982235
 c     -1.01511531    -0.05030671     0.07433079
 c     -1.14976620     1.12130909     0.98547641
 c     -0.28474767     1.20126998    -0.25649100
 c      1.04684384     0.94353354    -0.42066364
 h      0.02365668    -1.90617373     0.84682356
 h     -2.18136458     1.55975429     0.78946243
 h     -0.70721718     1.82410490    -1.02385357
 h      1.72755733     1.59255601    -0.72654652
 o      2.33992699    -1.12300778     0.21142899
 h      2.98400787    -0.90322342    -0.39862577
 c     -2.25438460    -0.63018185    -0.69058515
 h     -2.70957656    -1.48151356    -0.07977733
 h     -3.01830524     0.36080654    -0.69108191
 h     -1.92634957    -0.85578503    -1.74142625
 h     -0.64019781     1.31147787     1.94702332
          17

 c      1.32579010    -0.33948630    -0.14698829
 c      0.11681106    -0.88380019     0.24661121
 c     -1.02608888    -0.04862048     0.07715551
 c     -1.14204711     1.13590921     0.99720088
 c     -0.29134360     1.17874480    -0.25217254
 c      1.05395156     0.94065716    -0.41557949
 h     -0.01244677    -1.87441855     0.87731661
 h     -2.16373788     1.59432278     0.80742374
 h     -0.72414983     1.81408453    -1.03556390
 h      1.71364655     1.62132027    -0.76254270
 o      2.33416557    -1.11979225     0.20558197
 h      3.00918843    -0.88784709    -0.44789534
 c     -2.24453260    -0.63781626    -0.70862940
 h     -2.74324898    -1.48941879    -0.09130195
 h     -3.02517327     0.39982113    -0.75007759
 h     -1.91328893    -0.86181157    -1.69979343
 h     -0.64654456     1.31342966     1.96654553
          17

 c      1.31674279    -0.34032482    -0.14539561
 c      0.13220027    -0.88701869     0.25580236
 c     -1.03717890    -0.04760104     0.07949109
 c     -1.13507360     1.15096760     1.00940486
 c     -0.30091326     1.15845198    -0.25025859
 c      1.06138389     0.93759838    -0.41031864
 h     -0.04191304    -1.82788554     0.89374851
 h     -2.13470048     1.62684286     0.83223918
 h     -0.74122940     1.80721712    -1.04585977
 h      1.72229049     1.67503994    -0.80604988
 o      2.32954267    -1.11618429     0.19882568
 h      3.04467725    -0.87710080    -0.49411790
 c     -2.23634491    -0.64279504    -0.72469915
 h     -2.76988175    -1.48515734    -0.11453949
 h     -3.01497816     0.40799799    -0.81039243
 h     -1.90100493    -0.87325699    -1.66652605
 h     -0.65570867     1.31185842     1.98449955
          17

 c      1.30758107    -0.34414193    -0.14205934
 c      0.14499009    -0.89237317     0.26733338
 c     -1.04790078    -0.04761042     0.08161498
 c     -1.12875703     1.16615855     1.02186679
 c     -0.31309667     1.14107916    -0.25112540
 c      1.06961062     0.93602731    -0.40570706
 h     -0.06241293    -1.77346731     0.89868210
 h     -2.09785093     1.65798193     0.86259559
 h     -0.75599731     1.80046291    -1.05101250
 h      1.73849830     1.73612382    -0.84815215
 o      2.32709374    -1.11200982     0.19033211
 h      3.07426089    -0.87492576    -0.52348487
 c     -2.23048183    -0.64475954    -0.73752632
 h     -2.78827853    -1.46794592    -0.14951459
 h     -2.98737980     0.38471678    -0.87042563
 h     -1.88339995    -0.89415420    -1.65758876
 h     -0.66592942     1.30702937     2.00139214
          17

 c      1.29917325    -0.35070718    -0.13719714
 c      0.15415049    -0.89889740     0.28082487
 c     -1.05788225    -0.04890767     0.08378145
 c     -1.12280806     1.18105979     1.03434595
 c     -0.32731685     1.12711745    -0.25491614
 c      1.07873845     0.93720543    -0.40242397
 h     -0.07340163    -1.72232620     0.89829570
 h     -2.05923693     1.68973300     0.89667913
 h     -0.76728583     1.79223710    -1.04929218
 h      1.75102989     1.78943662    -0.88079976
 o      2.32734304    -1.10730084     0.17978816
 h      3.08947557    -0.88227610    -0.52994344
 c     -2.22706229    -0.64356103    -0.74699710
 h     -2.79904074    -1.43986291    -0.19397083
 h     -2.94375951     0.33199282    -0.92863817
 h     -1.85753684    -0.92614101    -1.67753508
 h     -0.67513054     1.29919669     2.01815081
          17

 c      1.29219644    -0.35951646    -0.13109834
 c      0.15907621    -0.90534947     0.29557648
 c     -1.06686240    -0.05163243     0.08620857
 c     -1.11681806     1.19520604     1.04661045
 c     -0.34284080     1.11682442    -0.26151993
 c      1.08842353     0.94162163    -0.40081268
 h     -0.07656637    -1.68888844     0.90213506
 h     -2.02597607     1.72491077     0.93252587
 h     -0.77530107     1.78256661    -1.04109554
 h      1.75430836     1.82589237    -0.89911249
 o      2.33043072    -1.10223239     0.16726099
 h      3.08773612    -0.89808318    -0.51319763
 c     -2.22534160    -0.63953161    -0.75446658
 h     -2.80495160    -1.40599658    -0.24340812
 h     -2.88813104     0.25589011    -0.98398602
 h     -1.82607089    -0.96650378    -1.71530374
 h     -0.68125617     1.28851622     2.03561822
          17

 c      1.28709966    -0.36982825    -0.12409012
 c      0.15951129    -0.91063265     0.31086263
 c     -1.07468225    -0.05579997     0.08906055
 c     -1.11046318     1.20821134     1.05845130
 c     -0.35885726     1.11020501    -0.27057235
 c      1.09807606     0.94909582    -0.40093293
 h     -0.07456851    -1.68555626     0.91931048
 h     -2.00349546     1.76575224     0.96856926
 h     -0.78153997     1.77309563    -1.02885901
 h      1.74666845     1.84135948    -0.90096565
 o      2.33611474    -1.09709115     0.15316314
 h      3.07219035    -0.91961798    -0.47824973
 c     -2.22374872    -0.63364006    -0.76173079
 h     -2.81096764    -1.37416125    -0.29164756
 h     -2.82949365     0.16999308    -1.03743653
 h     -1.79420015    -1.01006831    -1.75424878
 h     -0.68262181     1.27502529     2.05400868
          17

 c      1.28411690    -0.38075557    -0.11650345
 c      0.15530534    -0.91449464     0.32649265
 c     -1.08127285    -0.06129820     0.09242752
 c     -1.10372412     1.21991927     1.06969320
 c     -0.37454843     1.10701681    -0.28148699
 c      1.10699539     0.95894819    -0.40262929
 h     -0.06807632    -1.71429007     0.95163535
 h     -1.99273223     1.81211540     1.00400198
 h     -0.78853573     1.76686090    -1.01668853
 h      1.72909831     1.83554156    -0.88641178
 o      2.34360306    -1.09227706     0.13834670
 h      3.05413059    -0.94227410    -0.43696673
 c     -2.22007089    -0.62770784    -0.76983097
 h     -2.82286467    -1.35280867    -0.33251869
 h     -2.78436424     0.09875202    -1.09492523
 h     -1.76605848    -1.05207718    -1.78154872
 h     -0.67818226     1.25871861     2.07255818
          17

 c      1.28327423    -0.39139063    -0.10863743
 c      0.14637554    -0.91766130     0.34294322
 c     -1.08663315    -0.06788612     0.09631881
 c     -1.09691039     1.23044851     1.08021308
 c     -0.38916689     1.10683236    -0.29354564
 c      1.11438553     0.97009050    -0.40554326
 h     -0.05510711    -1.76486507     0.99186502
 h     -1.98985907     1.86084674     1.03861746
 h     -0.79924204     1.76746981    -1.00933100
 h      1.70515879     1.81213547    -0.85775364
 o      2.35145054    -1.08827424     0.12411046
 h      3.05447946    -0.95990538    -0.40821437
 c     -2.21228753    -0.62395480    -0.77867947
 h     -2.84410346    -1.34671027    -0.36248113
 h     -2.77110283     0.06888781    -1.16723637
 h     -1.74369346    -1.08934715    -1.79012244
 h     -0.66761760     1.23968507     2.08954544
          17

 c      1.28435937    -0.40091405    -0.10072999
 c      0.13296819    -0.92117507     0.36083918
 c     -1.09079356    -0.07520386     0.10068463
 c     -1.09046428     1.24007923     1.08994539
 c     -0.40213237     1.10918494    -0.30606719
 c      1.11928059     0.98101307    -0.40907311
 h     -0.03378756    -1.82248532     1.02974155
 h     -1.98881178     1.90705010     1.07237735
 h     -0.81593227     1.77741972    -1.01028131
 h      1.68181270     1.78016157    -0.82016391
 o      2.35838027    -1.08546172     0.11149326
 h      3.09105694    -0.96797416    -0.40659132
 c     -2.20047740    -0.62303961    -0.78814749
 h     -2.87319155    -1.35378793    -0.38208032
 h     -2.79002480     0.08286264    -1.25715426
 h     -1.72740308    -1.12022184    -1.77734620
 h     -0.65122393     1.21822110     2.10269211
          17

 c      1.28689608    -0.40866364    -0.09293985
 c      0.11580402    -0.92581221     0.38050458
 c     -1.09379662    -0.08280565     0.10544403
 c     -1.08474620     1.24909034     1.09885598
 c     -0.41312345     1.11373874    -0.31858309
 c      1.12049293     0.98980170    -0.41237544
 h     -0.00426318    -1.87468170     1.05741592
 h     -1.98412729     1.94597601     1.10514837
 h     -0.83905207     1.79631669    -1.01993290
 h      1.66998524     1.75473079    -0.78177407
 o      2.36480784    -1.08390715     0.10024112
 h      3.15503086    -0.96705478    -0.42605600
 c     -2.18684456    -0.62392209    -0.79889567
 h     -2.90445889    -1.36672286    -0.39468689
 h     -2.82213623     0.11870204    -1.35222622
 h     -1.71625874    -1.14423587    -1.74391676
 h     -0.62968149     1.19486858     2.10975015
          17

 c      1.29020316    -0.41419175    -0.08533142
 c      0.09598948    -0.93194305     0.40188123
 c     -1.09572400    -0.09020269     0.11048899
 c     -1.07993173     1.25765309     1.10690092
 c     -0.42209369     1.12034206    -0.33087932
 c      1.11690451     0.99463939    -0.41464406
 h      0.03143668    -1.91333583     1.07076872
 h     -1.97242589     1.97426979     1.13669347
 h     -0.86691906     1.82057174    -1.03538440
 h      1.68116853     1.75181602    -0.75050239
 o      2.37222269    -1.08351842     0.08941673
 h      3.22076661    -0.96011974    -0.44987107
 c     -2.17370013    -0.62564340    -0.81146292
 h     -2.93126114    -1.37727626    -0.40410648
 h     -2.84952857     0.15585030    -1.43796496
 h     -1.70822786    -1.16221642    -1.69378379
 h     -0.60380061     1.17038114     2.10903803
          17

 c      1.29353548    -0.41731266    -0.07787081
 c      0.07483453    -0.93959779     0.42461755
 c     -1.09672637    -0.09690243     0.11568226
 c     -1.07599682     1.26578634     1.11399325
 c     -0.42920039     1.12891987    -0.34287786
 c      1.10827698     0.99496004    -0.41565652
 h      0.07017632    -1.93438419     1.06886272
 h     -1.95276897     1.99048054     1.16677435
 h     -0.89652556     1.84496125    -1.05210490
 h      1.71798486     1.77496214    -0.72776333
 o      2.38171413    -1.08420114     0.07836610
 h      3.26854692    -0.94932181    -0.46627229
 c     -2.16266134    -0.62765070    -0.82566479
 h     -2.94856910    -1.37930164    -0.41313913
 h     -2.86232067     0.18305741    -1.50554749
 h     -1.69972376    -1.17711994    -1.63482408
 h     -0.57432039     1.14564470     2.09976369
          17

 c      1.29623144    -0.41809441    -0.07044737
 c      0.05367504    -0.94852705     0.44815827
 c     -1.09702702    -0.10244115     0.12086084
 c     -1.07272947     1.27334213     1.11998902
 c     -0.43470189     1.13932734    -0.35448901
 c      1.09559367     0.99178334    -0.41581265
 h      0.10838844    -1.93743114     1.05334870
 h     -1.92661867     1.99523856     1.19527981
 h     -0.92469279     1.86462719    -1.06590087
 h      1.77015623     1.81116124    -0.70812782
 o      2.39365029    -1.08584450     0.06682530
 h      3.28901518    -0.93570993    -0.47028137
 c     -2.15480173    -0.62938469    -0.84069233
 h     -2.95387509    -1.36955057    -0.42329732
 h     -2.85610215     0.19512108    -1.55097232
 h     -1.68522118    -1.19480264    -1.57864696
 h     -0.54178863     1.12158590     2.08210842
          17

 c      1.29781138    -0.41679811    -0.06291184
 c      0.03372444    -0.95819328     0.47178878
 c     -1.09689495    -0.10641137     0.12584702
 c     -1.06974188     1.28000505     1.12469114
 c     -0.43887469     1.15127156    -0.36553438
 c      1.08032217     0.98660851    -0.41558212
 h      0.14266857    -1.92593077     1.02824596
 h     -1.89770383     1.99129851     1.22236678
 h     -0.94888713     1.87631221    -1.07404864
 h      1.82302118     1.84336668    -0.68582625
 o      2.40781417    -1.08829595     0.05479146
 h      3.28076159    -0.91952349    -0.46158221
 c     -2.15074837    -0.63017544    -0.85558799
 h     -2.94722869    -1.34749670    -0.43491929
 h     -2.82932098     0.18989169    -1.57305025
 h     -1.65866287    -1.22246431    -1.53681325
 h     -0.50653065     1.09910021     2.05710554
          17

 c      1.29800842    -0.41381244    -0.05511030
 c      0.01595392    -0.96772225     0.49465347
 c     -1.09660499    -0.10848401     0.13046601
 c     -1.06650649     1.28531972     1.12786547
 c     -0.44196114     1.16430449    -0.37573444
 c      1.06374367     0.98057669    -0.41521191
 h      0.17047186    -1.90768238     0.99984033
 h     -1.87153906     1.98322864     1.24858762
 h     -0.96762892     1.87878467    -1.07564690
 h      1.86514104     1.85981884    -0.65808686
 o      2.42345238    -1.09138900     0.04249575
 h      3.24974186    -0.89995398    -0.44392862
 c     -2.15040418    -0.62963498    -0.86992124
 h     -2.93123234    -1.31516587    -0.44718490
 h     -2.78231056     0.16727618    -1.57252602
 h     -1.61787231    -1.26320978    -1.51372510
 h     -0.46870569     1.07901984     2.02637140
          17

 c      1.29674051    -0.40960000    -0.04690535
 c      0.00100966    -0.97593796     0.51581991
 c     -1.09640387    -0.10842748     0.13455926
 c     -1.06247056     1.28879295     1.12927172
 c     -0.44413757     1.17784861    -0.38472162
 c      1.04681452     0.97437563    -0.41475840
 h      0.19078902    -1.89430505     0.97590695
 h     -1.85397825     1.97619310     1.27487286
 h     -0.98070048     1.87286161    -1.07162787
 h      1.88963510     1.85476986    -0.62463610
 o      2.43918772    -1.09503981     0.03048256
 h      3.21123477    -0.87403975    -0.42622693
 c     -2.15264576    -0.62804521    -0.88395053
 h     -2.91114782    -1.27715159    -0.45799009
 h     -2.71767725     0.12991699    -1.55260219
 h     -1.56779216    -1.31210602    -1.50432550
 h     -0.42844510     1.06211780     1.99176333
          17

 c      1.29404508    -0.40464812    -0.03818865
 c     -0.01076926    -0.98168584     0.53447731
 c     -1.09649246    -0.10611837     0.13799035
 c     -1.05726639     1.29008617     1.12871891
 c     -0.44549540     1.19123640    -0.39206123
 c      1.03022686     0.96836507    -0.41417104
 h      0.20399606    -1.89736421     0.96329515
 h     -1.84864207     1.97367138     1.30216177
 h     -0.98924185     1.86122878    -1.06462105
 h      1.89321396     1.82673351    -0.58661440
 o      2.45314512    -1.09935983     0.01958256
 h      3.18867364    -0.83547993    -0.42195324
 c     -2.15547025    -0.62629803    -0.89792406
 h     -2.89452533    -1.24019311    -0.46401411
 h     -2.64188747     0.08567517    -1.52116511
 h     -1.51761375    -1.35974633    -1.50010498
 h     -0.38603712     1.04912881     1.95505752
          17

 c      1.29000430    -0.39942517    -0.02888944
 c     -0.01918744    -0.98442620     0.55021217
 c     -1.09701559    -0.10153834     0.14065219
 c     -1.05089295     1.28918581     1.12613632
 c     -0.44604884     1.20377278    -0.39729233
 c      1.01444411     0.96264966    -0.41333719
 h      0.21021309    -1.92135187     0.96460985
 h     -1.85471079     1.97547389     1.33074136
 h     -0.99558496     1.84791830    -1.05852349
 h      1.87556327     1.77744031    -0.54596246
 o      2.46407415    -1.10445813     0.01030555
 h      3.19669575    -0.77842674    -0.43939136
 c     -2.15641744    -0.62593053    -0.91123419
 h     -2.88917826    -1.21113134    -0.46176042
 h     -2.56724392     0.05162782    -1.49432002
 h     -1.47594422    -1.39782932    -1.49465728
 h     -0.34210456     1.04076256     1.91772081
          17

 c      1.28470367    -0.39436554    -0.01897589
 c     -0.02404427    -0.98451666     0.56307712
 c     -1.09804461    -0.09476650     0.14248435
 c     -1.04368733     1.28638497     1.12161335
 c     -0.44579560     1.21484135    -0.40001746
 c      0.99964857     0.95705233    -0.41209607
 h      0.20791160    -1.96030407     0.97735768
 h     -1.86724226     1.97802212     1.35984668
 h     -1.00248816     1.83715417    -1.05744285
 h      1.83986000     1.71204713    -0.50518828
 o      2.47249769    -1.10987719     0.00215619
 h      3.22324400    -0.70677027    -0.47071874
 c     -2.15332999    -0.62912516    -0.92227730
 h     -2.89935921    -1.19328029    -0.44996454
 h     -2.50913683     0.05261121    -1.49481447
 h     -1.44859023    -1.42132786    -1.48475711
 h     -0.29772180     1.03768110     1.88081229
          17

 c      1.27824041    -0.38988636    -0.00844867
 c     -0.02518687    -0.98281662     0.57336577
 c     -1.09955422    -0.08597662     0.14349672
 c     -1.03611204     1.28210315     1.11537656
 c     -0.44483232     1.22404400    -0.40004201
 c      0.98559360     0.95100646    -0.41024876
 h      0.19483431    -2.00240027     0.99656902
 h     -1.87971504     1.97657271     1.38790433
 h     -1.01169806     1.83167157    -1.06400725
 h      1.79454308     1.64036756    -0.46721352
 o      2.47964951    -1.11470212    -0.00577899
 h      3.24601843    -0.63223589    -0.50134937
 c     -2.14575144    -0.63701291    -0.93002634
 h     -2.92324399    -1.18449832    -0.43141069
 h     -2.47248177     0.09901764    -1.53263332
 h     -1.43828849    -1.42848463    -1.46955818
 h     -0.25441986     1.04042645     1.84502517
          17

 c      1.27073838    -0.38640640     0.00266555
 c     -0.02264073    -0.98014509     0.58137535
 c     -1.10142767    -0.07543275     0.14376675
 c     -1.02855880     1.27671964     1.10773182
 c     -0.44345453     1.23129523    -0.39748752
 c      0.97145958     0.94349150    -0.40759819
 h      0.16967476    -2.03635093     1.01757794
 h     -1.88649784     1.96730050     1.41310503
 h     -1.02266530     1.83151596    -1.07796704
 h      1.75507524     1.57769501    -0.43491968
 o      2.48630123    -1.11809095    -0.01412498
 h      3.25065179    -0.56572433    -0.52118225
 c     -2.13513687    -0.64813120    -0.93528058
 h     -2.95441954    -1.17931908    -0.41181592
 h     -2.44756146     0.17023765    -1.59184720
 h     -1.44481521    -1.42059938    -1.44999047
 h     -0.21403859     1.04930302     1.81083542
          17

 c      1.26235389    -0.38435261     0.01431932
 c     -0.01665686    -0.97704051     0.58731748
 c     -1.10349809    -0.06347884     0.14340284
 c     -1.02127042     1.27050037     1.09901152
 c     -0.44214894     1.23678502    -0.39278075
 c      0.95617846     0.93339265    -0.40403753
 h      0.13269207    -2.05433317     1.03709310
 h     -1.88407684     1.94825367     1.43387720
 h     -1.03260583     1.83439306    -1.09630974
 h      1.74009642     1.54067525    -0.41021463
 o      2.49268481    -1.11945938    -0.02315034
 h      3.23179665    -0.51431708    -0.52569521
 c     -2.12332298    -0.66014633    -0.93910090
 h     -2.98525704    -1.17232588    -0.39720310
 h     -2.42463685     0.23873095    -1.65132062
 h     -1.46475678    -1.40225496    -1.42886931
 h     -0.17844430     1.06424560     1.77869052
          17

 c      1.25328419    -0.38415074     0.02645049
 c     -0.00768386    -0.97374995     0.59132202
 c     -1.10558457    -0.05052766     0.14252089
 c     -1.01434322     1.26358535     1.08953876
 c     -0.44148347     1.24084295    -0.38652714
 c      0.93965310     0.92049625    -0.39960156
 h      0.08548259    -2.05230089     1.05324067
 h     -1.87140435     1.91954657     1.44918466
 h     -1.03786739     1.83719930    -1.11477913
 h      1.75689741     1.53552910    -0.39361969
 o      2.49868349    -1.11847616    -0.03287308
 h      3.19010158    -0.48138888    -0.51429050
 c     -2.11187962    -0.67108482    -0.94175317
 h     -3.00941802    -1.15994587    -0.39209631
 h     -2.39947346     0.28722194    -1.69828971
 h     -1.49088862    -1.38200756    -1.41139532
 h     -0.14919831     1.08472345     1.74917319
          17

 c      1.24378518    -0.38618826     0.03898095
 c      0.00367522    -0.97027408     0.59346077
 c     -1.10750904    -0.03705220     0.14123742
 c     -1.00774664     1.25599422     1.07960153
 c     -0.44196432     1.24381085    -0.37937077
 c      0.92340662     0.90590245    -0.39439792
 h      0.03054694    -2.02967283     1.06543770
 h     -1.84998405     1.88330482     1.45876473
 h     -1.03541790     1.83744566    -1.12953216
 h      1.79333576     1.55289383    -0.38517096
 o      2.50390441    -1.11509283    -0.04309878
 h      3.13108613    -0.46617985    -0.48972497
 c     -2.10214760    -0.67926840    -0.94289748
 h     -3.02291394    -1.14067193    -0.39893409
 h     -2.37117087     0.30764981    -1.72704063
 h     -1.51279565    -1.37182850    -1.40477967
 h     -0.12726448     1.10972219     1.72309094
          17

 c      1.23419259    -0.39075710     0.05179986
 c      0.01669393    -0.96639443     0.59376270
 c     -1.10909811    -0.02357709     0.13966171
 c     -1.00133456     1.24764203     1.06943332
 c     -0.44390434     1.24597045    -0.37190469
 c      0.90943991     0.89112024    -0.38855744
 h     -0.02916048    -1.98923951     1.07441557
 h     -1.82388068     1.84350150     1.46335930
 h     -1.02369136     1.83396538    -1.13814955
 h      1.83059431     1.57815652    -0.38484497
 o      2.50762064    -1.10968564    -0.05337142
 h      3.06607289    -0.46155359    -0.45891100
 c     -2.09498043    -0.68345141    -0.94216657
 h     -3.02444643    -1.11472459    -0.41803692
 h     -2.34021647     0.29725116    -1.73558215
 h     -1.52163076    -1.38191441    -1.41482491
 h     -0.11281917     1.13781328     1.70147466
          17

 c      1.22493501    -0.39800228     0.06473832
 c      0.03055293    -0.96169943     0.59222261
 c     -1.11018355    -0.01066278     0.13788858
 c     -0.99487724     1.23838051     1.05921480
 c     -0.44733319     1.24750656    -0.36462636
 c      0.89917369     0.87731664    -0.38223563
 h     -0.09079010    -1.93710521     1.08233964
 h     -1.79929363     1.80545000     1.46475732
 h     -1.00285113     1.82710415    -1.14006905
 h      1.85499106     1.60016035    -0.39228071
 o      2.50874497    -1.10322396    -0.06293923
 h      3.01263170    -0.45137075    -0.43345511
 c     -2.09021363    -0.68337535    -0.93977359
 h     -3.01572041    -1.08379215    -0.44761424
 h     -2.30772312     0.25664078    -1.72404901
 h     -1.51696124    -1.41255901    -1.44044284
 h     -0.10521752     1.16729311     1.68548835
          17

 c      1.21655095    -0.40787510     0.07753813
 c      0.04437487    -0.95568731     0.58883478
 c     -1.11061257     0.00111842     0.13598845
 c     -0.98817423     1.22810020     1.04913128
 c     -0.45196488     1.24848724    -0.35791434
 c      0.89328971     0.86521782    -0.37559750
 h     -0.15224052    -1.88176463     1.09261779
 h     -1.78296758     1.77451205     1.46522627
 h     -0.97473642     1.81868924    -1.13671563
 h      1.85950948     1.61236041    -0.40673586
 o      2.50630424    -1.09687258    -0.07108216
 h      2.98704414    -0.41698174    -0.42439303
 c     -2.08668633    -0.67981953    -0.93652739
 h     -3.00179273    -1.05095407    -0.48380177
 h     -2.27528652     0.18994128    -1.69490553
 h     -1.50629887    -1.45392343    -1.47332524
 h     -0.10316703     1.19635584     1.67625186
          17

 c      1.20971729    -0.42008939     0.08982061
 c      0.05722968    -0.94802527     0.58370227
 c     -1.11026681     0.01121133     0.13399165
 c     -0.98125705     1.21688839     1.03950053
 c     -0.45722511     1.24886443    -0.35202334
 c      0.89189104     0.85521172    -0.36879453
 h     -0.21236367    -1.83130018     1.10873153
 h     -1.77932867     1.75407401     1.46613790
 h     -0.94254712     1.81182465    -1.13134994
 h      1.84192009     1.61161281    -0.42721876
 o      2.50039793    -1.09067698    -0.07781430
 h      2.98896637    -0.35838619    -0.43091461
 c     -2.08282850    -0.67413781    -0.93313779
 h     -2.99076232    -1.02042322    -0.52113370
 h     -2.24518861     0.10695626    -1.65514341
 h     -1.49813026    -1.49411814    -1.50350432
 h     -0.10512626     1.22326123     1.67458662
          17

 c      1.20524902    -0.43410389     0.10108121
 c      0.06807103    -0.93887057     0.57720661
 c     -1.10908080     0.01911034     0.13187362
 c     -0.97453292     1.20513277     1.03088415
 c     -0.46234485     1.24851494    -0.34711975
 c      0.89463765     0.84740906    -0.36195187
 h     -0.27003754    -1.78964093     1.13214499
 h     -1.78814983     1.74409572     1.46669071
 h     -0.91008217     1.81028081    -1.12829476
 h      1.80357213     1.59743582    -0.45264458
 o      2.49202543    -1.08349838    -0.08374875
 h      3.00403640    -0.29543145    -0.44244741
 c     -2.07716524    -0.66821930    -0.92937714
 h     -2.99136588    -0.99643875    -0.55404585
 h     -2.22085406     0.02696219    -1.62057005
 h     -1.49780239    -1.52468674    -1.52341432
 h     -0.10984561     1.24645672     1.68073271
          17

 c      1.20401364    -0.44916035     0.11073466
 c      0.07569068    -0.92893445     0.57007417
 c     -1.10704642     0.02439098     0.12955453
 c     -0.96869330     1.19345357     1.02404561
 c     -0.46651272     1.24734007    -0.34337754
 c      0.90078827     0.84161802    -0.35516081
 h     -0.32282812    -1.75537386     1.16104790
 h     -1.80503828     1.74162929     1.46413505
 h     -0.88049869     1.81722402    -1.13119418
 h      1.74955949     1.57229466    -0.48209557
 o      2.48214621    -1.07431051    -0.08939673
 h      3.01891502    -0.24715248    -0.44987471
 c     -2.06876143    -0.66451479    -0.92374007
 h     -3.00813101    -0.98125826    -0.57919038
 h     -2.20665987    -0.02237380    -1.61680830
 h     -1.50735317    -1.54130804    -1.52855982
 h     -0.11681179     1.26463322     1.69414888
          17

 c      1.20674919    -0.46438054     0.11821018
 c      0.07886887    -0.91917283     0.56321126
 c     -1.10418994     0.02674151     0.12693029
 c     -0.96446165     1.18251906     1.01976131
 c     -0.46903224     1.24538849    -0.34108718
 c      0.90915755     0.83724656    -0.34845243
 h     -0.36703426    -1.72436325     1.19138533
 h     -1.82412793     1.74269283     1.45529113
 h     -0.85517162     1.83366734    -1.14089829
 h      1.68985263     1.54279041    -0.51538812
 o      2.47140849    -1.06269156    -0.09498297
 h      3.02596659    -0.22381901    -0.44863908
 c     -2.05775376    -0.66447601    -0.91502998
 h     -3.03796059    -0.97392479    -0.59653347
 h     -2.20450692    -0.02566872    -1.66009269
 h     -1.52636284    -1.54301207    -1.51695551
 h     -0.12632845     1.27673805     1.71352420
          17

 c      1.21381677    -0.47889565     0.12307273
 c      0.07670750    -0.91039719     0.55742532
 c     -1.10053796     0.02600164     0.12392637
 c     -0.96239685     1.17288246     1.01861703
 c     -0.46940375     1.24290029    -0.34065342
 c      0.91813747     0.83325372    -0.34174309
 h     -0.39904929    -1.69304899     1.21897490
 h     -1.84050766     1.74386371     1.43790729
 h     -0.83356895     1.85780237    -1.15469614
 h      1.63951276     1.52037757    -0.55398836
 o      2.46024590    -1.04873031    -0.10053074
 h      3.02213292    -0.22834051    -0.43755638
 c     -2.04546616    -0.66700305    -0.90445658
 h     -3.07206861    -0.97120783    -0.60805026
 h     -2.21030885     0.00213087    -1.73427997
 h     -1.55250068    -1.53169406    -1.48885650
 h     -0.13917534     1.28198916     1.73703212
          17

 c      1.22496307    -0.49196079     0.12512713
 c      0.06894331    -0.90306576     0.55321725
 c     -1.09611281     0.02220412     0.12052711
 c     -0.96282531     1.16489135     1.02087038
 c     -0.46732239     1.24022000    -0.34243630
 c      0.92617287     0.82851499    -0.33485756
 h     -0.41659482    -1.66001525     1.24099311
 h     -1.85135151     1.74300878     1.41120799
 h     -0.81417193     1.88583940    -1.16770081
 h      1.61348595     1.51734660    -0.60095509
 o      2.44894355    -1.03294853    -0.10592160
 h      3.00826742    -0.25748044    -0.41801621
 c     -2.03365484    -0.67010259    -0.89405079
 h     -3.10067206    -0.96942444    -0.61582018
 h     -2.21805832     0.03763516    -1.81128605
 h     -1.58164504    -1.51232274    -1.44716747
 h     -0.15607547     1.27991768     1.76272994
          17

 c      1.23920160    -0.50300594     0.12445855
 c      0.05608070    -0.89726687     0.55071119
 c     -1.09095495     0.01560696     0.11677526
 c     -0.96584183     1.15865012     1.02638991
 c     -0.46264831     1.23765151    -0.34655864
 c      0.93271845     0.82273889    -0.32783203
 h     -0.41926719    -1.62616912     1.25660078
 h     -1.85620031     1.73948784     1.37589833
 h     -0.79551347     1.91355532    -1.17506446
 h      1.61568733     1.53637389    -0.65738043
 o      2.43758432    -1.01637347    -0.11088561
 h      2.99039743    -0.30071300    -0.39429577
 c     -2.02388187    -0.67214986    -0.88488657
 h     -3.11641734    -0.96563700    -0.62105360
 h     -2.22364960     0.06619930    -1.87247189
 h     -1.60780853    -1.49380024    -1.39804299
 h     -0.17726155     1.27043917     1.78896942
          17

 c      1.25488428    -0.51159230     0.12138820
 c      0.03930338    -0.89280929     0.54969299
 c     -1.08514738     0.00670283     0.11275796
 c     -0.97132352     1.15401451     1.03466930
 c     -0.45537462     1.23534962    -0.35281485
 c      0.93844979     0.81678863    -0.32120151
 h     -0.40860880    -1.59444674     1.26715557
 h     -1.85693675     1.73417463     1.33394351
 h     -0.77673053     1.93751617    -1.17350406
 h      1.63663723     1.56690605    -0.71869006
 o      2.42593840    -1.00063287    -0.11498223
 h      2.98187886    -0.33877077    -0.37400618
 c     -2.01734087    -0.67180988    -0.87712275
 h     -3.11558005    -0.95803030    -0.62398130
 h     -2.22484486     0.08093131    -1.90898171
 h     -1.62391213    -1.48848839    -1.35007795
 h     -0.20229227     1.25391416     1.81469649
          17

 c      1.26994062    -0.51730401     0.11637169
 c      0.02021988    -0.88935073     0.54971260
 c     -1.07883175    -0.00380300     0.10858738
 c     -0.97895610     1.15062118     1.04491510
 c     -0.44558853     1.23327671    -0.36069533
 c      0.94438493     0.81185953    -0.31575437
 h     -0.38780013    -1.56929253     1.27611307
 h     -1.85747826     1.72930120     1.28817011
 h     -0.75769850     1.95573162    -1.16188283
 h      1.66354309     1.59476570    -0.77707431
 o      2.41374962    -0.98749224    -0.11779903
 h      2.99905686    -0.35114833    -0.36499926
 c     -2.01465862    -0.66819217    -0.87070520
 h     -3.09816142    -0.94591172    -0.62401399
 h     -2.22046317     0.07895417    -1.91736467
 h     -1.62487127    -1.50663134    -1.31016316
 h     -0.23012000     1.23115385     1.83956740
          17

 c      1.28218775    -0.51967129     0.10989792
 c      0.00054310    -0.88655356     0.55024390
 c     -1.07221876    -0.01504881     0.10438258
 c     -0.98831435     1.14797263     1.05619539
 c     -0.43343342     1.23120891    -0.36946959
 c      0.95124505     0.80881010    -0.31215562
 h     -0.36076358    -1.55552546     1.28811332
 h     -1.86273206     1.72782326     1.24160942
 h     -0.73899006     1.96794748    -1.14124446
 h      1.68738218     1.60991995    -0.82566118
 o      2.40183818    -0.97757192    -0.11944775
 h      3.04337192    -0.33650174    -0.36740339
 c     -2.01559937    -0.66142686    -0.86597395
 h     -3.06794338    -0.92973087    -0.61982166
 h     -2.20995477     0.05955230    -1.89708753
 h     -1.61152442    -1.54757632    -1.27862665
 h     -0.25935926     1.20335070     1.86384986
          17

 c      1.28965723    -0.51820951     0.10241416
 c     -0.01819582    -0.88428047     0.55091413
 c     -1.06559565    -0.02610142     0.10024728
 c     -0.99902326     1.14558745     1.06760937
 c     -0.41908324     1.22877071    -0.37828334
 c      0.95938889     0.80808520    -0.31082556
 h     -0.33071830    -1.55627993     1.30673153
 h     -1.87649735     1.73207677     1.19674898
 h     -0.72177096     1.97570992    -1.11454939
 h      1.70346708     1.60738218    -0.85997196
 o      2.39224934    -0.97030274    -0.12052507
 h      3.09711861    -0.31257392    -0.37385830
 c     -2.01908510    -0.65264167    -0.86356289
 h     -3.03261805    -0.91120771    -0.60929995
 h     -2.19333870     0.02391354    -1.85019224
 h     -1.59026142    -1.59946997    -1.25058627
 h     -0.28867930     1.17194800     1.88812216
          17

 c      1.29094423    -0.51257780     0.09427017
 c     -0.03480155    -0.88275682     0.55171922
 c     -1.05932220    -0.03604918     0.09625135
 c     -1.01092532     1.14315552     1.07840974
 c     -0.40273902     1.22550525    -0.38626807
 c      0.96892643     0.80983605    -0.31197144
 h     -0.29915216    -1.57094426     1.33186497
 h     -1.89922851     1.74228741     1.15521076
 h     -0.70758904     1.98204045    -1.08600547
 h      1.71015852     1.58585252    -0.87776002
 o      2.38687666    -0.96510349    -0.12155403
 h      3.14157793    -0.29569489    -0.37763147
 c     -2.02358816    -0.64330411    -0.86376957
 h     -3.00293199    -0.89320305    -0.58964139
 h     -2.17145336    -0.02378005    -1.78304841
 h     -1.56879143    -1.64805183    -1.22129973
 h     -0.31720555     1.13849417     1.91283430
          17

 c      1.28550190    -0.50276379     0.08568895
 c     -0.04839656    -0.88253778     0.55303001
 c     -1.05379587    -0.04408099     0.09243207
 c     -1.02410207     1.14058440     1.08803922
 c     -0.38465939     1.22100448    -0.39267943
 c      0.97978793     0.81399538    -0.31562268
 h     -0.26623800    -1.59507484     1.35926592
 h     -1.92759174     1.75620526     1.11809118
 h     -0.69793892     1.99036706    -1.05979222
 h      1.70812516     1.54686737    -0.87881424
 o      2.38665856    -0.96169242    -0.12276799
 h      3.16586846    -0.29393754    -0.37531128
 c     -2.02763164    -0.63500577    -0.86589049
 h     -2.98892926    -0.87863678    -0.55814635
 h     -2.14656335    -0.07361320    -1.71075045
 h     -1.55321970    -1.68288412    -1.18863633
 h     -0.34479201     1.10453326     1.93788091
          17

 c      1.27373999    -0.48919571     0.07678549
 c     -0.05832984    -0.88426509     0.55535473
 c     -1.04938066    -0.04954643     0.08882182
 c     -1.03872511     1.13790910     1.09611513
 c     -0.36521830     1.21508921    -0.39704549
 c      0.99169601     0.82025858    -0.32160801
 h     -0.23203206    -1.62255029     1.38280782
 h     -1.95627464     1.77023505     1.08642339
 h     -0.69359330     2.00274900    -1.03844675
 h      1.70066382     1.49501060    -0.86536436
 o      2.39150983    -0.95989846    -0.12414986
 h      3.16624707    -0.30917220    -0.36597091
 c     -2.03031644    -0.62978362    -0.86768070
 h     -2.99386567    -0.86853830    -0.51426526
 h     -2.12281655    -0.10710823    -1.66188590
 h     -1.54744003    -1.69829651    -1.15270207
 h     -0.37203660     1.07155255     1.96239980
          17

 c      1.25686650    -0.47273638     0.06763000
 c     -0.06414277    -0.88839698     0.55906897
 c     -1.04631508    -0.05199637     0.08549724
 c     -1.05488758     1.13516533     1.10240691
 c     -0.34495021     1.20794270    -0.39924312
 c      1.00404669     0.82799805    -0.32946845
 h     -0.19712382    -1.64796326     1.39717114
 h     -1.98031778     1.78096951     1.06124891
 h     -0.69404081     2.01843937    -1.02192033
 h      1.69503930     1.43889922    -0.84312520
 o      2.40046769    -0.95960342    -0.12549873
 h      3.14517880    -0.33841275    -0.35058025
 c     -2.03166938    -0.62962769    -0.86625268
 h     -3.01201539    -0.86118273    -0.46127948
 h     -2.10431623    -0.10482568    -1.66738764
 h     -1.55334550    -1.69262295    -1.11490456
 h     -0.40001962     1.04096170     1.98491488
          17

 c      1.23655666    -0.45458388     0.05832347
 c     -0.06559626    -0.89504823     0.56426818
 c     -1.04463958    -0.05120318     0.08262738
 c     -1.07252798     1.13231320     1.10680970
 c     -0.32453858     1.20009158    -0.39944076
 c      1.01581735     0.83624972    -0.33840623
 h     -0.16255937    -1.66789544     1.39925021
 h     -1.99653553     1.78617285     1.04340018
 h     -0.69752278     2.03407982    -1.00811318
 h      1.70354347     1.39136273    -0.82183688
 o      2.41182351    -0.96090773    -0.12646090
 h      3.11285527    -0.37263153    -0.33233559
 c     -2.03256509    -0.63443646    -0.86127206
 h     -3.03343826    -0.85351238    -0.40520420
 h     -2.09146168    -0.06961575    -1.72453962
 h     -1.57090798    -1.66804168    -1.07736732
 h     -0.42988089     1.01405444     2.00375570
          17

 c      1.21460864    -0.43613405     0.04904506
 c     -0.06269943    -0.90394718     0.57072904
 c     -1.04420446    -0.04717059     0.08046339
 c     -1.09143331     1.12921397     1.10930796
 c     -0.30475412     1.19225441    -0.39796197
 c      1.02590916     0.84410869    -0.34757594
 h     -0.12952630    -1.68132103     1.38854993
 h     -2.00402252     1.78518879     1.03326320
 h     -0.70168061     2.04534477    -0.99432328
 h      1.73953081     1.36488412    -0.81173532
 o      2.42326335    -0.96434110    -0.12655159
 h      3.08883109    -0.39515688    -0.31699923
 c     -2.03411330    -0.64204358    -0.85484230
 h     -3.04941436    -0.84293732    -0.35224570
 h     -2.08285092    -0.02364226    -1.80071921
 h     -1.59786576    -1.63136348    -1.04286178
 h     -0.46240039     0.99192459     2.01755255
          17

 c      1.19269446    -0.41883937     0.04005677
 c     -0.05570341    -0.91446343     0.57792742
 c     -1.04474194    -0.04013417     0.07928686
 c     -1.11126839     1.12563071     1.10993866
 c     -0.28638926     1.18517424    -0.39516528
 c      1.03416507     0.85152773    -0.35678354
 h     -0.09909231    -1.68970989     1.36721332
 h     -2.00423074     1.77907625     1.03062537
 h     -0.70435312     2.04871820    -0.97848793
 h      1.80555555     1.36222575    -0.81520097
 o      2.43261083    -0.97051755    -0.12534932
 h      3.09304710    -0.38864108    -0.31013902
 c     -2.03725304    -0.64997075    -0.84861510
 h     -3.05452967    -0.82800436    -0.30728891
 h     -2.07800214     0.01466782    -1.86858887
 h     -1.62918671    -1.59522882    -1.01492275
 h     -0.49770915     0.97535217     2.02562262
          17

 c      1.17224092    -0.40405076     0.03166272
 c     -0.04506124    -0.92567090     0.58509491
 c     -1.04594012    -0.03053831     0.07935957
 c     -1.13160236     1.12124584     1.10876468
 c     -0.27019257     1.17949866    -0.39136804
 c      1.04178947     0.85939861    -0.36661915
 h     -0.07204106    -1.69701279     1.33984848
 h     -2.00081866     1.77056528     1.03463664
 h     -0.70416694     2.04257687    -0.95978491
 h      1.88833505     1.37501823    -0.82502152
 o      2.43930916    -0.97899164    -0.12288601
 h      3.12365403    -0.35414123    -0.31094208
 c     -2.04270732    -0.65594822    -0.84317334
 h     -3.04676725    -0.80830887    -0.27347410
 h     -2.07707657     0.03584798    -1.91410194
 h     -1.65760234    -1.57699365    -0.99735685
 h     -0.53516316     0.96470743     2.02819066
          17

 c      1.15441826    -0.39285228     0.02413855
 c     -0.03136551    -0.93646948     0.59134268
 c     -1.04749421    -0.01899224     0.08087914
 c     -1.15195700     1.11571130     1.10586148
 c     -0.25676363     1.17569940    -0.38680294
 c      1.05038341     0.86869756    -0.37775667
 h     -0.04877960    -1.70905387     1.31266817
 h     -1.99900397     1.76362556     1.04391041
 h     -0.70088878     2.02764295    -0.93879562
 h      1.96957650     1.39277148    -0.83242307
 o      2.44423431    -0.98830847    -0.11956026
 h      3.15977916    -0.31042777    -0.31337858
 c     -2.05074069    -0.65839038    -0.83862797
 h     -3.02723188    -0.78422515    -0.25208620
 h     -2.08037941     0.03612165    -1.93137218
 h     -1.67744538    -1.59005569    -0.99250067
 h     -0.57336308     0.95990562     2.02644769
          17

 c      1.14017273    -0.38592735     0.01766206
 c     -0.01528773    -0.94582788     0.59589687
 c     -1.04913346    -0.00621536     0.08394284
 c     -1.17192209     1.10876058     1.10131602
 c     -0.24643011     1.17401709    -0.38159476
 c      1.06107541     0.87991414    -0.39050089
 h     -0.02933478    -1.73144967     1.29125988
 h     -2.00393905     1.76225348     1.05678988
 h     -0.69560713     2.00707354    -0.91747341
 h      2.03543255     1.40849238    -0.83215746
 o      2.44825246    -0.99716613    -0.11573112
 h      3.18348073    -0.27515990    -0.31239498
 c     -2.06079417    -0.65721767    -0.83515575
 h     -3.00009253    -0.75669935    -0.24234508
 h     -2.08821785     0.01485514    -1.91867575
 h     -1.68949351    -1.63192433    -0.99930642
 h     -0.61033875     0.96044075     2.02239538
          17

 c      1.13026537    -0.38348922     0.01226660
 c      0.00246321    -0.95311863     0.59838313
 c     -1.05063215     0.00701168     0.08851970
 c     -1.19132135     1.10037209     1.09525085
 c     -0.23916510     1.17444845    -0.37576505
 c      1.07432594     0.89299376    -0.40477506
 h     -0.01344088    -1.76626942     1.27760136
 h     -2.01833498     1.76856604     1.07165916
 h     -0.69067430     1.98613046    -0.89890146
 h      2.07805970     1.41882432    -0.82246579
 o      2.45177018    -1.00480578    -0.11160348
 h      3.18603814    -0.25833255    -0.30555152
 c     -2.07162641    -0.65363929    -0.83309925
 h     -2.97251033    -0.72712435    -0.24115446
 h     -2.10083566    -0.02630778    -1.87723930
 h     -1.69959707    -1.68633306    -1.01382446
 h     -0.64393803     0.96551427     2.01838565
          17

 c      1.12530612    -0.38530095     0.00782974
 c      0.02116362    -0.95830835     0.59893360
 c     -1.05181049     0.01988079     0.09443375
 c     -1.21029261     1.09087901     1.08789198
 c     -0.23459967     1.17681965    -0.36928822
 c      1.08999209     0.90745648    -0.42022015
 h     -0.00063263    -1.81011535     1.26894290
 h     -2.04096893     1.78142079     1.08704230
 h     -0.68912779     1.97099251    -0.88656949
 h      2.09446901     1.42295389    -0.80391675
 o      2.45484356    -1.01091341    -0.10726472
 h      3.16563800    -0.26358073    -0.29233197
 c     -2.08184027    -0.64917052    -0.83265663
 h     -2.95365091    -0.69712595    -0.24339296
 h     -2.11832833    -0.08288432    -1.81252001
 h     -1.71348116    -1.73593993    -1.03141482
 h     -0.67239996     0.97424196     2.01633491
          17

 c      1.12576823    -0.39078122     0.00410109
 c      0.04009490    -0.96181404     0.59800290
 c     -1.05253003     0.03158006     0.10136091
 c     -1.22917016     1.08091796     1.07965414
 c     -0.23215440     1.18096530    -0.36220876
 c      1.10738818     0.92252366    -0.43626699
 h      0.00970669    -1.85579400     1.25989038
 h     -2.06756071     1.79688185     1.10147068
 h     -0.69338778     1.96645437    -0.88298180
 h      2.08599824     1.42211394    -0.77878540
 o      2.45724576    -1.01555533    -0.10270919
 h      3.12593062    -0.28898814    -0.27370940
 c     -2.09032701    -0.64529027    -0.83326269
 h     -2.95163325    -0.66815081    -0.24370207
 h     -2.14068189    -0.14543009    -1.73840001
 h     -1.73440394    -1.76910719    -1.04816256
 h     -0.69491415     0.98584228     2.01687681
          17

 c      1.13197093    -0.39915544     0.00075925
 c      0.05858008    -0.96418827     0.59608875
 c     -1.05268772     0.04132168     0.10883985
 c     -1.24826783     1.07126017     1.07116745
 c     -0.23123228     1.18691867    -0.35476111
 c      1.12527833     0.93719702    -0.45217129
 h      0.01827291    -1.89571462     1.24539529
 h     -2.09313485     1.81006220     1.11340930
 h     -0.70379364     1.97355827    -0.88818275
 h      2.05914283     1.41990553    -0.75101865
 o      2.45838800    -1.01927074    -0.09782448
 h      3.07710764    -0.32544147    -0.25236146
 c     -2.09656126    -0.64366864    -0.83284272
 h     -2.96918317    -0.64115873    -0.23951767
 h     -2.16835999    -0.19707438    -1.68273633
 h     -1.76335259    -1.78006904    -1.06118461
 h     -0.71184957     0.99968924     2.01897813
          17

 c      1.14403118    -0.40960043    -0.00251961
 c      0.07604039    -0.96587746     0.59355475
 c     -1.05220452     0.04838471     0.11631378
 c     -1.26773660     1.06264628     1.06319974
 c     -0.23134616     1.19493517    -0.34738112
 c      1.14184396     0.95028669    -0.46704523
 h      0.02571773    -1.92424799     1.22239131
 h     -2.11395078     1.81684097     1.12137420
 h     -0.71824653     1.98922034    -0.89948251
 h      2.02698486     1.42307108    -0.72628465
 o      2.45722260    -1.02321500    -0.09237610
 h      3.03750607    -0.35430050    -0.23293287
 c     -2.10062180    -0.64582034    -0.82837940
 h     -3.00204059    -0.61676435    -0.23246892
 h     -2.20312583    -0.21878745    -1.67948126
 h     -1.79965513    -1.76769375    -1.06850307
 h     -0.72449173     1.01522875     2.02036523
          17

 c      1.16179755    -0.42133767    -0.00600058
 c      0.09205277    -0.96710260     0.59056426
 c     -1.05100069     0.05217739     0.12322150
 c     -1.28753277     1.05566906     1.05650432
 c     -0.23213862     1.20531925    -0.34058238
 c      1.15491413     0.96051344    -0.47997800
 h      0.03252314    -1.93861794     1.19011307
 h     -2.12834413     1.81477317     1.12412557
 h     -0.73331193     2.00821732    -0.91272347
 h      2.00755849     1.44099208    -0.71093972
 o      2.45269638    -1.02871914    -0.08612967
 h      3.02680462    -0.35459588    -0.22012168
 c     -2.10317858    -0.65149325    -0.81921358
 h     -3.04194294    -0.59555327    -0.22649747
 h     -2.24526998    -0.20852584    -1.73174115
 h     -1.84125018    -1.73524251    -1.06901926
 h     -0.73448203     1.03188782     2.01850349
          17

 c      1.18478295    -0.43366388    -0.00984570
 c      0.10638664    -0.96780877     0.58706465
 c     -1.04899050     0.05230249     0.12909418
 c     -1.30743380     1.05068011     1.05165687
 c     -0.23336351     1.21822347    -0.33480156
 c      1.16292228     0.96696763    -0.49033629
 h      0.03890169    -1.93914696     1.14993056
 h     -2.13690060     1.80343462     1.12081810
 h     -0.74568523     2.02561237    -0.92393478
 h      2.01344579     1.48055317    -0.70882634
 o      2.44503357    -1.03585114    -0.07915186
 h      3.04626221    -0.32629747    -0.21392837
 c     -2.10547686    -0.65852124    -0.80764981
 h     -3.08043044    -0.57812196    -0.22534497
 h     -2.29009366    -0.18201253    -1.80684510
 h     -1.88472899    -1.69123158    -1.06302735
 h     -0.74326833     1.04906854     2.01156713
          17

 c      1.21211420    -0.44593959    -0.01409430
 c      0.11901363    -0.96764785     0.58279319
 c     -1.04611156     0.04860879     0.13361056
 c     -1.32705170     1.04771026     1.04893527
 c     -0.23486398     1.23354465    -0.33030260
 c      1.16596286     0.96972034    -0.49801228
 h      0.04471902    -1.92939797     1.10510827
 h     -2.14241057     1.78453231     1.11107623
 h     -0.75308591     2.03816231    -0.93037915
 h      2.03985733     1.53884726    -0.71859814
 o      2.43578037    -1.04336586    -0.07178236
 h      3.07841962    -0.29140221    -0.21010930
 c     -2.10881002    -0.66435441    -0.79577448
 h     -3.11091931    -0.56489205    -0.23133534
 h     -2.33163626    -0.15369793    -1.87443272
 h     -1.92559920    -1.65034238    -1.05303885
 h     -0.75174311     1.06622734     1.99904450
          17

 c      1.24251447    -0.45754833    -0.01867544
 c      0.13008789    -0.96600989     0.57732084
 c     -1.04235055     0.04122142     0.13662104
 c     -1.34584842     1.04643900     1.04827476
 c     -0.23652709     1.25090798    -0.32714935
 c      1.16533418     0.96966809    -0.50325728
 h      0.04946502    -1.91601427     1.06037019
 h     -2.14961734     1.76173982     1.09497827
 h     -0.75456743     2.04475881    -0.93095154
 h      2.07008381     1.60467028    -0.73570400
 o      2.42658504    -1.05018893    -0.06433086
 h      3.10668075    -0.27041903    -0.20497253
 c     -2.11408828    -0.66675613    -0.78447068
 h     -3.12952252    -0.55592981    -0.24501980
 h     -2.36573273    -0.13133917    -1.91865951
 h     -1.95944022    -1.63080141    -1.04350027
 h     -0.76009185     1.08299672     1.98195500
          17

 c      1.27431791    -0.46784701    -0.02344044
 c      0.13989342    -0.96217606     0.57016841
 c     -1.03775410     0.03053502     0.13814747
 c     -1.36320958     1.04626774     1.04930561
 c     -0.23821841     1.26969375    -0.32521650
 c      1.16236204     0.96785184    -0.50638278
 h      0.05236857    -1.90723133     1.02079630
 h     -2.16425865     1.73979502     1.07291495
 h     -0.75057962     2.04646974    -0.92626845
 h      2.08897515     1.66624208    -0.75578204
 o      2.41878164    -1.05594807    -0.05698624
 h      3.12224124    -0.27397210    -0.19679337
 c     -2.12164535    -0.66452043    -0.77410472
 h     -3.13534715    -0.55083622    -0.26515098
 h     -2.38994878    -0.11841468    -1.93310292
 h     -1.98405885    -1.64372038    -1.03777240
 h     -0.76782031     1.09930386     1.96271375
          17

 c      1.30553736    -0.47612632    -0.02820864
 c      0.14875917    -0.95565369     0.56099839
 c     -1.03243015     0.01717057     0.13834719
 c     -1.37862114     1.04653216     1.05145773
 c     -0.23974017     1.28908378    -0.32421246
 c      1.15794035     0.96510258    -0.50764735
 h      0.05277031    -1.90928883     0.98992251
 h     -2.19085830     1.72246468     1.04539357
 h     -0.74291629     2.04637850    -0.91860099
 h      2.08785340     1.71515186    -0.77583457
 o      2.41348600    -1.06084424    -0.04984311
 h      3.12264284    -0.30490167    -0.18529277
 c     -2.13120367    -0.65816180    -0.76520320
 h     -3.13071209    -0.54874091    -0.28872158
 h     -2.40288158    -0.11621763    -1.91600785
 h     -2.00047166    -1.68295486    -1.03482806
 h     -0.77398990     1.11542930     1.94465328
          17

 c      1.33401031    -0.48162172    -0.03280940
 c      0.15697639    -0.94652934     0.54977418
 c     -1.02655453     0.00189603     0.13745983
 c     -1.39188364     1.04675550     1.05408571
 c     -0.24082901     1.30814504    -0.32372724
 c      1.15258965     0.96202281    -0.50726398
 h      0.05062304    -1.92251502     0.96814285
 h     -2.22998753     1.71026682     1.01305552
 h     -0.73437814     2.04903001    -0.91146781
 h      2.06337643     1.74643751    -0.79405899
 o      2.41160233    -1.06552046    -0.04291522
 h      3.11078326    -0.36005827    -0.17125220
 c     -2.14203049    -0.64932810    -0.75846873
 h     -3.12122117    -0.54844926    -0.31110031
 h     -2.40377374    -0.12470871    -1.86845592
 h     -2.01129259    -1.73102328    -1.03066103
 h     -0.77768453     1.13196751     1.93116113
          17

 c      1.35767707    -0.48359931    -0.03711611
 c      0.16475296    -0.93549955     0.53674617
 c     -1.02037260    -0.01445482     0.13575371
 c     -1.40315567     1.04674879     1.05657803
 c     -0.24123248     1.32597671    -0.32333156
 c      1.14658215     0.95903514    -0.50541944
 h      0.04669273    -1.94104952     0.95303078
 h     -2.27734613     1.70007572     0.97701098
 h     -0.72785013     2.05902785    -0.90853929
 h      2.01580183     1.75785207    -0.80953961
 o      2.41357650    -1.07103389    -0.03611773
 h      3.09625515    -0.42969107    -0.15661754
 c     -2.15313632    -0.63972875    -0.75438386
 h     -3.11493666    -0.54874054    -0.32659278
 h     -2.39258532    -0.14237836    -1.79485633
 h     -2.01899197    -1.77150273    -1.02177190
 h     -0.77868386     1.14964320     1.92458012
          17

 c      1.37498814    -0.48151433    -0.04106042
 c      0.17221859    -0.92355286     0.52230152
 c     -1.01419345    -0.03105165     0.13349734
 c     -1.41275688     1.04649559     1.05843954
 c     -0.24083555     1.34191754    -0.32272867
 c      1.13997478     0.95638585    -0.50227176
 h      0.04226722    -1.95650681     0.94116522
 h     -2.32575430     1.68713134     0.93904726
 h     -0.72485835     2.07890166    -0.91189842
 h      1.94832359     1.74967881    -0.82222198
 o      2.41901166    -1.07879050    -0.02924970
 h      3.09722846    -0.49666427    -0.14470839
 c     -2.16350429    -0.63077858    -0.75272014
 h     -3.11945817    -0.54874169    -0.32993730
 h     -2.37065798    -0.16492542    -1.70583524
 h     -2.02537892    -1.79401481    -1.00652554
 h     -0.77799915     1.16904024     1.92533013
          17

 c      1.38530380    -0.47516260    -0.04463028
 c      0.17943689    -0.91163375     0.50683457
 c     -1.00836651    -0.04711670     0.13094915
 c     -1.42092874     1.04599152     1.05933504
 c     -0.23975834     1.35569521    -0.32186376
 c      1.13254505     0.95407190    -0.49791244
 h      0.03871818    -1.96175817     0.92968803
 h     -2.36809216     1.66739197     0.90137798
 h     -0.72457241     2.10757095    -0.92076698
 h      1.86754014     1.72548200    -0.83331199
 o      2.42684734    -1.08996913    -0.02208058
 h      3.13352309    -0.54388940    -0.13894531
 c     -2.17237298    -0.62383849    -0.75192461
 h     -3.13743194    -0.54814558    -0.31859394
 h     -2.34191107    -0.18252905    -1.62348087
 h     -2.03163530    -1.79373891    -0.98493251
 h     -0.77787481     1.19036577     1.93180680
          17

 c      1.38904096    -0.46474594    -0.04785255
 c      0.18640183    -0.90047333     0.49069444
 c     -1.00324284    -0.06195692     0.12835987
 c     -1.42773313     1.04516625     1.05907392
 c     -0.23833540     1.36739155    -0.32088600
 c      1.12369328     0.95171132    -0.49229041
 h      0.03721308    -1.95270557     0.91692755
 h     -2.39916369     1.63867244     0.86616997
 h     -0.72425364     2.14084148    -0.93191661
 h      1.78444253     1.69361658    -0.84616867
 o      2.43665582    -1.10440343    -0.01458734
 h      3.20480146    -0.57141351    -0.13933699
 c     -2.17943484    -0.62041409    -0.74900407
 h     -3.16449982    -0.54696863    -0.29418216
 h     -2.31270522    -0.17883846    -1.58187043
 h     -2.03836720    -1.77021799    -0.95818087
 h     -0.78117635     1.21337639     1.94111888
          17

 c      1.38746391    -0.45085807    -0.05075796
 c      0.19304481    -0.89053831     0.47416713
 c     -0.99913428    -0.07498187     0.12598988
 c     -1.43307122     1.04387134     1.05755611
 c     -0.23699988     1.37727180    -0.32000043
 c      1.11250265     0.94852738    -0.48515916
 h      0.03856587    -1.92868764     0.90249593
 h     -2.41635282     1.60075842     0.83514425
 h     -0.72070258     2.17343082    -0.94133686
 h      1.71380328     1.66751189    -0.86702510
 o      2.44893444    -1.12076771    -0.00698098
 h      3.28828151    -0.59378738    -0.14236236
 c     -2.18505477    -0.62117338    -0.74177186
 h     -3.19222411    -0.54508984    -0.26149987
 h     -2.28667523    -0.14309571    -1.60178648
 h     -2.04554115    -1.72740936    -0.92836035
 h     -0.79052980     1.23748783     1.95015064
          17

 c      1.38227771    -0.43440777    -0.05334447
 c      0.19925895    -0.88201551     0.45745466
 c     -0.99629312    -0.08570945     0.12410870
 c     -1.43672798     1.04188942     1.05472310
 c     -0.23617861     1.38562736    -0.31933298
 c      1.09826839     0.94386629    -0.47627460
 h      0.04312676    -1.89253916     0.88731577
 h     -2.41975714     1.55514819     0.80930343
 h     -0.71150526     2.20082811    -0.94574785
 h      1.66817846     1.65975096    -0.90277820
 o      2.46396483    -1.13773695     0.00050927
 h      3.36101912    -0.62280168    -0.14456551
 c     -2.19015241    -0.62447485    -0.73141270
 h     -3.21253631    -0.54213279    -0.22611816
 h     -2.26190773    -0.08643088    -1.66253480
 h     -2.05232642    -1.67514179    -0.89847464
 h     -0.80765380     1.26196554     1.95642123
          17

 c      1.37524966    -0.41649607    -0.05556077
 c      0.20492197    -0.87480374     0.44065069
 c     -0.99492194    -0.09377524     0.12295235
 c     -1.43839607     1.03894635     1.05053435
 c     -0.23624087     1.39269663    -0.31887222
 c      1.08127645     0.93816856    -0.46595086
 h      0.05068948    -1.85056986     0.87369437
 h     -2.41224232     1.50474940     0.78872868
 h     -0.69561196     2.22024658    -0.94333121
 h      1.64883220     1.67079410    -0.95438951
 o      2.48144074    -1.15437704     0.00773081
 h      3.40964532    -0.66306611    -0.14400235
 c     -2.19547322    -0.62737644    -0.72022727
 h     -3.22007136    -0.53765292    -0.19267347
 h     -2.23700974    -0.02863889    -1.72992137
 h     -2.05699079    -1.63015214    -0.87253369
 h     -0.83302479     1.28609740     1.95858043
          17

 c      1.36797913    -0.39828147    -0.05731890
 c      0.20990807    -0.86855895     0.42374147
 c     -0.99516539    -0.09894542     0.12268857
 c     -1.43769378     1.03473622     1.04496418
 c     -0.23747467     1.39863220    -0.31847148
 c      1.06273489     0.93299958    -0.45525360
 h      0.06051757    -1.81183003     0.86516904
 h     -2.39932096     1.45349152     0.77247989
 h     -0.67346805     2.23096954    -0.93391660
 h      1.64643214     1.68851561    -1.01425629
 o      2.50067840    -1.17010237     0.01460716
 h      3.42927153    -0.71426469    -0.14003946
 c     -2.20133753    -0.62724216    -0.70954350
 h     -3.21266218    -0.53127778    -0.16426222
 h     -2.21289397     0.01686183    -1.78222682
 h     -2.05737887    -1.61180600    -0.85474662
 h     -0.86581445     1.30932859     1.95662290
          17

 c      1.36179619    -0.38085606    -0.05852324
 c      0.21407981    -0.86289575     0.40668295
 c     -0.99707896    -0.10113324     0.12341344
 c     -1.43423745     1.02898020     1.03799710
 c     -0.24006680     1.40347951    -0.31787063
 c      1.04398913     0.93004298    -0.44547563
 h      0.07169593    -1.78543289     0.86548111
 h     -2.38821232     1.40560843     0.75879134
 h     -0.64694242     2.23449856    -0.91896968
 h      1.65008663     1.69951078    -1.07191915
 o      2.52074174    -1.18463802     0.02113885
 h      3.42226365    -0.77263918    -0.13319593
 c     -2.20763162    -0.62290845    -0.69998764
 h     -3.19128066    -0.52268807    -0.14228452
 h     -2.19127373     0.04361251    -1.80949075
 h     -2.05269413    -1.62876325    -0.84725877
 h     -0.90403102     1.33136027     1.95186792
          17

 c      1.35772690    -0.36514272    -0.05909860
 c      0.21725941    -0.85774592     0.38957215
 c     -1.00060235    -0.10041770     0.12515431
 c     -1.42782398     1.02153379     1.02960571
 c     -0.24410291     1.40716616    -0.31671949
 c      1.02610702     0.93046590    -0.43767309
 h      0.08378388    -1.77603465     0.87643901
 h     -2.38537693     1.36447086     0.74580935
 h     -0.61908421     2.23450750    -0.90143819
 h      1.65218459     1.69562379    -1.11911737
 o      2.54033889    -1.19804326     0.02743045
 h      3.39976012    -0.83085347    -0.12548855
 c     -2.21376909    -0.61516445    -0.69209456
 h     -3.15998900    -0.51154784    -0.12629931
 h     -2.17385105     0.04924404    -1.80797164
 h     -2.04496347    -1.67038349    -0.84873986
 h     -0.94489296     1.35216250     1.94662669
          17

 c      1.35647721    -0.35182382    -0.05900500
 c      0.21923326    -0.85357215     0.37278313
 c     -1.00554924    -0.09705966     0.12786413
 c     -1.41865915     1.01250364     1.01974162
 c     -0.24960354     1.40953973    -0.31462827
 c      1.00988257     0.93483253    -0.43255124
 h      0.09713463    -1.78105698     0.89616176
 h     -2.39323297     1.33151390     0.73266714
 h     -0.59355515     2.23617713    -0.88517837
 h      1.64847140     1.67391872    -1.15083724
 o      2.55766532    -1.21071417     0.03372443
 h      3.38369575    -0.87781263    -0.12097325
 c     -2.21884324    -0.60573762    -0.68643846
 h     -3.12566798    -0.49750857    -0.11395772
 h     -2.16211374     0.03371759    -1.77724432
 h     -2.03772176    -1.71695161    -0.85586743
 h     -0.98546335     1.37180521     1.94340472
          17

 c      1.35840533    -0.34130842    -0.05823514
 c      0.21983355    -0.85115911     0.35689727
 c     -1.01160980    -0.09150987     0.13141059
 c     -1.40741455     1.00229715     1.00841045
 c     -0.25659371     1.41050282    -0.31127751
 c      0.99591674     0.94316124    -0.43048489
 h      0.11240088    -1.79287802     0.91970731
 h     -2.40877240     1.30620436     0.71998030
 h     -0.57363918     2.24437610    -0.87364571
 h      1.63715697     1.63522137    -1.16490119
 o      2.57092238    -1.22310354     0.04031871
 h      3.39820650    -0.90291915    -0.12447719
 c     -2.22191752    -0.59620034    -0.68344611
 h     -3.09668453    -0.48030945    -0.10155199
 h     -2.15723230    -0.00099872    -1.71992306
 h     -2.03396318    -1.75225228    -0.86531056
 h     -1.02336474     1.39007007     1.94372031
          17

 c      1.36349811    -0.33374138    -0.05680379
 c      0.21903450    -0.85120667     0.34249501
 c     -1.01836233    -0.08440195     0.13555788
 c     -1.39502388     0.99158925     0.99582305
 c     -0.26516782     1.41020442    -0.30655922
 c      0.98462621     0.95496431    -0.43151895
 h      0.12982663    -1.80339067     0.94139026
 h     -2.42552508     1.28703854     0.70924856
 h     -0.56121563     2.26108922    -0.86822141
 h      1.61863511     1.58341305    -1.16188826
 o      2.57988063    -1.23510367     0.04725945
 h      3.44462896    -0.90571517    -0.13676739
 c     -2.22236319    -0.58776957    -0.68299679
 h     -3.07981187    -0.46002941    -0.08582933
 h     -2.15981236    -0.04979059    -1.64389017
 h     -2.03542791    -1.76691850    -0.87447974
 h     -1.05716885     1.40602950     1.94716048
          17

 c      1.37139302    -0.32906687    -0.05473056
 c      0.21700251    -0.85407793     0.32999362
 c     -1.02530518    -0.07653777     0.13994797
 c     -1.38241763     0.98124942     0.98248653
 c     -0.27546131     1.40912665    -0.30063938
 c      0.97614059     0.96927715    -0.43530553
 h      0.14897627    -1.80694009     0.95666068
 h     -2.43680094     1.27257729     0.70186757
 h     -0.55648888     2.28405666    -0.86748733
 h      1.59608453     1.52559886    -1.14596482
 o      2.58596699    -1.24604601     0.05425877
 h      3.49968948    -0.89555855    -0.15329508
 c     -2.22016611    -0.58161578    -0.68377572
 h     -3.07681241    -0.43744871    -0.06644686
 h     -2.16943929    -0.10165857    -1.56746931
 h     -2.04271278    -1.75724093    -0.88155349
 h     -1.08618725     1.41799261     1.95145775
          17

 c      1.38146428    -0.32712128    -0.05203177
 c      0.21408245    -0.85975016     0.31959024
 c     -1.03190353    -0.06885361     0.14408812
 c     -1.37037122     0.97225206     0.96915702
 c     -0.28753094     1.40795072    -0.29387898
 c      0.97012920     0.98471851    -0.44099417
 h      0.16885457    -1.80112842     0.96290030
 h     -2.43784879     1.26193941     0.69854295
 h     -0.55866085     2.30799998    -0.86819968
 h      1.57667461     1.47244536    -1.12629420
 o      2.59064867    -1.25527999     0.06098416
 h      3.54045166    -0.88196072    -0.16883182
 c     -2.21593091    -0.57911767    -0.68286748
 h     -3.08404186    -0.41414366    -0.04664608
 h     -2.18459993    -0.13782701    -1.52353817
 h     -2.05548739    -1.72403304    -0.88537778
 h     -1.10994808     1.42394943     1.95359252
          17

 c      1.39293864    -0.32771009    -0.04872371
 c      0.21074514    -0.86785423     0.31125928
 c     -1.03764318    -0.06235736     0.14738002
 c     -1.35945010     0.96556545     0.95669850
 c     -0.30123521     1.40732661    -0.28669307
 c      0.96576264     0.99971539    -0.44728214
 h      0.18814334    -1.78675608     0.95965906
 h     -2.42666012     1.25488287     0.69916516
 h     -0.56680296     2.32717695    -0.86698156
 h      1.57130045     1.43662207    -1.11654431
 o      2.59476109    -1.26239059     0.06721467
 h      3.55444564    -0.87082695    -0.17995618
 c     -2.21046382    -0.58103704    -0.67740511
 h     -3.09551775    -0.39207814    -0.03119460
 h     -2.20439990    -0.14173092    -1.54182980
 h     -2.07256386    -1.67296418    -0.88550608
 h     -1.12780124     1.42223349     1.95114755
          17

 c      1.40500429    -0.33064616    -0.04483403
 c      0.20751671    -0.87772795     0.30476163
 c     -1.04207018    -0.05802322     0.14921757
 c     -1.34997521     0.96201356     0.94591717
 c     -0.31621309     1.40771320    -0.27944652
 c      0.96222060     1.01305241    -0.45302719
 h      0.20544240    -1.76766061     0.94876074
 h     -2.40413850     1.25175879     0.70288601
 h     -0.58031659     2.33732002    -0.86150038
 h      1.58855636     1.42700910    -1.12773456
 o      2.59860229    -1.26716148     0.07284300
 h      3.53792662    -0.86494792    -0.18507434
 c     -2.20446020    -0.58578118    -0.66797357
 h     -3.10604852    -0.37306441    -0.02387988
 h     -2.22935832    -0.11862313    -1.61063379
 h     -2.09185333    -1.61623816    -0.88269793
 h     -1.13880555     1.41204912     1.94328097
          17

 c      1.41689239    -0.33574868    -0.04041730
 c      0.20490349    -0.88848208     0.29966849
 c     -1.04482963    -0.05665151     0.14910900
 c     -1.34198617     0.96212032     0.93740683
 c     -0.33195104     1.40931204    -0.27240398
 c      0.95952062     1.02438724    -0.45811421
 h      0.21951093    -1.75036547     0.93421795
 h     -2.37406733     1.25348061     0.70825001
 h     -0.59900974     2.33647013    -0.85092990
 h      1.62556842     1.44280565    -1.15809494
 o      2.60204590    -1.26954588     0.07786769
 h      3.49402831    -0.86446311    -0.18428819
 c     -2.19864984    -0.59015180    -0.65727242
 h     -3.11232347    -0.35841139    -0.02662107
 h     -2.25837599    -0.08637419    -1.69296732
 h     -2.11062049    -1.57312625    -0.87977054
 h     -1.14178883     1.39372286     1.93121307
          17

 c      1.42792615    -0.34282463    -0.03556273
 c      0.20333282    -0.89913886     0.29544645
 c     -1.04569973    -0.05872366     0.14678189
 c     -1.33522980     0.96598076     0.93143024
 c     -0.34784527     1.41205219    -0.26571077
 c      0.95842985     1.03403443    -0.46328808
 h      0.22946946    -1.74274628     0.92134484
 h     -2.34273431     1.26147375     0.71341469
 h     -0.62303924     2.32517099    -0.83604779
 h      1.66953668     1.47605974    -1.19523842
 o      2.60449178    -1.26971389     0.08242796
 h      3.43361218    -0.86614973    -0.17995354
 c     -2.19368674    -0.59139826    -0.64720348
 h     -3.11299673    -0.34869817    -0.03952676
 h     -2.28877405    -0.05786529    -1.76202937
 h     -2.12661493    -1.56328345    -0.88087755
 h     -1.13546795     1.36867876     1.91827435
          17

 c      1.43754288    -0.35165431    -0.03038854
 c      0.20312472    -0.90890637     0.29165280
 c     -1.04460164    -0.06429964     0.14224496
 c     -1.32923762     0.97323696     0.92788235
 c     -0.36322598     1.41560436    -0.25939158
 c      0.95966101     1.04242251    -0.46929387
 h      0.23483081    -1.75098969     0.91448788
 h     -2.31756518     1.27739006     0.71659620
 h     -0.65286010     2.30636211    -0.81917463
 h      1.70738139     1.51809570    -1.22657321
 o      2.60476755    -1.26814789     0.08686637
 h      3.37700138    -0.86200577    -0.17768557
 c     -2.18990626    -0.58868255    -0.63888352
 h     -3.10876897    -0.34364289    -0.06096782
 h     -2.31786896    -0.03930409    -1.80503241
 h     -2.13939524    -1.59127012    -0.88763636
 h     -1.11864236     1.33908528     1.90932165
          17

 c      1.44529619    -0.36198076    -0.02503054
 c      0.20448860    -0.91748814     0.28816228
 c     -1.04159130    -0.07301063     0.13577477
 c     -1.32353835     0.98321456     0.92638481
 c     -0.37738390     1.41944070    -0.25337597
 c      0.96347569     1.04986096    -0.47648839
 h      0.23532918    -1.77606904     0.91433751
 h     -2.30429184     1.30236507     0.71679898
 h     -0.68913704     2.28481951    -0.80383892
 h      1.73058279     1.56231071    -1.24412392
 o      2.60152810    -1.26552888     0.09164865
 h      3.34791461    -0.84127071    -0.18507641
 c     -2.18732970    -0.58323528    -0.63333863
 h     -3.10237789    -0.34217337    -0.08772384
 h     -2.34343984    -0.03318017    -1.81705847
 h     -2.14982703    -1.64181399    -0.89693591
 h     -1.09055616     1.30711357     1.90912720
          17

 c      1.45085669    -0.37349617    -0.01963660
 c      0.20751483    -0.92514795     0.28520796
 c     -1.03684415    -0.08415454     0.12783194
 c     -1.31789569     0.99516529     0.92650776
 c     -0.38963132     1.42297643    -0.24757508
 c      0.96971751     1.05653333    -0.48487726
 h      0.23083068    -1.81302908     0.91743728
 h     -2.30389096     1.33604605     0.71450975
 h     -0.73240921     2.26567501    -0.79386536
 h      1.73509861     1.60420597    -1.24425285
 o      2.59459536    -1.26205790     0.09690768
 h      3.35238692    -0.80146723    -0.20440086
 c     -2.18581189    -0.57696268    -0.63151411
 h     -3.09806577    -0.34277584    -0.11547258
 h     -2.36365498    -0.04017300    -1.79715949
 h     -2.15868545    -1.69406428    -0.90404660
 h     -1.05147788     1.27407803     1.91990329
          17

 c      1.45402722    -0.38583528    -0.01436897
 c      0.21215041    -0.93246067     0.28319025
 c     -1.03063213    -0.09684079     0.11895552
 c     -1.31234637     1.00843997     0.92799966
 c     -0.39940159     1.42578238    -0.24200911
 c      0.97793244     1.06252112    -0.49421872
 h      0.22149352    -1.85388921     0.91846317
 h     -2.31202495     1.37620537     0.71173491
 h     -0.78232593     2.25206416    -0.79185741
 h      1.72031633     1.64098259    -1.22651432
 o      2.58532556    -1.25712651     0.10221586
 h      3.37275426    -0.75374525    -0.22892008
 c     -2.18517070    -0.57138465    -0.63400859
 h     -3.10012503    -0.34406020    -0.13974422
 h     -2.37700758    -0.05976214    -1.74725622
 h     -2.16629725    -1.73285578    -0.90563617
 h     -1.00324608     1.24018162     1.93952255
          17

 c      1.45475470    -0.39858495    -0.00940608
 c      0.21818511    -0.94000946     0.28246125
 c     -1.02329553    -0.11012746     0.10967897
 c     -1.30701559     1.02248665     0.93085126
 c     -0.40635072     1.42774299    -0.23690828
 c      0.98743168     1.06779046    -0.50406558
 h      0.20792462    -1.89111458     0.91279925
 h     -2.32160568     1.41937615     0.71125496
 h     -0.83676304     2.24338095    -0.79792252
 h      1.68864110     1.67159284    -1.19320351
 o      2.57526097    -1.25001582     0.10703998
 h      3.38867371    -0.71166988    -0.25005759
 c     -2.18531212    -0.56748548    -0.64081208
 h     -3.11071723    -0.34536378    -0.15713965
 h     -2.38254142    -0.08976261    -1.67326427
 h     -2.17275377    -1.75016022    -0.90028007
 h     -0.94925250     1.20517671     1.96218114
          17

 c      1.45312044    -0.41129488    -0.00494031
 c      0.22525569    -0.94821591     0.28322141
 c     -1.01521501    -0.12312129     0.10047174
 c     -1.30192742     1.03677061     0.93517881
 c     -0.41039089     1.42900978    -0.23268655
 c      0.99728978     1.07212482    -0.51374494
 h      0.19115270    -1.91948738     0.89776755
 h     -2.32597629     1.46192663     0.71571569
 h     -0.89168493     2.23583047    -0.80978963
 h      1.64577380     1.69744850    -1.14960500
 o      2.56541594    -1.24035536     0.11104870
 h      3.38830149    -0.68377778    -0.26229804
 c     -2.18625787    -0.56597551    -0.65094517
 h     -3.12837846    -0.34701104    -0.16616972
 h     -2.38072730    -0.12457490    -1.58877630
 h     -2.17808183    -1.74334388    -0.88802716
 h     -0.89371947     1.16923269     1.98098927
          17

 c      1.44931135    -0.42349234    -0.00116894
 c      0.23286870    -0.95728277     0.28550164
 c     -1.00678598    -0.13504210     0.09170608
 c     -1.29693977     1.05073446     0.94106818
 c     -0.41162814     1.42980232    -0.22980366
 c      1.00634227     1.07503546    -0.52234372
 h      0.17246384    -1.93664284     0.87280806
 h     -2.32072936     1.50086788     0.72707579
 h     -0.94207036     2.22474264    -0.82417087
 h      1.60093571     1.72347427    -1.10420768
 o      2.55632731    -1.22811913     0.11411932
 h      3.36752323    -0.67349774    -0.26335076
 c     -2.18795182    -0.56765070    -0.66201195
 h     -3.14859785    -0.34995655    -0.16725900
 h     -2.37515934    -0.15229228    -1.52059600
 h     -2.18230517    -1.71407679    -0.87004568
 h     -0.84074154     1.13327329     1.99037376
          17

 c      1.44358433    -0.43470647     0.00172259
 c      0.24044198    -0.96717556     0.28917070
 c     -0.99838857    -0.14525107     0.08365465
 c     -1.29175909     1.06380973     0.94848325
 c     -0.41026835     1.43023298    -0.22862291
 c      1.01335475     1.07580800    -0.52886246
 h      0.15318056    -1.94319412     0.83932342
 h     -2.30422397     1.53426725     0.74641058
 h     -0.98319495     2.20660187    -0.83815664
 h      1.56509091     1.75763493    -1.06699754
 o      2.54816247    -1.21355710     0.11630263
 h      3.32824921    -0.68005976    -0.25366663
 c     -2.19011152    -0.57332150    -0.67058732
 h     -3.16586834    -0.35510062    -0.16218041
 h     -2.37258289    -0.15582092    -1.50484241
 h     -2.18543971    -1.66878163    -0.84853185
 h     -0.79357812     1.09879306     1.98722667
          17

 c      1.43622813    -0.44450272     0.00358299
 c      0.24736571    -0.97761015     0.29394638
 c     -0.99035124    -0.15325391     0.07652363
 c     -1.28597104     1.07543869     0.95723437
 c     -0.40654777     1.43024032    -0.22933149
 c      1.01749096     1.07394655    -0.53265923
 h      0.13439442    -1.94283854     0.80045919
 h     -2.27755375     1.56146195     0.77389165
 h     -1.01155073     2.17988528    -0.84995405
 h      1.54562114     1.80580036    -1.04436238
 o      2.54067184    -1.19721238     0.11784847
 h      3.27907373    -0.69801267    -0.23691433
 c     -2.19272229    -0.58236509    -0.67511831
 h     -3.17557577    -0.36280389    -0.15329721
 h     -2.37573944    -0.12891856    -1.55343188
 h     -2.18745670    -1.62045048    -0.82678603
 h     -0.75424422     1.06749714     1.97115268
          17

 c      1.42753818    -0.45250831     0.00430985
 c      0.25306556    -0.98806901     0.29942873
 c     -0.98294386    -0.15869732     0.07047293
 c     -1.27907770     1.08508618     0.96697184
 c     -0.40069348     1.42959692    -0.23192046
 c      1.01870587     1.06976507    -0.53381408
 h      0.11669808    -1.94212930     0.76064632
 h     -2.24433468     1.58319279     0.80885141
 h     -1.02531710     2.14509642    -0.85911428
 h      1.54178675     1.86473411    -1.03485797
 o      2.53304655    -1.17999231     0.11927524
 h      3.23731080    -0.71593474    -0.22111071
 c     -2.19629906    -0.59186224    -0.67740023
 h     -3.17498710    -0.37276834    -0.14287909
 h     -2.37951781    -0.08608660    -1.63748715
 h     -2.18826658    -1.58917790    -0.80907293
 h     -0.72322115     1.04094920     1.94442986
          17

 c      1.41781582    -0.45840578     0.00384247
 c      0.25703567    -0.99792249     0.30519072
 c     -0.97640607    -0.16136692     0.06560043
 c     -1.27057253     1.09225450     0.97718044
 c     -0.39289634     1.42794262    -0.23619874
 c      1.01752239     1.06427948    -0.53288874
 h      0.10011636    -1.94894131     0.72450248
 h     -2.21012860     1.60153530     0.84997166
 h     -1.02458300     2.10455224    -0.86657051
 h      1.54731367     1.92312150    -1.03195520
 o      2.52414937    -1.16298954     0.12126627
 h      3.22505279    -0.71930505    -0.21690839
 c     -2.20115906    -0.59873261    -0.67964722
 h     -3.16361135    -0.38411956    -0.13263319
 h     -2.37897308    -0.04495619    -1.72382836
 h     -2.18771324    -1.59412302    -0.79924919
 h     -0.69916212     1.02025542     1.91193800
          17

 c      1.40737134    -0.46190529     0.00214070
 c      0.25882116    -1.00670738     0.31092488
 c     -0.97095434    -0.16117831     0.06194453
 c     -1.26008534     1.09653347     0.98718435
 c     -0.38329207     1.42482620    -0.24181988
 c      1.01456326     1.05855990    -0.53045774
 h      0.08452026    -1.96900259     0.69509136
 h     -2.18097766     1.61929754     0.89566483
 h     -1.01141891     2.06212597    -0.87461596
 h      1.55582235     1.96891159    -1.02940034
 o      2.51375423    -1.14668767     0.12408296
 h      3.24940235    -0.70334550    -0.22813876
 c     -2.20712428    -0.60197016    -0.68318845
 h     -3.14339546    -0.39555457    -0.12328997
 h     -2.37252638    -0.01602682    -1.79320545
 h     -2.18568525    -1.63694702    -0.79842741
 h     -0.67873666     1.00581459     1.88081037
          17

 c      1.39650018    -0.46273424    -0.00082789
 c      0.25798460    -1.01441123     0.31654518
 c     -0.96677098    -0.15816346     0.05950558
 c     -1.24756049     1.09769516     0.99622684
 c     -0.37197686     1.41976528    -0.24832514
 c      1.01035861     1.05333190    -0.52691289
 h      0.07035942    -2.00231331     0.67270593
 h     -2.16092803     1.63867877     0.94452172
 h     -0.98960517     2.02273701    -0.88664124
 h      1.56316580     1.99373822    -1.02337271
 o      2.50319072    -1.13063747     0.12725945
 h      3.29229030    -0.67823708    -0.24690341
 c     -2.21363812    -0.60270191    -0.68881412
 h     -3.11857954    -0.40557807    -0.11436551
 h     -2.36059052    -0.00399006    -1.83667369
 h     -2.18242667    -1.69957800    -0.80486481
 h     -0.65716208     0.99728147     1.85910147
          17

 c      1.38543932    -0.46067374    -0.00507722
 c      0.25414045    -1.02146192     0.32213220
 c     -0.96399305    -0.15245569     0.05826311
 c     -1.23330114     1.09576890     1.00370562
 c     -0.35909482     1.41234801    -0.25523701
 c      1.00537546     1.04891667    -0.52247622
 h      0.05889048    -2.04300340     0.65545146
 h     -2.14986856     1.65982768     0.99543707
 h     -0.96360241     1.99122983    -0.90620507
 h      1.56736507     1.99338879    -1.01224372
 o      2.49406500    -1.11426146     0.13019772
 h      3.33060522    -0.65597709    -0.26313344
 c     -2.21995296    -0.60258762    -0.69702088
 h     -3.09479657    -0.41284638    -0.10438270
 h     -2.34435652    -0.01043324    -1.85051149
 h     -2.17855526    -1.76027551    -0.81602600
 h     -0.63004775     0.99392735     1.85293069
          17

 c      1.37432776    -0.45562234    -0.01057500
 c      0.24706892    -1.02841583     0.32777911
 c     -0.96270426    -0.14427639     0.05818676
 c     -1.21776050     1.09100955     1.00947663
 c     -0.34499424     1.40238164    -0.26221329
 c      1.00007962     1.04527461    -0.51725007
 h      0.05158862    -2.08273284     0.64093743
 h     -2.14363238     1.68054882     1.04725853
 h     -0.93672964     1.97070734    -0.93526465
 h      1.56814265     1.96716638    -0.99599542
 o      2.48737895    -1.09728356     0.13254818
 h      3.34980637    -0.64307435    -0.27081092
 c     -2.22536239    -0.60281671    -0.70802520
 h     -3.07719932    -0.41655187    -0.09182012
 h     -2.32531191    -0.03519076    -1.83398518
 h     -2.17475742    -1.80394378    -0.82981413
 h     -0.59593211     0.99522392     1.86326432
          17

 c      1.36319295    -0.44764484    -0.01721728
 c      0.23681393    -1.03564415     0.33347903
 c     -0.96292860    -0.13392306     0.05923481
 c     -1.20127693     1.08379319     1.01394764
 c     -0.33035530     1.38999860    -0.26918743
 c      0.99495125     1.04202203    -0.51123596
 h      0.04942912    -2.11421335     0.62748389
 h     -2.13628438     1.69741113     1.09840614
 h     -0.90969009     1.96127955    -0.97252436
 h      1.56687047     1.91770744    -0.97602973
 o      2.48350090    -1.07966582     0.13419340
 h      3.34406056    -0.64128417    -0.26784290
 c     -2.22941926    -0.60404214    -0.72161975
 h     -3.06825775    -0.41673335    -0.07660985
 h     -2.30514221    -0.07638962    -1.78949276
 h     -2.17154726    -1.82267668    -0.84470526
 h     -0.55721516     1.00101290     1.88528165
          17

 c      1.35197033    -0.43699512    -0.02481325
 c      0.22370338    -1.04318707     0.33909388
 c     -0.96463131    -0.12176475     0.06134179
 c     -1.18400638     1.07454419     1.01785635
 c     -0.31615565     1.37562872    -0.27636315
 c      0.99042877     1.03840483    -0.50431607
 h      0.05256006    -2.13296345     0.61445323
 h     -2.12257754     1.70717808     1.14688114
 h     -0.88086177     1.96034699    -1.01349297
 h      1.56705188     1.85147320    -0.95543142
 o      2.48226010    -1.06152184     0.13519081
 h      3.31458868    -0.64892603    -0.25522385
 c     -2.23200870    -0.60665179    -0.73689404
 h     -3.06687102    -0.41428647    -0.06108158
 h     -2.28579846    -0.12921761    -1.72510228
 h     -2.16916382    -1.81381924    -0.85958334
 h     -0.51847607     1.01107097     1.91111193
          17

 c      1.34054884    -0.42411411    -0.03308309
 c      0.20829711    -1.05073717     0.34437053
 c     -0.96772764    -0.10824251     0.06439811
 c     -1.16600212     1.06370934     1.02196853
 c     -0.30349009     1.35986300    -0.28406571
 c      0.98680846     1.03330453    -0.49622765
 h      0.06030979    -2.13778773     0.60215062
 h     -2.09930780     1.70771640     1.19058752
 h     -0.84800299     1.96409830    -1.05229483
 h      1.57492885     1.77903617    -0.93927740
 o      2.48289766    -1.04313374     0.13579824
 h      3.27052790    -0.66070775    -0.23746043
 c     -2.23323136    -0.61110067    -0.75183631
 h     -3.06959994    -0.41058088    -0.04938474
 h     -2.26956140    -0.18333176    -1.65992464
 h     -2.16752059    -1.77901603    -0.87360478
 h     -0.48407538     1.02466134     1.93321400
          17

 c      1.32882360    -0.40960785    -0.04166914
 c      0.19129673    -1.05767647     0.34897314
 c     -0.97209765    -0.09387020     0.06823068
 c     -1.14728618     1.05174200     1.02689637
 c     -0.29337399     1.34331823    -0.29258333
 c      0.98424627     1.02548060    -0.48663955
 h      0.07134750    -2.13081772     0.59164621
 h     -2.06572379     1.69837414     1.22771180
 h     -0.80979084     1.96895923    -1.08366978
 h      1.59850346     1.71274771    -0.93369613
 o      2.48394733    -1.02502518     0.13655284
 h      3.23117250    -0.66682235    -0.22376928
 c     -2.23324716    -0.61801345    -0.76317460
 h     -3.07281427    -0.40694248    -0.04586399
 h     -2.25869861    -0.22142915    -1.62756208
 h     -2.16611585    -1.72494786    -0.88617969
 h     -0.45677446     1.04045396     1.94625346
          17

 c      1.31673674    -0.39420927    -0.05016005
 c      0.17344298    -1.06314632     0.35252295
 c     -0.97759909    -0.07923004     0.07259925
 c     -1.12786860     1.03907657     1.03303175
 c     -0.28660404     1.32655236    -0.30208095
 c      0.98307515     1.01418341    -0.47545996
 h      0.08394250    -2.11725532     0.58458297
 h     -2.02356318     1.68012394     1.25704523
 h     -0.76646739     1.97238160    -1.10412658
 h      1.64260036     1.66019746    -0.94217461
 o      2.48362418    -1.00782258     0.13813850
 h      3.22044950    -0.65562784    -0.22580753
 c     -2.23225061    -0.62721170    -0.76814878
 h     -3.07429776    -0.40432240    -0.05346088
 h     -2.25433493    -0.22892305    -1.65641887
 h     -2.16385153    -1.66559767    -0.89721710
 h     -0.43734096     1.05670721     1.94763460
          17

 c      1.30430622    -0.37873219    -0.05812552
 c      0.15541506    -1.06618735     0.35464930
 c     -0.98407383    -0.06495307     0.07720572
 c     -1.10774396     1.02609433     1.04052099
 c     -0.28366306     1.31000416    -0.31257126
 c      0.98417218     0.99962379    -0.46315260
 h      0.09634282    -2.10424932     0.58286307
 h     -1.97699991     1.65562601     1.27824428
 h     -0.71985790     1.97319067    -1.11236918
 h      1.70316712     1.61948291    -0.96174309
 o      2.48132181    -0.99161841     0.14071319
 h      3.24392101    -0.62432666    -0.24676649
 c     -2.23048978    -0.63621168    -0.76762228
 h     -3.07394150    -0.40318958    -0.07276641
 h     -2.25581812    -0.21087999    -1.73308601
 h     -2.15888919    -1.62340397    -0.90780706
 h     -0.42450599     1.07153473     1.93755270
          17

 c      1.29166216    -0.36404645    -0.06514640
 c      0.13775653    -1.06600060     0.35505663
 c     -0.99136084    -0.05167951     0.08169375
 c     -1.08690987     1.01309573     1.04924550
 c     -0.28463201     1.29392959    -0.32390664
 c      0.98867212     0.98269194    -0.45059189
 h      0.10718521    -2.09822279     0.58808228
 h     -1.93230791     1.62906929     1.29197311
 h     -0.67311752     1.97181118    -1.10940959
 h      1.76911184     1.58336910    -0.98459731
 o      2.47810659    -0.97576870     0.14363853
 h      3.28125220    -0.58243598    -0.27695781
 c     -2.22815020    -0.64169181    -0.76450481
 h     -3.07366580    -0.40349502    -0.10207561
 h     -2.26160405    -0.18326791    -1.82108172
 h     -2.14920379    -1.62071044    -0.92022060
 h     -0.41494710     1.08319411     1.91900388
          17

 c      1.27907897    -0.35108549    -0.07082632
 c      0.12085748    -1.06225978     0.35359629
 c     -0.99930175    -0.04000605     0.08565604
 c     -1.06544568     1.00031667     1.05883678
 c     -0.28913301     1.27835018    -0.33577850
 c      0.99728989     0.96446753    -0.43866649
 h      0.11564453    -2.10141991     0.60081472
 h     -1.89663897     1.60535577     1.29974473
 h     -0.63031012     1.97040241    -1.09846273
 h      1.82910234     1.54577454    -1.00283592
 o      2.47522442    -0.95957259     0.14617160
 h      3.30971100    -0.54090697    -0.30483039
 c     -2.22518337    -0.64243950    -0.76112542
 h     -3.07699283    -0.40469050    -0.13802701
 h     -2.27000951    -0.15785915    -1.89425432
 h     -2.13431036    -1.65994949    -0.93514849
 h     -0.40344137     1.09039532     1.89759239
          17

 c      1.26696442    -0.34085188    -0.07479405
 c      0.10498643    -1.05523993     0.35030470
 c     -1.00774108    -0.03044145     0.08866064
 c     -1.04363976     0.98802385     1.06880089
 c     -0.29637949     1.26306628    -0.34775275
 c      1.00999499     0.94606282    -0.42808979
 h      0.12118359    -2.11046639     0.62022020
 h     -1.87548173     1.58832602     1.30331068
 h     -0.59570993     1.97255565    -1.08427260
 h      1.87538269     1.50388992    -1.01097011
 o      2.47332829    -0.94263179     0.14786065
 h      3.31633646    -0.50638017    -0.32329401
 c     -2.22131032    -0.63971502    -0.75904613
 h     -3.08804788    -0.40602914    -0.17665000
 h     -2.27942187    -0.14060951    -1.93987123
 h     -2.11606453    -1.72073154    -0.94985490
 h     -0.38377731     1.09253098     1.88041998
          17

 c      1.25580094    -0.33437922    -0.07671165
 c      0.09033043    -1.04564071     0.34537827
 c     -1.01653070    -0.02338264     0.09028711
 c     -1.02202937     0.97664482     1.07878282
 c     -0.30535586     1.24778882    -0.35939087
 c      1.02609806     0.92861725    -0.41940252
 h      0.12323782    -2.11843436     0.64433385
 h     -1.86984396     1.57883177     1.30392911
 h     -0.57279294     1.98201105    -1.07143908
 h      1.90417505     1.45764750    -1.00615673
 o      2.47256468    -0.92483026     0.14853025
 h      3.29671242    -0.48160098    -0.32946237
 c     -2.21631225    -0.63535782    -0.75920977
 h     -3.10953081    -0.40718551    -0.21489349
 h     -2.28828442    -0.13409110    -1.95285991
 h     -2.09717512    -1.77925180    -0.96066518
 h     -0.35102082     1.08956938     1.87337605
          17

 c      1.24605949    -0.33262025    -0.07629893
 c      0.07701302    -1.03429032     0.33911070
 c     -1.02552992    -0.01909565     0.09017436
 c     -1.00121064     0.96678918     1.08881652
 c     -0.31504224     1.23237076    -0.37043354
 c      1.04447473     0.91320984    -0.41298835
 h      0.12115604    -2.11827202     0.67076793
 h     -1.87559966     1.57443204     1.30222589
 h     -0.56329107     2.00045882    -1.06216567
 h      1.91526578     1.40904482    -0.98793867
 o      2.47271820    -0.90628985     0.14823425
 h      3.25288856    -0.46620493    -0.32386858
 c     -2.21032218    -0.63064189    -0.76195923
 h     -3.14059154    -0.40873421    -0.25174636
 h     -2.29504766    -0.13908163    -1.93227771
 h     -2.07983004    -1.81972529    -0.96515457
 h     -0.30437067     1.08155250     1.87789621
          17

 c      1.23811532    -0.33625879    -0.07337739
 c      0.06509510    -1.02194437     0.33183570
 c     -1.03459688    -0.01769019     0.08807682
 c     -0.98157102     0.95908919     1.09929839
 c     -0.32456822     1.21698657    -0.38090049
 c      1.06373089     0.90064185    -0.40901763
 h      0.11431797    -2.10509226     0.69734170
 h     -1.88571954     1.57108889     1.29871171
 h     -0.56695102     2.02593993    -1.05516412
 h      1.91215143     1.36202039    -0.95835536
 o      2.47319325    -0.88740920     0.14729797
 h      3.19386976    -0.45610288    -0.31111700
 c     -2.20386897    -0.62625563    -0.76711915
 h     -3.17654993    -0.41200266    -0.28788490
 h     -2.29819267    -0.15496599    -1.88051053
 h     -2.06540881    -1.83429273    -0.96235457
 h     -0.24808459     1.06824490     1.89021035
          17

 c      1.23219253    -0.34549418    -0.06792647
 c      0.05457228    -1.00920890     0.32388818
 c     -1.04357529    -0.01909358     0.08391039
 c     -0.96321734     0.95397627     1.11068079
 c     -0.33325686     1.20210642    -0.39100484
 c      1.08224666     0.89117075    -0.40733735
 h      0.10224677    -2.07700007     0.72248533
 h     -1.89324871     1.56520834     1.29427751
 h     -0.58210049     2.05343244    -1.04681730
 h      1.90282690     1.32267277    -0.92239274
 o      2.47292466    -0.86896222     0.14641986
 h      3.13724451    -0.44188932    -0.30147515
 c     -2.19767849    -0.62261732    -0.77401808
 h     -3.21087125    -0.41841964    -0.32427270
 h     -2.29644890    -0.17908033    -1.80481883
 h     -2.05463632    -1.82051176    -0.95235547
 h     -0.18939094     1.04937397     1.90395246
          17

 c      1.22835109    -0.35989766    -0.06013451
 c      0.04537315    -0.99652234     0.31557446
 c     -1.05228227    -0.02303834     0.07776740
 c     -0.94607711     0.95154773     1.12317571
 c     -0.34061180     1.18831185    -0.40097862
 c      1.09820949     0.88437984    -0.40743000
 h      0.08466160    -2.03521471     0.74552374
 h     -1.89315378     1.55475681     1.29031148
 h     -0.60644052     2.07701044    -1.03335897
 h      1.89974231     1.29891683    -0.88771899
 o      2.47071340    -0.85198246     0.14653491
 h      3.10416518    -0.41073216    -0.30861231
 c     -2.19240034    -0.62017831    -0.78125281
 h     -3.23766906    -0.42891408    -0.36107396
 h     -2.28938668    -0.20483503    -1.72148276
 h     -2.04769775    -1.78015234    -0.93605354
 h     -0.13552458     1.02506805     1.91332552
          17

 c      1.22651202    -0.37842894    -0.05042016
 c      0.03735998    -0.98415275     0.30714226
 c     -1.06050190    -0.02907319     0.06989344
 c     -0.93000192     0.95156117     1.13664844
 c     -0.34630421     1.17610897    -0.41094880
 c      1.10996551     0.87941293    -0.40865584
 h      0.06148002    -1.98397410     0.76694266
 h     -1.88299348     1.53952832     1.28858314
 h     -0.63759678     2.09180031    -1.01236601
 h      1.91531804     1.29786963    -0.86153505
 o      2.46645768    -0.83700715     0.14801928
 h      3.10017094    -0.35851885    -0.33679531
 c     -2.18841948    -0.61957264    -0.78634577
 h     -3.25322350    -0.44365101    -0.39744326
 h     -2.27824041    -0.21949249    -1.66014202
 h     -2.04412540    -1.71983359    -0.91513423
 h     -0.09189825     0.99602585     1.91471019
          17

 c      1.22649456    -0.39961838    -0.03939901
 c      0.03034629    -0.97222069     0.29875791
 c     -1.06798061    -0.03659082     0.06065074
 c     -0.91481122     0.95350165     1.15065596
 c     -0.35016510     1.16581526    -0.42089308
 c      1.11678249     0.87555328    -0.41074835
 h      0.03276363    -1.93006657     0.78854532
 h     -1.86304136     1.52104217     1.29106591
 h     -0.67340945     2.09500633    -0.98323521
 h      1.95248834     1.32095991    -0.84502983
 o      2.46153824    -0.82364755     0.15028950
 h      3.10910783    -0.29665236    -0.37443778
 c     -2.18592902    -0.62107630    -0.78659969
 h     -3.25644404    -0.46200970    -0.43181283
 h     -2.26512856    -0.20831143    -1.65340574
 h     -2.04238620    -1.65334175    -0.89218824
 h     -0.06144512     0.96340938     1.90695593
          17

 c      1.22804366    -0.42181867    -0.02779719
 c      0.02413232    -0.96079944     0.29052560
 c     -1.07442510    -0.04486294     0.05047737
 c     -0.90030465     0.95667360     1.16453188
 c     -0.35216508     1.15751076    -0.43063972
 c      1.11913586     0.87257054    -0.41394304
 h     -0.00137831    -1.88131850     0.81308581
 h     -1.83620281     1.50229144     1.29975984
 h     -0.71211829     2.08627938    -0.94711765
 h      2.00121958     1.36216021    -0.83251833
 o      2.45754421    -0.81132900     0.15260454
 h      3.11283091    -0.23986506    -0.40703411
 c     -2.18527506    -0.62308855    -0.78199200
 h     -3.24892157    -0.48264452    -0.46218810
 h     -2.24962297    -0.17092723    -1.70234487
 h     -2.03942637    -1.60339092    -0.87071556
 h     -0.04442088     0.92861335     1.89123026
          17

 c      1.23083581    -0.44342820    -0.01635075
 c      0.01853928    -0.95011925     0.28258768
 c     -1.07953011    -0.05308999     0.03982323
 c     -0.88630291     0.96030747     1.17746537
 c     -0.35237113     1.15103626    -0.43989118
 c      1.11803505     0.87051378    -0.41856860
 h     -0.04078143    -1.84370098     0.84290003
 h     -1.80751462     1.48724659     1.31649898
 h     -0.75255045     2.06776300    -0.90664533
 h      2.04660696     1.41212262    -0.81689819
 o      2.45558151    -0.79978303     0.15457014
 h      3.10145185    -0.19773272    -0.42555800
 c     -2.18680304    -0.62259821    -0.77524711
 h     -3.23491561    -0.50359348    -0.48638705
 h     -2.22971134    -0.12325936    -1.77601063
 h     -2.03150769    -1.59409507    -0.85432788
 h     -0.03828029     0.89296044     1.87081699
          17

 c      1.23447913    -0.46305102    -0.00572420
 c      0.01342076    -0.94075578     0.27526806
 c     -1.08302842    -0.06047191     0.02908444
 c     -0.87275603     0.96369902     1.18858300
 c     -0.35090151     1.14604001    -0.44827289
 c      1.11436539     0.86942271    -0.42474053
 h     -0.08491535    -1.81854778     0.87797932
 h     -1.78265830     1.47985537     1.34269410
 h     -0.79426529     2.04375343    -0.86545217
 h      2.07680554     1.46253158    -0.79364853
 o      2.45629523    -0.78902306     0.15611173
 h      3.07223434    -0.17441566    -0.42641563
 c     -2.19028077    -0.61832996    -0.76904156
 h     -3.22104810    -0.52257380    -0.50228766
 h     -2.20527663    -0.08070858    -1.84587345
 h     -2.01756153    -1.62983078    -0.84482006
 h     -0.03780763     0.85732841     1.85071380
          17

 c      1.23852457    -0.47959254     0.00354276
 c      0.00865517    -0.93358841     0.26911284
 c     -1.08472734    -0.06629252     0.01857515
 c     -0.85986659     0.96637004     1.19708574
 c     -0.34791376     1.14208996    -0.45541287
 c      1.10873296     0.86924331    -0.43234741
 h     -0.13243350    -1.80251219     0.91522956
 h     -1.76538552     1.48255374     1.37896520
 h     -0.83739787     2.01960349    -0.82737421
 h      2.08497146     1.50750446    -0.76115536
 o      2.45993941    -0.77926193     0.15739123
 h      3.02772855    -0.16948539    -0.41041829
 c     -2.19487436    -0.61163115    -0.76510268
 h     -3.21478802    -0.53758234    -0.50820034
 h     -2.17792426    -0.05188671    -1.89634371
 h     -2.00085124    -1.69000069    -0.84162309
 h     -0.03622760     0.82187336     1.83653348
          17

 c      1.24250026    -0.49230046     0.01106216
 c      0.00414860    -0.92953002     0.26475920
 c     -1.08452900    -0.06999624     0.00852409
 c     -0.84805602     0.96815432     1.20246851
 c     -0.34365125     1.13884704    -0.46103936
 c      1.10154117     0.86984721    -0.44112932
 h     -0.18110193    -1.79029795     0.94978269
 h     -1.75528604     1.49506268     1.42470650
 h     -0.88188888     1.99977971    -0.79545233
 h      2.06839514     1.54341874    -0.71980115
 o      2.46631824    -0.77095277     0.15883795
 h      2.97593754    -0.17698339    -0.38347071
 c     -2.19974663    -0.60449735    -0.76436856
 h     -3.22109279    -0.54749079    -0.50349204
 h     -2.14986716    -0.04053792    -1.92044965
 h     -1.98599410    -1.74966217    -0.84332788
 h     -0.02792695     0.78626410     1.83241681
          17

 c      1.24597293    -0.50076103     0.01660020
 c     -0.00014795    -0.92925865     0.26274967
 c     -1.08243216    -0.07123029    -0.00091135
 c     -0.83769913     0.96911683     1.20472262
 c     -0.33852616     1.13622033    -0.46504358
 c      1.09305796     0.87104089    -0.45073402
 h     -0.22822856    -1.77747564     0.97700556
 h     -1.74794926     1.51448723     1.47783860
 h     -0.92636190     1.98603264    -0.77125896
 h      2.02766279     1.56864582    -0.67126324
 o      2.47469111    -0.76492601     0.16125527
 h      2.93116492    -0.18320572    -0.35832304
 c     -2.20455868    -0.59829521    -0.76718818
 h     -3.23926311    -0.55210466    -0.48911284
 h     -2.12337514    -0.04778186    -1.91579939
 h     -1.97645295    -1.79228572    -0.84869784
 h     -0.01160684     0.75056357     1.83885975
          17

 c      1.24862060    -0.50485090     0.02005122
 c     -0.00423294    -0.93308364     0.26341209
 c     -1.07852461    -0.06985594    -0.00963205
 c     -0.82888284     0.96938176     1.20433673
 c     -0.33315028     1.13437830    -0.46747162
 c      1.08340008     0.87252552    -0.46074165
 h     -0.27122741    -1.76180645     0.99383312
 h     -1.73736938     1.53661662     1.53504168
 h     -0.96767035     1.97716040    -0.75498851
 h      1.96661702     1.58378613    -0.61812067
 o      2.48403594    -0.76220580     0.16562040
 h      2.90955945    -0.16996019    -0.35121117
 c     -2.20947924    -0.59373646    -0.77343644
 h     -3.26322240    -0.55173513    -0.46752473
 h     -2.10059400    -0.07303291    -1.88312236
 h     -1.97421300    -1.80959584    -0.85680257
 h      0.00909059     0.71597694     1.85240972
          17

 c      1.25029312    -0.50466169     0.02139542
 c     -0.00806255    -0.94091533     0.26680855
 c     -1.07297799    -0.06594404    -0.01758427
 c     -0.82142501     0.96902976     1.20206789
 c     -0.32826226     1.13361422    -0.46846092
 c      1.07244814     0.87381480    -0.47068797
 h     -0.30806991    -1.74347429     0.99931692
 h     -1.71845285     1.55735703     1.59238841
 h     -1.00167487     1.97047140    -0.74608821
 h      1.89292847     1.59246137    -0.56351354
 o      2.49394020    -0.76294030     0.17212286
 h      2.91516759    -0.13222227    -0.36621698
 c     -2.21487765    -0.59117688    -0.78251576
 h     -3.28491144    -0.54679104    -0.44204463
 h     -2.08337880    -0.11373356    -1.82701560
 h     -1.98015408    -1.79874827    -0.86690519
 h      0.02817820     0.68463214     1.86760065
          17

 c      1.25103711    -0.50044852     0.02067637
 c     -0.01154727    -0.95227455     0.27271732
 c     -1.06604466    -0.05976408    -0.02474816
 c     -0.81503000     0.96809258     1.19867717
 c     -0.32460546     1.13418540    -0.46817818
 c      1.05982442     0.87417638    -0.48012496
 h     -0.33763497    -1.72496239     0.99481011
 h     -1.68830569     1.57359404     1.64603182
 h     -1.02459540     1.96353440    -0.74384393
 h      1.81816251     1.60197063    -0.51045074
 o      2.50479115    -0.76594869     0.17982018
 h      2.93709548    -0.08574905    -0.38957266
 c     -2.22107984    -0.59087000    -0.79317211
 h     -3.29755708    -0.53761864    -0.41611005
 h     -2.07274824    -0.16396458    -1.75899515
 h     -1.99427968    -1.76093300    -0.87834184
 h      0.04039663     0.65873536     1.87922409
          17

 c      1.25106468    -0.49262924     0.01801592
 c     -0.01452571    -0.96632180     0.28063219
 c     -1.05805662    -0.05176670    -0.03112781
 c     -0.80940025     0.96657732     1.19476697
 c     -0.32283074     1.13621687    -0.46678143
 c      1.04515351     0.87278453    -0.48872195
 h     -0.35999188    -1.71082471     0.98395531
 h     -1.64649578     1.58354138     1.69273348
 h     -1.03405151     1.95519174    -0.74768467
 h      1.75494854     1.62158379    -0.46075100
 o      2.51691505    -0.76984729     0.18763935
 h      2.96329799    -0.04909908    -0.40565351
 c     -2.22836848    -0.59309438    -0.80316636
 h     -3.29720623    -0.52448221    -0.39276261
 h     -2.06764947    -0.21249583    -1.70202846
 h     -2.01560458    -1.70194291    -0.89044105
 h      0.04280510     0.63986718     1.88358007
          17

 c      1.25067949    -0.48180019     0.01363537
 c     -0.01675005    -0.98194071     0.28981138
 c     -1.04942351    -0.04255767    -0.03674305
 c     -0.80428084     0.96448011     1.19070884
 c     -0.32343585     1.13967607    -0.46439729
 c      1.02862523     0.86924895    -0.49630627
 h     -0.37643785    -1.70698613     0.97211981
 h     -1.59488383     1.58686607     1.73024694
 h     -1.02957685     1.94587219    -0.75731270
 h      1.71047419     1.65649327    -0.41480012
 o      2.53022481    -0.77370277     0.19491024
 h      2.98678326    -0.03313867    -0.40556480
 c     -2.23706637    -0.59782957    -0.80953403
 h     -3.28311859    -0.50757315    -0.37421995
 h     -2.06433102    -0.24435105    -1.68786705
 h     -2.04170307    -1.63461280    -0.90257976
 h      0.03515262     0.62862847     1.87886093
          17

 c      1.25021050    -0.46872421     0.00785405
 c     -0.01793436    -0.99793211     0.29943532
 c     -1.04062542    -0.03286275    -0.04162025
 c     -0.79947914     0.96179250     1.18660790
 c     -0.32671009     1.14438845    -0.46110221
 c      1.01128320     0.86407982    -0.50275036
 h     -0.38886340    -1.71893679     0.96465452
 h     -1.53735995     1.58475470     1.75763583
 h     -1.01276479     1.93756292    -0.77278523
 h      1.68261394     1.70242902    -0.37311009
 o      2.54433197    -0.77701049     0.20132317
 h      3.00476776    -0.04153454    -0.38641865
 c     -2.24722742    -0.60361083    -0.81078196
 h     -3.25798442    -0.48697011    -0.36129463
 h     -2.06060605    -0.25217451    -1.73117889
 h     -2.06828464    -1.58133399    -0.91465248
 h      0.01985358     0.62447285     1.86524459
          17

 c      1.24997589    -0.45427790     0.00106247
 c     -0.01787524    -1.01330284     0.30885767
 c     -1.03219939    -0.02348322    -0.04578247
 c     -0.79488997     0.95851293     1.18228176
 c     -0.33268156     1.15007327    -0.45691459
 c      0.99458202     0.85842852    -0.50787512
 h     -0.39832895    -1.74896095     0.96420685
 h     -1.47946183     1.57988660     1.77550227
 h     -0.98705723     1.93352554    -0.79454874
 h      1.66408683     1.74861749    -0.33752403
 o      2.55866271    -0.77961960     0.20685139
 h      3.01769657    -0.07225787    -0.34993862
 c     -2.25816488    -0.60742791    -0.80850318
 h     -3.22806407    -0.46246623    -0.35284149
 h     -2.06046164    -0.24338405    -1.81059142
 h     -2.09035851    -1.56848551    -0.92763399
 h      0.00189715     0.62561624     1.84494117
          17

 c      1.25027240    -0.43937705    -0.00631776
 c     -0.01654917    -1.02747686     0.31777200
 c     -1.02471344    -0.01523986    -0.04924629
 c     -0.79052480     0.95467016     1.17729172
 c     -0.34112197     1.15641172    -0.45181582
 c      0.97978855     0.85349245    -0.51149790
 h     -0.40392632    -1.79432236     0.96913623
 h     -1.42759876     1.57605154     1.78588652
 h     -0.95691316     1.93746141    -0.82326321
 h      1.64833952     1.78456817    -0.31053185
 o      2.57245599    -0.78178805     0.21178059
 h      3.02981201    -0.11705288    -0.30273219
 c     -2.26860368    -0.60748390    -0.80532211
 h     -3.20235004    -0.43339743    -0.34587259
 h     -2.06915705    -0.22915473    -1.89481451
 h     -2.10633092    -1.60496165    -0.94205653
 h     -0.01162853     0.62917018     1.82195515
          17

 c      1.25137984    -0.42490038    -0.01387641
 c     -0.01407713    -1.04025829     0.32613707
 c     -1.01872173    -0.00891103    -0.05202730
 c     -0.78649720     0.95035215     1.17111701
 c     -0.35164684     1.16317135    -0.44581609
 c      0.96772982     0.85020284    -0.51350299
 h     -0.40321597    -1.84830529     0.97476611
 h     -1.38763024     1.57706109     1.79146787
 h     -0.92625089     1.95185268    -0.85916977
 h      1.63168285     1.80344220    -0.29423101
 o      2.58468465    -0.78428400     0.21676990
 h      3.05058710    -0.16014740    -0.25706230
 c     -2.27715157    -0.60471502    -0.80328590
 h     -3.18963685    -0.39895641    -0.33687135
 h     -2.08907027    -0.21672878    -1.96298536
 h     -2.11964233    -1.67164012    -0.95568481
 h     -0.01321520     0.63189083     1.80093969
          17

 c      1.25356519    -0.41162361    -0.02125160
 c     -0.01060432    -1.05162965     0.33397107
 c     -1.01471491    -0.00518368    -0.05415682
 c     -0.78291016     0.94571947     1.16349196
 c     -0.36384914     1.17034036    -0.43905239
 c      0.95877915     0.84917104    -0.51386352
 h     -0.39368151    -1.90304427     0.97606189
 h     -1.36311649     1.58505278     1.79408720
 h     -0.89696009     1.97611290    -0.90109390
 h      1.61306150     1.80233294    -0.28987661
 o      2.59420765    -0.78809162     0.22260310
 h      3.09233888    -0.18319655    -0.22672944
 c     -2.28301881    -0.60098296    -0.80354527
 h     -3.19368399    -0.35925401    -0.32426998
 h     -2.12005627    -0.20967670    -2.00444711
 h     -2.13470096    -1.74161551    -0.96508885
 h      0.00185681     0.63166884     1.78490839
          17

 c      1.25706365    -0.40016810    -0.02815480
 c     -0.00621427    -1.06157863     0.34120725
 c     -1.01307037    -0.00461143    -0.05569904
 c     -0.77970648     0.94099815     1.15468531
 c     -0.37734475     1.17813886    -0.43184043
 c      0.95289969     0.85068113    -0.51263783
 h     -0.37380680    -1.95183784     0.96946499
 h     -1.35431892     1.59920080     1.79355266
 h     -0.86882150     2.00616241    -0.94589811
 h      1.59356959     1.78192097    -0.29776900
 o      2.60057084    -0.79336332     0.22939670
 h      3.15768528    -0.18203421    -0.21443966
 c     -2.28637302    -0.59752348    -0.80638101
 h     -3.21061937    -0.31631382    -0.31002698
 h     -2.16055094    -0.20949435    -2.01460078
 h     -2.15409568    -1.79601939    -0.96786250
 h      0.03262967     0.62880972     1.77330800
          17

 c      1.26202962    -0.39097535    -0.03437498
 c     -0.00090362    -1.07001789     0.34765273
 c     -1.01400785    -0.00757056    -0.05675787
 c     -0.77665765     0.93646638     1.14542920
 c     -0.39171479     1.18685565    -0.42461629
 c      0.94968306     0.85463231    -0.50996452
 h     -0.34337708    -1.99020048     0.95342962
 h     -1.35872157     1.61598080     1.78784518
 h     -0.84084886     2.03606296    -0.98909674
 h      1.57647015     1.74667087    -0.31718072
 o      2.60443197    -0.79914006     0.23644069
 h      3.23300404    -0.17093466    -0.20940380
 c     -2.28803737    -0.59481928    -0.81146672
 h     -3.23179826    -0.27377433    -0.29835413
 h     -2.20817474    -0.21645181    -1.99267421
 h     -2.17864655    -1.82493138    -0.96294495
 h      0.07280134     0.62576724     1.76260492
          17

 c      1.26849565    -0.38430290    -0.03976854
 c      0.00541352    -1.07675993     0.35299940
 c     -1.01755856    -0.01421898    -0.05747128
 c     -0.77350771     0.93243063     1.13657166
 c     -0.40645259     1.19664023    -0.41781142
 c      0.94837585     0.86044880    -0.50605614
 h     -0.30335868    -2.01618077     0.92830896
 h     -1.37251465     1.63074049     1.77447095
 h     -0.81263404     2.06029062    -1.02616932
 h      1.56762150     1.70544366    -0.34634620
 o      2.60676111    -0.80440080     0.24300281
 h      3.30102996    -0.16562794    -0.20030955
 c     -2.28899715    -0.59295469    -0.81811254
 h     -3.24863662    -0.23558590    -0.29319302
 h     -2.25996268    -0.22964894    -1.94167309
 h     -2.20811233    -1.82438008    -0.95021602
 h      0.11393006     0.62565573     1.74874536
          17

 c      1.27636576    -0.38023097    -0.04424673
 c      0.01289013    -1.08150806     0.35684707
 c     -1.02355590    -0.02447243    -0.05799631
 c     -0.77011332     0.92918050     1.12876817
 c     -0.42097497     1.20738485    -0.41174730
 c      0.94796120     0.86711843    -0.50116203
 h     -0.25566816    -2.03048661     0.89609633
 h     -1.39194680     1.63932289     1.75176903
 h     -0.78484394     2.07518909    -1.05365637
 h      1.57519443     1.67077947    -0.38293636
 o      2.60824409    -0.80859143     0.24869983
 h      3.35003466    -0.17469837    -0.18132138
 c     -2.29010606    -0.59191307    -0.82524096
 h     -3.25532232    -0.20492217    -0.29671622
 h     -2.31256499    -0.24633870    -1.87041127
 h     -2.24167390    -1.79455514    -0.93017847
 h      0.14850670     0.63097382     1.72907858
          17

 c      1.28543498    -0.37868554    -0.04775840
 c      0.02172026    -1.08386023     0.35873340
 c     -1.03165108    -0.03801202    -0.05848646
 c     -0.76650054     0.92693902     1.12234555
 c     -0.43467489     1.21870936    -0.40658413
 c      0.94749909     0.87364244    -0.49547084
 h     -0.20287067    -2.03646597     0.86008726
 h     -1.41409042     1.63902716     1.71954754
 h     -0.75910267     2.07947692    -1.06974023
 h      1.60621956     1.65367436    -0.42538449
 o      2.60922798    -0.81155882     0.25343143
 h      3.37440298    -0.20057771    -0.15105159
 c     -2.29195143    -0.59171773    -0.83111862
 h     -3.24938871    -0.18368421    -0.30897899
 h     -2.36293917    -0.26062167    -1.79714454
 h     -2.27819229    -1.73991101    -0.90382463
 h      0.17147096     0.64309130     1.70296087
          17

 c      1.29541933    -0.37946500    -0.05027544
 c      0.03209535    -1.08336234     0.35818937
 c     -1.04134600    -0.05432166    -0.05906521
 c     -0.76286874     0.92583105     1.11727900
 c     -0.44697985     1.22999696    -0.40230471
 c      0.94672859     0.87976176    -0.48905423
 h     -0.14772584    -2.03953139     0.82426831
 h     -1.43718160     1.62896454     1.67917881
 h     -0.73769255     2.07429042    -1.07449998
 h      1.65997640     1.65534442    -0.47371066
 o      2.60976012    -0.81344482     0.25729273
 h      3.37381607    -0.24123169    -0.11116663
 c     -2.29471806    -0.59231866    -0.83334523
 h     -3.23158608    -0.17227198    -0.32797731
 h     -2.40984509    -0.26310943    -1.74978862
 h     -2.31645395    -1.67106547    -0.87256665
 h      0.18071823     0.66219413     1.67168029
          17

 c      1.30598961    -0.38224990    -0.05179104
 c      0.04414202    -1.07966342     0.35483906
 c     -1.05202303    -0.07274734    -0.05979517
 c     -0.75958569     0.92587576     1.11321385
 c     -0.45739406     1.24044747    -0.39871504
 c      0.94625846     0.88603496    -0.48199771
 h     -0.09257497    -2.04535023     0.79221681
 h     -1.46078165     1.61006681     1.63342083
 h     -0.72326225     2.06305717    -1.07000888
 h      1.72611345     1.66661384    -0.52795680
 o      2.60951625    -0.81469054     0.26056469
 h      3.35426967    -0.29007872    -0.06622599
 c     -2.29815672    -0.59294636    -0.83021580
 h     -3.20582507    -0.16929312    -0.34976294
 h     -2.45389072    -0.24629953    -1.75009760
 h     -2.35571242    -1.60738133    -0.83801608
 h      0.17737918     0.68735293     1.63829565
          17

 c      1.31680145    -0.38659422    -0.05233195
 c      0.05787023    -1.07275192     0.34851693
 c     -1.06296699    -0.09256539    -0.06065266
 c     -0.75718589     0.92700069     1.10951947
 c     -0.46551754     1.24915834    -0.39547209
 c      0.94704831     0.89315611    -0.47453384
 h     -0.03889352    -2.05699468     0.76581518
 h     -1.48580121     1.58482108     1.58603819
 h     -0.71850988     2.05102254    -1.06011082
 h      1.79089153     1.67611614    -0.58647780
 o      2.60762749    -0.81610852     0.26374300
 h      3.33081393    -0.33483207    -0.02412111
 c     -2.30188147    -0.59159738    -0.82265603
 h     -3.17914545    -0.17118402    -0.36879852
 h     -2.49342056    -0.21355877    -1.79117070
 h     -2.39654148    -1.57442989    -0.80146985
 h      0.16600872     0.71665708     1.60747854
          17

 c      1.32751205    -0.39192130    -0.05197485
 c      0.07316635    -1.06310520     0.33931851
 c     -1.07340040    -0.11304572    -0.06153287
 c     -0.75633549     0.92906912     1.10540855
 c     -0.47105781     1.25527441    -0.39217876
 c      0.94988992     0.90147132    -0.46701056
 h      0.01258292    -2.07303267     0.74471570
 h     -1.51418491     1.55662249     1.54115097
 h     -0.72570911     2.04389638    -1.04939506
 h      1.84316678     1.67616245    -0.64626320
 o      2.60280696    -0.81874736     0.26742959
 h      3.32578265    -0.35972614     0.00572670
 c     -2.30555762    -0.58668991    -0.81328309
 h     -3.16083528    -0.17239995    -0.37896260
 h     -2.52374070    -0.17613631    -1.84789322
 h     -2.44030313    -1.58700397    -0.76373475
 h      0.15395701     0.74759761     1.58498224
          17

 c      1.33777965    -0.39753622    -0.05086184
 c      0.08981771    -1.05159550     0.32753899
 c     -1.08253150    -0.13350099    -0.06228160
 c     -0.75767566     0.93190854     1.10016439
 c     -0.47385889     1.25821680    -0.38856248
 c      0.95524292     0.91094478    -0.45980741
 h      0.06132431    -2.08843107     0.72704788
 h     -1.54799701     1.52869747     1.50232538
 h     -0.74600167     2.04543240    -1.04116582
 h      1.87604500     1.66342952    -0.70398623
 o      2.59454201    -0.82313405     0.27187853
 h      3.35039609    -0.35774378     0.01973919
 c     -2.30908562    -0.57900590    -0.80426549
 h     -3.15920000    -0.16731930    -0.37552018
 h     -2.54100690    -0.14395154    -1.89908488
 h     -2.48611543    -1.63324811    -0.72625601
 h      0.14864110     0.77789519     1.57615776
          17

 c      1.34726560    -0.40265992    -0.04920298
 c      0.10752778    -1.03923647     0.31356157
 c     -1.08961099    -0.15332450    -0.06272984
 c     -0.76154525     0.93533678     1.09342991
 c     -0.47394270     1.25787820    -0.38464362
 c      0.96325109     0.92128054    -0.45328178
 h      0.10664777    -2.09730964     0.71063354
 h     -1.58805420     1.50296546     1.47170884
 h     -0.77867013     2.05520748    -1.03552589
 h      1.88641934     1.63786777    -0.75671398
 o      2.58405948    -0.82877890     0.27677651
 h      3.38982538    -0.33858616     0.02377823
 c     -2.31292629    -0.57051477    -0.79663149
 h     -3.17632657    -0.15345163    -0.35757882
 h     -2.54365926    -0.12280434    -1.93256266
 h     -2.53039353    -1.68810636    -0.69152586
 h      0.15296430     0.80641476     1.58366588
          17

 c      1.35567185    -0.40648505    -0.04725503
 c      0.12591210    -1.02696288     0.29777645
 c     -1.09399183    -0.17201270    -0.06272551
 c     -0.76783503     0.93920048     1.08536053
 c     -0.47152081     1.25460786    -0.38073132
 c      0.97377219     0.93201415    -0.44772923
 h      0.14772775    -2.09527303     0.69382750
 h     -1.63292255     1.47953757     1.44967075
 h     -0.82094027     2.06867686    -1.02944475
 h      1.87450947     1.60190230    -0.80235088
 o      2.57316068    -0.83492392     0.28171451
 h      3.42132793    -0.31657008     0.02553484
 c     -2.31805631    -0.56261663    -0.79051911
 h     -3.20607520    -0.13271173    -0.32872512
 h     -2.53184526    -0.11543413    -1.94239164
 h     -2.56945584    -1.73172468    -0.66194005
 h      0.16277665     0.83325673     1.60610096
          17

 c      1.36279619    -0.40823684    -0.04528488
 c      0.14449313    -1.01551333     0.28054488
 c     -1.09518572    -0.18916574    -0.06215823
 c     -0.77617308     0.94340115     1.07650278
 c     -0.46694169     1.24899360    -0.37724871
 c      0.98635105     0.94254044    -0.44332830
 h      0.18377258    -2.08052824     0.67583407
 h     -1.67909491     1.45720128     1.43510740
 h     -0.86858662     2.07950651    -1.01877115
 h      1.84410634     1.56032061    -0.84021464
 o      2.56316208    -0.84111067     0.28647697
 h      3.43031149    -0.30121913     0.02967929
 c     -2.32551515    -0.55589941    -0.78559273
 h     -3.23822417    -0.10933229    -0.29482123
 h     -2.50681558    -0.12267372    -1.92653776
 h     -2.60088740    -1.75314874    -0.63913441
 h      0.16946833     0.85893611     1.63896235
          17

 c      1.36857780    -0.40722534    -0.04353480
 c      0.16270724    -1.00537836     0.26218527
 c     -1.09290401    -0.20447504    -0.06097662
 c     -0.78620273     0.94786869     1.06753698
 c     -0.46060849     1.24162638    -0.37455185
 c      1.00014663     0.95209611    -0.44005442
 h      0.21419608    -2.05421948     0.65677046
 h     -1.72220696     1.43441435     1.42610683
 h     -0.91693802     2.08207819    -1.00028791
 h      1.80339247     1.52060449    -0.87197151
 o      2.55479039    -0.84717865     0.29100938
 h      3.41128697    -0.29693511     0.03813064
 c     -2.33595938    -0.55053470    -0.78128198
 h     -3.26364992    -0.08725168    -0.26144296
 h     -2.47072547    -0.14381100    -1.88635305
 h     -2.62351887    -1.74780226    -0.62401851
 h      0.16462514     0.88366018     1.67680428
          17

 c      1.37311938    -0.40289475    -0.04219433
 c      0.17993061    -0.99677454     0.24296261
 c     -1.08707451    -0.21770691    -0.05919257
 c     -0.79769414     0.95250775     1.05908264
 c     -0.45291620     1.23296568    -0.37284018
 c      1.01393710     0.95978487    -0.43760325
 h      0.23874516    -2.02045417     0.63767159
 h     -1.75843568     1.41012098     1.42057009
 h     -0.96173368     2.07282485    -0.97268168
 h      1.76493419     1.49270056    -0.90249815
 o      2.54827192    -0.85317529     0.29535186
 h      3.36589333    -0.30412433     0.05091063
 c     -2.34949009    -0.54658112    -0.77675226
 h     -3.27653180    -0.06896819    -0.23277178
 h     -2.42663974    -0.17620257    -1.82785979
 h     -2.63718826    -1.71541362    -0.61690267
 h      0.14278340     0.90716762     1.71477500
          17

 c      1.37667405    -0.39488032    -0.04137923
 c      0.19552532    -0.98965062     0.22308202
 c     -1.07783128    -0.22868828    -0.05686985
 c     -0.81051500     0.95716378     1.05160573
 c     -0.44422476     1.22329050    -0.37213705
 c      1.02647865     0.96482590    -0.43550324
 h      0.25757765    -1.98593517     0.62040361
 h     -1.78548180     1.38412810     1.41661196
 h     -0.99968390     2.05060001    -0.93667547
 h      1.74164349     1.48616650    -0.93851829
 o      2.54329315    -0.85936980     0.29962963
 h      3.30319261    -0.31870569     0.06614639
 c     -2.36568926    -0.54409076    -0.77070595
 h     -3.27440012    -0.05541389    -0.21151750
 h     -2.37824934    -0.21443964    -1.76443368
 h     -2.64276395    -1.65976635    -0.61741625
 h      0.10202306     0.92886508     1.74927932
          17

 c      1.37959149    -0.38306805    -0.04112149
 c      0.20890247    -0.98377825     0.20270921
 c     -1.06548285    -0.23729820    -0.05410307
 c     -0.82456996     0.96161838     1.04537405
 c     -0.43485013     1.21268530    -0.37229480
 c      1.03724450     0.96706006    -0.43358189
 h      0.27124704    -1.95857372     0.60722652
 h     -1.80309907     1.35715130     1.41276847
 h     -1.02888247     2.01668174    -0.89485526
 h      1.73832506     1.50432572    -0.98301192
 o      2.53888777    -0.86636194     0.30408914
 h      3.24146446    -0.33021544     0.07946023
 c     -2.38376177    -0.54296339    -0.76136462
 h     -3.25774831    -0.04601503    -0.19898779
 h     -2.32859842    -0.25040862    -1.71763940
 h     -2.64256861    -1.59038835    -0.62412104
 h      0.04371079     0.94802060     1.77832266
          17

 c      1.38224339    -0.36762753    -0.04137675
 c      0.21959031    -0.97896686     0.18204295
 c     -1.05047147    -0.24346707    -0.05100283
 c     -0.83975817     0.96560772     1.04042337
 c     -0.42504552     1.20104164    -0.37300816
 c      1.04670563     0.96718380    -0.43231892
 h      0.28054699    -1.94464192     0.59973670
 h     -1.81332697     1.33067846     1.40808799
 h     -1.04919420     1.97467135    -0.85140801
 h      1.74849947     1.54160067    -1.03091260
 o      2.53371309    -0.87498765     0.30905040
 h      3.20413722    -0.32342573     0.08487686
 c     -2.40264527    -0.54239250    -0.74739626
 h     -3.23002418    -0.03855465    -0.19479833
 h     -2.27857395    -0.27705966    -1.70725621
 h     -2.64109856    -1.52558882    -0.63401507
 h     -0.02784163     0.96392466     1.80187043
          17

 c      1.38496388    -0.34900340    -0.04204359
 c      0.22729934    -0.97530334     0.16140981
 c     -1.03334444    -0.24717962    -0.04769801
 c     -0.85595434     0.96885347     1.03653832
 c     -0.41496735     1.18810006    -0.37385146
 c      1.05572058     0.96636267    -0.43253504
 h      0.28628371    -1.94570843     0.59756724
 h     -1.82039487     1.30671075     1.40211560
 h     -1.06246568     1.93010799    -0.81165768
 h      1.76142667     1.58804861    -1.07273154
 o      2.52726842    -0.88547038     0.31456461
 h      3.20078367    -0.29226814     0.08055012
 c     -2.42084794    -0.54048622    -0.72951523
 h     -3.19797265    -0.02882818    -0.19621728
 h     -2.22902768    -0.29396081    -1.73241104
 h     -2.64481886    -1.49185277    -0.64302095
 h     -0.10583464     0.97600365     1.82215318
          17

 c      1.38803125    -0.32789558    -0.04297162
 c      0.23197237    -0.97319071     0.14128663
 c     -1.01474259    -0.24847847    -0.04435232
 c     -0.87299423     0.97110436     1.03329851
 c     -0.40468063     1.17357059    -0.37436131
 c      1.06493837     0.96576936    -0.43491851
 h      0.28915167    -1.95806390     0.59799556
 h     -1.82999756     1.28734711     1.39469852
 h     -1.07203635     1.88932287    -0.78115583
 h      1.76885323     1.63465494    -1.10023774
 o      2.52048657    -0.89681339     0.32020597
 h      3.21760125    -0.24985806     0.07223261
 c     -2.43652538    -0.53576163    -0.71011526
 h     -3.17123528    -0.01066121    -0.19803868
 h     -2.18415024    -0.30555581    -1.77322006
 h     -2.65836677    -1.50792720    -0.64856861
 h     -0.18210226     0.98389779     1.84340231
          17

 c      1.39165681    -0.30524630    -0.04395903
 c      0.23381159    -0.97313593     0.12221235
 c     -0.99538283    -0.24746806    -0.04116354
 c     -0.89064882     0.97218959     1.03026908
 c     -0.39426226     1.15733589    -0.37416770
 c      1.07466060     0.96640083    -0.43986083
 h      0.28974560    -1.97523364     0.59697030
 h     -1.84760799     1.27420071     1.38554104
 h     -1.08104889     1.85731902    -0.76429846
 h      1.76648193     1.67521152    -1.10854767
 o      2.51453452    -0.90768290     0.32544902
 h      3.23613252    -0.21449341     0.06724327
 c     -2.44829571    -0.52922268    -0.69140673
 h     -3.15918502     0.02218208    -0.19462300
 h     -2.14952764    -0.31566067    -1.80945243
 h     -2.68005108    -1.56383446    -0.65089520
 h     -0.24938261     0.98748444     1.87017304
          17

 c      1.39595949    -0.28219377    -0.04476488
 c      0.23326378    -0.97549706     0.10466927
 c     -0.97602857    -0.24432897    -0.03834308
 c     -0.90861971     0.97207495     1.02730722
 c     -0.38395810     1.13964331    -0.37311773
 c      1.08490888     0.96903978    -0.44748012
 h      0.28859161    -1.99109748     0.59060565
 h     -1.87618645     1.26780440     1.37367619
 h     -1.09023168     1.83563303    -0.76306790
 h      1.75316400     1.70629267    -1.09591538
 o      2.51005821    -0.91712627     0.32994010
 h      3.24537979    -0.19822865     0.07013610
 c     -2.45575469    -0.52317706    -0.67459075
 h     -3.16494225     0.07144927    -0.18417452
 h     -2.12928271    -0.32599090    -1.82863639
 h     -2.70466335    -1.63188618    -0.65053012
 h     -0.30392949     0.98682656     1.90437689
          17

 c      1.40095010    -0.25996474    -0.04514482
 c      0.23095754    -0.98035234     0.08900998
 c     -0.95745016    -0.23933758    -0.03609061
 c     -0.92661026     0.97088495     1.02473733
 c     -0.37422527     1.12113738    -0.37130814
 c      1.09548424     0.97420018    -0.45764834
 h      0.28614640    -2.00169180     0.57616969
 h     -1.91468872     1.26737167     1.35732794
 h     -1.09711769     1.82194316    -0.77676885
 h      1.73021977     1.72714602    -1.06329595
 o      2.50723188    -0.92461660     0.33349997
 h      3.24146869    -0.20631867     0.08274472
 c     -2.45937933    -0.51904366    -0.65990210
 h     -3.18272241     0.13148150    -0.17066593
 h     -2.12545789    -0.33695373    -1.82499079
 h     -2.72798264    -1.68895474    -0.64703719
 h     -0.34635784     0.98211345     1.94337336
          17

 c      1.40653948    -0.23972688    -0.04489914
 c      0.22760971    -0.98747824     0.07542990
 c     -0.94037785    -0.23287602    -0.03456990
 c     -0.94442933     0.96886297     1.02319449
 c     -0.36558852     1.10271383    -0.36901794
 c      1.10596424     0.98199801    -0.46996281
 h      0.28280101    -2.00577899     0.55247395
 h     -1.95858719     1.27113285     1.33444914
 h     -1.09749036     1.81172956    -0.80281976
 h      1.70148667     1.74025229    -1.01439267
 o      2.50590138    -0.92997671     0.33608628
 h      3.22575003    -0.23866686     0.10490758
 c     -2.46004991    -0.51707604    -0.64702940
 h     -3.20249439     0.19225069    -0.16048133
 h     -2.13834191    -0.34832370    -1.79731053
 h     -2.74755901    -1.72202909    -0.63957179
 h     -0.38001527     0.97366959     1.98118001
          17

 c      1.41256740    -0.22244041    -0.04391944
 c      0.22392553    -0.99636885     0.06395946
 c     -0.92545799    -0.22543113    -0.03389244
 c     -0.96201787     0.96629666     1.02329244
 c     -0.35844636     1.08533300    -0.36660914
 c      1.11566709     0.99197138    -0.48369586
 h      0.27891403    -2.00491156     0.51994490
 h     -2.00187836     1.27699667     1.30355774
 h     -1.08752775     1.80038736    -0.83784210
 h      1.67379519     1.75250375    -0.95586818
 o      2.50558213    -0.93340726     0.33779405
 h      3.20494770    -0.28961456     0.13456475
 c     -2.45861293    -0.51698636    -0.63545923
 h     -3.21560480     0.24426747    -0.15851491
 h     -2.16665700    -0.35944574    -1.74833685
 h     -2.76209879    -1.72546055    -0.62731501
 h     -0.40870963     0.96198023     2.01138902
          17

 c      1.41884888    -0.20875890    -0.04221603
 c      0.22051841    -1.00627069     0.05446823
 c     -0.91322231    -0.21758284    -0.03411133
 c     -0.97939364     0.96345214     1.02537705
 c     -0.35296198     1.06989506    -0.36444839
 c      1.12370144     1.00303013    -0.49786110
 h      0.27485674    -2.00326860     0.48049341
 h     -2.03907885     1.28313034     1.26429283
 h     -1.06514680     1.78454974    -0.87847951
 h      1.65647655     1.77533050    -0.89628075
 o      2.50533713    -0.93558799     0.33887262
 h      3.19292363    -0.34653639     0.16754838
 c     -2.45575451    -0.51836505    -0.62447609
 h     -3.21676771     0.28090365    -0.16696712
 h     -2.20738152    -0.36912516    -1.68580075
 h     -2.77105342    -1.69839768    -0.60955117
 h     -0.43537016     0.94767257     2.02935629
          17

 c      1.42523009    -0.19900309    -0.03991375
 c      0.21785895    -1.01626658     0.04670036
 c     -0.90407642    -0.20998002    -0.03522861
 c     -0.99658171     0.96053837     1.02942738
 c     -0.34905601     1.05717228    -0.36284934
 c      1.12932267     1.01391599    -0.51156562
 h      0.27102290    -2.00690823     0.43701225
 h     -2.06642467     1.28827862     1.21752469
 h     -1.03041866     1.76258979    -0.92190762
 h      1.65730952     1.81957006    -0.84196442
 o      2.50387177    -0.93753160     0.33965022
 h      3.20887345    -0.39237339     0.19880246
 c     -2.45201412    -0.52077538    -0.61296921
 h     -3.20384391     0.29865627    -0.18565487
 h     -2.25558044    -0.37538304    -1.62433813
 h     -2.77466688    -1.64418557    -0.58559851
 h     -0.46162656     0.93145612     2.03311742
          17

 c      1.43161738    -0.19320067    -0.03721744
 c      0.21626291    -1.02547144     0.04036330
 c     -0.89830403    -0.20328866    -0.03720868
 c     -1.01357285     0.95769168     1.03504360
 c     -0.34645585     1.04775583    -0.36202293
 c      1.13248855     1.02413247    -0.52440133
 h      0.26775025    -2.02169039     0.39229936
 h     -2.08238151     1.29189315     1.16516371
 h     -0.98550672     1.73472927    -0.96620731
 h      1.67612235     1.88534664    -0.79285318
 o      2.50051906    -0.93972998     0.34027536
 h      3.26168420    -0.41935942     0.22649019
 c     -2.44767645    -0.52362511    -0.59948499
 h     -3.17738930     0.29707436    -0.21239960
 h     -2.30539269    -0.37561448    -1.58452175
 h     -2.77454328    -1.57169146    -0.55466054
 h     -0.48774468     0.91405708     2.02365206
          17

 c      1.43794493    -0.19112486    -0.03437748
 c      0.21590330    -1.03332059     0.03524060
 c     -0.89606538    -0.19812039    -0.03999279
 c     -1.03030621     0.95498003     1.04147241
 c     -0.34476450     1.04200465    -0.36203143
 c      1.13389206     1.03416079    -0.53628245
 h      0.26517578    -2.05007990     0.34777320
 h     -2.08778828     1.29415936     1.10981972
 h     -0.93435906     1.70293006    -1.01067446
 h      1.70462477     1.96015325    -0.74490204
 o      2.49616227    -0.94164954     0.34065166
 h      3.33580354    -0.43704715     0.25298871
 c     -2.44242775    -0.52585749    -0.58315475
 h     -3.14072074     0.27924921    -0.24310450
 h     -2.35289206    -0.36829464    -1.58200497
 h     -2.77474549    -1.49783616    -0.51558270
 h     -0.51261880     0.89613113     2.00494507
          17

 c      1.44411505    -0.19233305    -0.03166738
 c      0.21683823    -1.03975639     0.03123388
 c     -0.89737522    -0.19495129    -0.04350562
 c     -1.04666330     0.95241691     1.04768314
 c     -0.34354136     1.04001557    -0.36277402
 c      1.13442134     1.04467693    -0.54702425
 h      0.26317491    -2.08906239     0.30309961
 h     -2.08572816     1.29596748     1.05440489
 h     -0.88208819     1.67047115    -1.05589545
 h      1.73292142     2.02838209    -0.69531202
 o      2.49230547    -0.94260844     0.34071635
 h      3.40650024    -0.45811763     0.28032475
 c     -2.43516332    -0.52588057    -0.56495229
 h     -3.10043998     0.25293385    -0.27184680
 h     -2.39746253    -0.35558349    -1.61292243
 h     -2.78231891    -1.44705302    -0.46659651
 h     -0.53390680     0.87817351     1.98363666
          17

 c      1.44997191    -0.19622528    -0.02936616
 c      0.21902469    -1.04512477     0.02829228
 c     -0.90206710    -0.19406083    -0.04765920
 c     -1.06245246     0.94998409     1.05255049
 c     -0.34240784     1.04165539    -0.36403559
 c      1.13478662     1.05596497    -0.55623431
 h      0.26149090    -2.13135949     0.25713161
 h     -2.08093809     1.29875916     1.00174265
 h     -0.83389889     1.64095679    -1.10320866
 h      1.75386821     2.07861421    -0.64391021
 o      2.49005746    -0.94235831     0.34053678
 h      3.45608490    -0.48880254     0.30848495
 c     -2.42454846    -0.52278007    -0.54722099
 h     -3.06649240     0.23098623    -0.29168844
 h     -2.43918996    -0.34275674    -1.65831074
 h     -2.80345585    -1.43801471    -0.40596937
 h     -0.54872977     0.86048625     1.96750219
          17

 c      1.45531132    -0.20212279    -0.02773882
 c      0.22232430    -1.04988858     0.02631707
 c     -0.90976168    -0.19550339    -0.05235890
 c     -1.07737957     0.94765302     1.05516921
 c     -0.34115470     1.04665688    -0.36561333
 c      1.13545499     1.06787117    -0.56341016
 h      0.25993463    -2.16873359     0.20912816
 h     -2.07848782     1.30413824     0.95425445
 h     -0.79376568     1.61691638    -1.15336008
 h      1.76359377     2.10476156    -0.59213805
 o      2.48999305    -0.94100910     0.34024499
 h      3.47591294    -0.52980002     0.33634891
 c     -2.41009578    -0.51785880    -0.53196971
 h     -3.04925236     0.22745513    -0.29687141
 h     -2.47708188    -0.33497577    -1.69959946
 h     -2.83580190    -1.46478583    -0.33477875
 h     -0.55524523     0.84336341     1.96234973
          17

 c      1.45990937    -0.20934562    -0.02701531
 c      0.22651498    -1.05439371     0.02512414
 c     -0.91985494    -0.19912372    -0.05750384
 c     -1.09104951     0.94540503     1.05513791
 c     -0.33979334     1.05471038    -0.36745389
 c      1.13667749     1.07994205    -0.56804160
 h      0.25849070    -2.19467035     0.15927794
 h     -2.08192929     1.31325030     0.91390146
 h     -0.76360047     1.59886383    -1.20506951
 h      1.76085649     2.10507540    -0.54203457
 o      2.49224561    -0.93887365     0.33997901
 h      3.46459236    -0.57849593     0.36252769
 c     -2.39269607    -0.51333800    -0.52000008
 h     -3.05219968     0.24779563    -0.28581605
 h     -2.50948146    -0.33556450    -1.72491481
 h     -2.86950350    -1.50427230    -0.25809920
 h     -0.55431967     0.82746031     1.96895932
          17

 c      1.46355700    -0.21727134    -0.02737262
 c      0.23131105    -1.05876796     0.02445871
 c     -0.93153974    -0.20460178    -0.06297664
 c     -1.10306040     0.94326160     1.05255751
 c     -0.33851191     1.06548218    -0.36968341
 c      1.13849255     1.09151026    -0.56967603
 h      0.25731634    -2.20555627     0.10858459
 h     -2.09188239     1.32621479     0.88239600
 h     -0.74345613     1.58557856    -1.25479351
 h      1.74672255     2.08156351    -0.49562283
 o      2.49646380    -0.93640364     0.33984399
 h      3.42830443    -0.62971669     0.38588018
 c     -2.37424748    -0.51025832    -0.51116928
 h     -3.06807822     0.28401222    -0.26177522
 h     -2.53474458    -0.34611641    -1.72817133
 h     -2.89506473    -1.53621148    -0.18219439
 h     -0.54961323     0.81394463     1.98294967
          17

 c      1.46609431    -0.22537206    -0.02892241
 c      0.23638633    -1.06290327     0.02402706
 c     -0.94385905    -0.21150061    -0.06863004
 c     -1.11313588     0.94131245     1.04777127
 c     -0.33757457     1.07857900    -0.37251136
 c      1.14068373     1.10167394    -0.56796971
 h      0.25669264    -2.20095657     0.05853107
 h     -2.10604299     1.34201146     0.86134090
 h     -0.73237967     1.57522643    -1.29791394
 h      1.72490473     2.04043702    -0.45440780
 o      2.50158279    -0.93419112     0.33986455
 h      3.38409729    -0.67546239     0.40618620
 c     -2.35682970    -0.50856897    -0.50495633
 h     -3.08507326     0.32233777    -0.23018382
 h     -2.55160453    -0.36703957    -1.70725567
 h     -2.90661687    -1.54922269    -0.11222311
 h     -0.54586985     0.80419093     1.99760874
          17

 c      1.46743266    -0.23321901    -0.03170873
 c      0.24139441    -1.06646603     0.02352798
 c     -0.95578136    -0.21931374    -0.07428105
 c     -1.12117159     0.93971321     1.04111324
 c     -0.33723400     1.09352876    -0.37610252
 c      1.14271701     1.10921316    -0.56275014
 h      0.25696340    -2.18362613     0.01071771
 h     -2.12052002     1.35888297     0.85205036
 h     -0.72918364     1.56633180    -1.33027839
 h      1.70249599     1.99313311    -0.41871077
 o      2.50575429    -0.93291718     0.33993073
 h      3.36087380    -0.70571305     0.42503002
 c     -2.34210923    -0.50798040    -0.50074509
 h     -3.09377348     0.35159774    -0.19617818
 h     -2.55942863    -0.39790862    -1.66339401
 h     -2.90143928    -1.53860067    -0.05182367
 h     -0.54705234     0.79932199     2.00687184
          17

 c      1.46754605    -0.24045197    -0.03571909
 c      0.24598345    -1.06892516     0.02268235
 c     -0.96628913    -0.22751134    -0.07971774
 c     -1.12718793     0.93865188     1.03279612
 c     -0.33768637     1.10980000    -0.38049310
 c      1.14377210     1.11264597    -0.55407522
 h      0.25846911    -2.15932433    -0.03349977
 h     -2.13147614     1.37493646     0.85520158
 h     -0.73286739     1.55818369    -1.34920637
 h      1.68970520     1.95565053    -0.38707268
 o      2.50754031    -0.93301557     0.33987366
 h      3.38079628    -0.71417093     0.44482146
 c     -2.33117994    -0.50832776    -0.49778079
 h     -3.08898292     0.36538763    -0.16381983
 h     -2.55862273    -0.43762077    -1.60196872
 h     -2.87904444    -1.50383388    -0.00329709
 h     -0.55539556     0.79993308     2.00682665
          17

 c      1.46644513    -0.24675093    -0.04089753
 c      0.24981120    -1.06963851     0.02126082
 c     -0.97447384    -0.23558025    -0.08471936
 c     -1.13126365     0.93830873     1.02288917
 c     -0.33905940     1.12683604    -0.38555485
 c      1.14310595     1.11079337    -0.54217866
 h      0.26148051    -2.13590431    -0.07332450
 h     -2.13628658     1.38863376     0.87057411
 h     -0.74279724     1.55085724    -1.35392056
 h      1.69574973     1.94190814    -0.35702834
 o      2.50769641    -0.93433003     0.33973140
 h      3.43149025    -0.70414896     0.46481785
 c     -2.32453381    -0.50954280    -0.49496845
 h     -3.06894941     0.36127751    -0.13616469
 h     -2.55128179    -0.48460213    -1.53454169
 h     -2.84085723    -1.44768941     0.03247320
 h     -0.57119497     0.80601806     1.99611367
          17

 c      1.46418826    -0.25186708    -0.04713646
 c      0.25257225    -1.06805525     0.01909574
 c     -0.97962279    -0.24305090    -0.08908899
 c     -1.13349464     0.93882688     1.01132076
 c     -0.34141144     1.14407934    -0.39098848
 c      1.14067241     1.10368673    -0.52724086
 h      0.26614682    -2.12096656    -0.10856096
 h     -2.13410507     1.39907699     0.89696697
 h     -0.75878324     1.54512387    -1.34568379
 h      1.72169218     1.95304792    -0.32786310
 o      2.50809578    -0.93643636     0.33972372
 h      3.48288849    -0.68323070     0.48141423
 c     -2.32198720    -0.51145565    -0.49079405
 h     -3.03455790     0.34002423    -0.11538042
 h     -2.54166348    -0.53750133    -1.48008036
 h     -2.79059206    -1.37683898     0.05682668
 h     -0.59285572     0.81699188     1.97596264
          17

 c      1.46091757    -0.25567716    -0.05425864
 c      0.25402619    -1.06399818     0.01605529
 c     -0.98127647    -0.24951612    -0.09268801
 c     -1.13397608     0.94030127     0.99788782
 c     -0.34472266     1.16098860    -0.39633566
 c      1.13720683     1.09261419    -0.50928742
 h      0.27245638    -2.11847482    -0.13918500
 h     -2.12600433     1.40610607     0.93227903
 h     -0.78110094     1.54232707    -1.32774627
 h      1.75939564     1.97684856    -0.30173180
 o      2.51003402    -0.93898431     0.34001819
 h      3.51349062    -0.65725218     0.49154883
 c     -2.32266723    -0.51354033    -0.48397806
 h     -2.98929885     0.30572637    -0.10253341
 h     -2.53486597    -0.59634739    -1.45894120
 h     -2.73514060    -1.30370364     0.07516085
 h     -0.61703641     0.83175388     1.95010626
          17

 c      1.45687398    -0.25821110    -0.06201271
 c      0.25401841    -1.05782167     0.01200003
 c     -0.97925026    -0.25464688    -0.09545821
 c     -1.13278935     0.94278533     0.98230121
 c     -0.34888338     1.17706306    -0.40102741
 c      1.13364032     1.07922956    -0.48836307
 h      0.28018480    -2.12677474    -0.16473496
 h     -2.11471391     1.41021100     0.97374528
 h     -0.81037204     1.54413084    -1.30486515
 h      1.79817400     1.99820006    -0.28145226
 o      2.51400043    -0.94171893     0.34065603
 h      3.51369257    -0.62965083     0.49371655
 c     -2.32522675    -0.51495928    -0.47506301
 h     -2.94003491     0.26693730    -0.09687427
 h     -2.53303360    -0.66200290    -1.47654237
 h     -2.68476404    -1.24750627     0.09883218
 h     -0.63908299     0.84882950     1.92422225
          17

 c      1.45238039    -0.25966105    -0.07008339
 c      0.25249732    -1.05028394     0.00677794
 c     -0.97363947    -0.25820720    -0.09743131
 c     -1.12997937     0.94630929     0.96432745
 c     -0.35371582     1.19188367    -0.40450317
 c      1.13065233     1.06494969    -0.46467644
 h      0.28884328    -2.13994786    -0.18418679
 h     -2.10378830     1.41219169     1.01828491
 h     -0.84708823     1.55202298    -1.28204530
 h      1.82982601     2.00623991    -0.26864769
 o      2.51989440    -0.94444695     0.34156678
 h      3.48246288    -0.60202456     0.48775577
 c     -2.32821573    -0.51544112    -0.46672600
 h     -2.89763344     0.23750943    -0.09501996
 h     -2.53415768    -0.73306874    -1.51716700
 h     -2.64918627    -1.22771782     0.14171286
 h     -0.65410444     0.86665343     1.90422487
          17

 c      1.44780171    -0.26037977    -0.07811193
 c      0.24952701    -1.04225882     0.00026593
 c     -0.96481747    -0.26006601    -0.09872795
 c     -1.12553368     0.95091015     0.94403384
 c     -0.35904718     1.20516854    -0.40639030
 c      1.12858969     1.05087695    -0.43860427
 h      0.29768362    -2.15105712    -0.19641289
 h     -2.09619702     1.41259644     1.06284361
 h     -0.89068650     1.56662487    -1.26266144
 h      1.84954847     1.99527235    -0.26352572
 o      2.52710308    -0.94707015     0.34257938
 h      3.42648031    -0.57379881     0.47480308
 c     -2.33067382    -0.51641432    -0.46134550
 h     -2.87439527     0.23308868    -0.09199632
 h     -2.53535078    -0.80527612    -1.55895431
 h     -2.62992320    -1.24764054     0.20697247
 h     -0.65861132     0.88392701     1.89341598
          17

 c      1.44349135    -0.26086099    -0.08572470
 c      0.24528917    -1.03450892    -0.00758750
 c     -0.95341699    -0.26019989    -0.09954063
 c     -1.11940379     0.95666739     0.92198641
 c     -0.36479424     1.21681075    -0.40663864
 c      1.12752461     1.03786855    -0.41064312
 h      0.30577828    -2.15469516    -0.20070326
 h     -2.09293434     1.41121881     1.10456225
 h     -0.93867714     1.58720092    -1.24714554
 h      1.85541492     1.96378431    -0.26522774
 o      2.53442674    -0.94970761     0.34342039
 h      3.36185980    -0.54054744     0.45752235
 c     -2.33260561    -0.52013586    -0.45916512
 h     -2.87605458     0.25999836    -0.08613599
 h     -2.53487036    -0.87373319    -1.58619493
 h     -2.62081074    -1.29144474     0.28201238
 h     -0.65170105     0.89981614     1.89034949
          17

 c      1.43972962    -0.26168950    -0.09257007
 c      0.24007108    -1.02758452    -0.01674626
 c     -0.94028785    -0.25867356    -0.10010863
 c     -1.11157936     0.96371207     0.89920596
 c     -0.37097643     1.22686134    -0.40550096
 c      1.12729258     1.02653727    -0.38136263
 h      0.31213612    -2.14811123    -0.19702078
 h     -2.09261866     1.40705056     1.14075362
 h     -0.98670040     1.61180820    -1.23342120
 h      1.84816548     1.91398367    -0.27211905
 o      2.54022667    -0.95279605     0.34375838
 h      3.31248048    -0.49274011     0.43967111
 c     -2.33476693    -0.52761090    -0.45896223
 h     -2.89697437     0.30798127    -0.08243567
 h     -2.53201266    -0.93452724    -1.59075148
 h     -2.61569710    -1.34014880     0.35090640
 h     -0.63478662     0.91388036     1.88955041
          17

 c      1.43667299    -0.26346092    -0.09835638
 c      0.23423668    -1.02179345    -0.02709234
 c     -0.92642605    -0.25560357    -0.10069599
 c     -1.10215386     0.97218387     0.87691770
 c     -0.37763427     1.23546728    -0.40339440
 c      1.12746075     1.01714332    -0.35136743
 h      0.31582496    -2.13152048    -0.18602576
 h     -2.09238008     1.39877505     1.16891031
 h     -1.02964091     1.63799149    -1.21863799
 h      1.83180280     1.85235416    -0.28198549
 o      2.54351531    -0.95667796     0.34337997
 h      3.29328105    -0.42268656     0.42358522
 c     -2.33795964    -0.53852572    -0.45930929
 h     -2.92639639     0.35898331    -0.08819457
 h     -2.52670509    -0.98513695    -1.56994134
 h     -2.61129449    -1.38086282     0.40291020
 h     -0.61032831     0.92591105     1.88436387
          17

 c      1.43435301    -0.26669206    -0.10287205
 c      0.22818534    -1.01719204    -0.03844003
 c     -0.91288148    -0.25112885    -0.10157343
 c     -1.09132953     0.98216361     0.85630010
 c     -0.38472121     1.24280838    -0.40077019
 c      1.12725392     1.00944144    -0.32124988
 h      0.31609363    -2.10814562    -0.16897451
 h     -2.08928909     1.38540805     1.18690087
 h     -1.06296961     1.66351989    -1.20075632
 h      1.81465928     1.79058129    -0.29238979
 o      2.54498633    -0.96078126     0.34229845
 h      3.29388061    -0.33783532     0.40852866
 c     -2.34256555    -0.55217079    -0.45910344
 h     -2.95541819     0.39801146    -0.10812852
 h     -2.51935146    -1.02451944    -1.52517359
 h     -2.60636432    -1.40660301     0.43263202
 h     -0.58071501     0.93584290     1.86948525
          17

 c      1.43272213    -0.27175509    -0.10598068
 c      0.22230724    -1.01360023    -0.05055590
 c     -0.90066257    -0.24539839    -0.10300263
 c     -1.07938058     0.99362127     0.83833851
 c     -0.39203747     1.24905538    -0.39805187
 c      1.12561727     1.00272810    -0.29151358
 h      0.31246646    -2.08393437    -0.14749756
 h     -2.08147898     1.36672976     1.19328311
 h     -1.08361774     1.68686141    -1.17929644
 h      1.80883842     1.74422237    -0.30146177
 o      2.54597512    -0.96392655     0.34058220
 h      3.29439430    -0.25589110     0.39324381
 c     -2.34853530    -0.56782951    -0.45746748
 h     -2.97858976     0.41603110    -0.14360544
 h     -2.51086868    -1.05352409    -1.46206780
 h     -2.60074357    -1.41417590     0.43828709
 h     -0.54771565     0.94372415     1.84214663
          17

 c      1.43169067    -0.27884972    -0.10761073
 c      0.21694157    -1.01069246    -0.06319021
 c     -0.89065766    -0.23857091    -0.10522247
 c     -1.06661133     1.00639511     0.82375588
 c     -0.39921999     1.25434167    -0.39561766
 c      1.12174881     0.99644735    -0.26251348
 h      0.30473781    -2.06632084    -0.12322967
 h     -2.06873277     1.34345215     1.18760656
 h     -1.09033590     1.70741815    -1.15547016
 h      1.82405827     1.72514011    -0.30857759
 o      2.54735555    -0.96514566     0.33824099
 h      3.28243563    -0.19170377     0.37760077
 c     -2.35551318    -0.58471876    -0.45350118
 h     -2.99317993     0.40893487    -0.19359355
 h     -2.50278515    -1.07581683    -1.39159486
 h     -2.59491508    -1.40297790     0.42080694
 h     -0.51228324     0.94968661     1.80241579
          17

 c      1.43113700    -0.28799200    -0.10775415
 c      0.21234647    -1.00821233    -0.07611276
 c     -0.88357887    -0.23082157    -0.10843697
 c     -1.05332327     1.02020144     0.81296841
 c     -0.40576946     1.25873933    -0.39378772
 c      1.11586713     0.99096810    -0.23452931
 h      0.29279937    -2.06145873    -0.09742244
 h     -2.05268144     1.31719053     1.17063785
 h     -1.08375285     1.72563435    -1.13205273
 h      1.85862406     1.73211919    -0.31345154
 o      2.54947618    -0.96390873     0.33524760
 h      3.25407391    -0.15359151     0.36224631
 c     -2.36292111    -0.60183761    -0.44623293
 h     -2.99854036     0.37650445    -0.25548319
 h     -2.49710351    -1.09861085    -1.33037581
 h     -2.59001554    -1.37509736     0.38427754
 h     -0.47445685     0.95388935     1.75318135
          17

 c      1.43090440    -0.29899499    -0.10646761
 c      0.20868051    -1.00622744    -0.08912393
 c     -0.87992344    -0.22234791    -0.11280385
 c     -1.03979359     1.03467266     0.80606237
 c     -0.41109604     1.26224304    -0.39280545
 c      1.10911351     0.98735290    -0.20788084
 h      0.27642829    -2.07092408    -0.07088858
 h     -2.03666620     1.29026744     1.14443480
 h     -1.06620317     1.74299785    -1.11307488
 h      1.90052020     1.75327285    -0.31471489
 o      2.55234652    -0.96007224     0.33157106
 h      3.21098930    -0.14412612     0.34812083
 c     -2.37000482    -0.61802790    -0.43517532
 h     -2.99618352     0.32248212    -0.32555726
 h     -2.49534265    -1.13061664    -1.29566097
 h     -2.58825078    -1.33681573     0.33781292
 h     -0.43332662     0.95644126     1.69988154
          17

 c      1.43078821    -0.31145510    -0.10386601
 c      0.20597491    -1.00519241    -0.10202770
 c     -0.87994885    -0.21337652    -0.11842480
 c     -1.02626820     1.04941987     0.80284237
 c     -0.41459705     1.26478048    -0.39283626
 c      1.10275357     0.98648306    -0.18289741
 h      0.25534116    -2.09067018    -0.04440953
 h     -2.02502925     1.26531256     1.11211196
 h     -1.04110847     1.76175184    -1.10309768
 h      1.93673088     1.77607584    -0.31030311
 o      2.55570422    -0.95388611     0.32719250
 h      3.15952417    -0.15999853     0.33624117
 c     -2.37584097    -0.63241007    -0.42148616
 h     -2.99053183     0.25556923    -0.39957152
 h     -2.49688949    -1.17555073    -1.29368820
 h     -2.59368653    -1.30104093     0.29810413
 h     -0.38733325     0.95734984     1.64953020
          17

 c      1.43052906    -0.32478491    -0.10010416
 c      0.20410272    -1.00573423    -0.11460450
 c     -0.88366934    -0.20416599    -0.12534109
 c     -1.01296596     1.06409458     0.80299935
 c     -0.41578172     1.26626995    -0.39401867
 c      1.09772231     0.98865820    -0.15984551
 h      0.22952371    -2.11334478    -0.01913593
 h     -2.02155844     1.24472027     1.07720966
 h     -1.01172454     1.78407292    -1.10583279
 h      1.95844094     1.79229803    -0.29847522
 o      2.55894731    -0.94614292     0.32211245
 h      3.11177079    -0.18964422     0.32757911
 c     -2.37929047    -0.64480948    -0.40812592
 h     -2.98948308     0.18970272    -0.47409462
 h     -2.49884779    -1.22855599    -1.31475222
 h     -2.61229087    -1.28621261     0.28757924
 h     -0.33535273     0.95661180     1.60867006
          17

 c      1.42983992    -0.33828098    -0.09535317
 c      0.20277801    -1.00836186    -0.12661818
 c     -0.89086444    -0.19499691    -0.13353698
 c     -1.00008238     1.07841826     0.80632101
 c     -0.41440645     1.26671809    -0.39655047
 c      1.09457389     0.99365653    -0.13891139
 h      0.19947849    -2.13167944     0.00343537
 h     -2.02745819     1.23020513     1.04290171
 h     -0.97966704     1.81082382    -1.12242077
 h      1.96132499     1.79800166    -0.27822132
 o      2.56109173    -0.93829979     0.31635750
 h      3.08598776    -0.21138721     0.32288708
 c     -2.37936492    -0.65611884    -0.39763678
 h     -3.00217357     0.13978983    -0.54812074
 h     -2.49792118    -1.28132627    -1.34271246
 h     -2.64796110    -1.30271481     0.31911932
 h     -0.27839874     0.95448903     1.58098974
          17

 c      1.42847415    -0.35118814    -0.08977821
 c      0.20159746    -1.01329484    -0.13784600
 c     -0.90108854    -0.18614455    -0.14294260
 c     -0.98779092     1.09217276     0.81274596
 c     -0.41052410     1.26628657    -0.40071486
 c      1.09351065     1.00088977    -0.12021112
 h      0.16620086    -2.14066039     0.02177996
 h     -2.04027836     1.22273605     1.01158378
 h     -0.94437587     1.84071871    -1.15054023
 h      1.94472540     1.79260078    -0.24928391
 o      2.56128613    -0.93180198     0.30998509
 h      3.09790555    -0.20441986     0.32250035
 c     -2.37618623    -0.66813482    -0.39020703
 h     -3.03227500     0.11195779    -0.62209799
 h     -2.49173678    -1.32752529    -1.36435841
 h     -2.69676630    -1.33974432     0.38154644
 h     -0.22049442     0.95172694     1.56642199
          17

 c      1.42628655    -0.36274932    -0.08352629
 c      0.20010668    -1.02042035    -0.14810677
 c     -0.91370548    -0.17784751    -0.15343218
 c     -0.97624129     1.10518124     0.82220109
 c     -0.40440857     1.26525595    -0.40677886
 c      1.09435562     1.00949072    -0.10379817
 h      0.13098561    -2.13830543     0.03468159
 h     -2.05487057     1.22278632     0.98503432
 h     -0.90405311     1.87071181    -1.18522125
 h      1.91149653     1.77862340    -0.21213680
 o      2.55988495    -0.92658151     0.30309770
 h      3.14332883    -0.17287708     0.32602356
 c     -2.37112851    -0.68204923    -0.38489488
 h     -3.07365375     0.09930409    -0.69417196
 h     -2.47897111    -1.36386586    -1.37157527
 h     -2.74963353    -1.37789646     0.45273351
 h     -0.16760064     0.94943098     1.56239652
          17

 c      1.42322397    -0.37226220    -0.07672996
 c      0.19787391    -1.02930765    -0.15727752
 c     -0.92795151    -0.17028295    -0.16482846
 c     -0.96554371     1.11730391     0.83440314
 c     -0.39642482     1.26391556    -0.41483403
 c      1.09648777     1.01831222    -0.08966633
 h      0.09518390    -2.12578174     0.04148604
 h     -2.06556086     1.23060287     0.96476654
 h     -0.85713560     1.89726576    -1.22071190
 h      1.86864825     1.76228462    -0.16792453
 o      2.55820599    -0.92143534     0.29585887
 h      3.20211186    -0.13962277     0.33205784
 c     -2.36590922    -0.69796138    -0.38110711
 h     -3.11529358     0.08989923    -0.75951589
 h     -2.45915759    -1.38937895    -1.36041509
 h     -2.79834939    -1.40361669     0.51570732
 h     -0.12557827     0.94869850     1.56577396
          17

 c      1.41927742    -0.37915044    -0.06951453
 c      0.19456008    -1.03923783    -0.16530175
 c     -0.94301424    -0.16354673    -0.17691752
 c     -0.95574735     1.12844109     0.84879013
 c     -0.38693270     1.26246294    -0.42470278
 c      1.09884000     1.02592631    -0.07777395
 h      0.05995144    -2.10729056     0.04227973
 h     -2.06796645     1.24632063     0.95218549
 h     -0.80319081     1.91753709    -1.25210527
 h      1.82761292     1.75388907    -0.11808804
 o      2.55743099    -0.91546632     0.28845642
 h      3.25588153    -0.12274407     0.33875060
 c     -2.36186590    -0.71546369    -0.37863151
 h     -3.14795230     0.07465099    -0.81308421
 h     -2.43254160    -1.40493357    -1.33027266
 h     -2.83741224    -1.41056192     0.56104544
 h     -0.09871880     0.95030015     1.57406637
          17

 c      1.41445940    -0.38302806    -0.06199762
 c      0.18997167    -1.04926807    -0.17218778
 c     -0.95811162    -0.15764288    -0.18946376
 c     -0.94683505     1.13853140     0.86457800
 c     -0.37624685     1.26095389    -0.43594853
 c      1.10021135     1.03088826    -0.06811519
 h      0.02602897    -2.08949638     0.03793181
 h     -2.05984480     1.26998670     0.94853874
 h     -0.74307854     1.93003244    -1.27620137
 h      1.80095172     1.76506568    -0.06343274
 o      2.55825550    -0.90838290     0.28105529
 h      3.29358110    -0.13021420     0.34445669
 c     -2.35980759    -0.73398384    -0.37726680
 h     -3.16621786     0.04883255    -0.85141976
 h     -2.39997755    -1.41347266    -1.28393186
 h     -2.86354314    -1.39684752     0.58435950
 h     -0.08919243     0.95452483     1.58586987
          17

 c      1.40881618    -0.38373797    -0.05428280
 c      0.18407134    -1.05838990    -0.17798493
 c     -0.97255438    -0.15249384    -0.20221965
 c     -0.93874183     1.14754826     0.88085947
 c     -0.36463180     1.25929682    -0.44794101
 c      1.10002159     1.03246313    -0.06075634
 h     -0.00628297    -2.07984266     0.02982037
 h     -2.04124998     1.30157552     0.95477198
 h     -0.67874126     1.93484210    -1.29180918
 h      1.79388832     1.80048658    -0.00360300
 o      2.56094699    -0.90029538     0.27377517
 h      3.31025107    -0.16279937     0.34798326
 c     -2.36010752    -0.75278278    -0.37657738
 h     -3.16794201     0.01093976    -0.87296879
 h     -2.36274262    -1.42081200    -1.22826376
 h     -2.87506133    -1.36314489     0.58440165
 h     -0.09694483     0.96113316     1.60094492
          17

 c      1.40245375    -0.38136484    -0.04645150
 c      0.17693429    -1.06580070    -0.18273013
 c     -0.98578258    -0.14796166    -0.21493165
 c     -0.93138803     1.15549629     0.89669075
 c     -0.35231026     1.25726947    -0.45993048
 c      1.09872643     1.03112952    -0.05569761
 h     -0.03672602    -2.08352953     0.01917105
 h     -2.01437405     1.34104040     0.97135775
 h     -0.61287564     1.93366678    -1.29976807
 h      1.79971608     1.85209925     0.06136101
 o      2.56536153    -0.89160279     0.26667661
 h      3.30641933    -0.21571272     0.34873272
 c     -2.36279205    -0.77088152    -0.37585666
 h     -3.15355072    -0.03828663    -0.87805689
 h     -2.32206691    -1.43612369    -1.17429230
 h     -2.87178147    -1.31207893     0.56269132
 h     -0.11965520     0.96935194     1.62022394
          17

 c      1.39556394    -0.37620800    -0.03855787
 c      0.16866624    -1.07115203    -0.18639905
 c     -0.99737515    -0.14388283    -0.22734836
 c     -0.92471281     1.16241262     0.91115428
 c     -0.33947303     1.25456120    -0.47110977
 c      1.09725166     1.02806835    -0.05272661
 h     -0.06442954    -2.10073755     0.00640853
 h     -1.98309486     1.38837603     0.99813821
 h     -0.54853860     1.92961141    -1.30269691
 h      1.80655080     1.90507022     0.12935381
 o      2.57080392    -0.88305027     0.25973618
 h      3.29011895    -0.27769878     0.34708041
 c     -2.36752425    -0.78720935    -0.37449784
 h     -3.12609152    -0.09595156    -0.86920510
 h     -2.27852093    -1.46968942    -1.13366517
 h     -2.85566788    -1.24860458     0.52477511
 h     -0.15285198     0.97790485     1.64569632
          17

 c      1.38842732    -0.36873308    -0.03063305
 c      0.15935815    -1.07456222    -0.18891100
 c     -1.00704485    -0.14010538    -0.23923244
 c     -0.91869326     1.16836515     0.92343351
 c     -0.32630200     1.25084869    -0.48069536
 c      1.09632830     1.02441095    -0.05146312
 h     -0.08768341    -2.12655797    -0.00884466
 h     -1.95195870     1.44360430     1.03421945
 h     -0.48866441     1.92654511    -1.30422239
 h      1.80508730     1.94643367     0.19678104
 o      2.57583145    -0.87582176     0.25281368
 h      3.28012851    -0.32973757     0.34498279
 c     -2.37335873    -0.80114524    -0.37283082
 h     -3.09214857    -0.15622351    -0.85200266
 h     -2.23245918    -1.52625537    -1.11067286
 h     -2.83234720    -1.18093864     0.48318374
 h     -0.19070550     0.98517139     1.67984741
          17

 c      1.38137615    -0.35951308    -0.02270105
 c      0.14911065    -1.07639222    -0.19018306
 c     -1.01462821    -0.13652122    -0.25037895
 c     -0.91333906     1.17345015     0.93295192
 c     -0.31300344     1.24591290    -0.48805460
 c      1.09632025     1.02096635    -0.05146878
 h     -0.10446153    -2.15365174    -0.02716194
 h     -1.92444473     1.50649579     1.07791166
 h     -0.43559047     1.92786927    -1.30752059
 h      1.79052270     1.96809981     0.25985498
 o      2.57870554    -0.87111693     0.24570080
 h      3.29944744    -0.35219322     0.34541125
 c     -2.37839703    -0.81299762    -0.37254170
 h     -3.06290204    -0.20947331    -0.83603679
 h     -2.18591178    -1.60026270    -1.09852167
 h     -2.81223738    -1.12037843     0.45979562
 h     -0.22788815     0.98958471     1.72421042
          17

 c      1.37472177    -0.34917127    -0.01479970
 c      0.13808261    -1.07699534    -0.19017994
 c     -1.02006265    -0.13308322    -0.26063812
 c     -0.90867717     1.17780423     0.93955889
 c     -0.29982613     1.23976155    -0.49284274
 c      1.09730085     1.01824829    -0.05231648
 h     -0.11316631    -2.17519332    -0.04873716
 h     -1.90120721     1.57595994     1.12666434
 h     -0.39083472     1.93509450    -1.31369122
 h      1.76161003     1.96637708     0.31534724
 o      2.57909554    -0.86897299     0.23836089
 h      3.34930727    -0.34403132     0.34879372
 c     -2.38028842    -0.82391616    -0.37553774
 h     -3.05228214    -0.24421676    -0.83343425
 h     -2.14300927    -1.68008569    -1.08590110
 h     -2.80612298    -1.07610470     0.47763465
 h     -0.26166550     0.99015139     1.77737349
          17

 c      1.36870432    -0.33835412    -0.00698922
 c      0.12652403    -1.07657654    -0.18892986
 c     -1.02334850    -0.12980688    -0.26992889
 c     -0.90475259     1.18163396     0.94360827
 c     -0.28705086     1.23267301    -0.49504998
 c      1.09914440     1.01652756    -0.05363138
 h     -0.11306333    -2.18653274    -0.07318811
 h     -1.87973287     1.64950171     1.17705476
 h     -0.35523957     1.94720753    -1.32113608
 h      1.71970261     1.94118208     0.36098493
 o      2.57832129    -0.86833909     0.23099569
 h      3.40584282    -0.32171084     0.35203217
 c     -2.37806739    -0.83530268    -0.38198869
 h     -3.06836609    -0.25498390    -0.85198795
 h     -2.10814046    -1.75480685    -1.06422396
 h     -2.81402637    -1.04755937     0.53800631
 h     -0.29235350     0.98667633     1.83415900
          17

 c      1.36349601    -0.32772551     0.00065246
 c      0.11478532    -1.07515002    -0.18651571
 c     -1.02453423    -0.12676975    -0.27822995
 c     -0.90163058     1.18522935     0.94580619
 c     -0.27496822     1.22512201    -0.49490963
 c      1.10156225     1.01580732    -0.05514112
 h     -0.10437306    -2.18576559    -0.09964086
 h     -1.85587993     1.72335786     1.22504787
 h     -0.32927159     1.96134091    -1.32645856
 h      1.66854093     1.89609493     0.39597009
 o      2.57768143    -0.86825736     0.22381586
 h      3.44627924    -0.30009504     0.35204231
 c     -2.37294414    -0.84774829    -0.39051862
 h     -3.10522502    -0.24878229    -0.88861206
 h     -2.08444394    -1.81689429    -1.02939815
 h     -2.82549198    -1.02788970     0.61787485
 h     -0.32178158     0.97948487     1.88711405
          17

 c      1.35921907    -0.31794928     0.00803399
 c      0.10330284    -1.07254220    -0.18305787
 c     -1.02373390    -0.12410485    -0.28556167
 c     -0.89936851     1.18893084     0.94693425
 c     -0.26386743     1.21764554    -0.49274155
 c      1.10408179     1.01571782    -0.05676690
 h     -0.08818013    -2.17383670    -0.12691851
 h     -1.82598708     1.79333148     1.26657198
 h     -0.31321605     1.97412576    -1.32604888
 h      1.61464537     1.83934496     0.42201054
 o      2.57781062    -0.86819621     0.21694022
 h      3.45870992    -0.28691514     0.34727151
 c     -2.36689064    -0.86085973    -0.39986948
 h     -3.14841896    -0.23916240    -0.93330802
 h     -2.07348807    -1.86214546    -0.98080186
 h     -2.83085675    -1.01187043     0.69241187
 h     -0.35149965     0.96896549     1.92902489
          17

 c      1.35595453    -0.30965661     0.01505144
 c      0.09256915    -1.06841741    -0.17869468
 c     -1.02114018    -0.12197998    -0.29197599
 c     -0.89797396     1.19306879     0.94762848
 c     -0.25403475     1.21073018    -0.48882714
 c      1.10603613     1.01542959    -0.05873935
 h     -0.06624606    -2.15442885    -0.15376927
 h     -1.78816770     1.85574699     1.29814109
 h     -0.30722590     1.98282726    -1.31729383
 h      1.56749029     1.78462478     0.44465626
 o      2.57881146    -0.86792705     0.21041230
 h      3.43985644    -0.28471896     0.33742066
 c     -2.36141600    -0.87391921    -0.40928494
 h     -3.18504990    -0.23734711    -0.97670832
 h     -2.07538487    -1.88934712    -0.92021754
 h     -2.82535946    -0.99721975     0.74594390
 h     -0.38195998     0.95528347     1.95467395
          17

 c      1.35374067    -0.30342198     0.02159024
 c      0.08309617    -1.06234949    -0.17355992
 c     -1.01702231    -0.12056888    -0.29755365
 c     -0.89737943     1.19790914     0.94827100
 c     -0.24575610     1.20474689    -0.48334902
 c      1.10674198     1.01389536    -0.06155318
 h     -0.04070149    -2.13333331    -0.17911356
 h     -1.74261353     1.90812160     1.31728073
 h     -0.31131864     1.98596109    -1.29912165
 h      1.53739834     1.74817635     0.47269741
 o      2.58037071    -0.86746060     0.20421843
 h      3.39329984    -0.29197975     0.32317593
 c     -2.35738942    -0.88619225    -0.41822583
 h     -3.20715197    -0.24977035    -1.01273522
 h     -2.08881853    -1.90050580    -0.85130632
 h     -2.80779358    -0.98320211     0.77067823
 h     -0.41248827     0.93827849     1.96151582
          17

 c      1.35256509    -0.29975162     0.02753253
 c      0.07537200    -1.05398492    -0.16776324
 c     -1.01171824    -0.12002126    -0.30240383
 c     -0.89743905     1.20361817     0.94895092
 c     -0.23932235     1.19992024    -0.47637521
 c      1.10598628     1.01067571    -0.06546011
 h     -0.01362045    -2.11674132    -0.20223336
 h     -1.69140424     1.94954907     1.32275834
 h     -0.32538223     1.98354098    -1.27212305
 h      1.52977368     1.73907018     0.51199323
 o      2.58169659    -0.86713012     0.19827958
 h      3.33069728    -0.30188767     0.30635407
 c     -2.35524692    -0.89687829    -0.42618683
 h     -3.21095692    -0.27907448    -1.03818282
 h     -2.11098296    -1.90152514    -0.77926426
 h     -2.77894854    -0.96960016     0.76375427
 h     -0.44149985     0.91741597     1.94982388
          17

 c      1.35234910    -0.29905060     0.03276926
 c      0.06982475    -1.04328485    -0.16138743
 c     -1.00562099    -0.12043699    -0.30666624
 c     -0.89793526     1.21024370     0.94945333
 c     -0.23502573     1.19631689    -0.46786685
 c      1.10433883     1.00653408    -0.06989920
 h      0.01334060    -2.10854093    -0.22274066
 h     -1.63820682     1.98096101     1.31473008
 h     -0.34921031     1.97711661    -1.23845808
 h      1.54125941     1.75195981     0.55848025
 o      2.58144068    -0.86773623     0.19244100
 h      3.27336935    -0.30021429     0.29006822
 c     -2.35512591    -0.90506773    -0.43271008
 h     -3.19587602    -0.32515886    -1.05204259
 h     -2.13778744    -1.90222673    -0.71003122
 h     -2.74097008    -0.95621918     0.72592615
 h     -0.46671514     0.89170813     1.92270606
          17

 c      1.35292698    -0.30153479     0.03721008
 c      0.06680797    -1.03069909    -0.15450892
 c     -0.99915376    -0.12185081    -0.31051448
 c     -0.89858697     1.21771000     0.94928624
 c     -0.23312907     1.19386015    -0.45770688
 c      1.10277465     1.00281998    -0.07378286
 h      0.03897101    -2.10827667    -0.24029090
 h     -1.58791400     2.00526915     1.29482468
 h     -0.38254607     1.96952931    -1.20151168
 h      1.56374690     1.77369747     0.60135897
 o      2.57828312    -0.87024697     0.18655629
 h      3.24345771    -0.27039128     0.27737042
 c     -2.35678925    -0.90999698    -0.43757858
 h     -3.16445459    -0.38538021    -1.05555503
 h     -2.16483196    -1.91346459    -0.64862219
 h     -2.69749610    -0.94263582     0.66222662
 h     -0.48544453     0.85966173     1.88584606
          17

 c      1.35404516    -0.30713799     0.04078683
 c      0.06659822    -1.01710744    -0.14722087
 c     -0.99273376    -0.12423512    -0.31415769
 c     -0.89905970     1.22582618     0.94781405
 c     -0.23382564     1.19238894    -0.44577128
 c      1.10216038     1.00060489    -0.07615237
 h      0.06225566    -2.11164068    -0.25431732
 h     -1.54597535     2.02706916     1.26600282
 h     -0.42504669     1.96415010    -1.16510869
 h      1.58982399     1.79287199     0.63078000
 o      2.57237083    -0.87462452     0.18068011
 h      3.24132720    -0.21252991     0.26813486
 c     -2.35936024    -0.91164676    -0.44110472
 h     -3.12342949    -0.45404688    -1.05322969
 h     -2.18893362    -1.94074865    -0.59745046
 h     -2.65435673    -0.92808654     0.58474035
 h     -0.49522557     0.81954145     1.84629633
          17

 c      1.35540142    -0.31548105     0.04345103
 c      0.06938009    -1.00357352    -0.13963643
 c     -0.98673094    -0.12752047    -0.31783360
 c     -0.89898919     1.23431211     0.94455309
 c     -0.23721610     1.19176914    -0.43205226
 c      1.10306096     1.00041417    -0.07643491
 h      0.08220798    -2.11299168    -0.26405673
 h     -1.51713233     2.05132378     1.23194726
 h     -0.47601572     1.96350894    -1.13225076
 h      1.61453971     1.80272349     0.64090201
 o      2.56516722    -0.87966127     0.17502452
 h      3.24757428    -0.14615377     0.25966709
 c     -2.36110937    -0.91111340    -0.44431591
 h     -3.08501030    -0.52217121    -1.05437532
 h     -2.20875911    -1.98015458    -0.55642686
 h     -2.62026136    -0.91149468     0.51644870
 h     -0.49498734     0.77040837     1.80986644
          17

 c      1.35669456    -0.32591425     0.04516967
 c      0.07520992    -0.99109305    -0.13187981
 c     -0.98142552    -0.13162954    -0.32178540
 c     -0.89804427     1.24286287     0.93950462
 c     -0.24331351     1.19200625    -0.41678050
 c      1.10573571     1.00230439    -0.07441239
 h      0.09792826    -2.10780806    -0.26878267
 h     -1.50373924     2.08093991     1.19605261
 h     -0.53390514     1.96792352    -1.10396660
 h      1.63517051     1.80045335     0.62957465
 o      2.55799818    -0.88418019     0.16975553
 h      3.24550001    -0.09093863     0.24987455
 c     -2.35983282    -0.91012690    -0.44865433
 h     -3.06473070    -0.57982413    -1.07209222
 h     -2.22401378    -2.02176907    -0.52438918
 h     -2.60530074    -0.89145335     0.48802399
 h     -0.48620242     0.71376964     1.77842924
          17

 c      1.35765378    -0.33759491     0.04592507
 c      0.08397370    -0.98043382    -0.12408070
 c     -0.97696820    -0.13651074    -0.32622259
 c     -0.89603151     1.25125601     0.93323040
 c     -0.25205241     1.19326631    -0.40045593
 c      1.11015414     1.00597762    -0.07015888
 h      0.10874887    -2.09402335    -0.26803337
 h     -1.50474953     2.11472237     1.16069416
 h     -0.59596299     1.97522722    -1.07920108
 h      1.65090274     1.78640126     0.59762545
 o      2.55163021    -0.88753716     0.16494828
 h      3.22756037    -0.05850122     0.23797791
 c     -2.35432075    -0.91002275    -0.45462499
 h     -3.07136573    -0.62211547    -1.11473964
 h     -2.23450133    -2.05573791    -0.50001592
 h     -2.61463786    -0.86644996     0.51392663
 h     -0.47282572     0.65434535     1.74984587
          17

 c      1.35806046    -0.34957365     0.04572158
 c      0.09535370    -0.97205927    -0.11637216
 c     -0.97335902    -0.14215801    -0.33128261
 c     -0.89297067     1.25942770     0.92661071
 c     -0.26327321     1.19577855    -0.38376946
 c      1.11597647     1.01082915    -0.06403081
 h      0.11433915    -2.07247782    -0.26174579
 h     -1.51637377     2.14773161     1.12735031
 h     -0.65846377     1.98190337    -1.05586844
 h      1.66306595     1.76408760     0.54875555
 o      2.54642967    -0.88953771     0.16061839
 h      3.19280845    -0.05353342     0.22403265
 c     -2.34551295    -0.91112948    -0.46106048
 h     -3.09793321    -0.65188189    -1.17661407
 h     -2.23984937    -2.07526546    -0.48206377
 h     -2.64408230    -0.83642982     0.57433473
 h     -0.45981118     0.59878970     1.72060997
          17

 c      1.35777927    -0.36087722     0.04459610
 c      0.10881083    -0.96610946    -0.10888790
 c     -0.97046175    -0.14860488    -0.33701286
 c     -0.88908321     1.26744690     0.92055853
 c     -0.27668824     1.19970185    -0.36749189
 c      1.12250572     1.01593231    -0.05668541
 h      0.11473783    -2.04692420    -0.25029689
 h     -1.53384939     2.17371697     1.09719533
 h     -0.71743047     1.98467673    -1.03217344
 h      1.67589194     1.74089551     0.48976787
 o      2.54246801    -0.89035185     0.15674350
 h      3.14511390    -0.07493996     0.20859621
 c     -2.33545864    -0.91311230    -0.46664682
 h     -3.12859727    -0.67453649    -1.24305214
 h     -2.23964371    -2.07698760    -0.46940635
 h     -2.68522374    -0.80339904     0.63837262
 h     -0.45148504     0.55346632     1.68840816
          17

 c      1.35679790    -0.37059007     0.04262789
 c      0.12359675    -0.96244220    -0.10175903
 c     -0.96803688    -0.15589236    -0.34337871
 c     -0.88472676     1.27543792     0.91587685
 c     -0.29186625     1.20503490    -0.35239676
 c      1.12870271     1.02008905    -0.04900820
 h      0.11031127    -2.02350842    -0.23443248
 h     -1.55295715     2.18748255     1.07149739
 h     -0.76939693     1.98161112    -1.00744413
 h      1.69679642     1.72787212     0.42973467
 o      2.53946559    -0.89059178     0.15326734
 h      3.09373954    -0.11432387     0.19264908
 c     -2.32590586    -0.91547100    -0.47078682
 h     -3.14985656    -0.69366824    -1.30093592
 h     -2.23356910    -2.06089146    -0.46102410
 h     -2.73075431    -0.76998900     0.68498175
 h     -0.45071698     0.52286784     1.65309727
          17

 c      1.35526647    -0.37792534     0.03994366
 c      0.13879878    -0.96077147    -0.09511640
 c     -0.96578620    -0.16403081    -0.35028461
 c     -0.88032869     1.28352923     0.91321497
 c     -0.30825326     1.21158526    -0.33921255
 c      1.13349283     1.02222910    -0.04177297
 h      0.10166430    -2.00919488    -0.21503126
 h     -1.57076761     2.18606691     1.05168071
 h     -0.81193893     1.97255178    -0.98241388
 h      1.73341209     1.73535404     0.37602300
 o      2.53666288    -0.89149370     0.15010398
 h      3.05489539    -0.15287535     0.17749620
 c     -2.31793875    -0.91762994    -0.47336247
 h     -3.15385169    -0.71077146    -1.34227079
 h     -2.22143137    -2.03059990    -0.45594810
 h     -2.77550588    -0.73845445     0.70376237
 h     -0.45872574     0.50891792     1.61666252
          17

 c      1.35352451    -0.38226547     0.03671356
 c      0.15340151    -0.96091282    -0.08910163
 c     -0.96340056    -0.17297602    -0.35759699
 c     -0.87633153     1.29184677     0.91303054
 c     -0.32521715     1.21897635    -0.32856858
 c      1.13640029     1.02214158    -0.03520460
 h      0.08961729    -2.00892501    -0.19273018
 h     -1.58590936     2.16906087     1.03923062
 h     -0.84399053     1.95916640    -0.95918872
 h      1.78664305     1.76461600     0.32921999
 o      2.53304608    -0.89462809     0.14717551
 h      3.04764883    -0.16603963     0.16414319
 c     -2.31213436    -0.91884978    -0.47444167
 h     -3.13723010    -0.72614832    -1.36339447
 h     -2.20307920    -1.99374975    -0.45317544
 h     -2.81589732    -0.71052122     0.69070859
 h     -0.47507715     0.51066849     1.58294902
          17

 c      1.35208875    -0.38316252     0.03313474
 c      0.16635262    -0.96300404    -0.08386945
 c     -0.96059484    -0.18262324    -0.36516238
 c     -0.87313638     1.30052777     0.91552532
 c     -0.34209305     1.22667932    -0.32091486
 c      1.13778556     1.02065827    -0.02907096
 h      0.07536023    -2.02293488    -0.16769174
 h     -1.59872894     2.13861720     1.03556498
 h     -0.86597933     1.94471790    -0.94100685
 h      1.84799451     1.80584918     0.28437779
 o      2.52841815    -0.90039861     0.14446828
 h      3.07667460    -0.14775868     0.15243110
 c     -2.30873269    -0.91823484    -0.47414329
 h     -3.09980842    -0.73949047    -1.36389750
 h     -2.17829946    -1.96130665    -0.45161954
 h     -2.84943369    -0.68745730     0.64549468
 h     -0.49772456     0.52416090     1.55736685
          17

 c      1.35156019    -0.38034906     0.02940437
 c      0.17666319    -0.96748910    -0.07956042
 c     -0.95712696    -0.19281433    -0.37281796
 c     -0.87102702     1.30970777     0.92060010
 c     -0.35823019     1.23407548    -0.31644547
 c      1.13833632     1.01899149    -0.02316074
 h      0.06060575    -2.04661222    -0.13979437
 h     -1.61144346     2.09933155     1.04190194
 h     -0.87963063     1.93343979    -0.93167856
 h      1.90554351     1.84584961     0.23686507
 o      2.52379942    -0.90751907     0.14199492
 h      3.12594295    -0.11891485     0.14170616
 c     -2.30765999    -0.91503234    -0.47258191
 h     -3.04421396    -0.75005164    -1.34659717
 h     -2.14696766    -1.94392813    -0.45018095
 h     -2.87469282    -0.67000077     0.57081481
 h     -0.52330908     0.54283448     1.54622179
          17

 c      1.35245412    -0.37379112     0.02569155
 c      0.18356676    -0.97485753    -0.07625908
 c     -0.95281626    -0.20335310    -0.38039138
 c     -0.87007922     1.31942137     0.92792064
 c     -0.37306632     1.24056491    -0.31508538
 c      1.13858691     1.01815440    -0.01748896
 h      0.04740716    -2.07305378    -0.10905634
 h     -1.62798331     2.05764324     1.05910580
 h     -0.88718959     1.92929036    -0.93450871
 h      1.94977100     1.87453898     0.18494520
 o      2.52032828    -0.91458321     0.13973742
 h      3.17642164    -0.10201468     0.13178507
 c     -2.30834230    -0.90918793    -0.46984643
 h     -2.97648162    -0.75658284    -1.31880804
 h     -2.10986802    -1.94577020    -0.44793556
 h     -2.89211838    -0.65794414     0.47349330
 h     -0.54812785     0.55945729     1.55501143
          17

 c      1.35503886    -0.36373418     0.02211992
 c      0.18668014    -0.98535829    -0.07397253
 c     -0.94756486    -0.21403164    -0.38769528
 c     -0.87013007     1.32945444     0.93713807
 c     -0.38622941     1.24571176    -0.31656952
 c      1.13881215     1.01882038    -0.01223803
 h      0.03769306    -2.09600150    -0.07587608
 h     -1.65279796     2.02016070     1.08746372
 h     -0.89017849     1.93428158    -0.95083572
 h      1.97500387     1.88629591     0.12913253
 o      2.51866546    -0.92080702     0.13765700
 h      3.21590834    -0.10905124     0.12283158
 c     -2.30937210    -0.90165717    -0.46605584
 h     -2.90676648    -0.75726288    -1.29431097
 h     -2.06973124    -1.96161675    -0.44425164
 h     -2.90612669    -0.64918138     0.36710660
 h     -0.56966594     0.56969994     1.58566338
          17

 c      1.35926344    -0.35070674     0.01876488
 c      0.18608625    -0.99884834    -0.07263739
 c     -0.94137757    -0.22465482    -0.39451914
 c     -0.87093936     1.33935462     0.94812034
 c     -0.39760106     1.24934542    -0.32055695
 c      1.13907834     1.02136309    -0.00766540
 h      0.03284307    -2.11153149    -0.04098591
 h     -1.68822236     1.99102304     1.12629861
 h     -0.88852900     1.94738655    -0.97902135
 h      1.97889704     1.87924351     0.07109280
 o      2.51903705    -0.92589650     0.13571189
 h      3.23865465    -0.14354184     0.11508084
 c     -2.30843189    -0.89409294    -0.46159830
 h     -2.84732778    -0.75014177    -1.29233450
 h     -2.03109035    -1.98109419    -0.43873103
 h     -2.92801943    -0.63854132     0.27360811
 h     -0.58744116     0.57469359     1.63463034
          17

 c      1.36479824    -0.33547211     0.01566508
 c      0.18229794    -1.01477768    -0.07214250
 c     -0.93434907    -0.23504943    -0.40063254
 c     -0.87246997     1.34868191     0.96097082
 c     -0.40727624     1.25153457    -0.32667882
 c      1.13927268     1.02588156    -0.00404587
 h      0.03347277    -2.11860817    -0.00525998
 h     -1.73203147     1.97027540     1.17354143
 h     -0.88089902     1.96497154    -1.01479670
 h      1.96206156     1.85476122     0.01293816
 o      2.52132186    -0.92989093     0.13386488
 h      3.24410649    -0.20310293     0.10869808
 c     -2.30328739    -0.88807934    -0.45735913
 h     -2.80475948    -0.73479803    -1.32681871
 h     -1.99887559    -1.99471426    -0.43113674
 h     -2.97342655    -0.61913015     0.21519425
 h     -0.60226000     0.57964767     1.69407257
          17

 c      1.37115530    -0.31894927     0.01284152
 c      0.17613839    -1.03225687    -0.07235286
 c     -0.92662051    -0.24504986    -0.40581156
 c     -0.87497368     1.35720519     0.97584505
 c     -0.41544959     1.25245919    -0.33450663
 c      1.13905221     1.03215812    -0.00163208
 h      0.03941154    -2.11906277     0.03050722
 h     -1.77787627     1.95502039     1.22577115
 h     -0.86580789     1.98238168    -1.05275229
 h      1.92855802     1.81787848    -0.04326340
 o      2.52499109    -0.93317552     0.13209001
 h      3.23782563    -0.27936553     0.10364064
 c     -2.29379849    -0.88418116    -0.45418526
 h     -2.77410099    -0.71398932    -1.39286002
 h     -1.97702100    -1.99681039    -0.42141950
 h     -3.04604869    -0.58913799     0.19462966
 h     -0.61491287     0.59025458     1.75508105
          17

 c      1.37783290    -0.30211178     0.01031545
 c      0.16858593    -1.05017750    -0.07313132
 c     -0.91834944    -0.25448580    -0.40987724
 c     -0.87881858     1.36488268     0.99275546
 c     -0.42231028     1.25228292    -0.34351002
 c      1.13773208     1.03956415    -0.00059987
 h      0.04984301    -2.11712663     0.06580336
 h     -1.81827406     1.94197942     1.27894612
 h     -0.84259043     1.99547763    -1.08789755
 h      1.88706925     1.77828507    -0.09617374
 o      2.52892071    -0.93658573     0.13038518
 h      3.23437002    -0.35650500     0.09943369
 c     -2.28209718    -0.88179239    -0.45239712
 h     -2.74532682    -0.69239427    -1.47161047
 h     -1.96784296    -1.98581027    -0.40972613
 h     -3.12982326    -0.55460859     0.19477348
 h     -0.62549768     0.61024051     1.81025476
          17

 c      1.38443109    -0.28588837     0.00811615
 c      0.16062695    -1.06739419    -0.07435118
 c     -0.90972219    -0.26318118    -0.41271537
 c     -0.88429524     1.37177379     1.01147870
 c     -0.42798667     1.25107915    -0.35305360
 c      1.13426264     1.04707141    -0.00096710
 h      0.06360654    -2.11817952     0.10048830
 h     -1.84730266     1.92911946     1.32929295
 h     -0.81174623     2.00149888    -1.11661511
 h      1.85099722     1.75018267    -0.14618810
 o      2.53149499    -0.94120312     0.12877753
 h      3.25567579    -0.41480354     0.09510147
 c     -2.27054602    -0.87992204    -0.45220679
 h     -2.71143326    -0.67412800    -1.54470676
 h     -1.97203420    -1.96376352    -0.39629479
 h     -3.20477455    -0.52288602     0.19816824
 h     -0.63336982     0.64071875     1.85477289
          17

 c      1.39069494    -0.27109253     0.00627490
 c      0.15314507    -1.08296822    -0.07588538
 c     -0.90097000    -0.27096171    -0.41427366
 c     -0.89153202     1.37799644     1.03154945
 c     -0.43253423     1.24880194    -0.36242488
 c      1.12765081     1.05371190    -0.00258184
 h      0.07957832    -2.12650302     0.13458644
 h     -1.86174975     1.91599567     1.37386573
 h     -0.77487114     1.99937504    -1.13706088
 h      1.83332154     1.74697141    -0.19555359
 o      2.53185399    -0.94735778     0.12727580
 h      3.31166637    -0.44686169     0.09000323
 c     -2.26068483    -0.87762597    -0.45388254
 h     -2.66975239    -0.66184043    -1.60021875
 h     -1.98879507    -1.93605893    -0.38129307
 h     -3.25771844    -0.49852047     0.19482122
 h     -0.63729001     0.68037135     1.88662327
          17

 c      1.39648711    -0.25839466     0.00481197
 c      0.14687003    -1.09638610    -0.07757035
 c     -0.89237024    -0.27766934    -0.41454627
 c     -0.90048556     1.38371980     1.05228127
 c     -0.43594836     1.24528261    -0.37086883
 c      1.11781178     1.05942933    -0.00534869
 h      0.09690503    -2.14296300     0.16775591
 h     -1.86129825     1.90355205     1.41078794
 h     -0.73441937     1.98977075    -1.14927253
 h      1.83647839     1.77118984    -0.24557828
 o      2.53090245    -0.95420837     0.12581967
 h      3.38483274    -0.46437495     0.08472577
 c     -2.25333668    -0.87401744    -0.45766714
 h     -2.62042993    -0.65695385    -1.63197719
 h     -2.01609597    -1.91080642    -0.36466338
 h     -3.28208410    -0.48341451     0.18030051
 h     -0.63551779     0.72577813     1.90662413
          17

 c      1.40174478    -0.24830526     0.00372901
 c      0.14238689    -1.10760066    -0.07917778
 c     -0.88423085    -0.28318250    -0.41355236
 c     -0.91094436     1.38914664     1.07279139
 c     -0.43818665     1.24025247    -0.37762238
 c      1.10573096     1.06519279    -0.00945551
 h      0.11493513    -2.16443557     0.19885080
 h     -1.84848920     1.89389727     1.43938493
 h     -0.69338988     1.97495293    -1.15508335
 h      1.85051662     1.81262766    -0.29383470
 o      2.53006887    -0.96079884     0.12433137
 h      3.45008207    -0.48110779     0.08027293
 c     -2.24884626    -0.86834967    -0.46371861
 h     -2.56518924    -0.66002235    -1.63792069
 h     -2.05136862    -1.89655122    -0.34610646
 h     -3.27558043    -0.47768874     0.15322329
 h     -0.62584196     0.77186990     1.91829051
          17

 c      1.40644193    -0.24113941     0.00300861
 c      0.14016206    -1.11685722    -0.08043355
 c     -0.87685681    -0.28744017    -0.41131325
 c     -0.92251437     1.39444270     1.09207281
 c     -0.43920136     1.23340352    -0.38196684
 c      1.09267854     1.07213334    -0.01522916
 h      0.13302043    -2.18550387     0.22604132
 h     -1.82861774     1.89014823     1.46031256
 h     -0.65492108     1.95831719    -1.15767846
 h      1.86251273     1.85761403    -0.33581650
 o      2.53026024    -0.96660339     0.12276258
 h      3.49115321    -0.50401044     0.07727979
 c     -2.24713232    -0.86034136    -0.47204762
 h     -2.50681578    -0.67087302    -1.61951331
 h     -2.09248024    -1.89792986    -0.32544606
 h     -3.23914769    -0.48001029     0.11417300
 h     -0.60578177     0.81293940     1.92696440
          17

 c      1.41055127    -0.23699124     0.00261633
 c      0.14054936    -1.12444968    -0.08107444
 c     -0.87050820    -0.29046141    -0.40783424
 c     -0.93459880     1.39960331     1.10919155
 c     -0.43898637     1.22449369    -0.38332431
 c      1.07965201     1.08090235    -0.02290024
 h      0.15044644    -2.20088931     0.24738103
 h     -1.80906747     1.89610147     1.47552447
 h     -0.62180199     1.94335230    -1.16054181
 h      1.86332041     1.89596844    -0.36770946
 o      2.53182013    -0.97142919     0.12109542
 h      3.50114206    -0.53472481     0.07596790
 c     -2.24761216    -0.85049859    -0.48241474
 h     -2.44906224    -0.68853897    -1.58260447
 h     -2.13803377    -1.91235054    -0.30328757
 h     -3.17771165    -0.48725594     0.06593876
 h     -0.57337789     0.84456227     1.93751065
          17

 c      1.41401695    -0.23574654     0.00250353
 c      0.14377653    -1.13054690    -0.08090346
 c     -0.86536441    -0.29235619    -0.40309673
 c     -0.94644389     1.40436040     1.12358381
 c     -0.43762213     1.21347693    -0.38138653
 c      1.06732009     1.09157911    -0.03252334
 h      0.16651909    -2.20711705     0.26137264
 h     -1.79721464     1.91526062     1.48765411
 h     -0.59606001     1.93220157    -1.16592249
 h      1.84834614     1.92208066    -0.38733333
 o      2.53466231    -0.97529134     0.11933502
 h      3.48031842    -0.57161787     0.07624454
 c     -2.24904293    -0.84009038    -0.49426084
 h     -2.39654707    -0.71115096    -1.53949484
 h     -2.18667149    -1.93160260    -0.28123176
 h     -3.10290661    -0.49346553     0.01501351
 h     -0.52865782     0.86567533     1.95132563
          17

 c      1.41675149    -0.23713083     0.00261041
 c      0.14992917    -1.13511554    -0.07982248
 c     -0.86150135    -0.29332445    -0.39706736
 c     -0.95733898     1.40830373     1.13524115
 c     -0.43529277     1.20058479    -0.37619855
 c      1.05610317     1.10378770    -0.04398713
 h      0.18069861    -2.20321999     0.26731731
 h     -1.79691656     1.94902028     1.49861235
 h     -0.57884627     1.92464528    -1.17367821
 h      1.81653836     1.93406250    -0.39405335
 o      2.53823265    -0.97839836     0.11750934
 h      3.43668531    -0.61004750     0.07768537
 c     -2.24935532    -0.83085724    -0.50681632
 h     -2.35404888    -0.73620292    -1.51002437
 h     -2.23651382    -1.94658529    -0.26127576
 h     -3.03635224    -0.48845388    -0.02644069
 h     -0.47472551     0.87896396     1.96536145
          17

 c      1.41865531    -0.24077178     0.00286994
 c      0.15894831    -1.13790705    -0.07784172
 c     -0.85887776    -0.29364332    -0.38972476
 c     -0.96686430     1.41116723     1.14460656
 c     -0.43227123     1.18629373    -0.36811939
 c      1.04619137     1.11680008    -0.05702780
 h      0.19270421    -2.19089319     0.26546562
 h     -1.80611659     1.99510581     1.50834931
 h     -0.57062630     1.91832482    -1.18141995
 h      1.76990587     1.93334797    -0.38868721
 o      2.54129897    -0.98121620     0.11567559
 h      3.38928259    -0.64137815     0.07941375
 c     -2.24622492    -0.82450801    -0.51943880
 h     -2.32485908    -0.76171077    -1.51519604
 h     -2.28531353    -1.95062547    -0.24500498
 h     -3.00452408    -0.45941194    -0.04348783
 h     -0.41717688     0.88905193     1.97433422
          17

 c      1.41964367    -0.24624635     0.00321150
 c      0.17064231    -1.13849099    -0.07506915
 c     -0.85732711    -0.29364243    -0.38108937
 c     -0.97492282     1.41298372     1.15227601
 c     -0.42889256     1.17120444    -0.35768068
 c      1.03747451     1.12955951    -0.07121939
 h      0.20256289    -2.17430143     0.25699441
 h     -1.81824026     2.04799114     1.51510952
 h     -0.57145025     1.90997765    -1.18577481
 h      1.71392999     1.92527274    -0.37370582
 o      2.54202914    -0.98443444     0.11391388
 h      3.36704365    -0.65367874     0.08020189
 c     -2.23915324    -0.82169452    -0.53176952
 h     -2.30947724    -0.78729259    -1.56104929
 h     -2.33083720    -1.94039560    -0.23316936
 h     -3.01526260    -0.40119827    -0.03291584
 h     -0.36227253     0.90028817     1.97370781
          17

 c      1.41966458    -0.25309619     0.00356202
 c      0.18469824    -1.13635276    -0.07167830
 c     -0.85658759    -0.29367100    -0.37123502
 c     -0.98156743     1.41400682     1.15873005
 c     -0.42553021     1.15591846    -0.34543902
 c      1.02945716     1.14066005    -0.08596853
 h      0.21058585    -2.15927960     0.24372343
 h     -1.82585505     2.10102595     1.51677659
 h     -0.58113382     1.89672941    -1.18375448
 h      1.65814725     1.92005107    -0.35339618
 o      2.53942180    -0.98844426     0.11226842
 h      3.38642490    -0.64036066     0.07944357
 c     -2.23015215    -0.82151914    -0.54372942
 h     -2.30616827    -0.81313126    -1.63253233
 h     -2.37119984    -1.91573929    -0.22565586
 h     -3.04873484    -0.32348835    -0.00946594
 h     -0.31530577     0.91557591     1.96127012
          17

 c      1.41871659    -0.26083229     0.00384726
 c      0.20068933    -1.13108693    -0.06784932
 c     -0.85637373    -0.29406179    -0.36027654
 c     -0.98685470     1.41456376     1.16420863
 c     -0.42258024     1.14095939    -0.33188230
 c      1.02138727     1.14850202    -0.10061088
 h      0.21726921    -2.15147945     0.22746374
 h     -1.82331870     2.14838907     1.51191230
 h     -0.59934973     1.87687223    -1.17358894
 h      1.61448304     1.93142644    -0.33284547
 o      2.53467942    -0.99281621     0.11070157
 h      3.42983003    -0.60865151     0.07791167
 c     -2.22155328    -0.82250395    -0.55565850
 h     -2.31215210    -0.83859581    -1.70754354
 h     -2.40521733    -1.87940605    -0.22154663
 h     -3.08147498    -0.24092268     0.00973349
 h     -0.27974697     0.93614106     1.93738872
          17

 c      1.41688098    -0.26896067     0.00399875
 c      0.21808999    -1.12265250    -0.06369634
 c     -0.85643505    -0.29509800    -0.34834607
 c     -0.99081235     1.41496284     1.16869330
 c     -0.42045325     1.12673277    -0.31739031
 c      1.01284505     1.15198160    -0.11468230
 h      0.22318722    -2.15374556     0.20919498
 h     -1.80763853     2.18601156     1.50006404
 h     -0.62568462     1.85015358    -1.15504313
 h      1.59055820     1.96876942    -0.31488129
 o      2.52973271    -0.99681901     0.10915862
 h      3.46871038    -0.57102709     0.07669394
 c     -2.21476804    -0.82330530    -0.56808200
 h     -2.32441734    -0.86244206    -1.76924958
 h     -2.43275100    -1.83696174    -0.21905804
 h     -3.09971335    -0.16453857     0.01438993
 h     -0.25686114     0.96164212     1.90480914
          17

 c      1.41434801    -0.27701230     0.00396338
 c      0.23628509    -1.11153547    -0.05923553
 c     -0.85658376    -0.29699364    -0.33557365
 c     -0.99346710     1.41545362     1.17193140
 c     -0.41956181     1.11350719    -0.30222536
 c      1.00431221     1.15130723    -0.12810024
 h      0.22898330    -2.16442013     0.18871975
 h     -1.77843172     2.21186462     1.48169050
 h     -0.65970894     1.81777777    -1.12943841
 h      1.58328053     2.02753394    -0.29809927
 o      2.52587336    -0.99993225     0.10761365
 h      3.48484092    -0.53660491     0.07640431
 c     -2.21038503    -0.82277669    -0.58146767
 h     -2.34018972    -0.88342479    -1.80809058
 h     -2.45487144    -1.79619420    -0.21554150
 h     -3.09764384    -0.10103068    -0.00003064
 h     -0.24546599     0.99031884     1.86841173
          17

 c      1.41142597    -0.28453939     0.00370770
 c      0.25456489    -1.09867814    -0.05442575
 c     -0.85669478    -0.29989242    -0.32207826
 c     -0.99486419     1.41619134     1.17347895
 c     -0.42027835     1.10141851    -0.28654147
 c      0.99684542     1.14772678    -0.14096146
 h      0.23543075    -2.17817243     0.16516368
 h     -1.73781044     2.22619509     1.45804925
 h     -0.70106354     1.78218749    -1.09945709
 h      1.58264712     2.09230335    -0.27942779
 o      2.52370601    -1.00187808     0.10606365
 h      3.47087454    -0.51038505     0.07723575
 c     -2.20850623    -0.82000535    -0.59612795
 h     -2.35709514    -0.90056875    -1.81993213
 h     -2.47348021    -1.76495744    -0.20802148
 h     -3.07381113    -0.05419041    -0.03486037
 h     -0.24186281     1.01921715     1.83482926
          17

 c      1.40853774    -0.29109858     0.00321701
 c      0.27212723    -1.08524143    -0.04923936
 c     -0.85668940    -0.30387597    -0.30797073
 c     -0.99501454     1.41716135     1.17279573
 c     -0.42287644     1.09050226    -0.27042130
 c      0.99137040     1.14259303    -0.15329880
 h      0.24341792    -2.18860472     0.13781424
 h     -1.69035694     2.23192337     1.43111363
 h     -0.74947071     1.74652411    -1.06859113
 h      1.57960774     2.14751061    -0.25710363
 o      2.52334817    -1.00255684     0.10451672
 h      3.42709512    -0.49416150     0.07912462
 c     -2.20900596    -0.81453262    -0.61211129
 h     -2.37317685    -0.91323755    -1.80465435
 h     -2.49020262    -1.74755218    -0.19454454
 h     -3.02928649    -0.02581217    -0.08956990
 h     -0.24055153     1.04480412     1.81141937
          17

 c      1.40619294    -0.29624835     0.00249157
 c      0.28810761    -1.07237080    -0.04370472
 c     -0.85652119    -0.30897716    -0.29336599
 c     -0.99374093     1.41807031     1.16943401
 c     -0.42749475     1.08075785    -0.25395506
 c      0.98838689     1.13689030    -0.16504752
 h      0.25381635    -2.19063420     0.10662206
 h     -1.64283652     2.23485965     1.40340358
 h     -0.80450275     1.71368741    -1.04011586
 h      1.56902441     2.18272753    -0.23103527
 o      2.52445642    -1.00206658     0.10298713
 h      3.36102759    -0.48615324     0.08181401
 c     -2.21163695    -0.80655600    -0.62906481
 h     -2.38695338    -0.92126833    -1.76619793
 h     -2.50532208    -1.74227467    -0.17552592
 h     -2.96750052    -0.01555761    -0.16193176
 h     -0.23645442     1.06419269     1.80419308
          17

 c      1.40492119    -0.29956979     0.00154099
 c      0.30164459    -1.06103832    -0.03790985
 c     -0.85617410    -0.31519611    -0.27840072
 c     -0.99055158     1.41834030     1.16328749
 c     -0.43414880     1.07222090    -0.23734244
 c      0.98798708     1.13120756    -0.17609242
 h      0.26731502    -2.18176725     0.07224868
 h     -1.60280259     2.24260767     1.37748038
 h     -0.86505595     1.68528632    -1.01587995
 h      1.54918665     2.19275208    -0.20210024
 o      2.52609228    -1.00083833     0.10149449
 h      3.28970866    -0.47884892     0.08486486
 c     -2.21588894    -0.79690964    -0.64616776
 h     -2.39766538    -0.92538205    -1.71410347
 h     -2.51794648    -1.74271339    -0.15368306
 h     -2.89548253    -0.01939783    -0.24723416
 h     -0.22795461     1.07646586     1.81538300
          17

 c      1.40516724    -0.30069950     0.00037704
 c      0.31197471    -1.05193411    -0.03198513
 c     -0.85566861    -0.32251332    -0.26324827
 c     -0.98480489     1.41740163     1.15475368
 c     -0.44276997     1.06498938    -0.22095490
 c      0.98993597     1.12579909    -0.18630070
 h      0.28429392    -2.16257644     0.03586819
 h     -1.57563292     2.26101002     1.35501101
 h     -0.92884991     1.66115651    -0.99568794
 h      1.52093521     2.17671186    -0.17156525
 o      2.52678676    -0.99972456     0.10005734
 h      3.23892130    -0.45776054     0.08778983
 c     -2.22065838    -0.78698622    -0.66217816
 h     -2.40570269    -0.92791622    -1.66556852
 h     -2.52716806    -1.74125494    -0.13262705
 h     -2.82611912    -0.02624506    -0.33701095
 h     -0.21804367     1.08291702     1.84254183
          17

 c      1.40718155    -0.29936229    -0.00099276
 c      0.31853786    -1.04538108    -0.02607874
 c     -0.85506732    -0.33089338    -0.24811970
 c     -0.97611482     1.41515664     1.14469154
 c     -0.45322564     1.05917569    -0.20531305
 c      0.99372310     1.12057556    -0.19554184
 h      0.30477056    -2.13679240    -0.00112785
 h     -1.56180220     2.28989734     1.33602104
 h     -0.99248374     1.63981566    -0.97778147
 h      1.48737425     2.13804989    -0.14069970
 o      2.52561974    -0.99938699     0.09867075
 h      3.22626377    -0.41152165     0.09047271
 c     -2.22416008    -0.77868879    -0.67566764
 h     -2.41255425    -0.93318252    -1.64349667
 h     -2.53298664    -1.73172624    -0.11544987
 h     -2.77830331    -0.01557193    -0.41969805
 h     -0.21231487     1.08594704     1.87997316
          17

 c      1.41095864    -0.29540627    -0.00256549
 c      0.32107072    -1.04130366    -0.02032689
 c     -0.85447308    -0.34027402    -0.23324209
 c     -0.96455574     1.41212281     1.13421297
 c     -0.46530599     1.05482544    -0.19100605
 c      0.99858278     1.11501082    -0.20372098
 h      0.32844116    -2.11089619    -0.03748547
 h     -1.55734683     2.32278058     1.31922936
 h     -1.05211972     1.61943100    -0.95999215
 h      1.45411356     2.08559563    -0.11031541
 o      2.52341820    -0.99925424     0.09730302
 h      3.24188208    -0.34878441     0.09326338
 c     -2.22493676    -0.77360830    -0.68563032
 h     -2.41887414    -0.94552241    -1.66345549
 h     -2.53650389    -1.71060745    -0.10394728
 h     -2.76681877     0.03186675    -0.48752718
 h     -0.21603613     1.08775287     1.92104385
          17

 c      1.41623661    -0.28885034    -0.00433517
 c      0.31966495    -1.03933376    -0.01482501
 c     -0.85402655    -0.35054368    -0.21882448
 c     -0.95054298     1.40914430     1.12445302
 c     -0.47870009     1.05185885    -0.17861404
 c      1.00353663     1.10808150    -0.21084121
 h      0.35481004    -2.09253173    -0.07240425
 h     -1.55685951     2.35086084     1.30311507
 h     -1.10433521     1.59862912    -0.94075729
 h      1.42931867     2.03438501    -0.08007771
 o      2.52172104    -0.99807338     0.09593061
 h      3.26424531    -0.28940800     0.09640001
 c     -2.22338512    -0.77135910    -0.69223845
 h     -2.42201754    -0.96560899    -1.71894198
 h     -2.53969878    -1.67762885    -0.09829477
 h     -2.78713407     0.11089298    -0.54295816
 h     -0.23246495     1.08966878     1.95987890
          17

 c      1.42253213    -0.27992718    -0.00628225
 c      0.31476199    -1.03909287    -0.00962616
 c     -0.85392063    -0.36152343    -0.20504168
 c     -0.93465058     1.40705443     1.11641297
 c     -0.49299254     1.05005697    -0.16864939
 c      1.00760415     1.09859823    -0.21704645
 h      0.38327022    -2.08736506    -0.10556372
 h     -1.55589023     2.36691350     1.28666753
 h     -1.14673624     1.57689411    -0.91964716
 h      1.42172084     2.00200806    -0.04814659
 o      2.52158261    -0.99490760     0.09454850
 h      3.27876562    -0.24832998     0.09982559
 c     -2.22106825    -0.77001274    -0.69684082
 h     -2.41758808    -0.99035226    -1.78828050
 h     -2.54524896    -1.63587489    -0.09697526
 h     -2.82221638     0.19702342    -0.59192735
 h     -0.26247154     1.09205849     1.99222302
          17

 c      1.42920990    -0.26910793    -0.00836373
 c      0.30710179    -1.04050222    -0.00477940
 c     -0.85441141    -0.37297315    -0.19204079
 c     -0.91750939     1.40650847     1.11086158
 c     -0.50768340     1.04907933    -0.16149680
 c      1.01026355     1.08620285    -0.22250158
 h      0.41292001    -2.09595189    -0.13667898
 h     -1.55175460     2.36688275     1.26956869
 h     -1.17828590     1.55468585    -0.89752990
 h      1.43536862     1.99722690    -0.01282765
 o      2.52347717    -0.98929819     0.09316096
 h      3.27934029    -0.23276891     0.10335178
 c     -2.21916273    -0.76777834    -0.70108370
 h     -2.40260280    -1.01592427    -1.85110095
 h     -2.55645240    -1.59116383    -0.09693487
 h     -2.85777681     0.26907754    -0.63749435
 h     -0.30472023     1.09441056     2.01586947
          17

 c      1.43558031    -0.25709961    -0.01050793
 c      0.29765065    -1.04384709    -0.00037244
 c     -0.85580560    -0.38461375    -0.17995041
 c     -0.89975298     1.40793121     1.10824669
 c     -0.52221106     1.04849464    -0.15734311
 c      1.01173029     1.07205343    -0.22715995
 h      0.44224817    -2.11352813    -0.16497006
 h     -1.54355961     2.35008963     1.25211524
 h     -1.19943948     1.53344848    -0.87655946
 h      1.46610711     2.01219974     0.02448292
 o      2.52746967    -0.98114728     0.09177520
 h      3.26573991    -0.24400088     0.10678790
 c     -2.21815087    -0.76351640    -0.70627736
 h     -2.37624276    -1.03947570    -1.89447009
 h     -2.57678977    -1.55029026    -0.09439387
 h     -2.88556533     0.31551941    -0.68031115
 h     -0.35597764     1.09543940     2.03097831
          17

 c      1.44100249    -0.24479386    -0.01261809
 c      0.28748854    -1.04955862     0.00346744
 c     -0.85842190    -0.39615414    -0.16888413
 c     -0.88195468     1.41148640     1.10861197
 c     -0.53597040     1.04782583    -0.15611735
 c      1.01261104     1.05811543    -0.23077853
 h      0.46916314    -2.13295580    -0.18913503
 h     -1.53221092     2.31920769     1.23511462
 h     -1.21208988     1.51545700    -0.85994201
 h      1.50518865     2.03073546     0.05949805
 o      2.53325601    -0.97069600     0.09039632
 h      3.24296941    -0.27775152     0.11003470
 c     -2.21815379    -0.75672803    -0.71319431
 h     -2.33918300    -1.05927809    -1.91181129
 h     -2.60869438    -1.51795105    -0.08682714
 h     -2.90129940     0.33161317    -0.72011439
 h     -0.41155703     1.09316856     2.04024674
          17

 c      1.44497335    -0.23317549    -0.01458256
 c      0.27765859    -1.05795148     0.00660657
 c     -0.86253519    -0.40731613    -0.15893773
 c     -0.86452886     1.41703123     1.11158337
 c     -0.54835297     1.04661372    -0.15748714
 c      1.01343152     1.04617361    -0.23312415
 h      0.49144301    -2.14798320    -0.20776481
 h     -1.52060177     2.28031295     1.21979123
 h     -1.21910435     1.50339145    -0.85130968
 h      1.54448192     2.03941735     0.08768969
 o      2.54004428    -0.95863805     0.08901760
 h      3.22299711    -0.32254288     0.11322869
 c     -2.21925809    -0.74755006    -0.72198835
 h     -2.29294393    -1.07450740    -1.90102219
 h     -2.65200406    -1.49418271    -0.07509749
 h     -2.90291641     0.31666686    -0.75645193
 h     -0.46615330     1.08515065     2.04843489
          17

 c      1.44719078    -0.22321273    -0.01628742
 c      0.26902179    -1.06907678     0.00893657
 c     -0.86831715    -0.41785525    -0.15018108
 c     -0.84762477     1.42408920     1.11652054
 c     -0.55883196     1.04450147    -0.16095297
 c      1.01446775     1.03748666    -0.23408025
 h      0.50725328    -2.15498168    -0.21976895
 h     -1.51358045     2.24240444     1.20762316
 h     -1.22323923     1.49952664    -0.85352849
 h      1.57837623     2.03090797     0.10582113
 o      2.54648283    -0.94615530     0.08760701
 h      3.22561932    -0.35938184     0.11692054
 c     -2.22161496    -0.73663486    -0.73222711
 h     -2.23954292    -1.08527326    -1.86379665
 h     -2.70355328    -1.47493763    -0.06346761
 h     -2.89005928     0.27317078    -0.78897748
 h     -0.51516326     1.06909754     2.06054781
          17

 c      1.44757076    -0.21574456    -0.01762939
 c      0.26214785    -1.08267170     0.01039192
 c     -0.87578677    -0.42757697    -0.14264791
 c     -0.83114168     1.43194985     1.12282402
 c     -0.56707191     1.04132144    -0.16601447
 c      1.01576731     1.03278901    -0.23364458
 h      0.51550977    -2.15344091    -0.22463181
 h     -1.51662955     2.21511456     1.20001927
 h     -1.22575381     1.50474547    -0.86728214
 h      1.60367681     2.00305705     0.11217706
 o      2.55136096    -0.93423611     0.08612378
 h      3.26723799    -0.37289420     0.12177513
 c     -2.22528626    -0.72495198    -0.74300545
 h     -2.18123608    -1.09309427    -1.80628774
 h     -2.75842239    -1.45511939    -0.05736137
 h     -2.86482103     0.20784181    -0.81769290
 h     -0.55591064     1.04396606     2.07894194
          17

 c      1.44618781    -0.21138516    -0.01853089
 c      0.25726030    -1.09814985     0.01096087
 c     -0.88478720    -0.43633882    -0.13632788
 c     -0.81499486     1.43997012     1.13018298
 c     -0.57298588     1.03713453    -0.17229961
 c      1.01719477     1.03230053    -0.23190527
 h      0.51610086    -2.14600715    -0.22254469
 h     -1.53253475     2.20435576     1.19791165
 h     -1.22572540     1.51798662    -0.89039761
 h      1.61936660     1.95790682     0.10651106
 o      2.55497909    -0.92262891     0.08458929
 h      3.33960026    -0.36813510     0.12744022
 c     -2.22995399    -0.71376639    -0.75298210
 h     -2.11997864    -1.10178563    -1.74044259
 h     -2.81164779    -1.43110095    -0.06111024
 h     -2.83397326     0.13462830    -0.84345912
 h     -0.58779761     1.01083569     2.10153232
          17

 c      1.44316963    -0.21046755    -0.01895573
 c      0.25424862    -1.11462549     0.01069343
 c     -0.89499355    -0.44403637    -0.13116214
 c     -0.79943950     1.44786106     1.13854850
 c     -0.57668634     1.03219170    -0.17956558
 c      1.01843412     1.03565476    -0.22903667
 h      0.50997380    -2.13828574    -0.21443698
 h     -1.55831716     2.20926819     1.20158053
 h     -1.22071505     1.53657687    -0.91856037
 h      1.62698498     1.90174872     0.09019733
 o      2.55872790    -0.91044041     0.08308843
 h      3.41719143    -0.36094002     0.13254754
 c     -2.23468360    -0.70480306    -0.76044368
 h     -2.05644070    -1.11787088    -1.68332378
 h     -2.85933864    -1.40157521    -0.07691150
 h     -2.81171234     0.07779394    -0.86900571
 h     -0.61137847     0.97270540     2.12291185
          17

 c      1.43862909    -0.21304320    -0.01891401
 c      0.25275806    -1.13101617     0.00969671
 c     -0.90594663    -0.45057584    -0.12704833
 c     -0.78505935     1.45564399     1.14792214
 c     -0.57836905     1.02684378    -0.18761104
 c      1.01892063     1.04180728    -0.22531727
 h      0.49893654    -2.13787369    -0.20177649
 h     -1.58619502     2.22398350     1.21083218
 h     -1.20815842     1.55715813    -0.94685911
 h      1.63165400     1.84582339     0.06652527
 o      2.56374648    -0.89713476     0.08169882
 h      3.47884294    -0.36170264     0.13584316
 c     -2.23825196    -0.69988950    -0.76390397
 h     -1.98996740    -1.14798044    -1.64976073
 h     -2.89918838    -1.36742909    -0.10462989
 h     -2.81559720     0.06490466    -0.89937657
 h     -0.62739045     0.93338322     2.13711572
          17

 c      1.43266164    -0.21892308    -0.01844839
 c      0.25233850    -1.14629136     0.00809781
 c     -0.91709179    -0.45586382    -0.12385722
 c     -0.77247044     1.46340523     1.15818161
 c     -0.57821819     1.02145746    -0.19619262
 c      1.01780882     1.04912617    -0.22110755
 h      0.48494944    -2.15174421    -0.18597258
 h     -1.60747811     2.24180064     1.22524966
 h     -1.18645056     1.57659189    -0.97112965
 h      1.64243452     1.80546538     0.04033355
 o      2.57057599    -0.88262265     0.08046249
 h      3.51314576    -0.37370399     0.13661747
 c     -2.24046326    -0.69933188    -0.76329618
 h     -1.92158366    -1.19295771    -1.64154878
 h     -2.93081378    -1.33142820    -0.14185872
 h     -2.84806298     0.10147037    -0.93841174
 h     -0.63635926     0.89636054     2.13974979
          17

 c      1.42538174    -0.22774610    -0.01760882
 c      0.25260484    -1.15982926     0.00598548
 c     -0.92784642    -0.45981577    -0.12146676
 c     -0.76208624     1.47114932     1.16902617
 c     -0.57636610     1.01635535    -0.20499322
 c      1.01429116     1.05599267    -0.21666659
 h      0.46911661    -2.18237617    -0.16759800
 h     -1.61550017     2.25775228     1.24432086
 h     -1.15541463     1.59255069    -0.98869766
 h      1.66839219     1.79374089     0.01557209
 o      2.57927640    -0.86708616     0.07938834
 h      3.51635918    -0.39576349     0.13463935
 c     -2.24235695    -0.70155562    -0.76023171
 h     -1.85645239    -1.24616156    -1.64794343
 h     -2.95608961    -1.29781164    -0.18423205
 h     -2.89118988     0.16492145    -0.98453468
 h     -0.63859592     0.86413029     2.12885458
          17

 c      1.41697063    -0.23905316    -0.01643184
 c      0.25330585    -1.17162215     0.00339133
 c     -0.93768806    -0.46237113    -0.11979912
 c     -0.75405089     1.47879021     1.17999227
 c     -0.57289731     1.01177443    -0.21362409
 c      1.00830899     1.06171455    -0.21190536
 h      0.45129301    -2.22563258    -0.14620220
 h     -1.60652621     2.26917096     1.26749015
 h     -1.11636689     1.60385143    -0.99868146
 h      1.71006528     1.81159031    -0.00788222
 o      2.58945839    -0.85089831     0.07845415
 h      3.49164888    -0.42341238     0.13011380
 c     -2.24472759    -0.70485798    -0.75680126
 h     -1.80153019    -1.29853515    -1.65614666
 h     -2.97906911    -1.27152612    -0.22625758
 h     -2.92608235     0.23008949    -1.03323157
 h     -0.63428359     0.83785220     2.10499467
          17

 c      1.40770653    -0.25233523    -0.01493766
 c      0.25427006    -1.18212244     0.00033722
 c     -0.94620131    -0.46350378    -0.11882771
 c     -0.74825079     1.48618558     1.19048527
 c     -0.56786355     1.00784269    -0.22163783
 c      1.00073030     1.06661150    -0.20647110
 h      0.43074696    -2.27276452    -0.12100469
 h     -1.57972723     2.27557771     1.29421440
 h     -1.07197087     1.61064108    -1.00206718
 h      1.75733795     1.84750970    -0.03327125
 o      2.60010920    -0.83465927     0.07759949
 h      3.45166394    -0.44822681     0.12380469
 c     -2.24767424    -0.70818190    -0.75462537
 h     -1.76240223    -1.34295749    -1.65755806
 h     -3.00464464    -1.25685451    -0.26282984
 h     -2.94217663     0.28146830    -1.08039471
 h     -0.62352288     0.81716270     2.07106821
          17

 c      1.39796224    -0.26705138    -0.01313947
 c      0.25531266    -1.19190645    -0.00311022
 c     -0.95307550    -0.46322565    -0.11856204
 c     -0.74432618     1.49314520     1.19981943
 c     -0.56130139     1.00457654    -0.22854901
 c      0.99268972     1.07123756    -0.20004896
 h      0.40705648    -2.31444158    -0.09168301
 h     -1.53708538     2.27870291     1.32406808
 h     -1.02590742     1.61440897    -1.00156742
 h      1.79722669     1.88722306    -0.06326830
 o      2.60939278    -0.81925943     0.07672243
 h      3.42177229    -0.45689859     0.11712202
 c     -2.25106588    -0.71104696    -0.75461723
 h     -1.74232832    -1.37513722    -1.64807991
 h     -3.03570393    -1.25555076    -0.29108282
 h     -2.93533008     0.31129516    -1.12307641
 h     -0.60633911     0.80014646     2.03185372
          17

 c      1.38816051    -0.28262153    -0.01105205
 c      0.25618040    -1.20143041    -0.00682713
 c     -0.95808338    -0.46159036    -0.11903027
 c     -0.74167309     1.49938226     1.20729054
 c     -0.55326885     1.00191292    -0.23388461
 c      0.98505196     1.07587251    -0.19247531
 h      0.38048218    -2.34359877    -0.05863192
 h     -1.48331679     2.28270328     1.35693170
 h     -0.98226818     1.61761906    -1.00103238
 h      1.82012851     1.92012123    -0.09856262
 o      2.61538528    -0.80558656     0.07573143
 h      3.42896802    -0.43628637     0.11135936
 c     -2.25496460    -0.71340559    -0.75705784
 h     -1.74250116    -1.39313231    -1.62682442
 h     -3.07081266    -1.26578511    -0.31117668
 h     -2.90489544     0.31612562    -1.15925299
 h     -0.58272580     0.78378120     1.99300262
          17

 c      1.37870744    -0.29841729    -0.00869471
 c      0.25654058    -1.21093159    -0.01065192
 c     -0.96106509    -0.45870060    -0.12026933
 c     -0.73948963     1.50443551     1.21230058
 c     -0.54390818     0.99978870    -0.23728680
 c      0.97830707     1.08048646    -0.18369673
 h      0.35188390    -2.35649455    -0.02280857
 h     -1.42511580     2.29390929     1.39319886
 h     -0.94463958     1.62274843    -1.00417712
 h      1.82090793     1.94007665    -0.13838241
 o      2.61813510    -0.79369984     0.07464417
 h      3.47004837    -0.38701387     0.10618194
 c     -2.25966338    -0.71546481    -0.76177555
 h     -1.76232251    -1.39703339    -1.59532201
 h     -3.10492415    -1.28306230    -0.32520869
 h     -2.85234997     0.29519353    -1.18765099
 h     -0.55284830     0.76520406     1.95935439
          17

 c      1.36996306    -0.31378432    -0.00609066
 c      0.25600892    -1.22039683    -0.01441325
 c     -0.96192922    -0.45471786    -0.12231928
 c     -0.73695992     1.50770563     1.21450665
 c     -0.53350152     0.99824586    -0.23864555
 c      0.97263717     1.08482654    -0.17371812
 h      0.32248488    -2.35289717     0.01454685
 h     -1.36872222     2.31875026     1.43365304
 h     -0.91517453     1.63096840    -1.01293239
 h      1.79813068     1.94455153    -0.18123055
 o      2.61942607    -0.78289034     0.07354347
 h      3.51550115    -0.32245940     0.10032324
 c     -2.26546252    -0.71751068    -0.76826340
 h     -1.79926008    -1.38929011    -1.55758056
 h     -3.13222951    -1.30216728    -0.33548477
 h     -2.78125792     0.25057472    -1.20800836
 h     -0.51743371     0.74343934     1.93330764
          17

 c      1.36224999    -0.32810152    -0.00326380
 c      0.25420726    -1.22953963    -0.01795478
 c     -0.96066706    -0.44986549    -0.12522793
 c     -0.73354575     1.50874753     1.21393469
 c     -0.52247623     0.99747917    -0.23816789
 c      0.96796410     1.08845837    -0.16257424
 h      0.29362818    -2.33612778     0.05221425
 h     -1.31633045     2.35948649     1.47848807
 h     -0.89421601     1.64135629    -1.02647810
 h      1.75363209     1.93415439    -0.22539452
 o      2.62076604    -0.77249060     0.07247923
 h      3.54080828    -0.25539881     0.09308642
 c     -2.27244097    -0.71987718    -0.77560928
 h     -1.84831250    -1.37568053    -1.52076738
 h     -3.14850141    -1.31854384    -0.34352744
 h     -2.69817824     0.18922808    -1.22212138
 h     -0.47810010     0.72029130     1.91444226
          17

 c      1.35585006    -0.34083550    -0.00023535
 c      0.25082932    -1.23779186    -0.02115783
 c     -0.95736320    -0.44442688    -0.12906376
 c     -0.72910390     1.50759265     1.21099282
 c     -0.51134970     0.99777322    -0.23631695
 c      0.96393084     1.09073449    -0.15030148
 h      0.26653311    -2.31292047     0.08932071
 h     -1.26498407     2.41128225     1.52598310
 h     -0.88071072     1.65133884    -1.04176286
 h      1.69285310     1.91309372    -0.26944618
 o      2.62286797    -0.76211592     0.07146047
 h      3.53421917    -0.19376971     0.08442775
 c     -2.28031024    -0.72314484    -0.78229982
 h     -1.90180227    -1.36609361    -1.49548566
 h     -3.15203834    -1.32876009    -0.34987584
 h     -2.61374805     0.12671974    -1.23598446
 h     -0.43725040     0.69953437     1.90061912
          17

 c      1.35098416    -0.35157559     0.00297850
 c      0.24570133    -1.24438646    -0.02395625
 c     -0.95219606    -0.43873478    -0.13392517
 c     -0.72368110     1.50471124     1.20633932
 c     -0.50065603     0.99937411    -0.23366523
 c      0.95987110     1.09073469    -0.13688106
 h      0.24205848    -2.29230130     0.12560426
 h     -1.20962433     2.46440097     1.57244805
 h     -0.87298874     1.65794425    -1.05499204
 h      1.62531850     1.89004030    -0.31302460
 o      2.62588336    -0.75159222     0.07047434
 h      3.49292666    -0.14163682     0.07463922
 c     -2.28839935    -0.72836372    -0.78633330
 h     -1.95127407    -1.37236932    -1.49296497
 h     -3.14381709    -1.33061864    -0.35413334
 h     -2.54105393     0.08790528    -1.26119591
 h     -0.39755628     0.68519430     1.88945707
          17

 c      1.34778777    -0.36005695     0.00636733
 c      0.23881873    -1.24862106    -0.02632091
 c     -0.94542745    -0.43314383    -0.13992936
 c     -0.71726900     1.50073087     1.20067906
 c     -0.49090084     1.00238031    -0.23075586
 c      0.95495228     1.08736664    -0.12217289
 h      0.22058182    -2.28250005     0.16129063
 h     -1.14655449     2.50890463     1.61351376
 h     -0.86938397     1.65892444    -1.06299013
 h      1.56317181     1.87718847    -0.35766183
 o      2.62956204    -0.74092434     0.06949877
 h      3.42060712    -0.09961297     0.06414726
 c     -2.29595022    -0.73636836    -0.78647416
 h     -1.99200722    -1.40085645    -1.51749016
 h     -3.12752263    -1.32351583    -0.35484815
 h     -2.48796310     0.09157438    -1.30795970
 h     -0.36140283     0.68014733     1.87927052
          17

 c      1.34628482    -0.36618105     0.00992616
 c      0.23033899    -1.25023082    -0.02819687
 c     -0.93739801    -0.42798352    -0.14718575
 c     -0.70973640     1.49624009     1.19461408
 c     -0.48255135     1.00669055    -0.22801364
 c      0.94869083     1.07992285    -0.10599150
 h      0.20212840    -2.28672873     0.19631629
 h     -1.07457515     2.53757653     1.64536049
 h     -0.86856360     1.65334522    -1.06396865
 h      1.51542175     1.88394758    -0.40588244
 o      2.63324288    -0.73038867     0.06851306
 h      3.32779344    -0.06328685     0.05335349
 c     -2.30233648    -0.74642746    -0.78386426
 h     -2.02508791    -1.44671568    -1.56142015
 h     -3.10948177    -1.30900914    -0.34928099
 h     -2.45273482     0.12885003    -1.37147687
 h     -0.33052258     0.68542347     1.86941929
          17

 c      1.34635560    -0.37003417     0.01365661
 c      0.22054013    -1.24955493    -0.02944044
 c     -0.92853611    -0.42350951    -0.15578398
 c     -0.70087636     1.49173284     1.18857541
 c     -0.47603505     1.01200200    -0.22570159
 c      0.94146224     1.06881078    -0.08841490
 h      0.18663433    -2.30143458     0.22947078
 h     -0.99456117     2.54665316     1.66528794
 h     -0.86970516     1.64176717    -1.05784348
 h      1.48207238     1.90843131    -0.45749017
 o      2.63585725    -0.72069334     0.06751462
 h      3.23224319    -0.02055035     0.04237574
 c     -2.30680929    -0.75691835    -0.78116712
 h     -2.05408275    -1.49857308    -1.61067380
 h     -3.09759477    -1.29050133    -0.33378520
 h     -2.43123181     0.17510027    -1.43637560
 h     -0.30582081     0.70000076     1.86036101
          17

 c      1.34770771    -0.37188355     0.01756930
 c      0.20978134    -1.24732397    -0.02983318
 c     -0.91934313    -0.41988269    -0.16579229
 c     -0.69046191     1.48759736     1.18279719
 c     -0.47171125     1.01784406    -0.22390688
 c      0.93424442     1.05543161    -0.06992902
 h      0.17404130    -2.31893994     0.25846597
 h     -0.90874401     2.53576887     1.67190601
 h     -0.87263766     1.62619918    -1.04631203
 h      1.45669942     1.93867794    -0.50772169
 o      2.63642508    -0.71273638     0.06652869
 h      3.15165857     0.04457938     0.03088811
 c     -2.30865415    -0.76667600    -0.78066177
 h     -2.08176203    -1.54606534    -1.65268535
 h     -3.09825833    -1.27111699    -0.30541432
 h     -2.42125160     0.21119829    -1.48982863
 h     -0.28734698     0.72088812     1.85357345
          17

 c      1.34989029    -0.37213314     0.02168477
 c      0.19848148    -1.24431327    -0.02915727
 c     -0.91034882    -0.41717865    -0.17725456
 c     -0.67827182     1.48406620     1.17730592
 c     -0.46982004     1.02363493    -0.22255345
 c      0.92795898     1.04137127    -0.05117701
 h      0.16420810    -2.33153788     0.28081045
 h     -0.82015015     2.50810324     1.66534114
 h     -0.87789536     1.60985576    -1.03268354
 h      1.43319483     1.96171333    -0.55005550
 o      2.63498839    -0.70645958     0.06556023
 h      3.08911472     0.13347746     0.01887015
 c     -2.30766280    -0.77530366    -0.78354102
 h     -2.10946556    -1.58258284    -1.67920609
 h     -3.11236168    -1.25096669    -0.26426890
 h     -2.42170795     0.22726767    -1.52480144
 h     -0.27443554     0.74352676     1.85130663
          17

 c      1.35238347    -0.37125015     0.02603279
 c      0.18710424    -1.24112855    -0.02726097
 c     -0.90206951    -0.41540820    -0.19019220
 c     -0.66408881     1.48109398     1.17193225
 c     -0.47045712     1.02875825    -0.22145644
 c      0.92314879     1.02790574    -0.03269636
 h      0.15683273    -2.33400674     0.29462198
 h     -0.73205404     2.47088230     1.64757260
 h     -0.88649593     1.59655262    -1.02117775
 h      1.40854109     1.96886831    -0.57920547
 o      2.63237562    -0.70049920     0.06454284
 h      3.03608839     0.22682702     0.00738868
 c     -2.30428181    -0.78294880    -0.79001056
 h     -2.13749365    -1.60486245    -1.68583946
 h     -3.13427407    -1.22686905    -0.21452399
 h     -2.43165576     0.21948488    -1.53833291
 h     -0.26615092     0.76272287     1.85596488
          17

 c      1.35468594    -0.36969968     0.03065060
 c      0.17613955    -1.23813061    -0.02408726
 c     -0.89498236    -0.41453751    -0.20460893
 c     -0.64769766     1.47822205     1.16638136
 c     -0.47360500     1.03266435    -0.22044462
 c      0.91997384     1.01592618    -0.01483737
 h      0.15146117    -2.32441047     0.29902300
 h     -0.64720788     2.43551777     1.62261668
 h     -0.89928991     1.58962993    -1.01549665
 h      1.38238466     1.95619484    -0.59204500
 o      2.62924450    -0.69339895     0.06338637
 h      2.98666416     0.30343984    -0.00217333
 c     -2.29932661    -0.78993237    -0.79961078
 h     -2.16546463    -1.61227751    -1.67124389
 h     -3.15520020    -1.19493782    -0.16282799
 h     -2.45000347     0.18769787    -1.53006978
 h     -0.26201756     0.77410823     1.86907738
          17

 c      1.35633950    -0.36790503     0.03558083
 c      0.16606735    -1.23541113    -0.01968347
 c     -0.88950468    -0.41450700    -0.22049653
 c     -0.62890861     1.47464969     1.16041043
 c     -0.47920847     1.03497394    -0.21951436
 c      0.91829370     1.00597981     0.00223477
 h      0.14754664    -2.30423432     0.29427821
 h     -0.56689382     2.41529507     1.59556694
 h     -0.91607605     1.59073937    -1.01710558
 h      1.35614995     1.92360513    -0.58757213
 o      2.62588745    -0.68428638     0.06202438
 h      2.94026472     0.35084499    -0.00886252
 c     -2.29361699    -0.79650267    -0.81145064
 h     -2.19251692    -1.60685730    -1.63702209
 h     -3.16714404    -1.15294694    -0.11577585
 h     -2.47559906     0.13496345    -1.50205174
 h     -0.26266849     0.77561318     1.89024758
          17

 c      1.35691200    -0.36622169     0.04087016
 c      0.15731183    -1.23277541    -0.01420375
 c     -0.88597255    -0.41524647    -0.23783861
 c     -0.60757320     1.46971802     1.15410278
 c     -0.48722768     1.03552417    -0.21890980
 c      0.91772986     0.99826073     0.01854697
 h      0.14452656    -2.27839067     0.28180461
 h     -0.49081530     2.41904246     1.56979420
 h     -0.93515506     1.59930982    -1.02445220
 h      1.33264767     1.87462821    -0.56701474
 o      2.62239741    -0.67283149     0.06042061
 h      2.89918923     0.36462835    -0.01223473
 c     -2.28776288    -0.80281066    -0.82419155
 h     -2.21745360    -1.59420840    -1.58840514
 h     -3.16474479    -1.10096539    -0.07834178
 h     -2.50768469     0.06880634    -1.45970448
 h     -0.26980449     0.76804824     1.91685462
          17

 c      1.35598209    -0.36491590     0.04656861
 c      0.15019885    -1.22976777    -0.00789552
 c     -0.88462168    -0.41668149    -0.25660999
 c     -0.58352762     1.46347086     1.14800991
 c     -0.49761729     1.03433234    -0.21905384
 c      0.91768222     0.99252629     0.03436680
 h      0.14190797    -2.25475299     0.26395156
 h     -0.41864273     2.44503023     1.54455615
 h     -0.95378373     1.61310480    -1.03382628
 h      1.31622405     1.81707680    -0.53444957
 o      2.61877697    -0.65913215     0.05856688
 h      2.86709476     0.34662318    -0.01230027
 c     -2.28202360    -0.80901989    -0.83588005
 h     -2.23900224    -1.58485541    -1.53511035
 h     -3.14549841    -1.04101430    -0.05328818
 h     -2.54699051     0.00344126    -1.41348586
 h     -0.28540001     0.75445928     1.94479007
          17

 c      1.35316020    -0.36415211     0.05272828
 c      0.14492481    -1.22583632    -0.00104686
 c     -0.88557109    -0.41872954    -0.27676828
 c     -0.55655322     1.45661022     1.14291013
 c     -0.51026150     1.03152927    -0.22038425
 c      0.91732482     0.98802763     0.05025860
 h      0.13934749    -2.24213730     0.24328676
 h     -0.35142919     2.48257711     1.51635624
 h     -0.96914284     1.62932368    -1.04107058
 h      1.31306170     1.76367635    -0.49745910
 o      2.61494407    -0.64376100     0.05648956
 h      2.84871322     0.30564924    -0.00961171
 c     -2.27617116    -0.81535345    -0.84413991
 h     -2.25640886    -1.59352718    -1.48997222
 h     -3.10957802    -0.97653836    -0.04082191
 h     -2.59694124    -0.04104387    -1.37830552
 h     -0.31078589     0.73883209     1.96970159
          17

 c      1.34816277    -0.36398853     0.05939903
 c      0.14154697    -1.22068366     0.00610253
 c     -0.88880347    -0.42129345    -0.29823171
 c     -0.52645463     1.44998086     1.13940848
 c     -0.52491692     1.02731941    -0.22320431
 c      0.91569826     0.98373207     0.06695759
 h      0.13668802    -2.24618422     0.22144666
 h     -0.29121311     2.51904663     1.48218065
 h     -0.97914544     1.64551590    -1.04296918
 h      1.33022410     1.72943519    -0.46557279
 o      2.61066400    -0.62796917     0.05426546
 h      2.85015327     0.26063256    -0.00547378
 c     -2.26966723    -0.82178076    -0.84748154
 h     -2.27014147    -1.63178828    -1.46207265
 h     -3.05982840    -0.91182821    -0.03811767
 h     -2.66111606    -0.05046859    -1.36542307
 h     -0.34612886     0.72492392     1.98806183
          17

 c      1.34093566    -0.36437217     0.06661802
 c      0.13998147    -1.21458898     0.01340880
 c     -0.89413051    -0.42426654    -0.32085378
 c     -0.49315682     1.44420396     1.13772176
 c     -0.54120199     1.02196464    -0.22759862
 c      0.91207723     0.97910332     0.08485925
 h      0.13394484    -2.26562261     0.19849157
 h     -0.23992129     2.54466951     1.44106112
 h     -0.98282871     1.66007877    -1.03792960
 h      1.37139701     1.72266787    -0.44407137
 o      2.60550239    -0.61362578     0.05201506
 h      2.87849287     0.23932157    -0.00175421
 c     -2.26235151    -0.82776470    -0.84678174
 h     -2.28166195    -1.69732218    -1.44911212
 h     -3.00185856    -0.85119419    -0.03902015
 h     -2.73568644    -0.03108284    -1.37297353
 h     -0.39041409     0.71557609     1.99778903
          17

 c      1.33174510    -0.36513225     0.07439560
 c      0.13999971    -1.20835788     0.02076691
 c     -0.90116885    -0.42755147    -0.34441747
 c     -0.45674171     1.43958594     1.13766299
 c     -0.55862056     1.01576318    -0.23341184
 c      0.90637840     0.97474962     0.10358992
 h      0.13128904    -2.29287796     0.17356205
 h     -0.19878223     2.55384537     1.39396316
 h     -0.98043535     1.67249832    -1.02617440
 h      1.43204919     1.73763146    -0.42878573
 o      2.59912650    -0.60189643     0.04981032
 h      2.93646369     0.25696540     0.00066070
 c     -2.25460875    -0.83288602    -0.84453800
 h     -2.29228717    -1.77513732    -1.44049618
 h     -2.94348495    -0.79787953    -0.03478356
 h     -2.80942917    -0.00181028    -1.39105631
 h     -0.44172563     0.71245565     1.99846600
          17

 c      1.32112977    -0.36600858     0.08270697
 c      0.14123318    -1.20294981     0.02801983
 c     -0.90934679    -0.43107467    -0.36864504
 c     -0.41744080     1.43613189     1.13872184
 c     -0.57659976     1.00901019    -0.24027324
 c      0.89901978     0.97193175     0.12237683
 h      0.12904436    -2.31837381     0.14604156
 h     -0.16817885     2.54508177     1.34320873
 h     -0.97330017     1.68345506    -1.00964783
 h      1.50130122     1.76041242    -0.41050312
 o      2.59187247    -0.59196014     0.04760632
 h      3.01427970     0.29624660     0.00294576
 c     -2.24695297    -0.83726154    -0.84310949
 h     -2.30264624    -1.84873407    -1.42609086
 h     -2.89237059    -0.75328897    -0.01680926
 h     -2.87150902     0.02138196    -1.41110334
 h     -0.49764619     0.71611569     1.99119778
          17

 c      1.30974562    -0.36672349     0.09149549
 c      0.14321599    -1.19914274     0.03492747
 c     -0.91795271    -0.43477740    -0.39320259
 c     -0.37562930     1.43353871     1.14019878
 c     -0.59452935     1.00195762    -0.24767119
 c      0.89047819     0.97171559     0.14061457
 h      0.12765280    -2.33435753     0.11610633
 h     -0.14761611     2.52108824     1.29196961
 h     -0.96355607     1.69471812    -0.99161244
 h      1.56784804     1.77872944    -0.38190448
 o      2.58450503    -0.58238610     0.04534546
 h      3.09482839     0.33009767     0.00660503
 c     -2.24000470    -0.84128848    -0.84384071
 h     -2.31287242    -1.90651814    -1.39993527
 h     -2.85217327    -0.71739876     0.01874767
 h     -2.91509250     0.02943022    -1.42801312
 h     -0.55557621     0.72631187     1.97811444
          17

 c      1.29822485    -0.36703653     0.10068102
 c      0.14545938    -1.19738953     0.04119186
 c     -0.92621957    -0.43859036    -0.41769952
 c     -0.33183776     1.43115175     1.14137821
 c     -0.61181391     0.99481216    -0.25508035
 c      0.88109582     0.97465473     0.15800526
 h      0.12759930    -2.33654362     0.08462422
 h     -0.13573376     2.48922216     1.24377986
 h     -0.95361462     1.70858917    -0.97576104
 h      1.62311918     1.78532408    -0.33957044
 o      2.57764138    -0.57238397     0.04302490
 h      3.16373117     0.34228938     0.01233163
 c     -2.23461193    -0.84532346    -0.84696748
 h     -2.32288349    -1.94220698    -1.35980742
 h     -2.82084348    -0.69005995     0.06819846
 h     -2.93682117     0.01812940    -1.43902287
 h     -0.61288249     0.74251202     1.96162153
          17

 c      1.28709072    -0.36675564     0.11016951
 c      0.14752900    -1.19778933     0.04649869
 c     -0.93341866    -0.44241176    -0.44169506
 c     -0.28676019     1.42798870     1.14171589
[truncated: 34,518 more chars]
