# Supplementary material for: Photochemical permutation of meta-substituted phenols
Source: Nat Commun. 2025 Aug 13;16:7502. doi: 10.1038/s41467-025-62549-5 (PMC12350626; doi:10.1038/s41467-025-62549-5)
Supplement: Supplementary file 3 — Source Data [file 41467_2025_62549_MOESM3_ESM.zip › Source data/NAMD_trajectories/trajectory071.xyz]

          17

 c      1.14806048    -0.38907864     0.08338570
 c     -0.07763680    -1.04476364    -0.04023522
 c     -1.25465967    -0.33438767     0.08426522
 c     -1.12419418     1.23571405     0.05152630
 c      0.25891325     1.87099369     0.01895485
 c      1.33448656     1.00891136     0.00210519
 h     -0.07530915    -2.03339288    -0.17301836
 h     -1.86107980     1.48040250    -1.00960483
 h      0.47168249     2.95835295    -0.16699444
 h      2.27157891     1.29200669    -0.20966203
 o      2.18439673    -1.18716801    -0.04586452
 h      2.94129678    -0.71624285    -0.09007315
 c     -2.59321769    -0.91027053    -0.04879252
 h     -2.67611205    -1.95888385     0.52367763
 h     -3.37137078     0.07737871     0.38436481
 h     -3.15185389    -1.05796197    -1.18251719
 h     -1.71603340     1.67717016     0.84999073
          17

 c      1.14621365    -0.39348208     0.07742893
 c     -0.07242155    -1.03872874    -0.03844899
 c     -1.25754382    -0.33806132     0.08010669
 c     -1.12048982     1.24175106     0.05449801
 c      0.26166406     1.87589229     0.01724567
 c      1.33434533     1.01259842     0.00040671
 h     -0.09633403    -2.07604751    -0.16474292
 h     -1.86303515     1.48449692    -0.97358398
 h      0.47668264     2.95012126    -0.17174205
 h      2.27846458     1.30968118    -0.21749032
 o      2.18162140    -1.18953183    -0.04210198
 h      2.92496490    -0.72046836    -0.08061096
 c     -2.59240706    -0.91390512    -0.05205659
 h     -2.68424228    -1.95585378     0.50915980
 h     -3.38329147     0.04528285     0.39523916
 h     -3.13883285    -1.07578814    -1.15878007
 h     -1.72819296     1.68832482     0.87233289
          17

 c      1.14554974    -0.39716005     0.07105564
 c     -0.06829961    -1.03216238    -0.03593022
 c     -1.26029864    -0.33985501     0.07523962
 c     -1.11874495     1.24785304     0.05596937
 c      0.26359910     1.88014461     0.01495460
 c      1.33187653     1.01481795    -0.00088562
 h     -0.11591323    -2.13569259    -0.15959530
 h     -1.84664382     1.48905993    -0.91646227
 h      0.47561164     2.93749788    -0.17330849
 h      2.31460713     1.34011002    -0.22922206
 o      2.17660217    -1.19407723    -0.03811842
 h      2.95791469    -0.69799428    -0.07306685
 c     -2.59412086    -0.91674622    -0.05487232
 h     -2.69238223    -1.93485613     0.48495345
 h     -3.37810625    -0.01486682     0.39741619
 h     -3.11078744    -1.08931718    -1.11464975
 h     -1.74083687     1.69893558     0.89313421
          17

 c      1.14626550    -0.39983017     0.06435728
 c     -0.06574585    -1.02711502    -0.03297822
 c     -1.26276409    -0.33965555     0.06974178
 c     -1.11923250     1.25408601     0.05655831
 c      0.26457729     1.88339873     0.01216638
 c      1.32868348     1.01599581    -0.00212800
 h     -0.13242221    -2.18985817    -0.15489612
 h     -1.81383852     1.49520398    -0.84255409
 h      0.46943966     2.92540296    -0.17262395
 h      2.36145728     1.37650753    -0.24077347
 o      2.17120253    -1.19977934    -0.03402409
 h      3.01224361    -0.66610937    -0.06591543
 c     -2.59812860    -0.91862883    -0.05700532
 h     -2.69983453    -1.90128957     0.45459521
 h     -3.35679072    -0.09947779     0.39131894
 h     -3.07072138    -1.09885534    -1.05738835
 h     -1.74998375     1.70650478     0.90903153
          17

 c      1.14851758    -0.40127512     0.05741993
 c     -0.06515215    -1.02483704    -0.02979315
 c     -1.26481453    -0.33743788     0.06367975
 c     -1.12174802     1.26034599     0.05717122
 c      0.26446169     1.88527272     0.00898853
 c      1.32626814     1.01662941    -0.00365210
 h     -0.14443101    -2.22454204    -0.14914630
 h     -1.77076185     1.50520111    -0.76144994
 h      0.45942641     2.91908451    -0.17077549
 h      2.40158823     1.41190844    -0.24835675
 o      2.16730933    -1.20559944    -0.02990352
 h      3.05920604    -0.64239943    -0.05800419
 c     -2.60362521    -0.91924260    -0.05802253
 h     -2.70614783    -1.86494748     0.42392424
 h     -3.32388900    -0.20086822     0.37944138
 h     -3.02454062    -1.10602289    -1.00105281
 h     -1.75294888     1.70948217     0.91860485
          17

 c      1.15234288    -0.40138942     0.05031019
 c     -0.06672969    -1.02583823    -0.02649858
 c     -1.26638161    -0.33323001     0.05712167
 c     -1.12531912     1.26622685     0.05929142
 c      0.26316368     1.88550641     0.00551889
 c      1.32555718     1.01710164    -0.00565907
 h     -0.15109317    -2.23322984    -0.14165415
 h     -1.73076153     1.52378182    -0.69137848
 h      0.44667370     2.92202325    -0.16859974
 h      2.42424565     1.44131518    -0.24974893
 o      2.16592190    -1.21100908    -0.02578836
 h      3.08358147    -0.63589077    -0.04899321
 c     -2.60890015    -0.91844437    -0.05738418
 h     -2.71097995    -1.83934975     0.40031343
 h     -3.29134648    -0.30384099     0.36868464
 h     -2.98103012    -1.11420218    -0.96711074
 h     -1.74852654     1.70730551     0.92235125
          17

 c      1.15761578    -0.40019329     0.04307075
 c     -0.07046802    -1.03006807    -0.02316877
 c     -1.26747750    -0.32707773     0.05015895
 c     -1.12833835     1.27099734     0.06477956
 c      0.26067926     1.88410148     0.00182239
 c      1.32696147     1.01767101    -0.00823874
 h     -0.15218729    -2.21473130    -0.13217197
 h     -1.71279667     1.55840363    -0.65660269
 h      0.43176019     2.93410872    -0.16636197
 h      2.42460023     1.46176705    -0.24407622
 o      2.16738332    -1.21582333    -0.02168257
 h      3.08008580    -0.64953137    -0.03898246
 c     -2.61143478    -0.91687772    -0.05517006
 h     -2.71361941    -1.83700200     0.38971099
 h     -3.28187533    -0.38459887     0.37256975
 h     -2.94762213    -1.12709657    -0.97522631
 h     -1.73695493     1.70028977     0.92239745
          17

 c      1.16405521    -0.39781959     0.03572485
 c     -0.07613058    -1.03696750    -0.01983974
 c     -1.26817921    -0.31903946     0.04292288
 c     -1.12989746     1.27412765     0.07426008
 c      0.25710210     1.88132557    -0.00206104
 c      1.33049934     1.01849028    -0.01140354
 h     -0.14813231    -2.17270787    -0.12079598
 h     -1.72593052     1.61322122    -0.66805166
 h      0.41475125     2.95155941    -0.16379674
 h      2.40227570     1.47202600    -0.23143170
 o      2.17157897    -1.22007320    -0.01757920
 h      3.05030002    -0.68224945    -0.02826119
 c     -2.60946465    -0.91582390    -0.05265005
 h     -2.71247869    -1.86157300     0.39270955
 h     -3.31726521    -0.42439485     0.40400133
 h     -2.92420832    -1.14474116    -1.02533623
 h     -1.71984371     1.68952727     0.92216616
          17

 c      1.17127502    -0.39449208     0.02828705
 c     -0.08328165    -1.04535933    -0.01650161
 c     -1.26857323    -0.30921909     0.03556661
 c     -1.13074159     1.27595577     0.08601841
 c      0.25259365     1.87756669    -0.00609313
 c      1.33581802     1.01958883    -0.01510054
 h     -0.14005528    -2.11715652    -0.10811253
 h     -1.75835367     1.68153374    -0.70982922
 h      0.39553909     2.96869860    -0.16041899
 h      2.36107575     1.47264527    -0.21275989
 o      2.17787011    -1.22404105    -0.01346663
 h      3.00370971    -0.72842314    -0.01719801
 c     -2.60417517    -0.91574498    -0.05070989
 h     -2.70545668    -1.90531354     0.40413377
 h     -3.39036111    -0.42994606     0.45718336
 h     -2.90519016    -1.16289917    -1.09757453
 h     -1.70004839     1.67681200     0.92587974
          17

 c      1.17886239    -0.39050029     0.02077376
 c     -0.09135389    -1.05328347    -0.01308769
 c     -1.26873528    -0.29779538     0.02823108
 c     -1.13197906     1.27723350     0.09769673
 c      0.24731750     1.87316061    -0.01022792
 c      1.34210110     1.02080367    -0.01920028
 h     -0.12974042    -2.06660719    -0.09539344
 h     -1.79306891     1.75158520    -0.75837987
 h      0.37420258     2.98016443    -0.15580488
 h      2.31003497     1.46661674    -0.18997108
 o      2.18480816    -1.22842067    -0.00933613
 h      2.96210053    -0.77537848    -0.00609825
 c     -2.59837093    -0.91653014    -0.04913308
 h     -2.69099432    -1.95488452     0.41673381
 h     -3.47361234    -0.42051570     0.51334979
 h     -2.88576677    -1.17696967    -1.16986376
 h     -1.68113129     1.66434717     0.93760244
          17

 c      1.18647454    -0.38614860     0.01320966
 c     -0.09976883    -1.05827134    -0.00950580
 c     -1.26875771    -0.28502487     0.02103458
 c     -1.13416106     1.27852591     0.10771819
 c      0.24140091     1.86829475    -0.01441056
 c      1.34796418     1.02169625    -0.02349062
 h     -0.11906646    -2.04537302    -0.08429913
 h     -1.81987781     1.81437288    -0.79795077
 h      0.35117569     2.98238127    -0.14972956
 h      2.26461000     1.46019885    -0.16595538
 o      2.19022867    -1.23425456    -0.00520190
 h      2.95790995    -0.80466132     0.00512648
 c     -2.59403828    -0.91827808    -0.04755183
 h     -2.66865063    -1.99815451     0.42458359
 h     -3.54531887    -0.40949269     0.55815833
 h     -2.86378827    -1.18415850    -1.22729676
 h     -1.66616507     1.65402537     0.95982880
          17

 c      1.19391303    -0.38169154     0.00562957
 c     -0.10806561    -1.05876096    -0.00575181
 c     -1.26878035    -0.27121728     0.01407929
 c     -1.13746764     1.28019406     0.11540730
 c      0.23494235     1.86298772    -0.01857757
 c      1.35170138     1.02163554    -0.02774152
 h     -0.10908852    -2.06753358    -0.07555567
 h     -1.83472404     1.86470293    -0.82059404
 h      0.32723812     2.97419507    -0.14222221
 h      2.24377337     1.46192644    -0.14372804
 o      2.19311831    -1.24189664    -0.00109920
 h      3.00468648    -0.80904465     0.01691894
 c     -2.59202563    -0.92116895    -0.04580287
 h     -2.63897245    -2.02695565     0.42412746
 h     -3.59422980    -0.40338676     0.58449294
 h     -2.83897571    -1.18329806    -1.26186719
 h     -1.65640179     1.64655727     0.99208835
          17

 c      1.20112311    -0.37732657    -0.00192408
 c     -0.11589803    -1.05541145    -0.00198127
 c     -1.26900434    -0.25670389     0.00745841
 c     -1.14201868     1.28253642     0.12072813
 c      0.22802796     1.85710445    -0.02265935
 c      1.35230479     1.02027906    -0.03186148
 h     -0.10025066    -2.12191656    -0.06805302
 h     -1.83669940     1.89978710    -0.82274528
 h      0.30342408     2.95700536    -0.13358285
 h      2.25822674     1.47704345    -0.12449995
 o      2.19492187    -1.25041379     0.00297644
 h      3.07663841    -0.80222626     0.02909205
 c     -2.59248787    -0.92525663    -0.04387483
 h     -2.60315926    -2.03704320     0.41392635
 h     -3.61550064    -0.40508001     0.58957057
 h     -2.81206859    -1.17422417    -1.27010746
 h     -1.65090574     1.64120547     1.03069828
          17

 c      1.20813529    -0.37326259    -0.00940645
 c     -0.12295022    -1.05009736     0.00159993
 c     -1.26966539    -0.24183082     0.00126028
 c     -1.14796149     1.28582883     0.12398860
 c      0.22074410     1.85038443    -0.02658530
 c      1.35036607     1.01804423    -0.03594311
 h     -0.09330244    -2.18392039    -0.06005849
 h     -1.82630939     1.91813860    -0.80303577
 h      0.28090966     2.93456958    -0.12436855
 h      2.30012970     1.50199173    -0.10711039
 o      2.19743419    -1.25878224     0.00706629
 h      3.14222835    -0.79935137     0.04086333
 c     -2.59520910    -0.93038853    -0.04183754
 h     -2.56279424    -2.02759460     0.39427681
 h     -3.60770071    -0.41574880     0.57289405
 h     -2.78439835    -1.15743624    -1.25163747
 h     -1.64744144     1.63638046     1.07019324
          17

 c      1.21501431    -0.36975592    -0.01677424
 c     -0.12894763    -1.04437158     0.00484329
 c     -1.27098175    -0.22696465    -0.00442880
 c     -1.15541594     1.29027589     0.12561630
 c      0.21319837     1.84249850    -0.03029286
 c      1.34742663     1.01580544    -0.04009676
 h     -0.08920371    -2.23325616    -0.05044271
 h     -1.80493138     1.91920194    -0.76154038
 h      0.26088033     2.91227445    -0.11531484
 h      2.35084930     1.52785455    -0.09001714
 o      2.20159849    -1.26643681     0.01120546
 h      3.18336934    -0.80790229     0.05152347
 c     -2.59972586    -0.93616693    -0.03980034
 h     -2.51960404    -2.00127474     0.36710491
 h     -3.57190976    -0.43544337     0.53565213
 h     -2.75776689    -1.13405883    -1.20904261
 h     -1.64368660     1.63048250     1.10533650
          17

 c      1.22183076    -0.36708277    -0.02398719
 c     -0.13369935    -1.03906237     0.00766587
 c     -1.27310563    -0.21248467    -0.00952316
 c     -1.16437160     1.29591972     0.12609354
 c      0.20553468     1.83317097    -0.03374052
 c      1.34487290     1.01431570    -0.04433940
 h     -0.08872212    -2.25834414    -0.03877034
 h     -1.77519436     1.90379325    -0.70028265
 h      0.24437794     2.89553698    -0.10717016
 h      2.39387198     1.54686518    -0.07265406
 o      2.20767480    -1.27313063     0.01541008
 h      3.19291840    -0.82993128     0.06063082
 c     -2.60528718    -0.94193833    -0.03787281
 h     -2.47509613    -1.96485550     0.33605753
 h     -3.51273940    -0.46259905     0.48135225
 h     -2.73446545    -1.10600332    -1.14908818
 h     -1.63795866     1.62242195     1.13245003
          17

 c      1.22863716    -0.36549543    -0.03100873
 c     -0.13710855    -1.03442899     0.01002546
 c     -1.27609275    -0.19876039    -0.01394108
 c     -1.17453079     1.30248832     0.12608814
 c      0.19792606     1.82235357    -0.03691951
 c      1.34356728     1.01398927    -0.04861241
 h     -0.09232096    -2.25430149    -0.02502398
 h     -1.74241446     1.87566819    -0.62521157
 h      0.23216684     2.88757697    -0.10050670
 h      2.41905761     1.55463012    -0.05527562
 o      2.21547801    -1.27880846     0.01967668
 h      3.17105695    -0.86425485     0.06802089
 c     -2.61062695    -0.94693415    -0.03611996
 h     -2.43002651    -1.92935396     0.30632939
 h     -3.44171750    -0.49219469     0.41778514
 h     -2.71723434    -1.07615405    -1.08498307
 h     -1.62940935     1.61177344     1.14984118
          17

 c      1.23544581    -0.36519267    -0.03780600
 c     -0.13915927    -1.03031636     0.01190268
 c     -1.27989921    -0.18612682    -0.01761512
 c     -1.18506211     1.30914954     0.12675399
 c      0.19054877     1.81034266    -0.03985551
 c      1.34391782     1.01492434    -0.05282570
 h     -0.10018307    -2.22110693    -0.00940370
 h     -1.71725501     1.84445568    -0.54969244
 h      0.22466052     2.88784723    -0.09563665
 h      2.42174347     1.54966447    -0.03850047
 o      2.22435859    -1.28361155     0.02397520
 h      3.12571488    -0.90655445     0.07392233
 c     -2.61357260    -0.95077689    -0.03457630
 h     -2.38420874    -1.90743008     0.28341488
 h     -3.38246241    -0.51260612     0.35960138
 h     -2.70887215    -1.04813855    -1.03739775
 h     -1.61795174     1.59873490     1.15771013
          17

 c      1.24222098    -0.36630063    -0.04434972
 c     -0.13989484    -1.02617137     0.01329287
 c     -1.28439624    -0.17487597    -0.02050510
 c     -1.19445668     1.31438084     0.12985597
 c      0.18355552     1.79772802    -0.04260069
 c      1.34596837     1.01695405    -0.05688649
 h     -0.11222607    -2.16353646     0.00778087
 h     -1.71724112     1.82735719    -0.49584894
 h      0.22190961     2.89244547    -0.09266965
 h      2.40155838     1.53275074    -0.02302319
 o      2.23293202    -1.28798309     0.02822788
 h      3.07690604    -0.94785085     0.07929972
 c     -2.61129170    -0.95401020    -0.03334881
 h     -2.33770201    -1.90711359     0.27068899
 h     -3.36736323    -0.50669252     0.32531855
 h     -2.71131329    -1.02505744    -1.02764135
 h     -1.60414329     1.58401932     1.15796846
          17

 c      1.24888841    -0.36885012    -0.05061338
 c     -0.13939292    -1.02092449     0.01419866
 c     -1.28938102    -0.16527188    -0.02259926
 c     -1.20133132     1.31682169     0.13666312
 c      0.17707026     1.78521096    -0.04522016
 c      1.34937677     1.01965892    -0.06071952
 h     -0.12810824    -2.09284075     0.02622171
 h     -1.75726497     1.83933047    -0.48146332
 h      0.22363591     2.89610391    -0.09160829
 h      2.36250081     1.50691079    -0.00942274
 o      2.23900605    -1.29268699     0.03229373
 h      3.05792068    -0.97446859     0.08611684
 c     -2.60279195    -0.95715076    -0.03247596
 h     -2.29267067    -1.92705873     0.26785641
 h     -3.40709582    -0.46914226     0.32079211
 h     -2.72455904    -1.00791538    -1.06113068
 h     -1.58911853     1.56874209     1.15414741
          17

 c      1.25534966    -0.37274718    -0.05657247
 c     -0.13773743    -1.01287697     0.01460545
 c     -1.29459898    -0.15755748    -0.02390191
 c     -1.20603559     1.31682251     0.14617480
 c      0.17121168     1.77342027    -0.04777771
 c      1.35328684     1.02234147    -0.06429260
 h     -0.14738028    -2.02850446     0.04589713
 h     -1.83088401     1.87500701    -0.49883748
 h      0.22929385     2.89424134    -0.09238922
 h      2.31428214     1.47794624     0.00209511
 o      2.24116297    -1.29820031     0.03605942
 h      3.09036250    -0.97812989     0.09592224
 c     -2.59022819    -0.95960192    -0.03203883
 h     -2.25335112    -1.95866197     0.27187127
 h     -3.47544496    -0.41667357     0.33404685
 h     -2.74629683    -0.99604482    -1.12181394
 h     -1.57455626     1.55434293     1.15113184
          17

 c      1.26149466    -0.37776604    -0.06220548
 c     -0.13498353    -1.00011506     0.01444715
 c     -1.29979549    -0.15189459    -0.02443011
 c     -1.21011845     1.31577788     0.15615958
 c      0.16609076     1.76279809    -0.05032626
 c      1.35624762     1.02402746    -0.06764892
 h     -0.16990208    -1.99382731     0.06747626
 h     -1.91700752     1.91662122    -0.52610307
 h      0.23814937     2.88420440    -0.09489221
 h      2.27330753     1.45472342     0.01206739
 o      2.24068247    -1.30404992     0.03958918
 h      3.15375577    -0.96674121     0.10750219
 c     -2.57616706    -0.96073029    -0.03249786
 h     -2.22430053    -1.99142836     0.27888231
 h     -3.54235175    -0.36839043     0.35220429
 h     -2.77284281    -0.98858624    -1.18710221
 h     -1.56243688     1.54242907     1.15401884
          17

 c      1.26721854    -0.38360242    -0.06749645
 c     -0.13116067    -0.98195835     0.01364982
 c     -1.30474521    -0.14828120    -0.02421862
 c     -1.21481567     1.31470563     0.16501244
 c      0.16176748     1.75355403    -0.05290073
 c      1.35663261     1.02369143    -0.07090610
 h     -0.19571542    -1.99917998     0.09186327
 h     -1.99829267     1.95100817    -0.54740043
 h      0.24939425     2.86577338    -0.09898090
 h      2.25812642     1.44683290     0.02179649
 o      2.23972313    -1.30951929     0.04302596
 h      3.21415393    -0.95274148     0.11845044
 c     -2.56220510    -0.96043041    -0.03433579
 h     -2.20886091    -2.01672824     0.28559311
 h     -3.59049929    -0.33511535     0.36815055
 h     -2.80055611    -0.98491414    -1.24026155
 h     -1.55440144     1.53437669     1.16621995
          17

 c      1.27243451    -0.38994829    -0.07243696
 c     -0.12639224    -0.95988463     0.01227272
 c     -1.30924653    -0.14653092    -0.02331774
 c     -1.22078138     1.31408562     0.17209248
 c      0.15820865     1.74566606    -0.05551435
 c      1.35382531     1.02082738    -0.07414815
 h     -0.22358115    -2.03109671     0.11858707
 h     -2.06498986     1.97196636    -0.55521073
 h      0.26228472     2.84121774    -0.10458218
 h      2.27593028     1.45819750     0.03213154
 o      2.23964052    -1.31420773     0.04646603
 h      3.25052504    -0.94365131     0.12713803
 c     -2.54925327    -0.95888471    -0.03782154
 h     -2.20861343    -2.02905675     0.28974142
 h     -3.61209741    -0.32132503     0.37866412
 h     -2.82651268    -0.98451703    -1.27196831
 h     -1.55101050     1.53081626     1.18781983
          17

 c      1.27707746    -0.39654037    -0.07702663
 c     -0.12094253    -0.93629724     0.01052454
 c     -1.31309713    -0.14632178    -0.02178733
 c     -1.22834699     1.31413393     0.17743752
 c      0.15528213     1.73891266    -0.05816290
 c      1.34885743     1.01576403    -0.07730282
 h     -0.25059186    -2.06636574     0.14562486
 h     -2.11217006     1.97727828    -0.54674510
 h      0.27625872     2.81496288    -0.11177796
 h      2.31517621     1.48355696     0.04210919
 o      2.24101361    -1.31797874     0.04995087
 h      3.25419556    -0.94261464     0.13281767
 c     -2.53793488    -0.95632088    -0.04304238
 h     -2.22344643    -2.02604486     0.29012198
 h     -3.60424572    -0.32818074     0.38241679
 h     -2.84853157    -0.98692577    -1.27806442
 h     -1.55153397     1.53141393     1.21546189
          17

 c      1.28110419    -0.40317116    -0.08127424
 c     -0.11511993    -0.91317668     0.00865015
 c     -1.31607355    -0.14726136    -0.01969357
 c     -1.23769217     1.31496981     0.18142931
 c      0.15279454     1.73294927    -0.06083448
 c      1.34343598     1.00923947    -0.08019684
 h     -0.27354669    -2.08729743     0.17074268
 h     -2.13734440     1.96657451    -0.52143553
 h      0.29096510     2.79259218    -0.12086379
 h      2.35678905     1.51354553     0.04972986
 o      2.24392034    -1.32085075     0.05348355
 h      3.22446251    -0.95006510     0.13535391
 c     -2.52875777    -0.95289614    -0.04998518
 h     -2.25174369    -2.00836475     0.28655923
 h     -3.56678839    -0.35496763     0.37913109
 h     -2.86505870    -0.99171452    -1.25779688
 h     -1.55441284     1.53510424     1.24395715
          17

 c      1.28448969    -0.40968796    -0.08519833
 c     -0.10920441    -0.89180203     0.00686014
 c     -1.31792654    -0.14893941    -0.01710913
 c     -1.24887506     1.31665202     0.18455141
 c      0.15054754     1.72745263    -0.06352146
 c      1.33891006     1.00193027    -0.08267035
 h     -0.28994196    -2.08451216     0.19231677
 h     -2.13952459     1.94056106    -0.48000327
 h      0.30612665     2.77898005    -0.13231631
 h      2.38592319     1.54028163     0.05339190
 o      2.24796986    -1.32298534     0.05702804
 h      3.16811073    -0.96387933     0.13522807
 c     -2.52208704    -0.94866215    -0.05858323
 h     -2.29053766    -1.97991203     0.27998179
 h     -3.50226665    -0.39917091     0.36961809
 h     -2.87521112    -0.99852557    -1.21340201
 h     -1.55791127     1.54051161     1.26834069
          17

 c      1.28721752    -0.41599031    -0.08882548
 c     -0.10343273    -0.87290753     0.00531702
 c     -1.31839395    -0.15096792    -0.01411382
 c     -1.26176546     1.31913400     0.18729987
 c      0.14838976     1.72229245    -0.06623332
 c      1.33603263     0.99433413    -0.08461618
 h     -0.29817565    -2.05482577     0.20946028
 h     -2.11960969     1.90126886    -0.42468507
 h      0.32124570     2.77612494    -0.14663953
 h      2.39444419     1.55879440     0.05234027
 o      2.25207113    -1.32478404     0.06048618
 h      3.10314258    -0.97782144     0.13390107
 c     -2.51789887    -0.94362777    -0.06872308
 h     -2.33573738    -1.94793434     0.27250695
 h     -3.41792233    -0.45531693     0.35676384
 h     -2.87919318    -1.00712567    -1.15107214
 h     -1.56054006     1.54628297     1.28518538
          17

 c      1.28927272    -0.42200887    -0.09218533
 c     -0.09799521    -0.85681004     0.00413152
 c     -1.31723501    -0.15300967    -0.01079537
 c     -1.27586096     1.32214009     0.19025490
 c      0.14624607     1.71760874    -0.06900586
 c      1.33506543     0.98680762    -0.08597900
 h     -0.29754969    -1.99970883     0.22199659
 h     -2.08236948     1.85333510    -0.36058398
 h      0.33536730     2.78216122    -0.16414462
 h      2.37950899     1.56656635     0.04652932
 o      2.25426276    -1.32700236     0.06367928
 h      3.06156004    -0.97987205     0.13411930
 c     -2.51525600    -0.93800329    -0.08023277
 h     -2.38266516    -1.92203041     0.26715158
 h     -3.33003836    -0.51262610     0.34793962
 h     -2.87927858    -1.01755887    -1.08312580
 h     -1.56122149     1.55127494     1.29303186
          17

 c      1.29064508    -0.42765120    -0.09530432
 c     -0.09301150    -0.84340071     0.00334188
 c     -1.31427973    -0.15478752    -0.00725164
 c     -1.28993756     1.32494679     0.19428858
 c      0.14410883     1.71372427    -0.07190082
 c      1.33587035     0.97958764    -0.08675646
 h     -0.28844089    -1.92551976     0.23061381
 h     -2.04050542     1.80644747    -0.29821211
 h      0.34714969     2.79240830    -0.18479361
 h      2.34242106     1.56315218     0.03643946
 o      2.25292783    -1.33034447     0.06645409
 h      3.07019691    -0.95911744     0.13827821
 c     -2.51185457    -0.93252280    -0.09286918
 h     -2.42694926    -1.91084891     0.26668526
 h     -3.26683499    -0.55395487     0.35771364
 h     -2.88106721    -1.03043153    -1.02957383
 h     -1.55933956     1.55465805     1.29233997
          17

 c      1.29134830    -0.43275286    -0.09820136
 c     -0.08847377    -0.83200494     0.00286514
 c     -1.30946107    -0.15607013    -0.00359307
 c     -1.30177257     1.32623684     0.20070001
 c      0.14200172     1.71097289    -0.07499322
 c      1.33790521     0.97274815    -0.08700929
 h     -0.27273196    -1.84532453     0.23739329
 h     -2.01795789     1.77695489    -0.25503405
 h      0.35520215     2.80151558    -0.20819510
 h      2.28877636     1.55047760     0.02302150
 o      2.24899021    -1.33451191     0.06888242
 h      3.11584336    -0.92127350     0.14528809
 c     -2.50531820    -0.92807403    -0.10605954
 h     -2.46527607    -1.91757259     0.27192060
 h     -3.25316093    -0.56480127     0.40129000
 h     -2.89266432    -1.04684004    -1.01277941
 h     -1.55477061     1.55599065     1.28528905
          17

 c      1.29143754    -0.43709823    -0.10088575
 c     -0.08418291    -0.82127777     0.00244109
 c     -1.30281370    -0.15665599     0.00006089
 c     -1.30916543     1.32478526     0.21050841
 c      0.13995766     1.70956218    -0.07834989
 c      1.34015223     0.96610224    -0.08687073
 h     -0.25410436    -1.78019165     0.24650120
 h     -2.03804823     1.77978639    -0.24696461
 h      0.35843616     2.80524383    -0.23374213
 h      2.22960463     1.53379745     0.00774463
 o      2.24463530    -1.33861498     0.07115245
 h      3.16521085    -0.88188332     0.15225789
 c     -2.49626825    -0.92471844    -0.11852657
 h     -2.49542536    -1.93824258     0.28094448
 h     -3.28053241    -0.54859176     0.47410470
 h     -2.91840840    -1.06669841    -1.04072759
 h     -1.54791779     1.55528447     1.27557105
          17

 c      1.29101359    -0.44048492    -0.10335854
 c     -0.07983350    -0.80972715     0.00170541
 c     -1.29449960    -0.15639548     0.00359543
 c     -1.31234327     1.32095422     0.22298346
 c      0.13801650     1.70951080    -0.08200780
 c      1.34113348     0.95914996    -0.08653402
 h     -0.23678377    -1.75289880     0.26330360
 h     -2.09527273     1.81095953    -0.27053735
 h      0.35627500     2.80135177    -0.26081048
 h      2.18154932     1.52227008    -0.00751358
 o      2.24134720    -1.34201561     0.07339153
 h      3.19581190    -0.85235073     0.15723760
 c     -2.48764734    -0.92225494    -0.12935867
 h     -2.51598129    -1.96441797     0.29006050
 h     -3.32070451    -0.51921127     0.55491403
 h     -2.95341382    -1.08691522    -1.09843500
 h     -1.53974427     1.55306047     1.26804240
          17

 c      1.29021943    -0.44278545    -0.10561588
 c     -0.07530045    -0.79719448     0.00056361
 c     -1.28485182    -0.15521938     0.00690788
 c     -1.31331580     1.31625356     0.23618084
 c      0.13619151     1.71064102    -0.08596232
 c      1.33940910     0.95135046    -0.08618295
 h     -0.22226629    -1.77010430     0.28983956
 h     -2.16292547     1.85286834    -0.30812498
 h      0.34873472     2.78986456    -0.28894687
 h      2.16125303     1.52586184    -0.02118947
 o      2.23977853    -1.34440813     0.07565122
 h      3.19796651    -0.83829916     0.15941010
 c     -2.48195455    -0.92086736    -0.13855839
 h     -2.52618469    -1.98728653     0.29543582
 h     -3.35340119    -0.48733429     0.62564717
 h     -2.98832565    -1.10302158    -1.16303416
 h     -1.53168617     1.55028405     1.26769218
          17

 c      1.28922552    -0.44400416    -0.10765033
 c     -0.07072640    -0.78539041    -0.00056891
 c     -1.27436650    -0.15314582     0.00990570
 c     -1.31361620     1.31191945     0.24852938
 c      0.13442550     1.71260261    -0.09016464
 c      1.33461159     0.94283332    -0.08589578
 h     -0.20858654    -1.81555987     0.32187865
 h     -2.21994262     1.89122880    -0.34490579
 h      0.33641238     2.77299854    -0.31804155
 h      2.17322792     1.54710739    -0.03303770
 o      2.24004781    -1.34569546     0.07793258
 h      3.17014580    -0.84141193     0.15867476
 c     -2.48045643    -0.92081842    -0.14639627
 h     -2.52589958    -2.00034223     0.29423465
 h     -3.36927064    -0.45881663     0.67629452
 h     -3.01563444    -1.11157987    -1.21751342
 h     -1.52522865     1.54797656     1.27785312
          17

 c      1.28819888    -0.44430145    -0.10945000
 c     -0.06628807    -0.77646802    -0.00109691
 c     -1.26362932    -0.15028297     0.01250263
 c     -1.31392718     1.30866081     0.25928164
 c      0.13259858     1.71491831    -0.09452612
 c      1.32774176     0.93467855    -0.08565639
 h     -0.19341167    -1.86657041     0.35280903
 h     -2.25590002     1.91844383    -0.37250221
 h      0.32037537     2.75474086    -0.34845726
 h      2.20620267     1.57770754    -0.04385860
 o      2.24182998    -1.34596181     0.08019411
 h      3.11767269    -0.85985598     0.15553323
 c     -2.48349631    -0.92215706    -0.15306752
 h     -2.51558741    -2.00025100     0.28501711
 h     -3.36506173    -0.43681486     0.70212343
 h     -3.03110598    -1.11072794    -1.25240442
 h     -1.52128716     1.54662542     1.29856088
          17

 c      1.28727977    -0.44395023    -0.11099841
 c     -0.06207902    -0.77192100    -0.00057342
 c     -1.25322038    -0.14681740     0.01461412
 c     -1.31448455     1.30688761     0.26834179
 c      0.13057523     1.71707239    -0.09893380
 c      1.32023128     0.92826193    -0.08544474
 h     -0.17575956    -1.90689945     0.37758940
 h     -2.26672244     1.93107408    -0.38667811
 h      0.30191506     2.73980741    -0.38098721
 h      2.24392697     1.60580555    -0.05433271
 o      2.24419022    -1.34558569     0.08233802
 h      3.05552246    -0.88658069     0.15133810
 c     -2.49086430    -0.92463077    -0.15868561
 h     -2.49623043    -1.98698297     0.26780399
 h     -3.34050692    -0.42322251     0.70122784
 h     -3.03301886    -1.09982873    -1.26347168
 h     -1.51988497     1.54589023     1.32633818
          17

 c      1.28657225    -0.44324303    -0.11227467
 c     -0.05815028    -0.77249753     0.00125427
 c     -1.24362966    -0.14298641     0.01615470
 c     -1.31535394     1.30685401     0.27597410
 c      0.12825192     1.71865784    -0.10328624
 c      1.31318119     0.92463790    -0.08526933
 h     -0.15577948    -1.92797387     0.39337953
 h     -2.25143813     1.92782926    -0.38539272
 h      0.28217639     2.73187070    -0.41649540
 h      2.27404980     1.62263286    -0.06463156
 o      2.24535853    -1.34540730     0.08419417
 h      3.01200030    -0.90691590     0.14858655
 c     -2.50199683    -0.92767753    -0.16334452
 h     -2.46917370    -1.96395379     0.24410370
 h     -3.29727144    -0.41916904     0.67361819
 h     -3.02149562    -1.07915029    -1.25012035
 h     -1.52032852     1.54485173     1.35573110
          17

 c      1.28614731    -0.44238871    -0.11325290
 c     -0.05456477    -0.77841334     0.00449890
 c     -1.23519561    -0.13904364     0.01704075
 c     -1.31650788     1.30867594     0.28256499
 c      0.12558020     1.71952665    -0.10754446
 c      1.30724417     0.92439205    -0.08515527
 h     -0.13427314    -1.92664342     0.39895518
 h     -2.21101738     1.90882389    -0.36804561
 h      0.26184784     2.73175690    -0.45529968
 h      2.28956349     1.62370721    -0.07463340
 o      2.24349909    -1.34635761     0.08559265
 h      3.01653236    -0.90494184     0.14980888
 c     -2.51600876    -0.93048204    -0.16716220
 h     -2.43584235    -1.93802024     0.21683747
 h     -3.23934481    -0.42470331     0.62173671
 h     -2.99846741    -1.04976263    -1.21538648
 h     -1.52160543     1.54250535     1.38137945
          17

 c      1.28604372    -0.44143996    -0.11390139
 c     -0.05141638    -0.78947563     0.00916423
 c     -1.22807162    -0.13522848     0.01720005
 c     -1.31776168     1.31227118     0.28853305
 c      0.12255670     1.71983071    -0.11176506
 c      1.30272973     0.92769351    -0.08513330
 h     -0.11246328    -1.90386351     0.39434202
 h     -2.14885601     1.87589801    -0.33582564
 h      0.24114875     2.73693860    -0.49670854
 h      2.28763804     1.60792843    -0.08415429
 o      2.23892754    -1.34823823     0.08655464
 h      3.06447475    -0.88336224     0.15457771
 c     -2.53155315    -0.93222607    -0.17029398
 h     -2.39740946    -1.91819212     0.18972990
 h     -3.17481504    -0.43732023     0.55269379
 h     -2.96822802    -1.01355937    -1.16750469
 h     -1.52271226     1.53813443     1.39940302
          17

 c      1.28624772    -0.44029560    -0.11418039
 c     -0.04880774    -0.80504403     0.01512311
 c     -1.22222844    -0.13174899     0.01658813
 c     -1.31856438     1.31721886     0.29442535
 c      0.11919193     1.71991307    -0.11608362
 c      1.29967390     0.93434255    -0.08523652
 h     -0.09193270    -1.86512570     0.38101990
 h     -2.07299855     1.83413515    -0.29343937
 h      0.22009043     2.74279531    -0.53911372
 h      2.26889858     1.57693063    -0.09306615
 o      2.23367279    -1.34996967     0.08725050
 h      3.12404195    -0.85949631     0.16017278
 c     -2.54651221    -0.93269605    -0.17296565
 h     -2.35490191    -1.91185800     0.16580348
 h     -3.11891994    -0.44881359     0.48241280
 h     -2.93806165    -0.97310481    -1.12226968
 h     -1.52284580     1.53146981     1.40791040
          17

 c      1.28666135    -0.43876453    -0.11403950
 c     -0.04680885    -0.82384679     0.02204693
 c     -1.21750113    -0.12878682     0.01520847
 c     -1.31764329     1.32252661     0.30119104
 c      0.11548796     1.72014108    -0.12066112
 c      1.29780251     0.94376977    -0.08549636
 h     -0.07455554    -1.82244786     0.36265911
 h     -2.00008905     1.79461785    -0.25249869
 h      0.19874443     2.74458915    -0.58053366
 h      2.23788761     1.53521367    -0.10136928
 o      2.22935986    -1.35075113     0.08781818
 h      3.16991591    -0.84639099     0.16443714
 c     -2.55796444    -0.93290893    -0.17555996
 h     -2.31020642    -1.92032825     0.14582760
 h     -3.09438983    -0.44308647     0.43694639
 h     -2.91711167    -0.93079292    -1.10188318
 h     -1.52151801     1.52271245     1.40702599
          17

 c      1.28709432    -0.43664794    -0.11341486
 c     -0.04543266    -0.84383540     0.02935285
 c     -1.21367079    -0.12652125     0.01312866
 c     -1.31291966     1.32658607     0.31029989
 c      0.11144006     1.72078953    -0.12563088
 c      1.29640549     0.95501952    -0.08593170
 h     -0.06220006    -1.79585282     0.34562407
 h     -1.95611808     1.77504632    -0.23298301
 h      0.17734988     2.73892441    -0.61919257
 h      2.20442429     1.49069594    -0.10929535
 o      2.22680502    -1.35023404     0.08832758
 h      3.18971616    -0.84974521     0.16631757
 c     -2.56376591    -0.93427024    -0.17824901
 h     -2.26687577    -1.93857730     0.12840788
 h     -3.11676354    -0.40738939     0.43527311
 h     -2.91113379    -0.88768630    -1.12227202
 h     -1.51864383     1.51249978     1.39883606
          17

 c      1.28729077    -0.43380978    -0.11222699
 c     -0.04464834    -0.86270471     0.03637936
 c     -1.21054731    -0.12515766     0.01048343
 c     -1.30298094     1.32821479     0.32258379
 c      0.10706075     1.72199790    -0.13106534
 c      1.29431510     0.96683529    -0.08653228
 h     -0.05612095    -1.80723070     0.33678475
 h     -1.95894144     1.78763178    -0.24957734
 h      0.15629490     2.72439239    -0.65393536
 h      2.18374923     1.45418036    -0.11743516
 o      2.22627924    -1.34834620     0.08880189
 h      3.17976377    -0.87059171     0.16549382
 c     -2.56464075    -0.93647554    -0.18051724
 h     -2.22934105    -1.95934355     0.11142383
 h     -3.17506265    -0.35207209     0.46619250
 h     -2.91745193    -0.84441211    -1.17705156
 h     -1.51460879     1.50184933     1.38749491
          17

 c      1.28697968    -0.43022107    -0.11038370
 c     -0.04441315    -0.87944481     0.04287825
 c     -1.20803166    -0.12492601     0.00745859
 c     -1.28896548     1.32799640     0.33657190
 c      0.10239353     1.72377100    -0.13696162
 c      1.29042413     0.97805707    -0.08725882
 h     -0.05649437    -1.86242205     0.33764894
 h     -1.99609649     1.82339141    -0.29152050
 h      0.13604914     2.70168310    -0.68449194
 h      2.19042356     1.43512158    -0.12665715
 o      2.22762204    -1.34520974     0.08922743
 h      3.14312449    -0.90654874     0.16219223
 c     -2.56276839    -0.93804011    -0.18216066
 h     -2.20161477    -1.97648213     0.09312360
 h     -3.24615043    -0.29877602     0.50584031
 h     -2.92839963    -0.80305792    -1.24406077
 h     -1.51028823     1.49206057     1.37901575
          17

 c      1.28592673    -0.42597424    -0.10778782
 c     -0.04468882    -0.89498474     0.04915825
 c     -1.20611977    -0.12602550     0.00426168
 c     -1.27306530     1.32722978     0.34981788
 c      0.09748588     1.72598994    -0.14323907
 c      1.28472105     0.98819429    -0.08808755
 h     -0.06254025    -1.94412387     0.34281669
 h     -2.04264897     1.86456668    -0.33650910
 h      0.11707393     2.67344650    -0.71163253
 h      2.22611868     1.43516747    -0.13752419
 o      2.23008811    -1.34118738     0.08954269
 h      3.09183371    -0.95102037     0.15734282
 c     -2.55979107    -0.93778917    -0.18354874
 h     -2.18658997    -1.98604516     0.07248815
 h     -3.31302183    -0.26224083     0.53826398
 h     -2.93743467    -0.76650136    -1.30297904
 h     -1.50683969     1.48445332     1.37952553
          17

 c      1.28397337    -0.42125600    -0.10434580
 c     -0.04545115    -0.91082002     0.05562046
 c     -1.20484699    -0.12858667     0.00110051
 c     -1.25684273     1.32672722     0.36071724
 c      0.09237581     1.72843119    -0.14975004
 c      1.27848448     0.99743366    -0.08905179
 h     -0.07290830    -2.02839491     0.34573865
 h     -2.08166600     1.89912255    -0.36920095
 h      0.09973119     2.64387757    -0.73715299
 h      2.27716269     1.44814318    -0.14978329
 o      2.23203573    -1.33698578     0.08961705
 h      3.05164591    -0.99159189     0.15291845
 c     -2.55659323    -0.93508875    -0.18513853
 h     -2.18578363    -1.98638617     0.04923479
 h     -3.36626936    -0.24899606     0.55599715
 h     -2.94084757    -0.73703426    -1.34159466
 h     -1.50504276     1.47988435     1.39224509
          17

 c      1.28106501    -0.41627734    -0.09997600
 c     -0.04670008    -0.92791172     0.06246094
 c     -1.20422642    -0.13267628    -0.00182339
 c     -1.24124036     1.32681402     0.36877965
 c      0.08711725     1.73082287    -0.15631926
 c      1.27329152     1.00611327    -0.09021676
 h     -0.08609214    -2.09779981     0.34241129
 h     -2.10490827     1.92124540    -0.38233448
 h      0.08421320     2.61775291    -0.76349623
 h      2.32595105     1.46625973    -0.16265959
 o      2.23134261    -1.33342933     0.08929056
 h      3.05540971    -1.01396061     0.15133460
 c     -2.55365290    -0.92960687    -0.18726431
 h     -2.19928831    -1.97805754     0.02370825
 h     -3.40094344    -0.26086932     0.55613239
 h     -2.93703820    -0.71596347    -1.35428780
 h     -1.50455128     1.47835483     1.41545412
          17

 c      1.27724325    -0.41119661    -0.09461736
 c     -0.04847057    -0.94657608     0.06968372
 c     -1.20421317    -0.13831440    -0.00431391
 c     -1.22692697     1.32757813     0.37426023
 c      0.08181058     1.73295304    -0.16282301
 c      1.27026435     1.01441133    -0.09163627
 h     -0.10072316    -2.14278514     0.33128269
 h     -2.10890867     1.92852995    -0.37322368
 h      0.07052583     2.59885461    -0.79284544
 h      2.35958075     1.48388226    -0.17536895
 o      2.22769416    -1.33056965     0.08855399
 h      3.10709630    -1.01665361     0.15266629
 c     -2.55128227    -0.92114106    -0.19012190
 h     -2.22584931    -1.96367009    -0.00326624
 h     -3.41452454    -0.29718915     0.53805761
 h     -2.92575004    -0.70369004    -1.33987348
 h     -1.50380526     1.47909150     1.44343905
          17

 c      1.27260398    -0.40609962    -0.08823313
 c     -0.05082570    -0.96667231     0.07717688
 c     -1.20469535    -0.14548542    -0.00617809
 c     -1.21443744     1.32899138     0.37773037
 c      0.07661264     1.73478055    -0.16927994
 c      1.26995750     1.02233783    -0.09333725
 h     -0.11568506    -2.15951686     0.31234177
 h     -2.09267924     1.92031409    -0.34157929
 h      0.05854644     2.58842466    -0.82597239
 h      2.37111041     1.49780482    -0.18733095
 o      2.22304268    -1.32769896     0.08757018
 h      3.17488422    -1.01096136     0.15436035
 c     -2.54967593    -0.90960192    -0.19376463
 h     -2.26309629    -1.94750240    -0.03059694
 h     -3.40641283    -0.35539609     0.50287202
 h     -2.90783125    -0.69971859    -1.30092402
 h     -1.50064276     1.48096729     1.46942945
          17

 c      1.26725906    -0.40104156    -0.08080660
 c     -0.05382518    -0.98771271     0.08475377
 c     -1.20550475    -0.15414109    -0.00722352
 c     -1.20414149     1.33092301     0.37981922
 c      0.07172732     1.73645572    -0.17588454
 c      1.27246372     1.02980096    -0.09532288
 h     -0.13015084    -2.14863628     0.28658812
 h     -2.05721706     1.89728229    -0.28894690
 h      0.04811396     2.58475791    -0.86165891
 h      2.35837078     1.50663714    -0.19820000
 o      2.21923192    -1.32425582     0.08648498
 h      3.22884273    -1.00610767     0.15421087
 c     -2.54876315    -0.89516955    -0.19805845
 h     -2.30798386    -1.93444320    -0.05724937
 h     -3.37891772    -0.43048696     0.45415380
 h     -2.88552838    -0.70240815    -1.24480352
 h     -1.49298515     1.48286875     1.48804289
          17

 c      1.26132277    -0.39608889    -0.07233581
 c     -0.05749016    -1.00881872     0.09215981
 c     -1.20644465    -0.16420188    -0.00725764
 c     -1.19609029     1.33307536     0.38118413
 c      0.06738335     1.73822762    -0.18294704
 c      1.27747267     1.03663306    -0.09757423
 h     -0.14367026    -2.11579055     0.25590395
 h     -2.00662714     1.86216185    -0.21949945
 h      0.03906807     2.58427079    -0.89720983
 h      2.32333537     1.51054023    -0.20791396
 o      2.21719567    -1.32000172     0.08537194
 h      3.25348611    -1.00604542     0.15120117
 c     -2.54784304    -0.87859336    -0.20264316
 h     -2.35733104    -1.92815945    -0.08263472
 h     -3.34022139    -0.51366762     0.40022425
 h     -2.86317119    -0.70856067    -1.18602555
 h     -1.47922048     1.48386284     1.49632691
          17

 c      1.25490916    -0.39134159    -0.06283063
 c     -0.06175885    -1.02855108     0.09907186
 c     -1.20733188    -0.17555009    -0.00609150
 c     -1.18970699     1.33481661     0.38266616
 c      0.06380597     1.74031326    -0.19078175
 c      1.28422283     1.04256172    -0.10004100
 h     -0.15641156    -2.07369001     0.22304403
 h     -1.95125758     1.82167871    -0.14217175
 h      0.03123380     2.58314199    -0.92958988
 h      2.27271434     1.51156196    -0.21687010
 o      2.21721152    -1.31488207     0.08425721
 h      3.24366075    -1.01155448     0.14509963
 c     -2.54516352    -0.86136932    -0.20708666
 h     -2.40808827    -1.92945688    -0.10686465
 h     -3.30867025    -0.59177606     0.35707179
 h     -2.84740083    -0.71349449    -1.14704843
 h     -1.45832067     1.48323585     1.49391328
          17

 c      1.24814444    -0.38693311    -0.05231305
 c     -0.06644451    -1.04483279     0.10514156
 c     -1.20802752    -0.18801401    -0.00355225
 c     -1.18339648     1.33496738     0.38546996
 c      0.06117793     1.74281369    -0.19961497
 c      1.29141296     1.04713529    -0.10261791
 h     -0.16945678    -2.04324544     0.19117208
 h     -1.91193007     1.78903170    -0.07283845
 h      0.02440933     2.57853181    -0.95641966
 h      2.21913281     1.51438121    -0.22623164
 o      2.21908028    -1.30895358     0.08313747
 h      3.20164115    -1.02139050     0.13617618
 c     -2.53842170    -0.84519544    -0.21135378
 h     -2.45720487    -1.93620222    -0.13067199
 h     -3.30954975    -0.65201180     0.34497786
 h     -2.84456122    -0.71286119    -1.14926302
 h     -1.42984608     1.48049411     1.48294329
          17

 c      1.24118938    -0.38301347    -0.04082052
 c     -0.07126340    -1.05560347     0.11013505
 c     -1.20842084    -0.20134602     0.00049248
 c     -1.17493592     1.33208431     0.39075211
 c      0.05960581     1.74569175    -0.20954013
 c      1.29732500     1.04971615    -0.10513276
 h     -0.18434966    -2.04633277     0.16234326
 h     -1.91526227     1.78051420    -0.02937226
 h      0.01839936     2.56913922    -0.97652956
 h      2.18000934     1.52622522    -0.23806024
 o      2.22202095    -1.30240928     0.08198013
 h      3.13876573    -1.03188355     0.12519612
 c     -2.52729517    -0.83085760    -0.21585437
 h     -2.50156549    -1.94467071    -0.15502147
 h     -3.35110040    -0.69119849     0.37011295
 h     -2.85514437    -0.70536844    -1.19415945
 h     -1.39392579     1.47538407     1.46798178
          17

 c      1.23425296    -0.37972209    -0.02841259
 c     -0.07600818    -1.06040583     0.11404928
 c     -1.20840497    -0.21521704     0.00610713
 c     -1.16376800     1.32586002     0.39823265
 c      0.05911763     1.74878067    -0.22050854
 c      1.30056281     1.04979185    -0.10742332
 h     -0.20109206    -2.08765917     0.13629610
 h     -1.96692889     1.79904970    -0.01461704
 h      0.01305669     2.55532039    -0.99017998
 h      2.16931941     1.55317142    -0.25439034
 o      2.22435722    -1.29567948     0.08071974
 h      3.08047168    -1.03541146     0.11348967
 c     -2.51448728    -0.81835756    -0.22094477
 h     -2.53836867    -1.95075325    -0.18067392
 h     -3.41285087    -0.71351288     0.41687610
 h     -2.87307355    -0.69238511    -1.26180681
 h     -1.35124955     1.46796932     1.45561531
          17

 c      1.22756785    -0.37716456    -0.01517725
 c     -0.08064846    -1.06083291     0.11699067
 c     -1.20790588    -0.22922996     0.01327935
 c     -1.15179933     1.31749282     0.40619447
 c      0.05967585     1.75179402    -0.23233126
 c      1.30103650     1.04753520    -0.10950711
 h     -0.21713268    -2.14968252     0.11198400
 h     -2.04264472     1.82994418    -0.01475891
 h      0.00825150     2.53899437    -0.99908598
 h      2.18627126     1.59366220    -0.27520250
 o      2.22377546    -1.28940930     0.07929569
 h      3.06247609    -1.02109565     0.10240203
 c     -2.50315311    -0.80774224    -0.22694850
 h     -2.56553092    -1.95071054    -0.20795382
 h     -3.47008793    -0.72222654     0.46640919
 h     -2.89106463    -0.67552133    -1.32934029
 h     -1.30298857     1.45868659     1.45290848
          17

 c      1.22133713    -0.37538729    -0.00123241
 c     -0.08518652    -1.05905555     0.11902576
 c     -1.20693275    -0.24294109     0.02193166
 c     -1.14108526     1.30825691     0.41315170
 c      0.06118591     1.75434546    -0.24469399
 c      1.29980026     1.04383229    -0.11161570
 h     -0.22928778    -2.20958813     0.08931557
 h     -2.11586310     1.85797489    -0.01630991
 h      0.00379825     2.52330238    -1.00618829
 h      2.21706734     1.63827520    -0.29798101
 o      2.21958419    -1.28384447     0.07774568
 h      3.09542258    -0.98515810     0.09186396
 c     -2.49535026    -0.79915990    -0.23414760
 h     -2.58182044    -1.94206778    -0.23676181
 h     -3.50798971    -0.71888124     0.50687215
 h     -2.90401652    -0.65571454    -1.38148293
 h     -1.25042074     1.44811408     1.46444046
          17

 c      1.21570219    -0.37436629     0.01327973
 c     -0.08952654    -1.05674288     0.12018707
 c     -1.20560742    -0.25589421     0.03193662
 c     -1.13275990     1.29892373     0.41855573
 c      0.06351356     1.75601083    -0.25721614
 c      1.29803142     1.03971245    -0.11403787
 h     -0.23540072    -2.25142149     0.06896211
 h     -2.17078258     1.87454977    -0.01181343
 h     -0.00055626     2.51179324    -1.01494807
 h      2.24670501     1.67631361    -0.31952029
 o      2.21372105    -1.27844561     0.07617205
 h      3.14908225    -0.93726315     0.08091735
 c     -2.49210806    -0.79264806    -0.24269959
 h     -2.58687612    -1.92443023    -0.26670822
 h     -3.51993667    -0.70458181     0.53223742
 h     -2.90919721    -0.63340083    -1.41032071
 h     -1.19451255     1.43649644     1.48954228
          17

 c      1.21074346    -0.37403075     0.02820188
 c     -0.09346527    -1.05494139     0.12051293
 c     -1.20416579    -0.26765799     0.04312651
 c     -1.12724350     1.28992231     0.42263527
 c      0.06649060     1.75643870    -0.26956143
 c      1.29649843     1.03594942    -0.11699625
 h     -0.23449699    -2.26700671     0.05173756
 h     -2.19983885     1.87588220     0.00211159
 h     -0.00504704     2.50709781    -1.02808196
 h      2.26525586     1.70016058    -0.33733531
 o      2.20826287    -1.27258006     0.07463844
 h      3.19153428    -0.88905419     0.06928770
 c     -2.49375794    -0.78800555    -0.25261523
 h     -2.58119278    -1.89997709    -0.29726912
 h     -3.50382949    -0.68056701     0.53964997
 h     -2.90558633    -0.60875001    -1.41279702
 h     -1.13607291     1.42356473     1.52225450
          17

 c      1.20648027    -0.37428498     0.04336917
 c     -0.09673546    -1.05421941     0.12006256
 c     -1.20293131    -0.27785562     0.05529856
 c     -1.12452579     1.28149440     0.42598955
 c      0.06990754     1.75546140    -0.28155240
 c      1.29556278     1.03299333    -0.12062160
 h     -0.22645224    -2.25382614     0.03829246
 h     -2.20001511     1.86076153     0.02673424
 h     -0.00975083     2.50964894    -1.04624886
 h      2.26794983     1.70576602    -0.34994273
 o      2.20434814    -1.26588730     0.07317241
 h      3.20604684    -0.84790197     0.05728599
 c     -2.50011206    -0.78476028    -0.26374965
 h     -2.56605450    -1.87353460    -0.32794079
 h     -3.46031075    -0.64835792     0.52814787
 h     -2.89347479    -0.58171732    -1.38934337
 h     -1.07625147     1.40884955     1.55422574
          17

 c      1.20286849    -0.37501380     0.05861491
 c     -0.09905362    -1.05472689     0.11892098
 c     -1.20225896    -0.28618825     0.06821728
 c     -1.12429561     1.27373208     0.42925063
 c      0.07351072     1.75312710    -0.29320637
 c      1.29529143     1.03100883    -0.12496152
 h     -0.21177465    -2.21395793     0.02896595
 h     -2.17129004     1.82965319     0.06204647
 h     -0.01449893     2.51738249    -1.06767664
 h      2.25391492     1.69199798    -0.35675731
 o      2.20242775    -1.25822604     0.07179008
 h      3.18706774    -0.81756065     0.04538073
 c     -2.51048570    -0.78225761    -0.27577880
 h     -2.54335656    -1.85177122    -0.35836088
 h     -3.39283246    -0.60972053     0.49879936
 h     -2.87452874    -0.55186002    -1.34411770
 h     -1.01671287     1.39208199     1.57793055
          17

 c      1.19980176    -0.37608138     0.07377524
 c     -0.10015715    -1.05610487     0.11721258
 c     -1.20245992    -0.29245485     0.08161525
 c     -1.12592348     1.26653744     0.43295033
 c      0.07701659     1.74962766    -0.30466576
 c      1.29549313     1.02989177    -0.12998077
 h     -0.19158400    -2.15486689     0.02358611
 h     -2.11717801     1.78497885     0.10673358
 h     -0.01892186     2.52668311    -1.08906285
 h      2.22572288     1.66038603    -0.35809963
 o      2.20250266    -1.24961236     0.07050817
 h      3.13647396    -0.79908750     0.03397439
 c     -2.52358148    -0.77994935    -0.28819450
 h     -2.51536550    -1.84084290    -0.38829364
 h     -3.30933046    -0.56626125     0.45636415
 h     -2.85224348    -0.51778218    -1.28670190
 h     -0.95941634     1.37336764     1.58833366
          17

 c      1.19711811    -0.37733499     0.08869309
 c     -0.09983224    -1.05728306     0.11513029
 c     -1.20372742    -0.29656839     0.09519556
 c     -1.12825022     1.25949602     0.43756194
 c      0.08013970     1.74518605    -0.31608696
 c      1.29565323     1.02923849    -0.13554081
 h     -0.16764645    -2.09163748     0.02114346
 h     -2.04764062     1.73262205     0.15738779
 h     -0.02259544     2.53381532    -1.10699140
 h      2.19007399     1.61555247    -0.35544995
 o      2.20408727    -1.24026353     0.06935707
 h      3.06416668    -0.79007677     0.02316475
 c     -2.53729820    -0.77787837    -0.30043904
 h     -2.48470525    -1.84303895    -0.41740092
 h     -3.22485522    -0.51813458     0.41248194
 h     -2.83225633    -0.47615010    -1.23394208
 h     -0.90627220     1.35316600     1.58324213
          17

 c      1.19461598    -0.37861034     0.10322087
 c     -0.09795378    -1.05645215     0.11295613
 c     -1.20609653    -0.29856087     0.10864000
 c     -1.12918824     1.25167126     0.44361030
 c      0.08262255     1.73997532    -0.32756031
 c      1.29483246     1.02831346    -0.14137154
 h     -0.14207196    -2.04740000     0.01960558
 h     -1.98420034     1.68444598     0.20732174
 h     -0.02519381     2.53600703    -1.11900619
 h      2.15890152     1.56576425    -0.35177985
 o      2.20595801    -1.23077273     0.06841274
 h      2.99205491    -0.78184517     0.01221361
 c     -2.54893042    -0.77699209    -0.31230992
 h     -2.45463155    -1.85519047    -0.44501171
 h     -3.16094984    -0.46217315     0.38687851
 h     -2.82089153    -0.42149550    -1.20666616
 h     -0.85879628     1.33219200     1.56323610
          17

 c      1.19208919    -0.37972885     0.11722467
 c     -0.09456203    -1.05194289     0.11099178
 c     -1.20946934    -0.29856856     0.12162534
 c     -1.12580444     1.24166292     0.45157633
 c      0.08426193     1.73408625    -0.33907897
 c      1.29178720     1.02618992    -0.14710260
 h     -0.11632738    -2.04338671     0.01678374
 h     -1.95948700     1.65777375     0.24763314
 h     -0.02659241     2.53197397    -1.12411723
 h      2.14792400     1.52155055    -0.35119429
 o      2.20622733    -1.22219147     0.06783333
 h      2.95282142    -0.75826271    -0.00104809
 c     -2.55661070    -0.77841444    -0.32416863
 h     -2.42892123    -1.87079286    -0.47027070
 h     -3.13310973    -0.39436842     0.39568652
 h     -2.82082804    -0.35031956    -1.21553276
 h     -0.81769895     1.31130424     1.53178479
          17

 c      1.18938341    -0.38048780     0.13058963
 c     -0.08989378    -1.04390382     0.10938790
 c     -1.21370315    -0.29680954     0.13384381
 c     -1.11657523     1.22874807     0.46122653
 c      0.08493505     1.72752559    -0.35054041
 c      1.28570191     1.02225639    -0.15245114
 h     -0.09070530    -2.07967090     0.01230292
 h     -1.99135383     1.66216883     0.27484100
 h     -0.02692610     2.52206801    -1.12292755
 h      2.16804246     1.49003853    -0.35676456
 o      2.20401723    -1.21517267     0.06775929
 h      2.96320198    -0.70976826    -0.01860401
 c     -2.56073799    -0.78180798    -0.33623247
 h     -2.41106167    -1.88363650    -0.49257732
 h     -3.13657459    -0.31943716     0.43274046
 h     -2.82864050    -0.26745243    -1.25049341
 h     -0.78235850     1.29142569     1.49571027
          17

 c      1.18645116    -0.38067886     0.14322222
 c     -0.08428182    -1.03431388     0.10811962
 c     -1.21869094    -0.29357207     0.14501579
 c     -1.10350022     1.21390265     0.47127814
 c      0.08460593     1.72021952    -0.36175749
 c      1.27708381     1.01668717    -0.15743998
 h     -0.06544846    -2.13515100     0.00774180
 h     -2.05835118     1.68749073     0.29501256
 h     -0.02661777     2.50821949    -1.11754590
 h      2.21481646     1.46959950    -0.36801905
 o      2.20080497    -1.20897239     0.06810541
 h      3.00221258    -0.64944730    -0.03886984
 c     -2.56282117    -0.78541584    -0.34829296
 h     -2.40353465    -1.88979242    -0.51182763
 h     -3.15629537    -0.25026980     0.47765084
 h     -2.83850716    -0.18413491    -1.29205811
 h     -0.75052308     1.27354497     1.46515352
          17

 c      1.18336756    -0.38013937     0.15504770
 c     -0.07808810    -1.02531460     0.10713255
 c     -1.22436271    -0.28919961     0.15489349
 c     -1.08967691     1.19862301     0.48032100
 c      0.08329228     1.71202113    -0.37247064
 c      1.26748206     1.01015819    -0.16232458
 h     -0.04141805    -2.18683900     0.00480901
 h     -2.12750773     1.71773911     0.31520751
 h     -0.02635108     2.49362651    -1.11124008
 h      2.27171041     1.45317073    -0.38183174
 o      2.19850213    -1.20246785     0.06867086
 h      3.04112489    -0.59650007    -0.05837224
 c     -2.56398000    -0.78744530    -0.36008500
 h     -2.40763215    -1.88783297    -0.52836441
 h     -3.18083623    -0.19812898     0.51392986
 h     -2.84605677    -0.11110203    -1.32508924
 h     -0.71904635     1.25866371     1.45098280
          17

 c      1.18029622    -0.37878329     0.16600603
 c     -0.07171405    -1.01832719     0.10642019
 c     -1.23062907    -0.28407828     0.16326237
 c     -1.07712337     1.18397336     0.48765244
 c      0.08103148     1.70275700    -0.38239596
 c      1.25847136     1.00329088    -0.16736434
 h     -0.01969482    -2.21984829     0.00443844
 h     -2.17777728     1.74246608     0.33891933
 h     -0.02694051     2.48192744    -1.10761367
 h      2.32194202     1.43468895    -0.39513209
 o      2.19820807    -1.19499597     0.06930994
 h      3.06319086    -0.56251815    -0.07445172
 c     -2.56477143    -0.78664042    -0.37139011
 h     -2.42356078    -1.87845606    -0.54284856
 h     -3.20410275    -0.16921432     0.53278162
 h     -2.84897648    -0.05555622    -1.34151670
 h     -0.68595669     1.24745988     1.45917024
          17

 c      1.17742673    -0.37661027     0.17605080
 c     -0.06558446    -1.01407374     0.10602173
 c     -1.23733035    -0.27862417     0.16994526
 c     -1.06666738     1.17063611     0.49353340
 c      0.07786365     1.69232735    -0.39132231
 c      1.25114461     0.99647339    -0.17272783
 h     -0.00123852    -2.22697009     0.00688045
 h     -2.19939048     1.75652988     0.36703700
 h     -0.02910237     2.47579076    -1.10928018
 h      2.35429781     1.41119594    -0.40608289
 o      2.20034316    -1.18631066     0.06995526
 h      3.06181688    -0.55205891    -0.08565674
 c     -2.56545965    -0.78220460    -0.38200081
 h     -2.45065162    -1.86394874    -0.55613320
 h     -3.22312593    -0.16590250     0.53045592
 h     -2.84635209    -0.02140459    -1.33828289
 h     -0.65235333     1.23987636     1.48662550
          17

 c      1.17492467    -0.37369422     0.18514758
 c     -0.06010776    -1.01276588     0.10600678
 c     -1.24421597    -0.27326537     0.17480858
 c     -1.05842496     1.15910365     0.49886602
 c      0.07381988     1.68080855    -0.39920459
 c      1.24610921     0.98990980    -0.17850270
 h      0.01319236    -2.20646074     0.01193266
 h     -2.18883223     1.75778767     0.39916720
 h     -0.03324612     2.47557674    -1.11667967
 h      2.36308104     1.38219744    -0.41398392
 o      2.20489099    -1.17643940     0.07060319
 h      3.03697296    -0.56499129    -0.09154182
 c     -2.56619789    -0.77369334    -0.39169808
 h     -2.48761555    -1.84735411    -0.56912083
 h     -3.23654185    -0.18820986     0.50604938
 h     -2.83813241    -0.00995575    -1.31559363
 h     -0.62179345     1.23511778     1.52362721
          17

 c      1.17289538    -0.37017687     0.19327435
 c     -0.05563381    -1.01416964     0.10647072
 c     -1.25095091    -0.26841435     0.17777102
 c     -1.05221465     1.14973631     0.50464671
 c      0.06892777     1.66846811    -0.40617494
 c      1.24357526     0.98369038    -0.18472055
 h      0.02307306    -2.16132308     0.01902073
 h     -2.14617781     1.74590468     0.43429504
 h     -0.03942284     2.47905971    -1.12791678
 h      2.34695761     1.34884659    -0.41900225
 o      2.21140881    -1.16568836     0.07132701
 h      2.99514607    -0.59648575    -0.09290566
 c     -2.56706782    -0.76108157    -0.40024662
 h     -2.53274967    -1.83126655    -0.58259269
 h     -3.24420234    -0.23430149     0.46086502
 h     -2.82499796    -0.01989587    -1.27656574
 h     -0.59802077     1.23202925     1.55963528
          17

 c      1.17138486    -0.36625771     0.20041924
 c     -0.05244271    -1.01750631     0.10753940
 c     -1.25714514    -0.26443888     0.17881253
 c     -1.04768891     1.14271369     0.51164954
 c      0.06323114     1.65567143    -0.41245804
 c      1.24335717     0.97781533    -0.19135715
 h      0.02825296    -2.10052124     0.02712500
 h     -2.07493865     1.72236067     0.47102381
 h     -0.04745783     2.48247589    -1.13979057
 h      2.30879561     1.31363196    -0.42214679
 o      2.21880314    -1.15480227     0.07233986
 h      2.95279125    -0.63451402    -0.09279109
 c     -2.56799266    -0.74500149    -0.40738824
 h     -2.58395288    -1.81661748    -0.59706951
 h     -3.24781273    -0.30006062     0.39920914
 h     -2.80864644    -0.04618146    -1.22832035
 h     -0.58343813     1.22945184     1.58683880
          17

 c      1.17042003    -0.36216739     0.20657537
 c     -0.05077077    -1.02126462     0.10937587
 c     -1.26240892    -0.26163155     0.17798220
 c     -1.04415675     1.13789056     0.52036092
 c      0.05680934     1.64275447    -0.41826010
 c      1.24475802     0.97217660    -0.19830267
 h      0.02924089    -2.04129699     0.03463836
 h     -1.98427377     1.69173951     0.50766819
 h     -0.05714473     2.48203624    -1.14917701
 h      2.25683598     1.28051669    -0.42555590
 o      2.22520908    -1.14503788     0.07405290
 h      2.93803370    -0.65885744    -0.09736373
 c     -2.56852293    -0.72701921    -0.41283087
 h     -2.63851596    -1.80230445    -0.61283749
 h     -3.25273500    -0.37820781     0.33038085
 h     -2.79240850    -0.07807534    -1.18413507
 h     -0.57876262     1.22638305     1.60087387
          17

 c      1.17006574    -0.35811386     0.21173559
 c     -0.05084383    -1.02331909     0.11216194
 c     -1.26642991    -0.26017570     0.17540302
 c     -1.04018170     1.13454030     0.53098239
 c      0.04977822     1.62993907    -0.42369502
 c      1.24643169     0.96652932    -0.20531681
 h      0.02731637    -2.00800787     0.03948493
 h     -1.89336567     1.66450693     0.54251332
 h     -0.06838670     2.47504637    -1.15399715
 h      2.20615536     1.25514624    -0.43292415
 o      2.22921592    -1.13730891     0.07682442
 h      2.97126771    -0.65514523    -0.11186214
 c     -2.56763235    -0.70954628    -0.41631747
 h     -2.69291504    -1.78617787    -0.63018809
 h     -3.27001617    -0.45857867     0.26993476
 h     -2.78139294    -0.09899823    -1.16363606
 h     -0.58312554     1.22200769     1.60054391
          17

 c      1.17044895    -0.35423542     0.21589620
 c     -0.05282109    -1.02211343     0.11600578
 c     -1.26904034    -0.26011313     0.17126879
 c     -1.03346399     1.13121803     0.54337450
 c      0.04227091     1.61730647    -0.42875810
 c      1.24660167     0.96055488    -0.21205118
 h      0.02363951    -2.01856024     0.04012225
 h     -1.83267290     1.65854700     0.57458334
 h     -0.08125652     2.46044616    -1.15363327
 h      2.17625235     1.24394088    -0.44916541
 o      2.23171826    -1.13104016     0.08047142
 h      3.03623387    -0.63342421    -0.13284743
 c     -2.56418843    -0.69466111    -0.41794039
 h     -2.74293235    -1.76671632    -0.64967765
 h     -3.31293575    -0.53212871     0.23401268
 h     -2.77996422    -0.09488929    -1.18302014
 h     -0.59409938     1.21569174     1.58774127
          17

 c      1.17173217    -0.35062867     0.21906850
 c     -0.05665984    -1.01820601     0.12082646
 c     -1.27022177    -0.26133873     0.16582429
 c     -1.02244557     1.12668719     0.55700477
 c      0.03441719     1.60480588    -0.43333080
 c      1.24411477     0.95415040    -0.21828324
 h      0.01792384    -2.06655685     0.03691335
 h     -1.82528716     1.68838595     0.60399393
 h     -0.09600223     2.43894903    -1.14898400
 h      2.17928131     1.25059475    -0.47769753
 o      2.23456157    -1.12517440     0.08453796
 h      3.10176584    -0.61186798    -0.15254839
 c     -2.55846252    -0.68252084    -0.41837866
 h     -2.78420050    -1.74399900    -0.67210801
 h     -3.38318838    -0.59563463     0.22562068
 h     -2.78734344    -0.06742685    -1.23831015
 h     -0.60759364     1.20702093     1.56787329
          17

 c      1.17406407    -0.34741709     0.22128291
 c     -0.06213253    -1.01367636     0.12639348
 c     -1.27005338    -0.26363968     0.15932781
 c     -1.00861417     1.12155533     0.57109090
 c      0.02633265     1.59227838    -0.43720212
 c      1.23947808     0.94773071    -0.22422154
 h      0.00906460    -2.12831561     0.03177092
 h     -1.85982195     1.74603501     0.63015195
 h     -0.11304044     2.41289860    -1.14230752
 h      2.20839788     1.27251775    -0.51691014
 o      2.23893092    -1.11913119     0.08871301
 h      3.14731466    -0.60102460    -0.16555156
 c     -2.55247191    -0.67194800    -0.41851185
 h     -2.81296253    -1.71924353    -0.69818782
 h     -3.46557488    -0.64882609     0.23329888
 h     -2.79851707    -0.03033739    -1.30866434
 h     -0.61805348     1.19595339     1.55019802
          17

 c      1.17753645    -0.34477189     0.22257775
 c     -0.06892631    -1.01046206     0.13245955
 c     -1.26867673    -0.26672708     0.15202241
 c     -0.99495801     1.11748657     0.58475945
 c      0.01810466     1.57949925    -0.44009981
 c      1.23425520     0.94205598    -0.23041563
 h     -0.00353836    -2.18208647     0.02673124
 h     -1.90740436     1.81019818     0.65154011
 h     -0.13292543     2.38575100    -1.13678164
 h      2.24489471     1.30269486    -0.56113041
 o      2.24529822    -1.11274912     0.09286521
 h      3.16373828    -0.60447680    -0.16936579
 c     -2.54842147    -0.66195687    -0.41907929
 h     -2.82661333    -1.69386542    -0.72821283
 h     -3.54152836    -0.69041540     0.24441399
 h     -2.80868748     0.00392940    -1.37382195
 h     -0.61973423     1.18292062     1.54608096
          17

 c      1.18215750    -0.34287543     0.22298286
 c     -0.07667084    -1.00974810     0.13882418
 c     -1.26628775    -0.27025410     0.14412889
 c     -0.98359615     1.11567408     0.59736456
 c      0.00978012     1.56626148    -0.44175949
 c      1.22986521     0.93782150    -0.23741686
 h     -0.01979195    -2.21483082     0.02329387
 h     -1.94707332     1.86451511     0.66736324
 h     -0.15621550     2.36098687    -1.13559227
 h      2.27212812     1.33411456    -0.60443292
 o      2.25367093    -1.10610289     0.09698560
 h      3.14941877    -0.62171084    -0.16353447
 c     -2.54772945    -0.65208299    -0.42061984
 h     -2.82387960    -1.66916684    -0.76203886
 h     -3.59851042    -0.71869761     0.25147440
 h     -2.81497350     0.02853960    -1.42109794
 h     -0.60917557     1.16846922     1.56336512
          17

 c      1.18784368    -0.34186780     0.22250670
 c     -0.08494117    -1.01207271     0.14533509
 c     -1.26313233    -0.27384303     0.13584750
 c     -0.97539266     1.11664503     0.60898378
 c      0.00135392     1.55249223    -0.44203490
 c      1.22716629     0.93544728    -0.24559990
 h     -0.03921032    -2.22076129     0.02241005
 h     -1.96830315     1.90033342     0.67775472
 h     -0.18319490     2.34063758    -1.14067147
 h      2.28029819     1.36176654    -0.64256145
 o      2.26363275    -1.09946580     0.10118241
 h      3.10972022    -0.64873954    -0.14958079
 c     -2.55103595    -0.64214871    -0.42347255
 h     -2.80476340    -1.64646773    -0.79924550
 h     -3.62998093    -0.73262635     0.25102719
 h     -2.81609220     0.04082523    -1.44412983
 h     -0.58726123     1.15278076     1.60028239
          17

 c      1.19442084    -0.34181586     0.22113502
 c     -0.09327498    -1.01748976     0.15187733
 c     -1.25949660    -0.27710483     0.12736370
 c     -0.97038580     1.12049240     0.62037728
 c     -0.00724133     1.53833189    -0.44098302
 c      1.22653413     0.93505835    -0.25514799
 h     -0.06111901    -2.19934193     0.02457434
 h     -1.96675073     1.91383726     0.68332959
 h     -0.21356189     2.32424742    -1.15173919
 h      2.26540039     1.38265809    -0.67303501
 o      2.27413185    -1.09341552     0.10575032
 h      3.06047421    -0.67646833    -0.13213786
 c     -2.55843332    -0.63209775    -0.42779350
 h     -2.77033701    -1.62709040    -0.83925137
 h     -3.63317368    -0.73203154     0.24172111
 h     -2.81183777     0.04059081    -1.44068446
 h     -0.55848344     1.13586833     1.64644777
          17

 c      1.20163591    -0.34269731     0.21883598
 c     -0.10120590    -1.02558570     0.15837252
 c     -1.25568869    -0.27964936     0.11885800
 c     -0.96824112     1.12700545     0.63243999
 c     -0.01612612     1.52410101    -0.43885396
 c      1.22796606     0.93651702    -0.26607402
 h     -0.08472259    -2.15502142     0.02979209
 h     -1.94160251     1.90407003     0.68495150
 h     -0.24633656     2.30917034    -1.16642269
 h      2.22773472     1.39550724    -0.69491683
 o      2.28329222    -1.08894553     0.11124285
 h      3.03113357    -0.68911009    -0.12010369
 c     -2.56959585    -0.62198431    -0.43357653
 h     -2.72248490    -1.61193943    -0.88122228
 h     -3.60795862    -0.71757043     0.22346999
 h     -2.80286978     0.02949958    -1.41177228
 h     -0.52826153     1.11808123     1.68961658
          17

 c      1.20915390    -0.34440712     0.21557510
 c     -0.10828831    -1.03533567     0.16479839
 c     -1.25201868    -0.28109093     0.11051902
 c     -0.96844748     1.13568762     0.64578872
 c     -0.02542312     1.51018271    -0.43600042
 c      1.23105578     0.93946154    -0.27822333
 h     -0.10914235    -2.09883544     0.03734825
 h     -1.89513907     1.87263061     0.68373080
 h     -0.28007979     2.29195583    -1.18131462
 h      2.17165900     1.40085684    -0.70897668
 o      2.28951177    -1.08694750     0.11816190
 h      3.04770553    -0.67287836    -0.12169171
 c     -2.58374655    -0.61207030    -0.44065962
 h     -2.66376602    -1.60081889    -0.92378130
 h     -3.55732684    -0.69078898     0.19777927
 h     -2.79082819     0.01153942    -1.36231687
 h     -0.50104721     1.10021634     1.72055160
          17

 c      1.21655249    -0.34680268     0.21133195
 c     -0.11409709    -1.04493120     0.17122143
 c     -1.24877715    -0.28106053     0.10255686
 c     -0.97022011     1.14565990     0.66065445
 c     -0.03518292     1.49691166    -0.43277395
 c      1.23486613     0.94332426    -0.29123783
 h     -0.13359880    -2.05038339     0.04547893
 h     -1.83439189     1.82502617     0.68109570
 h     -0.31327054     2.26980798    -1.19319586
 h      2.10653090     1.40177140    -0.71842294
 o      2.29364140    -1.08708974     0.12627614
 h      3.09842094    -0.63415812    -0.13354835
 c     -2.59945103    -0.60297332    -0.44871517
 h     -2.59753757    -1.59199653    -0.96476953
 h     -3.48962902    -0.65432599     0.16935793
 h     -2.77863848    -0.00553079    -1.30323260
 h     -0.47981556     1.08332865     1.73415629
          17

 c      1.22337393    -0.34978171     0.20610251
 c     -0.11821988    -1.05211999     0.17777516
 c     -1.24620000    -0.27923807     0.09520072
 c     -0.97217217     1.15545663     0.67691897
 c     -0.04534451     1.48451349    -0.42944227
 c      1.23787794     0.94731654    -0.30450139
 h     -0.15780357    -2.03395822     0.05169146
 h     -1.77490362     1.77359669     0.67870953
 h     -0.34466651     2.24141911    -1.19992807
 h      2.04741688     1.40464043    -0.72971123
 o      2.29782344    -1.08833028     0.13493951
 h      3.15153602    -0.59083269    -0.14572904
 c     -2.61435744    -0.59575992    -0.45733910
 h     -2.52817601    -1.58251945    -1.00140267
 h     -3.42185289    -0.61189744     0.14892473
 h     -2.77050849    -0.00881593    -1.25303190
 h     -0.46613383     1.06851306     1.72906388
          17

 c      1.22922674    -0.35331335     0.19989212
 c     -0.12031419    -1.05567773     0.18448699
 c     -1.24443113    -0.27538952     0.08866732
 c     -0.97212684     1.16298381     0.69419613
 c     -0.05576671     1.47308364    -0.42613679
 c      1.23837755     0.95053850    -0.31723949
 h     -0.18182189    -2.06156813     0.05483539
 h     -1.74287804     1.73882368     0.67788616
 h     -0.37357932     2.20715157    -1.20094441
 h      2.01139059     1.41785720    -0.75127972
 o      2.30351637    -1.08989443     0.14369864
 h      3.18569439    -0.55591461    -0.15131137
 c     -2.62549009    -0.59166463    -0.46650494
 h     -2.46095950    -1.56930877    -1.03091635
 h     -3.37820910    -0.56716050     0.15356788
 h     -2.77046830     0.01633492    -1.23201890
 h     -0.46013115     1.05668736     1.70735810
          17

 c      1.23385089    -0.35742164     0.19271605
 c     -0.12023840    -1.05651806     0.19113467
 c     -1.24349633    -0.26939576     0.08312474
 c     -0.96835525     1.16654233     0.71187490
 c     -0.06627891     1.46259582    -0.42284540
 c      1.23548180     0.95247650    -0.32900474
 h     -0.20484936    -2.12019306     0.05681496
 h     -1.76108597     1.73799867     0.67892864
 h     -0.40002709     2.16885834    -1.19737620
 h      2.00639477     1.44565738    -0.78771472
 o      2.31133326    -1.09135899     0.15234442
 h      3.19198168    -0.53586102    -0.14725029
 c     -2.63101501    -0.59107605    -0.47688122
 h     -2.40133356    -1.55056773    -1.05147764
 h     -3.37313432    -0.52206936     0.19466796
 h     -2.77945731     0.07406712    -1.24538404
 h     -0.46000812     1.04826864     1.67503561
          17

 c      1.23711439    -0.36217821     0.18460636
 c     -0.11807246    -1.05652537     0.19739768
 c     -1.24330465    -0.26127209     0.07868447
 c     -0.96196066     1.16652163     0.72896535
 c     -0.07669898     1.45293655    -0.41944785
 c      1.22976643     0.95342711    -0.34009735
 h     -0.22498234    -2.18554405     0.06077838
 h     -1.82155070     1.76551950     0.68237774
 h     -0.42473395     2.12950885    -1.19183627
 h      2.02428155     1.48288584    -0.83477372
 o      2.32133030    -1.09251692     0.16081946
 h      3.16929127    -0.53274516    -0.13297727
 c     -2.63172149    -0.59278131    -0.48883763
 h     -2.35384484    -1.52676975    -1.06294464
 h     -3.39512434    -0.47862016     0.26180646
 h     -2.79478309     0.15182885    -1.27813902
 h     -0.46124496     1.04277987     1.64286330
          17

 c      1.23897878    -0.36769573     0.17561355
 c     -0.11401768    -1.05714134     0.20303579
 c     -1.24369116    -0.25115012     0.07542008
 c     -0.95600092     1.16461335     0.74410172
 c     -0.08685032     1.44396079    -0.41577210
 c      1.22252496     0.95411090    -0.35122795
 h     -0.24028065    -2.23846011     0.06895480
 h     -1.89541582     1.80175671     0.68998965
 h     -0.44892891     2.09253730    -1.18776482
 h      2.04944108     1.51933586    -0.88331505
 o      2.33310273    -1.09335528     0.16918942
 h      3.12295649    -0.54470221    -0.11002357
 c     -2.62949309    -0.59473011    -0.50190956
 h     -2.32138603    -1.50078128    -1.06708304
 h     -3.42246185    -0.44066916     0.33287902
 h     -2.81273876     0.23152552    -1.31141313
 h     -0.45698290     1.03885103     1.62518308
          17

 c      1.23946605    -0.37410920     0.16580372
 c     -0.10832124    -1.05907262     0.20791304
 c     -1.24445228    -0.23924228     0.07338198
 c     -0.95293684     1.16211824     0.75621618
 c     -0.09660076     1.43556708    -0.41168760
 c      1.21487484     0.95509286    -0.36299125
 h     -0.24937834    -2.26819228     0.08233023
 h     -1.95941480     1.83182232     0.70328235
 h     -0.47385621     2.06084350    -1.18824482
 h      2.06901747     1.54638299    -0.92543785
 o      2.34564916    -1.09419544     0.17769829
 h      3.06716957    -0.56384900    -0.08296037
 c     -2.62571028    -0.59505220    -0.51532830
 h     -2.30495009    -1.47737923    -1.06725399
 h     -3.44034901    -0.41202399     0.39067604
 h     -2.83040051     0.29937240    -1.33309777
 h     -0.44164057     1.03518420     1.63316055
          17

 c      1.23862793    -0.38155503     0.15525676
 c     -0.10122625    -1.06247950     0.21196305
 c     -1.24535699    -0.22580568     0.07258970
 c     -0.95375885     1.15958842     0.76536903
 c     -0.10591266     1.42776578    -0.40723030
 c      1.20751297     0.95660377    -0.37570163
 h     -0.25152326    -2.27026069     0.10106825
 h     -2.00119270     1.84840966     0.72272180
 h     -0.50008411     2.03576715    -1.19460133
 h      2.07545599     1.55901922    -0.95642070
 o      2.35722361    -1.09590266     0.18684335
 h      3.02771276    -0.57329681    -0.06058599
 c     -2.62112829    -0.59236333    -0.52835578
 h     -2.30387546    -1.46217210    -1.06759846
 h     -3.44197553    -0.39510497     0.42581745
 h     -2.84586259     0.34722415    -1.33768062
 h     -0.41607193     1.03194586     1.66595093
          17

 c      1.23650469    -0.39016020     0.14406122
 c     -0.09287025    -1.06713441     0.21516324
 c     -1.24615760    -0.21103997     0.07300421
 c     -0.95834027     1.15708407     0.77270689
 c     -0.11490799     1.42066669    -0.40268845
 c      1.20076547     0.95858487    -0.38943733
 h     -0.24654955    -2.24478347     0.12493139
 h     -2.01548863     1.84881239     0.74792932
 h     -0.52706361     2.01672213    -1.20563352
 h      2.06549598     1.55534695    -0.97424667
 o      2.36614045    -1.09946277     0.19712820
 h      3.02980116    -0.55459385    -0.05183147
 c     -2.61612629    -0.58578891    -0.54041574
 h     -2.31668450    -1.45959100    -1.07161439
 h     -3.42514455    -0.39100834     0.43419455
 h     -2.85801232     0.37100092    -1.32370184
 h     -0.38745465     1.03068101     1.71155339
          17

 c      1.23283984    -0.40019447     0.13229329
 c     -0.08264121    -1.07241158     0.21749506
 c     -1.24665481    -0.19436890     0.07440572
 c     -0.96623574     1.15435302     0.77993313
 c     -0.12420675     1.41418951    -0.39873873
 c      1.19461470     0.96063799    -0.40411980
 h     -0.23514555    -2.19670851     0.15428240
 h     -2.00113401     1.83297366     0.77820550
 h     -0.55340262     2.00162349    -1.21789758
 h      2.03945891     1.53631961    -0.97864524
 o      2.37284027    -1.10457996     0.20841638
 h      3.06806030    -0.51187924    -0.05472259
 c     -2.61081649    -0.57502473    -0.55129503
 h     -2.34226460    -1.47034446    -1.08061080
 h     -3.38993941    -0.39985055     0.41508252
 h     -2.86653558     0.36941789    -1.29227779
 h     -0.36392822     1.03305127     1.75615365
          17

 c      1.23027691    -0.40958107     0.11944690
 c     -0.07426878    -1.07827573     0.21953353
 c     -1.24671916    -0.17956721     0.07658569
 c     -0.97581174     1.15286334     0.78577227
 c     -0.13379889     1.40979206    -0.39437575
 c      1.18969263     0.96195785    -0.41897594
 h     -0.21760691    -2.13639701     0.18185472
 h     -1.96091998     1.80330814     0.81310563
 h     -0.57845611     1.98660413    -1.23099765
 h      2.00148921     1.50541182    -0.97133255
 o      2.37809531    -1.10964715     0.22007921
 h      3.11799025    -0.46425430    -0.06047813
 c     -2.60500921    -0.56056474    -0.56014531
 h     -2.37810444    -1.49193190    -1.09155493
 h     -3.34309875    -0.42070527     0.37079852
 h     -2.87132905     0.34635833    -1.24691506
 h     -0.34880529     1.03410809     1.79369846
          17

 c      1.22845800    -0.41924354     0.10587922
 c     -0.06699489    -1.08289985     0.22130296
 c     -1.24656209    -0.16683747     0.07982272
 c     -0.98647836     1.15168344     0.79082337
 c     -0.14298193     1.40789105    -0.39015482
 c      1.18499166     0.96283271    -0.43367233
 h     -0.19720249    -2.08386934     0.20810028
 h     -1.90184100     1.76494573     0.85135709
 h     -0.59994321     1.97144586    -1.24116495
 h      1.95899589     1.46737466    -0.95933815
 o      2.38301166    -1.11336517     0.23154237
 h      3.15882619    -0.42919635    -0.06125490
 c     -2.59815133    -0.54373470    -0.56723382
 h     -2.42385702    -1.51635701    -1.10117882
 h     -3.28942155    -0.45173228     0.30791975
 h     -2.87374906     0.30883548    -1.19451647
 h     -0.34472973     1.03436053     1.81742450
          17

 c      1.22588401    -0.43088166     0.09216455
 c     -0.05847795    -1.08402782     0.22263817
 c     -1.24643966    -0.15489544     0.08421628
 c     -0.99755694     1.14911980     0.79602336
 c     -0.15122269     1.40826576    -0.38697612
 c      1.17868777     0.96350786    -0.44775843
 h     -0.17845971    -2.06418865     0.23650694
 h     -1.83835531     1.72865852     0.89207194
 h     -0.61605358     1.95738265    -1.24510212
 h      1.92460503     1.43103653    -0.95364557
 o      2.38851609    -1.11512282     0.24254446
 h      3.17999049    -0.41629885    -0.05318513
 c     -2.58917015    -0.52650501    -0.57325947
 h     -2.47792126    -1.53497226    -1.10641226
 h     -3.23784399    -0.49023311     0.24046197
 h     -2.87801638     0.27084611    -1.14683751
 h     -0.35220505     1.03402130     1.82382955
          17

 c      1.22174818    -0.44426286     0.07810982
 c     -0.04762461    -1.08064374     0.22333783
 c     -1.24611132    -0.14287002     0.08915109
 c     -1.00717030     1.14407211     0.80208568
 c     -0.15912794     1.41012694    -0.38495456
 c      1.16947942     0.96259017    -0.46026423
 h     -0.16369295    -2.08891297     0.27064998
 h     -1.79402612     1.71060466     0.93599306
 h     -0.62720283     1.94396182    -1.24293247
 h      1.91343379     1.40760038    -0.96375044
 o      2.39524156    -1.11488466     0.25305693
 h      3.17780704    -0.42912033    -0.03519003
 c     -2.57659236    -0.51110555    -0.57896318
 h     -2.53689727    -1.54128372    -1.10552774
 h     -3.20381656    -0.53444576     0.18982703
 h     -2.89120331     0.25249614    -1.11953874
 h     -0.37076967     1.03280600     1.81229002
          17

 c      1.21608108    -0.45837659     0.06324324
 c     -0.03463699    -1.07409201     0.22335419
 c     -1.24526614    -0.13051018     0.09387942
 c     -1.01354048     1.13601339     0.80925756
 c     -0.16747371     1.41273483    -0.38379259
 c      1.15729682     0.95886784    -0.47068095
 h     -0.15153306    -2.14312477     0.31235761
 h     -1.78898028     1.72432586     0.98549281
 h     -0.63507286     1.93060737    -1.23683680
 h      1.93104833     1.40137784    -0.99139870
 o      2.40322118    -1.11291125     0.26318392
 h      3.15415706    -0.46571064    -0.00850680
 c     -2.55928558    -0.49891212    -0.58506408
 h     -2.59642499    -1.53220365    -1.09886479
 h     -3.20135617    -0.58451746     0.17477885
 h     -2.91922691     0.26796913    -1.12276452
 h     -0.39864554     1.03049675     1.78495167
          17

 c      1.20998830    -0.47173562     0.04815455
 c     -0.02174558    -1.06261296     0.22225913
 c     -1.24055716    -0.12150842     0.09886365
 c     -1.02030156     1.12664533     0.81839195
 c     -0.17611234     1.41613087    -0.38541173
 c      1.14456409     0.95407491    -0.47971572
 h     -0.13190830    -2.22519517     0.37281661
 h     -1.82215919     1.76549165     1.04289366
 h     -0.64248908     1.91987012    -1.22686837
 h      1.96111659     1.40109104    -1.03316106
 o      2.41060284    -1.10990086     0.27236092
 h      3.11815336    -0.53137516     0.02019577
 c     -2.53865587    -0.48966702    -0.59143555
 h     -2.63537177    -1.50957677    -1.09354625
 h     -3.22796916    -0.63947058     0.19385383
 h     -2.95773794     0.31219210    -1.14646201
 h     -0.43605942     1.03198240     1.74659232
          17

 c      1.20407875    -0.48575731     0.03343953
 c     -0.00808127    -1.05227626     0.22104644
 c     -1.23495919    -0.11262923     0.10382139
 c     -1.02714784     1.11537870     0.82869050
 c     -0.18323192     1.41978176    -0.38843014
 c      1.12941002     0.94802449    -0.48820045
 h     -0.11100416    -2.28495459     0.43461919
 h     -1.86869951     1.81787638     1.09687050
 h     -0.64835595     1.91882143    -1.21477374
 h      1.99215097     1.40279344    -1.07909996
 o      2.41658395    -1.10676030     0.28152669
 h      3.09078451    -0.59234453     0.04612317
 c     -2.51665372    -0.48171514    -0.59811349
 h     -2.66605209    -1.47440961    -1.08834256
 h     -3.26484656    -0.69365351     0.22910873
 h     -2.99994275     0.36514264    -1.17908693
 h     -0.47119258     1.03241210     1.70534288
          17

 c      1.19931288    -0.49975256     0.01908002
 c      0.00543951    -1.04447167     0.22015011
 c     -1.22853903    -0.10418932     0.10843567
 c     -1.03625964     1.10409424     0.83927537
 c     -0.18892146     1.42333191    -0.39232915
 c      1.11314539     0.94112016    -0.49686793
 h     -0.08857254    -2.31091392     0.49435063
 h     -1.91057509     1.86525393     1.14134979
 h     -0.65498019     1.92946087    -1.20423594
 h      2.01166119     1.40049035    -1.12047367
 o      2.41884177    -1.10520495     0.29140217
 h      3.10549946    -0.62154222     0.05679334
 c     -2.49565719    -0.47369911    -0.60444762
 h     -2.68579963    -1.43267614    -1.08718106
 h     -3.29608531    -0.74123903     0.26374035
 h     -3.03644269     0.41072141    -1.20743742
 h     -0.49204039     1.02988099     1.67828624
          17

 c      1.19663425    -0.51300731     0.00502822
 c      0.01786539    -1.03996606     0.21997272
 c     -1.22136555    -0.09655529     0.11241873
 c     -1.04894495     1.09407727     0.84923773
 c     -0.19334048     1.42655040    -0.39670107
 c      1.09667516     0.93357641    -0.50620631
 h     -0.06502165    -2.29906590     0.54927147
 h     -1.93813141     1.89778224     1.17267898
 h     -0.66364558     1.95269646    -1.19716683
 h      2.01224311     1.39100908    -1.15192391
 o      2.41689312    -1.10549158     0.30209728
 h      3.16743387    -0.61557073     0.04962437
 c     -2.47711332    -0.46463829    -0.60993481
 h     -2.69340161    -1.39190979    -1.09422719
 h     -3.31238018    -0.77777724     0.28833631
 h     -3.06093806     0.44010546    -1.22375475
 h     -0.48858398     1.02326474     1.68001800
          17

 c      1.19679067    -0.52482696    -0.00880286
 c      0.02833112    -1.03913273     0.22086890
 c     -1.21349524    -0.09007552     0.11550614
 c     -1.06516723     1.08605433     0.85880949
 c     -0.19678792     1.42937278    -0.40136441
 c      1.08056255     0.92543965    -0.51648956
 h     -0.04112625    -2.24947111     0.59732247
 h     -1.94746578     1.91046836     1.18924433
 h     -0.67393443     1.98755130    -1.19267850
 h      1.99081522     1.37341472    -1.17098587
 o      2.41284191    -1.10623921     0.31290729
 h      3.24233457    -0.59757058     0.03532387
 c     -2.46172892    -0.45391475    -0.61422422
 h     -2.68875810    -1.35906336    -1.11301680
 h     -3.30946857    -0.80072554     0.29862450
 h     -3.07001389     0.44987850    -1.22436785
 h     -0.46129705     1.01309299     1.70959398
          17

 c      1.20017913    -0.53463914    -0.02250261
 c      0.03623515    -1.04192554     0.22309537
 c     -1.20496067    -0.08501566     0.11747543
 c     -1.08374587     1.08033290     0.86931473
 c     -0.19968542     1.43187945    -0.40633019
 c      1.06511076     0.91663238    -0.52782010
 h     -0.01803541    -2.16584632     0.63741969
 h     -1.93813456     1.90147326     1.19077218
 h     -0.68390032     2.03116030    -1.18756660
 h      1.94776980     1.34846620    -1.17755656
 o      2.40861071    -1.10638088     0.32322587
 h      3.30020250    -0.58569857     0.02322790
 c     -2.44980165    -0.44139666    -0.61714610
 h     -2.67192316    -1.33763202    -1.14509761
 h     -3.28596022    -0.80899998     0.29296072
 h     -3.06241081     0.44009905    -1.20825893
 h     -0.42121051     1.00112641     1.75173454
          17

 c      1.20675011    -0.54207779    -0.03611769
 c      0.04138394    -1.04763605     0.22667900
 c     -1.19576454    -0.08149095     0.11818265
 c     -1.10313670     1.07686054     0.88199880
 c     -0.20249700     1.43421140    -0.41166256
 c      1.05034905     0.90696564    -0.54011206
 h      0.00261223    -2.05785552     0.67071116
 h     -1.91258690     1.87182037     1.17823453
 h     -0.69097129     2.07956848    -1.17790607
 h      1.88709590     1.31861686    -1.17407384
 o      2.40518746    -1.10548442     0.33275592
 h      3.32673882    -0.58768335     0.01778391
 c     -2.44137061    -0.42756240    -0.61874609
 h     -2.64240181    -1.32598068    -1.18895963
 h     -3.24232337    -0.80265732     0.27123411
 h     -3.03892935     0.41378109    -1.17663764
 h     -0.38123120     0.98925049     1.79030771
          17

 c      1.21600780    -0.54702294    -0.04962295
 c      0.04402554    -1.05445540     0.23112886
 c     -1.18589228    -0.07942590     0.11758941
 c     -1.12178074     1.07510518     0.89737051
 c     -0.20563678     1.43647672    -0.41735534
 c      1.03592911     0.89611729    -0.55301072
 h      0.01867103    -1.94606506     0.70380412
 h     -1.87731292     1.82673863     1.15435161
 h     -0.69289999     2.12876240    -1.16056404
 h      1.81739913     1.28849766    -1.16644519
 o      2.40297221    -1.10345095     0.34138023
 h      3.31749939    -0.60552733     0.02053144
 c     -2.43608299    -0.41346801    -0.61922030
 h     -2.59957398    -1.31849976    -1.24031419
 h     -3.18105563    -0.78307021     0.23508937
 h     -3.00328591     0.37788317    -1.13359066
 h     -0.35080654     0.97901357     1.81521599
          17

 c      1.22712291    -0.54959554    -0.06291815
 c      0.04471913    -1.05933310     0.23509358
 c     -1.17533976    -0.07855994     0.11576005
 c     -1.13791859     1.07382027     0.91517136
 c     -0.20941071     1.43868897    -0.42327756
 c      1.02106660     0.88361782    -0.56582804
 h      0.02802918    -1.86390690     0.75288225
 h     -1.84540377     1.77840507     1.12429462
 h     -0.68833758     2.17546286    -1.13398896
 h      1.75242843     1.26525340    -1.16477982
 o      2.40197261    -1.10036912     0.34909597
 h      3.27458316    -0.63782959     0.03111793
 c     -2.43283880    -0.40061889    -0.61880122
 h     -2.54374830    -1.30840204    -1.29354814
 h     -3.10799980    -0.75376329     0.18951942
 h     -2.96377409     0.34548494    -1.08748490
 h     -0.33551719     0.97168101     1.82205375
          17

 c      1.23911831    -0.55011067    -0.07584045
 c      0.04406827    -1.05983136     0.23704623
 c     -1.16414335    -0.07849353     0.11282864
 c     -1.14947296     1.07104609     0.93461557
 c     -0.21400047     1.44074592    -0.42917393
 c      1.00487708     0.86900884    -0.57776401
 h      0.02992887    -1.83667055     0.83580501
 h     -1.83713765     1.74652789     1.09495836
 h     -0.67703640     2.21759324    -1.09836437
 h      1.70712370     1.25677864    -1.18072522
 o      2.40168571    -1.09655781     0.35606220
 h      3.20838673    -0.67912160     0.04650387
 c     -2.42952135    -0.39068790    -0.61789039
 h     -2.47678074    -1.28995439    -1.34320070
 h     -3.03459752    -0.72187848     0.14590452
 h     -2.93350308     0.33619895    -1.05091958
 h     -0.33790905     0.96831634     1.81040135
          17

 c      1.25102317    -0.54900508    -0.08817884
 c      0.04254917    -1.05685989     0.23741888
 c     -1.15239247    -0.07876858     0.10895566
 c     -1.15501101     1.06519608     0.95487753
 c     -0.21946970     1.44243304    -0.43469581
 c      0.98726108     0.85230163    -0.58861451
 h      0.02546811    -1.85032847     0.94689913
 h     -1.86861149     1.74663067     1.07052273
 h     -0.65982105     2.25452494    -1.05541251
 h      1.68725765     1.26632687    -1.21896634
 o      2.40070076    -1.09275384     0.36277492
 h      3.14394655    -0.71696927     0.05814412
 c     -2.42355453    -0.38455513    -0.61770642
 h     -2.40193608    -1.25952741    -1.38486239
 h     -2.97854554    -0.69878152     0.12381680
 h     -2.92336976     0.36648216    -1.03401676
 h     -0.35758439     0.96968621     1.78316838
          17

 c      1.26192342    -0.54678145    -0.09968573
 c      0.04055897    -1.05282266     0.23813916
 c     -1.14021763    -0.07896688     0.10432453
 c     -1.15542804     1.05666691     0.97530182
 c     -0.22576409     1.44343464    -0.43944483
 c      0.96928676     0.83425972    -0.59919042
 h      0.01650784    -1.87389795     1.06226599
 h     -1.93308551     1.77196375     1.04958436
 h     -0.63839019     2.28713247    -1.00799156
 h      1.68463384     1.28900700    -1.27204957
 o      2.39674539    -1.09007486     0.37013688
 h      3.12037381    -0.73278874     0.05096173
 c     -2.41362198    -0.38124362    -0.62026866
 h     -2.32328026    -1.21605422    -1.41579009
 h     -2.95528878    -0.69508777     0.14129278
 h     -2.93085943     0.43254607    -1.03446400
 h     -0.38997279     0.97601405     1.74740030
          17

 c      1.27098138    -0.54394176    -0.11011649
 c      0.03846583    -1.04923238     0.24070675
 c     -1.12779840    -0.07874173     0.09918033
 c     -1.15350146     1.04714131     0.99481794
 c     -0.23272101     1.44336698    -0.44302287
 c      0.95238122     0.81602907    -0.61072156
 h      0.00478030    -1.88754191     1.16248881
 h     -2.00805811     1.80188494     1.03015498
 h     -0.61492065     2.31746062    -0.95944828
 h      1.68595337     1.31584969    -1.32718465
 o      2.38915382    -1.08882520     0.37852047
 h      3.15188213    -0.72123644     0.01855114
 c     -2.40069727    -0.37898930    -0.62624090
 h     -2.24495882    -1.16122204    -1.43556511
 h     -2.96263451    -0.71103160     0.19350078
 h     -2.94367452     0.51372169    -1.04130754
 h     -0.42433492     0.98682889     1.71588300
          17

 c      1.27749281    -0.54093361    -0.11926764
 c      0.03659586    -1.04667683     0.24583227
 c     -1.11537716    -0.07779973     0.09384930
 c     -1.15221863     1.03798242     1.01173665
 c     -0.24011807     1.44185494    -0.44510033
 c      0.93757291     0.79866815    -0.62417761
 h     -0.00835131    -1.88286002     1.23711438
 h     -2.07428712     1.82019201     1.01258367
 h     -0.59147750     2.34776603    -0.91275438
 h      1.68131856     1.33901453    -1.37409290
 o      2.38020156    -1.08793937     0.38702092
 h      3.20624244    -0.69919176    -0.02481158
 c     -2.38678265    -0.37655739    -0.63430064
 h     -2.17056664    -1.09935033    -1.44661939
 h     -2.98468599    -0.73822276     0.25611960
 h     -2.95105839     0.58983041    -1.04527931
 h     -0.44431523     1.00133169     1.70620148
          17

 c      1.28094730    -0.53814799    -0.12697593
 c      0.03521365    -1.04527713     0.25374856
 c     -1.10322817    -0.07589834     0.08870604
 c     -1.15352161     1.02982675     1.02469808
 c     -0.24773997     1.43864249    -0.44548761
 c      0.92537433     0.78298545    -0.64010245
 h     -0.02182974    -1.85735030     1.28134352
 h     -2.12086487     1.81885937     0.99826230
 h     -0.56942968     2.37909278    -0.86974041
 h      1.66571525     1.35338736    -1.40690374
 o      2.37211737    -1.08643343     0.39464279
 h      3.25130212    -0.68232771    -0.06332196
 c     -2.37338599    -0.37310564    -0.64272945
 h     -2.10261969    -1.03671493    -1.45412937
 h     -3.00712281    -0.76871565     0.30711085
 h     -2.94716614     0.64799133    -1.04164992
 h     -0.43773454     1.01939079     1.73096975
          17

 c      1.28103460    -0.53592663    -0.13310470
 c      0.03450832    -1.04492704     0.26444587
 c     -1.09160192    -0.07286611     0.08411774
 c     -1.15740042     1.02283494     1.03387975
 c     -0.25541323     1.43367760    -0.44416069
 c      0.91591256     0.76954472    -0.65868733
 h     -0.03479324    -1.81141520     1.29352435
 h     -2.14298076     1.79529146     0.98842310
 h     -0.54925275     2.41023695    -0.83089087
 h      1.63776128     1.35627138    -1.42331311
 o      2.36602206    -1.08384085     0.40082975
 h      3.27144075    -0.67789918    -0.08835557
 c     -2.36130015    -0.36799588    -0.65023051
 h     -2.04235824    -0.97988679    -1.46462737
 h     -3.02163263    -0.79778039     0.33381143
 h     -2.92979567     0.68149716    -1.02885800
 h     -0.40967603     1.04144955     1.78516451
          17

 c      1.27762009    -0.53455356    -0.13754201
 c      0.03458641    -1.04533880     0.27772672
 c     -1.08068162    -0.06862495     0.08040313
 c     -1.16253314     1.01701507     1.04060396
 c     -0.26299331     1.42710003    -0.44121887
 c      0.90903016     0.75867176    -0.67983114
 h     -0.04652812    -1.74762731     1.27462320
 h     -2.13974525     1.75015397     0.98383981
 h     -0.53086331     2.43796162    -0.79580492
 h      1.59875196     1.34704771    -1.42385334
 o      2.36231404    -1.07999884     0.40532532
 h      3.26151366    -0.68812479    -0.09632679
 c     -2.35083040    -0.36091147    -0.65606565
 h     -1.99040468    -0.93328780    -1.48307787
 h     -3.02417987    -0.82292472     0.33044255
 h     -2.89902901     0.68786285    -1.00710035
 h     -0.37707534     1.06692776     1.85124951
          17

 c      1.27072359    -0.53424037    -0.14020701
 c      0.03548335    -1.04595266     0.29306770
 c     -1.07056541    -0.06320014     0.07781509
 c     -1.16749259     1.01227150     1.04616997
 c     -0.27032783     1.41914319    -0.43681865
 c      0.90429365     0.75040640    -0.70311568
 h     -0.05659331    -1.67168096     1.22985325
 h     -2.11379604     1.68691462     0.98485745
 h     -0.51416608     2.45828673    -0.76389320
 h      1.55267232     1.32746940    -1.41208159
 o      2.36095084    -1.07491226     0.40805914
 h      3.22250940    -0.71242285    -0.08684746
 c     -2.34188753    -0.35201318    -0.66007363
 h     -1.94796718    -0.89763183    -1.51016834
 h     -3.01321135    -0.84286512     0.29531718
 h     -2.85679222     0.66821019    -0.97776205
 h     -0.35475787     1.09403480     1.91286092
          17

 c      1.26051869    -0.53511558    -0.14105897
 c      0.03721106    -1.04571280     0.30923127
 c     -1.06127252    -0.05672116     0.07653243
 c     -1.17098528     1.00824148     1.05144361
 c     -0.27722795     1.41002729    -0.43113331
 c      0.90092906     0.74439961    -0.72770712
 h     -0.06536003    -1.59506345     1.17321101
 h     -2.07292481     1.61281078     0.99131038
 h     -0.49942905     2.46792947    -0.73485508
 h      1.50698144     1.30263828    -1.39558521
 o      2.36141892    -1.06875594     0.40918512
 h      3.16204571    -0.74740362    -0.06329817
 c     -2.33397101    -0.34199481    -0.66254500
 h     -1.91719977    -0.87057171    -1.54230294
 h     -2.98896952    -0.85721854     0.22972341
 h     -2.80731457     0.62835784    -0.94357249
 h     -0.35098012     1.12065655     1.95964195
          17

 c      1.24735936    -0.53721545    -0.14011159
 c      0.03984999    -1.04284839     0.32377316
 c     -1.05276569    -0.04941151     0.07665687
 c     -1.17147798     1.00412099     1.05696382
 c     -0.28346484     1.39989649    -0.42434322
 c      0.89779655     0.73984533    -0.75230232
 h     -0.07516866    -1.53791755     1.13332571
 h     -2.03312431     1.54033123     1.00226449
 h     -0.48738917     2.46525570    -0.70883944
 h      1.47294903     1.28169055    -1.38649822
 o      2.36240635    -1.06198585     0.40929630
 h      3.09948370    -0.78511491    -0.03619375
 c     -2.32610463    -0.33210904    -0.66399696
 h     -1.90029267    -0.84858378    -1.57403204
 h     -2.95388549    -0.86703198     0.13837196
 h     -2.75827390     0.58155818    -0.90921029
 h     -0.36884605     1.14489032     1.98623918
          17

 c      1.23183525    -0.54045964    -0.13747020
 c      0.04350884    -1.03551639     0.33383168
 c     -1.04498776    -0.04156581     0.07821131
 c     -1.16711259     0.99879085     1.06306962
 c     -0.28878853     1.38880269    -0.41663893
 c      0.89369754     0.73573625    -0.77545136
 h     -0.09023962    -1.52214840     1.14434975
 h     -2.01806925     1.48561059     1.01604757
 h     -0.47918723     2.45069116    -0.68642232
 h      1.46220699     1.27491219    -1.39776004
 o      2.36156291    -1.05538884     0.40963091
 h      3.06973073    -0.81239788    -0.02625726
 c     -2.31675404    -0.32406039    -0.66510210
 h     -1.89833650    -0.82839355    -1.60056184
 h     -2.91407002    -0.87644653     0.03107697
 h     -2.72126548     0.55024273    -0.88136302
 h     -0.40788277     1.16518460     1.99088738
          17

 c      1.21483389    -0.54460327    -0.13340098
 c      0.04777664    -1.02387407     0.33945651
 c     -1.03790617    -0.03352356     0.08113832
 c     -1.15697584     0.99168267     1.06984084
 c     -0.29295645     1.37671771    -0.40822257
 c      0.88814092     0.73159818    -0.79640036
 h     -0.11101368    -1.54794484     1.20694701
 h     -2.04392077     1.45819169     1.03130017
 h     -0.47623966     2.42673562    -0.66852461
 h      1.47806064     1.28545919    -1.43350439
 o      2.35716052    -1.04944913     0.41116085
 h      3.09733137    -0.82130828    -0.04949940
 c     -2.30408591    -0.31900822    -0.66692624
 h     -1.91066952    -0.80757693    -1.61919694
 h     -2.88115665    -0.89517098    -0.07605423
 h     -2.70741418     0.55708881    -0.86579106
 h     -0.46422882     1.18045433     1.97531672
          17

 c      1.19751966    -0.54923124    -0.12836042
 c      0.05150096    -1.01006260     0.34369864
 c     -1.03153828    -0.02566189     0.08532337
 c     -1.14275237     0.98349766     1.07690109
 c     -0.29575069     1.36356614    -0.39930134
 c      0.88168926     0.72783548    -0.81547193
 h     -0.13193557    -1.59422586     1.28738638
 h     -2.10068590     1.45207745     1.04778955
 h     -0.48009094     2.39756424    -0.65629435
 h      1.51172028     1.30560117    -1.48503956
 o      2.35054906    -1.04366702     0.41308457
 h      3.15824857    -0.82015283    -0.09295502
 c     -2.28700234    -0.31585646    -0.67090084
 h     -1.93462053    -0.78478765    -1.63007959
 h     -2.86981855    -0.93708092    -0.16567132
 h     -2.71782348     0.60330643    -0.86207955
 h     -0.52962706     1.19059172     1.94638623
          17

 c      1.18120086    -0.55383497    -0.12292935
 c      0.05340066    -0.99616903     0.34928974
 c     -1.02594971    -0.01837612     0.09063034
 c     -1.12781002     0.97534441     1.08325052
 c     -0.29698526     1.34929724    -0.39007871
 c      0.87533358     0.72512535    -0.83338465
 h     -0.14763172    -1.64188990     1.35658036
 h     -2.16374492     1.45462745     1.06536181
 h     -0.49222316     2.36800626    -0.65089591
 h      1.54983562     1.32398592    -1.53919677
 o      2.34391875    -1.03744274     0.41411673
 h      3.21559796    -0.81918865    -0.13542194
 c     -2.26625619    -0.31225811    -0.67760300
 h     -1.96564282    -0.75983378    -1.63652942
 h     -2.88503265    -1.00704607    -0.23255541
 h     -2.74310909     0.66726513    -0.86455725
 h     -0.59053690     1.19758077     1.91873329
          17

 c      1.16713553    -0.55790809    -0.11771132
 c      0.05244983    -0.98360062     0.35775509
 c     -1.02122877    -0.01204610     0.09690298
 c     -1.11530367     0.96782356     1.08739830
 c     -0.29653144     1.33400988    -0.38076575
 c      0.86989074     0.72385899    -0.85062499
 h     -0.15537527    -1.68011006     1.39999646
 h     -2.21347963     1.45675426     1.08324956
 h     -0.51375672     2.34182109    -0.65314257
 h      1.58168101     1.33232766    -1.58589044
 o      2.33848950    -1.03053899     0.41356134
 h      3.24832164    -0.82297806    -0.16493463
 c     -2.24424021    -0.30724291    -0.68621555
 h     -1.99816030    -0.73356306    -1.64446580
 h     -2.91496589    -1.09141416    -0.28506424
 h     -2.77249806     0.72589745    -0.86781455
 h     -0.63082018     1.20596977     1.91355280
          17

 c      1.15630902    -0.56102944    -0.11323054
 c      0.04802285    -0.97323977     0.36981112
 c     -1.01746320    -0.00704458     0.10392866
 c     -1.10699706     0.96125094     1.08855593
 c     -0.29435996     1.31807334    -0.37162136
 c      0.86587376     0.72406088    -0.86734139
 h     -0.15434135    -1.70346798     1.41210289
 h     -2.23940979     1.45407588     1.10032139
 h     -0.54503269     2.31994159    -0.66305729
 h      1.60068400     1.32649547    -1.61943913
 o      2.33470906    -1.02293928     0.41118080
 h      3.24805741    -0.83256069    -0.17691115
 c     -2.22343277    -0.30104701    -0.69566855
 h     -2.02699149    -0.70727960    -1.66031184
 h     -2.94355935    -1.17092590    -0.33168593
 h     -2.79840849     0.76494247    -0.86865054
 h     -0.64158919     1.21930062     1.94449245
          17

 c      1.14923387    -0.56292475    -0.10984038
 c      0.04001579    -0.96558325     0.38565567
 c     -1.01473198    -0.00375831     0.11140937
 c     -1.10291201     0.95627404     1.08793089
 c     -0.29057393     1.30213682    -0.36298161
 c      0.86354773     0.72548806    -0.88343029
 h     -0.14481375    -1.70949995     1.39199295
 h     -2.23744350     1.44516779     1.11540006
 h     -0.58524938     2.29996429    -0.67963690
 h      1.60366079     1.30550533    -1.63756793
 o      2.33259639    -1.01473020     0.40698986
 h      3.21375606    -0.84734975    -0.17094534
 c     -2.20548382    -0.29412861    -0.70538556
 h     -2.04849758    -0.68161144    -1.68783032
 h     -2.96015559    -1.23228160    -0.37596822
 h     -2.81638570     0.77776999    -0.86547816
 h     -0.62820947     1.23483128     2.00235890
          17

 c      1.14584832    -0.56349236    -0.10766402
 c      0.02891664    -0.96076550     0.40501636
 c     -1.01309715    -0.00255077     0.11899971
 c     -1.10218640     0.95373356     1.08779215
 c     -0.28541400     1.28698713    -0.35523329
 c      0.86296506     0.72770798    -0.89858989
 h     -0.12793505    -1.69807220     1.34213179
 h     -2.20762875     1.43045685     1.12750295
 h     -0.63242491     2.27739893    -0.70104054
 h      1.59025036     1.27076558    -1.64074933
 o      2.33178499    -1.00607278     0.40123878
 h      3.15106161    -0.86559327    -0.15057024
 c     -2.19125563    -0.28694177    -0.71536869
 h     -2.06073865    -0.65571086    -1.72589522
 h     -2.95955695    -1.26872519    -0.41844826
 h     -2.82422542     0.76259345    -0.85762613
 h     -0.60237432     1.24596288     2.06543177
          17

 c      1.14556258    -0.56278251    -0.10659213
 c      0.01576156    -0.95846298     0.42702510
 c     -1.01259886    -0.00367301     0.12639576
 c     -1.10381289     0.95414468     1.08995137
 c     -0.27923190     1.27334330    -0.34874896
 c      0.86392654     0.73011608    -0.91229233
 h     -0.10589733    -1.67272771     1.26976536
 h     -2.15399061     1.41218336     1.13604855
 h     -0.68374911     2.24768393    -0.72509777
 h      1.56321688     1.22603764    -1.63251008
 o      2.33125290    -0.99722695     0.39460918
 h      3.07667348    -0.88396264    -0.12638391
 c     -2.18106911    -0.27998732    -0.72599699
 h     -2.06287312    -0.62765931    -1.76922914
 h     -2.93986888    -1.27763216    -0.45857151
 h     -2.82162562     0.72115347    -0.84504068
 h     -0.57341264     1.24751162     2.11603711
          17

 c      1.14743016    -0.56093646    -0.10634613
 c      0.00197243    -0.95761279     0.44993046
 c     -1.01326013    -0.00717834     0.13341424
 c     -1.10658523     0.95743106     1.09533258
 c     -0.27244665     1.26170370    -0.34382554
 c      0.86588139     0.73191622    -0.92369248
 h     -0.08230893    -1.64467393     1.19090102
 h     -2.08641001     1.39527638     1.14105826
 h     -0.73612722     2.20771858    -0.74984166
 h      1.52947652     1.17782818    -1.62055394
 o      2.32898608    -0.98856518     0.38851195
 h      3.02385596    -0.89737406    -0.12066677
 c     -2.17479698    -0.27387179    -0.73772004
 h     -2.05462531    -0.59554380    -1.81123519
 h     -2.90124090    -1.25908276    -0.49547005
 h     -2.81068552     0.65907865    -0.82826425
 h     -0.54689343     1.23705511     2.14439508
          17

 c      1.15036961    -0.55810235    -0.10659408
 c     -0.01093256    -0.95608556     0.47092919
 c     -1.01510643    -0.01287372     0.14002493
 c     -1.10875990     0.96283842     1.10410048
 c     -0.26550770     1.25228983    -0.34064115
 c      0.86789732     0.73215628    -0.93159966
 h     -0.06173487    -1.63759148     1.13331414
 h     -2.02327195     1.38863589     1.14330940
 h     -0.78670426     2.15651473    -0.77388128
 h      1.50038235     1.13507815    -1.61728906
 o      2.32316781    -0.98036676     0.38439526
 h      3.02392709    -0.90247750    -0.15601185
 c     -2.17174325    -0.26938282    -0.75084004
 h     -2.03615067    -0.55816589    -1.84643746
 h     -2.84581416    -1.21605570    -0.52806882
 h     -2.79736944     0.58759795    -0.80847213
 h     -0.52580021     1.21422712     2.14658189
          17

 c      1.15336848    -0.55436534    -0.10707084
 c     -0.02177272    -0.95164155     0.48746309
 c     -1.01820723    -0.02030197     0.14631871
 c     -1.10821590     0.96909270     1.11586656
 c     -0.25887372     1.24507144    -0.33922884
 c      0.86903554     0.73001057    -0.93485698
 h     -0.04686705    -1.67749917     1.12241285
 h     -1.98869884     1.40416202     1.14405063
 h     -0.83327814     2.09520905    -0.79660057
 h      1.48743932     1.10587550    -1.63570737
 o      2.31498411    -0.97254068     0.38167242
 h      3.06194213    -0.90228920    -0.22198901
 c     -2.17040925    -0.26741805    -0.76548965
 h     -2.00810612    -0.51515716    -1.87149900
 h     -2.77889660    -1.15652866    -0.55475594
 h     -2.79299622     0.52474647    -0.78714268
 h     -0.51128038     1.18002254     2.12278825
          17

 c      1.15562918    -0.54975015    -0.10761240
 c     -0.02988520    -0.94482734     0.49983667
 c     -1.02271741    -0.02875621     0.15242755
 c     -1.10394547     0.97515724     1.12985098
 c     -0.25299715     1.23983554    -0.33947142
 c      0.86917025     0.72526314    -0.93323698
 h     -0.03692802    -1.75933749     1.15122368
 h     -1.99521742     1.44870009     1.14407545
 h     -0.87455466     2.02674184    -0.81823384
 h      1.49296474     1.09173894    -1.67914358
 o      2.30697343    -0.96493907     0.37868887
 h      3.10212815    -0.90101118    -0.29064454
 c     -2.16856436    -0.26821448    -0.78180153
 h     -1.97170682    -0.46685741    -1.88526808
 h     -2.71125373    -1.09754748    -0.57259051
 h     -2.81120377     0.48998575    -0.76498326
 h     -0.50234495     1.13653051     2.07729810
          17

 c      1.15659046    -0.54429446    -0.10808751
 c     -0.03481170    -0.93846092     0.51013818
 c     -1.02883722    -0.03738921     0.15848729
 c     -1.09739122     0.98099600     1.14482127
 c     -0.24828437     1.23625789    -0.34112493
 c      0.86918066     0.71835681    -0.92777890
 h     -0.03090898    -1.85233108     1.19306464
 h     -2.02942274     1.51567190     1.14377716
 h     -0.91022868     1.95533515    -0.83980374
 h      1.50779176     1.08701979    -1.73724938
 o      2.30074923    -0.95755325     0.37440697
 h      3.12310112    -0.90050691    -0.34381045
 c     -2.16421525    -0.26994455    -0.80003358
 h     -1.92863309    -0.41426832    -1.88858709
 h     -2.65972097    -1.06698457    -0.57664410
 h     -2.85629999     0.48916972    -0.74155553
 h     -0.49453152     1.08689726     2.02002238
          17

 c      1.15589988    -0.53810458    -0.10832859
 c     -0.03623112    -0.93482013     0.51985173
 c     -1.03670097    -0.04538353     0.16465714
 c     -1.09129803     0.98713415     1.15892446
 c     -0.24504472     1.23397032    -0.34386936
 c      0.87015601     0.70992970    -0.92000143
 h     -0.02850034    -1.93150435     1.22904306
 h     -2.06709961     1.59111874     1.14431676
 h     -0.94083246     1.88573210    -0.86285300
 h      1.52004752     1.08448118    -1.79483161
 o      2.29704101    -0.95044413     0.36840301
 h      3.11676001    -0.90118919    -0.37349154
 c     -2.15701956    -0.26958481    -0.82016063
 h     -1.88072352    -0.35902814    -1.88425313
 h     -2.63723099    -1.08808392    -0.56309581
 h     -2.91717003     0.50945563    -0.71728804
 h     -0.47847315     1.03487051     1.96766197
          17

 c      1.15339841    -0.53136691    -0.10811059
 c     -0.03406941    -0.93500116     0.52959824
 c     -1.04629814    -0.05210173     0.17111831
 c     -1.08805260     0.99403533     1.17016535
 c     -0.24346887     1.23262967    -0.34738761
 c      0.87277632     0.70052496    -0.91117217
 h     -0.02935901    -1.98401827     1.25055315
 h     -2.09036759     1.66310816     1.14749677
 h     -0.96720820     1.82226736    -0.88892972
 h      1.52168679     1.07897199    -1.83993728
 o      2.29606977    -0.94368580     0.36058003
 h      3.08218535    -0.90288431    -0.37749005
 c     -2.14873322    -0.26637366    -0.84114614
 h     -1.82957621    -0.30315656    -1.87690808
 h     -2.63762129    -1.15238083    -0.53705638
 h     -2.97761798     0.53331746    -0.69443730
 h     -0.44243377     0.98314887     1.93847557
          17

 c      1.14910691    -0.52434594    -0.10715341
 c     -0.02853870    -0.93927402     0.53951839
 c     -1.05746910    -0.05718325     0.17803835
 c     -1.08857325     1.00201255     1.17773005
 c     -0.24365629     1.23196526    -0.35145396
 c      0.87721723     0.69058577    -0.90213851
 h     -0.03289651    -2.00458011     1.25453975
 h     -2.09014632     1.72411358     1.15487492
 h     -0.98971300     1.76808075    -0.91893778
 h      1.50912290     1.06770349    -1.86551813
 o      2.29765236    -0.93734652     0.35109917
 h      3.02397168    -0.90514506    -0.35835876
 c     -2.14165503    -0.26168808    -0.86128047
 h     -1.77644818    -0.24860453    -1.87188403
 h     -2.64468743    -1.23125947    -0.51064322
 h     -3.02548112     0.54859100    -0.67587682
 h     -0.38313080     0.93244546     1.93785805
          17

 c      1.14321113    -0.51737836    -0.10513484
 c     -0.02011155    -0.94738783     0.54951163
 c     -1.06992628    -0.06053982     0.18554991
 c     -1.09202140     1.01109712     1.18238741
 c     -0.24565345     1.23178156    -0.35598041
 c      0.88324350     0.68051277    -0.89338834
 h     -0.03830547    -1.99213006     1.24073934
 h     -2.06346015     1.77008742     1.16730508
 h     -1.00765133     1.72485137    -0.95266413
 h      1.48203745     1.04960708    -1.86857540
 o      2.30102834    -0.93148514     0.34057384
 h      2.95497635    -0.90730033    -0.32646329
 c     -2.13720020    -0.25689605    -0.87919417
 h     -1.72275577    -0.19695868    -1.87270393
 h     -2.64707318    -1.30210693    -0.49415600
 h     -3.05391148     0.54903973    -0.66409417
 h     -0.31208067     0.88406578     1.95400876
          17

 c      1.13604365    -0.51085673    -0.10171981
 c     -0.00946062    -0.95868204     0.55930031
 c     -1.08327860    -0.06227036     0.19375707
 c     -1.09681464     1.02098404     1.18530560
 c     -0.24945412     1.23192790    -0.36099627
 c      0.89029235     0.67068071    -0.88509291
 h     -0.04461390    -1.94923012     1.21114396
 h     -2.01138912     1.79962854     1.18496689
 h     -1.01938841     1.69308508    -0.98876071
 h      1.44261112     1.02497445    -1.84965153
 o      2.30454551    -0.92615296     0.33047197
 h      2.90135736    -0.90846753    -0.30615924
 c     -2.13582728    -0.25278904    -0.89426420
 h     -1.67090416    -0.14959700    -1.87903076
 h     -2.63973236    -1.35299663    -0.49351000
 h     -3.06006128     0.53242190    -0.66087077
 h     -0.24577987     0.84118096     1.97148653
          17

 c      1.12805665    -0.50519319    -0.09661954
 c      0.00262085    -0.97198625     0.56834259
 c     -1.09707356    -0.06256459     0.20273192
 c     -1.10145154     1.03113590     1.18724721
 c     -0.25496503     1.23226218    -0.36658585
 c      0.89750644     0.66139646    -0.87705705
 h     -0.05085531    -1.88410034     1.17130255
 h     -1.93864631     1.81419808     1.20756574
 h     -1.02304819     1.67264071    -1.02517377
 h      1.39551427     0.99558875    -1.81347403
 o      2.30623836    -0.92137551     0.32271710
 h      2.89362007    -0.90801414    -0.32891587
 c     -2.13733809    -0.24979805    -0.90648035
 h     -1.62450320    -0.10803488    -1.88712920
 h     -2.62118713    -1.37870962    -0.51144480
 h     -3.04422804     0.49930468    -0.66717967
 h     -0.19638190     0.80721151     1.98025214
          17

 c      1.11978361    -0.50076885    -0.08966533
 c      0.01532341    -0.98529082     0.57558976
 c     -1.11085468    -0.06163380     0.21249347
 c     -1.10454855     1.04075907     1.18854990
 c     -0.26197773     1.23263438    -0.37282034
 c      0.90374528     0.65281675    -0.86859078
 h     -0.05666259    -1.81532987     1.13345838
 h     -1.85436041     1.81950168     1.23460961
 h     -1.01731519     1.66314035    -1.05975178
 h      1.34827465     0.96517910    -1.77054289
 o      2.30626759    -0.91711965     0.31716833
 h      2.92835410    -0.90632533    -0.39263654
 c     -2.14106986    -0.24826080    -0.91616179
 h     -1.58757359    -0.07392684    -1.89221867
 h     -2.59172721    -1.37769879    -0.54878357
 h     -3.01021414     0.45313776    -0.68294515
 h     -0.17042471     0.78471982     1.97567512
          17

 c      1.11181208    -0.49789484    -0.08083656
 c      0.02796681    -0.99560747     0.57934670
 c     -1.12422303    -0.05966944     0.22298159
 c     -1.10467450     1.04868855     1.18927593
 c     -0.27017084     1.23289271    -0.37971171
 c      0.90768822     0.64491320    -0.85848760
 h     -0.06340453    -1.77431946     1.11854180
 h     -1.77245959     1.82708184     1.26588153
 h     -1.00194135     1.66416677    -1.09073924
 h      1.31073526     0.93935973    -1.73746552
 o      2.30653276    -0.91334504     0.31181134
 h      2.97448531    -0.90400449    -0.46460938
 c     -2.14589075    -0.24862864    -0.92378490
 h     -1.56344410    -0.04871168    -1.89056458
 h     -2.55278965    -1.35120810    -0.60494074
 h     -2.96700205     0.40146757    -0.70649126
 h     -0.17031469     0.77525464     1.95652996
          17

 c      1.10478986    -0.49677496    -0.07025632
 c      0.03995082    -1.00064340     0.57833745
 c     -1.13688422    -0.05682649     0.23403209
 c     -1.10060676     1.05361325     1.18928475
 c     -0.27914526     1.23290213    -0.38719414
 c      0.90820916     0.63765280    -0.84558505
 h     -0.07347054    -1.78631995     1.14410634
 h     -1.70777164     1.85183966     1.30189731
 h     -0.97788093     1.67531507    -1.11705734
 h      1.29136774     0.92325350    -1.73047922
 o      2.30839281    -0.91003991     0.30519155
 h      3.00937895    -0.90122113    -0.52056445
 c     -2.15007448    -0.25151477    -0.92995775
 h     -1.55393666    -0.03318465    -1.88046775
 h     -2.50715996    -1.30440852    -0.67775443
 h     -2.93066767     0.35726831    -0.73399664
 h     -0.19515564     0.77930842     1.92395346
          17

 c      1.09944979    -0.49745926    -0.05819654
 c      0.05030366    -1.00152429     0.57365501
 c     -1.14865760    -0.05325359     0.24536334
 c     -1.09221192     1.05508535     1.18830283
 c     -0.28847699     1.23256218    -0.39512683
 c      0.90490603     0.63135580    -0.82990875
 h     -0.08538634    -1.83875230     1.20168784
 h     -1.66640743     1.90074290     1.34292314
 h     -0.94712853     1.69617968    -1.13836380
 h      1.29155508     0.91718534    -1.75204154
 o      2.31242503    -0.90720919     0.29671697
 h      3.02282487    -0.89794238    -0.54980770
 c     -2.15153076    -0.25719284    -0.93533851
 h     -1.55879905    -0.02711357    -1.86264955
 h     -2.45981629    -1.24976363    -0.76294995
 h     -2.92118739     0.33611936    -0.76054105
 h     -0.24001427     0.79587165     1.88179047
          17

 c      1.09656123    -0.49983933    -0.04504276
 c      0.05773740    -1.00117123     0.56779525
 c     -1.15944736    -0.04917210     0.25659796
 c     -1.08096420     1.05431592     1.18595390
 c     -0.29776365     1.23181385    -0.40331526
 c      0.89813437     0.62669904    -0.81288374
 h     -0.09430222    -1.89981713     1.26773411
 h     -1.64215885     1.96437877     1.38664682
 h     -0.91230682     1.72629487    -1.15487055
 h      1.30539513     0.91639833    -1.78813907
 o      2.31876752    -0.90486675     0.28628597
 h      3.01170767    -0.89408238    -0.54948906
 c     -2.14900827    -0.26429375    -0.94024711
 h     -1.57516589    -0.02882176    -1.84064349
 h     -2.41869435    -1.21101214    -0.85441121
 h     -2.94781430     0.34452236    -0.78395105
 h     -0.29351562     0.82152245     1.83841903
          17

 c      1.09678462    -0.50368002    -0.03121997
 c      0.06116446    -1.00173930     0.56277740
 c     -1.16921282    -0.04491867     0.26730549
 c     -1.06941832     1.05346045     1.18150573
 c     -0.30666876     1.23065497    -0.41154449
 c      0.88854826     0.62429514    -0.79623876
 h     -0.09667407    -1.94739768     1.32455612
 h     -1.62512043     2.02573096     1.42842901
 h     -0.87608278     1.76497049    -1.16691662
 h      1.32518055     0.91543421    -1.82077911
 o      2.32725417    -0.90303200     0.27413118
 h      2.97783296    -0.88951092    -0.52224854
 c     -2.14316765    -0.26974786    -0.94422450
 h     -1.59729091    -0.03477144    -1.82110862
 h     -2.39221112    -1.21653484    -0.94745585
 h     -2.99913044     0.37232525    -0.80631682
 h     -0.33553440     0.84983266     1.80895487
          17

 c      1.10049299    -0.50866430    -0.01711534
 c      0.05995045    -1.00432663     0.55980166
 c     -1.17794138    -0.04090704     0.27705075
 c     -1.06011495     1.05444999     1.17398966
 c     -0.31496717     1.22917546    -0.41962258
 c      0.87681211     0.62440728    -0.78120541
 h     -0.09127740    -1.97119703     1.36299597
 h     -1.60866439     2.07134373     1.46356872
 h     -0.84059895     1.81099807    -1.17442004
 h      1.34492945     0.91089065    -1.83707493
 o      2.33729648    -0.90173100     0.26096095
 h      2.92974801    -0.88397952    -0.47854575
 c     -2.13611256    -0.27203554    -0.94623103
 h     -1.61754042    -0.03986319    -1.81285827
 h     -2.38163215    -1.27106615    -1.04123322
 h     -3.05558031     0.40315334    -0.83028462
 h     -0.34322120     0.87365885     1.81115359
          17

 c      1.10761670    -0.51444558    -0.00301997
 c      0.05398888    -1.00933186     0.55943944
 c     -1.18562168    -0.03755952     0.28544210
 c     -1.05379632     1.05825569     1.16356068
 c     -0.32257511     1.22758734    -0.42741971
 c      0.86357701     0.62691528    -0.76841746
 h     -0.07848072    -1.96766072     1.37912782
 h     -1.59011515     2.09404768     1.48844945
 h     -0.80718466     1.86237023    -1.17654038
 h      1.36082978     0.90154080    -1.83034198
 o      2.34757701    -0.90101406     0.24836997
 h      2.88769180    -0.87683039    -0.44316672
 c     -2.13014184    -0.27257524    -0.94570050
 h     -1.62964223    -0.03943849    -1.82274931
 h     -2.38027924    -1.34828004    -1.13304636
 h     -3.10222874     0.42490412    -0.85672906
 h     -0.31151002     0.89099667     1.84827844
          17

 c      1.11756121    -0.52068254     0.01087749
 c      0.04370026    -1.01667523     0.56177795
 c     -1.19223371    -0.03525130     0.29217471
 c     -1.04906242     1.06496860     1.15201038
 c     -0.32955161     1.22622081    -0.43486218
 c      0.84951443     0.63137897    -0.75803850
 h     -0.05969941    -1.93707886     1.37220443
 h     -1.56940360     2.09160515     1.50066847
 h     -0.77647054     1.91628078    -1.17184613
 h      1.37083627     0.88775825    -1.79873905
 o      2.35626983    -0.90099114     0.23869562
 h      2.88051817    -0.86655718    -0.45269253
 c     -2.12662504    -0.27319656    -0.94315806
 h     -1.63237284    -0.03178720    -1.85002606
 h     -2.38138330    -1.42014439    -1.21675749
 h     -3.13069491     0.43114594    -0.88500323
 h     -0.25844926     0.90521572     1.90296762
          17

 c      1.12923978    -0.52704201     0.02443708
 c      0.02994395    -1.02584452     0.56645910
 c     -1.19774830    -0.03425805     0.29707616
 c     -1.04416207     1.07431866     1.14124004
 c     -0.33606781     1.22548261    -0.44187603
 c      0.83529328     0.63712029    -0.74984741
 h     -0.03723220    -1.88335592     1.34465894
 h     -1.54809920     2.06554042     1.49913803
 h     -0.74876634     1.96949061    -1.15889663
 h      1.37457809     0.87115442    -1.74452494
 o      2.36316939    -0.90176460     0.23243035
 h      2.91260693    -0.85211621    -0.51396232
 c     -2.12589958    -0.27481615    -0.93988872
 h     -1.62939778    -0.01843879    -1.88586757
 h     -2.38111696    -1.47064917    -1.28654609
 h     -3.13739908     0.41936715    -0.91366116
 h     -0.20476468     0.91952162     1.95475898
          17

 c      1.14125744    -0.53320316     0.03751993
 c      0.01386277    -1.03577603     0.57257938
 c     -1.20213227    -0.03471759     0.30012752
 c     -1.03789439     1.08574295     1.13229702
 c     -0.34235176     1.22578829    -0.44833191
 c      0.82148097     0.64330967    -0.74323440
 h     -0.01421685    -1.81613818     1.30426495
 h     -1.52939425     2.02143557     1.48450619
 h     -0.72443331     2.01890856    -1.13688277
 h      1.37391183     0.85450496    -1.67443640
 o      2.37011429    -0.90329675     0.22748491
 h      2.95695861    -0.83499760    -0.59230249
 c     -2.12772664    -0.27771764    -0.93729104
 h     -1.62574966    -0.00234880    -1.91897387
 h     -2.37772967    -1.49291765    -1.33839052
 h     -3.12232364     0.38974807    -0.94095036
 h     -0.16313198     0.93524838     1.99059681
          17

 c      1.15219470    -0.53888391     0.04998987
 c     -0.00332518    -1.04461100     0.57844643
 c     -1.20536074    -0.03662429     0.30144447
 c     -1.02943221     1.09817535     1.12536699
 c     -0.34862966     1.22748754    -0.45402126
 c      0.80839339     0.64905281    -0.73716065
 h      0.00589627    -1.75446951     1.26806847
 h     -1.51891663     1.97029672     1.45984882
 h     -0.70407503     2.06218052    -1.10604999
 h      1.37399052     0.84174252    -1.60045409
 o      2.37862932    -0.90549263     0.22206551
 h      2.99131212    -0.81748351    -0.65772391
 c     -2.13157403    -0.28202572    -0.93643991
 h     -1.62516220     0.01376855    -1.94052232
 h     -2.37051545    -1.48496396    -1.36980620
 h     -3.08910451     0.34503648    -0.96510654
 h     -0.13946420     0.95271403     2.00414007
          17

 c      1.16086392    -0.54386650     0.06172242
 c     -0.02060445    -1.04990469     0.58170238
 c     -1.20743636    -0.03985463     0.30122395
 c     -1.01802931     1.11000930     1.12001676
 c     -0.35508256     1.23080553    -0.45866173
 c      0.79601798     0.65349806    -0.73028803
 h      0.02101104    -1.72498976     1.26171473
 h     -1.52536252     1.92858179     1.43076855
 h     -0.68854597     2.09813434    -1.06782252
 h      1.38342424     0.83749623    -1.53841032
 o      2.38936746    -0.90826298     0.21535064
 h      3.00585720    -0.80127264    -0.69613717
 c     -2.13657655    -0.28798369    -0.93794947
 h     -1.62941722     0.02811508    -1.94569803
 h     -2.35931880    -1.44778520    -1.37949597
 h     -3.04644939     0.29136155    -0.98462664
 h     -0.13575644     0.97190038     1.99313655
          17

 c      1.16646736    -0.54800617     0.07260197
 c     -0.03728224    -1.05045840     0.58105653
 c     -1.20841380    -0.04419730     0.29967121
 c     -1.00316148     1.11971783     1.11558077
 c     -0.36182961     1.23581246    -0.46192321
 c      0.78431458     0.65601176    -0.72159800
 h      0.03102805    -1.74086873     1.29930380
 h     -1.55762588     1.91140198     1.40271170
 h     -0.67884589     2.12699458    -1.02466544
 h      1.41017127     0.84545366    -1.50067767
 o      2.40240332    -0.91151820     0.20708015
 h      2.99795155    -0.78743456    -0.70293085
 c     -2.14137152    -0.29601209    -0.94194407
 h     -1.63857117     0.03993996    -1.93344184
 h     -2.34447523    -1.38567904    -1.36753013
 h     -3.00984080     0.23914799    -0.99861803
 h     -0.15132562     0.99261960     1.95816777
          17

 c      1.16862767    -0.55124120     0.08253298
 c     -0.05271110    -1.04772584     0.57783597
 c     -1.20841158    -0.04937813     0.29694964
 c     -0.98529460     1.12701000     1.11157082
 c     -0.36892317     1.24241784    -0.46346791
 c      0.77383711     0.65637369    -0.71117270
 h      0.03480494    -1.78537233     1.36485339
 h     -1.61637082     1.91968477     1.37616217
 h     -0.67595068     2.15029201    -0.97974226
 h      1.45379509     0.86612975    -1.48685085
 o      2.41740709    -0.91516710     0.19733475
 h      2.96918902    -0.77644126    -0.67937968
 c     -2.14426375    -0.30631783    -0.94800146
 h     -1.65123132     0.04957740    -1.90600831
 h     -2.32717665    -1.30901775    -1.33643969
 h     -2.99900033     0.20120338    -1.00689869
 h     -0.18222250     1.01437411     1.90320474
          17

 c      1.16733554    -0.55361078     0.09146224
 c     -0.06623543    -1.04391465     0.57420745
 c     -1.20758996    -0.05508503     0.29319422
 c     -0.96640562     1.13293139     1.10742967
 c     -0.37632444     1.25038434    -0.46299730
 c      0.76576471     0.65478795    -0.70002835
 h      0.03009886    -1.83380357     1.43288741
 h     -1.69028483     1.93948984     1.34722171
 h     -0.68059790     2.17038765    -0.93641711
 h      1.50447719     0.89666650    -1.48553231
 o      2.43361676    -0.91915181     0.18663284
 h      2.92598995    -0.76764425    -0.63407659
 c     -2.14421842    -0.31775251    -0.95506254
 h     -1.66469729     0.05851687    -1.86881287
 h     -2.31041024    -1.23989788    -1.29343819
 h     -3.02519427     0.18470039    -1.00919347
 h     -0.21881094     1.03607884     1.83808437
          17

 c      1.16287976    -0.55524357     0.09937456
 c     -0.07736490    -1.04050561     0.57163104
 c     -1.20611469    -0.06097628     0.28855189
 c     -0.94956567     1.13875369     1.10182319
 c     -0.38386997     1.25937464    -0.46029906
 c      0.76121727     0.65171996    -0.68925806
 h      0.01570709    -1.87040334     1.48647180
 h     -1.76373804     1.95520177     1.31288430
 h     -0.69303941     2.18957471    -0.89767511
 h      1.55034446     0.93278347    -1.48425484
 o      2.44967463    -0.92355896     0.17632433
 h      2.88277492    -0.75763048    -0.58905871
 c     -2.14175138    -0.32703325    -0.96145858
 h     -1.67521494     0.06930557    -1.83017237
 h     -2.29972081    -1.21500920    -1.25121394
 h     -3.07987412     0.18474792    -1.00451883
 h     -0.24287910     1.05588005     1.78143703
          17

 c      1.15576602    -0.55631942     0.10626073
 c     -0.08582432    -1.03827240     0.57084746
 c     -1.20413098    -0.06668762     0.28320337
 c     -0.93789679     1.14526433     1.09289476
 c     -0.39126528     1.26903135    -0.45529086
 c      0.76077070     0.64776118    -0.67957588
 h     -0.00828796    -1.88775528     1.51727981
 h     -1.82422231     1.95717580     1.27295736
 h     -0.71279829     2.20900878    -0.86563364
 h      1.58281501     0.97038239    -1.47476355
 o      2.46373618    -0.92874686     0.16870286
 h      2.86127843    -0.73849786    -0.58133755
 c     -2.13844257    -0.33119217    -0.96573698
 h     -1.67883125     0.08486409    -1.79989907
 h     -2.29947274    -1.26202149    -1.21871904
 h     -3.14357974     0.19033191    -0.99225309
 h     -0.23233502     1.07198059     1.75586361
          17

 c      1.14662702    -0.55702694     0.11207613
 c     -0.09154416    -1.03756912     0.57217866
 c     -1.20175071    -0.07187146     0.27735280
 c     -0.93262993     1.15262204     1.08012675
 c     -0.39811178     1.27905314    -0.44805033
 c      0.76440303     0.64355952    -0.67130694
 h     -0.04100928    -1.88314368     1.52197914
 h     -1.86421186     1.94156759     1.22899719
 h     -0.73854603     2.22805702    -0.84136491
 h      1.59744606     1.00611445    -1.45312682
 o      2.47483240    -0.93494843     0.16487288
 h      2.87017567    -0.70458336    -0.62868036
 c     -2.13620937    -0.33136644    -0.96777007
 h     -1.67322461     0.10683881    -1.78584149
 h     -2.30621224    -1.36112554    -1.19090520
 h     -3.19954143     0.19249010    -0.97281892
 h     -0.18231294     1.08488607     1.76744868
          17

 c      1.13616852    -0.55753655     0.11672420
 c     -0.09464351    -1.03847049     0.57568622
 c     -1.19905690    -0.07625296     0.27117860
 c     -0.93249384     1.16053909     1.06501755
 c     -0.40396056     1.28921764    -0.43880021
 c      0.77161599     0.63975793    -0.66447977
 h     -0.08109121    -1.85671391     1.50032534
 h     -1.88052095     1.90844443     1.18322848
 h     -0.76821934     2.24450402    -0.82507233
 h      1.59327077     1.03753164    -1.41867080
 o      2.48368184    -0.94163262     0.16296187
 h      2.89278992    -0.66286829    -0.70108867
 c     -2.13641418    -0.33060247    -0.96811414
 h     -1.65983996     0.13348012    -1.78962851
 h     -2.31321860    -1.47063479    -1.16048481
 h     -3.23738174     0.18626195    -0.94735089
 h     -0.11317015     1.09727844     1.79900020
          17

 c      1.12513234    -0.55799849     0.12009161
 c     -0.09539187    -1.04076084     0.58116069
 c     -1.19609986    -0.07964934     0.26480662
 c     -0.93558901     1.16856768     1.04934170
 c     -0.40836463     1.29934914    -0.42785516
 c      0.78156050     0.63691914    -0.65887635
 h     -0.12681272    -1.81152693     1.45523835
 h     -1.87375120     1.86078101     1.13818571
 h     -0.79935089     2.25546666    -0.81644855
 h      1.57246428     1.06331733    -1.37348104
 o      2.49111120    -0.94806757     0.16082874
 h      2.91191031    -0.62395016    -0.76405654
 c     -2.13943525    -0.33076678    -0.96739019
 h     -1.64390213     0.15947926    -1.80612588
 h     -2.31643922    -1.56213880    -1.12561749
 h     -3.25194992     0.16965258    -0.91730434
 h     -0.04892282     1.11132553     1.83055448
          17

 c      1.11425003    -0.55854881     0.12209031
 c     -0.09415040    -1.04377847     0.58793732
 c     -1.19289009    -0.08195526     0.25830782
 c     -0.94038037     1.17612587     1.03419693
 c     -0.41091888     1.30926982    -0.41557800
 c      0.79309714     0.63542442    -0.65401850
 h     -0.17637286    -1.75541131     1.39491079
 h     -1.84903097     1.80469662     1.09669730
 h     -0.82946862     2.25841103    -0.81500054
 h      1.54070731     1.08389006    -1.32262309
 o      2.49743578    -0.95377601     0.15736801
 h      2.91939045    -0.59464845    -0.79959102
 c     -2.14496898    -0.33252275    -0.96614407
 h     -1.63188392     0.17841965    -1.82739971
 h     -2.31447168    -1.62210915    -1.08755130
 h     -3.24210759     0.14266127    -0.88421731
 h     -0.00477149     1.12788145     1.85024329
          17

 c      1.10420604    -0.55931617     0.12268329
 c     -0.09124470    -1.04616587     0.59459044
 c     -1.18940106    -0.08312091     0.25170267
 c     -0.94544065     1.18237454     1.02012055
 c     -0.41128477     1.31877429    -0.40236374
 c      0.80481555     0.63536536    -0.64914223
 h     -0.22899069    -1.70405784     1.33634291
 h     -1.81794863     1.75033941     1.06178080
 h     -0.85642363     2.25183041    -0.82025149
 h      1.50766482     1.10227478    -1.27449971
 o      2.50266301    -0.95850883     0.15218105
 h      2.91278511    -0.57833795    -0.80111983
 c     -2.15234540    -0.33607743    -0.96472222
 h     -1.62906792     0.18522930    -1.84657650
 h     -2.30725985    -1.64520861    -1.04838173
 h     -3.21063869     0.10702573    -0.84950022
 h      0.01180428     1.14697340     1.85287669
          17

 c      1.09563105    -0.56042047     0.12189096
 c     -0.08677701    -1.04599399     0.59904672
 c     -1.18558342    -0.08312755     0.24496405
 c     -0.94915368     1.18623339     1.00737865
 c     -0.40920769     1.32763437    -0.38863655
 c      0.81519057     0.63653290    -0.64331165
 h     -0.28687013    -1.67994112     1.30404484
 h     -1.79891614     1.71131827     1.03615099
 h     -0.87858613     2.23548284    -0.83183655
 h      1.48559901     1.12405041    -1.23960830
 o      2.50664602    -0.96217883     0.14527789
 h      2.89272987    -0.57596297    -0.76875846
 c     -2.16057961    -0.34162959    -0.96325031
 h     -1.63861772     0.17713434    -1.85930277
 h     -2.29534585    -1.63030332    -1.01029303
 h     -3.16532330     0.06655729    -0.81404266
 h     -0.00203021     1.16818984     1.83705413
          17

 c      1.08913295    -0.56195307     0.11977208
 c     -0.08082588    -1.04222610     0.60020074
 c     -1.18138421    -0.08196530     0.23802483
 c     -0.95028966     1.18687573     0.99615052
 c     -0.40453086     1.33562447    -0.37485067
 c      0.82309108     0.63870764    -0.63585570
 h     -0.35298902    -1.69568587     1.31121202
 h     -1.80886961     1.69875343     1.02139966
 h     -0.89488876     2.21027034    -0.84953019
 h      1.48369648     1.15402249    -1.22560681
 o      2.50908532    -0.96488839     0.13708385
 h      2.86274668    -0.58556919    -0.70939310
 c     -2.16829405    -0.34949556    -0.96170940
 h     -1.66157287     0.15365702    -1.86382213
 h     -2.27960765    -1.57946575    -0.97540626
 h     -3.12021886     0.02756152    -0.77749454
 h     -0.04580643     1.19078293     1.80389696
          17

 c      1.08531927    -0.56395413     0.11639395
 c     -0.07417546    -1.03603056     0.59929895
 c     -1.17675236    -0.07963875     0.23080525
 c     -0.94936052     1.18449125     0.98652020
 c     -0.39720306     1.34255322    -0.36148879
 c      0.82835136     0.64212347    -0.62686416
 h     -0.42272372    -1.73886804     1.34360062
 h     -1.84774150     1.71221342     1.01749133
 h     -0.90475478     2.17790292    -0.87321163
 h      1.50154043     1.19088517    -1.23164216
 o      2.50939999    -0.96709269     0.12874598
 h      2.83120885    -0.59965939    -0.64153868
 c     -2.17389770    -0.35988581    -0.95999597
 h     -1.69697715     0.11646248    -1.86095560
 h     -2.26127392    -1.49959385    -0.94571899
 h     -3.09352667    -0.00211847    -0.73776380
 h     -0.11505180     1.21367039     1.75762678
          17

 c      1.08472959    -0.56642150     0.11183343
 c     -0.06811144    -1.02936306     0.59830852
 c     -1.17162875    -0.07619191     0.22325378
 c     -0.94881136     1.18015747     0.97820207
 c     -0.38727865     1.34829676    -0.34904099
 c      0.83165540     0.64745829    -0.61707546
 h     -0.48569018    -1.78820497     1.37855213
 h     -1.89870649     1.74089765     1.02288929
 h     -0.90797588     2.14046653    -0.90272282
 h      1.53043445     1.22717325    -1.24956230
 o      2.50660086    -0.96980694     0.12243699
 h      2.81340516    -0.60188153    -0.60014075
 c     -2.17643376    -0.37214448    -0.95779117
 h     -1.74188482     0.06934098    -1.85446712
 h     -2.24215163    -1.40740930    -0.92276899
 h     -3.09737307    -0.01717431    -0.69263605
 h     -0.19867014     1.23567986     1.70817529
          17

 c      1.08770838    -0.56932309     0.10618679
 c     -0.06366706    -1.02358579     0.59846789
 c     -1.16595188    -0.07171233     0.21535543
 c     -0.95194257     1.17496994     0.97012841
 c     -0.37491972     1.35283145    -0.33796110
 c      0.83393357     0.65534706    -0.60732448
 h     -0.53338422    -1.82904883     1.40157261
 h     -1.94368801     1.77300841     1.03504598
 h     -0.90456079     2.10000259    -0.93761385
 h      1.56027335     1.25457804    -1.27006410
 o      2.49988886    -0.97400234     0.11994222
 h      2.82238596    -0.57677035    -0.61402672
 c     -2.17641013    -0.38375663    -0.95431250
 h     -1.79160456     0.01803053    -1.85138260
 h     -2.22493781    -1.33693947    -0.90659694
 h     -3.12733542    -0.01901398    -0.64343063
 h     -0.27621179     1.25646209     1.67473443
          17

 c      1.09429405    -0.57259239     0.09957241
 c     -0.06136681    -1.01936821     0.60025980
 c     -1.15968469    -0.06633640     0.20709930
 c     -0.96169343     1.16959304     0.96073192
 c     -0.36039760     1.35625674    -0.32862186
 c      0.83600031     0.66603769    -0.59820625
 h     -0.56107671    -1.85400825     1.40621214
 h     -1.97155713     1.80045968     1.05096397
 h     -0.89457203     2.05821543    -0.97689546
 h      1.58361194     1.26759010    -1.28637845
 o      2.48984724    -0.97913733     0.11999644
 h      2.85049480    -0.53330880    -0.66348679
 c     -2.17529671    -0.39097664    -0.94847592
 h     -1.84096259    -0.03095247    -1.86069000
 h     -2.21253509    -1.33273072    -0.89485075
 h     -3.16774920    -0.01393202    -0.59524783
 h     -0.32414453     1.27734863     1.68135992
          17

 c      1.10416924    -0.57612627     0.09214818
 c     -0.06125586    -1.01691531     0.60369625
 c     -1.15283968    -0.06027523     0.19843952
 c     -0.97879134     1.16451905     0.94990412
 c     -0.34408496     1.35879492    -0.32129103
 c      0.83851869     0.67933766    -0.59003999
 h     -0.56680229    -1.86006010     1.39056751
 h     -1.97794892     1.81883611     1.06756100
 h     -0.87801942     2.01639121    -1.01894112
 h      1.59619896     1.26398166    -1.29475238
 o      2.47767445    -0.98400712     0.12027407
 h      2.88142432    -0.49143792    -0.71187321
 c     -2.17451619    -0.39295537    -0.93936469
 h     -1.88667262    -0.07298304    -1.88868564
 h     -2.20569348    -1.40290295    -0.88555742
 h     -3.20379245    -0.00828515    -0.55352488
 h     -0.33798252     1.29873225     1.73357022
          17

 c      1.11666599    -0.57978683     0.08413140
 c     -0.06297541    -1.01611015     0.60848102
 c     -1.14548025    -0.05382145     0.18929676
 c     -1.00159718     1.16041426     0.93971756
 c     -0.32646623     1.36075755    -0.31610320
 c      0.84205634     0.69468041    -0.58292430
 h     -0.55055699    -1.84700924     1.35546685
 h     -1.96332851     1.82646528     1.08198511
 h     -0.85491228     1.97554038    -1.06161289
 h      1.59652536     1.24421758    -1.29400152
 o      2.46425933    -0.98789229     0.11943039
 h      2.90473716    -0.46369448    -0.73811663
 c     -2.17490779    -0.39273412    -0.92677215
 h     -1.92890481    -0.10764718    -1.93292891
 h     -2.20324613    -1.50711805    -0.87921001
 h     -3.22616080    -0.00627788    -0.52188308
 h     -0.33580106     1.31697523     1.80952021
          17

 c      1.13081841    -0.58339688     0.07579601
 c     -0.06582395    -1.01652077     0.61402705
 c     -1.13769835    -0.04729584     0.17961680
 c     -1.02804093     1.15782283     0.93231481
 c     -0.30816625     1.36248711    -0.31301597
 c      0.84709272     0.71119972    -0.57676228
 h     -0.51444008    -1.81778167     1.30452402
 h     -1.93205586     1.82420360     1.09204575
 h     -0.82545951     1.93665138    -1.10259032
 h      1.58568925     1.21105288    -1.28537029
 o      2.45020343    -0.99054652     0.11694039
 h      2.91570132    -0.45540559    -0.73422688
 c     -2.17672499    -0.39310806    -0.91148036
 h     -1.96983487    -0.13759944    -1.98216440
 h     -2.20411160    -1.60669937    -0.87593502
 h     -3.23048754    -0.01009091    -0.50192075
 h     -0.33578778     1.32760718     1.88402875
          17

 c      1.14544458    -0.58673366     0.06745262
 c     -0.06876185    -1.01724281     0.61934510
 c     -1.12958932    -0.04096995     0.16943716
 c     -1.05630113     1.15680600     0.92874880
 c     -0.28993722     1.36430366    -0.31180367
 c      0.85394985     0.72779916    -0.57123924
 h     -0.46380724    -1.78068434     1.24583194
 h     -1.89286057     1.81623875     1.09671093
 h     -0.79029535     1.90089981    -1.13979828
 h      1.56776309     1.16944202    -1.27293694
 o      2.43598270    -0.99201565     0.11272096
 h      2.91303683    -0.46767744    -0.69927425
 c     -2.17991954    -0.39544267    -0.89473857
 h     -2.01105085    -0.16555595    -2.02306616
 h     -2.20758858    -1.68130060    -0.87477075
 h     -3.21627088    -0.02035588    -0.49350372
 h     -0.34750737     1.32805111     1.94154555
          17

 c      1.15925067    -0.58952961     0.05942312
 c     -0.07039611    -1.01662697     0.62288205
 c     -1.12125106    -0.03501742     0.15891089
 c     -1.08454578     1.15681226     0.92912289
 c     -0.27258217     1.36646999    -0.31210749
 c      0.86269648     0.74325422    -0.56579436
 h     -0.40863627    -1.75297762     1.19429965
 h     -1.85944628     1.81120605     1.09652938
 h     -0.75061257     1.86971155    -1.17177361
 h      1.55007606     1.12621544    -1.26403443
 o      2.42197185    -0.99260320     0.10703721
 h      2.89864126    -0.49803049    -0.63785825
 c     -2.18424386    -0.40034397    -0.87773592
 h     -2.05266775    -0.19290691    -2.04564436
 h     -2.21315654    -1.72232900    -0.87434982
 h     -3.18670383    -0.03626923    -0.49484815
 h     -0.37451798     1.31748805     1.97456094
          17

 c      1.17095677    -0.59147457     0.05200662
 c     -0.06927654    -1.01249726     0.62280683
 c     -1.11280059    -0.02950748     0.14828335
 c     -1.11095609     1.15684403     0.93299711
 c     -0.25684282     1.36917170    -0.31351385
 c      0.87318901     0.75641330    -0.55972615
 h     -0.36100755    -1.75867961     1.16872614
 h     -1.84771177     1.82079298     1.09320508
 h     -0.70815964     1.84469468    -1.19786523
 h      1.54170109     1.08853262    -1.26797106
 o      2.40827582    -0.99300238     0.10067902
 h      2.87999449    -0.53829091    -0.56285065
 c     -2.18916545    -0.40818689    -0.86145582
 h     -2.09369745    -0.21983397    -2.04457031
 h     -2.22036394    -1.72686953    -0.87328657
 h     -3.14931973    -0.05534937    -0.50231224
 h     -0.41732029     1.29616120     1.98021198
          17

 c      1.17944892    -0.59221147     0.04542803
 c     -0.06478721    -1.00395136     0.61841995
 c     -1.10439522    -0.02441510     0.13782706
 c     -1.13445592     1.15616484     0.93978883
 c     -0.24329480     1.37250716    -0.31562876
 c      0.88539938     0.76649960    -0.55259439
 h     -0.32516354    -1.80784045     1.17564200
 h     -1.86653859     1.85209665     1.08743497
 h     -0.66509103     1.82748127    -1.21821060
 h      1.54857028     1.06091279    -1.29110982
 o      2.39438575    -0.99451759     0.09524888
 h      2.87483965    -0.57099355    -0.49980719
 c     -2.19379377    -0.41930998    -0.84668509
 h     -2.13254956    -0.24570398    -2.01881017
 h     -2.22876401    -1.69521670    -0.87025772
 h     -3.11629865    -0.07322747    -0.51033104
 h     -0.47452405     1.26499369     1.95875498
          17

 c      1.18392731    -0.59133857     0.03978334
 c     -0.05738089    -0.99263597     0.61088828
 c     -1.09623895    -0.01963157     0.12777435
 c     -1.15539343     1.15500002     0.94890555
 c     -0.23227889     1.37647958    -0.31812324
 c      0.89972326     0.77328801    -0.54465896
 h     -0.29495720    -1.88174201     1.20092665
 h     -1.91048430     1.89978485     1.07735908
 h     -0.62370734     1.81953290    -1.23351052
 h      1.56881339     1.04346324    -1.33132149
 o      2.37943213    -0.99864832     0.09248909
 h      2.90608914    -0.57598834    -0.47599675
 c     -2.19710260    -0.43390241    -0.83391107
 h     -2.16734856    -0.26924739    -1.97151125
 h     -2.23786643    -1.63112642    -0.86398872
 h     -3.10149888    -0.08455799    -0.51260375
 h     -0.54254270     1.22557576     1.91415515
          17

 c      1.18399639    -0.58844687     0.03502658
 c     -0.04772340    -0.98093093     0.60181423
 c     -1.08856443    -0.01498594     0.11830162
 c     -1.17519173     1.15418094     0.95931905
 c     -0.22386517     1.38098795    -0.32075113
 c      0.91672483     0.77698279    -0.53676008
 h     -0.26406199    -1.95391320     1.22655589
 h     -1.96565680     1.95028475     1.06060674
 h     -0.58613239     1.82194298    -1.24463814
 h      1.59472562     1.03355300    -1.37901553
 o      2.36409527    -1.00545283     0.09205118
 h      2.97068221    -0.55640503    -0.48486155
 c     -2.19859875    -0.45148806    -0.82299989
 h     -2.19620432    -0.28848294    -1.91069069
 h     -2.24717964    -1.54498648    -0.85328303
 h     -3.11223442    -0.08602970    -0.50516934
 h     -0.61395943     1.18033302     1.85700969
          17

 c      1.17972850    -0.58320613     0.03101559
 c     -0.03635815    -0.97048066     0.59229389
 c     -1.08160956    -0.01027693     0.10954137
 c     -1.19572304     1.15440434     0.96899557
 c     -0.21785410     1.38582449    -0.32335428
 c      0.93662185     0.77801740    -0.52980841
 h     -0.22998284    -2.00679329     1.24138689
 h     -2.01916798     1.99094968     1.03663241
 h     -0.55399999     1.83523630    -1.25216903
 h      1.61847810     1.02835544    -1.42315109
 o      2.35045242    -1.01389807     0.09225422
 h      3.04099458    -0.53245946    -0.49843608
 c     -2.19877910    -0.47011395    -0.81293356
 h     -2.21764545    -0.30056462    -1.84994336
 h     -2.25665043    -1.46080452    -0.83720516
 h     -3.14305773    -0.07915801    -0.48868409
 h     -0.67530752     1.13214727     1.80869862
          17

 c      1.17171762    -0.57546257     0.02757535
 c     -0.02382290    -0.96215750     0.58296624
 c     -1.07559791    -0.00531827     0.10158732
 c     -1.21878213     1.15609204     0.97523635
 c     -0.21382706     1.39069742    -0.32586587
 c      0.95908357     0.77696391    -0.52447672
 h     -0.19258533    -2.03174995     1.24033996
 h     -2.06248122     2.01368827     1.00675957
 h     -0.52825030     1.85920201    -1.25600082
 h      1.63516094     1.02586311    -1.45526517
 o      2.33998838    -1.02327279     0.09205550
 h      3.09516293    -0.51797897    -0.49919049
 c     -2.19859990    -0.48600421    -0.80211046
 h     -2.23114635    -0.30215683    -1.80635907
 h     -2.26768722    -1.42121446    -0.81529707
 h     -3.18065284    -0.06901924    -0.46683179
 h     -0.70981759     1.08259028     1.79739806
          17

 c      1.16105504    -0.56528162     0.02453143
 c     -0.01074541    -0.95634267     0.57422306
 c     -1.07070667     0.00002537     0.09450833
 c     -1.24482669     1.15943662     0.97690014
 c     -0.21123034     1.39528187    -0.32831202
 c      0.98333020     0.77450175    -0.52116512
 h     -0.15272703    -2.02563667     1.22182221
 h     -2.09122065     2.01472071     0.97315116
 h     -0.50909414     1.89282619    -1.25525457
 h      1.64291839     1.02489928    -1.47034310
 o      2.33323895    -1.03326117     0.09108362
 h      3.12244045    -0.51868246    -0.48080923
 c     -2.19882150    -0.49594625    -0.78933649
 h     -2.23715876    -0.29122658    -1.79237797
 h     -2.28254060    -1.46090153    -0.78720704
 h     -3.21259064    -0.06081035    -0.44338255
 h     -0.71262949     1.03194919     1.83312129
          17

 c      1.14920511    -0.55293358     0.02172109
 c      0.00215716    -0.95307302     0.56630084
 c     -1.06702606     0.00584534     0.08839504
 c     -1.27242466     1.16409153     0.97551146
 c     -0.20946997     1.39927745    -0.33078981
 c      1.00831358     0.77137758    -0.52004119
 h     -0.11177046    -1.98908866     1.18652724
 h     -2.10464901     1.99392736     0.93796760
 h     -0.49613784     1.93437690    -1.24851337
 h      1.64233955     1.02498764    -1.46661415
 o      2.33008955    -1.04371478     0.08929206
 h      3.11923047    -0.53584889    -0.44267146
 c     -2.20015818    -0.50129562    -0.77470145
 h     -2.23642817    -0.26946355    -1.80649168
 h     -2.29998476    -1.55867288    -0.75317957
 h     -3.23099821    -0.05794068    -0.42087041
 h     -0.69800789     0.98355263     1.89531281
          17

 c      1.13781362    -0.53885523     0.01900440
 c      0.01414799    -0.95199250     0.55923330
 c     -1.06456240     0.01219749     0.08338444
 c     -1.29959487     1.16919771     0.97310037
 c     -0.20800353     1.40244496    -0.33341692
 c      1.03285702     0.76833888    -0.52103653
 h     -0.07158055    -1.92715437     1.13775663
 h     -2.10567491     1.95485477     0.90300865
 h     -0.48860478     1.98162334    -1.23425685
 h      1.63617122     1.02638640    -1.44558168
 o      2.32994579    -1.05459959     0.08683981
 h      3.08766349    -0.56749377    -0.38785443
 c     -2.20323950    -0.50535992    -0.75929250
 h     -2.22964200    -0.24220086    -1.83483383
 h     -2.31622858    -1.66847851    -0.71544816
 h     -3.23226044    -0.06203669    -0.40065596
 h     -0.68342205     0.94315023     1.95812014
          17

 c      1.12848610    -0.52361392     0.01628800
 c      0.02458596    -0.95207541     0.55265970
 c     -1.06327188     0.01908930     0.07963307
 c     -1.32456875     1.17361847     0.97090157
 c     -0.20639516     1.40461718    -0.33628916
 c      1.05572665     0.76605524    -0.52378909
 h     -0.03468901    -1.85251681     1.08328769
 h     -2.10158632     1.90538256     0.86939646
 h     -0.48555119     2.03211258    -1.21131077
 h      1.62943689     1.03032736    -1.41252576
 o      2.33162615    -1.06614061     0.08417596
 h      3.03860082    -0.60647074    -0.32438422
 c     -2.20828984    -0.51013318    -0.74436742
 h     -2.21774913    -0.21566913    -1.86150547
 h     -2.32862138    -1.76026507    -0.67692508
 h     -3.21630082    -0.07333895    -0.38317622
 h     -0.67981074     0.91537855     2.00574605
          17

 c      1.12258749    -0.50786913     0.01354482
 c      0.03301891    -0.95122697     0.54556606
 c     -1.06308491     0.02647131     0.07727109
 c     -1.34570753     1.17603276     0.96953931
 c     -0.20433251     1.40569069    -0.33946302
 c      1.07567481     0.76504588    -0.52760401
 h     -0.00415871    -1.79009106     1.03800526
 h     -2.10434147     1.85765594     0.83703334
 h     -0.48602132     2.08343359    -1.17916053
 h      1.62943471     1.03928989    -1.37670071
 o      2.33302053    -1.07913198     0.08221592
 h      2.99818991    -0.63601914    -0.26790127
 c     -2.21505412    -0.51643172    -0.73088370
 h     -2.20214792    -0.19489736    -1.87516808
 h     -2.33603434    -1.82031339    -0.63999407
 h     -3.18660275    -0.09069485    -0.36789071
 h     -0.69243546     0.90294152     2.03097677
          17

 c      1.12111010    -0.49231104     0.01080359
 c      0.03912980    -0.94671196     0.53653174
 c     -1.06391644     0.03423710     0.07636094
 c     -1.36164527     1.17527036     0.96938211
 c     -0.20162277     1.40561451    -0.34295770
 c      1.09156893     0.76567266    -0.53161770
 h      0.01766558    -1.77196207     1.02083111
 h     -2.12673913     1.82394324     0.80456858
 h     -0.48913464     2.13344308    -1.13807336
 h      1.64433721     1.05664645    -1.34913338
 o      2.33156284    -1.09477210     0.08199669
 h      3.00151179    -0.63307840    -0.23597110
 c     -2.22282626    -0.52461748    -0.71945880
 h     -2.18456399    -0.18325111    -1.86986067
 h     -2.33816513    -1.84334655    -0.60642826
 h     -3.15059973    -0.11128104    -0.35299004
 h     -0.72325111     0.90710576     2.03138950
          17

 c      1.12464069    -0.47757450     0.00810636
 c      0.04257532    -0.93771822     0.52523838
 c     -1.06566432     0.04224526     0.07686291
 c     -1.37201963     1.17102590     0.97055607
 c     -0.19819009     1.40438142    -0.34676584
 c      1.10271462     0.76827230    -0.53530331
 h      0.03081520    -1.80733537     1.03710664
 h     -2.17288669     1.80811457     0.77125842
 h     -0.49412252     2.18041709    -1.08904245
 h      1.67925495     1.08477262    -1.33642217
 o      2.32705239    -1.11288438     0.08329484
 h      3.04881505    -0.59732085    -0.22593055
 c     -2.23054817    -0.53495069    -0.71045393
 h     -2.16685290    -0.18261706    -1.84399146
 h     -2.33507348    -1.82818462    -0.57759496
 h     -3.11922024    -0.13061946    -0.33529008
 h     -0.77195439     0.92803819     2.00765487
          17

 c      1.13337249    -0.46421923     0.00551102
 c      0.04307776    -0.92640641     0.51307829
 c     -1.06819957     0.05033925     0.07863502
 c     -1.37788672     1.16409324     0.97271761
 c     -0.19407165     1.40202392    -0.35086269
 c      1.10918816     0.77333453    -0.53891721
 h      0.03677652    -1.87011144     1.07132827
 h     -2.23356488     1.80302689     0.73907106
 h     -0.50032884     2.22311076    -1.03362151
 h      1.73220170     1.12261437    -1.33534040
 o      2.32162123    -1.13178596     0.08498093
 h      3.10574186    -0.55326872    -0.22052112
 c     -2.23713960    -0.54757049    -0.70393463
 h     -2.15078873    -0.19350244    -1.79981129
 h     -2.32698880    -1.77668249    -0.55455038
 h     -3.10349051    -0.14388552    -0.31127129
 h     -0.83565879     0.96468675     1.96413838
          17

 c      1.14707652    -0.45275988     0.00313459
 c      0.04065405    -0.91521225     0.50155396
 c     -1.07135353     0.05834380     0.08147759
 c     -1.38117832     1.15574510     0.97485273
 c     -0.18940618     1.39861419    -0.35521171
 c      1.11175533     0.78143930    -0.54324309
 h      0.03686677    -1.93026489     1.10553809
 h     -2.29393554     1.79810539     0.71163676
 h     -0.50719445     2.26072851    -0.97370565
 h      1.79497541     1.16585944    -1.33572747
 o      2.31693558    -1.15010584     0.08633362
 h      3.14659621    -0.52082323    -0.20890817
 c     -2.24206072    -0.56215112    -0.69943384
 h     -2.13777721    -0.21478464    -1.74390568
 h     -2.31432682    -1.69537600    -0.53780559
 h     -3.10819622    -0.14873417    -0.27976665
 h     -0.90738941     1.01434340     1.91194762
          17

 c      1.16508013    -0.44362126     0.00114388
 c      0.03568576    -0.90545336     0.49144747
 c     -1.07491684     0.06605756     0.08518362
 c     -1.38410253     1.14715611     0.97506754
 c     -0.18442039     1.39427385    -0.35977071
 c      1.11147124     0.79297367    -0.54897110
 h      0.03195492    -1.97006030     1.12895515
 h     -2.34193008     1.78579426     0.69192488
 h     -0.51423610     2.29282462    -0.91130988
 h      1.85774526     1.20951664    -1.32763335
 o      2.31376976    -1.16710935     0.08707944
 h      3.16052803    -0.50980830    -0.18738032
 c     -2.24558635    -0.57737269    -0.69578668
 h     -2.12846368    -0.24320848    -1.68819107
 h     -2.29794783    -1.60060418    -0.52633469
 h     -3.12872936    -0.14706510    -0.24395355
 h     -0.97458990     1.07278701     1.87322503
          17

 c      1.18631262    -0.43704421    -0.00030255
 c      0.02886129    -0.89756841     0.48296980
 c     -1.07865121     0.07324006     0.08955596
 c     -1.38860238     1.13908050     0.97106971
 c     -0.17940701     1.38918665    -0.36450491
 c      1.10938749     0.80792687    -0.55637861
 h      0.02254704    -1.98153424     1.13659018
 h     -2.37066252     1.76264050     0.68117945
 h     -0.52102104     2.31917841    -0.84840225
 h      1.91233510     1.24986464    -1.30499019
 o      2.31239938    -1.18245198     0.08716476
 h      3.14522522    -0.52392567    -0.15570291
 c     -2.24843651    -0.59038250    -0.69148833
 h     -2.12245167    -0.27345459    -1.64921696
 h     -2.27942571    -1.52646259    -0.51543421
 h     -3.15538811    -0.14346811    -0.20985275
 h     -1.02308938     1.13696937     1.87631968
          17

 c      1.20939779    -0.43303058    -0.00110437
 c      0.02106272    -0.89152364     0.47602407
 c     -1.08230225     0.07958226     0.09437524
 c     -1.39532384     1.13175327     0.96255069
 c     -0.17468245     1.38360279    -0.36940666
 c      1.10644965     0.82587546    -0.56533699
 h      0.00887515    -1.96225020     1.12676913
 h     -2.37800275     1.72840017     0.67883149
 h     -0.52714744     2.33971915    -0.78681895
 h      1.95316977     1.28496458    -1.26570711
 o      2.31277868    -1.19607569     0.08665985
 h      3.10421199    -0.56255098    -0.11555133
 c     -2.25131533    -0.59735959    -0.68549621
 h     -2.11880073    -0.30041086    -1.64193682
 h     -2.26011386    -1.51861270    -0.49643609
 h     -3.17931633    -0.14254421    -0.18326171
 h     -1.04987014     1.20734681     1.92806466
          17

 c      1.23277326    -0.43135798    -0.00123728
 c      0.01324602    -0.88700030     0.47034024
 c     -1.08559927     0.08469653     0.09936453
 c     -1.40354597     1.12541216     0.95214553
 c     -0.17054820     1.37782401    -0.37449421
 c      1.10346441     0.84608050    -0.57542078
 h     -0.00901577    -1.91356813     1.10010501
 h     -2.36605200     1.68534531     0.68281478
 h     -0.53225673     2.35454593    -0.72823549
 h      1.97729365     1.31455785    -1.21077618
 o      2.31441835    -1.20832188     0.08576034
 h      3.04886139    -0.61908112    -0.07049663
 c     -2.25473216    -0.59743533    -0.67746006
 h     -2.11746748    -0.32303919    -1.66916331
 h     -2.23955491    -1.58546874    -0.46640627
 h     -3.19507825    -0.14735242    -0.16800405
 h     -1.06436277     1.28261520     2.00255163
          17

 c      1.25484185    -0.43163921    -0.00075115
 c      0.00633389    -0.88335941     0.46546403
 c     -1.08826581     0.08816012     0.10421241
 c     -1.41221981     1.12045171     0.94290440
 c     -0.16728232     1.37216763    -0.37978362
 c      1.10104557     0.86760213    -0.58599989
 h     -0.03120889    -1.84140322     1.05996846
 h     -2.34141412     1.63824270     0.68991675
 h     -0.53607954     2.36401309    -0.67415052
 h      1.98453455     1.33999518    -1.14360775
 o      2.31600340    -1.22023822     0.08481275
 h      3.00424654    -0.67620272    -0.02634901
 c     -2.25874979    -0.59376206    -0.66759441
 h     -2.11990408    -0.34476178    -1.71848987
 h     -2.21787736    -1.68531991    -0.43312808
 h     -3.20073410    -0.15906121    -0.16560140
 h     -1.07554643     1.35750378     2.07035146
          17

 c      1.27416271    -0.43338973     0.00023519
 c      0.00113745    -0.87939544     0.46060372
 c     -1.09005288     0.08959846     0.10862308
 c     -1.42023934     1.11702882     0.93688047
 c     -0.16513786     1.36691986    -0.38527070
 c      1.09950359     0.88938849    -0.59629847
 h     -0.05803265    -1.75935022     1.01446991
 h     -2.31596990     1.59457080     0.69590317
 h     -0.53850107     2.36882395    -0.62587887
 h      1.97811050     1.36437263    -1.06962705
 o      2.31549170    -1.23348205     0.08416300
 h      3.00686493    -0.70763143     0.01135842
 c     -2.26300141    -0.58936329    -0.65680567
 h     -2.12782430    -0.36962067    -1.77135646
 h     -2.19691797    -1.77900299    -0.40428920
 h     -3.19740287    -0.17719614    -0.17540956
 h     -1.08765523     1.42636345     2.11426857
          17

 c      1.28964110    -0.43608641     0.00154792
 c     -0.00164898    -0.87306673     0.45444691
 c     -1.09077474     0.08878941     0.11235820
 c     -1.42640527     1.11494857     0.93524049
 c     -0.16432448     1.36229797    -0.39093403
 c      1.09872693     0.91034320    -0.60546233
 h     -0.09066123    -1.69201463     0.97873160
 h     -2.30528226     1.56324119     0.69602207
 h     -0.53961472     2.37007305    -0.58453185
 h      1.96516383     1.39264625    -0.99561753
 o      2.31248272    -1.24846243     0.08376177
 h      3.06610355    -0.70780635     0.04367128
 c     -2.26691195    -0.58594477    -0.64623575
 h     -2.14198438    -0.39966362    -1.81241817
 h     -2.17865597    -1.84643723    -0.38344581
 h     -3.18919352    -0.19979828    -0.19474355
 h     -1.10194380     1.48498670     2.12691125
          17

 c      1.30063380    -0.43922822     0.00298632
 c     -0.00141014    -0.86219257     0.44556502
 c     -1.09035590     0.08575405     0.11524390
 c     -1.42995786     1.11402028     0.93845474
 c     -0.16499120     1.35843402    -0.39674550
 c      1.09825419     0.92942304    -0.61270507
 h     -0.13160400    -1.66710541     0.97023556
 h     -2.32049903     1.55000162     0.68697858
 h     -0.53972448     2.36917767    -0.55098135
 h      1.95546546     1.43088376    -0.92805451
 o      2.30916375    -1.26375763     0.08337839
 h      3.14851402    -0.70075221     0.07462518
 c     -2.26978458    -0.58448733    -0.63687563
 h     -2.16200742    -0.43497325    -1.83229174
 h     -2.16452921    -1.87940897    -0.37158985
 h     -3.18294915    -0.22364429    -0.21923319
 h     -1.11823853     1.53056275     2.10628994
          17

 c      1.30695179    -0.44239180     0.00434554
 c      0.00215542    -0.84681499     0.43391437
 c     -1.08888238     0.08080747     0.11716128
 c     -1.43132028     1.11445031     0.94625181
 c     -0.16722585     1.35538810    -0.40267691
 c      1.09770405     0.94586499    -0.61752757
 h     -0.18146832    -1.68797100     0.99118881
 h     -2.35881327     1.55288543     0.66940503
 h     -0.53928359     2.36769148    -0.52583393
 h      1.95645116     1.48355235    -0.87060375
 o      2.30752591    -1.27818994     0.08297272
 h      3.22174532    -0.70620150     0.10511576
 c     -2.27092525    -0.58564648    -0.62941329
 h     -2.18664742    -0.47444078    -1.82686480
 h     -2.15543493    -1.87531256    -0.36858082
 h     -3.18649176    -0.24507300    -0.24394926
 h     -1.13545300     1.56147932     2.05392372
          17

 c      1.30881698    -0.44526007     0.00542316
 c      0.00871038    -0.82950818     0.42110257
 c     -1.08660972     0.07453993     0.11805973
 c     -1.43186186     1.11662295     0.95760279
 c     -0.17107003     1.35317590    -0.40869880
 c      1.09727159     0.95946451    -0.61981015
 h     -0.23486725    -1.72976450     1.02524210
 h     -2.40623974     1.56436117     0.64744982
 h     -0.53880154     2.36701766    -0.50944458
 h      1.96755390     1.54995327    -0.82307632
 o      2.30847346    -1.29127566     0.08260870
 h      3.26884788    -0.73179637     0.13421897
 c     -2.26996256    -0.58978891    -0.62409198
 h     -2.21401866    -0.51629628    -1.79653902
 h     -2.15180849    -1.83469708    -0.37368558
 h     -3.20462356    -0.26155096    -0.26535250
 h     -1.15145213     1.57782936     1.97545835
          17

 c      1.30679573    -0.44763658     0.00603040
 c      0.01756846    -0.81292164     0.40882246
 c     -1.08390824     0.06771935     0.11798700
 c     -1.43307504     1.12049773     0.97068573
 c     -0.17651041     1.35179028    -0.41477931
 c      1.09766110     0.97058630    -0.61964868
 h     -0.28398912    -1.76750788     1.05553714
 h     -2.44822649     1.57687267     0.62610010
 h     -0.53874428     2.36812613    -0.50194952
 h      1.98089229     1.62384301    -0.78332023
 o      2.31218361    -1.30287796     0.08235982
 h      3.28290561    -0.77844197     0.16071217
 c     -2.26716327    -0.59684376    -0.62058091
 h     -2.24177746    -0.55834980    -1.74655595
 h     -2.15356418    -1.76160670    -0.38543914
 h     -3.23543134    -0.27287229    -0.28262744
 h     -1.16223780     1.58330420     1.88380669
          17

 c      1.30173915    -0.44942625     0.00599522
 c      0.02800584    -0.79874561     0.39815972
 c     -1.08117693     0.06116624     0.11707388
 c     -1.43627043     1.12517803     0.98270144
 c     -0.18345502     1.35121192    -0.42088967
 c      1.09955950     0.97986785    -0.61714841
 h     -0.32267852    -1.78742600     1.07246224
 h     -2.47509284     1.58539995     0.60949636
 h     -0.53945624     2.37134546    -0.50329490
 h      1.98722581     1.69674287    -0.74950647
 o      2.31836935    -1.31302547     0.08227813
 h      3.26325890    -0.84340026     0.18359752
 c     -2.26336998    -0.60604305    -0.61799207
 h     -2.26743980    -0.59814851    -1.68828402
 h     -2.15979992    -1.66691720    -0.40078639
 h     -3.27112583    -0.28070674    -0.29695486
 h     -1.16040775     1.58850494     1.80346283
          17

 c      1.29472735    -0.45059936     0.00516181
 c      0.03928186    -0.78791584     0.38972451
 c     -1.07876153     0.05561774     0.11546851
 c     -1.44258135     1.12906875     0.99041127
 c     -0.19170984     1.35141225    -0.42701846
 c      1.10326232     0.98793851    -0.61235884
 h     -0.34699775    -1.78404917     1.07190701
 h     -2.48216038     1.58738570     0.60055730
 h     -0.54112661     2.37630477    -0.51324026
 h      1.98020632     1.76111629    -0.72078976
 o      2.32623837    -1.32193316     0.08236117
 h      3.21655087    -0.92029426     0.20263615
 c     -2.25963400    -0.61539429    -0.61513088
 h     -2.28897497    -0.63333671    -1.63962332
 h     -2.16816935    -1.57554819    -0.41334455
 h     -3.30247878    -0.28717957    -0.30979999
 h     -1.13543829     1.61026938     1.76542487
          17

 c      1.28699947    -0.45115462     0.00339350
 c      0.05059528    -0.78090276     0.38385119
 c     -1.07689527     0.05161271     0.11326015
 c     -1.45230727     1.13137949     0.99265232
 c     -0.20096898     1.35234743    -0.43318910
 c      1.10860990     0.99529631    -0.60529843
 h     -0.35463006    -1.75658534     1.05288913
 h     -2.46886666     1.58219764     0.60084898
 h     -0.54381572     2.38205623    -0.53135105
 h      1.95726960     1.81167006    -0.69701311
 o      2.33411987    -1.33015565     0.08246232
 h      3.16304010    -0.99702041     0.21975941
 c     -2.25690117    -0.62132446    -0.61113115
 h     -2.30533428    -0.66237643    -1.61966781
 h     -2.17461754    -1.53088243    -0.41233742
 h     -3.32239165    -0.29385161    -0.32191930
 h     -1.08286710     1.65538299     1.77860271
          17

 c      1.27984805    -0.45108013     0.00058105
 c      0.06111843    -0.77781345     0.38066954
 c     -1.07567551     0.04947464     0.11047178
 c     -1.46420882     1.13305870     0.99132570
 c     -0.21083972     1.35394935    -0.43945288
 c      1.11507130     1.00226415    -0.59598830
 h     -0.34459214    -1.70755864     1.01668644
 h     -2.43873602     1.57108665     0.61026687
 h     -0.54753011     2.38733493    -0.55701660
 h      1.91919016     1.84564622    -0.67835321
 o      2.33916964    -1.33862749     0.08215208
 h      3.14180239    -1.05556768     0.24125098
 c     -2.25571062    -0.62117083    -0.60601894
 h     -2.31599973    -0.68498358    -1.63591404
 h     -2.17641233    -1.56519907    -0.38928065
 h     -3.32721241    -0.30122188    -0.33318800
 h     -1.01282920     1.70967073     1.81881158
          17

 c      1.27445780    -0.45030767    -0.00334551
 c      0.07014528    -0.77829288     0.38002929
 c     -1.07508207     0.04938550     0.10711789
 c     -1.47621061     1.13521733     0.98882002
 c     -0.22090890     1.35611581    -0.44585279
 c      1.12184871     1.00894184    -0.58446560
 h     -0.31780026    -1.64372723     0.96753858
 h     -2.40027965     1.55771128     0.62659778
 h     -0.55231572     2.39085523    -0.58949878
 h      1.86967679     1.86308648    -0.66514658
 o      2.33931374    -1.34785133     0.08095941
 h      3.18081883    -1.08562017     0.27391480
 c     -2.25596267    -0.61708621    -0.60030846
 h     -2.32002876    -0.70151764    -1.67790448
 h     -2.17595360    -1.65399940    -0.34932346
 h     -3.31690694    -0.30857318    -0.34274303
 h     -0.94047840     1.75551410     1.85919570
          17

 c      1.27171679    -0.44870609    -0.00839633
 c      0.07736868    -0.78121162     0.38127176
 c     -1.07503304     0.05142125     0.10323285
 c     -1.48607392     1.13811937     0.98675124
 c     -0.23080578     1.35870038    -0.45239764
 c      1.12795293     1.01514287    -0.57078548
 h     -0.27888053    -1.57945943     0.91494737
 h     -2.36766911     1.54858344     0.64525271
 h     -0.55830912     2.39155585    -0.62797758
 h      1.81524586     1.86739743    -0.65786692
 o      2.33610015    -1.35715337     0.07909055
 h      3.25263659    -1.09684131     0.31370865
 c     -2.25721428    -0.61298403    -0.59477735
 h     -2.31635828    -0.71229124    -1.72675015
 h     -2.17683961    -1.75244254    -0.30389133
 h     -3.29482357    -0.31432405    -0.34923400
 h     -0.87711597     1.78281110     1.88478343
          17

 c      1.27212729    -0.44614444    -0.01450290
 c      0.08316130    -0.78432005     0.38298905
 c     -1.07542939     0.05554859     0.09886519
 c     -1.49175103     1.14141882     0.98609359
 c     -0.24024085     1.36150644    -0.45905692
 c      1.13228946     1.02036073    -0.55501710
 h     -0.23822567    -1.54065487     0.87610532
 h     -2.35726184     1.55150388     0.66064231
 h     -0.56571924     2.38872421    -0.67159737
 h      1.76482761     1.86568616    -0.65720410
 o      2.33202088    -1.36576062     0.07707391
 h      3.31660016    -1.10124154     0.35144722
 c     -2.25884453    -0.61133672    -0.59028024
 h     -2.30466452    -0.71758862    -1.76636997
 h     -2.18084738    -1.83289200    -0.26106077
 h     -3.26743421    -0.31639744    -0.35102530
 h     -0.82950161     1.78757037     1.88938125
          17

 c      1.27585046    -0.44254976    -0.02152061
 c      0.08823074    -0.78500072     0.38355094
 c     -1.07616881     0.06161239     0.09407103
 c     -1.49218493     1.14484551     0.98719468
 c     -0.24902241     1.36430251    -0.46576715
 c      1.13384795     1.02390638    -0.53724908
 h     -0.20774305    -1.55599653     0.86959420
 h     -2.37688252     1.57038473     0.67032105
 h     -0.57474744     2.38198706    -0.71950473
 h      1.72792279     1.86722181    -0.66409412
 o      2.32846852    -1.37328730     0.07524820
 h      3.35056150    -1.10474701     0.38097901
 c     -2.26007856    -0.61328980    -0.58745991
 h     -2.28556065    -0.71785802    -1.78691214
 h     -2.18842743    -1.88313642    -0.22514391
 h     -3.24324396    -0.31249994    -0.34647641
 h     -0.80123547     1.76904122     1.87138118
          17

 c      1.28281158    -0.43791268    -0.02925794
 c      0.09242493    -0.78299507     0.38286506
 c     -1.07715139     0.06935232     0.08890139
 c     -1.48788876     1.14865214     0.98972086
 c     -0.25706921     1.36685535    -0.47244101
 c      1.13204923     1.02534172    -0.51763430
 h     -0.18738935    -1.62528203     0.89497863
 h     -2.41826296     1.60131042     0.67750061
 h     -0.58549701     2.37120325    -0.77087237
 h      1.71071227     1.87844355    -0.67925782
 o      2.32599254    -1.37956794     0.07375764
 h      3.34643358    -1.10960133     0.39932528
 c     -2.26022489    -0.61926373    -0.58661645
 h     -2.26034325    -0.71379169    -1.78393212
 h     -2.19944384    -1.89856195    -0.19843595
 h     -3.22959904    -0.30081182    -0.33459522
 h     -0.79351409     1.72842255     1.83199224
          17

 c      1.29271428    -0.43230511    -0.03747849
 c      0.09491639    -0.78057952     0.38234924
 c     -1.07828822     0.07844972     0.08339193
 c     -1.48034211     1.15329787     0.99289528
 c     -0.26441610     1.36895402    -0.47897129
 c      1.12702219     1.02492813    -0.49648068
 h     -0.16733960    -1.71774293     0.93339413
 h     -2.46456490     1.63596333     0.68773168
 h     -0.59790691     2.35632592    -0.82489272
 h      1.71279780     1.89769147    -0.70207444
 o      2.32468380    -1.38453338     0.07262533
 h      3.30396424    -1.11629836     0.40555900
 c     -2.25904077    -0.62919811    -0.58762195
 h     -2.23070324    -0.70635866    -1.75744536
 h     -2.21345260    -1.87814355    -0.18225484
 h     -3.22846256    -0.28114637    -0.31600565
 h     -0.80469338     1.66911200     1.77560539
          17

 c      1.30498228    -0.42591316    -0.04587890
 c      0.09535348    -0.77982352     0.38317287
 c     -1.07950249     0.08856157     0.07756744
 c     -1.47127449     1.15885318     0.99558358
 c     -0.27120371     1.37041757    -0.48523396
 c      1.11948940     1.02352912    -0.47429130
 h     -0.14106397    -1.80444674     0.96821933
 h     -2.50105650     1.66694411     0.70509439
 h     -0.61171560     2.33729607    -0.88073796
 h      1.72834667     1.91626348    -0.72991394
 o      2.32421516    -1.38819618     0.07174364
 h      3.23005935    -1.12376482     0.40097567
 c     -2.25685283    -0.64258073    -0.58984526
 h     -2.19848182    -0.69682200    -1.71215287
 h     -2.22972341    -1.82350472    -0.17717374
 h     -3.23521030    -0.25559241    -0.29342020
 h     -0.82798162     1.59832732     1.71237158
          17

 c      1.31876997    -0.41902386    -0.05410007
 c      0.09399116    -0.78168701     0.38577276
 c     -1.08072142     0.09932516     0.07144999
 c     -1.46272153     1.16468143     0.99600134
 c     -0.27765791     1.37110042    -0.49109603
 c      1.11040962     1.02209489    -0.45168501
 h     -0.10716429    -1.86902861     0.99082209
 h     -2.51854272     1.68962880     0.73141789
 h     -0.62645544     2.31400676    -0.93751714
 h      1.74999861     1.92435557    -0.75885346
 o      2.32354743    -1.39074544     0.07074114
 h      3.14350336    -1.12786035     0.39122854
 c     -2.25430421    -0.65839579    -0.59216406
 h     -2.16533143    -0.68665815    -1.65863404
 h     -2.24722145    -1.74039248    -0.18242767
 h     -3.24196040    -0.22778579    -0.27096138
 h     -0.84727412     1.52903431     1.66239138
          17

 c      1.33303905    -0.41196471    -0.06176838
 c      0.09138557    -0.78635731     0.39011460
 c     -1.08186140     0.11033326     0.06505607
 c     -1.45696392     1.16977381     0.99190273
 c     -0.28405595     1.37089727    -0.49642834
 c      1.10071460     1.02129905    -0.42928184
 h     -0.06686851    -1.90393621     0.99777807
 h     -2.51275883     1.70189973     0.76677405
 h     -0.64148992     2.28633816    -0.99426709
 h      1.77155138     1.91522756    -0.78489221
 o      2.32058805    -1.39272530     0.06878502
 h      3.08059676    -1.11878716     0.38951127
 c     -2.25203977    -0.67488702    -0.59322974
 h     -2.13217381    -0.67723988    -1.61356097
 h     -2.26471564    -1.64326833    -0.19390677
 h     -3.24175011    -0.20149892    -0.25290521
 h     -0.83858907     1.47641210     1.65321790
          17

 c      1.34665153    -0.40501810    -0.06853914
 c      0.08815941    -0.79359491     0.39593288
 c     -1.08281279     0.12109854     0.05838001
 c     -1.45466885     1.17400011     0.98269020
 c     -0.29067878     1.36974381    -0.50112353
 c      1.09119642     1.02145854    -0.40763304
 h     -0.02249183    -1.90658765     0.98845083
 h     -2.48380889     1.70377610     0.80977147
 h     -0.65609753     2.25424093    -1.04999557
 h      1.78875254     1.88612356    -0.80473395
 o      2.31348548    -1.39476952     0.06500144
 h      3.07494202    -1.08592399     0.40993089
 c     -2.25050600    -0.68905730    -0.59233110
 h     -2.09899232    -0.66944897    -1.59437000
 h     -2.28135880    -1.56273060    -0.20027474
 h     -3.23059395    -0.17961121    -0.24270535
 h     -0.79302429     1.44360811     1.69496673
          17

 c      1.35848241    -0.39835780    -0.07412171
 c      0.08488425    -0.80286579     0.40282578
 c     -1.08343599     0.13105549     0.05140361
 c     -1.45368310     1.17822777     0.97061544
 c     -0.29777098     1.36761279    -0.50510404
 c      1.08246093     1.02257177    -0.38718496
 h      0.02310882    -1.87801474     0.96416698
 h     -2.43673064     1.69766372     0.85772272
 h     -0.66958236     2.21782599    -1.10376101
 h      1.79935374     1.83786169    -0.81616724
 o      2.30353613    -1.39650987     0.05979073
 h      3.11116672    -1.03567145     0.44657434
 c     -2.24973525    -0.69702012    -0.59041662
 h     -2.06609501    -0.66403000    -1.60754834
 h     -2.29780087    -1.54158149    -0.18294768
 h     -3.20779205    -0.16361068    -0.24250115
 h     -0.73072601     1.42005027     1.76585434
          17

 c      1.36754509    -0.39206399    -0.07828164
 c      0.08204693    -0.81327809     0.41022230
 c     -1.08356930     0.13962212     0.04414460
 c     -1.45107607     1.18293813     0.95840028
 c     -0.30551925     1.36450765    -0.50830488
 c      1.07489517     1.02435874    -0.36824736
 h      0.06671212    -1.82387807     0.92870009
 h     -2.38250945     1.68903950     0.90727902
 h     -0.68137453     2.17743451    -1.15475239
 h      1.80324877     1.77441564    -0.81838019
 o      2.29340968    -1.39695564     0.05426633
 h      3.15208829    -0.98501399     0.48224474
 c     -2.24934299    -0.69761030    -0.58885376
 h     -2.03568849    -0.66240392    -1.64385887
 h     -2.31498439    -1.59158436    -0.13562319
 h     -3.17581449    -0.15328379    -0.25293092
 h     -0.67538801     1.39677604     1.83903216
          17

 c      1.37306039    -0.38617498    -0.08083698
 c      0.08002790    -0.82331759     0.41724414
 c     -1.08305358     0.14625193     0.03667874
 c     -1.44437963     1.18787099     0.94777993
 c     -0.31403392     1.36045661    -0.51065593
 c      1.06861755     1.02628595    -0.35095782
 h      0.10507439    -1.75789285     0.88992592
 h     -2.33739290     1.68635846     0.95567854
 h     -0.69109950     2.13367466    -1.20235357
 h      1.80290163     1.70272691    -0.81237250
 o      2.28478143    -1.39543599     0.04916713
 h      3.17550702    -0.94587312     0.50564316
 c     -2.24883418    -0.69388532    -0.58770736
 h     -2.01118179    -0.66623002    -1.68717033
 h     -2.33123393    -1.67622666    -0.07579108
 h     -3.14022384    -0.14661915    -0.27304440
 h     -0.64000401     1.37038416     1.89804265
          17

 c      1.37447167    -0.38072417    -0.08165785
 c      0.07901791    -0.83055452     0.42256615
 c     -1.08177227     0.15044796     0.02912143
 c     -1.43197599     1.19254500     0.93956844
 c     -0.32333363     1.35551030    -0.51208208
 c      1.06343433     1.02762145    -0.33525882
 h      0.13602873    -1.70565763     0.86154889
 h     -2.31592632     1.69741057     1.00192278
 h     -0.69860357     2.08740112    -1.24616518
 h      1.80366704     1.63220117    -0.80124536
 o      2.27839666    -1.39164883     0.04482503
 h      3.17299763    -0.92403343     0.51191049
 c     -2.24756632    -0.68913337    -0.58686811
 h     -1.99547529    -0.67650706    -1.72351271
 h     -2.34439773    -1.75869706    -0.02195616
 h     -3.10923187    -0.14004439    -0.30038093
 h     -0.62924703     1.34043110     1.93483181
          17

 c      1.37144872    -0.37575880    -0.08066951
 c      0.07892902    -0.83231396     0.42476820
 c     -1.07967780     0.15178515     0.02159800
 c     -1.41374349     1.19697590     0.93407919
 c     -0.33334441     1.34974595    -0.51251227
 c      1.05892070     1.02760415    -0.32095512
 h      0.15971961    -1.69716309     0.85911212
 h     -2.31958077     1.72272378     1.04582307
 h     -0.70393487     2.03965283    -1.28597196
 h      1.81274005     1.57284190    -0.78952692
 o      2.27447797    -1.38550909     0.04133989
 h      3.14346852    -0.92150541     0.49989663
 c     -2.24481900    -0.68532378    -0.58656674
 h     -1.99010933    -0.69343013    -1.74402882
 h     -2.35353939    -1.81946947     0.01624594
 h     -3.09175863    -0.12932675    -0.33177824
 h     -0.64329252     1.30761530     1.94591936
          17

 c      1.36389990    -0.37134201    -0.07786247
 c      0.07957780    -0.82814511     0.42357275
 c     -1.07680949     0.14996179     0.01422688
 c     -1.39096418     1.20179255     0.93145631
 c     -0.34392607     1.34327290    -0.51188574
 c      1.05474704     1.02574372    -0.30791827
 h      0.17656470    -1.73793490     0.88556431
 h     -2.33614752     1.75478029     1.08568672
 h     -0.70729173     1.99156323    -1.32166781
 h      1.83540844     1.53174522    -0.78067011
 o      2.27284457    -1.37710476     0.03863127
 h      3.09130386    -0.93721885     0.47136726
 c     -2.24019414    -0.68340537    -0.58702218
 h     -1.99520201    -0.71667358    -1.74466492
 h     -2.35852921    -1.85010743     0.03506928
 h     -3.09312188    -0.11196671    -0.36498485
 h     -0.67952762     1.27314364     1.93076738
          17

 c      1.35199491    -0.36755912    -0.07329646
 c      0.08089894    -0.82037786     0.42013894
 c     -1.07329394     0.14484809     0.00713218
 c     -1.36540323     1.20768727     0.93158563
 c     -0.35490435     1.33622684    -0.51015184
 c      1.05105365     1.02204121    -0.29631049
 h      0.18470111    -1.80233573     0.92780543
 h     -2.35068659     1.78431197     1.11841659
 h     -0.70896235     1.94427147    -1.35315455
 h      1.87068027     1.51041844    -0.77424054
 o      2.27272867    -1.36679203     0.03633966
 h      3.02920480    -0.96542552     0.43254211
 c     -2.23397256    -0.68357366    -0.58816536
 h     -2.00960491    -0.74567407    -1.72549049
 h     -2.35951041    -1.84745270     0.03355403
 h     -3.11127649    -0.08960984    -0.39959975
 h     -0.73241684     1.23860758     1.89244317
          17

 c      1.33620341    -0.36452244    -0.06709470
 c      0.08272597    -0.81162998     0.41583548
 c     -1.06931343     0.13649636     0.00046546
 c     -1.33883894     1.21502160     0.93366947
 c     -0.36608355     1.32875228    -0.50726544
 c      1.04842511     1.01689674    -0.28655206
 h      0.18237047    -1.86256124     0.97105329
 h     -2.35273938     1.80477830     1.14108667
 h     -0.70928800     1.89886407    -1.38025654
 h      1.91140963     1.50576015    -0.76616413
 o      2.27236784    -1.35540151     0.03361909
 h      2.98442868    -0.99237799     0.39728208
 c     -2.22702537    -0.68551306    -0.58961263
 h     -2.03103207    -0.77982654    -1.69067207
 h     -2.35672998    -1.81124538     0.01229219
 h     -3.13805733    -0.06739434    -0.43617545
 h     -0.79182770     1.20581798     1.84085575
          17

 c      1.31734195    -0.36233759    -0.05943918
 c      0.08462860    -0.80363698     0.41163846
 c     -1.06506319     0.12512014    -0.00560191
 c     -1.31316940     1.22385016     0.93574415
 c     -0.37724494     1.32098452    -0.50318249
 c      1.04750039     1.01085509    -0.27907827
 h      0.16947939    -1.90211404     1.00589423
 h     -2.33707584     1.81296294     1.15175973
 h     -0.70865712     1.85633482    -1.40267280
 h      1.94862125     1.51303569    -0.75155622
 o      2.26936853    -1.34403700     0.02935162
 h      2.99282260    -0.99982321     0.38353515
 c     -2.22040250    -0.68862469    -0.59075376
 h     -2.05620674    -0.81868559    -1.64893027
 h     -2.35068723    -1.74421479    -0.02638456
 h     -3.16390503    -0.05095030    -0.47483481
 h     -0.84109253     1.17591983     1.79776406
          17

 c      1.29656441    -0.36103843    -0.05057283
 c      0.08593422    -0.79743649     0.40820658
 c     -1.06071807     0.11104872    -0.01091974
 c     -1.29018106     1.23415106     0.93499111
 c     -0.38814442     1.31303524    -0.49786744
 c      1.04865326     1.00444143    -0.27415903
 h      0.14708618    -1.91343279     1.02739324
 h     -2.30261616     1.80831346     1.14955273
 h     -0.70751966     1.81756079    -1.41999838
 h      1.97512962     1.52786358    -0.72688492
 o      2.26346632    -1.33274953     0.02353560
 h      3.05536819    -0.98676329     0.39127795
 c     -2.21496850    -0.69196226    -0.59096642
 h     -2.08127513    -0.86220023    -1.61304081
 h     -2.34263067    -1.65476083    -0.07674682
 h     -3.18136891    -0.04420668    -0.51482662
 h     -0.86097825     1.14773864     1.79361367
          17

 c      1.27525322    -0.36054834    -0.04080636
 c      0.08580687    -0.79368135     0.40602498
 c     -1.05641640     0.09467344    -0.01540472
 c     -1.27026323     1.24578840     0.93017806
 c     -0.39850999     1.30498212    -0.49132219
 c      1.05190163     0.99810515    -0.27185940
 h      0.11673927    -1.89410157     1.03330478
 h     -2.25207874     1.79260539     1.13458856
 h     -0.70638359     1.78329618    -1.43182783
 h      1.98674983     1.54686258    -0.69054973
 o      2.25682486    -1.32061792     0.01728699
 h      3.13425533    -0.96855268     0.40271988
 c     -2.21115267    -0.69376131    -0.59024693
 h     -2.10272572    -0.91058358    -1.59569306
 h     -2.33559905    -1.56320464    -0.12610487
 h     -3.18618049    -0.04882399    -0.55478555
 h     -0.84546053     1.11915344     1.83959946
          17

 c      1.25486233    -0.36069636    -0.03050980
 c      0.08335797    -0.79276231     0.40544331
 c     -1.05225523     0.07642884    -0.01904399
 c     -1.25192868     1.25810201     0.92300668
 c     -0.40805013     1.29686382    -0.48360891
 c      1.05694494     0.99218989    -0.27206234
 h      0.08014663    -1.84526502     1.02333716
 h     -2.19272074     1.77020747     1.10827611
 h     -0.70578919     1.75417212    -1.43789052
 h      1.98230205     1.56780762    -0.64270576
 o      2.25121017    -1.30706844     0.01143721
 h      3.19828754    -0.95564995     0.40481309
 c     -2.20878439    -0.69107322    -0.59006126
 h     -2.11835294    -0.96325101    -1.60185570
 h     -2.33555254    -1.50713255    -0.15209083
 h     -3.17721536    -0.06426412    -0.59312576
 h     -0.80670251     1.09196541     1.91198145
          17

 c      1.23675319    -0.36125937    -0.02007446
 c      0.07779380    -0.79471616     0.40659216
 c     -1.04828277     0.05682246    -0.02186162
 c     -1.23303909     1.26997454     0.91562219
 c     -0.41647353     1.28868020    -0.47483641
 c      1.06321655     0.98689126    -0.27449167
 h      0.03899568    -1.77230542     0.99964435
 h     -2.13736017     1.74845151     1.07371938
 h     -0.70629859     1.73070131    -1.43813572
 h      1.96350053     1.58982669    -0.58496672
 o      2.24741355    -1.29198907     0.00633896
 h      3.23224071    -0.95147628     0.39241987
 c     -2.20734523    -0.68177690    -0.59254709
 h     -2.12728829    -1.01769508    -1.62539296
 h     -2.34847995    -1.51890380    -0.13541364
 h     -3.15659728    -0.08762655    -0.62841510
 h     -0.75938682     1.07062032     1.98105462
          17

 c      1.22202921    -0.36201844    -0.00985417
 c      0.06860583    -0.79891537     0.40916231
 c     -1.04449668     0.03645010    -0.02390920
 c     -1.21161790     1.28024251     0.90916758
 c     -0.42349725     1.28039700    -0.46514390
 c      1.06992486     0.98221255    -0.27873739
 h     -0.00543323    -1.68791355     0.96882085
 h     -2.10248032     1.73632100     1.03511280
 h     -0.70849533     1.71328123    -1.43274354
 h      1.93487638     1.61369795    -0.52003918
 o      2.24564622    -1.27550006     0.00209066
 h      3.23063987    -0.95591604     0.36472163
 c     -2.20664523    -0.66836896    -0.59794443
 h     -2.12933174    -1.06990461    -1.65436985
 h     -2.37261611    -1.58059899    -0.08500119
 h     -3.13030801    -0.11333601    -0.65972944
 h     -0.71299035     1.05873427     2.02877031
          17

 c      1.21140737    -0.36281802    -0.00011467
 c      0.05578382    -0.80366863     0.41210830
 c     -1.04089453     0.01593793    -0.02529523
 c     -1.18659148     1.28822639     0.90414188
 c     -0.42885091     1.27195479    -0.45470834
 c      1.07614023     0.97795721    -0.28431127
 h     -0.05334573    -1.61633237     0.94496165
 h     -2.09861435     1.73924026     0.99554828
 h     -0.71296522     1.70217287    -1.42207817
 h      1.90309096     1.64183818    -0.45103892
 o      2.24574449    -1.25785108    -0.00135231
 h      3.19451643    -0.96687402     0.32340442
 c     -2.20656428    -0.65543476    -0.60520630
 h     -2.12458958    -1.11573071    -1.67759219
 h     -2.40147190    -1.65167094    -0.02383926
 h     -3.10809950    -0.13380461    -0.68689498
 h     -0.67273373     1.05835074     2.04684784
          17

 c      1.20518490    -0.36360096     0.00898421
 c      0.03994166    -0.80662375     0.41383241
 c     -1.03755327    -0.00410670    -0.02621475
 c     -1.15852027     1.29412850     0.90086674
 c     -0.43228695     1.26328809    -0.44376162
 c      1.08101097     0.97384179    -0.29074443
 h     -0.10750480    -1.58869254     0.94757710
 h     -2.11995572     1.75419020     0.95589065
 h     -0.72023750     1.69746089    -1.40659511
 h      1.87469392     1.67708381    -0.38048226
 o      2.24704594    -1.23943914    -0.00419655
 h      3.13341194    -0.97991444     0.27292438
 c     -2.20670779    -0.64614774    -0.61352655
 h     -2.11343692    -1.15192089    -1.68750374
 h     -2.43034416    -1.70672417     0.03227683
 h     -3.10048179    -0.14176763    -0.71044450
 h     -0.64129136     1.07026634     2.03248298
          17

 c      1.20330867    -0.36437831     0.01736144
 c      0.02195235    -0.80718292     0.41376631
 c     -1.03469684    -0.02307923    -0.02695206
 c     -1.12909174     1.29872783     0.89946321
 c     -0.43360924     1.25435670    -0.43259280
 c      1.08407158     0.96974723    -0.29765888
 h     -0.16953540    -1.61524672     0.98355566
 h     -2.14932586     1.77288268     0.91662136
 h     -0.73069053     1.69899373    -1.38673967
 h      1.85278486     1.72000329    -0.30971272
 o      2.24792740    -1.22092583    -0.00691397
 h      3.07280436    -0.98642926     0.22211903
 c     -2.20690046    -0.64195325    -0.62243422
 h     -2.09650804    -1.17652545    -1.68043275
 h     -2.45682339    -1.73512715     0.07551568
 h     -3.11221750    -0.13391296    -0.73098043
 h     -0.61953561     1.09424707     1.98652122
          17

 c      1.20542368    -0.36515528     0.02498634
 c      0.00240972    -0.80758866     0.41327196
 c     -1.03271677    -0.04036441    -0.02784757
 c     -1.10007754     1.30283515     0.89963515
 c     -0.43270262     1.24516924    -0.42153528
 c      1.08537750     0.96591243    -0.30473335
 h     -0.23428636    -1.67303201     1.03706543
 h     -2.17045499     1.78791091     0.87922509
 h     -0.74445067     1.70631869    -1.36286763
 h      1.83552692     1.76688322    -0.23959182
 o      2.24570539    -1.20327256    -0.01017104
 h      3.05603823    -0.97347826     0.18299251
 c     -2.20764600    -0.64302999    -0.63157564
 h     -2.07463044    -1.18905264    -1.65619844
 h     -2.47971459    -1.73352747     0.10221401
 h     -3.13819040    -0.11278761    -0.74844141
 h     -0.60625775     1.12889781     1.91417468
          17

 c      1.21082384    -0.36585958     0.03188406
 c     -0.01806683    -0.81043118     0.41403766
 c     -1.03211748    -0.05537139    -0.02924453
 c     -1.07302245     1.30710986     0.90039106
 c     -0.42954504     1.23578337    -0.41095151
 c      1.08530916     0.96284724    -0.31162329
 h     -0.29411678    -1.73473389     1.08853289
 h     -2.17311002     1.79498347     0.84588252
 h     -0.76131952     1.71864531    -1.33522912
 h      1.81826821     1.81088361    -0.17162822
 o      2.23935645    -1.18706065    -0.01405729
 h      3.10200083    -0.93548182     0.15826361
 c     -2.20988758    -0.64878883    -0.64050478
 h     -2.04866977    -1.19077459    -1.61820885
 h     -2.49841893    -1.70182792     0.11066147
 h     -3.16720815    -0.08464146    -0.76234050
 h     -0.59655149     1.17122119     1.82831428
          17

 c      1.21845467    -0.36629188     0.03813331
 c     -0.03855862    -0.81726518     0.41709406
 c     -1.03340460    -0.06758682    -0.03144056
 c     -1.04950680     1.31208969     0.89972808
 c     -0.42420731     1.22629607    -0.40122249
 c      1.08428325     0.96106778    -0.31795209
 h     -0.34377026    -1.78414442     1.12607662
 h     -2.15265130     1.79250835     0.81886406
 h     -0.78073348     1.73485728    -1.30404096
 h      1.79671617     1.84507472    -0.10814643
 o      2.23153210    -1.17197547    -0.01789131
 h      3.17367830    -0.88292010     0.13809338
 c     -2.21450301    -0.65822521    -0.64850531
 h     -2.01918396    -1.18526393    -1.57410194
 h     -2.51281908    -1.64195254     0.10040665
 h     -3.18853824    -0.05599736    -0.77256061
 h     -0.57913570     1.21650264     1.75379755
          17

 c      1.22705232    -0.36615595     0.04383998
 c     -0.05804341    -0.82874137     0.42288501
 c     -1.03693963    -0.07664121    -0.03464125
 c     -1.03110613     1.31807817     0.89518616
 c     -0.41683998     1.21682768    -0.39275289
 c      1.08260652     0.96089655    -0.32336357
 h     -0.38055823    -1.81394759     1.14430454
 h     -2.10894315     1.78094555     0.80009380
 h     -0.80175871     1.75359529    -1.26964861
 h      1.76857803     1.86459779    -0.05168167
 o      2.22509809    -1.15767484    -0.02117101
 h      3.23235111    -0.82772889     0.11516359
 c     -2.22205662    -0.67001655    -0.65461322
 h     -1.98589894    -1.17855250    -1.53569471
 h     -2.52359663    -1.55846739     0.07280879
 h     -3.19514146    -0.03181703    -0.77975317
 h     -0.53805073     1.26041515     1.72173494
          17

 c      1.23531452    -0.36513174     0.04911306
 c     -0.07568500    -0.84488625     0.43145394
 c     -1.04280404    -0.08239449    -0.03891880
 c     -1.01804995     1.32488164     0.88638941
 c     -0.40765114     1.20749912    -0.38598721
 c      1.08045409     0.96239167    -0.32757431
 h     -0.40336603    -1.82179469     1.14153702
 h     -2.04670444     1.76281744     0.79073991
 h     -0.82315600     1.77340701    -1.23270731
 h      1.73377621     1.86740985    -0.00433490
 o      2.22170033    -1.14412000    -0.02373099
 h      3.25929106    -0.77688828     0.08724453
 c     -2.23269378    -0.68250588    -0.65812208
 h     -1.94774001    -1.17732214    -1.51545349
 h     -2.53322700    -1.46114992     0.03333562
 h     -3.18400655    -0.01502022    -0.78529101
 h     -0.46847769     1.30258928     1.74039513
          17

 c      1.24203970    -0.36295913     0.05405418
 c     -0.09098171    -0.86520110     0.44250218
 c     -1.05073898    -0.08499796    -0.04417823
 c     -1.00829879     1.33195009     0.87590035
 c     -0.39690424     1.19841839    -0.38137264
 c      1.07788515     0.96533803    -0.33040834
 h     -0.41216359    -1.80868395     1.11861606
 h     -1.97739864     1.74344146     0.79087516
 h     -0.84350844     1.79293708    -1.19427824
 h      1.69423027     1.85442125     0.03270225
 o      2.22215702    -1.13141696    -0.02556302
 h      3.24855118    -0.73400067     0.05442472
 c     -2.24583506    -0.69369038    -0.65965093
 h     -1.90476396    -1.18472133    -1.51877668
 h     -2.54809938    -1.36945304    -0.00371399
 h     -3.15575816    -0.00628669    -0.79109780
 h     -0.38580662     1.34444203     1.78520864
          17

 c      1.24623577    -0.35953218     0.05875457
 c     -0.10371501    -0.88860937     0.45534437
 c     -1.06019799    -0.08489033    -0.05014742
 c     -0.99880678     1.33860004     0.86656316
 c     -0.38495234     1.18968607    -0.37926126
 c      1.07485319     0.96924535    -0.33182513
 h     -0.40827350    -1.77960412     1.07934829
 h     -1.92048883     1.73151560     0.79949427
 h     -0.86137489     1.81110239    -1.15580790
 h      1.65373806     1.82963776     0.05956618
 o      2.22674655    -1.11967917    -0.02671517
 h      3.20139322    -0.70062532     0.01761882
 c     -2.25983600    -0.70140349    -0.66170275
 h     -1.86067099    -1.19829869    -1.53975628
 h     -2.58004874    -1.31255942    -0.01282511
 h     -3.11449941    -0.00366959    -0.79956371
 h     -0.30895674     1.38559435     1.82898388
          17

 c      1.24720459    -0.35498489     0.06329408
 c     -0.11374275    -0.91326744     0.46877856
 c     -1.07046798    -0.08273989    -0.05641465
 c     -0.98690352     1.34415063     0.86012703
 c     -0.37226809     1.18140640    -0.37984514
 c      1.07121659     0.97335901    -0.33194648
 h     -0.39543065    -1.74640580     1.03240118
 h     -1.89726993     1.73658424     0.81532409
 h     -0.87544560     1.82718481    -1.11902422
 h      1.61786978     1.80021240     0.07810016
 o      2.23514587    -1.10901319    -0.02725008
 h      3.12636238    -0.67576632    -0.02198089
 c     -2.27275531    -0.70490168    -0.66656942
 h     -1.82195625    -1.21310816    -1.56664978
 h     -2.63797846    -1.30764743     0.02340911
 h     -3.06781811    -0.00217992    -0.81355044
 h     -0.24971479     1.42445040     1.85639798
          17

 c      1.24459161    -0.34973308     0.06774258
 c     -0.12076539    -0.93638344     0.48099275
 c     -1.08079413    -0.07934746    -0.06249832
 c     -0.97171368     1.34847461     0.85737103
 c     -0.35943978     1.17368981    -0.38315660
 c      1.06679704     0.97675867    -0.33105081
 h     -0.38094584    -1.73110644     0.99308541
 h     -1.91326221     1.76147758     0.83797836
 h     -0.88467424     1.84084521    -1.08578322
 h      1.59325723     1.77548290     0.09175010
 o      2.24609455    -1.09969430    -0.02719949
 h      3.04411725    -0.65275945    -0.06357300
 c     -2.28388910    -0.70632972    -0.67352916
 h     -1.79474792    -1.22514412    -1.58926090
 h     -2.71376038    -1.33853415     0.08818477
 h     -3.02589431     0.00565962    -0.83614987
 h     -0.21342265     1.45919266     1.86117683
          17

 c      1.23838856    -0.34442775     0.07216478
 c     -0.12441889    -0.95490255     0.49009091
 c     -1.09050061    -0.07552191    -0.06792510
 c     -0.95451113     1.35224161     0.85851553
 c     -0.34714743     1.16665023    -0.38909327
 c      1.06154611     0.97864757    -0.32945648
 h     -0.37331552    -1.75932154     0.97803479
 h     -1.95170614     1.79914947     0.86719227
 h     -0.88837887     1.85210348    -1.05790025
 h      1.58547550     1.76371236     0.10410028
 o      2.25725772    -1.09244975    -0.02644794
 h      2.98975068    -0.61529933    -0.10867077
 c     -2.29342410    -0.70835228    -0.68059278
 h     -1.78301237    -1.23225920    -1.60141358
 h     -2.79176206    -1.37984300     0.15301311
 h     -2.99777862     0.02656116    -0.86976793
 h     -0.20145461     1.48810626     1.84200870
          17

 c      1.22890869    -0.33981563     0.07662397
 c     -0.12492153    -0.96779315     0.49554481
 c     -1.09907214    -0.07193805    -0.07229398
 c     -0.93723758     1.35631437     0.86344578
 c     -0.33613450     1.16041080    -0.39742804
 c      1.05576764     0.97874794    -0.32730320
 h     -0.37385428    -1.83467303     0.98893524
 h     -1.99016158     1.83956210     0.90146972
 h     -0.88631733     1.86129340    -1.03701854
 h      1.59607056     1.76746876     0.11625533
 o      2.26689535    -1.08783503    -0.02471374
 h      2.98691562    -0.54875585    -0.16156975
 c     -2.30187303    -0.71217408    -0.68651321
 h     -1.78833514    -1.23405225    -1.60052421
 h     -2.86108667    -1.41567136     0.19996473
 h     -2.98597293     0.06115786    -0.91472601
 h     -0.21235385     1.50976330     1.80096090
          17

 c      1.21675584    -0.33660307     0.08117549
 c     -0.12314419    -0.97663345     0.49834626
 c     -1.10616817    -0.06905987    -0.07530856
 c     -0.92150757     1.36123823     0.87159450
 c     -0.32716187     1.15510331    -0.40781624
 c      1.05016017     0.97741456    -0.32445096
 h     -0.37574235    -1.93236390     1.01111802
 h     -2.01304518     1.87530617     0.93848339
 h     -0.87872071     1.86899242    -1.02452479
 h      1.62148909     1.78215157     0.12571848
 o      2.27592629    -1.08472896    -0.02203363
 h      3.01554106    -0.46544308    -0.22161756
 c     -2.31009661    -0.71753554    -0.69083488
 h     -1.81010132    -1.23173160    -1.58701312
 h     -2.91604434    -1.43831192     0.22098734
 h     -2.98544591     0.10223391    -0.96844340
 h     -0.24122600     1.52339588     1.74428164
          17

 c      1.20274812    -0.33540010     0.08585399
 c     -0.11989839    -0.98337879     0.49957862
 c     -1.11159703    -0.06715297    -0.07677996
 c     -0.90874925     1.36713072     0.88165643
 c     -0.32092565     1.15084697    -0.41982163
 c      1.04557667     0.97531621    -0.32061497
 h     -0.37248199    -2.02516206     1.03016729
 h     -2.01248809     1.90225093     0.97588473
 h     -0.86624351     1.87591851    -1.02146261
 h      1.65523237     1.79947519     0.12819634
 o      2.28587696    -1.08133970    -0.01882651
 h      3.04476846    -0.38910337    -0.28198090
 c     -2.31907678    -0.72343818    -0.69342510
 h     -1.84557423    -1.22811170    -1.56424498
 h     -2.95387122    -1.44429299     0.21325167
 h     -2.98845834     0.13927558    -1.02628764
 h     -0.27740727     1.52967404     1.68525646
          17

 c      1.18778591    -0.33668503     0.09067014
 c     -0.11567837    -0.98923084     0.49983831
 c     -1.11528997    -0.06633064    -0.07661797
 c     -0.90060035     1.37370617     0.89141948
 c     -0.31795470     1.14772862    -0.43296000
 c      1.04272200     0.97305411    -0.31555475
 h     -0.36099397    -2.09622780     1.03825793
 h     -1.98599827     1.91865718     1.01163284
 h     -0.84983369     1.88276942    -1.02843631
 h      1.69078394     1.81175850     0.12002721
 o      2.29737384    -1.07647281    -0.01548801
 h      3.05777812    -0.33490106    -0.33603935
 c     -2.32964984    -0.72875059    -0.69411450
 h     -1.88998484    -1.22760740    -1.53863770
 h     -2.97346042    -1.43228439     0.17670741
 h     -2.98892927     0.16360740    -1.08324425
 h     -0.30236058     1.53153740     1.64652799
          17

 c      1.17273735    -0.34076450     0.09560991
 c     -0.11076099    -0.99476583     0.49936274
 c     -1.11728535    -0.06660637    -0.07482385
 c     -0.89845680     1.38047992     0.89859596
 c     -0.31851979     1.14579363    -0.44675819
 c      1.04196661     0.97098440    -0.30916114
 h     -0.34053277    -2.13726601     1.03227996
 h     -1.93525946     1.92471599     1.04403159
 h     -0.83054959     1.89000353    -1.04552181
 h      1.72321651     1.81393328     0.09925937
 o      2.31040789    -1.06953458    -0.01226944
 h      3.04850893    -0.30952634    -0.37939619
 c     -2.34236327    -0.73244899    -0.69265789
 h     -1.93725306    -1.23563123    -1.51870710
 h     -2.97528010    -1.40261222     0.11370860
 h     -2.98359488     0.17024715    -1.13502194
 h     -0.29645169     1.53256946     1.65114540
          17

 c      1.15837986    -0.34774424     0.10062955
 c     -0.10531282    -1.00021595     0.49820149
 c     -1.11772110    -0.06794330    -0.07148349
 c     -0.90179267     1.38718629     0.90290458
 c     -0.32259307     1.14504916    -0.46080859
 c      1.04328287     0.96919011    -0.30146313
 h     -0.31155905    -2.14503541     1.01164115
 h     -1.86679880     1.92302396     1.07189829
 h     -0.80936889     1.89760216    -1.07219765
 h      1.74966155     1.80383180     0.06566679
 o      2.32468643    -1.06031990    -0.00929918
 h      3.01651497    -0.31461137    -0.40961452
 c     -2.35724917    -0.73368432    -0.68913003
 h     -1.98194907    -1.25651830    -1.51155585
 h     -2.96261920    -1.35827338     0.03048243
 h     -2.97159475     0.15772349    -1.17846292
 h     -0.25827947     1.53185957     1.69859186
          17

 c      1.14538747    -0.35752150     0.10565078
 c     -0.09943681    -1.00559316     0.49629394
 c     -1.11683061    -0.07027592    -0.06674476
 c     -0.90790153     1.39359614     0.90600951
 c     -0.32987716     1.14547723    -0.47477804
 c      1.04625382     0.96749435    -0.29260958
 h     -0.27530160    -2.11984503     0.97734954
 h     -1.79386048     1.92001321     1.09534829
 h     -0.78705528     1.90491393    -1.10727494
 h      1.76944598     1.78202595     0.02046092
 o      2.33972092    -1.04895858    -0.00656726
 h      2.96557129    -0.34744556    -0.42650825
 c     -2.37341179    -0.73172531    -0.68461692
 h     -2.02147759    -1.29056897    -1.51814434
 h     -2.94486638    -1.30804968    -0.05931265
 h     -2.95394094     0.12762691    -1.21177833
 h     -0.20567195     1.52468148     1.76484359
          17

 c      1.13434265    -0.36980211     0.11056343
 c     -0.09317383    -1.01063274     0.49346203
 c     -1.11493278    -0.07350682    -0.06078533
 c     -0.91345781     1.39894314     0.90933991
 c     -0.33987776     1.14704243    -0.48838549
 c      1.05011930     0.96547583    -0.28284650
 h     -0.23381076    -2.06626654     0.93219397
 h     -1.73662942     1.92700705     1.11692289
 h     -0.76414891     1.91068805    -1.14888548
 h      1.78429213     1.75173931    -0.03403238
 o      2.35468737    -1.03607045    -0.00378663
 h      2.90562148    -0.39824509    -0.43437548
 c     -2.38867189    -0.72565782    -0.68153603
 h     -2.05606912    -1.33333494    -1.53254485
 h     -2.94194048    -1.27078482    -0.13114745
 h     -2.93329887     0.08462201    -1.23505729
 h     -0.15670765     1.50795721     1.82666185
          17

 c      1.12575769    -0.38412409     0.11523457
 c     -0.08648814    -1.01453341     0.48932065
 c     -1.11239612    -0.07749962    -0.05380073
 c     -0.91588538     1.40218431     0.91339986
 c     -0.35197046     1.14968120    -0.50139353
 c      1.05386064     0.96251381    -0.27248428
 h     -0.19027081    -1.99633373     0.88190927
 h     -1.71367139     1.95605312     1.14065349
 h     -0.74108648     1.91330857    -1.19461819
 h      1.79831711     1.71850784    -0.09488289
 o      2.36816197    -1.02308948    -0.00007439
 h      2.85664851    -0.44479991    -0.44707376
 c     -2.40027357    -0.71477558    -0.68237396
 h     -2.08682336    -1.37822787    -1.54622238
 h     -2.97788968    -1.26884104    -0.15945190
 h     -2.91409827     0.03698269    -1.25121866
 h     -0.12210126     1.48129150     1.87059283
          17

 c      1.12009839    -0.39986693     0.11951339
 c     -0.07928465    -1.01557693     0.48315702
 c     -1.10957467    -0.08206167    -0.04601649
 c     -0.91463338     1.40307543     0.91840815
 c     -0.36545056     1.15327653    -0.51360667
 c      1.05637493     0.95794144    -0.26183958
 h     -0.14905295    -1.93428814     0.83673536
 h     -1.72547314     2.00865236     1.16727899
 h     -0.71838185     1.91116849    -1.24179716
 h      1.81688883     1.68867106    -0.15942048
 o      2.37846575    -1.01193266     0.00603230
 h      2.84314068    -0.45783425    -0.48773676
 c     -2.40746485    -0.70072955    -0.68691723
 h     -2.11429172    -1.41931562    -1.55210946
 h     -3.05200135    -1.30018321    -0.14570318
 h     -2.90262838    -0.00335800    -1.26676507
 h     -0.10680343     1.44570423     1.89040898
          17

 c      1.11779787    -0.41625207     0.12321978
 c     -0.07155505    -1.01144583     0.47411094
 c     -1.10678761    -0.08693083    -0.03770418
 c     -0.91097198     1.40247039     0.92470348
 c     -0.37959428     1.15763824    -0.52484971
 c      1.05678222     0.95134422    -0.25117469
 h     -0.11430861    -1.91321276     0.80954119
 h     -1.75470650     2.07315981     1.19254015
 h     -0.69675530     1.90307559    -1.28783357
 h      1.84357562     1.66627655    -0.22602008
 o      2.38555868    -1.00278640     0.01481559
 h      2.86451341    -0.43651262    -0.56074372
 c     -2.41163946    -0.68700953    -0.69279747
 h     -2.13836272    -1.45235184    -1.54576224
 h     -3.13900941    -1.34017051    -0.11264916
 h     -2.90542757    -0.02425392    -1.28983110
 h     -0.11231041     1.40275693     1.88403886
          17

 c      1.11926328    -0.43237432     0.12613382
 c     -0.06360570    -1.00161360     0.46210067
 c     -1.10435399    -0.09176489    -0.02918185
 c     -0.90650326     1.40144668     0.93243844
 c     -0.39372740     1.16249995    -0.53492407
 c      1.05474127     0.94280766    -0.24072156
 h     -0.08745514    -1.94710830     0.80510011
 h     -1.78284181     2.13531409     1.21155210
 h     -0.67714499     1.88856383    -1.33056755
 h      1.87692700     1.65047567    -0.29377833
 o      2.39099742    -0.99410964     0.02476216
 h      2.89615058    -0.40833528    -0.64190636
 c     -2.41429664    -0.67598165    -0.69823849
 h     -2.15858862    -1.47482955    -1.52514684
 h     -3.21749206    -1.36908827    -0.07811621
 h     -2.92461853    -0.02072563    -1.32395973
 h     -0.13759660     1.35423729     1.85249700
          17

 c      1.12485258    -0.44729879     0.12802108
 c     -0.05597125    -0.98881624     0.44828177
 c     -1.10260788    -0.09614662    -0.02079709
 c     -0.90251932     1.40074617     0.94124739
 c     -0.40726567     1.16752434    -0.54356939
 c      1.05047409     0.93284477    -0.23078868
 h     -0.06786222    -2.01301800     0.81442453
 h     -1.79818580     2.18499771     1.22165181
 h     -0.66062781     1.86801594    -1.36851230
 h      1.91064778     1.63642061    -0.36123221
 o      2.39601978    -0.98485892     0.03448025
 h      2.91959118    -0.39323466    -0.70893546
 c     -2.41671655    -0.66813932    -0.70277957
 h     -2.17435138    -1.48597702    -1.49049285
 h     -3.27646208    -1.37762612    -0.05087610
 h     -2.95497333     0.00182872    -1.36398918
 h     -0.17850294     1.30189281     1.80073203
          17

 c      1.13476664    -0.46019882     0.12869086
 c     -0.04914058    -0.97650234     0.43404290
 c     -1.10187350    -0.09964051    -0.01289747
 c     -0.90022894     1.40081284     0.95005541
 c     -0.41972587     1.17231260    -0.55045667
 c      1.04447988     0.92210543    -0.22180107
 h     -0.05502325    -2.07957854     0.82583356
 h     -1.79505702     2.21650206     1.22231194
 h     -0.64830243     1.84259575    -1.40096076
 h      1.93702450     1.61863583    -0.42579646
 o      2.40126366    -0.97475154     0.04325023
 h      2.92678812    -0.39894110    -0.75029284
 c     -2.42001181    -0.66289522    -0.70658997
 h     -2.18486265    -1.48701529    -1.44440428
 h     -3.31126233    -1.36252098    -0.03459991
 h     -2.98743187     0.03309926    -1.40028701
 h     -0.22573823     1.24666449     1.74002364
          17

 c      1.14890269    -0.47044522     0.12804237
 c     -0.04343512    -0.96700677     0.42033856
 c     -1.10242863    -0.10186587    -0.00580626
 c     -0.90105268     1.40204026     0.95703278
 c     -0.43072742     1.17643289    -0.55521476
 c      1.03725924     0.91115228    -0.21423493
 h     -0.04869063    -2.12699903     0.83199320
 h     -1.77167945     2.22727564     1.21440265
 h     -0.64115170     1.81400330    -1.42792965
 h      1.94997942     1.59346557    -0.48435330
 o      2.40705612    -0.96389626     0.05078889
 h      2.91553965    -0.42670013    -0.76154294
 c     -2.42499589    -0.65930672    -0.70972291
 h     -2.18906049    -1.48168694    -1.39204948
 h     -3.32037999    -1.32337395    -0.03055096
 h     -3.01394174     0.06392245    -1.42478352
 h     -0.26339671     1.18705543     1.68952472
          17

 c      1.16673491    -0.47763007     0.12608461
 c     -0.03895399    -0.96155451     0.40768617
 c     -1.10447221    -0.10255545     0.00019080
 c     -0.90616236     1.40485240     0.96031789
 c     -0.43999283     1.17946691    -0.55748833
 c      1.02919903     0.90038349    -0.20853300
 h     -0.04864019    -2.14615721     0.82942205
 h     -1.72942773     2.21750802     1.19975710
 h     -0.63990255     1.78409716    -1.44992422
 h      1.94622352     1.55972525    -0.53408121
 o      2.41356193    -0.95261706     0.05711179
 h      2.88730705    -0.47406238    -0.74325427
 c     -2.43213663    -0.65631816    -0.71189016
 h     -2.18553930    -1.47641286    -1.34078995
 h     -3.30431420    -1.26147510    -0.03852820
 h     -3.02921620     0.08816739    -1.43308532
 h     -0.27514189     1.11877456     1.66857784
          17

 c      1.18727261    -0.48155414     0.12293794
 c     -0.03557017    -0.96061946     0.39628950
 c     -1.10809575    -0.10158818     0.00486058
 c     -0.91506291     1.40906981     0.95957485
 c     -0.44734556     1.18105982    -0.55701188
 c      1.02055097     0.89002886    -0.20504957
 h     -0.05464824    -2.13422931     0.81687513
 h     -1.67374982     2.19121793     1.18119488
 h     -0.64491126     1.75448801    -1.46754099
 h      1.92535784     1.51853822    -0.57303998
 o      2.42074469    -0.94147232     0.06264887
 h      2.84801245    -0.53454799    -0.70294889
 c     -2.44150399    -0.65286727    -0.71268339
 h     -2.17291036    -1.47860607    -1.29822038
 h     -3.26606238    -1.17999741    -0.05650882
 h     -3.03055843     0.10249307    -1.42415530
 h     -0.26021389     1.04135659     1.67860818
          17

 c      1.20912491    -0.48220106     0.11882344
 c     -0.03299066    -0.96412115     0.38611771
 c     -1.11326426    -0.09898011     0.00805067
 c     -0.92534904     1.41321966     0.95593706
 c     -0.45270498     1.18095807    -0.55366212
 c      1.01141537     0.88015540    -0.20401484
 h     -0.06650880    -2.09268428     0.79461082
 h     -1.61626760     2.15880021     1.16303140
 h     -0.65610045     1.72626164    -1.48100943
 h      1.88989297     1.47316034    -0.60060631
 o      2.42816535    -0.93139172     0.06865663
 h      2.81125087    -0.59542132    -0.66174920
 c     -2.45250915    -0.64810607    -0.71206856
 h     -2.15105888    -1.49244264    -1.26866277
 h     -3.21340775    -1.08534268    -0.07877051
 h     -3.01748201     0.10608450    -1.39978499
 h     -0.23439793     0.96365378     1.70312912
          17

 c      1.23066675    -0.47970371     0.11403034
 c     -0.03085808    -0.97140128     0.37692522
 c     -1.11981137    -0.09485338     0.00970918
 c     -0.93403883     1.41490728     0.95041280
 c     -0.45608056     1.17902539    -0.54747884
 c      1.00169272     0.87066661    -0.20549400
 h     -0.08406135    -2.02797064     0.76463922
 h     -1.57528902     2.13852899     1.15141972
 h     -0.67295997     1.69993671    -1.48987784
 h      1.84548582     1.42897108    -0.61793211
 o      2.43497423    -0.92356658     0.07738459
 h      2.79814516    -0.63953549    -0.65691042
 c     -2.46343941    -0.64156317    -0.71086825
 h     -2.12268560    -1.51543262    -1.25099911
 h     -3.16292477    -0.98897723    -0.09219544
 h     -2.99174132     0.10102151    -1.36462866
 h     -0.21383972     0.89748745     1.72578064
          17

 c      1.25026706    -0.47431602     0.10884871
 c     -0.02884206    -0.98097539     0.36819427
 c     -1.12744513    -0.08942116     0.00987037
 c     -0.93891667     1.41201218     0.94345492
 c     -0.45756315     1.17523635    -0.53867186
 c      0.99104726     0.86132371    -0.20935368
 h     -0.10740065    -1.95477329     0.73194491
 h     -1.56736326     2.14838524     1.15211241
 h     -0.69460749     1.67563121    -1.49302732
 h      1.80088957     1.39325828    -0.62825598
 o      2.44111671    -0.91836688     0.08986184
 h      2.81763611    -0.66278947    -0.70618303
 c     -2.47145727    -0.63322744    -0.71065898
 h     -2.09327978    -1.54014573    -1.24032597
 h     -3.13973973    -0.90551947    -0.07524279
 h     -2.95769058     0.09314118    -1.32666276
 h     -0.20774453     0.85143993     1.73749969
          17

 c      1.26653635    -0.46642851     0.10350821
 c     -0.02664294    -0.99027680     0.35904674
 c     -1.13576440    -0.08298201     0.00862402
 c     -0.93979702     1.40435076     0.93557156
 c     -0.45731405     1.16965827    -0.52761223
 c      0.97903970     0.85185802    -0.21531399
 h     -0.13760296    -1.89944399     0.70591194
 h     -1.59131258     2.18738173     1.16522018
 h     -0.71988502     1.65332752    -1.48902525
 h      1.76617588     1.37387381    -0.63622060
 o      2.44804429    -0.91502802     0.10405998
 h      2.85382543    -0.67885183    -0.77811307
 c     -2.47443278    -0.62411591    -0.71208463
 h     -2.06915535    -1.55886192    -1.23134307
 h     -3.15789411    -0.84156275    -0.01476823
 h     -2.92225860     0.09230500    -1.29699684
 h     -0.21952868     0.82989207     1.73477033
          17

 c      1.27855533    -0.45660887     0.09817662
 c     -0.02395924    -0.99644286     0.34850894
 c     -1.14431659    -0.07590026     0.00610349
 c     -0.93816615     1.39356501     0.92753077
 c     -0.45556951     1.16244328    -0.51479684
 c      0.96553903     0.84222574    -0.22315833
 h     -0.17715329    -1.89146510     0.69743124
 h     -1.63041517     2.23609779     1.18498592
 h     -0.74746886     1.63311683    -1.47665426
 h      1.74809202     1.37609137    -0.64532047
 o      2.45707355    -0.91291239     0.11777312
 h      2.88981326    -0.69818133    -0.83779814
 c     -2.47282947    -0.61610738    -0.71324540
 h     -2.05532098    -1.56652073    -1.22050088
 h     -3.20211167    -0.79131108     0.07346793
 h     -2.89280070     0.10912516    -1.28652112
 h     -0.24883151     0.83377710     1.71751149
          17

 c      1.28599918    -0.44558350     0.09298262
 c     -0.02078078    -0.99884109     0.33645886
 c     -1.15268653    -0.06857393     0.00249472
 c     -0.93576219     1.38152041     0.91992627
 c     -0.45265889     1.15383502    -0.50079534
 c      0.95112302     0.83285986    -0.23295716
 h     -0.22626140    -1.93454680     0.70788691
 h     -1.66848614     2.27524552     1.20492797
 h     -0.77599716     1.61535982    -1.45540081
 h      1.74551981     1.39943511    -0.65511685
 o      2.46871967    -0.91171638     0.12988556
 h      2.91697558    -0.72414621    -0.86743983
 c     -2.46835260    -0.61018193    -0.71178589
 h     -2.05457588    -1.56137340    -1.20636764
 h     -3.24910910    -0.74838616     0.16283793
 h     -2.87229383     0.14666920    -1.29888280
 h     -0.29205798     0.86081072     1.68881304
          17

 c      1.28910802    -0.43417707     0.08803122
 c     -0.01769704    -0.99947681     0.32382121
 c     -1.16053317    -0.06141274    -0.00195307
 c     -0.93413555     1.36970412     0.91280476
 c     -0.44900165     1.14416490    -0.48619838
 c      0.93698172     0.82461921    -0.24501834
 h     -0.27891341    -2.00218614     0.72684006
 h     -1.69592240     2.29340460     1.22038605
 h     -0.80422293     1.60076577    -1.42577230
 h      1.75057819     1.43798804    -0.66172878
 o      2.48289548    -0.91123921     0.13999227
 h      2.93197006    -0.75676914    -0.86064374
 c     -2.46264545    -0.60569249    -0.70678788
 h     -2.06750629    -1.54491420    -1.18929308
 h     -3.28463752    -0.71029831     0.23515737
 h     -2.85752040     0.19616866    -1.32763614
 h     -0.34137253     0.90471724     1.65649238
          17

 c      1.28852884    -0.42324903     0.08341191
 c     -0.01550135    -1.00048636     0.31159828
 c     -1.16757370    -0.05483065    -0.00692822
 c     -0.93485806     1.35939615     0.90548524
 c     -0.44507272     1.13382857    -0.47157632
 c      0.92444961     0.81846413    -0.25962821
 h     -0.32705694    -2.06693845     0.74324131
 h     -1.70837280     2.28559103     1.22836161
 h     -0.83117539     1.59039104    -1.38938944
 h      1.75393921     1.48376515    -0.66087773
 o      2.49912943    -0.91128843     0.14809047
 h      2.93442653    -0.79472431    -0.81762905
 c     -2.45701133    -0.60110822    -0.69835648
 h     -2.09271874    -1.52177497    -1.17115787
 h     -3.30241466    -0.67665201     0.28134675
 h     -2.84322232     0.24378693    -1.36197677
 h     -0.38350804     0.95463527     1.63521108
          17

 c      1.28511949    -0.41361486     0.07919294
 c     -0.01479566    -1.00304793     0.30040945
 c     -1.17356061    -0.04923369    -0.01207103
 c     -0.93938506     1.35157862     0.89689292
 c     -0.44135193     1.12325669    -0.45746093
 c      0.91466250     0.81516920    -0.27687768
 h     -0.36474629    -2.11292545     0.75057169
 h     -1.70500429     2.25103322     1.22691053
 h     -0.85626321     1.58554372    -1.34883236
 h      1.74863656     1.52961619    -0.64998483
 o      2.51664791    -0.91168830     0.15460750
 h      2.92709315    -0.83585482    -0.74563469
 c     -2.45239149    -0.59484885    -0.68681184
 h     -2.12730484    -1.49921109    -1.15510002
 h     -3.30031561    -0.64767942     0.29763085
 h     -2.82583127     0.27840265    -1.39271321
 h     -0.40319603     0.99866213     1.64317281
          17

 c      1.27978317    -0.40595482     0.07539901
 c     -0.01592934    -1.00760093     0.29055507
 c     -1.17826592    -0.04501222    -0.01700186
 c     -0.94807776     1.34626160     0.88692726
 c     -0.43827142     1.11289006    -0.44435975
 c      0.90844659     0.81518878    -0.29663264
 h     -0.38851485    -2.13310070     0.74587412
 h     -1.68815739     2.19252411     1.21498096
 h     -0.87924985     1.58754983    -1.30721066
 h      1.73105825     1.57040059    -0.62854050
 o      2.53429032    -0.91230731     0.16076502
 h      2.91842401    -0.87734411    -0.66457165
 c     -2.44940029    -0.58569813    -0.67243626
 h     -2.16788436    -1.48511371    -1.14457470
 h     -3.27849565    -0.62363744     0.28332273
 h     -2.80403906     0.29383677    -1.41394907
 h     -0.39513928     1.03291034     1.68636700
          17

 c      1.27335439    -0.40073879     0.07197700
 c     -0.01904343    -1.01415690     0.28213991
 c     -1.18147068    -0.04253094    -0.02135729
 c     -0.95965416     1.34230447     0.87717569
 c     -0.43617887     1.10316310    -0.43277970
 c      0.90628362     0.81861193    -0.31855603
 h     -0.39666268    -2.12545334     0.72826487
 h     -1.66439557     2.11744132     1.19308021
 h     -0.90006311     1.59740804    -1.26749869
 h      1.70079160     1.60329900    -0.59777002
 o      2.55039219    -0.91300774     0.16894930
 h      2.92533736    -0.91699842    -0.61265358
 c     -2.44827140    -0.57310090    -0.65565974
 h     -2.21205774    -1.48408894    -1.14138495
 h     -3.23932488    -0.60457078     0.24064613
 h     -2.77815894     0.28817964    -1.42267063
 h     -0.36930984     1.06281336     1.74955766
          17

 c      1.26652602    -0.39818148     0.06876598
 c     -0.02409489    -1.02241144     0.27512718
 c     -1.18296409    -0.04210509    -0.02481675
 c     -0.97191681     1.33797750     0.86946160
 c     -0.43532310     1.09449942    -0.42321553
 c      0.90825155     0.82513896    -0.34213145
 h     -0.38892104    -2.09155188     0.69836210
 h     -1.64673910     2.03993077     1.16481382
 h     -0.91850130     1.61541859    -1.23183169
 h      1.66048324     1.62811666    -0.56022631
 o      2.56355480    -0.91350127     0.18115002
 h      2.96186054    -0.95594191    -0.62136108
 c     -2.44870534    -0.55736953    -0.63740430
 h     -2.25895373    -1.49427279    -1.14395919
 h     -3.18914565    -0.59023107     0.17667840
 h     -2.74960049     0.26296103    -1.41831546
 h     -0.33974911     1.09413925     1.81143361
          17

 c      1.25980280    -0.39824034     0.06550880
 c     -0.03082809    -1.03166244     0.26930709
 c     -1.18255701    -0.04398560    -0.02712041
 c     -0.98237263     1.33130557     0.86467766
 c     -0.43584192     1.08730688    -0.41612325
 c      0.91395895     0.83406258    -0.36669805
 h     -0.36682598    -2.03745382     0.65864947
 h     -1.65534887     1.98066723     1.13749252
 h     -0.93403860     1.64091202    -1.20110103
 h      1.61585102     1.64781832    -0.51933073
 o      2.57413307    -0.91356580     0.19602728
 h      3.01626453    -0.99540291    -0.66895340
 c     -2.44961174    -0.53954490    -0.61937399
 h     -2.30817431    -1.50860779    -1.14789543
 h     -3.14232698    -0.58023846     0.10764255
 h     -2.72066718     0.22295721    -1.40303376
 h     -0.31634301     1.12908890     1.85726143
          17

 c      1.25352180    -0.40066148     0.06190842
 c     -0.03868464    -1.04053794     0.26418635
 c     -1.18011129    -0.04836676    -0.02808787
 c     -0.98916942     1.32101541     0.86315672
 c     -0.43773266     1.08195486    -0.41191024
 c      0.92257665     0.84431225    -0.39152807
 h     -0.33485661    -1.97708636     0.61472833
 h     -1.70678596     1.95467220     1.11699927
 h     -0.94587417     1.67222189    -1.17503657
 h      1.57506912     1.66857701    -0.47859074
 o      2.58318982    -0.91327126     0.21112357
 h      3.06743477    -1.03293416    -0.71598917
 c     -2.44889870    -0.52099840    -0.60398831
 h     -2.35857974    -1.51921914    -1.14824880
 h     -3.12458060    -0.57467558     0.06145717
 h     -2.69450689     0.17646559    -1.38264726
 h     -0.30452783     1.16744458     1.87963415
          17

 c      1.24792118    -0.40505177     0.05768131
 c     -0.04673867    -1.04670520     0.25889186
 c     -1.17555778    -0.05537976    -0.02763297
 c     -0.99261385     1.30785325     0.86551449
 c     -0.44083282     1.07873927    -0.41091529
 c      0.93307391     0.85469453    -0.41594686
 h     -0.30134001    -1.93607553     0.57648807
 h     -1.79469804     1.95462364     1.10046221
 h     -0.95321591     1.70694879    -1.15269728
 h      1.54630709     1.69763831    -0.44050868
 o      2.59132141    -0.91276173     0.22502860
 h      3.10275383    -1.06551835    -0.73997671
 c     -2.44466459    -0.50315598    -0.59279418
 h     -2.40805750    -1.52068462    -1.14137224
 h     -3.15897828    -0.57397694     0.06151281
 h     -2.67492668     0.13511791    -1.36740941
 h     -0.30672780     1.20783492     1.87605549
          17

 c      1.24321056    -0.41093352     0.05258458
 c     -0.05400115    -1.04759241     0.25248365
 c     -1.16889233    -0.06502073    -0.02576368
 c     -0.99460845     1.29369235     0.87229162
 c     -0.44486209     1.07786092    -0.41332329
 c      0.94461772     0.86437159    -0.43940944
 h     -0.27505372    -1.94395053     0.55465297
 h     -1.89562562     1.96059242     1.08109348
 h     -0.95562506     1.74241178    -1.13308532
 h      1.53372898     1.73835725    -0.40610910
 o      2.59869312    -0.91214244     0.23718350
 h      3.11703735    -1.09115588    -0.73229233
 c     -2.43781854    -0.48743802    -0.58423682
 h     -2.45397153    -1.51092292    -1.12545523
 h     -3.23544637    -0.57605480     0.09821014
 h     -2.66553612     0.11096172    -1.36949239
 h     -0.32300932     1.24830828     1.84775303
          17

 c      1.23961928    -0.41776452     0.04642046
 c     -0.06014383    -1.04298659     0.24487342
 c     -1.16020546    -0.07705481    -0.02258087
 c     -0.99700774     1.27998616     0.88319759
 c     -0.44949819     1.07941493    -0.41906002
 c      0.95680036     0.87319444    -0.46145173
 h     -0.25675046    -2.00434001     0.55027348
 h     -1.98861893     1.95749836     1.05545641
 h     -0.95326762     1.77615134    -1.11563878
 h      1.53564092     1.78667349    -0.37592007
 o      2.60523341    -0.91147367     0.24747988
 h      3.10924726    -1.10887302    -0.69173825
 c     -2.43114027    -0.47472220    -0.57576838
 h     -2.49384903    -1.49075293    -1.10022759
 h     -3.32339853    -0.57635090     0.14533582
 h     -2.66762405     0.10960377    -1.39438207
 h     -0.35063099     1.28671326     1.80032878
          17

 c      1.23739431    -0.42497102     0.03903902
 c     -0.06535620    -1.03557297     0.23688800
 c     -1.14973849    -0.09097099    -0.01827912
 c     -1.00126331     1.26745867     0.89688684
 c     -0.45441760     1.08336247    -0.42775468
 c      0.96948471     0.88150276    -0.48161594
 h     -0.24050112    -2.08883575     0.55414952
 h     -2.06104558     1.93800233     1.02374242
 h     -0.94702187     1.80635906    -1.10048862
 h      1.54695346     1.83352683    -0.35110214
 o      2.61067595    -0.91075180     0.25617289
 h      3.08174514    -1.11893037    -0.62312028
 c     -2.42696792    -0.46478286    -0.56650729
 h     -2.52593484    -1.46342335    -1.06675748
 h     -3.39992266    -0.57120129     0.18537042
 h     -2.67856715     0.12655427    -1.43454964
 h     -0.38248331     1.32129739     1.74580617
          17

 c      1.23675316    -0.43200710     0.03035016
 c     -0.06958420    -1.02829875     0.22935310
 c     -1.13791829    -0.10601523    -0.01313854
 c     -1.00874478     1.25626753     0.91108087
 c     -0.45929201     1.08949297    -0.43878953
 c      0.98254439     0.88968822    -0.49946413
 h     -0.22213301    -2.16747223     0.55752194
 h     -2.10644024     1.89963935     0.98798624
 h     -0.93844129     1.83215673    -1.08849694
 h      1.56264604     1.86990046    -0.33337090
 o      2.61443352    -0.90982130     0.26410677
 h      3.04227953    -1.12410252    -0.54085556
 c     -2.42670509    -0.45665519    -0.55682047
 h     -2.54950088    -1.43444283    -1.02755197
 h     -3.45334241    -0.55870181     0.21072332
 h     -2.69349863     0.15244797    -1.47549504
 h     -0.40583832     1.35182613     1.70361611
          17

 c      1.23783900    -0.43839026     0.02032918
 c     -0.07239492    -1.02313469     0.22275153
 c     -1.12536061    -0.12127464    -0.00751093
 c     -1.02059025     1.24616331     0.92337717
 c     -0.46377446     1.09741964    -0.45140859
 c      0.99575122     0.89794487    -0.51463383
 h     -0.20069690    -2.22251621     0.55583477
 h     -2.12229837     1.84267835     0.95091222
 h     -0.92956051     1.85364155    -1.08109893
 h      1.57935550     1.88969061    -0.32433430
 o      2.61538460    -0.90820364     0.27313598
 h      3.00753203    -1.13234840    -0.47566548
 c     -2.43096527    -0.44921068    -0.54718728
 h     -2.56493474    -1.41117335    -0.98644985
 h     -3.47859842    -0.53810702     0.21902279
 h     -2.70796978     0.17903547    -1.50470666
 h     -0.40682231     1.38021092     1.69336530
          17

 c      1.24068799    -0.44370659     0.00900821
 c     -0.07315707    -1.02123332     0.21730820
 c     -1.11282618    -0.13578270    -0.00179844
 c     -1.03668816     1.23679543     0.93279847
 c     -0.46750880     1.10662759    -0.46483758
 c      1.00877177     0.90622217    -0.52687588
 h     -0.17683369    -2.24586076     0.54744534
 h     -2.10964103     1.76948278     0.91539484
 h     -0.92254074     1.87160882    -1.07994318
 h      1.59552962     1.89026116    -0.32503026
 o      2.61225547    -0.90517726     0.28550660
 h      2.99749531    -1.15566074    -0.46462630
 c     -2.43977797    -0.44147957    -0.53780433
 h     -2.57344957    -1.40114482    -0.94771228
 h     -3.47415689    -0.50930070     0.21039360
 h     -2.71900695     0.20085208    -1.51471090
 h     -0.38326699     1.40788387     1.71811714
          17

 c      1.24521347    -0.44760839    -0.00353853
 c     -0.07121677    -1.02319998     0.21308080
 c     -1.10112125    -0.14862305     0.00358694
 c     -1.05525382     1.22792186     0.94003958
 c     -0.47017295     1.11656573    -0.47836633
 c      1.02118202     0.91424140    -0.53607391
 h     -0.15170164    -2.23504801     0.53227714
 h     -2.07460168     1.68508245     0.88416772
 h     -0.91920096     1.88695600    -1.08634757
 h      1.61127469     1.87229169    -0.33570877
 o      2.60523060    -0.90074258     0.30085941
 h      3.01041875    -1.19491381    -0.50336701
 c     -2.45275808    -0.43292291    -0.52873327
 h     -2.57636908    -1.40862631    -0.91430981
 h     -3.44116524    -0.47258379     0.18673915
 h     -2.72502415     0.21479555    -1.50252326
 h     -0.34825258     1.43283395     1.76213942
          17

 c      1.25122853    -0.44982005    -0.01719985
 c     -0.06603109    -1.02915307     0.20998480
 c     -1.09096119    -0.15902203     0.00827762
 c     -1.07353521     1.21911824     0.94612988
 c     -0.47153126     1.12674528    -0.49139815
 c      1.03247289     0.92149992    -0.54225163
 h     -0.12658430    -2.19177817     0.51133196
 h     -2.03220491     1.59847943     0.85929653
 h     -0.92055136     1.89997902    -1.10072565
 h      1.62839995     1.83974962    -0.35574374
 o      2.59566230    -0.89573948     0.31666403
 h      3.02722059    -1.23789510    -0.55289137
 c     -2.46911167    -0.42365251    -0.52015714
 h     -2.57460097    -1.43160901    -0.88666699
 h     -3.38461632    -0.42867957     0.15258052
 h     -2.72554588     0.21972941    -1.46886782
 h     -0.31794198     1.45157617     1.80709767
          17

 c      1.25848392    -0.45015109    -0.03181939
 c     -0.05726537    -1.03855918     0.20776443
 c     -1.08283966    -0.16643425     0.01198917
 c     -1.08825009     1.20956719     0.95176185
 c     -0.47146559     1.13680292    -0.50348565
 c      1.04205024     0.92728011    -0.54556585
 h     -0.10280403    -2.12317228     0.48697394
 h     -2.00926921     1.52250196     0.84100084
 h     -0.92652236     1.90994296    -1.12226010
 h      1.65057030     1.79979851    -0.38370144
 o      2.58456519    -0.89089206     0.33107231
 h      3.03477465    -1.27420969    -0.58500039
 c     -2.48735705    -0.41439514    -0.51255990
 h     -2.56898683    -1.46248229    -0.86311652
 h     -3.31676813    -0.37867459     0.11766267
 h     -2.72110464     0.21671607    -1.41829727
 h     -0.30350645     1.46164312     1.84106072
          17

 c      1.26668153    -0.44851354    -0.04718716
 c     -0.04484089    -1.04983904     0.20590594
 c     -1.07694639    -0.17060157     0.01453096
 c     -1.09660801     1.19855827     0.95732356
 c     -0.46997161     1.14650615    -0.51434039
 c      1.04928104     0.93076836    -0.54627240
 h     -0.08173308    -2.04603157     0.46400519
 h     -2.03281864     1.46753337     0.82768799
 h     -0.93602247     1.91522198    -1.14900937
 h      1.68280210     1.76146703    -0.41778272
 o      2.57247036    -0.88659358     0.34322547
 h      3.02799056    -1.29857648    -0.58725032
 c     -2.50496189    -0.40631836    -0.50681930
 h     -2.56104355    -1.49175117    -0.84132507
 h     -3.26095890    -0.32317295     0.10034192
 h     -2.71330963     0.20985801    -1.36011670
 h     -0.31059302     1.46191877     1.85821931
          17

 c      1.27547092    -0.44494312    -0.06303686
 c     -0.02891109    -1.06000039     0.20354662
 c     -1.07316271    -0.17154130     0.01580053
 c     -1.09863618     1.18625485     0.96273247
 c     -0.46712793     1.15571191    -0.52380963
 c      1.05369364     0.93139489    -0.54465641
 h     -0.06478162    -1.99146193     0.45091346
 h     -2.10123882     1.43278124     0.81994247
 h     -0.94726756     1.91391915    -1.17837675
 h      1.72906868     1.73182937    -0.45671280
 o      2.55965928    -0.88301982     0.35282013
 h      3.00615697    -1.30903060    -0.55602977
 c     -2.51902922    -0.40093627    -0.50367677
 h     -2.55314668    -1.51140263    -0.81934886
 h     -3.24366764    -0.26076930     0.12265436
 h     -2.70484619     0.20699748    -1.30880164
 h     -0.34042971     1.45225400     1.85705287
          17

 c      1.28445842    -0.43960141    -0.07904906
 c     -0.00980718    -1.06568181     0.19972911
 c     -1.07114581    -0.16945127     0.01578002
 c     -1.09694966     1.17331244     0.96739258
 c     -0.46307085     1.16431690    -0.53182527
 c      1.05530473     0.92923173    -0.54099005
 h     -0.05307896    -1.99367313     0.45720139
 h     -2.18613796     1.41069361     0.82143486
 h     -0.95824971     1.90458046    -1.20771018
 h      1.78848366     1.71156636    -0.50020992
 o      2.54626649    -0.88018391     0.35991766
 h      2.97140744    -1.30611594    -0.49348027
 c     -2.52879006    -0.39954289    -0.50205935
 h     -2.54800914    -1.51666103    -0.79616203
 h     -3.26643449    -0.19113447     0.18705425
 h     -2.69883424     0.21778547    -1.28033894
 h     -0.39031984     1.43338914     1.83969173
          17

 c      1.29324951    -0.43274017    -0.09487129
 c      0.01192683    -1.06642613     0.19427680
 c     -1.07047082    -0.16459589     0.01453229
 c     -1.09437721     1.16011442     0.97042759
 c     -0.45797759     1.17222273    -0.53834482
 c      1.05473213     0.92500248    -0.53559085
 h     -0.04627398    -2.05275243     0.48342411
 h     -2.26057202     1.39544564     0.83480687
 h     -0.96717190     1.88668413    -1.23482745
 h      1.85402581     1.69503215    -0.54814087
 o      2.53221984    -0.87785987     0.36505008
 h      2.92967195    -1.29418741    -0.40913568
 c     -2.53585783    -0.40209877    -0.49949338
 h     -2.54802937    -1.50670379    -0.77184397
 h     -3.30512266    -0.12038775     0.27119810
 h     -2.69708664     0.24654465    -1.28201841
 h     -0.45324049     1.40735997     1.81282377
          17

 c      1.30149687    -0.42467732    -0.11014328
 c      0.03549386    -1.06476124     0.18791157
 c     -1.07071811    -0.15727533     0.01218721
 c     -1.09317875     1.14663049     0.97064957
 c     -0.45203600     1.17930888    -0.54331045
 c      1.05291049     0.91968801    -0.52889809
 h     -0.04192359    -2.13434053     0.51990156
 h     -2.30891847     1.38412447     0.86020714
 h     -0.97275654     1.86085703    -1.25837897
 h      1.91572501     1.67491740    -0.59941167
 o      2.51703208    -0.87534223     0.36957512
 h      2.89381403    -1.28522993    -0.32546281
 c     -2.54189744    -0.40706975    -0.49466189
 h     -2.55500103    -1.48492662    -0.74748091
 h     -3.33847780    -0.05692311     0.35198600
 h     -2.69903573     0.28652523    -1.30606078
 h     -0.51721571     1.37804528     1.78942441
          17

 c      1.30893115    -0.41580972    -0.12452938
 c      0.05996627    -1.06301380     0.18139719
 c     -1.07148091    -0.14786257     0.00891148
 c     -1.09509119     1.13259955     0.96665078
 c     -0.44541298     1.18541909    -0.54663043
 c      1.05072286     0.91418476    -0.52146327
 h     -0.03703711    -2.20708525     0.55670062
 h     -2.32412532     1.37539505     0.89595485
 h     -0.97442141     1.82884251    -1.27803742
 h      1.96464755     1.64613389    -0.65188038
 o      2.49977402    -0.87135023     0.37562439
 h      2.88382102    -1.30023866    -0.27674603
 c     -2.54779457    -0.41223318    -0.48759214
 h     -2.57009948    -1.45889171    -0.72497352
 h     -3.35623045    -0.00688302     0.41572321
 h     -2.70312647     0.32504173    -1.33747342
 h     -0.56769098     1.35053274     1.78718204
          17

 c      1.31536699    -0.40662464    -0.13775721
 c      0.08440870    -1.06232523     0.17519214
 c     -1.07237227    -0.13682766     0.00486466
 c     -1.10087584     1.11791305     0.95776048
 c     -0.43824017     1.19037296    -0.54819294
 c      1.04880576     0.90919694    -0.51388584
 h     -0.02926893    -2.25411263     0.58760334
 h     -2.30457176     1.36868067     0.93920098
 h     -0.97230203     1.79325767    -1.29449649
 h      1.99479398     1.60682492    -0.70296142
 o      2.48027879    -0.86529909     0.38391735
 h      2.90771732    -1.34890319    -0.27397239
 c     -2.55386550    -0.41548025    -0.47866106
 h     -2.59395550    -1.43890866    -0.70661661
 h     -3.35487734     0.02618310     0.45575515
 h     -2.70830240     0.35137786    -1.36371394
 h     -0.59623376     1.32767907     1.81692978
          17

 c      1.32066650    -0.39767092    -0.14963172
 c      0.10793258    -1.06305723     0.16952218
 c     -1.07304621    -0.12474163     0.00016295
 c     -1.10985670     1.10288440     0.94508515
 c     -0.43062342     1.19400286    -0.54790538
 c      1.04750685     0.90523755    -0.50674771
 h     -0.01704117    -2.26828688     0.60923066
 h     -2.25328406     1.36402813     0.98630453
 h     -0.96708121     1.75714713    -1.30921356
 h      2.00340823     1.55796284    -0.75023506
 o      2.46003760    -0.85838356     0.39270405
 h      2.94765248    -1.41250214    -0.28795497
 c     -2.56014166    -0.41533109    -0.46818059
 h     -2.62667849    -1.43370972    -0.69411609
 h     -3.33406154     0.04055460     0.46927451
 h     -2.71420302     0.35940211    -1.37732956
 h     -0.60683729     1.30728191     1.87034017
          17

 c      1.32469856    -0.38950417    -0.16001393
 c      0.12973681    -1.06518205     0.16448908
 c     -1.07321710    -0.11225439    -0.00512807
 c     -1.12036103     1.08796472     0.93081102
 c     -0.42267266     1.19620534    -0.54574053
 c      1.04689363     0.90262645    -0.50055379
 h      0.00061893    -2.24771405     0.61986709
 h     -2.17949225     1.36255532     1.03335736
 h     -0.95959753     1.72341281    -1.32383905
 h      1.99097061     1.50288051    -0.79195045
 o      2.44069858    -0.85197989     0.40042540
 h      2.98364872    -1.46944834    -0.29197978
 c     -2.56653859    -0.41134464    -0.45646440
 h     -2.66756830    -1.44471801    -0.68736301
 h     -3.29516200     0.03601451     0.45601188
 h     -2.72087651     0.34702025    -1.37508357
 h     -0.60907132     1.28491134     1.92762112
          17

 c      1.32732221    -0.38263850    -0.16879721
 c      0.14914777    -1.06842115     0.16011311
 c     -1.07267527    -0.10005059    -0.01097831
 c     -1.13015372     1.07332449     0.91685550
 c     -0.41453597     1.19698511    -0.54178289
 c      1.04674004     0.90146069    -0.49567177
 h      0.02413225    -2.19413432     0.61906428
 h     -2.10158316     1.36759928     1.07750313
 h     -0.95034700     1.69428214    -1.33943775
 h      1.96150549     1.44710111    -0.82757281
 o      2.42334674    -0.84686355     0.40649571
 h      3.00464771    -1.50778782    -0.27467646
 c     -2.57288884    -0.40419842    -0.44397802
 h     -2.71462107    -1.46482107    -0.68420666
 h     -3.24157888     0.01425702     0.41884112
 h     -2.72860428     0.31536326    -1.35705097
 h     -0.60994665     1.25743190     1.97180083
          17

 c      1.32838841    -0.37751105    -0.17589809
 c      0.16565987    -1.07215851     0.15628926
 c     -1.07130471    -0.08880751    -0.01737808
 c     -1.13666066     1.05872051     0.90430720
 c     -0.40640844     1.19646887    -0.53626535
 c      1.04649586     0.90158251    -0.49226709
 h      0.05318835    -2.11388336     0.60818664
 h     -2.04597692     1.38562928     1.11891762
 h     -0.93915917     1.67104314    -1.35586315
 h      1.92303494     1.39820074    -0.85843567
 o      2.40863942    -0.84337733     0.41087551
 h      3.00597227    -1.52249373    -0.23348017
 c     -2.57875937    -0.39539119    -0.43148948
 h     -2.76457647    -1.48334416    -0.68157797
 h     -3.18078282    -0.01977506     0.36667685
 h     -2.73795394     0.26860639    -1.32668823
 h     -0.61243838     1.22353472     1.99312835
          17

 c      1.32776182    -0.37445262    -0.18125455
 c      0.17897942    -1.07513026     0.15262761
 c     -1.06909733    -0.07917682    -0.02433883
 c     -1.13820097     1.04387134     0.89365411
 c     -0.39849801     1.19488149    -0.52957418
 c      1.04534832     0.90261733    -0.49027268
 h      0.08631222    -2.02151063     0.59226489
 h     -2.03142788     1.42262616     1.15966880
 h     -0.92527693     1.65416007    -1.37166498
 h      1.88686339     1.36489599    -0.88803140
 o      2.39693941    -0.84159181     0.41379019
 h      2.98685024    -1.51282040    -0.17030917
 c     -2.58304707    -0.38702389    -0.42034819
 h     -2.81363844    -1.49149139    -0.67674046
 h     -3.12807232    -0.05565804     0.31988993
 h     -2.75004055     0.21425856    -1.29174690
 h     -0.61674353     1.18307212     1.98764414
          17

 c      1.32537834    -0.37365841    -0.18482611
 c      0.18903101    -1.07504772     0.14820819
 c     -1.06614942    -0.07178056    -0.03190643
 c     -1.13543161     1.02919578     0.88548531
 c     -0.39097707     1.19250112    -0.52220846
 c      1.04256415     0.90417071    -0.48950039
 h      0.12057877    -1.94437216     0.58288702
 h     -2.05092964     1.47596769     1.19743175
 h     -0.90778682     1.64363748    -1.38458515
 h      1.86350763     1.35438579    -0.92061107
 o      2.38826597    -0.84126298     0.41569491
 h      2.95077101    -1.48283915    -0.09119022
 c     -2.58389374    -0.38154547    -0.41244055
 h     -2.85820390    -1.48466761    -0.66787510
 h     -3.10648786    -0.07805842     0.31082167
 h     -2.76685884     0.16287612    -1.26470508
 h     -0.62144851     1.13657636     1.95538890
          17

 c      1.32134436    -0.37514220    -0.18660812
 c      0.19578207    -1.06923089     0.14175397
 c     -1.06263553    -0.06716585    -0.04015494
 c     -1.13036441     1.01571728     0.88050588
 c     -0.38396958     1.18961733    -0.51469846
 c      1.03804583     0.90612364    -0.48992524
 h      0.15302428    -1.91568560     0.59632104
 h     -2.08274043     1.53528118     1.22532460
 h     -0.88612179     1.63938781    -1.39233248
 h      1.85617192     1.36871503    -0.95763877
 o      2.38202176    -0.84153721     0.41742852
 h      2.90934632    -1.44597221    -0.00888680
 c     -2.58030058    -0.38045777    -0.40822657
 h     -2.89526941    -1.46275791    -0.65422757
 h     -3.12768033    -0.07902725     0.35715032
 h     -2.79108019     0.12517966    -1.25930816
 h     -0.62400302     1.08518509     1.90005639
          17

 c      1.31603618    -0.37867101    -0.18667754
 c      0.19891742    -1.05742367     0.13303505
 c     -1.05877998    -0.06571140    -0.04915316
 c     -1.12480645     1.00434385     0.87884911
 c     -0.37757195     1.18650345    -0.50751301
 c      1.03250489     0.90871848    -0.49185279
 h      0.18346580    -1.94207810     0.63714924
 h     -2.10896655     1.59023210     1.23773416
 h     -0.86041874     1.64145934    -1.39326295
 h      1.85885806     1.40372394    -0.99562315
 o      2.37667944    -0.84058413     0.42033758
 h      2.88708423    -1.43073996     0.05522152
 c     -2.57370223    -0.38309717    -0.40539805
 h     -2.92277867    -1.42978930    -0.63604510
 h     -3.17500119    -0.06701031     0.43638035
 h     -2.82420857     0.10620760    -1.28106013
 h     -0.62020494     1.03068485     1.83040468
          17

 c      1.31006879    -0.38375354    -0.18524371
 c      0.19794102    -1.04252062     0.12350579
 c     -1.05484368    -0.06756016    -0.05892822
 c     -1.12012995     0.99558438     0.87968294
 c     -0.37187333     1.18339154    -0.50099350
 c      1.02701108     0.91232685    -0.49573422
 h      0.21279312    -1.99511773     0.69059446
 h     -2.11937021     1.63375257     1.23250428
 h     -0.83165973     1.65013811    -1.38678866
 h      1.86170786     1.45185689    -1.02829821
 o      2.37081359    -0.83670342     0.42539279
 h      2.90574370    -1.46334762     0.08579275
 c     -2.56625357    -0.38758589    -0.40198771
 h     -2.94013526    -1.39325673    -0.61434513
 h     -3.22562459    -0.05322813     0.51643945
 h     -2.86407740     0.10245683    -1.32097335
 h     -0.60302781     0.97512325     1.76195464
          17

 c      1.30410447    -0.38972277    -0.18264700
 c      0.19248262    -1.02761128     0.11480998
 c     -1.05110222    -0.07261734    -0.06944728
 c     -1.11742547     0.98966894     0.88154718
 c     -0.36695978     1.18044529    -0.49533522
 c      1.02249937     0.91719246    -0.50189452
 h      0.24017017    -2.04513074     0.73961956
 h     -2.10891104     1.66158444     1.21017151
 h     -0.80160321     1.66596319    -1.37350048
 h      1.85658711     1.50549132    -1.05001358
 o      2.36536077    -0.83089313     0.43191544
 h      2.94979019    -1.52733449     0.09440285
 c     -2.55944384    -0.39195672    -0.39765279
 h     -2.94855573    -1.36305745    -0.59071405
 h     -3.26578749    -0.04381652     0.57816915
 h     -2.90549903     0.10647733    -1.36294643
 h     -0.56341838     0.91973258     1.71357965
          17

 c      1.29870189    -0.39586953    -0.17927136
 c      0.18239502    -1.01465000     0.10796428
 c     -1.04782468    -0.08058040    -0.08062562
 c     -1.11704892     0.98662957     0.88358137
 c     -0.36290502     1.17774624    -0.49062107
 c      1.01958451     0.92333768    -0.51041594
 h      0.26367215    -2.07553262     0.77409325
 h     -2.07606469     1.67160899     1.17300956
 h     -0.77250853     1.68964277    -1.35495937
 h      1.83898518     1.55857598    -1.05731531
 o      2.36209106    -0.82518851     0.43890472
 h      2.99054716    -1.59001875     0.09808249
 c     -2.55405066    -0.39466684    -0.39271514
 h     -2.95050962    -1.34905914    -0.56690469
 h     -3.28912208    -0.04113908     0.61327591
 h     -2.94311710     0.11189716    -1.39356688
 h     -0.49751767     0.86484502     1.69424109
          17

 c      1.29424136    -0.40156487    -0.17544590
 c      0.16782970    -1.00467254     0.10344572
 c     -1.04525545    -0.09096368    -0.09233655
 c     -1.11797799     0.98608131     0.88624694
 c     -0.35976547     1.17530009    -0.48687998
 c      1.01855403     0.93057725    -0.52114027
 h      0.28118570    -2.07930675     0.78949891
 h     -2.02307709     1.66421251     1.12469298
 h     -0.74670117     1.72179823    -1.33309354
 h      1.80781776     1.60704827    -1.04908180
 o      2.36193752    -0.82077370     0.44588192
 h      3.01177884    -1.63227992     0.10510948
 c     -2.55048953    -0.39489886    -0.38754703
 h     -2.94784888    -1.35687838    -0.54408096
 h     -3.29302734    -0.04570270     0.61909547
 h     -2.97296898     0.11467290    -1.40496835
 h     -0.41425238     0.81238803     1.69499444
          17

 c      1.29087681    -0.40632834    -0.17140162
 c      0.14930804    -0.99812907     0.10138739
 c     -1.04360460    -0.10311658    -0.10441468
 c     -1.11812687     0.98704089     0.89031788
 c     -0.35759263     1.17306498    -0.48414138
 c      1.01938597     0.93854175    -0.53369546
 h      0.29066082    -2.05466083     0.78456547
 h     -1.95781773     1.64393126     1.07046004
 h     -0.72608755     1.76249889    -1.30931527
 h      1.76499441     1.64901619    -1.02631038
 o      2.36510653    -0.81809863     0.45266643
 h      3.00751859    -1.64659807     0.11818430
 c     -2.54911104    -0.39272629    -0.38246588
 h     -2.94003927    -1.38458494    -0.52236651
 h     -3.27688568    -0.05701562     0.59598169
 h     -2.99264213     0.11261573    -1.39390576
 h     -0.32992507     0.76662481     1.70064625
          17

 c      1.28853192    -0.40984094    -0.16727205
 c      0.12772361    -0.99503485     0.10167242
 c     -1.04305667    -0.11626556    -0.11667715
 c     -1.11495593     0.98793892     0.89594314
 c     -0.35644203     1.17099473    -0.48248404
 c      1.02174736     0.94667247    -0.54751422
 h      0.29018567    -2.00335989     0.76031497
 h     -1.89623272     1.62191079     1.01700339
 h     -0.71179057     1.81073011    -1.28377829
 h      1.71527150     1.68517793    -0.99197068
 o      2.37137508    -0.81719970     0.45918309
 h      2.97741753    -1.63195822     0.13747662
 c     -2.55018271    -0.38895823    -0.37775165
 h     -2.92463370    -1.42394827    -0.50129997
 h     -3.24189865    -0.07371140     0.54701641
 h     -3.00113663     0.10494798    -1.36076149
 h     -0.25865295     0.73194786     1.70101233
          17

 c      1.28696096    -0.41191806    -0.16311256
 c      0.10423597    -0.99494402     0.10391091
 c     -1.04378771    -0.12958931    -0.12896564
 c     -1.10592489     0.98687056     0.90275965
 c     -0.35636209     1.16907366    -0.48205816
 c      1.02501386     0.95420683    -0.56187029
 h      0.27828843    -1.93152788     0.72062498
 h     -1.86022743     1.61502257     0.97062262
 h     -0.70407121     1.86411996    -1.25528345
 h      1.66596806     1.71927544    -0.95066916
 o      2.38015915    -0.81773578     0.46543986
 h      2.92589750    -1.59331578     0.16110515
 c     -2.55356736    -0.38481216    -0.37372895
 h     -2.89934362    -1.46484991    -0.48059171
 h     -3.19246886    -0.09306018     0.47987427
 h     -2.99903348     0.09236594    -1.30963900
 h     -0.20925405     0.71141589     1.69196609
          17

 c      1.28585106    -0.41246935    -0.15892080
 c      0.08004649    -0.99671926     0.10727665
 c     -1.04597107    -0.14230335    -0.14118478
 c     -1.08974711     0.98269512     0.91040361
 c     -0.35737362     1.16732358    -0.48306148
 c      1.02840899     0.96025663    -0.57599216
 h      0.25485608    -1.85293394     0.67442067
 h     -1.86231075     1.63359618     0.93409753
 h     -0.70253361     1.91917546    -1.22192081
 h      1.62545844     1.75736905    -0.90745428
 o      2.39036770    -0.81870643     0.47164477
 h      2.86478185    -1.54611783     0.18346017
 c     -2.55826271    -0.38178035    -0.37100334
 h     -2.86349666    -1.49873934    -0.46041316
 h     -3.13934125    -0.10971933     0.41112391
 h     -2.98912959     0.07765924    -1.24954864
 h     -0.18580847     0.70650784     1.67325681
          17

 c      1.28491081    -0.41146832    -0.15465760
 c      0.05610558    -0.99820346     0.11027657
 c     -1.04976607    -0.15371072    -0.15330954
 c     -1.06749765     0.97608245     0.91856757
 c     -0.35947103     1.16578838    -0.48567294
 c      1.03131741     0.96411820    -0.58926529
 h      0.22266999    -1.79324567     0.63855050
 h     -1.89169225     1.66904186     0.90753414
 h     -0.70644232     1.97192674    -1.18201732
 h      1.59979373     1.80426597    -0.86563767
 o      2.40027865    -0.81806065     0.47839008
 h      2.81580892    -1.52258896     0.19260951
 c     -2.56211653    -0.38168551    -0.37065100
 h     -2.81828279    -1.51987664    -0.44127134
 h     -3.10194832    -0.11462416     0.36952542
 h     -2.97718534     0.06650218    -1.19556537
 h     -0.18821971     0.71710778     1.64724515
          17

 c      1.28390365    -0.40893331    -0.15027626
 c      0.03304206    -0.99677504     0.11110411
 c     -1.05529249    -0.16319038    -0.16536502
 c     -1.04155301     0.96864364     0.92665648
 c     -0.36265145     1.16451201    -0.48996894
 c      1.03357561     0.96567780    -0.60136446
 h      0.18680569    -1.78371012     0.63367104
 h     -1.92704820     1.70401350     0.89158812
 h     -0.71501198     2.01866649    -1.13488323
 h      1.58964174     1.85869424    -0.82546272
 o      2.40848036    -0.81382158     0.48628059
 h      2.79659812    -1.55400279     0.17676104
 c     -2.56283156    -0.38622155    -0.37326822
 h     -2.76637961    -1.52558156    -0.42384458
 h     -3.09809247    -0.09939219     0.38180535
 h     -2.97110402     0.06665160    -1.16608805
 h     -0.21155840     0.74126199     1.61921673
          17

 c      1.28265569    -0.40491188    -0.14574766
 c      0.01166410    -0.99196611     0.10936671
 c     -1.06260776    -0.17015176    -0.17740388
 c     -1.01441392     0.96183040     0.93359781
 c     -0.36692634     1.16352212    -0.49586491
 c      1.03542697     0.96543881    -0.61216373
 h      0.14825245    -1.83054597     0.66389921
 h     -1.95207913     1.72554452     0.88741199
 h     -0.72761595     2.05656181    -1.08113853
 h      1.59101023     1.91282152    -0.78539351
 o      2.41545393    -0.80699087     0.49478397
 h      2.79611118    -1.62458548     0.14293192
 c     -2.56029711    -0.39554732    -0.37723796
 h     -2.71147254    -1.51673153    -0.40892246
 h     -3.12222640    -0.06743519     0.44090014
 h     -2.97614296     0.08279957    -1.17189634
 h     -0.24410727     0.77476318     1.59901289
          17

 c      1.28108494    -0.39948127    -0.14104437
 c     -0.00696759    -0.98620894     0.10658831
 c     -1.07168575    -0.17404794    -0.18947140
 c     -0.98852431     0.95671167     0.93785119
 c     -0.37228797     1.16281126    -0.50310885
 c      1.03723096     0.96412665    -0.62156272
 h      0.10307823    -1.90599690     0.71091513
 h     -1.95800354     1.72702874     0.89563929
 h     -0.74389459     2.08409203    -1.02268030
 h      1.59859686     1.95672358    -0.74427044
 o      2.42224138    -0.79996063     0.50279052
 h      2.79508098    -1.69643558     0.10773561
 c     -2.55631700    -0.40794545    -0.38044398
 h     -2.65782706    -1.49848545    -0.39728156
 h     -3.15426680    -0.03125609     0.51608365
 h     -2.98979458     0.11058414    -1.20617769
 h     -0.26710421     0.81162677     1.60173992
          17

 c      1.27919630    -0.39275835    -0.13611572
 c     -0.02216078    -0.98204771     0.10438629
 c     -1.08235720    -0.17447392    -0.20156206
 c     -0.96567428     0.95387434     0.93809211
 c     -0.37865338     1.16231300    -0.51133124
 c      1.03923473     0.96233665    -0.62941937
 h      0.04936730    -1.98032515     0.75527075
 h     -1.94142169     1.70621303     0.91600716
 h     -0.76377413     2.10129476    -0.96240933
 h      1.60815656     1.98250580    -0.70213314
 o      2.42925644    -0.79420558     0.50954879
 h      2.78417330    -1.74600601     0.08208650
 c     -2.55266589    -0.42096408    -0.38221626
 h     -2.60977629    -1.48038617    -0.38949986
 h     -3.17977835    -0.00137569     0.58292554
 h     -3.00466605     0.13936211    -1.25160460
 h     -0.26436900     0.84716430     1.64050378
          17

 c      1.27704256    -0.38489902    -0.13089250
 c     -0.03374562    -0.98084737     0.10364659
 c     -1.09425090    -0.17126375    -0.21361117
 c     -0.94578652     0.95330356     0.93456180
 c     -0.38584061     1.16189520    -0.52012823
 c      1.04150148     0.96041546    -0.63556784
 h     -0.01161146    -2.03613381     0.78575362
 h     -1.90296684     1.66390136     0.94735016
 h     -0.78742247     2.10973892    -0.90381675
 h      1.61713521     1.98576655    -0.65994458
 o      2.43646476    -0.79032755     0.51467010
 h      2.76115037    -1.76346149     0.07106882
 c     -2.55042811    -0.43240433    -0.38274090
 h     -2.57091731    -1.47409935    -0.38585932
 h     -3.19225941     0.01625884     0.62865454
 h     -3.01444111     0.15930304    -1.29279936
 h     -0.23825119     0.88073164     1.71129960
          17

 c      1.27468894    -0.37608996    -0.12530532
 c     -0.04194873    -0.98301473     0.10468562
 c     -1.10678776    -0.16452981    -0.22550505
 c     -0.92725933     0.95459668     0.92898622
 c     -0.39360217     1.16139072    -0.52913168
 c      1.04392480     0.95845654    -0.63984849
 h     -0.07712473    -2.06535386     0.79728082
 h     -1.84759483     1.60405024     0.98786177
 h     -0.81511881     2.11208732    -0.85045983
 h      1.62460861     1.96564319    -0.61908901
 o      2.44364557    -0.78845064     0.51797883
 h      2.72699877    -1.74649978     0.07643565
 c     -2.55016718    -0.44092312    -0.38233337
 h     -2.54340524    -1.48747905    -0.38637219
 h     -3.18962011     0.01884077     0.64766641
 h     -3.01583160     0.16430257    -1.32038936
 h     -0.20505955     0.91301898     1.79418721
          17

 c      1.27219482    -0.36654524    -0.11929200
 c     -0.04726899    -0.98835983     0.10749399
 c     -1.11923431    -0.15464377    -0.23708533
 c     -0.90817728     0.95706602     0.92315313
 c     -0.40169043     1.16066915    -0.53804547
 c      1.04625088     0.95630177    -0.64213402
 h     -0.14399155    -2.06508583     0.78812399
 h     -1.78637558     1.53486820     1.03578240
 h     -0.84697577     2.11122240    -0.80541602
 h      1.63128227     1.92476571    -0.58095528
 o      2.45047979    -0.78833050     0.51947372
 h      2.68468706    -1.69868959     0.09729113
 c     -2.55213244    -0.44636113    -0.38122755
 h     -2.52802829    -1.51890531    -0.39085559
 h     -3.17194889     0.00549035     0.63817861
 h     -3.00803696     0.15170252    -1.33003174
 h     -0.17860847     0.94346446     1.86921656
          17

 c      1.26961213    -0.35650806    -0.11279226
 c     -0.05037627    -0.99628561     0.11185662
 c     -1.13079337    -0.14219188    -0.24816429
 c     -0.88661302     0.95968131     0.91816380
 c     -0.40992142     1.15972535    -0.54665283
 c      1.04808075     0.95352472    -0.64236038
 h     -0.20894895    -2.03585291     0.75874729
 h     -1.73776446     1.46900392     1.09073354
 h     -0.88255462     2.10921194    -0.77092445
 h      1.63973975     1.86945779    -0.54655582
 o      2.45652352    -0.78914511     0.51942339
 h      2.63957067    -1.63284989     0.12855627
 c     -2.55630205    -0.44952927    -0.37959566
 h     -2.52471382    -1.55855323    -0.39891995
 h     -3.14090506    -0.02313753     0.60123452
 h     -2.99207776     0.12155692    -1.32114980
 h     -0.16523082     0.97064005     1.92354859
          17

 c      1.26698576    -0.34626519    -0.10573933
 c     -0.05200164    -1.00580920     0.11735402
 c     -1.14070590    -0.12792174    -0.25855335
 c     -0.86104053     0.96148147     0.91444975
 c     -0.41819905     1.15873253    -0.55480801
 c      1.04887324     0.94945974    -0.64056719
 h     -0.26900674    -1.98203554     0.71204476
 h     -1.72083613     1.41809724     1.15429991
 h     -0.92058269     2.10665813    -0.74831295
 h      1.65459665     1.80949516    -0.51615974
 o      2.46116319    -0.78902178     0.51858169
 h      2.60004683    -1.57856976     0.15756238
 c     -2.56229907    -0.45170187    -0.37765754
 h     -2.53270995    -1.59471008    -0.40992836
 h     -3.10040198    -0.06442765     0.54187184
 h     -2.97066485     0.07642899    -1.29681128
 h     -0.16575688     0.99300052     1.95056735
          17

 c      1.26434586    -0.33618383    -0.09805884
 c     -0.05277701    -1.01541720     0.12325675
 c     -1.14834321    -0.11268011    -0.26808812
 c     -0.83163549     0.96240004     0.91229243
 c     -0.42648394     1.15801978    -0.56242693
 c      1.04804290     0.94341976    -0.63692288
 h     -0.32248973    -1.91429780     0.65474564
 h     -1.73808439     1.38301989     1.22599281
 h     -0.95900447     2.10282604    -0.73813105
 h      1.68144466     1.75576114    -0.48923578
 o      2.46382356    -0.78533731     0.51804556
 h      2.57431868    -1.57733709     0.16647015
 c     -2.56917169    -0.45438727    -0.37590120
 h     -2.55057859    -1.61843763    -0.42303175
 h     -3.05868568    -0.11241894     0.47283843
 h     -2.94851304     0.02173531    -1.26475497
 h     -0.17762735     1.00918756     1.94793288
          17

 c      1.26170243    -0.32675423    -0.08967435
 c     -0.05298851    -1.02284962     0.12839611
 c     -1.15328050    -0.09733273    -0.27663171
 c     -0.80043851     0.96312644     0.91220905
 c     -0.43474400     1.15799064    -0.56946663
 c      1.04525096     0.93515374    -0.63168018
 h     -0.37137755    -1.85284512     0.59907257
 h     -1.77272358     1.35553718     1.29919331
 h     -0.99538179     2.09637123    -0.74033355
 h      1.72346057     1.71513227    -0.46523047
 o      2.46451960    -0.77775338     0.51789504
 h      2.56182363    -1.63415627     0.15411358
 c     -2.57514652    -0.45936873    -0.37539536
 h     -2.57626375    -1.62501833    -0.43724621
 h     -3.03091371    -0.15621471     0.41943777
 h     -2.93251187    -0.03413589    -1.23838843
 h     -0.19587988     1.01818524     1.91691513
          17

 c      1.25905750    -0.31857827    -0.08051255
 c     -0.05242211    -1.02542880     0.13139726
 c     -1.15533360    -0.08267867    -0.28406115
 c     -0.76991764     0.96422975     0.91446435
 c     -0.44292390     1.15903265    -0.57589164
 c      1.04071861     0.92517888    -0.62507210
 h     -0.42283393    -1.82431290     0.56024148
 h     -1.80562185     1.32842647     1.36511431
 h     -1.02740895     2.08617221    -0.75443487
 h      1.77773411     1.68668609    -0.44477415
 o      2.46366988    -0.76873541     0.51707199
 h      2.55615261    -1.70922782     0.13792976
 c     -2.57808500    -0.46826838    -0.37744380
 h     -2.60719632    -1.61409853    -0.45157215
 h     -3.03519862    -0.18331099     0.41271678
 h     -2.93030705    -0.08180978    -1.23397308
 h     -0.21306163     1.01955149     1.86358265
          17

 c      1.25643059    -0.31226490    -0.07051529
 c     -0.05095744    -1.02182684     0.13168670
 c     -1.15453647    -0.06939972    -0.29026630
 c     -0.74224778     0.96586761     0.91840264
 c     -0.45092771     1.16144909    -0.58164837
 c      1.03517297     0.91455991    -0.61727756
 h     -0.48215805    -1.84161638     0.54478987
 h     -1.82460997     1.29872679     1.41739604
 h     -1.05332156     2.07192514    -0.77966063
 h      1.83589610     1.66406081    -0.42973492
 o      2.46158426    -0.76034533     0.51481608
 h      2.55296231    -1.76910270     0.13094773
 c     -2.57738895    -0.48112067    -0.38172275
 h     -2.64047348    -1.58997517    -0.46517451
 h     -3.07443199    -0.19159600     0.45709203
 h     -2.94611515    -0.11588329    -1.26029652
 h     -0.21808890     1.01367763     1.80170406
          17

 c      1.25386488    -0.30830879    -0.05966112
 c     -0.04943951    -1.01326666     0.12999541
 c     -1.15109441    -0.05807060    -0.29516260
 c     -0.71941570     0.96794368     0.92233880
 c     -0.45859977     1.16541506    -0.58666313
 c      1.02947639     0.90441435    -0.60847928
 h     -0.54258028    -1.88986901     0.54456312
 h     -1.82360184     1.26621002     1.45279924
 h     -1.07215383     2.05437755    -0.81506606
 h      1.88836664     1.64068151    -0.42209916
 o      2.45844351    -0.75356053     0.51088186
 h      2.55024870    -1.79783664     0.13822218
 c     -2.57464445    -0.49601826    -0.38646379
 h     -2.67334863    -1.56181298    -0.47750860
 h     -3.13202641    -0.19033765     0.52380601
 h     -2.97709148    -0.13795318    -1.30978541
 h     -0.19580241     1.00166377     1.75352822
          17

 c      1.25139374    -0.30702806    -0.04799019
 c     -0.04913520    -1.00189211     0.12737569
 c     -1.14535052    -0.04919413    -0.29871079
 c     -0.70291159     0.97034678     0.92473511
 c     -0.46570887     1.17095346    -0.59086901
 c      1.02433327     0.89560173    -0.59890436
 h     -0.59164405    -1.94505826     0.54805966
 h     -1.80003704     1.23185968     1.47027543
 h     -1.08382447     2.03522011    -0.85961664
 h      1.92766123     1.61258708    -0.42311507
 o      2.45437935    -0.74872215     0.50530577
 h      2.54712293    -1.79003390     0.16053188
 c     -2.57180841    -0.51049854    -0.39070832
 h     -2.70394348    -1.54229904    -0.48838587
 h     -3.19048663    -0.18834968     0.58444673
 h     -3.01552091    -0.15316172    -1.36504837
 h     -0.13339244     0.98424034     1.73757532
          17

 c      1.24899412    -0.30853477    -0.03563416
 c     -0.05092136    -0.98935621     0.12453225
 c     -1.13774662    -0.04319428    -0.30094106
 c     -0.69265980     0.97306274     0.92607772
 c     -0.47195985     1.17794388    -0.59423482
 c      1.02019805     0.88862616    -0.58881407
 h     -0.62056562    -1.99016971     0.54812269
 h     -1.75390772     1.19726897     1.47032592
 h     -1.08897641     2.01665365    -0.91222541
 h      1.94945544     1.57873250    -0.43313459
 o      2.44950938    -0.74577594     0.49828795
 h      2.54331997    -1.74706957     0.19629266
 c     -2.57015211    -0.52263642    -0.39439523
 h     -2.73139257    -1.54284400    -0.49785057
 h     -3.23920867    -0.19022297     0.62361080
 h     -3.05361860    -0.16580609    -1.41062092
 h     -0.03423511     0.96119886     1.74790759
          17

 c      1.24655711    -0.31272015    -0.02283562
 c     -0.05515619    -0.97672967     0.12185143
 c     -1.12877699    -0.04035300    -0.30195603
 c     -0.68697302     0.97601646     0.92822028
 c     -0.47704591     1.18616530    -0.59675572
 c      1.01727549     0.88362374    -0.57847402
 h     -0.62545918    -2.01606114     0.54155398
 h     -1.68863355     1.16466088     1.45541166
 h     -1.08853143     2.00067455    -0.97165585
 h      1.95266664     1.54054976    -0.45177537
 o      2.44392531    -0.74416784     0.49019566
 h      2.53939272    -1.67875936     0.24149983
 c     -2.57034392    -0.53162748    -0.39773124
 h     -2.75478272    -1.56655888    -0.50563630
 h     -3.27275804    -0.19774083     0.63494106
 h     -3.08574765    -0.17823712    -1.43709067
 h      0.08243220     0.93315535     1.76148944
          17

 c      1.24388516    -0.31926352    -0.00994101
 c     -0.06180083    -0.96474266     0.11955526
 c     -1.11895763    -0.04073510    -0.30191426
 c     -0.68352855     0.97895460     0.93231526
 c     -0.48072222     1.19535379    -0.59842817
 c      1.01551174     0.88037239    -0.56813030
 h     -0.60572066    -2.01859169     0.52736912
 h     -1.61371773     1.13720376     1.43158221
 h     -1.08310201     1.98829302    -1.03625529
 h      1.93961061     1.50166335    -0.47813006
 o      2.43763277    -0.74239638     0.48162927
 h      2.53762203    -1.61042425     0.28863328
 c     -2.57275651    -0.53781818    -0.40093237
 h     -2.77210785    -1.60623036    -0.51084525
 h     -3.28854130    -0.21125385     0.61676914
 h     -3.10842820    -0.19137293    -1.44020453
 h      0.19588322     0.90230019     1.76030651
          17

 c      1.24070462    -0.32768002     0.00262522
 c     -0.07050241    -0.95392000     0.11777924
 c     -1.10882952    -0.04414629    -0.30101290
 c     -0.67966656     0.98147672     0.93812918
 c     -0.48285279     1.20524191    -0.59925681
 c      1.01455191     0.87832763    -0.55799694
 h     -0.56296799    -1.99703901     0.50592141
 h     -1.54822367     1.11927571     1.41057178
 h     -1.07261309     1.97911178    -1.10364270
 h      1.91635325     1.46775130    -0.51101586
 o      2.43050540    -0.73784149     0.47333235
 h      2.54281571    -1.58546045     0.32809921
 c     -2.57754322    -0.54215434    -0.40414853
 h     -2.78081613    -1.64986901    -0.51242117
 h     -3.28579653    -0.23026906     0.57030203
 h     -3.11992737    -0.20521755    -1.41953626
 h      0.29105274     0.87146068     1.73677651
          17

 c      1.23667655    -0.33738766     0.01439070
 c     -0.08060729    -0.94454668     0.11656671
 c     -1.09898155    -0.05013897    -0.29947658
 c     -0.67261655     0.98315858     0.94447949
 c     -0.48340502     1.21555488    -0.59927807
 c      1.01374871     0.87672685    -0.54824867
 h     -0.50100974    -1.95446278     0.47890340
 h     -1.51786568     1.11561582     1.40821545
 h     -1.05641062     1.97156357    -1.17061528
 h      1.89230839     1.44589800    -0.54938916
 o      2.42258816    -0.72923398     0.46558719
 h      2.55795302    -1.62601157     0.35799841
 c     -2.58450092    -0.54565745    -0.40746225
 h     -2.77903506    -1.68684131    -0.50976003
 h     -3.26590232    -0.25341391     0.49995246
 h     -3.12024454    -0.21898499    -1.37825919
 h      0.35836592     0.84336180     1.69008043
          17

 c      1.23141597    -0.34775721     0.02487290
 c     -0.09112906    -0.93646130     0.11580010
 c     -1.09006710    -0.05806097    -0.29755353
 c     -0.66112421     0.98384917     0.95052593
 c     -0.48240390     1.22597235    -0.59857356
 c      1.01240808     0.87483929    -0.53901249
 h     -0.42651163    -1.90009245     0.45007694
 h     -1.53440800     1.12817914     1.43281212
 h     -1.03376118     1.96366651    -1.23345622
 h      1.87710013     1.44233755    -0.59280433
 o      2.41452247    -0.71891671     0.45814678
 h      2.57781770    -1.69712278     0.38523457
 c     -2.59281219    -0.54930071    -0.41099285
 h     -2.76616094    -1.71025801    -0.50290426
 h     -3.23416906    -0.27775655     0.41572774
 h     -3.11167890    -0.23080992    -1.32413744
 h      0.39243663     0.82030185     1.62284044
          17

 c      1.22458387    -0.35814342     0.03363834
 c     -0.10076891    -0.92876593     0.11511849
 c     -1.08279766    -0.06712746    -0.29550840
 c     -0.64670047     0.98387850     0.95664836
 c     -0.47989052     1.23609352    -0.59724945
 c      1.01028924     0.87233776    -0.53039899
 h     -0.34920750    -1.85274441     0.42624614
 h     -1.58044430     1.15391313     1.47621256
 h     -1.00438354     1.95382872    -1.28855050
 h      1.87466084     1.45867599    -0.64114560
 o      2.40710681    -0.70959377     0.45095195
 h      2.59516402    -1.75830527     0.41362748
 c     -2.60069810    -0.55416042    -0.41512370
 h     -2.74282982    -1.71694349    -0.49245337
 h     -3.20309269    -0.29750407     0.33725230
 h     -3.09969707    -0.23718993    -1.27096642
 h      0.39175478     0.80392437     1.53980531
          17

 c      1.21602010    -0.36791110     0.04035403
 c     -0.10822363    -0.92005016     0.11402351
 c     -1.07791288    -0.07648395    -0.29360087
 c     -0.63206666     0.98384724     0.96348190
 c     -0.47591124     1.24543872    -0.59538587
 c      1.00785535     0.86949663    -0.52260052
 h     -0.27887776    -1.83813477     0.41605211
 h     -1.62903675     1.18744011     1.52446465
 h     -0.96876650     1.94135445    -1.33303800
 h      1.88029710     1.48999362    -0.69329329
 o      2.40090613    -0.70271771     0.44414341
 h      2.60559745    -1.78892309     0.44317482
 c     -2.60545278    -0.56145307    -0.42058341
 h     -2.71066917    -1.70702762    -0.47942295
 h     -3.19273938    -0.30379151     0.29327797
 h     -3.09254625    -0.23302859    -1.23728405
 h      0.36012440     0.79475381     1.44823905
          17

 c      1.20583815    -0.37645097     0.04480778
 c     -0.11275063    -0.91006859     0.11244753
 c     -1.07611619    -0.08525396    -0.29206753
 c     -0.62000006     0.98442961     0.97090027
 c     -0.47052007     1.25348714    -0.59299753
 c      1.00592472     0.86697602    -0.51593495
 h     -0.21930035    -1.86886201     0.42328703
 h     -1.66140548     1.22402154     1.56777006
 h     -0.92824618     1.92662859    -1.36530442
 h      1.88480997     1.52748989    -0.74638013
 o      2.39621810    -0.69887576     0.43788092
 h      2.60718286    -1.78178610     0.47266496
 c     -2.60513234    -0.57175767    -0.42755230
 h     -2.67199690    -1.68421666    -0.46512561
 h     -3.21597992    -0.29082657     0.30175091
 h     -3.09672107    -0.21434001    -1.23721238
 h      0.31097571     0.79117806     1.35960035
          17

 c      1.19444392    -0.38321175     0.04690409
 c     -0.11416529    -0.90095186     0.11111000
 c     -1.07797005    -0.09260995    -0.29110069
 c     -0.61367631     0.98643562     0.97793455
 c     -0.46377890     1.25972679    -0.59002248
 c      1.00518055     0.86545240    -0.51076588
 h     -0.16902050    -1.92917867     0.44237616
 h     -1.66786403     1.26022016     1.60108100
 h     -0.88490828     1.91109661    -1.38525595
 h      1.88023956     1.56258320    -0.79661179
 o      2.39310353    -0.69814292     0.43226962
 h      2.59958863    -1.73733006     0.50082917
 c     -2.60062132    -0.58384449    -0.43488810
 h     -2.62948995    -1.65666691    -0.45097867
 h     -3.26113161    -0.26403237     0.34851811
 h     -3.11052903    -0.18308741    -1.26859310
 h      0.27252548     0.78788561     1.29002147
          17

 c      1.18249614    -0.38776279     0.04664690
 c     -0.11245622    -0.89548744     0.11090578
 c     -1.08375783    -0.09791391    -0.29079953
 c     -0.61611867     0.99071965     0.98354586
 c     -0.45575857     1.26369431    -0.58633373
 c      1.00595669     0.86540079    -0.50740526
 h     -0.12725309    -1.99338187     0.46468049
 h     -1.64474956     1.29371047     1.62213913
 h     -0.84135607     1.89709574    -1.39434676
 h      1.86231649     1.58909097    -0.84046482
 o      2.39138198    -0.70006540     0.42732756
 h      2.58421897    -1.66377534     0.52697304
 c     -2.59427701    -0.59517488    -0.44153901
 h     -2.58579747    -1.63661148    -0.43814794
 h     -3.30697953    -0.23427329     0.40661147
 h     -3.12545300    -0.14734983    -1.31580828
 h      0.27794828     0.77744848     1.25377546
          17

 c      1.17084656    -0.38984348     0.04409715
 c     -0.10785825    -0.89548741     0.11234228
 c     -1.09334304    -0.10085680    -0.29111979
 c     -0.62724034     0.99747567     0.98776783
 c     -0.44655154     1.26500823    -0.58176907
 c      1.00823764     0.86703393    -0.50606928
 h     -0.09462728    -2.04339089     0.48412436
 h     -1.59314139     1.32329295     1.63039635
 h     -0.80033741     1.88747609    -1.39523171
 h      1.83045770     1.60367338    -0.87541088
 o      2.39057609    -0.70327293     0.42291352
 h      2.56550156    -1.58325221     0.55233221
 c     -2.58794971    -0.60338836    -0.44723244
 h     -2.54308597    -1.63586977    -0.42727189
 h     -3.33941730    -0.20981479     0.45698344
 h     -3.13319663    -0.11618592    -1.36255552
 h      0.32851929     0.75937560     1.25169636
          17

 c      1.16043510    -0.38937577     0.03935057
 c     -0.10098614    -0.90162893     0.11549054
 c     -1.10611775    -0.10147733    -0.29185041
 c     -0.64367221     1.00605125     0.99133701
 c     -0.43630537     1.26341031    -0.57617444
 c      1.01170177     0.87030156    -0.50684202
 h     -0.07186764    -2.07012886     0.49756220
 h     -1.51931067     1.34938971     1.62742506
 h     -0.76425123     1.88493422    -1.39087942
 h      1.78728366     1.60583861    -0.90031229
 o      2.38990008    -0.70510899     0.41857553
 h      2.55186681    -1.53764508     0.58273698
 c     -2.58264503    -0.60736544    -0.45203696
 h     -2.50304663    -1.65776947    -0.41865460
 h     -3.35204739    -0.19523550     0.48972418
 h     -3.12898993    -0.09615057    -1.39804719
 h      0.39188727     0.74185250     1.27466294
          17

 c      1.15211006    -0.38645685     0.03255758
 c     -0.09272890    -0.91376006     0.12012748
 c     -1.12109558    -0.10005818    -0.29263128
 c     -0.66169532     1.01554854     0.99452828
 c     -0.42527021     1.25882170    -0.56948522
 c      1.01573922     0.87488738    -0.50961662
 h     -0.05926162    -2.07046800     0.50377752
 h     -1.43616338     1.37521680     1.61891144
 h     -0.73467235     1.89115214    -1.38330117
 h      1.73844777     1.59819912    -0.91582071
 o      2.38874495    -0.70346205     0.41372532
 h      2.54935630    -1.55954028     0.62615932
 c     -2.57877148    -0.60741141    -0.45602059
 h     -2.46756118    -1.69408655    -0.41275667
 h     -3.34288987    -0.19266933     0.50028672
 h     -3.11127071    -0.09082595    -1.41682192
 h      0.43866244     0.73256584     1.31384638
          17

 c      1.14645732    -0.38135652     0.02393961
 c     -0.08401672    -0.93111951     0.12585476
 c     -1.13708816    -0.09699308    -0.29300884
 c     -0.67813980     1.02494391     0.99674830
 c     -0.41382668     1.25138900    -0.56181915
 c      1.01947888     0.88019427    -0.51406028
 h     -0.05661874    -2.04567424     0.50299480
 h     -1.36362956     1.40832971     1.61693147
 h     -0.71211703     1.90610772    -1.37257432
 h      1.69253069     1.58685443    -0.92478519
 o      2.38735164    -0.69990030     0.40850967
 h      2.55203413    -1.62262763     0.67912254
 c     -2.57636398    -0.60459766    -0.45916590
 h     -2.43884334    -1.73131156    -0.41027034
 h     -3.31244973    -0.20274206     0.48714791
 h     -3.08078815    -0.10133799    -1.41739033
 h      0.45360111     0.73513967     1.36274834
          17

 c      1.14375828    -0.37451534     0.01379833
 c     -0.07561818    -0.95235881     0.13214051
 c     -1.15287078    -0.09269542    -0.29250874
 c     -0.69068061     1.03316499     0.99700490
 c     -0.40246232     1.24148200    -0.55350318
 c      1.02193017     0.88540939    -0.51965422
 h     -0.06330666    -2.00212360     0.49716554
 h     -1.32100887     1.45882796     1.63596425
 h     -0.69618305     1.92799590    -1.35687147
 h      1.65982448     1.58068375    -0.93197080
 o      2.38620191    -0.69702951     0.40356475
 h      2.55128277    -1.68380780     0.73046415
 c     -2.57518692    -0.60011181    -0.46139773
 h     -2.41882024    -1.75782659    -0.41180049
 h     -3.26336066    -0.22480791     0.45138150
 h     -3.04024364    -0.12662618    -1.40181541
 h      0.43122039     0.75003142     1.41626713
          17

 c      1.14402814    -0.36654175     0.00252086
 c     -0.06803863    -0.97538333     0.13827111
 c     -1.16729757    -0.08756355    -0.29070410
 c     -0.69890625     1.03984869     0.99531240
 c     -0.39170838     1.22963742    -0.54501133
 c      1.02234091     0.88982764    -0.52589951
 h     -0.07834853    -1.95387110     0.49097009
 h     -1.31113821     1.52973503     1.67781469
 h     -0.68596587     1.95381469    -1.33346583
 h      1.64853923     1.58759728    -0.94183500
 o      2.38553159    -0.69623883     0.39933820
 h      2.54281313    -1.71916887     0.77190934
 c     -2.57465441    -0.59510099    -0.46265645
 h     -2.40862530    -1.76654194    -0.41762541
 h     -3.20142850    -0.25641259     0.39812544
 h     -2.99446825    -0.16320068    -1.37647640
 h      0.37217741     0.77550792     1.46996295
          17

 c      1.14708026    -0.35819456    -0.00942783
 c     -0.06149555    -0.99730123     0.14329940
 c     -1.17937728    -0.08196682    -0.28725450
 c     -0.70425877     1.04576313     0.99306450
 c     -0.38208394     1.21648081    -0.53684256
 c      1.02063515     0.89333686    -0.53262392
 h     -0.10085450    -1.92389216     0.49255003
 h     -1.32082940     1.61203205     1.72717638
 h     -0.68050528     1.98023440    -1.29997605
 h      1.65987026     1.60885406    -0.95499281
 o      2.38539183    -0.69798256     0.39602056
 h      2.52546812    -1.71969004     0.79912830
 c     -2.57359125    -0.59081323    -0.46310362
 h     -2.40842441    -1.75482352    -0.42761771
 h     -3.13811172    -0.29196743     0.34024188
 h     -2.95059206    -0.20484499    -1.35322609
 h      0.28261162     0.80797019     1.52030352
          17

 c      1.15261185    -0.35031321    -0.02154240
 c     -0.05594898    -1.01534214     0.14631606
 c     -1.18832598    -0.07622445    -0.28191109
 c     -0.70879380     1.05209066     0.99160026
 c     -0.37406978     1.20265984    -0.52939160
 c      1.01746862     0.89649617    -0.54003569
 h     -0.13058449    -1.93417730     0.51029690
 h     -1.33676784     1.69346352     1.76645612
 h     -0.67909154     2.00436651    -1.25524054
 h      1.68739338     1.63792917    -0.96750949
 o      2.38574466    -0.70221928     0.39362465
 h      2.49967628    -1.68438275     0.81053589
 c     -2.57013568    -0.58860719    -0.46353477
 h     -2.41732417    -1.72421954    -0.44122727
 h     -3.09253300    -0.32177907     0.30182194
 h     -2.91684928    -0.24373260    -1.34788238
 h      0.17533629     0.84197494     1.56650897
          17

 c      1.16029177    -0.34368109    -0.03334992
 c     -0.05130416    -1.02877282     0.14715476
 c     -1.19359457    -0.07059273    -0.27450713
 c     -0.71466815     1.05985357     0.99119353
 c     -0.36808932     1.18879411    -0.52286335
 c      1.01383457     0.90006903    -0.54844605
 h     -0.16670369    -1.98422248     0.54446049
 h     -1.35186835     1.76542273     1.78455518
 h     -0.68141230     2.02428587    -1.19968805
 h      1.72158777     1.66549956    -0.97404026
 o      2.38648851    -0.70849104     0.39198175
 h      2.46698401    -1.61916605     0.80747803
 c     -2.56265592    -0.58924233    -0.46526186
 h     -2.43323683    -1.68105585    -0.45752194
 h     -3.08411135    -0.33615249     0.30834267
 h     -2.89883692    -0.27422008    -1.37171519
 h      0.07037414     0.87054935     1.61358525
          17

 c      1.16979037    -0.33889516    -0.04448068
 c     -0.04763829    -1.03892228     0.14647772
 c     -1.19487049    -0.06528351    -0.26494550
 c     -0.72375228     1.06976424     0.99117102
 c     -0.36447058     1.17542884    -0.51725529
 c      1.01067652     0.90457848    -0.55801928
 h     -0.20576155    -2.05127629     0.58599371
 h     -1.36368184     1.82340678     1.77623532
 h     -0.68759852     2.03932401    -1.13532996
 h      1.75406805     1.68416902    -0.97070659
 o      2.38744986    -0.71564849     0.39058443
 h      2.43012104    -1.54140399     0.79688984
 c     -2.55166535    -0.59171049    -0.46851557
 h     -2.45295802    -1.63754966    -0.47534270
 h     -3.11299639    -0.33512280     0.35764394
 h     -2.89605152    -0.29600769    -1.42134402
 h     -0.01099660     0.88682536     1.67193601
          17

 c      1.18073947    -0.33630440    -0.05471284
 c     -0.04509475    -1.04732259     0.14506711
 c     -1.19208488    -0.06050509    -0.25319242
 c     -0.73661934     1.08205906     0.99106825
 c     -0.36339126     1.16299905    -0.51241182
 c      1.00870804     0.91015971    -0.56870830
 h     -0.24302595    -2.11206110     0.62474992
 h     -1.37209539     1.86558351     1.73971022
 h     -0.69819830     2.05012539    -1.06546760
 h      1.77914750     1.68997834    -0.95587762
 o      2.38844165    -0.72144136     0.38831482
 h      2.39225550    -1.48658362     0.79582091
 c     -2.53952490    -0.59363654    -0.47234028
 h     -2.47302187    -1.61057548    -0.49354239
 h     -3.16114333    -0.32688766     0.42162090
 h     -2.90325215    -0.31215401    -1.48143963
 h     -0.06048380     0.88755538     1.74685334
          17

 c      1.19266065    -0.33601649    -0.06398084
 c     -0.04370469    -1.05484024     0.14343947
 c     -1.18541269    -0.05648836    -0.23927339
 c     -0.75230659     1.09643036     0.99156353
 c     -0.36483229     1.15182523    -0.50811524
 c      1.00833648     0.91659074    -0.58028264
 h     -0.27457544    -2.15244966     0.65393852
 h     -1.37803832     1.89175007     1.67537720
 h     -0.71403367     2.05836427    -0.99413589
 h      1.79400798     1.68226243    -0.92990504
 o      2.38950096    -0.72363681     0.38390132
 h      2.35392118    -1.49063344     0.82445338
 c     -2.52838737    -0.59303062    -0.47608192
 h     -2.49115837    -1.61357840    -0.51118539
 h     -3.21126981    -0.31854752     0.47529000
 h     -2.91434535    -0.32543741    -1.53578898
 h     -0.08695117     0.87475657     1.82910368
          17

 c      1.20492878    -0.33795657    -0.07234450
 c     -0.04335813    -1.06176367     0.14185827
 c     -1.17523748    -0.05348065    -0.22326656
 c     -0.76937959     1.11220602     0.99374938
 c     -0.36857088     1.14215290    -0.50415947
 c      1.00960431     0.92336192    -0.59236962
 h     -0.29784718    -2.16597318     0.66995133
 h     -1.38331803     1.90337319     1.58600478
 h     -0.73588387     2.06599832    -0.92534625
 h      1.79876710     1.66337676    -0.89473115
 o      2.39085811    -0.72320709     0.37775109
 h      2.31423548    -1.53914988     0.87710121
 c     -2.51948057    -0.58952716    -0.47961353
 h     -2.50671756    -1.64542557    -0.52735378
 h     -3.25300754    -0.31375676     0.50532410
 h     -2.92455909    -0.33710384    -1.57325911
 h     -0.10397002     0.85326945     1.90305663
          17

 c      1.21683020    -0.34193899    -0.07993436
 c     -0.04383762    -1.06803218     0.14042485
 c     -1.16210433    -0.05172306    -0.20529981
 c     -0.78655376     1.12842615     0.99813802
 c     -0.37422328     1.13422353    -0.50039949
 c      1.01214739     0.92972322    -0.60448532
 h     -0.31143411    -2.15102290     0.67136834
 h     -1.39170540     1.90506027     1.47782436
 h     -0.76402236     2.07420776    -0.86240505
 h      1.79681574     1.63868168    -0.85354606
 o      2.39258695    -0.72276560     0.37138202
 h      2.27589597    -1.59184796     0.93086111
 c     -2.51336458    -0.58418548    -0.48301342
 h     -2.51950538    -1.69134229    -0.54086864
 h     -3.28094263    -0.31390587     0.50624338
 h     -2.93073636    -0.34721726    -1.58804574
 h     -0.12138706     0.82827273     1.95691030
          17

 c      1.22765665    -0.34770929    -0.08691543
 c     -0.04483906    -1.07334592     0.13912375
 c     -1.14668101    -0.05142502    -0.18555676
 c     -0.80258978     1.14374124     1.00445936
 c     -0.38131491     1.12832706    -0.49677294
 c      1.01521835     0.93474890    -0.61608576
 h     -0.31494755    -2.10972863     0.65856897
 h     -1.41063826     1.90660159     1.36082144
 h     -0.79782820     2.08259922    -0.80764251
 h      1.79482053     1.61616936    -0.81018890
 o      2.39468635    -0.72393453     0.36585679
 h      2.24278781    -1.62418538     0.97011711
 c     -2.51020190    -0.57839411    -0.48633077
 h     -2.52903839    -1.73445271    -0.55058692
 h     -3.29248103    -0.31919207     0.47684111
 h     -2.93107696    -0.35517458    -1.57854611
 h     -0.14499393     0.80452653     1.98459596
          17

 c      1.23677346    -0.35497149    -0.09346869
 c     -0.04595971    -1.07711952     0.13778843
 c     -1.12972011    -0.05273830    -0.16428645
 c     -0.81630137     1.15661004     1.01208536
 c     -0.38934467     1.12477990    -0.49329167
 c      1.01789802     0.93753780    -0.62667670
 h     -0.30927390    -2.04872423     0.63420602
 h     -1.45006630     1.92097913     1.24524637
 h     -0.83572657     2.08926156    -0.76260329
 h      1.80075774     1.60436048    -0.76795978
 o      2.39716801    -0.72738394     0.36168084
 h      2.21797690    -1.62675263     0.98803154
 c     -2.50981794    -0.57322114    -0.48947613
 h     -2.53475632    -1.76294508    -0.55580104
 h     -3.28709596    -0.32904266     0.41889933
 h     -2.92504398    -0.35992683    -1.54696353
 h     -0.17788355     0.78623240     1.98436253
          17

 c      1.24367061    -0.36340772    -0.09977635
 c     -0.04664695    -1.07829993     0.13599183
 c     -1.11201990    -0.05572971    -0.14181294
 c     -0.82728266     1.16630329     1.02060284
 c     -0.39782963     1.12383676    -0.49001261
 c      1.01955848     0.93758799    -0.63593326
 h     -0.29729845    -1.98151952     0.60452347
 h     -1.51369125     1.95307743     1.13583675
 h     -0.87547595     2.09158826    -0.72845506
 h      1.81905808     1.60798107    -0.72838268
 o      2.40004503    -0.73327692     0.35902501
 h      2.20357065    -1.59817490     0.98292972
 c     -2.51161589    -0.56938209    -0.49221575
 h     -2.53632051    -1.77077132    -0.55633528
 h     -3.26700667    -0.34198430     0.33786388
 h     -2.91359750    -0.35989761    -1.50000377
 h     -0.22083171     0.77663518     1.95803360
          17

 c      1.24801361    -0.37267870    -0.10601067
 c     -0.04615970    -1.07525747     0.13297073
 c     -1.09439379    -0.06034529    -0.11853631
 c     -0.83654342     1.17360542     1.02958590
 c     -0.40633949     1.12559875    -0.48698838
 c      1.02023333     0.93505608    -0.64369517
 h     -0.28444474    -1.93003758     0.58031300
 h     -1.59200830     1.99225270     1.03373417
 h     -0.91461880     2.08730237    -0.70639217
 h      1.84668832     1.62482753    -0.69139975
 o      2.40332049    -0.74140075     0.35778014
 h      2.20056949    -1.54297275     0.95733535
 c     -2.51435677    -0.56743364    -0.49429777
 h     -2.53371612    -1.75641711    -0.55248699
 h     -3.23959361    -0.35497686     0.24533363
 h     -2.89956681    -0.35270827    -1.45007068
 h     -0.27161004     0.77710271     1.91182999
          17

 c      1.24969556    -0.38240325    -0.11233105
 c     -0.04375238    -1.06647705     0.12796723
 c     -1.07765849    -0.06635555    -0.09491490
 c     -0.84591600     1.18001864     1.03787198
 c     -0.41451967     1.12996293    -0.48420999
 c      1.02045706     0.93058099    -0.64984669
 h     -0.27652939    -1.91683787     0.57298250
 h     -1.67012496     2.02289436     0.94250213
 h     -0.95096779     2.07523886    -0.69777929
 h      1.87519566     1.64768282    -0.65683190
 o      2.40703530    -0.75098525     0.35739168
 h      2.20778679    -1.47440297     0.92050752
 c     -2.51591443    -0.56793016    -0.49578277
 h     -2.52723941    -1.72220887    -0.54498319
 h     -3.22101602    -0.36242718     0.16189569
 h     -2.88726452    -0.33511304    -1.41446282
 h     -0.32369695     0.78569388     1.85842873
          17

 c      1.24887036    -0.39214583    -0.11888193
 c     -0.03915102    -1.05228499     0.12112156
 c     -1.06262290    -0.07331624    -0.07143613
 c     -0.85729025     1.18697661     1.04345470
 c     -0.42208779     1.13661370    -0.48157618
 c      1.02082166     0.92489911    -0.65424850
 h     -0.27414328    -1.94506646     0.58398811
 h     -1.73691274     2.03465873     0.86771920
 h     -0.98307235     2.05576218    -0.70398234
 h      1.89590381     1.66870753    -0.62520287
 o      2.41140999    -0.76031587     0.35651023
 h      2.21955655    -1.42048084     0.89389499
 c     -2.51374240    -0.57122098    -0.49726231
 h     -2.51742625    -1.67479605    -0.53498261
 h     -3.23381067    -0.35693211     0.11218998
 h     -2.87982685    -0.30423828    -1.40810368
 h     -0.36573349     0.79601593     1.81804646
          17

 c      1.24594089    -0.40146672    -0.12576356
 c     -0.03261867    -1.03510869     0.11359161
 c     -1.05004597    -0.08059501    -0.04858261
 c     -0.87209818     1.19553709     1.04428650
 c     -0.42879729     1.14504370    -0.47891042
 c      1.02170109     0.91861802    -0.65676179
 h     -0.27207677    -1.99511692     0.60312721
 h     -1.78655059     2.02332935     0.81426368
 h     -1.01055618     2.03073797    -0.72605380
 h      1.90300682     1.68209473    -0.59753142
 o      2.41680863    -0.76720014     0.35327384
 h      2.22679293    -1.41622559     0.90645593
 c     -2.50699258    -0.57656250    -0.49907486
 h     -2.50495772    -1.62655748    -0.52402252
 h     -3.28609752    -0.33541595     0.10411813
 h     -2.87550269    -0.26055719    -1.43229059
 h     -0.38602217     0.80010550     1.81143049
          17

 c      1.24150834    -0.41000855    -0.13298622
 c     -0.02453024    -1.01771276     0.10662431
 c     -1.04057981    -0.08747548    -0.02679799
 c     -0.89054341     1.20581831     1.03984664
 c     -0.43440732     1.15461803    -0.47600744
 c      1.02318551     0.91216655    -0.65729624
 h     -0.26496583    -2.04433780     0.61901291
 h     -1.81705916     1.98870252     0.78513124
 h     -1.03411220     2.00298548    -0.76449507
 h      1.89414602     1.68470376    -0.57486315
 o      2.42301398    -0.77168743     0.34757266
 h      2.22936610    -1.46014738     0.95852006
 c     -2.49755207    -0.58163721    -0.50077666
 h     -2.49067886    -1.59532659    -0.51372080
 h     -3.35892476    -0.30354221     0.12169007
 h     -2.86826554    -0.20930058    -1.47409017
 h     -0.38336695     0.79743786     1.84255265
          17

 c      1.23632105    -0.41751196    -0.14047542
 c     -0.01520722    -1.00215734     0.10105639
 c     -1.03472508    -0.09328215    -0.00645347
 c     -0.91152595     1.21692252     1.03144697
 c     -0.43871281     1.16470696    -0.47268153
 c      1.02510006     0.90578784    -0.65582809
 h     -0.24993903    -2.07805466     0.62467590
 h     -1.82941701     1.93334776     0.78123687
 h     -1.05489898     1.97508541    -0.81899443
 h      1.87016525     1.67602998    -0.55795851
 o      2.42928311    -0.77588579     0.34114766
 h      2.23559077    -1.51732468     1.02036044
 c     -2.48782952    -0.58389571    -0.50200492
 h     -2.47572435    -1.59669593    -0.50529892
 h     -3.42772852    -0.26976364     0.14576741
 h     -2.85225786    -0.15793064    -1.51712857
 h     -0.36904107     0.79707345     1.89510843
          17

 c      1.23122609    -0.42376439    -0.14812601
 c     -0.00500732    -0.98975230     0.09735865
 c     -1.03277544    -0.09748565     0.01217757
 c     -0.93346595     1.22764166     1.02083792
 c     -0.44164105     1.17485289    -0.46881387
 c      1.02702988     0.89950705    -0.65239386
 h     -0.22612928    -2.08911466     0.61706066
 h     -1.82837653     1.86289315     0.80122869
 h     -1.07342173     1.94792778    -0.88796165
 h      1.83503495     1.65833446    -0.54710334
 o      2.43509822    -0.78130503     0.33533216
 h      2.25022989    -1.56208225     1.06846757
 c     -2.47928410    -0.58234841    -0.50273341
 h     -2.46149202    -1.63079855    -0.49947302
 h     -3.47696738    -0.24023438     0.16478343
 h     -2.82431576    -0.11303016    -1.54928959
 h     -0.35616877     0.80876439     1.94895681
          17

 c      1.22709859    -0.42857063    -0.15583820
 c      0.00558377    -0.98120973     0.09576457
 c     -1.03476596    -0.09977308     0.02892650
 c     -0.95459596     1.23675386     1.00939396
 c     -0.44333906     1.18486271    -0.46441080
 c      1.02832860     0.89309564    -0.64708601
 h     -0.19387800    -2.07540653     0.59558610
 h     -1.82521819     1.78735587     0.84113332
 h     -1.08860625     1.92002197    -0.96801599
 h      1.79594201     1.63695954    -0.54197189
 o      2.44021365    -0.78855228     0.33068436
 h      2.27390344    -1.58314750     1.09171617
 c     -2.47250966    -0.57775818    -0.50302007
 h     -2.44940779    -1.68152607    -0.49678009
 h     -3.49929118    -0.21842975     0.17322320
 h     -2.78383998    -0.07910310    -1.56387078
 h     -0.35338661     0.83787135     1.99008695
          17

 c      1.22474997    -0.43176696    -0.16351627
 c      0.01595830    -0.97669846     0.09632306
 c     -1.04045531    -0.10007566     0.04371997
 c     -0.97278994     1.24300192     0.99807798
 c     -0.44416977     1.19475262    -0.45963291
 c      1.02818738     0.88611106    -0.64004743
 h     -0.15442886    -2.03888513     0.56154546
 h     -1.83976013     1.72090399     0.89500116
 h     -1.09789202     1.88829453    -1.05401222
 h      1.76258551     1.61995010    -0.54165960
 o      2.44453192    -0.79773924     0.32731013
 h      2.30530747    -1.57722879     1.08633079
 c     -2.46760837    -0.57145427    -0.50286027
 h     -2.44059983    -1.72960110    -0.49766295
 h     -3.49211812    -0.20605870     0.16882585
 h     -2.73200627    -0.05863066    -1.55847901
 h     -0.36477647     0.88574652     2.01074940
          17

 c      1.22482792    -0.43326836    -0.17104362
 c      0.02549673    -0.97575266     0.09886022
 c     -1.04934925    -0.09855494     0.05656623
 c     -0.98625716     1.24561988     0.98737177
 c     -0.44461216     1.20459842    -0.45476630
 c      1.02590129     0.87815327    -0.63144167
 h     -0.11003222    -1.98665785     0.51847723
 h     -1.89109155     1.67444394     0.95822427
 h     -1.09826293     1.84971891    -1.13983064
 h      1.74408103     1.61527691    -0.54516116
 o      2.44805389    -0.80865685     0.32501019
 h      2.34213766    -1.54615281     1.05350292
 c     -2.46439486    -0.56453487    -0.50214932
 h     -2.43571582    -1.76127923    -0.50234185
 h     -3.45591503    -0.20365930     0.15125162
 h     -2.67124308    -0.05224618    -1.53433715
 h     -0.39096011     0.95101938     2.00759658
          17

 c      1.22773501    -0.43312933    -0.17825011
 c      0.03372521    -0.97704915     0.10287970
 c     -1.06075831    -0.09555798     0.06754933
 c     -0.99538081     1.24516414     0.97725870
 c     -0.44512738     1.21440041    -0.45016675
 c      1.02129938     0.86932578    -0.62140775
 h     -0.06413556    -1.93388068     0.47316067
 h     -1.97569055     1.64533058     1.02900708
 h     -1.08739486     1.80259036    -1.21944812
 h      1.74386222     1.62568118    -0.55211997
 o      2.45087373    -0.82067006     0.32316849
 h      2.38113166    -1.49842477     1.00109374
 c     -2.46240989    -0.55781565    -0.50067249
 h     -2.43494079    -1.76924532    -0.51076787
 h     -3.39436297    -0.21055771     0.12210437
 h     -2.60495263    -0.05852392    -1.49654847
 h     -0.42947547     1.03033616     1.98105434
          17

 c      1.23360114    -0.43158170    -0.18489060
 c      0.04038860    -0.97835016     0.10756062
 c     -1.07387621    -0.09154443     0.07683956
 c     -1.00261790     1.24300890     0.96755556
 c     -0.44605208     1.22402504    -0.44619602
 c      1.01491690     0.86046118    -0.61006727
 h     -0.02083351    -1.90492216     0.43547329
 h     -2.06925612     1.62295662     1.10367914
 h     -1.06436030     1.74696629    -1.28785708
 h      1.75753505     1.64613582    -0.56287251
 o      2.45316853    -0.83236480     0.32038821
 h      2.41813012    -1.45476902     0.94937203
 c     -2.46077983    -0.55206223    -0.49815958
 h     -2.43807390    -1.75120325    -0.52263487
 h     -3.31641509    -0.22403790     0.08627389
 h     -2.53710656    -0.07347225    -1.45484508
 h     -0.47460383     1.11890962     1.93623799
          17

 c      1.24230723    -0.42901299    -0.19065514
 c      0.04532577    -0.97754433     0.11219190
 c     -1.08785866    -0.08699614     0.08470401
 c     -1.01062306     1.24031089     0.95781484
 c     -0.44755705     1.23322250    -0.44314719
 c      1.00767153     0.85280049    -0.59758819
 h      0.01719619    -1.92176853     0.41323249
 h     -2.14937703     1.59980914     1.17583814
 h     -1.02983999     1.68450771    -1.34176440
 h      1.77649544     1.66741835    -0.57763517
 o      2.45510163    -0.84154329     0.31446599
 h      2.44978603    -1.44827324     0.93151550
 c     -2.45798098    -0.54817458    -0.49454660
 h     -2.44456945    -1.70917853    -0.53738999
 h     -3.23993587    -0.23770490     0.05448583
 h     -2.47140247    -0.09065660    -1.42303717
 h     -0.51716815     1.21152804     1.88464471
          17

 c      1.25349693    -0.42589213    -0.19521782
 c      0.04837546    -0.97462509     0.11680238
 c     -1.10187717    -0.08234092     0.09148875
 c     -1.02142737     1.23769087     0.94714564
 c     -0.44965573     1.24167334    -0.44118328
 c      1.00044060     0.84751505    -0.58421530
 h      0.04973254    -1.98127242     0.40485475
 h     -2.20393393     1.57308270     1.23916236
 h     -0.98607509     1.61807318    -1.38009459
 h      1.79266869     1.68120143    -0.59594773
 o      2.45672129    -0.84735778     0.30455244
 h      2.47598147    -1.49085963     0.95969874
 c     -2.45189636    -0.54697362    -0.49041341
 h     -2.45356260    -1.65028348    -0.55429992
 h     -3.19188584    -0.24089092     0.04372732
 h     -2.41040338    -0.10355494    -1.41406464
 h     -0.54576336     1.30454759     1.84320533
          17

 c      1.26656664    -0.42268122    -0.19829211
 c      0.04954456    -0.97142755     0.12189941
 c     -1.11513144    -0.07793917     0.09756755
 c     -1.03618265     1.23531294     0.93493358
 c     -0.45222842     1.24903200    -0.44030251
 c      0.99386893     0.84543507    -0.57023302
 h      0.07682389    -2.05836154     0.40259659
 h     -2.22851237     1.54254965     1.28872041
 h     -0.93670765     1.55121621    -1.40437575
 h      1.80066407     1.68243827    -0.61676359
 o      2.45820362    -0.85156234     0.29245416
 h      2.49650220    -1.55380893     1.00479884
 c     -2.44118951    -0.54817651    -0.48666754
 h     -2.46403037    -1.58867059    -0.57276550
 h     -3.19150274    -0.22501918     0.06561970
 h     -2.35592654    -0.10954099    -1.43164841
 h     -0.55210416     1.39725732     1.82461288
          17

 c      1.28071429    -0.41976223    -0.19965194
 c      0.04907758    -0.96967895     0.12783760
 c     -1.12685770    -0.07411368     0.10327660
 c     -1.05488079     1.23329180     0.92188812
 c     -0.45505672     1.25496472    -0.44032819
 c      0.98835710     0.84695808    -0.55589847
 h      0.09773333    -2.12895412     0.40021837
 h     -2.22306564     1.50910916     1.32096961
 h     -0.88641477     1.48762122    -1.41884325
 h      1.79802922     1.66961040    -0.63880355
 o      2.45988787    -0.85592751     0.27999131
 h      2.50972766    -1.60878988     1.03820122
 c     -2.42697638    -0.54948206    -0.48333047
 h     -2.47537329    -1.54564382    -0.59289057
 h     -3.22849546    -0.19359162     0.11036844
 h     -2.31027908    -0.11090647    -1.46797888
 h     -0.53735106     1.48881242     1.82525311
          17

 c      1.29502215    -0.41737029    -0.19913980
 c      0.04735701    -0.97027532     0.13469181
 c     -1.13635875    -0.07116229     0.10887746
 c     -1.07661983     1.23203482     0.90962903
 c     -0.45788975     1.25919685    -0.44092480
 c      0.98408699     0.85202490    -0.54139346
 h      0.11152873    -2.17863401     0.39468809
 h     -2.19051573     1.47431242     1.33371374
 h     -0.84017463     1.43045755    -1.42976200
 h      1.78512454     1.64448262    -0.66091089
 o      2.46210254    -0.86134134     0.26806973
 h      2.51451547    -1.64197568     1.04625909
 c     -2.41152125    -0.54803360    -0.47989382
 h     -2.48798365    -1.54021788    -0.61529320
 h     -3.27768903    -0.15739599     0.15752660
 h     -2.27612961    -0.11188798    -1.51028018
 h     -0.51007150     1.57473057     1.82994299
          17

 c      1.30853443    -0.41555996    -0.19666958
 c      0.04481330    -0.97347418     0.14237013
 c     -1.14301565    -0.06933260     0.11456096
 c     -1.10009952     1.23205262     0.89947408
 c     -0.46054387     1.26155836    -0.44171149
 c      0.98101406     0.86012268    -0.52680069
 h      0.11745318    -2.20066467     0.38504249
 h     -2.13752501     1.44051387     1.32669023
 h     -0.80215139     1.38176708    -1.44339359
 h      1.76525215     1.61203373    -0.68242435
 o      2.46510759    -0.86814458     0.25702650
 h      2.51063637    -1.64859538     1.02463909
 c     -2.39661652    -0.54289052    -0.47630434
 h     -2.50208685    -1.57207312    -0.63901887
 h     -3.32024758    -0.12507931     0.19225485
 h     -2.25545966    -0.11585404    -1.54737658
 h     -0.47941779     1.64874717     1.82510568
          17

 c      1.32033306    -0.41421698    -0.19221962
 c      0.04187165    -0.97915251     0.15071015
 c     -1.14628962    -0.06879220     0.12046379
 c     -1.12360910     1.23363780     0.89185892
 c     -0.46298991     1.26199504    -0.44247270
 c      0.97884613     0.87033920    -0.51209301
 h      0.11497314    -2.19317975     0.37142008
 h     -2.07762393     1.41141569     1.30320398
 h     -0.77465458     1.34224356    -1.46311928
 h      1.74474569     1.58022241    -0.70359835
 o      2.46908135    -0.87635262     0.24686384
 h      2.49865734    -1.62929924     0.97450481
 c     -2.38353213    -0.53521072    -0.47303123
 h     -2.51613163    -1.62199293    -0.66047733
 h     -3.34628530    -0.10132860     0.20725866
 h     -2.24905901    -0.12451089    -1.57184599
 h     -0.45206143     1.70570989     1.80357292
          17

 c      1.32961950    -0.41310658    -0.18581842
 c      0.03891646    -0.98689922     0.15951971
 c     -1.14575894    -0.06961958     0.12667172
 c     -1.14466669     1.23672496     0.88625561
 c     -0.46536188     1.26052789    -0.44329918
 c      0.97712007     0.88155212    -0.49714920
 h      0.10380258    -2.15820100     0.35468497
 h     -2.03531671     1.39253153     1.27233188
 h     -0.75790684     1.31162689    -1.48781621
 h      1.73175812     1.55839942    -0.72576471
 o      2.47410019    -0.88558851     0.23719939
 h      2.47990332    -1.59111317     0.90323482
 c     -2.37319539    -0.52665358    -0.47064972
 h     -2.52761687    -1.66902965    -0.67554881
 h     -3.35144644    -0.08822808     0.19993115
 h     -2.25658329    -0.13815503    -1.57980678
 h     -0.43237992     1.74242682     1.76329832
          17

 c      1.33579166    -0.41193642    -0.17753305
 c      0.03626084    -0.99592451     0.16857333
 c     -1.14118810    -0.07181458     0.13321087
 c     -1.16038307     1.24100986     0.88153269
 c     -0.46787466     1.25719902    -0.44453232
 c      0.97550381     0.89281356    -0.48184972
 h      0.08402706    -2.10270278     0.33646789
 h     -2.04126950     1.38981902     1.24687888
 h     -0.75071688     1.28929758    -1.51293234
 h      1.73238631     1.55339207    -0.75046557
 o      2.48013727    -0.89472603     0.22695796
 h      2.45614911    -1.55301630     0.82929264
 c     -2.36619376    -0.51847692    -0.46953456
 h     -2.53450439    -1.69957143    -0.68138526
 h     -3.33464510    -0.08635019     0.17042482
 h     -2.27673353    -0.15598102    -1.57053728
 h     -0.42312585     1.75747515     1.70548422
          17

 c      1.33848402    -0.41041555    -0.16746581
 c      0.03412216    -1.00481016     0.17758215
 c     -1.13259482    -0.07532227     0.14003187
 c     -1.16979501     1.24637054     0.87710246
 c     -0.47071488     1.25204813    -0.44659802
 c      0.97415817     0.90372373    -0.46624870
 h      0.05624980    -2.04145247     0.31940314
 h     -2.10502352     1.40487868     1.23103019
 h     -0.75138054     1.27457408    -1.53305236
 h      1.74619446     1.56553024    -0.77753070
 o      2.48717182    -0.90170552     0.21427773
 h      2.42793869    -1.54884939     0.78375876
 c     -2.36270722    -0.51151807    -0.46976924
 h     -2.53565690    -1.70706991    -0.67662374
 h     -3.29770343    -0.09499776     0.12122915
 h     -2.30737685    -0.17617947    -1.54664773
 h     -0.42534163     1.75116724     1.63392209
          17

 c      1.33755623    -0.40830227    -0.15574450
 c      0.03263864    -1.01135891     0.18619183
 c     -1.12029571    -0.08003406     0.14699798
 c     -1.17513315     1.25298192     0.87325538
 c     -0.47397985     1.24511680    -0.44984708
 c      0.97370686     0.91441693    -0.45064781
 h      0.02135428    -1.99870893     0.30698900
 h     -2.20122560     1.43304203     1.21586245
 h     -0.75829192     1.26671283    -1.54395722
 h      1.76639108     1.58910298    -0.80415388
 o      2.49525595    -0.90542998     0.19829545
 h      2.39413550    -1.59721205     0.78197665
 c     -2.36235267    -0.50642408    -0.47118269
 h     -2.53077565    -1.68995649    -0.66105962
 h     -3.24680752    -0.11155010     0.05806054
 h     -2.34565602    -0.19592112    -1.51469932
 h     -0.43719721     1.72622655     1.55566166
          17

 c      1.33310390    -0.40544153    -0.14249786
 c      0.03194573    -1.01342811     0.19412314
 c     -1.10492168    -0.08574899     0.15388704
 c     -1.17961602     1.26079276     0.86988483
 c     -0.47768297     1.23646552    -0.45443072
 c      0.97483764     0.92522133    -0.43547245
 h     -0.02032372    -1.99859204     0.30194080
 h     -2.29766272     1.46814043     1.19245783
 h     -0.77025065     1.26485905    -1.54362705
 h      1.78446770     1.61653267    -0.82614885
 o      2.50413213    -0.90765212     0.18063862
 h      2.35806003    -1.67119651     0.79955140
 c     -2.36390346    -0.50385209    -0.47351499
 h     -2.52033863    -1.65071962    -0.63541646
 h     -3.19569351    -0.12991368    -0.00829987
 h     -2.38824852    -0.21153882    -1.48532552
 h     -0.45181050     1.68904972     1.48238918
          17

 c      1.32552029    -0.40175164    -0.12784965
 c      0.03214593    -1.01092710     0.20140126
 c     -1.08738849    -0.09214382     0.16040542
 c     -1.18600956     1.26925888     0.86596671
 c     -0.48176636     1.22619151    -0.46022857
 c      0.97799002     0.93637577    -0.42110547
 h     -0.06837970    -2.04214729     0.30369949
 h     -2.37330978     1.50558270     1.15770895
 h     -0.78659162     1.26807563    -1.53256826
 h      1.79395445     1.64163553    -0.83971356
 o      2.51324674    -0.91040243     0.16304578
 h      2.32626079    -1.73875662     0.80984715
 c     -2.36514914    -0.50444016    -0.47667944
 h     -2.50566050    -1.59660881    -0.60133073
 h     -3.16733844    -0.13950102    -0.06173209
 h     -2.43186804    -0.21944044    -1.47074600
 h     -0.45586434     1.64982600     1.43022394
          17

 c      1.31549515    -0.39717944    -0.11194433
 c      0.03311750    -1.00598125     0.20830238
 c     -1.06879843    -0.09879794     0.16621765
 c     -1.19616100     1.27777960     0.86028935
 c     -0.48609732     1.21443930    -0.46683014
 c      0.98325974     0.94793033    -0.40780396
 h     -0.11987901    -2.10580503     0.30922235
 h     -2.41745641     1.54233092     1.11226390
 h     -0.80722742     1.27544354    -1.51381195
 h      1.79155744     1.66066119    -0.84234062
 o      2.52202312    -0.91469232     0.14635419
 h      2.30381828    -1.78328326     0.80021734
 c     -2.36391498    -0.50809428    -0.48069311
 h     -2.48902686    -1.54163634    -0.56135667
 h     -3.18243970    -0.13017392    -0.08849578
 h     -2.47365590    -0.21792803    -1.47851741
 h     -0.43585819     1.61771301     1.41305331
          17

 c      1.30393207    -0.39167783    -0.09496426
 c      0.03456443    -1.00096304     0.21511210
 c     -1.05029338    -0.10526169     0.17098718
 c     -1.21008191     1.28640602     0.85260424
 c     -0.49046078     1.20139915    -0.47357900
 c      0.99040571     0.95973886    -0.39568029
 h     -0.16991804    -2.16440274     0.31577706
 h     -2.42579894     1.57627193     1.05826699
 h     -0.83258315     1.28619360    -1.49243198
 h      1.77704989     1.67231928    -0.83307069
 o      2.52993384    -0.92083681     0.13084493
 h      2.29376215    -1.79871095     0.76680771
 c     -2.36014737    -0.51291253    -0.48521009
 h     -2.47365255    -1.50703406    -0.51836731
 h     -3.23615929    -0.10320889    -0.08933563
 h     -2.51094780    -0.20865879    -1.50621479
 h     -0.39311725     1.59337463     1.43130176
          17

 c      1.29183369    -0.38520555    -0.07713046
 c      0.03620441    -0.99749827     0.22203618
 c     -1.03294311    -0.11110195     0.17441067
 c     -1.22605247     1.29566601     0.84364666
 c     -0.49457817     1.18729867    -0.47971215
 c      0.99887002     0.97145926    -0.38469417
 h     -0.21384620    -2.20240791     0.32184024
 h     -2.39853125     1.60596337     0.99840040
 h     -0.86326042     1.29981715    -1.47412167
 h      1.75310592     1.67779946    -0.81261634
 o      2.53652494    -0.92875330     0.11651496
 h      2.29752629    -1.78501270     0.71043452
 c     -2.35562693    -0.51612288    -0.48984352
 h     -2.46267130    -1.51206251    -0.47404302
 h     -3.30339662    -0.06973549    -0.07524427
 h     -2.54098486    -0.19601425    -1.54352680
 h     -0.34490734     1.57123580     1.47266215
          17

 c      1.28019434    -0.37773833    -0.05869229
 c      0.03784554    -0.99652807     0.22921590
 c     -1.01769457    -0.11591880     0.17623252
 c     -1.24188400     1.30587364     0.83422646
 c     -0.49817162     1.17240430    -0.48459882
 c      1.00779841     0.98253894    -0.37463977
 h     -0.24814616    -2.21261869     0.32678337
 h     -2.34076726     1.63098791     0.93573547
 h     -0.89927937     1.31598520    -1.46279913
 h      1.72529619     1.68099563    -0.78349917
 o      2.54147414    -0.93796290     0.10310451
 h      2.31470154    -1.74833729     0.63622313
 c     -2.35213440    -0.51665075    -0.49455613
 h     -2.45716493    -1.55596839    -0.42880507
 h     -3.36200628    -0.04003435    -0.05609069
 h     -2.56131310    -0.18495005    -1.57886359
 h     -0.30944586     1.54699988     1.52310089
          17

 c      1.26991533    -0.36929779    -0.03990750
 c      0.03938109    -0.99850758     0.23674945
 c     -1.00534725    -0.11937519     0.17624085
 c     -1.25536499     1.31685061     0.82479453
 c     -0.50104964     1.15703943    -0.48796077
 c      1.01611739     0.99223471    -0.36516552
 h     -0.27040699    -2.19315799     0.33052178
 h     -2.26536487     1.65317552     0.87373175
 h     -0.93919185     1.33419578    -1.45857212
 h      1.70158565     1.68834711    -0.74981618
 o      2.54471000    -0.94727581     0.08992135
 h      2.34153718    -1.70600583     0.55632919
 c     -2.35081186    -0.51552926    -0.49932001
 h     -2.45609227    -1.61800292    -0.38419397
 h     -3.39951875    -0.01998252    -0.03779812
 h     -2.57032302    -0.17935490    -1.60364814
 h     -0.29810932     1.51957752     1.57238155
          17

 c      1.26174289    -0.36001023    -0.02101066
 c      0.04077141    -1.00344068     0.24469354
 c     -0.99653011    -0.12124863     0.17426189
 c     -1.26392265     1.32787388     0.81554503
 c     -0.50314119     1.14159614    -0.48990211
 c      1.02277172     0.99979362    -0.35589801
 h     -0.27929621    -2.14629675     0.33338111
 h     -2.19647152     1.67861742     0.81557384
 h     -0.97986121     1.35345105    -1.45787402
 h      1.68998634     1.70687116    -0.71583696
 o      2.54652537    -0.95438682     0.07567772
 h      2.36935076    -1.69270802     0.49233108
 c     -2.35220208    -0.51428096    -0.50389582
 h     -2.45806641    -1.67583861    -0.34322454
 h     -3.41033770    -0.01220241    -0.02359955
 h     -2.56744260    -0.18159275    -1.61326633
 h     -0.31613992     1.48984674     1.61400847
          17

 c      1.25621991    -0.35018334    -0.00217829
 c      0.04205737    -1.01072607     0.25304366
 c     -0.99167253    -0.12148665     0.17016157
 c     -1.26492614     1.33783842     0.80669465
 c     -0.50443856     1.12651253    -0.49075529
 c      1.02711865     1.00484930    -0.34666339
 h     -0.27500598    -2.07950787     0.33617661
 h     -2.16410828     1.71730028     0.76238119
 h     -1.01723814     1.37233907    -1.45561320
 h      1.69421903     1.73978093    -0.68351558
 o      2.54721366    -0.95714358     0.05937910
 h      2.39061064    -1.74012370     0.46092273
 c     -2.35639850    -0.51399421    -0.50788569
 h     -2.46221019    -1.71515142    -0.30893519
 h     -3.39294884    -0.01740231    -0.01518904
 h     -2.55311283    -0.19262379    -1.60681032
 h     -0.36467905     1.45951082     1.64414754
          17

 c      1.25364720    -0.34031992     0.01647494
 c      0.04344118    -1.01885587     0.26170195
 c     -0.99097682    -0.12025604     0.16385409
 c     -1.25778139     1.34613821     0.79853648
 c     -0.50490309     1.11222973    -0.49090482
 c      1.02916163     1.00771472    -0.33759298
 h     -0.26041452    -2.00862226     0.34047403
 h     -2.17879212     1.77375810     0.71314455
 h     -1.04750315     1.38943773    -1.44743262
 h      1.71109978     1.78323431    -0.65135436
 o      2.54644602    -0.95659826     0.04186126
 h      2.40924810    -1.82871439     0.44958251
 c     -2.36313493    -0.51533005    -0.51078544
 h     -2.46808255    -1.72906817    -0.28361307
 h     -3.34896090    -0.03486272    -0.01308320
 h     -2.52872623    -0.21213117    -1.58697298
 h     -0.44145418     1.43050683     1.66134052
          17

 c      1.25408783    -0.33102186     0.03486325
 c      0.04538906    -1.02524437     0.27046029
 c     -0.99441136    -0.11795087     0.15532299
 c     -1.24495413     1.35334981     0.79102072
 c     -0.50441278     1.09915858    -0.49067045
 c      1.02935627     1.00918986    -0.32896637
 h     -0.24220759    -1.96025025     0.34882560
 h     -2.21989386     1.83931899     0.66841105
 h     -1.06787562     1.40372665    -1.43093135
 h      1.73297879     1.82841578    -0.61623632
 o      2.54387534    -0.95519658     0.02447064
 h      2.43087482    -1.91699839     0.43774386
 c     -2.37175565    -0.51876231    -0.51202221
 h     -2.47545019    -1.71577534    -0.26867297
 h     -3.28384610    -0.06199990    -0.01615439
 h     -2.49651843    -0.23854008    -1.56023841
 h     -0.54016568     1.40472380     1.66754381
          17

 c      1.25742977    -0.32285659     0.05289392
 c      0.04840457    -1.02715806     0.27907440
 c     -1.00174125    -0.11512644     0.14464914
 c     -1.22988500     1.36044828     0.78346821
 c     -0.50276549     1.08765911    -0.49023679
 c      1.02825183     1.01012193    -0.32099603
 h     -0.22805381    -1.96186361     0.36407063
 h     -2.26076659     1.90110777     0.63056126
 h     -1.07699776     1.41488243    -1.40602813
 h      1.75208969     1.86629506    -0.57582460
 o      2.53949946    -0.95441548     0.00792335
 h      2.45644736    -1.97935521     0.41500201
 c     -2.38107106    -0.52475797    -0.51112366
 h     -2.48415735    -1.67747852    -0.26456797
 h     -3.20920429    -0.09298106    -0.02019317
 h     -2.45925424    -0.26919771    -1.53642121
 h     -0.64969153     1.38377073     1.67046358
          17

 c      1.26346498    -0.31624279     0.07044239
 c      0.05232617    -1.02410278     0.28747862
 c     -1.01257295    -0.11240176     0.13202970
 c     -1.21545586     1.36811679     0.77462574
 c     -0.49969482     1.07802541    -0.48961843
 c      1.02629936     1.01111781    -0.31373932
 h     -0.21831719    -2.01484393     0.38693678
 h     -2.28482688     1.95022605     0.60136077
 h     -1.07509242     1.42346771    -1.37497339
 h      1.76289169     1.89051798    -0.52941895
 o      2.53350364    -0.95484062    -0.00752440
 h      2.48441990    -2.00483126     0.37837479
 c     -2.38924660    -0.53376564    -0.50814901
 h     -2.49415696    -1.62122722    -0.27041299
 h     -3.14478841    -0.11718395    -0.01612033
 h     -2.41966698    -0.30115004    -1.52573381
 h     -0.75579774     1.36848034     1.68473426
          17

 c      1.27191141    -0.31141565     0.08734760
 c      0.05634385    -1.01808093     0.29585694
 c     -1.02636739    -0.11038225     0.11776763
 c     -1.20342469     1.37674655     0.76338883
 c     -0.49488169     1.07044919    -0.48866756
 c      1.02381873     1.01245483    -0.30710651
 h     -0.20614104    -2.09206909     0.41515802
 h     -2.28473548     1.98221811     0.58110543
 h     -1.06399205     1.43103471    -1.34222018
 h      1.76249939     1.89808969    -0.47772298
 o      2.52614605    -0.95656844    -0.02183798
 h      2.51244524    -1.99065298     0.32844736
 c     -2.39429932    -0.54570396    -0.50401751
 h     -2.50580456    -1.56145707    -0.28325980
 h     -3.11283594    -0.12155844     0.00763995
 h     -2.38016241    -0.33238181    -1.53325729
 h     -0.84841942     1.35841392     1.72430644
          17

 c      1.28238332    -0.30845935     0.10342000
 c      0.05974613    -1.01128531     0.30444631
 c     -1.04243631    -0.10960661     0.10223914
 c     -1.19423419     1.38653702     0.75013850
 c     -0.48798615     1.06497879    -0.48713850
 c      1.02100732     1.01407294    -0.30089325
 h     -0.18589214    -2.16503523     0.44562555
 h     -2.25871992     1.99558719     0.56885262
 h     -1.04684006     1.43999896    -1.31386202
 h      1.75057138     1.88931321    -0.42237383
 o      2.51771478    -0.95930632    -0.03513165
 h      2.53801346    -1.94056504     0.26817242
 c     -2.39556167    -0.55889544    -0.49981166
 h     -2.52050055    -1.52178587    -0.29763443
 h     -3.11979803    -0.10120348     0.05317707
 h     -2.34319386    -0.36236423    -1.55569285
 h     -0.92744496     1.35245973     1.78690884
          17

 c      1.29437041    -0.30734421     0.11844927
 c      0.06218195    -1.00503885     0.31340373
 c     -1.05996588    -0.11048024     0.08586051
 c     -1.18764819     1.39747389     0.73667819
 c     -0.47874606     1.06153120    -0.48480736
 c      1.01793225     1.01557692    -0.29481659
 h     -0.15580219    -2.21618761     0.47588659
 h     -2.20875533     1.99104511     0.56279545
 h     -1.02707341     1.45302467    -1.29606814
 h      1.72936657     1.86784591    -0.36551691
 o      2.50848838    -0.96212760    -0.04771542
 h      2.55906105    -1.86875814     0.20360550
 c     -2.39410488    -0.57037349    -0.49587029
 h     -2.54068967    -1.52669428    -0.30747068
 h     -3.15093313    -0.06497476     0.10725593
 h     -2.31149680    -0.39141545    -1.58428994
 h     -0.99681472     1.34992552     1.85458243
          17

 c      1.30724003    -0.30795516     0.13221289
 c      0.06357042    -0.99995359     0.32279691
 c     -1.07804826    -0.11320837     0.06906821
 c     -1.18325338     1.40927503     0.72488851
 c     -0.46714328     1.05998142    -0.48162573
 c      1.01451366     1.01625166    -0.28856061
 h     -0.11662054    -2.23699934     0.50430024
 h     -2.14105476     1.97191811     0.56038228
 h     -1.00673985     1.47183965    -1.29256783
 h      1.70390349     1.84082367    -0.30934266
 o      2.49864300    -0.96293180    -0.06018705
 h      2.57553324    -1.80857078     0.14534650
 c     -2.39151466    -0.57866734    -0.49197634
 h     -2.56703812    -1.57898632    -0.31096221
 h     -3.18788066    -0.02597835     0.15359461
 h     -2.28769930    -0.41985888    -1.60995314
 h     -1.05795389     1.35054016     1.90901413
          17

 c      1.32023969    -0.31011475     0.14449708
 c      0.06399509    -0.99622272     0.33262719
 c     -1.09570098    -0.11776692     0.05230718
 c     -1.18022541     1.42127029     0.71606021
 c     -0.45353460     1.06026443    -0.47781772
 c      1.01056833     1.01517614    -0.28183837
 h     -0.07037380    -2.22452101     0.52987045
 h     -2.06871147     1.94574095     0.55800836
 h     -0.98529716     1.49612601    -1.30273858
 h      1.68134809     1.81801721    -0.25547104
 o      2.48818473    -0.95887487    -0.07320706
 h      2.59095236    -1.80591961     0.10482308
 c     -2.38926327    -0.58483799    -0.48781718
 h     -2.59614282    -1.65566029    -0.31099993
 h     -3.21882460     0.00611180     0.18161337
 h     -2.27387799    -0.44767791    -1.62604888
 h     -1.10979265     1.35407556     1.93907015
          17

 c      1.33247904    -0.31358878     0.15513546
 c      0.06363962    -0.99373810     0.34284088
 c     -1.11189840    -0.12392775     0.03601532
 c     -1.17697619     1.43228368     0.71096182
 c     -0.43862745     1.06238939    -0.47381302
 c      1.00602231     1.01155636    -0.27444482
 h     -0.01984191    -2.17993957     0.55222638
 h     -2.01416696     1.92576367     0.55052622
 h     -0.96013688     1.52353445    -1.32207853
 h      1.66831714     1.80846835    -0.20448902
 o      2.47737298    -0.94996069    -0.08668447
 h      2.60670911    -1.86277071     0.08104207
 c     -2.38854610    -0.59063051    -0.48330338
 h     -2.62316508    -1.73052693    -0.31063199
 h     -3.23785350     0.02573822     0.18637166
 h     -2.27136244    -0.47457290    -1.62897127
 h     -1.15043334     1.36023443     1.94014364
          17

 c      1.34296046    -0.31808467     0.16403261
 c      0.06275376    -0.99203159     0.35331480
 c     -1.12562928    -0.13132854     0.02059938
 c     -1.17171744     1.44102455     0.70993508
 c     -0.42331953     1.06636618    -0.47007353
 c      1.00124883     1.00518339    -0.26623512
 h      0.03163765    -2.10931238     0.57190470
 h     -2.00176340     1.92658056     0.53221905
 h     -0.92827286     1.55080050    -1.34451852
 h      1.66672740     1.81535474    -0.15638305
 o      2.46700289    -0.93923190    -0.10002644
 h      2.61772282    -1.93424502     0.06436619
 c     -2.39022734    -0.59728712    -0.47854747
 h     -2.64446718    -1.78679136    -0.31117790
 h     -3.24261019     0.03017591     0.16658310
 h     -2.28069428    -0.50009139    -1.61801447
 h     -1.17799284     1.36863172     1.91226396
          17

 c      1.35070422    -0.32326581     0.17115070
 c      0.06161294    -0.99005761     0.36379981
 c     -1.13597814    -0.13956173     0.00640542
 c     -1.16438686     1.44726057     0.71258886
 c     -0.40851862     1.07213144    -0.46696006
 c      0.99716105     0.99657893    -0.25704253
 h      0.08051357    -2.02627263     0.59108645
 h     -2.03479624     1.95061956     0.50129129
 h     -0.88770271     1.57494631    -1.36460117
 h      1.67245870     1.83410995    -0.11165087
 o      2.45788365    -0.92911711    -0.11290226
 h      2.61939007    -1.98604487     0.04884569
 c     -2.39484526    -0.60552101    -0.47370405
 h     -2.65800325    -1.81628472    -0.31270133
 h     -3.23317196     0.01876750     0.12351911
 h     -2.30162488    -0.52371399    -1.59529385
 h     -1.19087364     1.37871629     1.85980583
          17

 c      1.35489436    -0.32877272     0.17648099
 c      0.06041993    -0.98598689     0.37383874
 c     -1.14223095    -0.14823687    -0.00630985
 c     -1.15697483     1.45201987     0.71745185
 c     -0.39501912     1.07952713    -0.46466586
 c      0.99487823     0.98666032    -0.24665457
 h      0.12403085    -1.95458695     0.61464465
 h     -2.09126676     1.98582119     0.46239980
 h     -0.83794672     1.59398033    -1.37863623
 h      1.67864675     1.85609257    -0.07163374
 o      2.45059445    -0.92083813    -0.12522756
 h      2.60999103    -2.00319867     0.03231721
 c     -2.40254407    -0.61576518    -0.46888438
 h     -2.66295875    -1.81637364    -0.31461150
 h     -3.21234427    -0.00682137     0.06105542
 h     -2.33310790    -0.54492127    -1.56575955
 h     -1.18810067     1.38967701     1.79331957
          17

 c      1.35500272    -0.33424868     0.18001219
 c      0.05918870    -0.97778443     0.38283429
 c     -1.14398759    -0.15699522    -0.01740344
 c     -1.15152238     1.45643702     0.72204553
 c     -0.38342236     1.08831234    -0.46317979
 c      0.99531595     0.97633244    -0.23486766
 h      0.16149488    -1.92145798     0.64945725
 h     -2.14697410     2.01906697     0.42261771
 h     -0.78008160     1.60719936    -1.38513932
 h      1.67956195     1.87322079    -0.03788869
 o      2.44547308    -0.91490536    -0.13700715
 h      2.58975963    -1.98165809     0.01427862
 c     -2.41287683    -0.62837794    -0.46420936
 h     -2.65954332    -1.78849211    -0.31588882
 h     -3.18730871    -0.04124267    -0.01344447
 h     -2.37332382    -0.56328859    -1.53686600
 h     -1.16978700     1.40039765     1.73254150
          17

 c      1.35087671    -0.33936940     0.18170576
 c      0.05786875    -0.96513504     0.39053883
 c     -1.14124335    -0.16549772    -0.02686413
 c     -1.14918290     1.46119758     0.72336760
 c     -0.37405811     1.09816801    -0.46228123
 c      0.99897213     0.96630008    -0.22154931
 h      0.19278093    -1.93483535     0.69865348
 h     -2.18701663     2.04252869     0.38791061
 h     -0.71654475     1.61529961    -1.38501143
 h      1.67224045     1.88015149    -0.01156068
 o      2.44260497    -0.91132742    -0.14826307
 h      2.56029664    -1.92463349    -0.00491512
 c     -2.42456592    -0.64371701    -0.45997658
 h     -2.64913874    -1.73878630    -0.31499863
 h     -3.17168148    -0.07369975    -0.08861060
 h     -2.41981638    -0.57864989    -1.51706239
 h     -1.13684413     1.40966953     1.70435311
          17

 c      1.34277354    -0.34388190     0.18149264
 c      0.05660343    -0.95010192     0.39741316
 c     -1.13439055    -0.17342239    -0.03481237
 c     -1.15047727     1.46657918     0.71957223
 c     -0.36692714     1.10868657    -0.46157837
 c      1.00587278     0.95704465    -0.20667489
 h      0.21529821    -1.97534796     0.75720855
 h     -2.20429439     2.05261953     0.36243074
 h     -0.65074353     1.62029632    -1.38152621
 h      1.65656812     1.87466925     0.00690456
 o      2.44179041    -0.90942865    -0.15903931
 h      2.52474656    -1.84540431    -0.02376587
 c     -2.43568090    -0.66174637    -0.45671326
 h     -2.63478827    -1.68090425    -0.30951855
 h     -3.18289607    -0.08976679    -0.15216618
 h     -2.46973850    -0.59133464    -1.51265206
 h     -1.08980001     1.41713260     1.72423266
          17

 c      1.33133358    -0.34764117     0.17929274
 c      0.05558799    -0.93524407     0.40419781
 c     -1.12411792    -0.18048163    -0.04147030
 c     -1.15546750     1.47256894     0.71157471
 c     -0.36172848     1.11938288    -0.46059075
 c      1.01558520     0.94883984    -0.19034667
 h      0.22562532    -2.01796497     0.81678719
 h     -2.19653327     2.04825289     0.34870872
 h     -0.58637372     1.62506810    -1.37970480
 h      1.63504879     1.85772237     0.01789625
 o      2.44255249    -0.90734128    -0.16947922
 h      2.48793641    -1.77554416    -0.03844267
 c     -2.44483412    -0.68087425    -0.45490625
 h     -2.62159387    -1.63904423    -0.29554613
 h     -3.22842001    -0.08217909    -0.19853162
 h     -2.52008181    -0.60239457    -1.52451640
 h     -1.02998807     1.42397079     1.77762625
          17

 c      1.31748886    -0.35062297     0.17505118
 c      0.05485241    -0.92238575     0.41148537
 c     -1.11127151    -0.18642774    -0.04711177
 c     -1.16365613     1.47899743     0.70170997
 c     -0.35799159     1.12978027    -0.45888567
 c      1.02726662     0.94175054    -0.17280108
 h      0.22196781    -2.04608185     0.87075324
 h     -2.16513332     2.03018672     0.34782340
 h     -0.52650044     1.63229233    -1.38448641
 h      1.61264863     1.83363230     0.02273040
 o      2.44435569    -0.90225137    -0.17984456
 h      2.45400862    -1.76132344    -0.04288280
 c     -2.45221517    -0.69784815    -0.45492078
 h     -2.61521053    -1.64122266    -0.26811578
 h     -3.29613177    -0.05890836    -0.23042232
 h     -2.56782653    -0.61360695    -1.54763486
 h     -0.96185864     1.43185962     1.83558113
          17

 c      1.30232927    -0.35293939     0.16877634
 c      0.05424646    -0.91260573     0.41966072
 c     -1.09674945    -0.19104291    -0.05201845
 c     -1.17400925     1.48555778     0.69191709
 c     -0.35523140     1.13954421    -0.45626712
 c      1.03976515     0.93564544    -0.15439287
 h      0.20428281    -2.05137094     0.91499382
 h     -2.11602379     2.00149870     0.35913465
 h     -0.47291879     1.64303713    -1.39810034
 h      1.59637525     1.81001499     0.02358253
 o      2.44691728    -0.89371213    -0.19008268
 h      2.42295593    -1.81123243    -0.03628202
 c     -2.45901115    -0.71071603    -0.45700400
 h     -2.61723002    -1.69359240    -0.22545948
 h     -3.36649801    -0.03398267    -0.25202333
 h     -2.61013592    -0.62706383    -1.57397989
 h     -0.89165903     1.44192317     1.87605432
          17

 c      1.28700764    -0.35485372     0.16054350
 c      0.05350671    -0.90647941     0.42895992
 c     -1.08144732    -0.19413631    -0.05645503
 c     -1.18488776     1.49166198     0.68348207
 c     -0.35303039     1.14855579    -0.45288756
 c      1.05183601     0.93033479    -0.13553274
 h      0.17362720    -2.03076773     0.94729648
 h     -2.06240428     1.96909860     0.37933641
 h     -0.42630499     1.65608079    -1.41859828
 h      1.59369479     1.79587716     0.02290747
 o      2.44996660    -0.88447565    -0.19966287
 h      2.39490552    -1.88249851    -0.02594293
 c     -2.46645795    -0.72042028    -0.46096612
 h     -2.62414957    -1.77173037    -0.17278515
 h     -3.42481835    -0.01772877    -0.26564532
 h     -2.64460719    -0.64457667    -1.59599016
 h     -0.82534640     1.45466263     1.88756601
          17

 c      1.27265764    -0.35674291     0.15047607
 c      0.05232702    -0.90420453     0.43949221
 c     -1.06622331    -0.19555098    -0.06065553
 c     -1.19390882     1.49630590     0.67738192
 c     -0.35104774     1.15686142    -0.44916296
 c      1.06248725     0.92592160    -0.11658299
 h      0.13171840    -1.98492795     0.96697477
 h     -2.02710717     1.94500941     0.40164510
 h     -0.38687072     1.66864102    -1.44094395
 h      1.60936342     1.79682150     0.02231733
 o      2.45311365    -0.87685415    -0.20812747
 h      2.37194747    -1.93875814    -0.01839827
 c     -2.47528872    -0.72873447    -0.46630938
 h     -2.63197074    -1.84676799    -0.11826823
 h     -3.46284086    -0.01544608    -0.27225234
 h     -2.66947724    -0.66733561    -1.60846758
 h     -0.76779742     1.47014641     1.86586474
          17

 c      1.26028236    -0.35902539     0.13873516
 c      0.05040668    -0.90554751     0.45118554
 c     -1.05185043    -0.19517141    -0.06481181
 c     -1.19864312     1.49843281     0.67426808
 c     -0.34900756     1.16455894    -0.44558397
 c      1.07126014     0.92311058    -0.09778970
 h      0.08076442    -1.91862059     0.97528122
 h     -2.03467116     1.94203931     0.41870362
 h     -0.35482584     1.67776454    -1.45947267
 h      1.64268941     1.81060728     0.02192972
 o      2.45598468    -0.87190938    -0.21524268
 h      2.35618081    -1.96326300    -0.01695638
 c     -2.48569455    -0.73684849    -0.47248436
 h     -2.63842671    -1.90069527    -0.06857282
 h     -3.47686210    -0.02901127    -0.27227861
 h     -2.68375281    -0.69589479    -1.60914897
 h     -0.72256023     1.48808847     1.81139905
          17

 c      1.25064822    -0.36208246     0.12551725
 c      0.04750035    -0.90962331     0.46363940
 c     -1.03896298    -0.19293200    -0.06906164
 c     -1.19867642     1.49800786     0.67387973
 c     -0.34668406     1.17170962    -0.44257785
 c      1.07819626     0.92300710    -0.07931765
 h      0.02324851    -1.84291653     0.97682326
 h     -2.08770611     1.96124712     0.43015733
 h     -0.33045040     1.68132998    -1.46981536
 h      1.68822358     1.82847870     0.02100360
 o      2.45828282    -0.86998053    -0.22092188
 h      2.34911432    -1.95078335    -0.02292304
 c     -2.49747252    -0.74537834    -0.47892056
 h     -2.64259182    -1.92513296    -0.02804817
 h     -3.46640670    -0.05800037    -0.26597705
 h     -2.68728646    -0.73030236    -1.59880063
 h     -0.69131550     1.50784740     1.72902505
          17

 c      1.24422587    -0.36617408     0.11105118
 c      0.04351321    -0.91467102     0.47594773
 c     -1.02803013    -0.18881135    -0.07348159
 c     -1.19606934     1.49613406     0.67491466
 c     -0.34390134     1.17830194    -0.44044450
 c      1.08358065     0.92655647    -0.06131577
 h     -0.03892318    -1.77752104     0.98143821
 h     -2.16297050     1.99042986     0.44237070
 h     -0.31397650     1.67844476    -1.46979273
 h      1.73891477     1.84060179     0.01896522
 o      2.45980231    -0.87097359    -0.22517868
 h      2.35161845    -1.90311529    -0.03633028
 c     -2.51009106    -0.75467887    -0.48498455
 h     -2.64421131    -1.91745621     0.00072798
 h     -3.43416982    -0.09976995    -0.25341689
 h     -2.68080469    -0.77025379    -1.58118686
 h     -0.67252441     1.52860508     1.62989517
          17

 c      1.24118719    -0.37135562     0.09559574
 c      0.03862756    -0.91849093     0.48685811
 c     -1.01936686    -0.18280818    -0.07808617
 c     -1.19357078     1.49391368     0.67539277
 c     -0.34055241     1.18425528    -0.43931919
 c      1.08773394     0.93414072    -0.04394076
 h     -0.10583982    -1.74580572     1.00234786
 h     -2.23496700     2.01681326     0.46072819
 h     -0.30545511     1.66951532    -1.45974184
 h      1.78859480     1.83996806     0.01581229
 o      2.46044528    -0.87427598    -0.22814084
 h      2.36364306    -1.83042794    -0.05567143
 c     -2.52263527    -0.76506950    -0.49001934
 h     -2.64331982    -1.87882023     0.01661593
 h     -3.38714520    -0.14860037    -0.23414820
 h     -2.66583965    -0.81523385    -1.56263470
 h     -0.65892067     1.54998863     1.53453899
          17

 c      1.24144909    -0.37742084     0.07943235
 c      0.03314766    -0.92012057     0.49573444
 c     -1.01316368    -0.17492636    -0.08283373
 c     -1.19370808     1.49187014     0.67298404
 c     -0.33660509     1.18943493    -0.43914597
 c      1.09092936     0.94548568    -0.02735825
 h     -0.17800513    -1.75576844     1.04503892
 h     -2.28769449     2.03283280     0.48719048
 h     -0.30465530     1.65621789    -1.44265340
 h      1.83294476     1.82343881     0.01200248
 o      2.46026270    -0.87830925    -0.23012598
 h      2.38350170    -1.75828043    -0.07665003
 c     -2.53372104    -0.77690619    -0.49357433
 h     -2.64007939    -1.81433385     0.02028177
 h     -3.33805914    -0.19454795    -0.20653412
 h     -2.64447880    -0.86458365    -1.55037162
 h     -0.63644244     1.57302947     1.47114377
          17

 c      1.24471362    -0.38394008     0.06286665
 c      0.02704660    -0.92060987     0.50317699
 c     -1.00949683    -0.16521191    -0.08762613
 c     -1.19805609     1.49009419     0.66643917
 c     -0.33208172     1.19367168    -0.43967565
 c      1.09336229     0.95975966    -0.01174464
 h     -0.25144074    -1.79142845     1.10004562
 h     -2.31344264     2.03512995     0.52128647
 h     -0.31104012     1.64133874    -1.42404967
 h      1.86974023     1.79149749     0.00822185
 o      2.45945382    -0.88026840    -0.23167618
 h      2.40789535    -1.73147134    -0.09165104
 c     -2.54168072    -0.79030125    -0.49580862
 h     -2.63477157    -1.73533957     0.01564561
 h     -3.30353418    -0.22458439    -0.16762398
 h     -2.61900197    -0.91733670    -1.54932932
 h     -0.59415875     1.59958191     1.45748495
          17

 c      1.25046500    -0.39041338     0.04625402
 c      0.02003539    -0.92146244     0.51014786
 c     -1.00831966    -0.15381824    -0.09230524
 c     -1.20619764     1.48867941     0.65701101
 c     -0.32702834     1.19680796    -0.44052351
 c      1.09510511     0.97574816     0.00271564
 h     -0.31883561    -1.83103959     1.15314485
 h     -2.30996838     2.02291753     0.56106014
 h     -0.32386254     1.62823486    -1.41099712
 h      1.89902913     1.74779043     0.00519393
 o      2.45815037    -0.87849489    -0.23314303
 h      2.43561690    -1.77603320    -0.09649488
 c     -2.54538313    -0.80424386    -0.49768828
 h     -2.62800574    -1.66294843     0.01249066
 h     -3.29427650    -0.22980865    -0.11618369
 h     -2.59167841    -0.97188563    -1.55933825
 h     -0.53944778     1.62897053     1.48291056
          17

 c      1.25796603    -0.39640812     0.03001503
 c      0.01192268    -0.92350930     0.51720759
 c     -1.00947727    -0.14101434    -0.09665965
 c     -1.21646730     1.48778889     0.64705956
 c     -0.32150686     1.19879571    -0.44133556
 c      1.09605789     0.99204319     0.01584350
 h     -0.37392044    -1.86014467     1.19434131
 h     -2.27936516     1.99737553     0.60367275
 h     -0.34230031     1.61971270    -1.40960526
 h      1.92329415     1.69851339     0.00352748
 o      2.45643297    -0.87514792    -0.23431107
 h      2.46765517    -1.85694408    -0.09652173
 c     -2.54498981    -0.81612103    -0.50055845
 h     -2.62087094    -1.62597127     0.02688979
 h     -3.30577459    -0.21329964    -0.05769390
 h     -2.56472708    -1.02598256    -1.57549705
 h     -0.49003608     1.65767178     1.52379440
          17

 c      1.26631440    -0.40159363     0.01461010
 c      0.00272498    -0.92691959     0.52447106
 c     -1.01274272    -0.12713632    -0.10044369
 c     -1.22708859     1.48736530     0.63839554
 c     -0.31562056     1.19980269    -0.44203498
 c      1.09597836     1.00723766     0.02747803
 h     -0.41286062    -1.87170119     1.21855013
 h     -2.22901133     1.96211038     0.64592572
 h     -0.36541676     1.61670094    -1.42177980
 h      1.94698478     1.65111934     0.00359120
 o      2.45462515    -0.87292410    -0.23496082
 h      2.50227823    -1.93063050    -0.09740857
 c     -2.54151091    -0.82375044    -0.50503552
 h     -2.61372447    -1.64020196     0.06972350
 h     -3.32471494    -0.18636602    -0.00284120
 h     -2.54016597    -1.07720409    -1.59117744
 h     -0.45926980     1.68209018     1.56231522
          17

 c      1.27454658    -0.40573306     0.00049484
 c     -0.00738530    -0.93146485     0.53176905
 c     -1.01785219    -0.11254003    -0.10339972
 c     -1.23616957     1.48692942     0.63202573
 c     -0.30955794     1.20022476    -0.44293654
 c      1.09465588     1.02015319     0.03748043
 h     -0.43386505    -1.86335407     1.22397535
 h     -2.17417771     1.92435047     0.68503419
 h     -0.39189816     1.61783913    -1.44393139
 h      1.97453543     1.61206280     0.00551089
 o      2.45317397    -0.87322331    -0.23508320
 h      2.53631633    -1.97435633    -0.10142147
 c     -2.53600656    -0.82760414    -0.51004251
 h     -2.60499878    -1.69011146     0.13203731
 h     -3.33972755    -0.16002947     0.03846242
 h     -2.51961321    -1.12339836    -1.60074555
 h     -0.45353641     1.69972846     1.58878536
          17

 c      1.28174754    -0.40867681    -0.01192026
 c     -0.01813142    -0.93666507     0.53874979
 c     -1.02453386    -0.09757978    -0.10527536
 c     -1.24147873     1.48559273     0.62832933
 c     -0.30360918     1.20057050    -0.44459704
 c      1.09217481     1.03003147     0.04572487
 h     -0.43680728    -1.83599122     1.21121148
 h     -2.13863196     1.89508713     0.71984902
 h     -0.41989934     1.62046468    -1.46904407
 h      2.00727710     1.58456374     0.00934034
 o      2.45249861    -0.87654932    -0.23476925
 h      2.56690204    -1.97978970    -0.10892064
 c     -2.52917955    -0.82937842    -0.51382108
 h     -2.59300192    -1.74879470     0.19540629
 h     -3.34436698    -0.14177548     0.05980727
 h     -2.50418809    -1.16291787    -1.60062870
 h     -0.47457177     1.70902029     1.59871214
          17

 c      1.28714575    -0.41035481    -0.02229622
 c     -0.02912684    -0.94178052     0.54487070
 c     -1.03251887    -0.08260506    -0.10583774
 c     -1.24129622     1.48255960     0.62725613
 c     -0.29811482     1.20131111    -0.44756757
 c      1.08903701     1.03654529     0.05208695
 h     -0.42344186    -1.79401115     1.18351545
 h     -2.14344619     1.88371138     0.75098067
 h     -0.44726857     1.62201195    -1.48999141
 h      2.04188012     1.56822706     0.01522277
 o      2.45292164    -0.88290969    -0.23413169
 h      2.59187283    -1.94638863    -0.11943575
 c     -2.52135387    -0.83030730    -0.51511729
 h     -2.57718467    -1.79759495     0.24631224
 h     -3.33603985    -0.13579345     0.05812948
 h     -2.49448378    -1.19475156    -1.58946513
 h     -0.52105032     1.70901752     1.59085476
          17

 c      1.29019469    -0.41077303    -0.03038016
 c     -0.03980730    -0.94567037     0.54928893
 c     -1.04153838    -0.06796017    -0.10488819
 c     -1.23614943     1.47790580     0.62863635
 c     -0.29337883     1.20278531    -0.45222765
 c      1.08599856     1.03963985     0.05644485
 h     -0.39823793    -1.74711083     1.14817271
 h     -2.18679978     1.88907578     0.77756897
 h     -0.47196715     1.62085209    -1.50170173
 h      2.07202629     1.56064181     0.02335324
 o      2.45460060    -0.89183901    -0.23328586
 h      2.61010532    -1.88072772    -0.13184484
 c     -2.51259794    -0.83101978    -0.51328851
 h     -2.55779751    -1.82708545     0.27796945
 h     -3.31490176    -0.14360055     0.03309006
 h     -2.49056508    -1.21861881    -1.56805421
 h     -0.58865255     1.69939078     1.56715622
          17

 c      1.29063305    -0.41002300    -0.03601450
 c     -0.04937246    -0.94665282     0.55075952
 c     -1.05132680    -0.05396661    -0.10227540
 c     -1.22863280     1.47235204     0.63212561
 c     -0.28962134     1.20517278    -0.45869177
 c      1.08378260     1.03937460     0.05869160
 h     -0.36898365    -1.71208362     1.11780377
 h     -2.24702345     1.90162984     0.79575925
 h     -0.49242216     1.61654324    -1.50192252
 h      2.09141811     1.55917163     0.03384099
 o      2.45740515    -0.90203425    -0.23237779
 h      2.62280638    -1.80202669    -0.14387525
 c     -2.50277414    -0.83186066    -0.50810161
 h     -2.53542170    -1.83328015     0.28792020
 h     -3.28377899    -0.16397837    -0.01303295
 h     -2.49197114    -1.23503366    -1.53923807
 h     -0.66903252     1.68095981     1.53467492
          17

 c      1.28849686    -0.40829572    -0.03914398
 c     -0.05699130    -0.94290365     0.54794644
 c     -1.06164025    -0.04088489    -0.09790810
 c     -1.22174619     1.46639013     0.63659713
 c     -0.28697757     1.20850421    -0.46674042
 c      1.08287593     1.03585745     0.05874682
 h     -0.34420056    -1.70836112     1.10691073
 h     -2.30280576     1.91257541     0.80173071
 h     -0.50775978     1.60984245    -1.49136901
 h      2.09578589     1.56186240     0.04665058
 o      2.46075168    -0.91079513    -0.23163866
 h      2.63604018    -1.75091067    -0.15133287
 c     -2.49146900    -0.83317130    -0.49965580
 h     -2.51078588    -1.81527703     0.27637569
 h     -3.24919675    -0.19204263    -0.07491562
 h     -2.49772719    -1.24528754    -1.50758205
 h     -0.74871379     1.65661946     1.50911174
          17

 c      1.28404687    -0.40587916    -0.03981230
 c     -0.06237756    -0.93385793     0.54046546
 c     -1.07227956    -0.02888278    -0.09177530
 c     -1.21796190     1.46003182     0.64000679
 c     -0.28549339     1.21267558    -0.47579156
 c      1.08344167     1.02924655     0.05656389
 h     -0.32623814    -1.74176724     1.11983861
 h     -2.34118037     1.91701605     0.79353580
 h     -0.51798135     1.60267315    -1.47376085
 h      2.08359880     1.56768812     0.06163866
 o      2.46382130    -0.91522150    -0.23128879
 h      2.65832802    -1.77062343    -0.14995020
 c     -2.47788373    -0.83543614    -0.48842595
 h     -2.48475476    -1.77480509     0.24593880
 h     -3.22267444    -0.21821793    -0.14417015
 h     -2.50637097    -1.25122824    -1.47860597
 h     -0.81172899     1.63109024     1.51429543
          17

 c      1.27764372    -0.40313127    -0.03814658
 c     -0.06588772    -0.92087127     0.52933247
 c     -1.08309893    -0.01803473    -0.08396872
 c     -1.21846694     1.45324538     0.64091704
 c     -0.28510380     1.21745724    -0.48496136
 c      1.08529646     1.01976837     0.05213387
 h     -0.31014018    -1.79681683     1.14561944
 h     -2.35600381     1.91299247     0.77082748
 h     -0.52404351     1.59796689    -1.45557060
 h      2.05613892     1.57659142     0.07863475
 o      2.46656990    -0.91617110    -0.23120170
 h      2.68627542    -1.84483334    -0.14109362
 c     -2.46101833    -0.83902705    -0.47524903
 h     -2.45833212    -1.71765266     0.20273193
 h     -3.21850849    -0.23042531    -0.21202013
 h     -2.51598015    -1.25475104    -1.45740864
 h     -0.85017878     1.60701342     1.56492331
          17

 c      1.26971154    -0.40045870    -0.03434645
 c     -0.06792895    -0.90590782     0.51597195
 c     -1.09398293    -0.00834640    -0.07468339
 c     -1.22288915     1.44632076     0.64023565
 c     -0.28564470     1.22252788    -0.49324513
 c      1.08794355     1.00771196     0.04547669
 h     -0.29066347    -1.85204704     1.16946894
 h     -2.34550801     1.90029159     0.73428920
 h     -0.52759354     1.59907745    -1.44463744
 h      2.01728390     1.58951681     0.09754114
 o      2.46948702    -0.91652703    -0.23106467
 h      2.70853259    -1.92547575    -0.12915640
 c     -2.44055573    -0.84321918    -0.46124444
 h     -2.43257674    -1.65722207     0.15899748
 h     -3.24339409    -0.22302082    -0.27456999
 h     -2.52420523    -1.25711840    -1.44695331
 h     -0.87014772     1.58217041     1.64732892
          17

 c      1.26076312    -0.39830553    -0.02867984
 c     -0.06867610    -0.89048394     0.50146706
 c     -1.10481243     0.00023285    -0.06418530
 c     -1.23020311     1.43954055     0.63999619
 c     -0.28694703     1.22757996    -0.49981568
 c      1.09067587     0.99342445     0.03662792
 h     -0.26563839    -1.89224026     1.18134236
 h     -2.31146336     1.88006388     0.68548829
 h     -0.53013373     1.60852623    -1.44693919
 h      1.97273497     1.60824265     0.11843758
 o      2.47278075    -0.91803348    -0.23065044
 h      2.71805353    -1.98297300    -0.11699234
 c     -2.41757430    -0.84545748    -0.44806299
 h     -2.40849824    -1.61742708     0.13484422
 h     -3.28807222    -0.20316273    -0.33290195
 h     -2.52840119    -1.25848485    -1.44678815
 h     -0.88178983     1.55369959     1.73426875
          17

 c      1.25138901    -0.39713851    -0.02147531
 c     -0.06814571    -0.87557648     0.48651785
 c     -1.11544338     0.00780845    -0.05276743
 c     -1.23924913     1.43286264     0.64163510
 c     -0.28895695     1.23245398    -0.50432784
 c      1.09276565     0.97736558     0.02563880
 h     -0.23517712    -1.90929341     1.17626208
 h     -2.26030553     1.85530379     0.62684929
 h     -0.53200756     1.62658629    -1.46299730
 h      1.92822755     1.63454702     0.14159058
 o      2.47635752    -0.92135724    -0.22980925
 h      2.71240065    -2.00528982    -0.10596318
 c     -2.39382483    -0.84289398    -0.43757660
 h     -2.38724158    -1.62169344     0.14918408
 h     -3.33560071    -0.18334993    -0.38758934
 h     -2.52589670    -1.25808324    -1.45327012
 h     -0.89197718     1.52109131     1.80508425
          17

 c      1.24222419    -0.39742272    -0.01311190
 c     -0.06630638    -0.86180263     0.47158121
 c     -1.12569352     0.01453302    -0.04071993
 c     -1.24853783     1.42587642     0.64576923
 c     -0.29175890     1.23717543    -0.50696774
 c      1.09370204     0.96023527     0.01259898
 h     -0.20053666    -1.89996642     1.15259273
 h     -2.20538115     1.83182798     0.56107227
 h     -0.53222226     1.65099492    -1.48733893
 h      1.88707505     1.66851956     0.16716112
 o      2.47997477    -0.92662282    -0.22842602
 h      2.69165310    -1.98950289    -0.09666342
 c     -2.37077203    -0.83533731    -0.43014587
 h     -2.37030815    -1.66601797     0.19912306
 h     -3.37234236    -0.17260759    -0.43704665
 h     -2.51431506    -1.25495127    -1.46135305
 h     -0.90446694     1.48562150     1.84873270
          17

 c      1.23391456    -0.39958245    -0.00400817
 c     -0.06314388    -0.84952628     0.45695065
 c     -1.13533577     0.02058282    -0.02831223
 c     -1.25621565     1.41790106     0.65260054
 c     -0.29548008     1.24186011    -0.50820226
 c      1.09331360     0.94306627    -0.00232434
 h     -0.16358680    -1.86456368     1.11104812
 h     -2.16619311     1.81815836     0.48961687
 h     -0.52931902     1.67815976    -1.51164660
 h      1.84897509     1.70712533     0.19466029
 o      2.48330665    -0.93357245    -0.22641626
 h      2.65763748    -1.93933167    -0.08905798
 c     -2.34942768    -0.82493324    -0.42467012
 h     -2.35876434    -1.72363788     0.26371938
 h     -3.39044091    -0.17498332    -0.47893369
 h     -2.49183507    -1.24855101    -1.46641813
 h     -0.92135249     1.44936148     1.86056849
          17

 c      1.22709259    -0.40392809     0.00538752
 c     -0.05868960    -0.83882846     0.44274095
 c     -1.14409874     0.02612494    -0.01578969
 c     -1.26097634     1.40842265     0.66214521
 c     -0.30017327     1.24659214    -0.50849495
 c      1.09166931     0.92712559    -0.01887332
 h     -0.12670292    -1.80731011     1.05484809
 h     -2.15735077     1.82103169     0.41237081
 h     -0.52231843     1.70465629    -1.52832651
 h      1.81132547     1.74463337     0.22265648
 o      2.48592819    -0.94134778    -0.22377041
 h      2.61430731    -1.86871495    -0.08183972
 c     -2.33048677    -0.81375703    -0.42013080
 h     -2.35265777    -1.77167291     0.32441291
 h     -3.38642231    -0.19115454    -0.51112200
 h     -2.45734416    -1.23905115    -1.46535249
 h     -0.94364660     1.41466172     1.84020116
          17

 c      1.22234831    -0.41055335     0.01460475
 c     -0.05302595    -0.82932347     0.42877876
 c     -1.15167724     0.03129666    -0.00338204
 c     -1.26327559     1.39767707     0.67387183
 c     -0.30576639     1.25136075    -0.50816022
 c      1.08888520     0.91364385    -0.03672822
 h     -0.09277178    -1.73853969     0.99100018
 h     -2.17442351     1.83879894     0.33193154
 h     -0.51112353     1.72808942    -1.53235223
 h      1.77161304     1.77470922     0.24907611
 o      2.48730087    -0.94797851    -0.22066423
 h      2.56812893    -1.81009200    -0.07075044
 c     -2.31436929    -0.80310555    -0.41599125
 h     -2.35138317    -1.79809960     0.37069309
 h     -3.36007457    -0.21969428    -0.53202433
 h     -2.41047855    -1.22740025    -1.45706334
 h     -0.97106927     1.38388908     1.79171801
          17

 c      1.22017959    -0.41923971     0.02315887
 c     -0.04629494    -0.81989681     0.41446534
 c     -1.15776600     0.03620832     0.00868536
 c     -1.26484273     1.38649487     0.68625272
 c     -0.31209076     1.25605580    -0.50732082
 c      1.08500352     0.90354820    -0.05554409
 h     -0.06495395    -1.67769435     0.93195119
 h     -2.20000946     1.86317762     0.25620347
 h     -0.49651436     1.74737983    -1.52173445
 h      1.72887956     1.79244103     0.27181616
 o      2.48699792    -0.95077444    -0.21747950
 h      2.52496619    -1.80835344    -0.04841424
 c     -2.30116360    -0.79377038    -0.41194885
 h     -2.35410029    -1.79809859     0.39755508
 h     -3.31451957    -0.25739770    -0.54083202
 h     -2.35157147    -1.21526192    -1.44256435
 h     -1.00132971     1.35918854     1.72632088
          17

 c      1.22094371    -0.42942905     0.03056328
 c     -0.03874154    -0.80892604     0.39895217
 c     -1.16211055     0.04095439     0.02018377
 c     -1.26742572     1.37572014     0.69674265
 c     -0.31893287     1.26048435    -0.50590183
 c      1.07997189     0.89731003    -0.07496988
 h     -0.04589659    -1.65048448     0.89349288
 h     -2.21901580     1.88609235     0.19429502
 h     -0.48001624     1.76285004    -1.49754761
 h      1.68399924     1.79541112     0.28928534
 o      2.48506549    -0.94971067    -0.21422965
 h      2.48490967    -1.86704745    -0.01369637
 c     -2.29049122    -0.78635478    -0.40772055
 h     -2.35989843    -1.77075651     0.40306070
 h     -3.25750795    -0.29885819    -0.53794580
 h     -2.28155966    -1.20477147    -1.42459617
 h     -1.02924079     1.34211229     1.66644926
          17

 c      1.22486053    -0.44029771     0.03634295
 c     -0.03074144    -0.79586358     0.38208719
 c     -1.16455726     0.04561586     0.03087784
 c     -1.27231120     1.36599384     0.70225962
 c     -0.32606303     1.26438385    -0.50364440
 c      1.07367867     0.89489920    -0.09466424
 h     -0.03694136    -1.66990342     0.88329108
 h     -2.22348302     1.90243634     0.15285988
 h     -0.46372237     1.77629900    -1.46388922
 h      1.63945077     1.78409054     0.30077828
 o      2.48167913    -0.94772912    -0.21032707
 h      2.44748381    -1.94300739     0.02453870
 c     -2.28134104    -0.78145846    -0.40300528
 h     -2.36782074    -1.71786780     0.38746195
 h     -3.20320301    -0.33583742    -0.52558296
 h     -2.20194212    -1.19800800    -1.40655918
 h     -1.04750856     1.33334626     1.64375221
          17

 c      1.23200675    -0.45089091     0.04005921
 c     -0.02273679    -0.78245053     0.36504298
 c     -1.16507254     0.05023497     0.04053173
 c     -1.27999678     1.35775003     0.70124413
 c     -0.33324163     1.26743949    -0.50016879
 c      1.06599401     0.89581501    -0.11432481
 h     -0.03815052    -1.72133800     0.89288255
 h     -2.21099776     1.90969221     0.13539107
 h     -0.45001376     1.79090754    -1.42745289
 h      1.59902025     1.76192748     0.30675064
 o      2.47691819    -0.94718501    -0.20524942
 h      2.41460465    -2.00219330     0.05811621
 c     -2.27216331    -0.77959939    -0.39767348
 h     -2.37689575    -1.64463350     0.35387121
 h     -3.17077986    -0.35822644    -0.50789386
 h     -2.11495687    -1.19623070    -1.39082632
 h     -1.05251410     1.33344601     1.67570952
          17

 c      1.24223446    -0.46026715     0.04135261
 c     -0.01514734    -0.77119584     0.34937788
 c     -1.16371499     0.05477401     0.04893343
 c     -1.28997227     1.35124371     0.69545518
 c     -0.34023575     1.26934386    -0.49513130
 c      1.05679749     0.89919239    -0.13372232
 h     -0.04840151    -1.77967469     0.90822756
 h     -2.18295390     1.90728634     0.14251208
 h     -0.44111623     1.81050302    -1.39586718
 h      1.56739851     1.73501915     0.30896068
 o      2.47089871    -0.94922093    -0.19874035
 h      2.38840566    -2.02953430     0.08277051
 c     -2.26172902    -0.78060282    -0.39221906
 h     -2.38649090    -1.56235013     0.31075603
 h     -3.17358315    -0.35918781    -0.48946479
 h     -2.02397120    -1.19935143    -1.37741516
 h     -1.04894971     1.34336092     1.74427771
          17

 c      1.25506974    -0.46759380     0.03997700
 c     -0.00827110    -0.76386483     0.33619494
 c     -1.16059773     0.05911095     0.05592842
 c     -1.30121192     1.34663168     0.68806885
 c     -0.34687007     1.26994171    -0.48846219
 c      1.04603765     0.90400173    -0.15269939
 h     -0.06574444    -1.82666593     0.91944402
 h     -2.14425739     1.89669840     0.17201873
 h     -0.43858113     1.83781534    -1.37448496
 h      1.54931644     1.71072942     0.31006976
 o      2.46384531    -0.95429157    -0.19072837
 h      2.37041328    -2.02073842     0.09681825
 c     -2.25013041    -0.78279072    -0.38821922
 h     -2.39755886    -1.49198844     0.27566610
 h     -3.20602919    -0.34091576    -0.47334320
 h     -1.93359690    -1.20619602    -1.36420870
 h     -1.04420271     1.36300917     1.81803514
          17

 c      1.26965786    -0.47217446     0.03581195
 c     -0.00220806    -0.76134403     0.32608912
 c     -1.15587600     0.06306853     0.06143463
 c     -1.31249295     1.34386878     0.68175736
 c     -0.35307651     1.26939162    -0.48055023
 c      1.03385882     0.90935321    -0.17108707
 h     -0.08802332    -1.85269959     0.92151450
 h     -2.10448042     1.88251740     0.21823193
 h     -0.44298265     1.87252721    -1.36353598
 h      1.54795013     1.69486630     0.31223216
 o      2.45611304    -0.96244130    -0.18127516
 h      2.36152497    -1.97807524     0.10030814
 c     -2.23826796    -0.78345500    -0.38796686
 h     -2.41382756    -1.46013443     0.27274762
 h     -3.24911787    -0.31207373    -0.46126131
 h     -1.84910395    -1.21535216    -1.34847823
 h     -1.04313985     1.39086933     1.87496454
          17

 c      1.28479381    -0.47344208     0.02885857
 c      0.00313876    -0.76393327     0.31931491
 c     -1.14973707     0.06646086     0.06543816
 c     -1.32229568     1.34250926     0.67854757
 c     -0.35890871     1.26818141    -0.47216664
 c      1.02073960     0.91477772    -0.18857678
 h     -0.11322920    -1.85379216     0.91248662
 h     -2.07897276     1.87360923     0.27156733
 h     -0.45401467     1.91098764    -1.35847817
 h      1.56321683     1.68884902     0.31522671
 o      2.44819591    -0.97322545    -0.17060312
 h      2.36185448    -1.91169623     0.09549283
 c     -2.22705676    -0.78131596    -0.39242891
 h     -2.43767247    -1.47551965     0.31115219
 h     -3.28506908    -0.28129084    -0.45461380
 h     -1.77545874    -1.22587460    -1.32849572
 h     -1.04787046     1.42470306     1.90407643
          17

 c      1.29905469    -0.47097437     0.01922666
 c      0.00800017    -0.77153314     0.31589174
 c     -1.14238797     0.06913230     0.06797945
 c     -1.32905420     1.34184886     0.67989945
 c     -0.36452694     1.26696645    -0.46417494
 c      1.00750481     0.92025845    -0.20469460
 h     -0.13958606    -1.82966983     0.89237268
 h     -2.08474880     1.88067210     0.32150934
 h     -0.47081275     1.94793495    -1.35308108
 h      1.59146363     1.68956341     0.31593852
 o      2.44072471    -0.98527285    -0.15921665
 h      2.37008698    -1.84627768     0.08887105
 c     -2.21750889    -0.77761834    -0.40009914
 h     -2.46449164    -1.51835497     0.37238645
 h     -3.30278412    -0.25460592    -0.45462449
 h     -1.71658772    -1.23750596    -1.30428414
 h     -1.05868528     1.46207160     1.90128153
          17

 c      1.31101483    -0.46457365     0.00712443
 c      0.01265828    -0.78363830     0.31560440
 c     -1.13404837     0.07095022     0.06913196
 c     -1.33225006     1.34171802     0.68630102
 c     -0.37016159     1.26637523    -0.45727980
 c      0.99516649     0.92601482    -0.21893269
 h     -0.16564102    -1.78382120     0.86314827
 h     -2.12715991     1.90674251     0.36379750
 h     -0.49228209     1.97850950    -1.34224974
 h      1.62697827     1.69198022     0.30985462
 o      2.43440398    -0.99598803    -0.14798681
 h      2.38312826    -1.82483911     0.09265975
 c     -2.21042070    -0.77404101    -0.40890975
 h     -2.48745892    -1.56485048     0.43290510
 h     -3.29688872    -0.23575585    -0.46219784
 h     -1.67507219    -1.25058392    -1.27739459
 h     -1.07453538     1.50054790     1.86699054
          17

 c      1.31947251    -0.45440051    -0.00713964
 c      0.01740385    -0.79914221     0.31790398
 c     -1.12493480     0.07180105     0.06899221
 c     -1.33300703     1.34290039     0.69714195
 c     -0.37605991     1.26688104    -0.45192053
 c      0.98469935     0.93228878    -0.23090791
 h     -0.19071297    -1.72547868     0.82983909
 h     -2.19320340     1.94211486     0.40175561
 h     -0.51736054     1.99940385    -1.32323336
 h      1.66397434     1.69181586     0.29299526
 o      2.42975643    -1.00371210    -0.13752738
 h      2.39882500    -1.87325330     0.11487698
 c     -2.20608909    -0.77152264    -0.41745278
 h     -2.50231408    -1.60072240     0.47831720
 h     -3.26629621    -0.22668359    -0.47787226
 h     -1.65204879    -1.26587755    -1.25040943
 h     -1.09303771     1.53803663     1.80619836
          17

 c      1.32360936    -0.44103484    -0.02315936
 c      0.02258239    -0.81607770     0.32176702
 c     -1.11524707     0.07161888     0.06769033
 c     -1.33311180     1.34629990     0.71104774
 c     -0.38243744     1.26873933    -0.44824754
 c      0.97686777     0.93925528    -0.24044007
 h     -0.21604287    -1.67247104     0.80214864
 h     -2.26368605     1.97327414     0.43949819
 h     -0.54523345     2.00928398    -1.29581454
 h      1.69787276     1.68670196     0.26295866
 o      2.42701770    -1.01032704    -0.12741513
 h      2.41683814    -1.95845497     0.14694254
 c     -2.20433689    -0.77044498    -0.42488897
 h     -2.50741179    -1.61928160     0.50203243
 h     -3.21395432    -0.22745223    -0.50189901
 h     -1.64721607    -1.28439861    -1.22646199
 h     -1.11012552     1.57367954     1.73093703
          17

 c      1.32310426    -0.42539979    -0.04046649
 c      0.02865907    -0.83183821     0.32579632
 c     -1.10517096     0.07041780     0.06540053
 c     -1.33413566     1.35211018     0.72583272
 c     -0.38943343     1.27195824    -0.44612408
 c      0.97213188     0.94700150    -0.24756236
 h     -0.24565297    -1.64900372     0.79340214
 h     -2.32427247     1.99088640     0.47851471
 h     -0.57549583     2.00898343    -1.26224539
 h      1.72587944     1.67632655     0.21910555
 o      2.42629854    -1.01818499    -0.11704113
 h      2.43513744    -2.03762014     0.17743424
 c     -2.20451743    -0.77103245    -0.43067140
 h     -2.50271509    -1.61781781     0.50171809
 h     -3.14781368    -0.23543061    -0.53446656
 h     -1.65899433    -1.30716087    -1.20871028
 h     -1.11942512     1.60968192     1.66400619
          17

 c      1.31818525    -0.40861960    -0.05858125
 c      0.03589089    -0.84466913     0.32903792
 c     -1.09489045     0.06828358     0.06232725
 c     -1.33726372     1.35970116     0.73874348
 c     -0.39706683     1.27629311    -0.44514941
 c      0.97060501     0.95552009    -0.25250712
 h     -0.28250748    -1.66889613     0.81127406
 h     -2.36697273     1.99054839     0.51840878
 h     -0.60827953     2.00160484    -1.22714057
 h      1.74726442     1.66230632     0.16240093
 o      2.42750551    -1.02827925    -0.10612534
 h      2.45089742    -2.08786024     0.20041599
 c     -2.20544224    -0.77364617    -0.43440415
 h     -2.48925477    -1.59578475     0.47747962
 h     -3.08204911    -0.24408539    -0.57622596
 h     -1.68487172    -1.33485327    -1.19972430
 h     -1.11285058     1.65231465     1.63568385
          17

 c      1.30956256    -0.39187637    -0.07704307
 c      0.04374872    -0.85499222     0.33177259
 c     -1.08458653     0.06531524     0.05866621
 c     -1.34302572     1.36833421     0.74843586
 c     -0.40520539     1.28128500    -0.44473671
 c      0.97203994     0.96470164    -0.25568177
 h     -0.32173724    -1.72067971     0.84886984
 h     -2.38832118     1.97116847     0.55798032
 h     -0.64428426     1.99216238    -1.19695183
 h      1.76356879     1.64804499     0.09514310
 o      2.43031899    -1.04064472    -0.09462024
 h      2.46173008    -2.10052810     0.21376754
 c     -2.20555396    -0.77879997    -0.43585000
 h     -2.46912787    -1.55465393     0.43179976
 h     -3.03472045    -0.24352518    -0.62890964
 h     -1.72185943    -1.36747180    -1.20088939
 h     -1.08582485     1.70589462     1.66010601
          17

 c      1.29824757    -0.37630247    -0.09540679
 c      0.05119816    -0.86422727     0.33488817
 c     -1.07441835     0.06157656     0.05458207
 c     -1.35094575     1.37800199     0.75639315
 c     -0.41359386     1.28639752    -0.44427105
 c      0.97586173     0.97434271    -0.25761826
 h     -0.35364432    -1.78174608     0.89233550
 h     -2.38819232     1.93392493     0.59571887
 h     -0.68445128     1.98604602    -1.17826763
 h      1.77850241     1.63831778     0.02042230
 o      2.43428166    -1.05479734    -0.08261596
 h      2.46586156    -2.07498931     0.21744905
 c     -2.20377666    -0.78655539    -0.43523515
 h     -2.44598691    -1.49944315     0.37133577
 h     -3.01692224    -0.22670177    -0.69416230
 h     -1.76690177    -1.40403868    -1.21200697
 h     -1.04272808     1.76443287     1.71857941
          17

 c      1.28535164    -0.36289518    -0.11323197
 c      0.05733907    -0.87338563     0.33904301
 c     -1.06451236     0.05711035     0.05022802
 c     -1.35985211     1.38894287     0.76492887
 c     -0.42198185     1.29126735    -0.44332849
 c      0.98131341     0.98421214    -0.25887707
 h     -0.37058999    -1.83497408     0.93072653
 h     -2.37016920     1.88226824     0.63000341
 h     -0.72901787     1.98624307    -1.17490405
 h      1.79675534     1.63800487    -0.05884351
 o      2.43888923    -1.06979608    -0.07034695
 h      2.46214528    -2.01843025     0.21351768
 c     -2.20025616    -0.79560587    -0.43395549
 h     -2.42611904    -1.44213769     0.31091682
 h     -3.02264817    -0.19712119    -0.76950430
 h     -1.81717410    -1.44250404    -1.23114929
 h     -0.99265882     1.81728101     1.78276897
          17

 c      1.27193666    -0.35244146    -0.13008510
 c      0.06160928    -0.88287670     0.34451372
 c     -1.05497323     0.05196465     0.04576544
 c     -1.36819412     1.40092031     0.77553840
 c     -0.43027262     1.29588991    -0.44183543
 c      0.98773564     0.99419689    -0.25994168
 h     -0.36868975    -1.87106518     0.95774349
 h     -2.34344458     1.82249649     0.65910631
 h     -0.77643390     1.99132779    -1.18580583
 h      1.82128366     1.64981418    -0.14087149
 o      2.44364643    -1.08390833    -0.05830761
 h      2.45011453    -1.95182481     0.20802783
 c     -2.19564229    -0.80333994    -0.43489721
 h     -2.41928462    -1.40391000     0.27641781
 h     -3.03621382    -0.16564918    -0.84737150
 h     -1.87021111    -1.47994124    -1.25481629
 h     -0.94361480     1.85692840     1.83379028
          17

 c      1.25891498    -0.34546127    -0.14555352
 c      0.06375310    -0.89271950     0.35130379
 c     -1.04589554     0.04619644     0.04136158
 c     -1.37401832     1.41317980     0.78888117
 c     -0.43855629     1.30054078    -0.44000325
 c      0.99482212     1.00442342    -0.26119608
 h     -0.34689487    -1.88596713     0.97036620
 h     -2.32445616     1.76355199     0.68117916
 h     -0.82334075     1.99644811    -1.20594691
 h      1.85071763     1.67239094    -0.22490697
 o      2.44814790    -1.09422625    -0.04739312
 h      2.42936483    -1.91651443     0.21339958
 c     -2.19038722    -0.80752471    -0.44089829
 h     -2.43469130    -1.40303385     0.29117448
 h     -3.04468829    -0.14190602    -0.91921178
 h     -1.92374463    -1.51319188    -1.27866883
 h     -0.90121257     1.87984536     1.86239581
          17

 c      1.24697798    -0.34217242    -0.15926635
 c      0.06377676    -0.90266844     0.35922131
 c     -1.03736079     0.03986451     0.03717548
 c     -1.37535007     1.42487674     0.80508841
 c     -0.44700356     1.30552999    -0.43811562
 c      1.00260606     1.01519401    -0.26299814
 h     -0.30618264    -1.87912801     0.96785935
 h     -2.33214583     1.71369549     0.69479063
 h     -0.86574476     1.99617266    -1.22913590
 h      1.87966693     1.70080821    -0.31000431
 o      2.45221978    -1.09842239    -0.03839079
 h      2.39801980    -1.94677287     0.24050560
 c     -2.18531263    -0.80848195    -0.45197010
 h     -2.47126317    -1.43151637     0.34714311
 h     -3.04125011    -0.13096205    -0.97865192
 h     -1.97542154    -1.53970734    -1.29867765
 h     -0.86919262     1.88500732     1.86506918
          17

 c      1.23657975    -0.34248976    -0.17091361
 c      0.06193286    -0.91219524     0.36787352
 c     -1.02944364     0.03301102     0.03334341
 c     -1.37148239     1.43563514     0.82384552
 c     -0.45573089     1.31101788    -0.43637054
 c      1.01121628     1.02676962    -0.26573498
 h     -0.24941501    -1.85351223     0.95181850
 h     -2.37272788     1.67499402     0.70036051
 h     -0.90026450     1.98659332    -1.25020438
 h      1.90161601     1.72900423    -0.39417764
 o      2.45572654    -1.09807589    -0.03087631
 h      2.35602776    -2.01708007     0.28130539
 c     -2.18159610    -0.80805179    -0.46606244
 h     -2.51933976    -1.46596794     0.41526073
 h     -3.02360248    -0.13413258    -1.02193388
 h     -2.02272288    -1.55811358    -1.31192260
 h     -0.84968868     1.87295366     1.84198430
          17

 c      1.22800321    -0.34606980    -0.18025095
 c      0.05872910    -0.92035702     0.37658492
 c     -1.02223098     0.02565810     0.02997241
 c     -1.36365520     1.44549807     0.84432340
 c     -0.46472682     1.31695499    -0.43482147
 c      1.02066848     1.03918782    -0.26980313
 h     -0.18160093    -1.81732451     0.92722837
 h     -2.43208310     1.64375707     0.70093218
 h     -0.92477581     1.96600449    -1.26587483
 h      1.91155732     1.75195803    -0.47464417
 o      2.45832368    -1.09603780    -0.02396480
 h      2.30808551    -2.08322675     0.32081264
 c     -2.18009076    -0.80759082    -0.48136611
 h     -2.56990971    -1.48980413     0.47286208
 h     -2.99249194    -0.15016650    -1.04748751
 h     -2.06307048    -1.56850201    -1.31696621
 h     -0.84276786     1.84580887     1.79719645
          17

 c      1.22143988    -0.35236103    -0.18710504
 c      0.05488776    -0.92563714     0.38430862
 c     -1.01583731     0.01782892     0.02714094
 c     -1.35403530     1.45433229     0.86509019
 c     -0.47384377     1.32309402    -0.43335800
 c      1.03078978     1.05220914    -0.27555244
 h     -0.10964506    -1.78628748     0.90376921
 h     -2.48899506     1.61633983     0.70078871
 h     -0.93861964     1.93483232    -1.27496313
 h      1.90707666     1.76663999    -0.54854580
 o      2.45962602    -1.09396504    -0.01713115
 h      2.25992749    -2.12072839     0.35009230
 c     -2.18110884    -0.80774099    -0.49667442
 h     -2.61728701    -1.49559084     0.50823335
 h     -2.95142627    -0.17552196    -1.05595596
 h     -2.09399853    -1.57257111    -1.31405863
 h     -0.84493381     1.80819953     1.74091811
          17

 c      1.21704793    -0.36064422    -0.19139080
 c      0.05111234    -0.92623396     0.38982901
 c     -1.01041389     0.00957308     0.02489711
 c     -1.34485198     1.46150932     0.88394823
 c     -0.48281448     1.32902553    -0.43169486
 c      1.04121676     1.06535071    -0.28323442
 h     -0.03991435    -1.78077186     0.89383452
 h     -2.52756524     1.59148907     0.70377287
 h     -0.94266272     1.89538394    -1.27848346
 h      1.88847118     1.77219915    -0.61360002
 o      2.45930957    -1.09256576    -0.01015749
 h      2.21633163    -2.12057506     0.36540111
 c     -2.18444361    -0.80882784    -0.51096584
 h     -2.65817725    -1.48098934     0.51628370
 h     -2.90724880    -0.20387043    -1.05086355
 h     -2.11336571    -1.57353709    -1.30512519
 h     -0.84659439     1.76844325     1.69298135
          17

 c      1.21499232    -0.37006473    -0.19313232
 c      0.04776732    -0.92141896     0.39259392
 c     -1.00615290     0.00099264     0.02324715
 c     -1.33817437     1.46611103     0.89819617
 c     -0.49127148     1.33422839    -0.42937864
 c      1.05140993     1.07793919    -0.29295964
 h      0.02520995    -1.81040170     0.90314569
 h     -2.53930908     1.56954789     0.71263179
 h     -0.93926294     1.85149294    -1.27971919
 h      1.85862972     1.76997030    -0.66862483
 o      2.45712554    -1.09205590    -0.00298916
 h      2.18090559    -2.08184881     0.36587974
 c     -2.18940910    -0.81118012    -0.52311389
 h     -2.69065616    -1.44611977     0.49536417
 h     -2.87056606    -0.22562334    -1.03934548
 h     -2.11960380    -1.57560171    -1.29337260
 h     -0.83241522     1.73690618     1.68047502
          17

 c      1.21544651    -0.37967960    -0.19246472
 c      0.04501900    -0.91252272     0.39325673
 c     -1.00327756    -0.00774533     0.02214551
 c     -1.33498130     1.46772079     0.90642561
 c     -0.49878404     1.33814759    -0.42585723
 c      1.06066959     1.08915602    -0.30465719
 h      0.08550512    -1.86264349     0.92450596
 h     -2.52167704     1.55145745     0.72886499
 h     -0.93189135     1.80778616    -1.28377966
 h      1.82287857     1.76347508    -0.71401154
 o      2.45293094    -1.09226837     0.00429605
 h      2.15574815    -2.00998588     0.35306252
 c     -2.19506085    -0.81517142    -0.53199858
 h     -2.71375480    -1.39270519     0.44625154
 h     -2.85339345    -0.22970618    -1.03087587
 h     -2.11198044    -1.58273434    -1.28232907
 h     -0.79386808     1.71777907     1.71690305
          17

 c      1.21854257    -0.38852154    -0.18960906
 c      0.04317092    -0.90175464     0.39294426
 c     -1.00200687    -0.01643160     0.02151411
 c     -1.33419267     1.46680688     0.90994676
 c     -0.50494796     1.34031796    -0.42065146
 c      1.06819025     1.09809806    -0.31805426
 h      0.13902582    -1.91618270     0.94611706
 h     -2.47737838     1.53827098     0.75264894
 h     -0.92406371     1.76831172    -1.29583603
 h      1.78837817     1.75807311    -0.75193807
 o      2.44680948    -1.09242614     0.01139334
 h      2.13973632    -1.92050023     0.33241728
 c     -2.20078009    -0.82079894    -0.53715926
 h     -2.72786534    -1.32450197     0.37303689
 h     -2.86167747    -0.20995143    -1.03190771
 h     -2.09083770    -1.59698031    -1.27445405
 h     -0.74151107     1.70510083     1.78550215
          17

 c      1.22429542    -0.39566077    -0.18484139
 c      0.04263265    -0.89090550     0.39252336
 c     -1.00252335    -0.02484319     0.02129054
 c     -1.33361918     1.46397631     0.91106848
 c     -0.50951942     1.34049686    -0.41360071
 c      1.07321627     1.10391839    -0.33273252
 h      0.18265261    -1.95529042     0.95966871
 h     -2.41536312     1.53108270     0.78282285
 h     -0.91780714     1.73503756    -1.31813045
 h      1.76235477     1.75957213    -0.78571220
 o      2.43933962    -1.09067455     0.01757403
 h      2.12459543    -1.84660626     0.31653999
 c     -2.20659730    -0.82715594    -0.53953494
 h     -2.73663839    -1.24883570     0.28617091
 h     -2.88933178    -0.17094879    -1.04131119
 h     -2.05777013    -1.61728579    -1.27001209
 h     -0.69273134     1.69145709     1.85942951
          17

 c      1.23254193    -0.40026973    -0.17845967
 c      0.04377619    -0.88109525     0.39248835
 c     -1.00496392    -0.03277567     0.02145940
 c     -1.33084837     1.45951296     0.91153100
 c     -0.51248365     1.33869674    -0.40502093
 c      1.07529807     1.10607214    -0.34829733
 h      0.21367965    -1.97186441     0.96117157
 h     -2.35286824     1.53118482     0.81701966
 h     -0.91289354     1.70744601    -1.34797956
 h      1.74911998     1.77153197    -0.81781805
 o      2.43158243    -1.08458857     0.02185561
 h      2.09559005    -1.83112045     0.32237348
 c     -2.21241681    -0.83254688    -0.54157006
 h     -2.75096921    -1.17833658     0.20699495
 h     -2.92319982    -0.12435762    -1.05366219
 h     -2.01566032    -1.63985686    -1.26698998
 h     -0.65917499     1.67303701     1.92001304
          17

 c      1.24292413    -0.40172292    -0.17073651
 c      0.04685056    -0.87289508     0.39305223
 c     -1.00941380    -0.04007358     0.02205874
 c     -1.32345926     1.45342704     0.91236840
 c     -0.51398279     1.33508061    -0.39560916
 c      1.07447244     1.10452357    -0.36455531
 h      0.23028617    -1.96308801     0.94952382
 h     -2.31375973     1.54023685     0.85251315
 h     -0.90763000     1.68365099    -1.37890644
 h      1.74792509     1.79296649    -0.84792166
 o      2.42374130    -1.07441725     0.02429230
 h      2.05333194    -1.87439836     0.35035933
 c     -2.21723513    -0.83521512    -0.54642441
 h     -2.79000969    -1.12806568     0.16497179
 h     -2.95142837    -0.08123158    -1.06466001
 h     -1.96842133    -1.65986082    -1.26215966
 h     -0.64596514     1.64875688     1.95756552
          17

 c      1.25491055    -0.39965140    -0.16188692
 c      0.05193709    -0.86642871     0.39421177
 c     -1.01586137    -0.04664073     0.02317179
 c     -1.31004751     1.44563494     0.91406580
 c     -0.51417678     1.32982780    -0.38619190
 c      1.07118269     1.09969464    -0.38151830
 h      0.23156823    -1.92986327     0.92558499
 h     -2.31432397     1.55965085     0.88793005
 h     -0.90026913     1.66184749    -1.40366965
 h      1.75391976     1.81884092    -0.87299686
 o      2.41501429    -1.06292751     0.02596524
 h      2.01608519    -1.93611225     0.38426969
 c     -2.22042552    -0.83450570    -0.55552451
 h     -2.86367458    -1.10316244     0.17182144
 h     -2.96652557    -0.04877556    -1.07268076
 h     -1.92036061    -1.67325820    -1.25267312
 h     -0.65396717     1.61880072     1.96802449
          17

 c      1.26781411    -0.39388137    -0.15208200
 c      0.05892045    -0.86138497     0.39575552
 c     -1.02414090    -0.05243583     0.02491314
 c     -1.29155204     1.43619221     0.91672527
 c     -0.51315226     1.32306514    -0.37752358
 c      1.06603274     1.09220865    -0.39924974
 h      0.21776614    -1.87698509     0.89213273
 h     -2.34646897     1.58865583     0.92325814
 h     -0.88988572     1.64106585    -1.41664940
 h      1.76110207     1.84277453    -0.88931862
 o      2.40501910    -1.05221905     0.02770082
 h      1.99674552    -1.98585371     0.41166091
 c     -2.22328873    -0.83103345    -0.56729581
 h     -2.95577417    -1.09556482     0.20681237
 h     -2.96480372    -0.03076740    -1.07795093
 h     -1.87543962    -1.67780261    -1.23718773
 h     -0.68106936     1.58392959     1.95118145
          17

 c      1.28081069    -0.38434788    -0.14147581
 c      0.06745545    -0.85689645     0.39721270
 c     -1.03393185    -0.05746711     0.02741450
 c     -1.27050362     1.42535073     0.92019286
 c     -0.51091434     1.31486181    -0.37017897
 c      1.05959203     1.08266955    -0.41772825
 h      0.19065555    -1.81507034     0.85465362
 h     -2.38659152     1.62375090     0.95773949
 h     -0.87661566     1.62128158    -1.41486708
 h      1.76457536     1.85938693    -0.89420318
 o      2.39397568    -1.04335202     0.02990276
 h      1.99974710    -2.00956360     0.42678835
 c     -2.22753297    -0.82553396    -0.57954792
 h     -3.04336830    -1.09648162     0.24445508
 h     -2.94545003    -0.02853185    -1.08164681
 h     -1.83683433    -1.67315835    -1.21598978
 h     -0.72221784     1.54536241     1.91113815
          17

 c      1.29299486    -0.37107154    -0.13021379
 c      0.07697658    -0.85137747     0.39779752
 c     -1.04480240    -0.06176552     0.03080852
 c     -1.24950418     1.41337867     0.92381737
 c     -0.50742008     1.30524892    -0.36448626
 c      1.05231479     1.07156486    -0.43679915
 h      0.15359255    -1.76293254     0.82225227
 h     -2.41435136     1.66059911     0.98950063
 h     -0.86163134     1.60330902    -1.39827410
 h      1.76139524     1.86532503    -0.88665966
 o      2.38244218    -1.03682159     0.03274084
 h      2.02488359    -2.00215102     0.42766161
 c     -2.23400439    -0.81848397    -0.59080891
 h     -3.11209402    -1.10101125     0.27001158
 h     -2.91037160    -0.04095199    -1.08582248
 h     -1.80671134    -1.66069264    -1.19067034
 h     -0.76838907     1.50493075     1.85910601
          17

 c      1.30349361    -0.35419319    -0.11842636
 c      0.08684524    -0.84290237     0.39661645
 c     -1.05627437    -0.06534409     0.03520431
 c     -1.23079968     1.40043703     0.92603724
 c     -0.50260894     1.29423795    -0.36047698
 c      1.04452138     1.05924102    -0.45617868
 h      0.11004593    -1.74357950     0.80547822
 h     -2.41834927     1.69553980     1.01645849
 h     -0.84709847     1.58871456    -1.36989103
 h      1.75069262     1.85953155    -0.86739312
 o      2.37114412    -1.03274265     0.03622802
 h      2.06914852    -1.96417304     0.41468123
 c     -2.24271865    -0.81033829    -0.60009088
 h     -3.15538605    -1.10661415     0.27697922
 h     -2.86468548    -0.06353101    -1.09406309
 h     -1.78609599    -1.64316148    -1.16373544
 h     -0.80562358     1.46501768     1.81706341
          17

 c      1.31163055    -0.33402500    -0.10622738
 c      0.09652644    -0.83079212     0.39340451
 c     -1.06789381    -0.06816604     0.04065800
 c     -1.21610995     1.38665753     0.92477802
 c     -0.49641564     1.28183267    -0.35788746
 c      1.03639030     1.04590160    -0.47547634
 h      0.06169283    -1.76603929     0.80796205
 h     -2.39416904     1.72593372     1.03680273
 h     -0.83608581     1.57975510    -1.33575890
 h      1.73367961     1.84337306    -0.83862246
 o      2.36089874    -1.03068406     0.04016061
 h      2.12658630    -1.90372228     0.39139341
 c     -2.25313198    -0.80177915    -0.60650299
 h     -3.17094575    -1.11166183     0.26292983
 h     -2.81700229    -0.08740209    -1.11235899
 h     -1.77487468    -1.62425970    -1.13814981
 h     -0.81884039     1.42739496     1.81267491
          17

 c      1.31707539    -0.31111078    -0.09371051
 c      0.10542145    -0.81656899     0.38890455
 c     -1.07927314    -0.07015634     0.04715218
 c     -1.20582994     1.37229721     0.91959878
 c     -0.48878527     1.26804518    -0.35628312
 c      1.02794617     1.03162406    -0.49423347
 h      0.01047106    -1.81441946     0.82213073
 h     -2.34218833     1.75013993     1.04906106
 h     -0.83215459     1.57911792    -1.30393235
 h      1.71366044     1.82075732    -0.80380492
 o      2.35258751    -1.02916390     0.04392995
 h      2.18735095    -1.84360133     0.36733635
 c     -2.26444970    -0.79368710    -0.60917346
 h     -3.15889110    -1.11485907     0.22756181
 h     -2.77738548    -0.10091428    -1.14860786
 h     -1.77199853    -1.60796250    -1.11677600
 h     -0.80361501     1.39161331     1.85437541
          17

 c      1.31988110    -0.28630826    -0.08092026
 c      0.11270659    -0.80249152     0.38416585
 c     -1.09009808    -0.07124394     0.05459872
 c     -1.19881240     1.35761138     0.91264732
 c     -0.47974405     1.25294892    -0.35532849
 c      1.01907153     1.01643307    -0.51199658
 h     -0.03929319    -1.86487531     0.83733674
 h     -2.26701632     1.76775629     1.05228081
 h     -0.83827423     1.58909918    -1.28151933
 h      1.69564559     1.79776215    -0.76706537
 o      2.34698659    -1.02542342     0.04645373
 h      2.23997486    -1.82442054     0.35907991
 c     -2.27609531    -0.78659513    -0.60768707
 h     -3.12174157    -1.11530656     0.17266868
 h     -2.75137172    -0.09683904    -1.20792124
 h     -1.77592053    -1.59763171    -1.10177552
 h     -0.76943860     1.35633884     1.92022208
          17

 c      1.32036807    -0.26081125    -0.06782133
 c      0.11752434    -0.79022216     0.37996486
 c     -1.10013626    -0.07138294     0.06285775
 c     -1.19323658     1.34259020     0.90647694
 c     -0.46953834     1.23678312    -0.35508522
 c      1.00960605     1.00048695    -0.52843473
 h     -0.08259662    -1.90070205     0.84642052
 h     -2.17852131     1.78051669     1.04658986
 h     -0.85523057     1.61022498    -1.27064688
 h      1.68483890     1.78090994    -0.73218615
 o      2.34424499    -1.01788170     0.04715339
 h      2.28093131    -1.86628395     0.37489051
 c     -2.28784370    -0.78010334    -0.60282115
 h     -3.06638652    -1.11331103     0.10393634
 h     -2.73580291    -0.07932890    -1.28610619
 h     -1.78521432    -1.59499155    -1.09411497
 h     -0.72829822     1.32138151     1.98278245
          17

 c      1.31896251    -0.23603721    -0.05429455
 c      0.11919584    -0.78069939     0.37676320
 c     -1.10925882    -0.07055954     0.07174759
 c     -1.18700717     1.32683888     0.90260794
 c     -0.45872396     1.22002638    -0.35607297
 c      0.99955297     0.98433810    -0.54344952
 h     -0.11542795    -1.91356735     0.84601088
 h     -2.09332710     1.79383625     1.03381602
 h     -0.88076721     1.64032051    -1.26711147
 h      1.68397256     1.77403573    -0.70160998
 o      2.34404424    -1.00839461     0.04679812
 h      2.31362832    -1.93450309     0.40175973
 c     -2.29902570    -0.77309076    -0.59677661
 h     -3.00837886    -1.11245927     0.03465711
 h     -2.72338670    -0.05977028    -1.37078303
 h     -1.79907025    -1.59943073    -1.09336224
 h     -0.68835447     1.28743554     2.02490819
          17

 c      1.31612731    -0.21348338    -0.04014640
 c      0.11732348    -0.77438867     0.37481208
 c     -1.11744767    -0.06879710     0.08104345
 c     -1.17797161     1.30962979     0.90161628
 c     -0.44809563     1.20333993    -0.35899787
 c      0.98924402     0.96903904    -0.55717981
 h     -0.13512719    -1.90067147     0.83516418
 h     -2.03199708     1.81695438     1.01713837
 h     -0.91045183     1.67513486    -1.26341702
 h      1.69149490     1.77608480    -0.67640846
 o      2.34618661    -0.99910340     0.04626386
 h      2.33896492    -1.99035060     0.42537497
 c     -2.30776682    -0.76417834    -0.59272225
 h     -2.97481451    -1.12223140    -0.01217591
 h     -2.70883430    -0.04820977    -1.44859674
 h     -1.81721926    -1.60831498    -1.09796376
 h     -0.65427066     1.25540242     2.03879174
          17

 c      1.31231531    -0.19457953    -0.02514330
 c      0.11182278    -0.77142667     0.37420938
 c     -1.12476022    -0.06615538     0.09047204
 c     -1.16493016     1.29047270     0.90366161
 c     -0.43851114     1.18742434    -0.36443419
 c      0.97927984     0.95590964    -0.56988935
 h     -0.14035031    -1.86307540     0.81457609
 h     -2.00612653     1.85675616     0.99884235
 h     -0.93942149     1.70991813    -1.25278338
 h      1.70258745     1.78220337    -0.65714785
 o      2.35052174    -0.99096639     0.04598738
 h      2.35616525    -2.01442445     0.43883882
 c     -2.31219765    -0.75234623    -0.59322655
 h     -2.98943417    -1.15284708    -0.01744488
 h     -2.69014481    -0.05009246    -1.50970366
 h     -1.83935660    -1.61821886    -1.10589288
 h     -0.62845565     1.22610199     2.02221155
          17

 c      1.30790060    -0.18051462    -0.00908028
 c      0.10293561    -0.77157815     0.37488329
 c     -1.13126433    -0.06271868     0.09971057
 c     -1.14853705     1.26989706     0.90878398
 c     -0.43074335     1.17289836    -0.37267966
 c      0.97032749     0.94611051    -0.58182838
 h     -0.13126033    -1.80606166     0.78667495
 h     -2.00749609     1.90883257     0.97887319
 h     -0.96367762     1.74068412    -1.23115564
 h      1.71187495     1.78682207    -0.64458524
 o      2.35684106    -0.98417355     0.04613036
 h      2.36462580    -2.00016016     0.44003485
 c     -2.31304009    -0.73819752    -0.59814461
 h     -3.04392529    -1.19889561     0.01011959
 h     -2.66742722    -0.06673396    -1.54854785
 h     -1.86471933    -1.62613518    -1.11516198
 h     -0.61151441     1.20017324     1.97681880
          17

 c      1.30311855    -0.17207549     0.00812563
 c      0.09125502    -0.77401046     0.37651239
 c     -1.13701952    -0.05859560     0.10839263
 c     -1.13052019     1.24920238     0.91666950
 c     -0.42540846     1.16023120    -0.38373989
 c      0.96296335     0.94030987    -0.59312435
 h     -0.11012793    -1.74161039     0.75656818
 h     -2.01777497     1.96040839     0.95692117
 h     -0.98066060     1.76483706    -1.19747103
 h      1.71543520     1.78595889    -0.63974489
 o      2.36486935    -0.97848351     0.04670312
 h      2.36434328    -1.94863671     0.42962891
 c     -2.31255990    -0.72347282    -0.60575449
 h     -3.11125775    -1.24348177     0.04699843
 h     -2.64197060    -0.09642245    -1.56331181
 h     -1.89215883    -1.63002313    -1.12389602
 h     -0.60176007     1.17799993     1.90878812
          17

 c      1.29805241    -0.16955507     0.02635268
 c      0.07772216    -0.77702059     0.37843610
 c     -1.14209958    -0.05392009     0.11612910
 c     -1.11266996     1.22965803     0.92625287
 c     -0.42291469     1.14969692    -0.39736233
 c      0.95758923     0.93855770    -0.60371365
 h     -0.08179573    -1.69154883     0.73322077
 h     -2.02205052     1.99961193     0.93412063
 h     -0.98949728     1.78153409    -1.15337608
 h      1.71155379     1.77806362    -0.64372719
 o      2.37427794    -0.97317320     0.04753823
 h      2.35590022    -1.86951271     0.41148609
 c     -2.31236814    -0.70966749    -0.61458257
 h     -3.17156157    -1.27372376     0.07667935
 h     -2.61607790    -0.13491219    -1.55586351
 h     -1.92024126    -1.62905314    -1.13041037
 h     -0.59350764     1.15952327     1.83158228
          17

 c      1.29267462    -0.17273973     0.04523759
 c      0.06341937    -0.77845247     0.37983412
 c     -1.14661300    -0.04883604     0.12254243
 c     -1.09676077     1.21218041     0.93552841
 c     -0.42338244     1.14133124    -0.41308750
 c      0.95436208     0.94033009    -0.61333015
 h     -0.05189263    -1.68283951     0.72752579
 h     -2.01199337     2.01914339     0.91273676
 h     -0.99125304     1.79210455    -1.10298869
 h      1.70084860     1.76410308    -0.65754907
 o      2.38472673    -0.96664018     0.04811575
 h      2.34000771    -1.78755451     0.39547886
 c     -2.31314981    -0.69781158    -0.62343396
 h     -3.21494804    -1.28334761     0.09131564
 h     -2.59329851    -0.17519271    -1.53282895
 h     -1.94721541    -1.62377040    -1.13346430
 h     -0.57481826     1.14394980     1.76840767
          17

 c      1.28690270    -0.18095248     0.06420376
 c      0.04915398    -0.77769069     0.38049339
 c     -1.15072400    -0.04347368     0.12729750
 c     -1.08443995     1.19731956     0.94229518
[truncated: 34,518 more chars]
