# Supplementary material for: Photochemical permutation of meta-substituted phenols
Source: Nat Commun. 2025 Aug 13;16:7502. doi: 10.1038/s41467-025-62549-5 (PMC12350626; doi:10.1038/s41467-025-62549-5)
Supplement: Supplementary file 3 — Source Data [file 41467_2025_62549_MOESM3_ESM.zip › Source data/NAMD_trajectories/trajectory072.xyz]

          17

 c      1.12996267    -0.40772950     0.03466363
 c     -0.10768633    -1.07359665    -0.10809725
 c     -1.25940748    -0.28810372    -0.06586077
 c     -1.08277840     1.20633756     0.10317412
 c      0.21887807     1.81394397    -0.06929969
 c      1.33920176     1.01005681    -0.05128816
 h     -0.17474725    -2.02473042    -0.20514667
 h     -1.58007058     1.94307268    -0.76134056
 h      0.39830443     2.86292101    -0.02833762
 h      2.33219430     1.46750770     0.11643249
 o      2.19922872    -1.16357357     0.06276936
 h      2.97917658    -0.53690276     0.21769447
 c     -2.61635785    -0.90681044     0.02131412
 h     -2.56173720    -1.99827234     0.07941610
 h     -3.01454210    -0.68425276     1.10647315
 h     -3.36372468    -0.43877234    -0.81388097
 h     -1.58406948     1.74303490     0.90573735
          17

 c      1.12804106    -0.41215260     0.02861157
 c     -0.10211001    -1.06588513    -0.10637091
 c     -1.26256193    -0.29222180    -0.06905728
 c     -1.07899300     1.21354437     0.10582019
 c      0.22241004     1.81854462    -0.07087859
 c      1.34034522     1.01421107    -0.05339526
 h     -0.19681363    -2.07883869    -0.19623454
 h     -1.59277407     1.93779855    -0.73126166
 h      0.40464386     2.86342672    -0.03629715
 h      2.32052654     1.47543464     0.10884895
 o      2.19809934    -1.16511754     0.06651531
 h      2.93809540    -0.55969991     0.22636458
 c     -2.61461804    -0.91032398     0.01859335
 h     -2.56966328    -2.00482515     0.06761958
 h     -3.03315113    -0.70074457     1.11305268
 h     -3.35326169    -0.46431076    -0.79117268
 h     -1.59640504     1.75142372     0.93111821
          17

 c      1.12707924    -0.41613236     0.02208056
 c     -0.09697819    -1.05550765    -0.10441454
 c     -1.26608109    -0.29581531    -0.07176162
 c     -1.07697219     1.22312266     0.10663071
 c      0.22657587     1.82189009    -0.07182186
 c      1.34103314     1.01752539    -0.05506080
 h     -0.21753900    -2.16019757    -0.18920902
 h     -1.60780829     1.91566199    -0.69289029
 h      0.40727100     2.87576503    -0.04548720
 h      2.30979371     1.48080700     0.09791678
 o      2.19771067    -1.16705908     0.07043987
 h      2.90145362    -0.58758483     0.23443201
 c     -2.61342979    -0.91289260     0.01642538
 h     -2.57754281    -2.01204574     0.04897193
 h     -3.04839955    -0.71427216     1.10278921
 h     -3.33337425    -0.49738063    -0.75393326
 h     -1.61032155     1.75342602     0.96115409
          17

 c      1.12728545    -0.41942477     0.01511356
 c     -0.09294177    -1.04558337    -0.10249696
 c     -1.26975485    -0.29857127    -0.07392342
 c     -1.07702341     1.23478132     0.10621379
 c      0.23124687     1.82430993    -0.07213936
 c      1.34111070     1.01977359    -0.05633233
 h     -0.23303903    -2.23499357    -0.18122693
 h     -1.62590483     1.87971750    -0.64939813
 h      0.40599452     2.89685177    -0.05615553
 h      2.30328410     1.48460758     0.08423128
 o      2.19698536    -1.17022226     0.07429988
 h      2.88685948    -0.60692205     0.24581463
 c     -2.61249676    -0.91503739     0.01524911
 h     -2.58456478    -2.01875729     0.02422402
 h     -3.05934595    -0.72473156     1.07674640
 h     -3.31023062    -0.53338853    -0.70961464
 h     -1.62187857     1.74682404     0.99170373
          17

 c      1.12888491    -0.42179156     0.00776263
 c     -0.09049819    -1.03790555    -0.10074319
 c     -1.27337726    -0.30021380    -0.07551057
 c     -1.07920733     1.24788741     0.10530314
 c      0.23626997     1.82640171    -0.07186448
 c      1.34052978     1.02079194    -0.05724195
 h     -0.24091088    -2.28478092    -0.17116447
 h     -1.64951645     1.83555091    -0.60640613
 h      0.40055922     2.92071439    -0.06856350
 h      2.30323112     1.48747679     0.06823150
 o      2.19532069    -1.17506613     0.07793279
 h      2.90377513    -0.61011649     0.26306383
 c     -2.61111041    -0.91748099     0.01561357
 h     -2.58989778    -2.02380424    -0.00554819
 h     -3.06608913    -0.73184259     1.03884786
 h     -3.29395810    -0.56558836    -0.67000418
 h     -1.62803790     1.73065311     1.01988489
          17

 c      1.13206825    -0.42300341     0.00008479
 c     -0.08994885    -1.03331402    -0.09920226
 c     -1.27675962    -0.30051693    -0.07650387
 c     -1.08325795     1.26150652     0.10476693
 c      0.24142487     1.82879439    -0.07107417
 c      1.33939857     1.02051402    -0.05780387
 h     -0.24018428    -2.30168709    -0.15880026
 h     -1.68319876     1.79110585    -0.57194400
 h      0.39105593     2.94111106    -0.08284225
 h      2.30987923     1.48928841     0.05012408
 o      2.19326282    -1.18116990     0.08145283
 h      2.94294269    -0.60400244     0.28422285
 c     -2.60833592    -0.92095495     0.01789776
 h     -2.59277363    -2.02648138    -0.03901360
 h     -3.07007399    -0.73507769     0.99611337
 h     -3.29588255    -0.58696129    -0.64805092
 h     -1.62685981     1.70509934     1.04407317
          17

 c      1.13693584    -0.42286651    -0.00786268
 c     -0.09139730    -1.03209014    -0.09789139
 c     -1.27973858    -0.29931877    -0.07688896
 c     -1.08871357     1.27466596     0.10539083
 c      0.24641709     1.83196280    -0.06989176
 c      1.33797549     1.01897955    -0.05802515
 h     -0.23083587    -2.28356042    -0.14428813
 h     -1.73185563     1.75407815    -0.55361680
 h      0.37811869     2.95344273    -0.09895354
 h      2.32137063     1.48911203     0.02996934
 o      2.19189722    -1.18774773     0.08512876
 h      2.98614427    -0.60145683     0.30476950
 c     -2.60365877    -0.92582720     0.02166261
 h     -2.59259527    -2.02675479    -0.07469813
 h     -3.07426535    -0.73358883     0.95822389
 h     -3.32048861    -0.59443488    -0.64964604
 h     -1.61751146     1.67125216     1.06369648
          17

 c      1.14345901    -0.42126279    -0.01602430
 c     -0.09474355    -1.03408667    -0.09681037
 c     -1.28217822    -0.29653709    -0.07665190
 c     -1.09532791     1.28674121     0.10742972
 c      0.25091755     1.83612702    -0.06846872
 c      1.33659604     1.01631498    -0.05792404
 h     -0.21358518    -2.23234539    -0.12797291
 h     -1.79599491     1.72774826    -0.55328823
 h      0.36287686     2.95562066    -0.11674201
 h      2.33453970     1.48561013     0.00786145
 o      2.19203950    -1.19424950     0.08917323
 h      3.01906042    -0.61143842     0.32097963
 c     -2.59744941    -0.93191794     0.02550100
 h     -2.58905105    -2.02520644    -0.11112659
 h     -3.08240842    -0.72643784     0.93491425
 h     -3.36049822    -0.59081878    -0.66914958
 h     -1.60026615     1.63091021     1.07913504
          17

 c      1.15147056    -0.41818396    -0.02434318
 c     -0.09968293    -1.03860318    -0.09594077
 c     -1.28397093    -0.29218002    -0.07578580
 c     -1.10332775     1.29753740     0.11042958
 c      0.25461457     1.84121188    -0.06695551
 c      1.33557302     1.01270492    -0.05754389
 h     -0.19001374    -2.15549364    -0.11035295
 h     -1.86892314     1.71024127    -0.56522720
 h      0.34678826     2.94830575    -0.13603526
 h      2.34608790     1.47760720    -0.01593311
 o      2.19403984    -1.20044767     0.09368108
 h      3.03438280    -0.63730585     0.33092070
 c     -2.59062700    -0.93871688     0.02797153
 h     -2.58217797    -2.02278160    -0.14694599
 h     -3.09676844    -0.71345746     0.93108779
 h     -3.40302356    -0.58152535    -0.69554262
 h     -1.57651040     1.58644121     1.09178584
          17

 c      1.16068789    -0.41375139    -0.03275646
 c     -0.10572276    -1.04399583    -0.09524752
 c     -1.28503558    -0.28635427    -0.07430335
 c     -1.11313348     1.30701328     0.11357313
 c      0.25723959     1.84685024    -0.06547692
 c      1.33512223     1.00836796    -0.05695614
 h     -0.16281164    -2.07056721    -0.09198833
 h     -1.94028643     1.69803014    -0.58040693
 h      0.33145052     2.93481654    -0.15676165
 h      2.35356138     1.46453937    -0.04094161
 o      2.19782824    -1.20635583     0.09863552
 h      3.03110701    -0.67797586     0.33435907
 c     -2.58419411    -0.94561305     0.02845393
 h     -2.57232507    -2.02051270    -0.18097031
 h     -3.11599142    -0.69620165     0.94372274
 h     -3.43726485    -0.57112276    -0.71949694
 h     -1.54862465     1.54057705     1.10409745
          17

 c      1.17076530    -0.40821523    -0.04119390
 c     -0.11226418    -1.04728127    -0.09471396
 c     -1.28532157    -0.27926978    -0.07224390
 c     -1.12498307     1.31509079     0.11609337
 c      0.25857122     1.85244416    -0.06411979
 c      1.33532831     1.00354091    -0.05625327
 h     -0.13539673    -2.01014379    -0.07301585
 h     -2.00100208     1.68864891    -0.59103222
 h      0.31840151     2.92054115    -0.17906866
 h      2.35591097     1.44668163    -0.06653084
 o      2.20291005    -1.21219760     0.10390259
 h      3.01462940    -0.72842090     0.33284856
 c     -2.57901451    -0.95200193     0.02709152
 h     -2.56003142    -2.01925644    -0.21214146
 h     -3.13572446    -0.67778087     0.96435775
 h     -3.45669343    -0.56248337    -0.73525349
 h     -1.51951258     1.49602226     1.11914515
          17

 c      1.18136938    -0.40192311    -0.04957948
 c     -0.11881116    -1.04523068    -0.09440229
 c     -1.28483567    -0.27121705    -0.06967261
 c     -1.13884892     1.32167138     0.11750242
 c      0.25844175     1.85731464    -0.06293799
 c      1.33613945     0.99846963    -0.05553495
 h     -0.10989011    -2.00954217    -0.05240509
 h     -2.04515792     1.68107094    -0.59197096
 h      0.30890632     2.91140016    -0.20335190
 h      2.35368279     1.42518659    -0.09199457
 o      2.20829861    -1.21842012     0.10920911
 h      2.99784417    -0.77959420     0.33006662
 c     -2.57568803    -0.95737307     0.02430343
 h     -2.54589265    -2.01943899    -0.23945297
 h     -3.15109395    -0.66170603     0.98407043
 h     -3.45824364    -0.55715779    -0.73991997
 h     -1.49177476     1.45496929     1.13939827
          17

 c      1.19224156    -0.39526992    -0.05783364
 c     -0.12503830    -1.03775784    -0.09435287
 c     -1.28368378    -0.26250045    -0.06667396
 c     -1.15452451     1.32669586     0.11771170
 c      0.25674805     1.86093417    -0.06197986
 c      1.33738280     0.99340366    -0.05489256
 h     -0.08639284    -2.06762576    -0.02920640
 h     -2.06988012     1.67526954    -0.58054200
 h      0.30377678     2.91135126    -0.23003568
 h      2.34888240     1.40196389    -0.11665508
 o      2.21266789    -1.22558165     0.11418516
 h      2.99881233    -0.82049977     0.33113030
 c     -2.57449897    -0.96137571     0.02046234
 h     -2.53047787    -2.02090792    -0.26189549
 h     -3.15843783    -0.65091450     0.99644723
 h     -3.44134479    -0.55576960    -0.73269064
 h     -1.46699758     1.41885770     1.16514537
          17

 c      1.20319878    -0.38867061    -0.06587670
 c     -0.13054203    -1.02780541    -0.09441425
 c     -1.28207157    -0.25338809    -0.06334187
 c     -1.17166550     1.33014383     0.11705810
 c      0.25345811     1.86312633    -0.06133032
 c      1.33880018     0.98859542    -0.05439872
 h     -0.06589012    -2.14838571    -0.00465269
 h     -2.07502809     1.67190921    -0.55622270
 h      0.30328651     2.92024387    -0.25911973
 h      2.34445003     1.37937523    -0.13994559
 o      2.21517923    -1.23391999     0.11859488
 h      3.02791280    -0.84539891     0.33896010
 c     -2.57540808    -0.96384935     0.01583137
 h     -2.51430619    -2.02298645    -0.27847373
 h     -3.15575590    -0.64740223     0.99819694
 h     -3.40766717    -0.55807428    -0.71469698
 h     -1.44571787     1.38854308     1.19387229
          17

 c      1.21409426    -0.38255386    -0.07363502
 c     -0.13485932    -1.01801767    -0.09435376
 c     -1.28024967    -0.24411109    -0.05977103
 c     -1.18972229     1.33197982     0.11622535
 c      0.24861178     1.86407286    -0.06113467
 c      1.34011664     0.98431098    -0.05410719
 h     -0.05025688    -2.21983964     0.01911556
 h     -2.06351177     1.67237563    -0.52081194
 h      0.30718464     2.93385366    -0.28985610
 h      2.34329566     1.35975383    -0.16142066
 o      2.21626074    -1.24305744     0.12254494
 h      3.07580771    -0.85868385     0.35104727
 c     -2.57802053    -0.96484526     0.01064474
 h     -2.49787019    -2.02471942    -0.28832028
 h     -3.14261910    -0.65218511     0.98888272
 h     -3.36166673    -0.56262016    -0.68955941
 h     -1.42798215     1.36462403     1.22124266
          17

 c      1.22479294    -0.37734834    -0.08104459
 c     -0.13761515    -1.00978425    -0.09397708
 c     -1.27845283    -0.23487181    -0.05605327
 c     -1.20782262     1.33208804     0.11613155
 c      0.24231694     1.86413083    -0.06157968
 c      1.34113689     0.98084358    -0.05406344
 h     -0.04090549    -2.26492127     0.04045313
 h     -2.04220193     1.67913509    -0.47898175
 h      0.31477039     2.94607079    -0.32087912
 h      2.34711588     1.34488624    -0.18066503
 o      2.21699996    -1.25238251     0.12630872
 h      3.12320167    -0.86868858     0.36230303
 c     -2.58151151    -0.96466238     0.00523279
 h     -2.48167872    -2.02519295    -0.29089268
 h     -3.12009777    -0.66529871     0.97069252
 h     -3.31158771    -0.56609716    -0.66439061
 h     -1.41388962     1.34760224     1.24283070
          17

 c      1.23516464    -0.37345650    -0.08804844
 c     -0.13856843    -1.00365410    -0.09314255
 c     -1.27685850    -0.22584986    -0.05227787
 c     -1.22473219     1.33023177     0.11781320
 c      0.23474325     1.86362175    -0.06284758
 c      1.34181543     0.97850790    -0.05431906
 h     -0.03856560    -2.27638684     0.05833014
 h     -2.02230220     1.69610952    -0.43839911
 h      0.32500794     2.95137348    -0.35064412
 h      2.35559219     1.33569432    -0.19716412
 o      2.21825239    -1.26143980     0.13008649
 h      3.15494769    -0.88127749     0.36888166
 c     -2.58462577    -0.96385601     0.00006019
 h     -2.46627733    -2.02382984    -0.28619541
 h     -3.09083838    -0.68573406     0.94842591
 h     -3.26940953    -0.56305277    -0.64993273
 h     -1.40376634     1.33784324     1.25548362
          17

 c      1.24508255    -0.37121323    -0.09459046
 c     -0.13760902    -0.99971160    -0.09175140
 c     -1.27556687    -0.21721504    -0.04853252
 c     -1.23913470     1.32613326     0.12216357
 c      0.22611378     1.86270513    -0.06507282
 c      1.34225166     0.97759866    -0.05493822
 h     -0.04348189    -2.25229390     0.07212237
 h     -2.01624431     1.72784509    -0.40742332
 h      0.33666708     2.94630933    -0.37786054
 h      2.36650820     1.33227810    -0.21026654
 o      2.22041204    -1.26998386     0.13395157
 h      3.16364234    -0.89891483     0.36903595
 c     -2.58604149    -0.96304814    -0.00455830
 h     -2.45220002    -2.02064839    -0.27494778
 h     -3.05904486    -0.71143048     0.92930629
 h     -3.24655586    -0.54789344    -0.65672872
 h     -1.39806458     1.33547133     1.25803581
          17

 c      1.25442033    -0.37084376    -0.10061044
 c     -0.13474747    -0.99769932    -0.08975095
 c     -1.27459705    -0.20915020    -0.04490141
 c     -1.25033447     1.31979674     0.12944030
 c      0.21669136     1.86133344    -0.06831445
 c      1.34261882     0.97832731    -0.05599058
 h     -0.05551659    -2.19455021     0.08155439
 h     -2.02964440     1.77595359    -0.38963284
 h      0.34847677     2.93002682    -0.40178865
 h      2.37668322     1.33423572    -0.21929073
 o      2.22346293    -1.27793454     0.13787085
 h      3.14880273    -0.92142074     0.36279994
 c     -2.58511245    -0.96246245    -0.00901347
 h     -2.43983849    -2.01647730    -0.25862480
 h     -3.02977677    -0.73965955     0.92161521
 h     -3.24581132    -0.51977515    -0.68703074
 h     -1.39720954     1.34029709     1.25163565
          17

 c      1.26304853    -0.37243648    -0.10604372
 c     -0.13011115    -0.99690883    -0.08716048
 c     -1.27389647    -0.20187067    -0.04146091
 c     -1.25867045     1.31182773     0.13901832
 c      0.20675191     1.85925106    -0.07254364
 c      1.34307468     0.98076583    -0.05753669
 h     -0.07407418    -2.11027793     0.08698468
 h     -2.05649494     1.83556218    -0.38096734
 h      0.35928604     2.90431658    -0.42242454
 h      2.38310939     1.34103274    -0.22370153
 o      2.22698235    -1.28536805     0.14171293
 h      3.11683475    -0.94619672     0.35187687
 c     -2.58216778    -0.96167171    -0.01434547
 h     -2.42932508    -2.01292450    -0.23930956
 h     -3.00710852    -0.76800227     0.93115624
 h     -3.25954897    -0.48461235    -0.73206294
 h     -1.40153484     1.35183285     1.23980168
          17

 c      1.27083328    -0.37594442    -0.11082371
 c     -0.12393602    -0.99582571    -0.08413784
 c     -1.27336062    -0.19561176    -0.03827398
 c     -1.26500828     1.30326754     0.14978801
 c      0.19654716     1.85602233    -0.07764358
 c      1.34369209     0.98482188    -0.05961510
 h     -0.09797403    -2.01617158     0.09025029
 h     -2.08504514     1.89721994    -0.37402210
 h      0.36821967     2.87335140    -0.44057923
 h      2.38377974     1.35226152    -0.22325048
 o      2.23007367    -1.29254129     0.14524096
 h      3.08210478    -0.96791325     0.33976815
 c     -2.57805045    -0.95992266    -0.02134507
 h     -2.42055938    -2.01184547    -0.21934719
 h     -2.99214161    -0.79525000     0.95716837
 h     -3.27703836    -0.45084565    -0.77902242
 h     -1.41129964     1.36940030     1.22796641
          17

 c      1.27764081    -0.38119942    -0.11488611
 c     -0.11650633    -0.99174510    -0.08107764
 c     -1.27285928    -0.19057870    -0.03538395
 c     -1.27008107     1.29516591     0.16069726
 c      0.18627437     1.85110837    -0.08342571
 c      1.34442444     0.99024165    -0.06223494
 h     -0.12583503    -1.94335742     0.09591827
 h     -2.10549239     1.95163969    -0.36309466
 h      0.37475753     2.84292147    -0.45776775
 h      2.37808498     1.36776315    -0.21804303
 o      2.23151521    -1.29984789     0.14815957
 h      3.06457996    -0.97934852     0.33104439
 c     -2.57361980    -0.95659763    -0.03002960
 h     -2.41338637    -2.01437499    -0.20090474
 h     -2.98297561    -0.82117596     0.99211396
 h     -3.29021079    -0.42520988    -0.81763522
 h     -1.42664769     1.39223732     1.22208731
          17

 c      1.28335105    -0.38792234    -0.11817652
 c     -0.10799876    -0.98170489    -0.07850916
 c     -1.27227635    -0.18687411    -0.03281140
 c     -1.27430045     1.28835162     0.17106737
 c      0.17607408     1.84401932    -0.08967721
 c      1.34510092     0.99664458    -0.06537335
 h     -0.15749731    -1.92693615     0.11012463
 h     -2.11234947     1.99216995    -0.34551761
 h      0.37860574     2.81876620    -0.47570416
 h      2.36686740     1.38764997    -0.20852470
 o      2.23059592    -1.30753253     0.15031159
 h      3.07659815    -0.97618738     0.32825172
 c     -2.56951344    -0.95146215    -0.03989647
 h     -2.40778421    -2.02004499    -0.18566117
 h     -2.97655519    -0.84559833     1.02585170
 h     -3.29458334    -0.41166880    -0.84170817
 h     -1.44736908     1.41942899     1.22629033
          17

 c      1.28789024    -0.39572063    -0.12066021
 c     -0.09853069    -0.96569667    -0.07649499
 c     -1.27154172    -0.18444636    -0.03055731
 c     -1.27784896     1.28341626     0.18072459
 c      0.16605824     1.83451314    -0.09623629
 c      1.34545764     1.00357512    -0.06897792
 h     -0.19324573    -1.96858313     0.13346624
 h     -2.10373444     2.01501212    -0.32103531
 h      0.37933125     2.80432308    -0.49545290
 h      2.35215709     1.41223969    -0.19538631
 o      2.22793706    -1.31538822     0.15184119
 h      3.10976117    -0.96199284     0.32932769
 c     -2.56608730    -0.94468413    -0.05032935
 h     -2.40391283    -2.02667656    -0.17478104
 h     -2.97030568    -0.86789211     1.04974208
 h     -3.28849258    -0.41179641    -0.84848782
 h     -1.47253091     1.44961185     1.24082025
          17

 c      1.29125559    -0.40412120    -0.12232771
 c     -0.08849808    -0.94682474    -0.07448795
 c     -1.27061669    -0.18311561    -0.02860940
 c     -1.28077641     1.28074054     0.18994342
 c      0.15634335     1.82272432    -0.10305223
 c      1.34520083     1.01056518    -0.07297659
 h     -0.23003846    -2.03449086     0.15935535
 h     -2.08042878     2.01887675    -0.29109184
 h      0.37602690     2.79921543    -0.51673745
 h      2.33654642     1.44185716    -0.17940196
 o      2.22487547    -1.32295894     0.15303317
 h      3.14451386    -0.94480763     0.33010551
 c     -2.56343274    -0.93672650    -0.06076984
 h     -2.40199014    -2.03117318    -0.16907432
 h     -2.96269320    -0.88708074     1.05828028
 h     -3.27260553    -0.42512548    -0.83811378
 h     -1.50030644     1.48075014     1.26213975
          17

 c      1.29350528    -0.41264158    -0.12319302
 c     -0.07848340    -0.92803647    -0.07194356
 c     -1.26945099    -0.18264106    -0.02694962
 c     -1.28300055     1.28045513     0.19925011
 c      0.14705251     1.80911707    -0.11017879
 c      1.34409387     1.01719763    -0.07729277
 h     -0.26295669    -2.09322187     0.18135293
 h     -2.04565510     2.00501887    -0.25858499
 h      0.36739646     2.79973328    -0.53802313
 h      2.32224022     1.47648128    -0.16125810
 o      2.22250116    -1.32987751     0.15410707
 h      3.16522387    -0.93141316     0.32751567
 c     -2.56137612    -0.92823401    -0.07068607
 h     -2.40209535    -2.03068667    -0.16914676
 h     -2.95318549    -0.90209056     1.04913772
 h     -3.25016161    -0.44902249    -0.81384713
 h     -1.52823139     1.51034774     1.28510004
          17

 c      1.29473921    -0.42084314    -0.12328717
 c     -0.06902576    -0.91103952    -0.06856236
 c     -1.26796547    -0.18275483    -0.02556061
 c     -1.28422704     1.28233432     0.20925626
 c      0.13828382     1.79431034    -0.11771013
 c      1.34204294     1.02316085    -0.08185659
 h     -0.28804481    -2.12797187     0.19602684
 h     -2.00559991     1.97789875    -0.22808393
 h      0.35222467     2.80079698    -0.55728687
 h      2.31012838     1.51534639    -0.14146174
 o      2.22139515    -1.33595450     0.15517342
 h      3.16422803    -0.92562517     0.32022473
 c     -2.55942349    -0.91996976    -0.07947104
 h     -2.40401779    -2.02357058    -0.17546076
 h     -2.94213657    -0.91195531     1.02292019
 h     -3.22776862    -0.47823909    -0.78289186
 h     -1.55371155     1.53598391     1.30518883
          17

 c      1.29508205    -0.42835649    -0.12264815
 c     -0.06056428    -0.89669423    -0.06422353
 c     -1.26606102    -0.18316967    -0.02442937
 c     -1.28387176     1.28570506     0.22060412
 c      0.13008019     1.77890588    -0.12571378
 c      1.33913452     1.02827642    -0.08660581
 h     -0.30281141    -2.13186237     0.20206646
 h     -1.97001505     1.94591262    -0.20615162
 h      0.32983694     2.79788986    -0.57284605
 h      2.29941274     1.55672783    -0.12039090
 o      2.22168009    -1.34115405     0.15625262
 h      3.14093957    -0.92849356     0.30828757
 c     -2.55673571    -0.91274136    -0.08643982
 h     -2.40718815    -2.00991627    -0.18833028
 h     -2.93080147    -0.91596263     0.98328578
 h     -3.21557995    -0.50505222    -0.75645249
 h     -1.57447036     1.55578836     1.31956377
          17

 c      1.29467096    -0.43488546    -0.12131199
 c     -0.05344435    -0.88541888    -0.05891002
 c     -1.26363596    -0.18358723    -0.02354443
 c     -1.28117967     1.28957356     0.23390225
 c      0.12242102     1.76338834    -0.13419491
 c      1.33559956     1.03248470    -0.09147794
 h     -0.30585642    -2.10331236     0.19927902
 h     -1.95068840     1.91994241    -0.20050240
 h      0.30030281     2.78815620    -0.58384571
 h      2.28806666     1.59811251    -0.09844427
 o      2.22302973    -1.34559474     0.15728572
 h      3.10163552    -0.93819919     0.29294485
 c     -2.55239233    -0.90715347    -0.09118756
 h     -2.41069472    -1.99170641    -0.20789984
 h     -2.92147746    -0.91377195     0.93740886
 h     -3.22386657    -0.52187249    -0.74590857
 h     -1.58880682     1.56866567     1.32705005
          17

 c      1.29364399    -0.44019860    -0.11930755
 c     -0.04790388    -0.87734497    -0.05268310
 c     -1.26059942    -0.18371418    -0.02288446
 c     -1.27575776     1.29317274     0.24943263
 c      0.11523469     1.74808495    -0.14308829
 c      1.33173003     1.03579646    -0.09640277
 h     -0.29667155    -2.04437883     0.18819912
 h     -1.95513526     1.90715299    -0.21614287
 h      0.26442324     2.77080944    -0.59042874
 h      2.27380084     1.63670433    -0.07616868
 o      2.22460598    -1.34959383     0.15813655
 h      3.06042930    -0.94935433     0.27657816
 c     -2.54604038    -0.90321729    -0.09425943
 h     -2.41340568    -1.97251668    -0.23412837
 h     -2.91755146    -0.90547489     0.89589920
 h     -3.25510181    -0.52607209    -0.75481874
 h     -1.59571645     1.57433805     1.32783951
          17

 c      1.29213196    -0.44410997    -0.11665542
 c     -0.04402527    -0.87222847    -0.04569985
 c     -1.25688404    -0.18327810    -0.02240495
 c     -1.26812975     1.29648811     0.26675973
 c      0.10841961     1.73315635    -0.15226413
 c      1.32779314     1.03823597    -0.10130295
 h     -0.27594181    -1.96184106     0.17027301
 h     -1.97993957     1.90495905    -0.25059082
 h      0.22360110     2.74718296    -0.59372239
 h      2.25497891     1.67001638    -0.05428245
 o      2.22518838    -1.35364283     0.15863018
 h      3.03722981    -0.95354233     0.26211202
 c     -2.53821697    -0.90033612    -0.09716362
 h     -2.41424887    -1.95651843    -0.26674060
 h     -2.92277880    -0.89153472     0.87013198
 h     -3.30056114    -0.52116037    -0.77626133
 h     -1.59498601     1.57334202     1.32340934
          17

 c      1.29026137    -0.44645524    -0.11336805
 c     -0.04165077    -0.86908672    -0.03827119
 c     -1.25246580    -0.18203848    -0.02203253
 c     -1.25946923     1.29996536     0.28479464
 c      0.10186148     1.71861020    -0.16154249
 c      1.32396989     1.03979618    -0.10610165
 h     -0.24651386    -1.87129645     0.14859390
 h     -2.01357456     1.90446171    -0.29481462
 h      0.17963499     2.72051064    -0.59569308
 h      2.23117288     1.69633785    -0.03359764
 o      2.22396380    -1.35806838     0.15867577
 h      3.04521707    -0.94497427     0.25108245
 c     -2.52993496    -0.89779942    -0.10130536
 h     -2.41256668    -1.94682263    -0.30505864
 h     -2.93913351    -0.87271188     0.86613698
 h     -3.34696643    -0.51257015    -0.79969881
 h     -1.58731560     1.56703213     1.31671409
          17

 c      1.28816980    -0.44708102    -0.10945032
 c     -0.04030456    -0.86569896    -0.03091964
 c     -1.24737823    -0.17980878    -0.02166799
 c     -1.25088791     1.30388736     0.30223846
 c      0.09544792     1.70435423    -0.17072292
 c      1.32032525     1.04041646    -0.11073206
 h     -0.21450946    -1.80270150     0.12867764
 h     -2.04446987     1.89787056    -0.33859804
 h      0.13445242     2.69521676    -0.59880794
 h      2.20335793     1.71501061    -0.01488528
 o      2.22138135    -1.36260971     0.15834973
 h      3.07723210    -0.92737707     0.24231888
 c     -2.52225838    -0.89517241    -0.10711989
 h     -2.40831560    -1.94398415    -0.34773008
 h     -2.96465977    -0.85022921     0.88009225
 h     -3.38341450    -0.50427365    -0.81714383
 h     -1.57434739     1.55748282     1.31228144
          17

 c      1.28603049    -0.44585744    -0.10490165
 c     -0.03938924    -0.85919726    -0.02421030
 c     -1.24171643    -0.17649208    -0.02119556
 c     -1.24311789     1.30818736     0.31792455
 c      0.08908566     1.69030846    -0.17963779
 c      1.31681168     1.03998532    -0.11514387
 h     -0.18725821    -1.79311338     0.11655391
 h     -2.06489457     1.88123955    -0.37387155
 h      0.08985800     2.67547777    -0.60542429
 h      2.17382363     1.72651700     0.00126811
 o      2.21862169    -1.36664401     0.15778695
 h      3.11410278    -0.91029432     0.23365046
 c     -2.51610001    -0.89233957    -0.11424023
 h     -2.40199305    -1.94572430    -0.39259274
 h     -2.99410753    -0.82595597     0.90134540
 h     -3.40324489    -0.49825740    -0.82435863
 h     -1.55832922     1.54709736     1.31551704
          17

 c      1.28407446    -0.44269937    -0.09972108
 c     -0.03880673    -0.84925028    -0.01821834
 c     -1.23564534    -0.17209569    -0.02049988
 c     -1.23658847     1.31259793     0.33103736
 c      0.08271004     1.67654965    -0.18821851
 c      1.31330502     1.03836678    -0.11930509
 h     -0.16609397    -1.84906432     0.11254352
 h     -2.07086100     1.85375683    -0.39521400
 h      0.04743855     2.66340391    -0.61703705
 h      2.14580655     1.73234836     0.01455866
 o      2.21663964    -1.36964498     0.15706854
 h      3.13983646    -0.90156849     0.22368268
 c     -2.51207580    -0.88938096    -0.12209602
 h     -2.39438438    -1.94806529    -0.43689402
 h     -3.02158786    -0.80217372     0.91896620
 h     -3.40345012    -0.49501781    -0.82004104
 h     -1.54126347     1.53787743     1.33069411
          17

 c      1.28256364    -0.43760497    -0.09391083
 c     -0.03889926    -0.83889289    -0.01255058
 c     -1.22939460    -0.16672287    -0.01948633
 c     -1.23158779     1.31683031     0.34129513
 c      0.07627723     1.66338850    -0.19653526
 c      1.30966538     1.03544137    -0.12319696
 h     -0.14688904    -1.93668678     0.11161036
 h     -2.06118114     1.81663428    -0.39947011
 h      0.00866886     2.65799874    -0.63383352
 h      2.12279807     1.73455648     0.02495646
 o      2.21588707    -1.37131561     0.15621188
 h      3.14614910    -0.90507655     0.21197966
 c     -2.51042181    -0.88644217    -0.13022574
 h     -2.38630467    -1.94700433    -0.47777950
 h     -3.04246416    -0.78113848     0.92540644
 h     -3.38408354    -0.49390114    -0.80519139
 h     -1.52395950     1.53072004     1.35844853
          17

 c      1.28172215    -0.43069602    -0.08747496
 c     -0.03984049    -0.83115866    -0.00688920
 c     -1.22321997    -0.16056443    -0.01809020
 c     -1.22830749     1.32063727     0.34900753
 c      0.06974868     1.65130476    -0.20477664
 c      1.30581262     1.03116007    -0.12680049
 h     -0.12701230    -2.02122721     0.10982227
 h     -2.03708930     1.77259362    -0.38564230
 h     -0.02497770     2.65576261    -0.65490911
 h      2.10759282     1.73498521     0.03255822
 o      2.21636930    -1.37155790     0.15519320
 h      3.13172765    -0.92117441     0.19874101
 c     -2.51095266    -0.88366732    -0.13826243
 h     -2.37843996    -1.93978581    -0.51280307
 h     -3.05387414    -0.76478927     0.91698910
 h     -3.34840947    -0.49303285    -0.78317224
 h     -1.50582999     1.52531918     1.39493325
          17

 c      1.28168975    -0.42221649    -0.08041897
 c     -0.04155664    -0.82771181    -0.00110913
 c     -1.21735737    -0.15387883    -0.01627208
 c     -1.22672429     1.32375731     0.35496809
 c      0.06308628     1.64079255    -0.21318386
 c      1.30179462     1.02560492    -0.13007955
 h     -0.10623474    -2.08313252     0.10565587
 h     -2.00276797     1.72596775    -0.35547750
 h     -0.05211379     2.65237036    -0.67892978
 h      2.10139694     1.73447122     0.03736383
 o      2.21766860    -1.37046283     0.15396536
 h      3.10198777    -0.94694292     0.18455486
 c     -2.51301787    -0.88120441    -0.14580803
 h     -2.37128887    -1.92551186    -0.54031219
 h     -3.05468990    -0.75462458     0.89338741
 h     -3.30361386    -0.48890236    -0.76026188
 h     -1.48562202     1.52072421     1.43354724
          17

 c      1.28251507    -0.41249661    -0.07275229
 c     -0.04385738    -0.82922357     0.00480758
 c     -1.21198383    -0.14696916    -0.01400720
 c     -1.22639461     1.32581815     0.36033031
 c      0.05625194     1.63222371    -0.22198517
 c      1.29781235     1.01901113    -0.13297102
 h     -0.08541300    -2.11370865     0.09887194
 h     -1.96666363     1.68312406    -0.31476051
 h     -0.07167128     2.64419952    -0.70477297
 h      2.10348797     1.73249253     0.03912761
 o      2.21888783    -1.36833901     0.15247372
 h      3.07005479    -0.97590773     0.17018561
 c     -2.51551951    -0.87923286    -0.15238328
 h     -2.36515378    -1.90526502    -0.55970436
 h     -3.04552426    -0.75160856     0.85732316
 h     -3.26076902    -0.47611803    -0.74571109
 h     -1.46232361     1.51598390     1.46758241
          17

 c      1.28416386    -0.40191561    -0.06449249
 c     -0.04651124    -0.83580892     0.01082911
 c     -1.20719429    -0.14016026    -0.01127582
 c     -1.22633245     1.32629955     0.36652041
 c      0.04921285     1.62577802    -0.23135497
 c      1.29417479     1.01173563    -0.13539221
 h     -0.06578974    -2.11003145     0.08975719
 h     -1.94229144     1.65238431    -0.27411632
 h     -0.08311305     2.62913961    -0.73189712
 h      2.11164449     1.72752163     0.03739798
 o      2.21875757    -1.36566359     0.15068334
 h      3.05515100    -0.99909994     0.15619401
 c     -2.51721629    -0.87787507    -0.15766171
 h     -2.36013423    -1.88196692    -0.57157741
 h     -3.02897562    -0.75601649     0.81473817
 h     -3.23119009    -0.44884878    -0.74904005
 h     -1.43560281     1.51048259     1.49201746
          17

 c      1.28653694    -0.39086649    -0.05567002
 c     -0.04927737    -0.84718991     0.01689300
 c     -1.20300265    -0.13378012    -0.00805799
 c     -1.22532649     1.32470589     0.37487688
 c      0.04195093     1.62142751    -0.24139694
 c      1.29121159     1.00418819    -0.13726079
 h     -0.04878412    -2.07298552     0.07885501
 h     -1.94435513     1.64166005    -0.24543974
 h     -0.08653962     2.60683280    -0.76048354
 h      2.12305231     1.71781730     0.03170427
 o      2.21638676    -1.36275661     0.14860828
 h      3.07079453    -1.01058322     0.14253377
 c     -2.51735207    -0.87689107    -0.16201298
 h     -2.35611599    -1.85998036    -0.57772982
 h     -3.00988690    -0.76726342     0.77495111
 h     -3.21883551    -0.40509510    -0.77378968
 h     -1.40578898     1.50399058     1.50427848
          17

 c      1.28947846    -0.37974080    -0.04632985
 c     -0.05191655    -0.86261181     0.02290912
 c     -1.19937254    -0.12814766    -0.00433591
 c     -1.22288227     1.32097280     0.38581173
 c      0.03448364     1.61894833    -0.25213790
 c      1.28918553     0.99677020    -0.13851692
 h     -0.03591003    -2.00818656     0.06693198
 h     -1.97775920     1.65342153    -0.23220543
 h     -0.08269117     2.57863295    -0.79144939
 h      2.13519382     1.70218050     0.02175422
 o      2.21218064    -1.35944412     0.14629387
 h      3.11038926    -1.01306324     0.12887707
 c     -2.51593947    -0.87549267    -0.16669567
 h     -2.35281672    -1.84420703    -0.58083820
 h     -2.99472654    -0.78398115     0.74925865
 h     -3.21740787    -0.34976348    -0.81415741
 h     -1.37366172     1.49661465     1.50456127
          17

 c      1.29277259    -0.36894494    -0.03652721
 c     -0.05420163    -0.88049560     0.02876237
 c     -1.19626279    -0.12356736    -0.00010059
 c     -1.21970453     1.31563395     0.39847264
 c      0.02688287     1.61795407    -0.26352452
 c      1.28823080     0.98984210    -0.13913932
 h     -0.02856552    -1.93005953     0.05500421
 h     -2.03210046     1.68258319    -0.22572423
 h     -0.07286945     2.54732724    -0.82634969
 h      2.14646247     1.68041442     0.00754577
 o      2.20741168    -1.35530920     0.14377216
 h      3.15413138    -1.01386018     0.11530580
 c     -2.51340486    -0.87266673    -0.17312533
 h     -2.34997692    -1.83846214    -0.58364992
 h     -2.98892641    -0.80465108     0.74603339
 h     -3.21680081    -0.29182941    -0.85956496
 h     -1.34024808     1.48878225     1.49598081
          17

 c      1.29614179    -0.35893355    -0.02631873
 c     -0.05594666    -0.89791756     0.03433603
 c     -1.19366357    -0.12032131     0.00464658
 c     -1.21693166     1.30946916     0.41147714
 c      0.01927356     1.61797090    -0.27543401
 c      1.28832066     0.98371440    -0.13915229
 h     -0.02749346    -1.86809180     0.04415713
 h     -2.09092222     1.72060337    -0.21401464
 h     -0.05876697     2.51641540    -0.86704392
 h      2.15645848     1.65346975    -0.01062291
 o      2.20322402    -1.35008156     0.14106037
 h      3.18479343    -1.01848009     0.10226740
 c     -2.51031746    -0.86766556    -0.18194506
 h     -2.34764380    -1.84362994    -0.58792957
 h     -2.99333666    -0.82826754     0.76452450
 h     -3.20941981    -0.23970169    -0.90051906
 h     -1.30664809     1.48125897     1.48437900
          17

 c      1.29925642    -0.35022602    -0.01575305
 c     -0.05701608    -0.91104138     0.03958478
 c     -1.19162238    -0.11864348     0.00989825
 c     -1.21538392     1.30315629     0.42358090
 c      0.01182014     1.61856836    -0.28772154
 c      1.28926648     0.97865227    -0.13862422
 h     -0.03238300    -1.86220232     0.03476984
 h     -2.14104288     1.75973077    -0.18908912
 h     -0.04220368     2.48881996    -0.91496064
 h      2.16600528     1.62334364    -0.03223425
 o      2.20028932    -1.34371599     0.13817823
 h      3.19310455    -1.02914933     0.09021951
 c     -2.50728896    -0.86027172    -0.19288223
 h     -2.34630705    -1.85685552    -0.59388260
 h     -3.00393829    -0.85403873     0.79476713
 h     -3.19154913    -0.19920709    -0.93074820
 h     -1.27376232     1.47504764     1.47730329
          17

 c      1.30176463    -0.34336485    -0.00486894
 c     -0.05722272    -0.91840651     0.04457619
 c     -1.19026531    -0.11867020     0.01564304
 c     -1.21545118     1.29720251     0.43393254
 c      0.00470914     1.61950084    -0.30030105
 c      1.29076085     0.97488026    -0.13765633
 h     -0.04288999    -1.92479896     0.02612261
 h     -2.17453393     1.79428916    -0.14761548
 h     -0.02489919     2.46548525    -0.97010603
 h      2.17682343     1.59272372    -0.05669209
 o      2.19883560    -1.33634017     0.13515840
 h      3.17718891    -1.04552156     0.07940779
 c     -2.50479348    -0.85077825    -0.20526441
 h     -2.34671845    -1.87256629    -0.60053140
 h     -3.01511561    -0.88070834     0.82401977
 h     -3.16252391    -0.17349981    -0.94705329
 h     -1.24193659     1.47099089     1.48145736
          17

 c      1.30332733    -0.33884098     0.00630127
 c     -0.05633829    -0.92250258     0.04936280
 c     -1.18976643    -0.12042657     0.02186537
 c     -1.21721872     1.29200904     0.44224279
 c     -0.00186161     1.62075652    -0.31320156
 c      1.29245590     0.97258746    -0.13636612
 h     -0.05886514    -2.02272687     0.01797859
 h     -2.18762006     1.82051177    -0.08947512
 h     -0.00841677     2.44490563    -1.03046563
 h      2.19080406     1.56435848    -0.08348676
 o      2.19865292    -1.32821898     0.13205497
 h      3.14233713    -1.06513746     0.06969376
 c     -2.50303636    -0.83979724    -0.21842394
 h     -2.34953743    -1.88459124    -0.60663449
 h     -3.02244124    -0.90650826     0.84214726
 h     -3.12401275    -0.16326919    -0.94890336
 h     -1.21083458     1.46916888     1.49926015
          17

 c      1.30364507    -0.33701444     0.01772420
 c     -0.05428243    -0.92627685     0.05394408
 c     -1.19025440    -0.12387513     0.02854743
 c     -1.22052516     1.28790686     0.44883931
 c     -0.00769649     1.62246788    -0.32654453
 c      1.29405914     0.97192280    -0.13487003
 h     -0.07906469    -2.11824529     0.01099238
 h     -2.17975991     1.83629601    -0.01674466
 h      0.00577339     2.42404042    -1.09240273
 h      2.20898779     1.54027810    -0.11229287
 o      2.19900388    -1.31974956     0.12895826
 h      3.10227233    -1.08341975     0.06030436
 c     -2.50192685    -0.82809418    -0.23174793
 h     -2.35505665    -1.88800024    -0.61143459
 h     -3.02345418    -0.92951072     0.84310778
 h     -3.07994788    -0.16650069    -0.93858660
 h     -1.17977337     1.46859685     1.52732645
          17

 c      1.30249814    -0.33800419     0.02934888
 c     -0.05117883    -0.93136532     0.05833107
 c     -1.19172702    -0.12893933     0.03566197
 c     -1.22490920     1.28510338     0.45449592
 c     -0.01264686     1.62475084    -0.34045989
 c      1.29542325     0.97295883    -0.13326840
 h     -0.10151050    -2.18955361     0.00584329
 h     -2.15376340     1.84143053     0.06662172
 h      0.01625963     2.39978322    -1.15185429
 h      2.23072138     1.52125149    -0.14289478
 o      2.19868695    -1.31142679     0.12600627
 h      3.07806623    -1.09433061     0.04967559
 c     -2.50108001    -0.81653836    -0.24455937
 h     -2.36309241    -1.88011083    -0.61500136
 h     -3.01747350    -0.94794598     0.82454758
 h     -3.03687576    -0.17774724    -0.92192114
 h     -1.14820767     1.46758209     1.55852443
          17

 c      1.29977540    -0.34159180     0.04108904
 c     -0.04733344    -0.93841192     0.06256193
 c     -1.19402494    -0.13548450     0.04316083
 c     -1.22949408     1.28354823     0.46016972
 c     -0.01666071     1.62758544    -0.35500246
 c      1.29656962     0.97563648    -0.13163826
 h     -0.12421290    -2.22691034     0.00293211
 h     -2.11693587     1.83846407     0.15478745
 h      0.02175257     2.37001783    -1.20552653
 h      2.25357439     1.50681269    -0.17498932
 o      2.19681493    -1.30366176     0.12333790
 h      3.08585241    -1.09360512     0.03624811
 c     -2.49984767    -0.80607890    -0.25605152
 h     -2.37298317    -1.86090257    -0.61831248
 h     -3.00537645    -0.96042642     0.78734906
 h     -3.00381385    -0.18781305    -0.90852454
 h     -1.11589534     1.46439074     1.58546000
          17

 c      1.29547116    -0.34721794     0.05282110
 c     -0.04319811    -0.94754787     0.06668748
 c     -1.19686004    -0.14329928     0.05097105
 c     -1.23290234     1.28279336     0.46678051
 c     -0.01979373     1.63078436    -0.37009908
 c      1.29762233     0.97973818    -0.13003625
 h     -0.14540879    -2.22699166     0.00242159
 h     -2.08225362     1.83377319     0.24050492
 h      0.02120484     2.33403766    -1.25161141
 h      2.27411038     1.49578868    -0.20805689
 o      2.19388983    -1.29657001     0.12098149
 h      3.11987853    -1.08237167     0.02025695
 c     -2.49751476    -0.79749440    -0.26553739
 h     -2.38362685    -1.83318817    -0.62323847
 h     -2.98968654    -0.96619950     0.73582591
 h     -2.98969540    -0.18636357    -0.90899726
 h     -1.08273125     1.45771153     1.60275578
          17

 c      1.28966384    -0.35409210     0.06440078
 c     -0.03931090    -0.95860212     0.07075895
 c     -1.19986877    -0.15210488     0.05900170
 c     -1.23348795     1.28206407     0.47497329
 c     -0.02217770     1.63402362    -0.38552673
 c      1.29870542     0.98491163    -0.12850593
 h     -0.16359245    -2.19046667     0.00427778
 h     -2.06601825     1.83653329     0.31718760
 h      0.01391724     2.29254085    -1.29005437
 h      2.28900327     1.48693462    -0.24140125
 o      2.19137956    -1.29008089     0.11884999
 h      3.15909609    -1.06513103     0.00374766
 c     -2.49371247    -0.79080934    -0.27311067
 h     -2.39359089    -1.80247381    -0.63244237
 h     -2.97494754    -0.96549532     0.67844158
 h     -2.99782817    -0.16870591    -0.92779339
 h     -1.04849889     1.44680936     1.60775544
          17

 c      1.28248749    -0.36137133     0.07568691
 c     -0.03619938    -0.97106358     0.07483053
 c     -1.20267020    -0.16158669     0.06715761
 c     -1.23020366     1.28079405     0.48486400
 c     -0.02396441     1.63690268    -0.40091857
 c      1.29985688     0.99073089    -0.12708751
 h     -0.17765369    -2.12249714     0.00821699
 h     -2.07810024     1.85252177     0.38194478
 h     -0.00041458     2.24738591    -1.32251064
 h      2.29594831     1.47936796    -0.27429338
 o      2.19056444    -1.28414024     0.11684075
 h      3.18511454    -1.04582815    -0.01109641
 c     -2.48861448    -0.78503756    -0.28001302
 h     -2.40139001    -1.77582589    -0.64897588
 h     -2.96782563    -0.95976449     0.62773946
 h     -3.02299198    -0.13970995    -0.95917086
 h     -1.01270310     1.43152621     1.60046439
          17

 c      1.27411778    -0.36831348     0.08655538
 c     -0.03426053    -0.98378360     0.07898428
 c     -1.20490644    -0.17142006     0.07534971
 c     -1.22337515     1.27917050     0.49605991
 c     -0.02528915     1.63900416    -0.41580302
 c      1.30098707     0.99675288    -0.12582218
 h     -0.18745634    -2.03628315     0.01347590
 h     -2.11312984     1.87792729     0.43559852
 h     -0.02174192     2.20108925    -1.35197549
 h      2.29416961     1.47276022    -0.30611637
 o      2.19212669    -1.27874028     0.11488939
 h      3.18833971    -1.02671987    -0.02285450
 c     -2.48268008    -0.77885961    -0.28797122
 h     -2.40595915    -1.75914599    -0.67525243
 h     -2.97542817    -0.95118137     0.59659049
 h     -3.05555267    -0.10886621    -0.99247538
 h     -0.97454332     1.41228530     1.58338229
          17

 c      1.26477416    -0.37436688     0.09690044
 c     -0.03360190    -0.99446016     0.08337768
 c     -1.20627570    -0.18127246     0.08350331
 c     -1.21422950     1.27784424     0.50792585
 c     -0.02626884     1.63996010    -0.42968793
 c      1.30187512     1.00255105    -0.12474945
 h     -0.19518587    -1.95918725     0.01834958
 h     -2.15609528     1.90289889     0.47973397
 h     -0.04975604     2.15604444    -1.38187270
 h      2.28455311     1.46735944    -0.33647011
 o      2.19618345    -1.27388452     0.11297982
 h      3.16716290    -1.00854787    -0.03101349
 c     -2.47654271    -0.77152870    -0.29809299
 h     -2.40703021    -1.75396651    -0.71162088
 h     -3.00092537    -0.94114046     0.59010203
 h     -3.08667389    -0.08404171    -1.01879020
 h     -0.93295890     1.39009597     1.56136772
          17

 c      1.25474645    -0.37918714     0.10662889
 c     -0.03397197    -0.99978315     0.08825933
 c     -1.20656622    -0.19079887     0.09155860
 c     -1.20398808     1.27734212     0.51974826
 c     -0.02702863     1.63951846    -0.44218848
 c      1.30219977     1.00773098    -0.12389969
 h     -0.20609843    -1.93119225     0.02007590
 h     -2.19286180     1.91869803     0.51535907
 h     -0.08393481     2.11364206    -1.41459283
 h      2.26945806     1.46389660    -0.36522729
 o      2.20231102    -1.26958833     0.11115556
 h      3.12741074    -0.99042275    -0.03610022
 c     -2.47110925    -0.76316403    -0.31039648
 h     -2.40509993    -1.75656173    -0.75570269
 h     -3.04038098    -0.92935793     0.60135329
 h     -3.11021396    -0.06955350    -1.03301773
 h     -0.88668649     1.36640673     1.54107533
          17

 c      1.24444027    -0.38258042     0.11565286
 c     -0.03522882    -0.99826122     0.09378608
 c     -1.20570040    -0.19964458     0.09945919
 c     -1.19348970     1.27789113     0.53087790
 c     -0.02774159     1.63758190    -0.45314637
 c      1.30160780     1.01194152    -0.12328953
 h     -0.22327020    -1.97185936     0.01701116
 h     -2.21414549     1.92028204     0.54318283
 h     -0.12345307     2.07375991    -1.45014197
 h      2.25216097     1.46336024    -0.39249378
 o      2.20950011    -1.26593844     0.10954546
 h      3.08310493    -0.96909019    -0.04002632
 c     -2.46736323    -0.75440617    -0.32427063
 h     -2.40107446    -1.76027604    -0.80324287
 h     -3.08532660    -0.91490512     0.61729228
 h     -3.12265340    -0.06666134    -1.03337175
 h     -0.83458100     1.34271791     1.52904593
          17

 c      1.23438267    -0.38443401     0.12388688
 c     -0.03787218    -0.99246208     0.09981633
 c     -1.20376636    -0.20746656     0.10713646
 c     -1.18313626     1.27949807     0.54097214
 c     -0.02865627     1.63418424    -0.46265398
 c      1.29980442     1.01490207    -0.12293198
 h     -0.24155552    -2.05392559     0.01105944
 h     -2.21515350     1.90584588     0.56391757
 h     -0.16701064     2.03503166    -1.48590018
 h      2.23591143     1.46660781    -0.41843185
 o      2.21631633    -1.26313845     0.10836303
 h      3.05425199    -0.93869869    -0.04602556
 c     -2.46600702    -0.74597469    -0.33903610
 h     -2.39591956    -1.75871900    -0.84967613
 h     -3.12742935    -0.89747589     0.62647906
 h     -3.12282682    -0.07418565    -1.02070731
 h     -0.77654441     1.32018453     1.52854668
          17

 c      1.22512652    -0.38470626     0.13124766
 c     -0.04246632    -0.98590426     0.10610531
 c     -1.20102223    -0.21396502     0.11450309
 c     -1.17287300     1.28200155     0.55014537
 c     -0.03008577     1.62942718    -0.47096289
 c      1.29663355     1.01644102    -0.12286438
 h     -0.25403101    -2.13940483     0.00534685
 h     -2.19480389     1.87608961     0.57835730
 h     -0.21279922     1.99567673    -1.51772633
 h      2.22283184     1.47389079    -0.44294308
 o      2.22174447    -1.26131483     0.10777906
 h      3.05402351    -0.89451897    -0.05659783
 c     -2.46725870    -0.73847913    -0.35407711
 h     -2.39048158    -1.74769155    -0.89129664
 h     -3.16074547    -0.87766065     0.62190068
 h     -3.11209532    -0.08852000    -0.99843815
 h     -0.71455738     1.29959200     1.53761944
          17

 c      1.21713568    -0.38344103     0.13765377
 c     -0.04914022    -0.98085584     0.11248833
 c     -1.19787999    -0.21888248     0.12145717
 c     -1.16218839     1.28504047     0.55883550
 c     -0.03237152     1.62342572    -0.47834879
 c      1.29212092     1.01651442    -0.12317524
 h     -0.25715819    -2.20489951     0.00203015
 h     -2.15589298     1.83411430     0.58742013
 h     -0.25872167     1.95424897    -1.54156780
 h      2.21322408     1.48455691    -0.46535999
 o      2.22607716    -1.26013639     0.10773935
 h      3.07511346    -0.83947826    -0.07059670
 c     -2.47080037    -0.73243606    -0.36873176
 h     -2.38543155    -1.72576107    -0.92580029
 h     -3.18189724    -0.85670926     0.60058333
 h     -3.09485967    -0.10319511    -0.97284767
 h     -0.65260868     1.28165078     1.55051810
          17

 c      1.21070504    -0.38080626     0.14303546
 c     -0.05758624    -0.97847231     0.11888262
 c     -1.19486381    -0.22198360     0.12789505
 c     -1.15013116     1.28799043     0.56751507
 c     -0.03582690     1.61628206    -0.48500703
 c      1.28644638     1.01520829    -0.12401607
 h     -0.25018766    -2.23959907     0.00225521
 h     -2.10629629     1.78587455     0.59222278
 h     -0.30273247     1.91000410    -1.55465691
 h      2.20573049     1.49713804    -0.48442051
 o      2.23035748    -1.25889351     0.10803068
 h      3.09868741    -0.78291432    -0.08430847
 c     -2.47583762    -0.72829682    -0.38223126
 h     -2.38124040    -1.69425542    -0.95251410
 h     -3.18977698    -0.83629585     0.56275056
 h     -3.07845040    -0.10896164    -0.95278814
 h     -0.59543324     1.26717708     1.56097042
          17

 c      1.20590201    -0.37715207     0.14735508
 c     -0.06715122    -0.97926405     0.12525346
 c     -1.19255194    -0.22304798     0.13373424
 c     -1.13535425     1.28994231     0.57648731
 c     -0.04066278     1.60809697    -0.49100401
 c      1.27985580     1.01272919    -0.12559509
 h     -0.23379642    -2.23956926     0.00655890
 h     -2.06002881     1.74036190     0.59410351
 h     -0.34315862     1.86297561    -1.55610330
 h      2.19820128     1.50977345    -0.49857699
 o      2.23540569    -1.25689623     0.10846607
 h      3.10980656    -0.73399272    -0.09446823
 c     -2.48136783    -0.72626293    -0.39390842
 h     -2.37812885    -1.65712698    -0.97255417
 h     -3.18557196    -0.81837260     0.51156527
 h     -3.07035870    -0.09643888    -0.94690812
 h     -0.54715604     1.25700942     1.56452224
          17

 c      1.20253700    -0.37306715     0.15063988
 c     -0.07693716    -0.98331270     0.13160027
 c     -1.19149160    -0.22190903     0.13893913
 c     -1.11647708     1.28989279     0.58582834
 c     -0.04689556     1.59899435    -0.49626560
 c      1.27255694     1.00941419    -0.12816403
 h     -0.20941494    -2.20505320     0.01503371
 h     -2.03402891     1.70743013     0.59440952
 h     -0.37893665     1.81396947    -1.54709028
 h      2.18869093     1.52069806    -0.50650979
 o      2.24155537    -1.25364704     0.10894700
 h      3.10157706    -0.69863137    -0.09936955
 c     -2.48664009    -0.72585227    -0.40366973
 h     -2.37599335    -1.62056243    -0.98885813
 h     -3.17332587    -0.80503775     0.45348916
 h     -3.07270225    -0.06191227    -0.95845009
 h     -0.51047029     1.25180835     1.55937457
          17

 c      1.20021482    -0.36935573     0.15300092
 c     -0.08597190    -0.99023425     0.13796346
 c     -1.19207529    -0.21854889     0.14352898
 c     -1.09308582     1.28725471     0.59540224
 c     -0.05429523     1.58912519    -0.50058448
 c      1.26466235     1.00571733    -0.13198644
 h     -0.17907863    -2.14075004     0.02720294
 h     -2.03683371     1.69220226     0.59415299
 h     -0.40979735     1.76446342    -1.53089046
 h      2.17615230     1.52861823    -0.50756364
 o      2.24871801    -1.24884821     0.10945294
 h      3.07398935    -0.67913196    -0.09880663
 c     -2.49131122    -0.72575165    -0.41224710
 h     -2.37440143    -1.59168332    -1.00564574
 h     -3.16062973    -0.79833023     0.39858676
 h     -3.08006141    -0.01061679    -0.98310244
 h     -0.48617201     1.25187024     1.54654984
          17

 c      1.19847780    -0.36686251     0.15460268
 c     -0.09343140    -0.99888781     0.14445048
 c     -1.19442197    -0.21318590     0.14755584
 c     -1.06646064     1.28219623     0.60486169
 c     -0.06245222     1.57863275    -0.50365522
 c      1.25620425     1.00209792    -0.13727129
 h     -0.14551000    -2.05913612     0.04165628
 h     -2.05997605     1.69188642     0.59410760
 h     -0.43638007     1.71622470    -1.51255928
 h      2.16075930     1.53299218    -0.50188235
 o      2.25642209    -1.24243721     0.11004159
 h      3.03322754    -0.67377107    -0.09405829
 c     -2.49513396    -0.72438813    -0.42087401
 h     -2.37280689    -1.57587556    -1.02677716
 h     -3.15769371    -0.79990312     0.35887584
 h     -3.08412566     0.04712692    -1.01293828
 h     -0.47279203     1.25702694     1.52998953
          17

 c      1.19692994    -0.36626618     0.15560766
 c     -0.09877659    -1.00689601     0.15128081
 c     -1.19836770    -0.20626695     0.15108147
 c     -1.03887452     1.27532412     0.61365443
 c     -0.07091069     1.56763676    -0.50517062
 c      1.24717027     0.99887277    -0.14411462
 h     -0.11187985    -1.98626800     0.05554059
 h     -2.08588206     1.69986055     0.59511622
 h     -0.46004696     1.67074806    -1.49783936
 h      2.14393692     1.53420035    -0.49029145
 o      2.26379423    -1.23469211     0.11087582
 h      2.99209298    -0.67566363    -0.08817968
 c     -2.49791385    -0.72066489    -0.43062752
 h     -2.37095341    -1.57399350    -1.05354069
 h     -3.17242912    -0.81054211     0.34251043
 h     -3.07862219     0.10144733    -1.04087062
 h     -0.46652632     1.26670287     1.51640079
          17

 c      1.19528518    -0.36798510     0.15614975
 c     -0.10182938    -1.01084253     0.15877277
 c     -1.20356658    -0.19838398     0.15417659
 c     -1.01250916     1.26724081     0.62114990
 c     -0.07926504     1.55626694    -0.50498706
 c      1.23752001     0.99616239    -0.15249483
 h     -0.08035558    -1.96014325     0.06477273
 h     -2.09957368     1.71044634     0.59796853
 h     -0.48217105     1.62892238    -1.49115883
 h      2.12810020     1.53346988    -0.47412977
 o      2.26966297    -1.22624079     0.11221905
 h      2.96838268    -0.67304908    -0.08581200
 c     -2.49989024    -0.71424862    -0.44183774
 h     -2.36907552    -1.58191785    -1.08378470
 h     -3.20415609    -0.82959422     0.34727686
 h     -3.06060065     0.14529837    -1.06215981
 h     -0.46216394     1.28013497     1.51387336
          17

 c      1.19339452    -0.37217505     0.15634420
 c     -0.10276309    -1.00901797     0.16708773
 c     -1.20961955    -0.19017043     0.15693454
 c     -0.98893500     1.25838289     0.62694795
 c     -0.08719508     1.54470470    -0.50328454
 c      1.22720514     0.99394974    -0.16231238
 h     -0.05107986    -1.99948978     0.06708363
 h     -2.09242797     1.72020250     0.60314186
 h     -0.50319979     1.59116219    -1.49367129
 h      2.11602441     1.53246234    -0.45507149
 o      2.27316560    -1.21762096     0.11427508
 h      2.97501303    -0.65640525    -0.09059440
 c     -2.50174645    -0.70541350    -0.45411634
 h     -2.36767351    -1.59285424    -1.11323696
 h     -3.24412946    -0.85480024     0.36222032
 h     -3.02982609     0.17461713    -1.07429326
 h     -0.45551269     1.29657915     1.52829248
          17

 c      1.19126107    -0.37876385     0.15631675
 c     -0.10181873    -1.00362609     0.17601732
 c     -1.21614893    -0.18224726     0.15948499
 c     -0.96896791     1.24902976     0.63121330
 c     -0.09442987     1.53319327    -0.50059379
 c      1.21621522     0.99219586    -0.17344288
 h     -0.02504815    -2.07856408     0.06455995
 h     -2.06131367     1.72755920     0.61070906
 h     -0.52223937     1.55794780    -1.50286181
 h      2.10986017     1.53254403    -0.43495408
 o      2.27451257    -1.20862989     0.11694844
 h      3.00758245    -0.62869356    -0.10139720
 c     -2.50414966    -0.69474362    -0.46682993
 h     -2.36714912    -1.60016521    -1.13756179
 h     -3.28198625    -0.88293835     0.37523968
 h     -2.98810874     0.18812013    -1.07672249
 h     -0.44594025     1.31517947     1.55919487
          17

 c      1.18900507    -0.38750649     0.15623671
 c     -0.09926297    -0.99793736     0.18526024
 c     -1.22279714    -0.17525000     0.16200051
 c     -0.95275337     1.23932212     0.63467420
 c     -0.10066145     1.52202246    -0.49765742
 c      1.20463926     0.99094538    -0.18577602
 h     -0.00472554    -2.16055622     0.06044338
 h     -2.00743216     1.73246542     0.62037708
 h     -0.53750098     1.53038585    -1.51406670
 h      2.11014146     1.53401300    -0.41569060
 o      2.27465947    -1.19854471     0.11990765
 h      3.04947885    -0.60167145    -0.11344169
 c     -2.50741947    -0.68294566    -0.47935791
 h     -2.36759526    -1.59907348    -1.15370595
 h     -3.31011409    -0.91068175     0.37769037
 h     -2.93906525     0.18754545    -1.07095489
 h     -0.43626638     1.33459769     1.59944041
          17

 c      1.18675843    -0.39812416     0.15639148
 c     -0.09550236    -0.99416281     0.19465397
 c     -1.22925687    -0.16982305     0.16472722
 c     -0.93997068     1.22913063     0.63824440
 c     -0.10540483     1.51157279    -0.49525854
 c      1.19265593     0.99045025    -0.19925837
 h      0.00801813    -2.22235066     0.05657145
 h     -1.93614336     1.73663674     0.63155197
 h     -0.54706350     1.51058018    -1.52256353
 h      2.11544096     1.53570134    -0.39952482
 o      2.27445655    -1.18677137     0.12282006
 h      3.08541314    -0.58516593    -0.12225192
 c     -2.51145525    -0.67082615    -0.49106084
 h     -2.36874667    -1.58727493    -1.16039322
 h     -3.32438793    -0.93507352     0.36491463
 h     -2.88809829     0.17841446    -1.06096207
 h     -0.43026765     1.35300063     1.63923086
          17

 c      1.18380747    -0.41216291     0.15796278
 c     -0.08997203    -0.99384136     0.20438835
 c     -1.23587324    -0.16606354     0.16848809
 c     -0.93029320     1.21655861     0.64268835
 c     -0.10686239     1.50344903    -0.49472724
 c      1.17972087     0.99234155    -0.21442800
 h      0.01255083    -2.25264985     0.05257352
 h     -1.85638051     1.74583185     0.64313597
 h     -0.54824572     1.50316570    -1.52404234
 h      2.12352360     1.53454770    -0.39125892
 o      2.27419190    -1.17280033     0.12538181
 h      3.10707661    -0.58330201    -0.12562907
 c     -2.51556930    -0.65931742    -0.50128381
 h     -2.37005799    -1.56536189    -1.15814345
 h     -3.32342073    -0.95355710     0.33590110
 h     -2.84204682     0.17085788    -1.05307734
 h     -0.43131759     1.36877150     1.67021256
          17

 c      1.18209524    -0.42360145     0.15742123
 c     -0.08460076    -0.99689381     0.21365108
 c     -1.24196302    -0.16424331     0.17206989
 c     -0.92213907     1.20582527     0.64837460
 c     -0.10909610     1.49566972    -0.49468908
 c      1.16851131     0.99164942    -0.22977463
 h      0.00848491    -2.25043651     0.05240727
 h     -1.78674998     1.76218975     0.65702592
 h     -0.54802278     1.49347752    -1.52049811
 h      2.13056608     1.53488988    -0.37505943
 o      2.27554008    -1.15816349     0.12828145
 h      3.10764642    -0.59810409    -0.12400209
 c     -2.51942412    -0.64892433    -0.50933384
 h     -2.37080392    -1.53632292    -1.15004781
 h     -3.30994672    -0.96599284     0.29228524
 h     -2.80749803     0.17467926    -1.05511692
 h     -0.43546789     1.37758362     1.69063321
          17

 c      1.18123694    -0.43240695     0.15437714
 c     -0.07912675    -1.00315918     0.22227651
 c     -1.24731071    -0.16395483     0.17547911
 c     -0.91470582     1.19670458     0.65605742
 c     -0.11249331     1.48839405    -0.49553620
 c      1.15970637     0.98801218    -0.24518778
 h     -0.00364389    -2.21660229     0.05794670
 h     -1.74125626     1.79249101     0.67334906
 h     -0.54791941     1.47883552    -1.51230534
 h      2.13308623     1.53655955    -0.34821956
 o      2.27864688    -1.14334336     0.13164690
 h      3.08916974    -0.62623669    -0.11840698
 c     -2.52256787    -0.63982748    -0.51495868
 h     -2.36967604    -1.50492783    -1.14081279
 h     -3.28741678    -0.97172658     0.23820724
 h     -2.78786352     0.19638608    -1.07162127
 h     -0.44257487     1.37842033     1.69817491
          17

 c      1.18138068    -0.43813210     0.14958510
 c     -0.07480058    -1.01249115     0.23034649
 c     -1.25178422    -0.16617607     0.17909136
 c     -0.90753573     1.18859291     0.66538395
 c     -0.11584762     1.48144987    -0.49704149
 c      1.15351855     0.98254123    -0.26057506
 h     -0.02337299    -2.15617429     0.06882622
 h     -1.72455322     1.83833318     0.69097782
 h     -0.54898220     1.46545277    -1.50237059
 h      2.12915814     1.53695251    -0.31643545
 o      2.28255941    -1.12885981     0.13538727
 h      3.06262910    -0.65830704    -0.11117209
 c     -2.52469030    -0.63121027    -0.51845775
 h     -2.36475228    -1.47738181    -1.13587762
 h     -3.26343547    -0.97176921     0.18078723
 h     -2.78218512     0.23286583    -1.10049106
 h     -0.45110412     1.37114039     1.69244622
          17

 c      1.18238668    -0.44053400     0.14302828
 c     -0.07192314    -1.02379557     0.23785111
 c     -1.25529043    -0.17085976     0.18300399
 c     -0.90143087     1.18204360     0.67613317
 c     -0.11906345     1.47474573    -0.49904396
 c      1.15014579     0.97527031    -0.27574727
 h     -0.04963971    -2.08160515     0.08464958
 h     -1.72903085     1.89265447     0.70928177
 h     -0.55311280     1.45355372    -1.49350147
 h      2.11828281     1.53613333    -0.28044641
 o      2.28624015    -1.11564437     0.13982282
 h      3.04593150    -0.68202232    -0.10781053
 c     -2.52532911    -0.62158507    -0.52097229
 h     -2.35448693    -1.45882260    -1.14015274
 h     -3.24880451    -0.96924460     0.13059271
 h     -2.78694961     0.27376227    -1.13455653
 h     -0.45833100     1.35595099     1.67684206
          17

 c      1.18404252    -0.43961287     0.13468789
 c     -0.07064417    -1.03489471     0.24493106
 c     -1.25778546    -0.17782603     0.18731323
 c     -0.89754882     1.17781824     0.68774152
 c     -0.12208823     1.46822760    -0.50133360
 c      1.14951527     0.96624159    -0.29054253
 h     -0.08116579    -2.01729487     0.10302879
 h     -1.74277799     1.94448784     0.72749837
 h     -0.56196556     1.44299314    -1.48812583
 h      2.10152271     1.53486837    -0.24086081
 o      2.28869920    -1.10447910     0.14530798
 h      3.05612748    -0.68693226    -0.11404293
 c     -2.52392052    -0.60975500    -0.52387046
 h     -2.33837498    -1.45041415    -1.15540620
 h     -3.25435166    -0.96818975     0.09757616
 h     -2.79831330     0.30872086    -1.16624150
 h     -0.46060146     1.33382998     1.65787179
          17

 c      1.18609305    -0.43556367     0.12457787
 c     -0.07095151    -1.04276191     0.25186548
 c     -1.25926318    -0.18680618     0.19211611
 c     -0.89680647     1.17642155     0.69935472
 c     -0.12490063     1.46182240    -0.50371728
 c      1.15133339     0.95557447    -0.30484594
 h     -0.11738584    -1.99710757     0.11994392
 h     -1.75633288     1.98463298     0.74506114
 h     -0.57642916     1.43372900    -1.48735294
 h      2.08105980     1.53435165    -0.19829241
 o      2.29010034    -1.09541750     0.15183965
 h      3.09170237    -0.67373922    -0.12977634
 c     -2.52033147    -0.59547153    -0.52806270
 h     -2.31745952    -1.44855847    -1.17929887
 h     -3.28342443    -0.97010925     0.08440231
 h     -2.81305317     0.33103969    -1.19011171
 h     -0.45374718     1.30637727     1.64407196
          17

 c      1.18585895    -0.43079583     0.11783841
 c     -0.07257435    -1.04456979     0.26229936
 c     -1.25962020    -0.19737198     0.19748676
 c     -0.90159133     1.17472976     0.70920251
 c     -0.12366835     1.45478194    -0.50694609
 c      1.15247281     0.94543672    -0.31836592
 h     -0.16221976    -2.05320292     0.13381499
 h     -1.75910489     2.00958721     0.76092994
 h     -0.58791811     1.45685882    -1.49210692
 h      2.07017912     1.54819245    -0.18426754
 o      2.29060163    -1.08740294     0.15671409
 h      3.14969035    -0.65892955    -0.15196347
 c     -2.51499995    -0.57963356    -0.53350567
 h     -2.29752241    -1.44948498    -1.20847257
 h     -3.32919221    -0.97148363     0.08261488
 h     -2.82798850     0.33855171    -1.20325412
 h     -0.43584980     1.27556635     1.63792439
          17

 c      1.18635409    -0.42213612     0.10863168
 c     -0.07684428    -1.04342249     0.27199901
 c     -1.25710297    -0.20913977     0.20241303
 c     -0.90981323     1.17768763     0.71803282
 c     -0.12454772     1.44650004    -0.50919602
 c      1.15653126     0.93236581    -0.33076815
 h     -0.20909284    -2.13836879     0.14831572
 h     -1.75466145     2.01334362     0.77724827
 h     -0.60266556     1.47951220    -1.49863957
 h      2.05473138     1.56243112    -0.16849795
 o      2.29285974    -1.08048332     0.16200932
 h      3.19048620    -0.64705997    -0.16956569
 c     -2.50962159    -0.56335984    -0.54013760
 h     -2.27757879    -1.44359559    -1.23568209
 h     -3.37757866    -0.96756037     0.08471617
 h     -2.84132707     0.32986635    -1.20404640
 h     -0.40560085     1.24138510     1.64601798
          17

 c      1.18768819    -0.41016303     0.09717591
 c     -0.08394419    -1.04210619     0.28062921
 c     -1.25193840    -0.22162445     0.20690200
 c     -0.92074340     1.18504122     0.72595310
 c     -0.12772045     1.43696221    -0.51042685
 c      1.16317128     0.91697150    -0.34213740
 h     -0.25304868    -2.21968174     0.16651034
 h     -1.74363662     1.99621499     0.79428065
 h     -0.61891380     1.50171681    -1.50410493
 h      2.03470929     1.57557460    -0.15189125
 o      2.29744168    -1.07436603     0.16749602
 h      3.20332261    -0.64264608    -0.17863837
 c     -2.50499331    -0.54775298    -0.54755590
 h     -2.25991513    -1.42704380    -1.25688905
 h     -3.41765456    -0.95498258     0.08341705
 h     -2.85207149     0.30860848    -1.19390984
 h     -0.36637118     1.20449100     1.66321574
          17

 c      1.18995545    -0.39581906     0.08384571
 c     -0.09374876    -1.04222527     0.28803708
 c     -1.24452081    -0.23430363     0.21092880
 c     -0.93312245     1.19611763     0.73342906
 c     -0.13321499     1.42613704    -0.51063210
 c      1.17181087     0.90010388    -0.35264591
 h     -0.29017458    -2.27817958     0.18910534
 h     -1.72972991     1.96195564     0.81247273
 h     -0.63476123     1.52352345    -1.50574772
 h      2.01111309     1.58659551    -0.13549862
 o      2.30430578    -1.06890749     0.17310434
 h      3.18597576    -0.64648168    -0.17811161
 c     -2.50149030    -0.53377802    -0.55522027
 h     -2.24616199    -1.39875985    -1.27008901
 h     -3.44240346    -0.93253502     0.07470178
 h     -2.86054429     0.28185148    -1.17680964
 h     -0.32463374     1.16618638     1.68031836
          17

 c      1.19320846    -0.38044068     0.06917924
 c     -0.10577144    -1.04450726     0.29417018
 c     -1.23541914    -0.24660826     0.21442841
 c     -0.94528541     1.20973081     0.74084867
 c     -0.14093533     1.41400659    -0.50977996
 c      1.18169163     0.88286341    -0.36255327
 h     -0.31815421    -2.30540070     0.21545089
 h     -1.72074478     1.91866809     0.83264631
 h     -0.64863612     1.54489857    -1.50165690
 h      1.98577831     1.59500822    -0.12039510
 o      2.31290473    -1.06408016     0.17890987
 h      3.14359760    -0.65638048    -0.16960961
 c     -2.49908189    -0.52226817    -0.56240553
 h     -2.23715491    -1.36038043    -1.27542531
 h     -3.44848519    -0.90083545     0.05725792
 h     -2.86860669     0.25984624    -1.15914602
 h     -0.28737347     1.12878334     1.68903523
          17

 c      1.19744690    -0.36571429     0.05386605
 c     -0.11924445    -1.04922958     0.29901905
 c     -1.22535559    -0.25793207     0.21729294
 c     -0.95532659     1.22429834     0.74829778
 c     -0.15070772     1.40058968    -0.50777803
 c      1.19197853     0.86658076    -0.37219824
 h     -0.33582810    -2.29869094     0.24436605
 h     -1.72853610     1.87820239     0.85618423
 h     -0.65961408     1.56570605    -1.49116052
 h      1.96104422     1.60083277    -0.10758618
 o      2.32210180    -1.06006309     0.18520395
 h      3.09067837    -0.66612930    -0.15860066
 c     -2.49746050    -0.51375038    -0.56830924
 h     -2.23281243    -1.31616959    -1.27530407
 h     -3.43582267    -0.86199620     0.03197095
 h     -2.87886218     0.25356967    -1.14795832
 h     -0.26019376     1.09515364     1.68443355
          17

 c      1.20260825    -0.35352789     0.03869942
 c     -0.13322412    -1.05640331     0.30260602
 c     -1.21514551    -0.26767032     0.21937571
 c     -0.96162908     1.23840246     0.75559026
 c     -0.16231287     1.38595233    -0.50447154
 c      1.20185952     0.85272813    -0.38197302
 h     -0.34287500    -2.25931725     0.27448825
 h     -1.76379938     1.85062374     0.88455955
 h     -0.66757400     1.58576328    -1.47491554
 h      1.93934774     1.60447668    -0.09794213
 o      2.33015833    -1.05734259     0.19256417
 h      3.05192747    -0.66446450    -0.15548356
 c     -2.49625273    -0.50802752    -0.57239725
 h     -2.23207635    -1.27270973    -1.27440090
 h     -3.40787343    -0.81951951     0.00195159
 h     -2.89222473     0.26942512    -1.14700093
 h     -0.24651465     1.06805006     1.66519192
          17

 c      1.20856305    -0.34569556     0.02447842
 c     -0.14668405    -1.06570304     0.30499207
 c     -1.20560690    -0.27527371     0.22049891
 c     -0.96378908     1.25155076     0.76245670
 c     -0.17549215     1.37020506    -0.49967785
 c      1.21061495     0.84272397    -0.39226647
 h     -0.33989427    -2.19329159     0.30441407
 h     -1.82599386     1.83614020     0.91772236
 h     -0.67319382     1.60492741    -1.45473297
 h      1.92283226     1.60657893    -0.09214063
 o      2.33564703    -1.05637033     0.20152108
 h      3.04836706    -0.64125195    -0.17013758
 c     -2.49510957    -0.50395391    -0.57473898
 h     -2.23320701    -1.23758467    -1.27885836
 h     -3.37252236    -0.77823029    -0.02707858
 h     -2.90588890     0.30529403    -1.15408515
 h     -0.24718773     1.04953266     1.63330692
          17

 c      1.21513214    -0.34359851     0.01187231
 c     -0.15857374    -1.07612354     0.30626932
 c     -1.19745940    -0.28029891     0.22046433
 c     -0.96284780     1.26413772     0.76864408
 c     -0.18994936     1.35349599    -0.49324654
 c      1.21764808     0.83763746    -0.40337202
 h     -0.32897075    -2.11500679     0.33292668
 h     -1.90146734     1.82612854     0.95320401
 h     -0.67775821     1.62314755    -1.43313471
 h      1.91305935     1.60785638    -0.09062391
 o      2.33896895    -1.05675124     0.21178905
 h      3.07340167    -0.60095415    -0.19947656
 c     -2.49351147    -0.49990528    -0.57603279
 h     -2.23474855    -1.21647891    -1.29382004
 h     -3.34224802    -0.74373940    -0.04691742
 h     -2.91460779     0.35275091    -1.16316372
 h     -0.26006186     1.04049972     1.59410047
          17

 c      1.22211850    -0.34786757     0.00129444
 c     -0.16784113    -1.08549643     0.30649844
 c     -1.19123407    -0.28244914     0.21906757
 c     -0.96052380     1.27674530     0.77379635
 c     -0.20537172     1.33601058    -0.48513247
 c      1.22249521     0.83788625    -0.41538172
 h     -0.31439896    -2.05227798     0.35972662
 h     -1.97315497     1.81173663     0.98746297
 h     -0.68276286     1.64038056    -1.41263257
 h      1.91085770     1.60895468    -0.09361108
 o      2.34163627    -1.05749859     0.22247098
 h      3.10376866    -0.55856104    -0.23056083
 c     -2.49075381    -0.49461350    -0.57733538
 h     -2.23671015    -1.21013899    -1.32018835
 h     -3.33020622    -0.72075807    -0.04946753
 h     -2.91362093     0.40224543    -1.16820480
 h     -0.27955628     1.04026122     1.55639848
          17

 c      1.22931446    -0.35823732    -0.00715589
 c     -0.17356339    -1.09092012     0.30561153
 c     -1.18722374    -0.28159651     0.21611676
 c     -0.95852911     1.28977153     0.77739919
 c     -0.22146137     1.31797932    -0.47546609
 c      1.22483634     0.84309252    -0.42812642
 h     -0.30152390    -2.04078841     0.38644620
 h     -2.02817121     1.78826048     1.01740730
 h     -0.68943012     1.65635666    -1.39490919
 h      1.91626808     1.61030437    -0.10117865
 o      2.34480999    -1.05784989     0.23281014
 h      3.12232006    -0.52632743    -0.25250994
 c     -2.48656573    -0.48764916    -0.57951051
 h     -2.24067418    -1.21421347    -1.35375785
 h     -3.34125218    -0.71067725    -0.03227338
 h     -2.90020345     0.44617999    -1.16510988
 h     -0.29719254     1.04646589     1.53166352
          17

 c      1.23647893    -0.37364043    -0.01366125
 c     -0.17532322    -1.09154892     0.30354056
 c     -1.18549760    -0.27775869     0.21145485
 c     -0.95816994     1.30336968     0.77907681
 c     -0.23795494     1.29968007    -0.46459382
 c      1.22450623     0.85219827    -0.44120253
 h     -0.29194883    -2.09116430     0.41490580
 h     -2.05918257     1.75476853     1.04082812
 h     -0.69837120     1.67031723    -1.38028296
 h      1.92851985     1.61198722    -0.11337256
 o      2.34907176    -1.05745185     0.24238229
 h      3.12157620    -0.51065582    -0.25953078
 c     -2.48156780    -0.47929959    -0.58278810
 h     -2.24865147    -1.22206992    -1.38768816
 h     -3.36757264    -0.71099888    -0.00119999
 h     -2.87374007     0.47961337    -1.15188919
 h     -0.30497486     1.05626153     1.53001819
          17

 c      1.24330635    -0.39251043    -0.01858697
 c     -0.17324550    -1.08981324     0.30050905
 c     -1.18591396    -0.27107652     0.20498433
 c     -0.95995177     1.31737105     0.77912545
 c     -0.25461787     1.28141748    -0.45305806
 c      1.22149616     0.86376779    -0.45406621
 h     -0.28287268    -2.17451831     0.44336906
 h     -2.06355647     1.71281063     1.05629802
 h     -0.70957632     1.68094766    -1.36779927
 h      1.94605183     1.61367319    -0.13029763
 o      2.35461663    -1.05626553     0.25102906
 h      3.10073381    -0.51346371    -0.24983578
 c     -2.47680029    -0.47015339    -0.58690015
 h     -2.26197378    -1.22763968    -1.41554409
 h     -3.39564224    -0.71745571     0.03391154
 h     -2.83539957     0.50023108    -1.12841921
 h     -0.30093373     1.06860931     1.55389619
          17

 c      1.24941156    -0.41314898    -0.02236619
 c     -0.16762434    -1.08846056     0.29686867
 c     -1.18807685    -0.26184152     0.19668557
 c     -0.96348213     1.33128142     0.77865003
 c     -0.27122327     1.26347686    -0.44151518
 c      1.21593643     0.87630620    -0.46614194
 h     -0.27193161    -2.25683025     0.46827162
 h     -2.04292064     1.66565999     1.06318088
 h     -0.72268841     1.68661631    -1.35588099
 h      1.96663352     1.61468784    -0.15213451
 o      2.36132398    -1.05451759     0.25883236
 h      3.06449120    -0.53271308    -0.22525967
 c     -2.47308840    -0.46083236    -0.59139129
 h     -2.28093196    -1.22674773    -1.43292073
 h     -3.41425806    -0.72607015     0.06445997
 h     -2.78793832     0.50855007    -1.09637538
 h     -0.29059517     1.08509965     1.59608373
          17

 c      1.25435811    -0.43400325    -0.02541268
 c     -0.15883313    -1.08894242     0.29286434
 c     -1.19131797    -0.25050307     0.18662076
 c     -0.96778447     1.34445039     0.77904757
 c     -0.28754146     1.24607246    -0.43062421
 c      1.20806138     0.88847451    -0.47690773
 h     -0.25845940    -2.31766338     0.48701002
 h     -2.00387315     1.61807477     1.06203270
 h     -0.73734299     1.68580611    -1.34312752
 h      1.98762619     1.61421687    -0.17907223
 o      2.36864533    -1.05276093     0.26618849
 h      3.02454276    -0.56111243    -0.19251206
 c     -2.47083805    -0.45195779    -0.59572431
 h     -2.30489497    -1.21738328    -1.43789643
 h     -3.41696533    -0.73382110     0.08486253
 h     -2.73558791     0.50848169    -1.05932362
 h     -0.28223819     1.10811481     1.64491760
          17

 c      1.25773189    -0.45380778    -0.02807724
 c     -0.14735016    -1.09166307     0.28861659
 c     -1.19475442    -0.23762155     0.17492508
 c     -0.97151949     1.35622902     0.78141505
 c     -0.30334962     1.22931347    -0.42094824
 c      1.19815995     0.89918178    -0.48594523
 h     -0.24261389    -2.34760844     0.49830374
 h     -1.95957635     1.57614273     1.05530959
 h     -0.75340136     1.67752361    -1.32889364
 h      2.00635002     1.61156992    -0.21118597
 o      2.37547044    -1.05195008     0.27389184
 h      3.00114433    -0.58464593    -0.16456920
 c     -2.47010339    -0.44417706    -0.59927099
 h     -2.33252848    -1.19967928    -1.43110361
 h     -3.40144251    -0.73860080     0.09234655
 h     -2.68367534     0.50758888    -1.02254083
 h     -0.28226299     1.13899983     1.69000127
          17

 c      1.25924342    -0.47161561    -0.03064131
 c     -0.13372761    -1.09646035     0.28417247
 c     -1.19739516    -0.22379494     0.16179020
 c     -0.97307991     1.36606706     0.78630965
 c     -0.31844632     1.21319700    -0.41289582
 c      1.18651814     0.90759410    -0.49296329
 h     -0.22478883    -2.34341677     0.50177609
 h     -1.92962120     1.54639399     1.04751665
 h     -0.77103977     1.66155829    -1.31353206
 h      2.02045967     1.60639999    -0.24831662
 o      2.38063399    -1.05304635     0.28277096
 h      3.01436889    -0.58880668    -0.15486408
 c     -2.47072187    -0.43802433    -0.60137114
 h     -2.36198188    -1.17594832    -1.41581212
 h     -3.36871887    -0.73914772     0.08661603
 h     -2.63758120     0.51533940    -0.99181660
 h     -0.29385719     1.17767133     1.72443919
          17

 c      1.25881005    -0.48676699    -0.03332714
 c     -0.11853257    -1.10285768     0.27953496
 c     -1.19825779    -0.20958704     0.14744163
 c     -0.97122398     1.37367388     0.79391985
 c     -0.33265470     1.19762152    -0.40671214
 c      1.17336928     0.91310256    -0.49780245
 h     -0.20545665    -2.30583439     0.49772547
 h     -1.93199864     1.53348687     1.04288299
 h     -0.79071433     1.63856815    -1.29833284
 h      2.02824304     1.59882503    -0.29001614
 o      2.38428149    -1.05600367     0.29273080
 h      3.06196315    -0.57482889    -0.16200695
 c     -2.47240214    -0.43350164    -0.60154204
 h     -2.39110033    -1.15062268    -1.39789000
 h     -3.32317804    -0.73523574     0.07010516
 h     -2.60132170     0.53806988    -0.97106805
 h     -0.31732179     1.22294479     1.74496392
          17

 c      1.25656671    -0.49885065    -0.03629529
 c     -0.10228751    -1.11007039     0.27465126
 c     -1.19647482    -0.19547210     0.13211326
 c     -0.96627100     1.37917487     0.80441301
 c     -0.34582393     1.18241247    -0.40250300
 c      1.15887814     0.91527489    -0.50041766
 h     -0.18525672    -2.24010629     0.48729043
 h     -1.96835763     1.53795063     1.04126170
 h     -0.81300135     1.61000064    -1.28519768
 h      2.02878755     1.58943125    -0.33561398
 o      2.38772456    -1.05990264     0.30287527
 h      3.12161437    -0.55743316    -0.17187085
 c     -2.47465210    -0.42972055    -0.59974684
 h     -2.41777131    -1.12942527    -1.38491139
 h     -3.27326656    -0.72815224     0.04881707
 h     -2.57703974     0.57407818    -0.96060394
 h     -0.35044793     1.27289203     1.75183810
          17

 c      1.25282088    -0.50767941    -0.03962752
 c     -0.08541275    -1.11676692     0.26935541
 c     -1.19137756    -0.18180433     0.11602927
 c     -0.96018555     1.38301133     0.81783697
 c     -0.35785725     1.16736568    -0.40025534
 c      1.14315733     0.91381847    -0.50084943
 h     -0.16528729    -2.15910770     0.47311803
 h     -2.02257602     1.55688547     1.03846292
 h     -0.83832159     1.57784155    -1.27607759
 h      2.02197729     1.57916586    -0.38435910
 o      2.39206416    -1.06392958     0.31243885
 h      3.17305647    -0.54894080    -0.17269707
 c     -2.47662932    -0.42518065    -0.59656387
 h     -2.44038927    -1.11706776    -1.38351892
 h     -3.23167200    -0.72109609     0.03277392
 h     -2.56573442     0.61478139    -0.95793894
 h     -0.38859796     1.32515956     1.74926011
          17

 c      1.24800190    -0.51326550    -0.04331788
 c     -0.06817506    -1.12069457     0.26328008
 c     -1.18254664    -0.16881642     0.09940163
 c     -0.95533809     1.38567600     0.83366875
 c     -0.36875820     1.15230839    -0.39985452
 c      1.12629622     0.90857344    -0.49920228
 h     -0.14755670    -2.08791810     0.46042306
 h     -2.07490713     1.58632821     1.03058081
 h     -0.86659048     1.54423502    -1.27227413
 h      2.00830948     1.56913932    -0.43554092
 o      2.39777311    -1.06762855     0.32102454
 h      3.20503861    -0.55515208    -0.15905070
 c     -2.47733228    -0.41856057    -0.59307601
 h     -2.45816110    -1.11438158    -1.39583790
 h     -3.21175431    -0.71826223     0.03328138
 h     -2.56790162     0.65025842    -0.95984464
 h     -0.42492808     1.37746734     1.74576617
          17

 c      1.24263396    -0.51577349    -0.04728243
 c     -0.05070957    -1.11901236     0.25589975
 c     -1.16983296    -0.15664513     0.08243956
 c     -0.95359419     1.38752994     0.85077616
 c     -0.37865172     1.13716187    -0.40112960
 c      1.10839978     0.89952797    -0.49563690
 h     -0.13489313    -2.06011668     0.45654826
 h     -2.11129518     1.62257428     1.01600396
 h     -0.89691230     1.51112873    -1.27386515
 h      1.98853737     1.56034437    -0.48854366
 o      2.40483316    -1.07079915     0.32849539
 h      3.21347051    -0.57714439    -0.13006143
 c     -2.47633821    -0.40937773    -0.59023773
 h     -2.47099972    -1.11766938    -1.41819176
 h     -3.21872727    -0.72160391     0.05533970
 h     -2.58351339     0.67323916    -0.96362647
 h     -0.45181823     1.42834421     1.75253048
          17

 c      1.23733830    -0.51545834    -0.05138364
 c     -0.03325378    -1.11069215     0.24702477
 c     -1.15337303    -0.14536108     0.06535942
 c     -0.95596748     1.38876165     0.86800866
 c     -0.38776167     1.12198244    -0.40391820
 c      1.08963130     0.88684767    -0.49037488
 h     -0.12865145    -2.08977257     0.46526577
 h     -2.12426848     1.66247155     0.99496776
 h     -0.92750354     1.48013249    -1.27961098
 h      1.96326472     1.55335776    -0.54280706
 o      2.41282539    -1.07345063     0.33491647
 h      3.20029394    -0.61230041    -0.08834836
 c     -2.47424896    -0.39807245    -0.58825595
 h     -2.47919031    -1.12103812    -1.44350277
 h     -3.24480553    -0.72853216     0.09290416
 h     -2.61181958     0.68016933    -0.96746779
 h     -0.46428938     1.47741130     1.77740638
          17

 c      1.23283888    -0.51262713    -0.05545206
 c     -0.01637934    -1.09805948     0.23720198
 c     -1.13360101    -0.13501609     0.04839022
 c     -0.96250271     1.38948754     0.88488346
 c     -0.39635038     1.10697187    -0.40810303
 c      1.07024277     0.87091051    -0.48371328
 h     -0.12654208    -2.15332662     0.48213648
 h     -2.11146140     1.70343624     0.96874892
 h     -0.95596801     1.45259220    -1.28743717
 h      1.93266370     1.54811505    -0.59769003
 o      2.42083618    -1.07586411     0.34059929
 h      3.17525306    -0.65356040    -0.04057014
 c     -2.47213135    -0.38555724    -0.58677411
 h     -2.48315103    -1.11918635    -1.46466945
 h     -3.27603202    -0.73422476     0.13435072
 h     -2.65134891     0.67097867    -0.97040522
 h     -0.46308984     1.52432740     1.81849534
          17

 c      1.22992103    -0.50765720    -0.05928995
 c     -0.00080725    -1.08433127     0.22723741
 c     -1.11124100    -0.12570943     0.03177848
 c     -0.97244410     1.38984879     0.90156981
 c     -0.40463842     1.09246135    -0.41359667
 c      1.05057316     0.85233432    -0.47604232
 h     -0.12493270    -2.21813957     0.50003774
 h     -2.07485101     1.74362334     0.93919371
 h     -0.97982468     1.42972931    -1.29519789
 h      1.89647446     1.54386170    -0.65229505
 o      2.42729580    -1.07867172     0.34615876
 h      3.15874557    -0.68832762     0.00181417
 c     -2.47081650    -0.37279211    -0.58531742
 h     -2.48334962    -1.10884605    -1.47654317
 h     -3.30051335    -0.73485118     0.16967013
 h     -2.70015535     0.64873252    -0.97228874
 h     -0.45360062     1.56756531     1.86547575
          17

 c      1.22934083    -0.50103403    -0.06266848
 c      0.01283792    -1.07179547     0.21776566
 c     -1.08728203    -0.11762164     0.01579278
 c     -0.98452272     1.38994255     0.91835032
 c     -0.41273210     1.07888513    -0.42030595
 c      1.03101089     0.83198493    -0.46785318
 h     -0.12122724    -2.26323057     0.51401018
 h     -2.02117372     1.78250248     0.90840120
 h     -0.99704050     1.41273490    -1.30132300
 h      1.85431782     1.53935059    -0.70538779
 o      2.43046772    -1.08257386     0.35223774
 h      3.17451006    -0.70318352     0.02711072
 c     -2.47068372    -0.36063302    -0.58344600
 h     -2.48029224    -1.08910702    -1.47653604
 h     -3.31089482    -0.72858227     0.19279040
 h     -2.75621070     0.61918763    -0.97374767
 h     -0.44213111     1.60468375     1.90665048
          17

 c      1.23170650    -0.49337884    -0.06532649
 c      0.02412455    -1.06180794     0.20920878
 c     -1.06293054    -0.11101006     0.00072368
 c     -0.99711051     1.38966183     0.93528950
 c     -0.42057880     1.06674935    -0.42810983
 c      1.01193766     0.81095150    -0.45972400
 h     -0.11412544    -2.27862233     0.52147830
 h     -1.96264104     1.82184976     0.87819920
 h     -1.00639292     1.40278451    -1.30516052
 h      1.80617808     1.53324452    -0.75549853
 o      2.43012864    -1.08750200     0.35877627
 h      3.22357125    -0.69744056     0.03519178
 c     -2.47172585    -0.34975186    -0.58074552
 h     -2.47451653    -1.06136424    -1.46470947
 h     -3.30375389    -0.71534992     0.20115678
 h     -2.81769741     0.58958001    -0.97592019
 h     -0.43354864     1.63330398     1.93361632
          17

 c      1.23737585    -0.48546402    -0.06696563
 c      0.03286085    -1.05512098     0.20183024
 c     -1.03952803    -0.10618317    -0.01312781
 c     -1.00844370     1.38862561     0.95224023
 c     -0.42796284     1.05658457    -0.43685359
 c      0.99368182     0.79048220    -0.45228163
 h     -0.10325988    -2.26088707     0.52140044
 h     -1.91507941     1.86615653     0.84936282
 h     -1.00761106     1.40100080    -1.30702860
 h      1.75284417     1.52458021    -0.80117692
 o      2.42774228    -1.09262953     0.36508191
 h      3.28174787    -0.68297150     0.03638619
 c     -2.47367978    -0.34046021    -0.57685178
 h     -2.46656059    -1.02922710    -1.44382574
 h     -3.27884482    -0.69654944     0.19516464
 h     -2.88276769     0.56621641    -0.97970626
 h     -0.43069024     1.65169915     1.94219462
          17

 c      1.24640526    -0.47819098    -0.06725234
 c      0.03912740    -1.05202568     0.19576043
 c     -1.01842980    -0.10345672    -0.02547629
 c     -1.01729212     1.38640904     0.96889410
 c     -0.43454919     1.04887681    -0.44634671
 c      0.97649683     0.77187464    -0.44614616
 h     -0.08898573    -2.21103624     0.51386094
 h     -1.89021072     1.91989439     0.82159635
 h     -1.00132119     1.40838311    -1.30804710
 h      1.69617326     1.51317595    -0.84131095
 o      2.42478939    -1.09720535     0.37056450
 h      3.32590074    -0.67074356     0.03965040
 c     -2.47614180    -0.33251233    -0.57156180
 h     -2.45691075    -0.99822881    -1.41924078
 h     -3.23911801    -0.67504134     0.17830858
 h     -2.94870463     0.55197829    -0.98486043
 h     -0.43431792     1.65900139     1.93207711
          17

 c      1.25854365    -0.47249078    -0.06585016
 c      0.04327899    -1.05227196     0.19097375
 c     -1.00086733    -0.10308456    -0.03609044
 c     -1.02369356     1.38300331     0.98465064
 c     -0.43997270     1.04398693    -0.45635921
 c      0.96056664     0.75632046    -0.44186453
 h     -0.07244680    -2.13522665     0.50035278
 h     -1.88725307     1.98198570     0.79530563
 h     -0.98880417     1.42567806    -1.30976707
 h      1.63910772     1.49989221    -0.87542103
 o      2.42213300    -1.10081484     0.37493189
 h      3.34370452    -0.66654211     0.04936536
 c     -2.47858353    -0.32511807    -0.56501165
 h     -2.44596281    -0.97478549    -1.39791272
 h     -3.19143723    -0.65539816     0.15800585
 h     -3.01138854     0.54584693    -0.98977026
 h     -0.44291610     1.65537901     1.90671471
          17

 c      1.27325226    -0.46915686    -0.06248203
 c      0.04591685    -1.05476006     0.18720097
 c     -0.98782801    -0.10516612    -0.04483305
 c     -1.02876244     1.37886866     0.99848010
 c     -0.44395562     1.04208110    -0.46662738
 c      0.94604102     0.74472761    -0.43984150
 h     -0.05590287    -2.04838550     0.48493045
 h     -1.89552727     2.04481667     0.77290431
 h     -0.97156671     1.45316551    -1.31359207
 h      1.58543911     1.48665694    -0.90383760
 o      2.42014845    -1.10330132     0.37810421
 h      3.33146942    -0.67226939     0.06673053
 c     -2.48028778    -0.31726165    -0.55786715
 h     -2.43408954    -0.96398900    -1.38578436
 h     -3.14677677    -0.64393949     0.14595413
 h     -3.06593457     0.54464166    -0.99214911
 h     -0.45233414     1.64231936     1.87355660
          17

 c      1.28973805    -0.46867094    -0.05699953
 c      0.04783129    -1.05716147     0.18379825
 c     -0.97997949    -0.10955568    -0.05169106
 c     -1.03389493     1.37450200     1.00905013
 c     -0.44640901     1.04309894    -0.47688494
 c      0.93309604     0.73758131    -0.44028918
 h     -0.04302886    -1.97894144     0.47594269
 h     -1.90368028     2.09916718     0.75767923
 h     -0.95084238     1.49037833    -1.32010179
 h      1.53931199     1.47614501    -0.92764314
 o      2.41883516    -1.10472012     0.38016191
 h      3.29240707    -0.68681325     0.09068647
 c     -2.48051993    -0.30820651    -0.55123260
 h     -2.42187926    -0.96713153    -1.38453755
 h     -3.11673164    -0.64720718     0.15472130
 h     -3.10792591     0.54504646    -0.98988508
 h     -0.45588312     1.62267569     1.84355206
          17

 c      1.30700544    -0.47108552    -0.04943480
 c      0.04982993    -1.05657865     0.17989546
 c     -0.97765380    -0.11580683    -0.05678749
 c     -1.04019109     1.37018358     1.01514132
 c     -0.44747349     1.04677998    -0.48690908
 c      0.92200355     0.73491205    -0.44322204
 h     -0.03785688    -1.96165796     0.48449765
 h     -1.90440059     2.13813793     0.75225258
 h     -0.92727759     1.53585836    -1.32860137
 h      1.50447832     1.47105080    -0.94827857
 o      2.41773202    -1.10539462     0.38136920
 h      3.23808978    -0.70532606     0.11765429
 c     -2.47912469    -0.29798649    -0.54592105
 h     -2.41033302    -0.98113315    -1.39073215
 h     -3.10531713    -0.66786336     0.18875110
 h     -3.13427895     0.54473160    -0.98151827
 h     -0.44637785     1.59965476     1.82771215
          17

 c      1.32392127    -0.47599968    -0.04002028
 c      0.05238825    -1.05247242     0.17532075
 c     -0.98088645    -0.12317494    -0.06036612
 c     -1.04803943     1.36607480     1.01625555
 c     -0.44748465     1.05273838    -0.49654772
 c      0.91317664     0.73639604    -0.44850595
 h     -0.04130695    -2.00384033     0.51367122
 h     -1.89458218     2.15803333     0.75798731
 h     -0.90099116     1.58714795    -1.33722205
 h      1.48345216     1.47309832    -0.96687131
 o      2.41574989    -1.10602627     0.38222324
 h      3.19126221    -0.71768888     0.14088496
 c     -2.47677661    -0.28752061    -0.54181722
 h     -2.40073927    -1.00039744    -1.39822754
 h     -3.10562666    -0.70190586     0.23941669
 h     -3.14360930     0.54276404    -0.96643352
 h     -0.42085464     1.57474864     1.83045964
          17

 c      1.33927487    -0.48264776    -0.02916707
 c      0.05554224    -1.04747315     0.17099875
 c     -0.98945244    -0.13072365    -0.06273984
 c     -1.05691323     1.36229576     1.01289943
 c     -0.44688051     1.06053963    -0.50570796
 c      0.90714530     0.74152304    -0.45592985
 h     -0.05034814    -2.07567748     0.55358396
 h     -1.87451782     2.15818726     0.77493414
 h     -0.87195202     1.64113238    -1.34354986
 h      1.47692793     1.48226729    -0.98361898
 o      2.41160984    -1.10753067     0.38331286
 h      3.17899430    -0.71135005     0.15284488
 c     -2.47436648    -0.27817872    -0.53821998
 h     -2.39435626    -1.01918031    -1.40123477
 h     -3.10706117    -0.74155830     0.29222835
 h     -3.13643253     0.53978620    -0.94496244
 h     -0.38381340     1.54697910     1.84622169
          17

 c      1.35184215    -0.49006102    -0.01741289
 c      0.05913578    -1.04431904     0.16796509
 c     -1.00285630    -0.13750799    -0.06421610
 c     -1.06563109     1.35875991     1.00617293
 c     -0.44608878     1.06974537    -0.51432101
 c      0.90445062     0.74973246    -0.46525439
 h     -0.06138984    -2.14527038     0.59258380
 h     -1.84762783     2.14111458     0.80188057
 h     -0.84040914     1.69462080    -1.34540976
 h      1.48378806     1.49675185    -0.99765468
 o      2.40552229    -1.11022471     0.38482594
 h      3.20591751    -0.68439912     0.15313249
 c     -2.47243215    -0.27130085    -0.53440589
 h     -2.39218574    -1.03302881    -1.39598346
 h     -3.10208429    -0.77952197     0.33522541
 h     -3.11531953     0.53815775    -0.91844116
 h     -0.34446954     1.51466426     1.86409733
          17

 c      1.36049816    -0.49722331    -0.00535415
 c      0.06292801    -1.04445419     0.16682138
 c     -1.02032005    -0.14271624    -0.06503593
 c     -1.07275657     1.35497149     0.99720238
 c     -0.44543642     1.07993540    -0.52230956
 c      0.90551500     0.76046989    -0.47621832
 h     -0.07193475    -2.19431564     0.62344242
 h     -1.82076264     2.11311870     0.83646884
 h     -0.80715064     1.74491036    -1.34145582
 h      1.50166187     1.51368302    -1.00747643
 o      2.39948383    -1.11358373     0.38649517
 h      3.24874337    -0.64915678     0.14910854
 c     -2.47109367    -0.26799210    -0.52980411
 h     -2.39489598    -1.03931590    -1.38114718
 h     -3.08734729    -0.81062066     0.36130040
 h     -3.08472374     0.54183738    -0.88908192
 h     -0.31176087     1.47711737     1.87425183
          17

 c      1.36436039    -0.50321211     0.00643618
 c      0.06658768    -1.04830710     0.16780084
 c     -1.04080420    -0.14573061    -0.06534384
 c     -1.07683552     1.35000711     0.98686041
 c     -0.44509729     1.09071506    -0.52957206
 c      0.91054182     0.77318748    -0.48852055
 h     -0.08042523    -2.21475533     0.64265858
 h     -1.80396386     2.08420576     0.87573984
 h     -0.77354425     1.79017757    -1.33145289
 h      1.52769053     1.53011612    -1.01160526
 o      2.39547151    -1.11703566     0.38808224
 h      3.28349874    -0.61866077     0.14755416
 c     -2.47025381    -0.26901898    -0.52398965
 h     -2.40280681    -1.03739444    -1.35782102
 h     -3.06258044    -0.83176247     0.36745700
 h     -3.04995200     0.55535655    -0.85938328
 h     -0.29178945     1.43484884     1.87053358
          17

 c      1.36291674    -0.50731129     0.01748163
 c      0.06970740    -1.05571178     0.17091548
 c     -1.06306212    -0.14613340    -0.06518582
 c     -1.07671332     1.34284620     0.97565278
 c     -0.44507627     1.10171353    -0.53598486
 c      0.91946599     0.78732655    -0.50180395
 h     -0.08588881    -2.20424125     0.64894601
 h     -1.80717241     2.06463037     0.91743695
 h     -0.74141430     1.82967083    -1.31629447
 h      1.55918175     1.54380353    -1.00910218
 o      2.39462405    -1.12028335     0.38951102
 h      3.29704255    -0.60044748     0.15183270
 c     -2.46985980    -0.27460950    -0.51671205
 h     -2.41587498    -1.02870592    -1.32951316
 h     -3.02971022    -0.84171994     0.35404113
 h     -3.01518164     0.58139573    -0.83104287
 h     -0.28739529     1.38907359     1.85048725
          17

 c      1.35610848    -0.50907950     0.02744652
 c      0.07185854    -1.06610375     0.17602571
 c     -1.08572099    -0.14368851    -0.06452752
 c     -1.07212924     1.33302440     0.96367802
 c     -0.44522155     1.11258065    -0.54142302
 c      0.93195352     0.80230386    -0.51565168
 h     -0.08782672    -2.16438691     0.64263873
 h     -1.83325617     2.05769788     0.96096115
 h     -0.71282063     1.86370640    -1.29780435
 h      1.59404133     1.55359837    -0.99981653
 o      2.39730177    -1.12319844     0.39077587
 h      3.28500544    -0.59741204     0.16286593
 c     -2.47005141    -0.28420666    -0.50797924
 h     -2.43369523    -1.01677080    -1.30208813
 h     -2.99273301    -0.84137297     0.32490063
 h     -2.98186055     0.61812619    -0.80411290
 h     -0.29818843     1.34123725     1.81500555
          17

 c      1.34434508    -0.50836855     0.03614563
 c      0.07267469    -1.07848376     0.18281484
 c     -1.10738766    -0.13831644    -0.06328581
 c     -1.06403753     1.32092153     0.95072825
 c     -0.44526005     1.12299624    -0.54579643
 c      0.94743681     0.81750896    -0.52959526
 h     -0.08644003    -2.10167596     0.62614980
 h     -1.87459481     2.05683697     1.00614667
 h     -0.68978859     1.89342462    -1.27833249
 h      1.63099983     1.55953791    -0.98440345
 o      2.40319215    -1.12574332     0.39188675
 h      3.24969201    -0.60873762     0.17990234
 c     -2.47103840    -0.29643905    -0.49816815
 h     -2.45558707    -1.00649636    -1.28302466
 h     -2.95819079    -0.83454173     0.28844529
 h     -2.94923608     0.65899864    -0.77732390
 h     -0.32026207     1.29268110     1.76854218
          17

 c      1.32844230    -0.50529275     0.04352309
 c      0.07195650    -1.09115104     0.19065945
 c     -1.12677385    -0.13007473    -0.06136357
 c     -1.05419214     1.30729955     0.93639349
 c     -0.44485325     1.13270532    -0.54909176
 c      0.96517426     0.83231792    -0.54313448
 h     -0.08331412    -2.03093177     0.60557460
 h     -1.91842326     2.05157980     1.05157425
 h     -0.67402606     1.92027052    -1.26018160
 h      1.66964790     1.56266812    -0.96416366
 o      2.41126931    -1.12804862     0.39289582
 h      3.20116720    -0.62894141     0.20036435
 c     -2.47282485    -0.30946479    -0.48816477
 h     -2.48077693    -1.00213407    -1.27910228
 h     -2.93542786    -0.82873974     0.25835926
 h     -2.91637524     0.69550293    -0.74922112
 h     -0.34576703     1.24429771     1.71967540
          17

 c      1.30950742    -0.50015123     0.04960955
 c      0.06976166    -1.10141199     0.19847562
 c     -1.14281678    -0.11915196    -0.05868044
 c     -1.04449993     1.29281598     0.92012183
 c     -0.44365856     1.14157264    -0.55140962
 c      0.98433036     0.84612899    -0.55577201
 h     -0.08230392    -1.97902495     0.59253127
 h     -1.95350271     2.03389929     1.09468459
 h     -0.66667797     1.94529518    -1.24500813
 h      1.71022286     1.56461241    -0.94072341
 o      2.41969580    -1.13060343     0.39396672
 h      3.15997176    -0.64563161     0.21928137
 c     -2.47518421    -0.32163899    -0.47927221
 h     -2.50849232    -1.00455856    -1.29293608
 h     -2.93432622    -0.83321281     0.25009034
 h     -2.88358368     0.72037791    -0.71903116
 h     -0.36378904     1.19612365     1.68036684
          17

 c      1.28882065    -0.49330642     0.05446639
 c      0.06627706    -1.10635409     0.20502592
 c     -1.15476851    -0.10586515    -0.05519546
 c     -1.03640705     1.27788706     0.90157584
 c     -0.44137832     1.14963160    -0.55298403
 c      1.00407353     0.85841866    -0.56706037
 h     -0.08833522    -1.97618019     0.60057209
 h     -1.97262298     1.99988345     1.13265196
 h     -0.66816975     1.96857394    -1.23344589
 h      1.75309130     1.56691449    -0.91561901
 o      2.42626404    -1.13416207     0.39532486
 h      3.15163091    -0.64206753     0.23071236
 c     -2.47812253    -0.33232356    -0.47244963
 h     -2.53781940    -1.01042956    -1.32121480
 h     -2.95881946    -0.85199283     0.27037074
 h     -2.85260354     0.72941725    -0.68693341
 h     -0.36500375     1.14747439     1.66099223
          17

 c      1.26774649    -0.48504982     0.05813333
 c      0.06129269    -1.10546444     0.21008882
 c     -1.16224066    -0.09065814    -0.05093253
 c     -1.03032817     1.26264524     0.88124498
 c     -0.43779205     1.15709047    -0.55416760
 c      1.02367848     0.86880250    -0.57664530
 h     -0.10188427    -2.02559239     0.63141133
 h     -1.97252036     1.94903149     1.16296165
 h     -0.67818738     1.98907157    -1.22513989
 h      1.79805204     1.57035216    -0.88993926
 o      2.43006274    -1.13878620     0.39692840
 h      3.18168277    -0.61337140     0.23348689
 c     -2.48222396    -0.34213050    -0.46762299
 h     -2.56755695    -1.01427942    -1.35654677
 h     -3.00266656    -0.87940354     0.31083358
 h     -2.82624458     0.72194628    -0.65396880
 h     -0.34848520     1.09839869     1.66265304
          17

 c      1.24762962    -0.47556402     0.06061516
 c      0.05410365    -1.10099670     0.21466435
 c     -1.16520999    -0.07411013    -0.04600254
 c     -1.02565358     1.24691329     0.86048553
 c     -0.43276309     1.16427619    -0.55538046
 c      1.04259505     0.87706939    -0.58428448
 h     -0.11784838    -2.09904786     0.67245560
 h     -1.95346047     1.88349256     1.18379336
 h     -0.69577557     2.00503464    -1.21913552
 h      1.84382233     1.57454086    -0.86421401
 o      2.43202704    -1.14342228     0.39839750
 h      3.22783535    -0.57354984     0.23246116
 c     -2.48822963    -0.35220610    -0.46410014
 h     -2.59632388    -1.01125522    -1.39085511
 h     -3.05438830    -0.90567259     0.35624321
 h     -2.80799263     0.70068065    -0.62176972
 h     -0.32207659     1.05093863     1.67635952
          17

 c      1.22965177    -0.46500216     0.06190749
 c      0.04408658    -1.09530250     0.21978664
 c     -1.16398468    -0.05694106    -0.04061965
 c     -1.02129929     1.23030442     0.84084664
 c     -0.42622910     1.17153786    -0.55703789
 c      1.06045953     0.88317078    -0.58983505
 h     -0.13126525    -2.16767210     0.71071566
 h     -1.91937640     1.80788313     1.19456428
 h     -0.71951173     2.01465669    -1.21438358
 h      1.88808399     1.57808271    -0.83859419
 o      2.43330585    -1.14692963     0.39937994
 h      3.26601628    -0.53882340     0.23251972
 c     -2.49650954    -0.36353067    -0.46119638
 h     -2.62280864    -0.99856786    -1.41772843
 h     -3.10375240    -0.92344364     0.39410697
 h     -2.80161500     0.67127361    -0.59219773
 h     -0.29574972     1.00825890     1.69034293
          17

 c      1.21470372    -0.45357515     0.06202491
 c      0.03101360    -1.08969137     0.22601476
 c     -1.15913364    -0.03999013    -0.03511503
 c     -1.01605811     1.21234886     0.82350113
 c     -0.41818761     1.17915526    -0.55948549
 c      1.07705225     0.88717500    -0.59322579
 h     -0.13969899    -2.21458931     0.73869766
 h     -1.87859166     1.72946521     1.19675900
 h     -0.74771515     2.01668855    -1.21014452
 h      1.92806346     1.57915897    -0.81315809
 o      2.43447083    -1.14861906     0.39968961
 h      3.28273847    -0.51870240     0.23616991
 c     -2.50696677    -0.37669854    -0.45838992
 h     -2.64597962    -0.97575586    -1.43336445
 h     -3.14384414    -0.92920604     0.41705630
 h     -2.81055984     0.64112881    -0.56690746
 h     -0.27668105     0.97313425     1.69580600
          17

 c      1.20332624    -0.44159713     0.06101920
 c      0.01505881    -1.08464183     0.23353436
 c     -1.15139778    -0.02417622    -0.02994473
 c     -1.00866300     1.19260500     0.80908034
 c     -0.40868428     1.18727817    -0.56295399
 c      1.09223217     0.88921253    -0.59443527
 h     -0.14260076    -2.23201896     0.75309946
 h     -1.84389306     1.65770410     1.19454667
 h     -0.77865803     2.01080635    -1.20621389
 h      1.96129049     1.57620305    -0.78813099
 o      2.43561434    -1.14819074     0.39926174
 h      3.27327146    -0.51678599     0.24413556
 c     -2.51920435    -0.39182368    -0.45526324
 h     -2.66522128    -0.94450664    -1.43687091
 h     -3.17068544    -0.92245979     0.42183742
 h     -2.83700665     0.61686679    -0.54689201
 h     -0.26833378     0.94729227     1.68816199
          17

 c      1.19571882    -0.42949187     0.05898934
 c     -0.00327374    -1.08012789     0.24230094
 c     -1.14160462    -0.01045807    -0.02568751
 c     -0.99804610     1.17090888     0.79782753
 c     -0.39780122     1.19589845    -0.56754000
 c      1.10587958     0.88943374    -0.59348377
 h     -0.14050942    -2.21745220     0.75305151
 h     -1.82882168     1.60156731     1.19348144
 h     -0.81075178     1.99769962    -1.20296607
 h      1.98620860     1.56838541    -0.76394447
 o      2.43647859    -1.14564519     0.39811286
 h      3.23934106    -0.53209182     0.25593193
 c     -2.53271874    -0.40839285    -0.45145058
 h     -2.68042462    -0.90839215    -1.43047469
 h     -3.18270632    -0.90497972     0.40837621
 h     -2.88079182     0.60120007    -0.53223500
 h     -0.27097894     0.93136439     1.66652233
          17

 c      1.19179224    -0.41777619     0.05608734
 c     -0.02323104    -1.07577223     0.25209411
 c     -1.13059866     0.00020747    -0.02301986
 c     -0.98403455     1.14776503     0.78997285
 c     -0.38564380     1.20485222    -0.57321339
 c      1.11785801     0.88798812    -0.59043665
 h     -0.13469945    -2.17221892     0.73945939
 h     -1.83906986     1.56483814     1.19626043
 h     -0.84266768     1.97891772    -1.20123608
 h      2.00253170     1.55585567    -0.74119668
 o      2.43640221    -1.14132649     0.39633884
 h      3.18981486    -0.55831369     0.26985985
 c     -2.54698625    -0.42523856    -0.44666075
 h     -2.69201949    -0.87239260    -1.41951663
 h     -3.18085836    -0.88067777     0.37986490
 h     -2.93890803     0.59177041    -0.52226500
 h     -0.28195337     0.92491533     1.63345555
          17

 c      1.19124727    -0.40701879     0.05251388
 c     -0.04389594    -1.07081548     0.26248781
 c     -1.11918720     0.00693263    -0.02265571
 c     -0.96776903     1.12444339     0.78586863
 c     -0.37234563     1.21385038    -0.57982899
 c      1.12800166     0.88501725    -0.58541110
 h     -0.12714263    -2.10246562     0.71541803
 h     -1.86768956     1.54447347     1.20004432
 h     -0.87334285     1.95649703    -1.20206516
 h      2.01134191     1.53977834    -0.72056164
 o      2.43415227    -1.13606116     0.39413091
 h      3.14330481    -0.58161946     0.28275424
 c     -2.56139476    -0.44077636    -0.44084861
 h     -2.70083184    -0.84187248    -1.41140031
 h     -3.16947314    -0.85591328     0.34384922
 h     -3.00613982     0.58319042    -0.51596087
 h     -0.29535476     0.92638375     1.59551126
          17

 c      1.19365636    -0.39778341     0.04850393
 c     -0.06427208    -1.06389799     0.27274559
 c     -1.10809595     0.00901366    -0.02524379
 c     -0.95120420     1.10255111     0.78558935
 c     -0.35809393     1.22253043    -0.58713929
 c      1.13612446     0.88066097    -0.57858253
 h     -0.12053249    -2.02241863     0.68759855
 h     -1.90112815     1.53427491     1.19950853
 h     -0.90183529     1.93246663    -1.20635246
 h      2.01491314     1.52217549    -0.70269040
 o      2.42815348    -1.13100710     0.39172331
 h      3.12459630    -0.58318012     0.29088353
 c     -2.57511973    -0.45338278    -0.43453823
 h     -2.70765959    -0.82100889    -1.41265461
 h     -3.15713743    -0.83964192     0.31327022
 h     -3.07647469     0.57017655    -0.51228018
 h     -0.30188278     0.93316774     1.56365587
          17

 c      1.19853774    -0.39056094     0.04430210
 c     -0.08339147    -1.05285205     0.28173585
 c     -1.09793171     0.00607008    -0.03125310
 c     -0.93626566     1.08349833     0.78869079
 c     -0.34315880     1.23051550    -0.59482006
 c      1.14205816     0.87507767    -0.57019039
 h     -0.11790982    -1.95752528     0.66747296
 h     -1.92722225     1.52867853     1.19081198
 h     -0.92709385     1.90838645    -1.21451546
 h      2.01617386     1.50552636    -0.68810023
 o      2.41788791    -1.12658742     0.38918369
 h      3.14260585    -0.55636863     0.29340977
 c     -2.58724391    -0.46179103    -0.42889391
 h     -2.71279356    -0.81154317    -1.42523352
 h     -3.15469411    -0.84168820     0.30371419
 h     -3.14438002     0.54939141    -0.51027899
 h     -0.29105774     0.94248932     1.55069686
          17

 c      1.20541203    -0.38570424     0.04013353
 c     -0.10045760    -1.03547909     0.28828441
 c     -1.08917016    -0.00183723    -0.04090217
 c     -0.92407610     1.06814940     0.79471018
 c     -0.32790369     1.23746292    -0.60250922
 c      1.14572850     0.86847739    -0.56053945
 h     -0.12144829    -1.93601672     0.66746572
 h     -1.93824419     1.52394703     1.17270696
 h     -0.94778104     1.88510740    -1.22631131
 h      2.01779524     1.49210367    -0.67706166
 o      2.40463551    -1.12191522     0.38636013
 h      3.17868244    -0.51611031     0.29331372
 c     -2.59737546    -0.46554319    -0.42493411
 h     -2.71595067    -0.81288031    -1.44539182
 h     -3.16733814    -0.86751738     0.32306504
 h     -3.20549066     0.51978372    -0.50910560
 h     -0.25774701     0.95306701     1.56331579
          17

 c      1.21382745    -0.38338229     0.03617729
 c     -0.11490620    -1.01191622     0.29218920
 c     -1.08219641    -0.01414159    -0.05416335
 c     -0.91453002     1.05676215     0.80370875
 c     -0.31277313     1.24308800    -0.60983170
 c      1.14725019     0.86115216    -0.54998997
 h     -0.13157370    -1.96163909     0.68937840
 h     -1.93088942     1.51804449     1.14606869
 h     -0.96229291     1.86286540    -1.24092959
 h      2.02118173     1.48323863    -0.66951130
 o      2.39002381    -1.11593517     0.38311817
 h      3.20948201    -0.48078267     0.29361963
 c     -2.60608929    -0.46522869    -0.42263588
 h     -2.71661493    -0.82317877    -1.46616177
 h     -3.18863987    -0.91395075     0.36347776
 h     -3.25688226     0.48230975    -0.50798598
 h     -0.20742518     0.96552446     1.59593984
          17

 c      1.22333335    -0.38357625     0.03255407
 c     -0.12628061    -0.98503931     0.29439189
 c     -1.07737916    -0.02979415    -0.07081636
 c     -0.90664561     1.04916303     0.81592542
 c     -0.29825917     1.24716023    -0.61640363
 c      1.14697207     0.85348158    -0.53893610
 h     -0.14778247    -2.00899286     0.72273419
 h     -1.90588977     1.51045956     1.11337260
 h     -0.96900985     1.84162397    -1.25729649
 h      2.02592602     1.47890994    -0.66503455
 o      2.37514530    -1.10811598     0.37944154
 h      3.22095678    -0.46120039     0.29578296
 c     -2.61434160    -0.46211336    -0.42128088
 h     -2.71438231    -0.84030646    -1.48060687
 h     -3.20668402    -0.97221983     0.40887175
 h     -3.29726195     0.43967036    -0.50625057
 h     -0.15225805     0.98073310     1.63579045
          17

 c      1.23342502    -0.38610658     0.02932795
 c     -0.13414523    -0.95808049     0.29601624
 c     -1.07510961    -0.04740092    -0.09051869
 c     -0.89914490     1.04489373     0.83117237
 c     -0.28484994     1.24948247    -0.62183885
 c      1.14542761     0.84590020    -0.52777564
 h     -0.16922992    -2.05084943     0.75625065
 h     -1.86818662     1.50238472     1.07841349
 h     -0.96666243     1.82146634    -1.27442654
 h      2.03012723     1.47792985    -0.66295046
 o      2.36061827    -1.09840335     0.37540660
 h      3.20759157    -0.46138986     0.30012266
 c     -2.62272574    -0.45762003    -0.42018826
 h     -2.70914826    -0.86229429    -1.48372824
 h     -3.21221233    -1.03339281     0.44563315
 h     -3.32721434     0.39618519    -0.50341220
 h     -0.10380821     0.99867140     1.67131453
          17

 c      1.24350078    -0.39065115     0.02650487
 c     -0.13811956    -0.93341373     0.29790117
 c     -1.07576556    -0.06543999    -0.11287633
 c     -0.89068988     1.04327060     0.84871967
 c     -0.27297639     1.24987038    -0.62576852
 c      1.14322141     0.83883304    -0.51687684
 h     -0.19474560    -2.07094897     0.78310230
 h     -1.82721599     1.49701831     1.04590807
 h     -0.95464989     1.80287856    -1.29168437
 h      2.03135156     1.47858522    -0.66247638
 o      2.34674237    -1.08710588     0.37115613
 h      3.17027215    -0.48048101     0.30629137
 c     -2.63128679    -0.45308847    -0.41891655
 h     -2.70118459    -0.88750276    -1.47309629
 h     -3.20055347    -1.09060463     0.46567457
 h     -3.34929190     0.35746791    -0.49924750
 h     -0.06980416     1.01857692     1.69538536
          17

 c      1.25284114    -0.39675344     0.02402622
 c     -0.13797677    -0.91256189     0.30061375
 c     -1.07960112    -0.08250148    -0.13748399
 c     -0.88002568     1.04348817     0.86753041
 c     -0.26297518     1.24814108    -0.62786775
 c      1.14091279     0.83262630    -0.50655048
 h     -0.22291443    -2.06199432     0.80012774
 h     -1.79534756     1.49903239     1.02047372
 h     -0.93319647     1.78686002    -1.30888983
 h      2.02764423     1.47933995    -0.66290142
 o      2.33347483    -1.07490992     0.36689327
 h      3.11697335    -0.51251811     0.31342599
 c     -2.63967080    -0.44967061    -0.41717373
 h     -2.69115197    -0.91472422    -1.44890576
 h     -3.17047015    -1.13905362     0.46536973
 h     -3.36741024     0.32937049    -0.49379589
 h     -0.05399520     1.03937895     1.70497473
          17

 c      1.26061601    -0.40383640     0.02176585
 c     -0.13377355    -0.89634040     0.30448798
 c     -1.08659564    -0.09748651    -0.16391572
 c     -0.86644116     1.04487954     0.88653321
 c     -0.25507844     1.24411516    -0.62788468
 c      1.13893156     0.82749920    -0.49703370
 h     -0.25217088    -2.02214603     0.80645384
 h     -1.78222093     1.51198051     1.00508904
 h     -0.90328855     1.77485728    -1.32624204
 h      2.01819786     1.47933010    -0.66371190
 o      2.32024440    -1.06299075     0.36288156
 h      3.06582977    -0.54466881     0.32016856
 c     -2.64737822    -0.44817982    -0.41473115
 h     -2.68006034    -0.94330898    -1.41387870
 h     -3.12299413    -1.17563593     0.44429486
 h     -3.38514393     0.31602642    -0.48723572
 h     -0.05642560     1.05994886     1.70047539
          17

 c      1.26593691    -0.41122652     0.01953738
 c     -0.12594560    -0.88488507     0.30959101
 c     -1.09633849    -0.10970346    -0.19168766
 c     -0.85037190     1.04721360     0.90470429
 c     -0.24943467     1.23763801    -0.62567002
 c      1.13752729     0.82352677    -0.48848756
 h     -0.28091389    -1.95371048     0.80303469
 h     -1.78800382     1.53490447     1.00041376
 h     -0.86637638     1.76851913    -1.34404782
 h      2.00361390     1.47859863    -0.66464942
 o      2.30605102    -1.05289490     0.35941815
 h      3.04329989    -0.55904764     0.32506762
 c     -2.65400018    -0.44890266    -0.41142651
 h     -2.66916542    -0.97326338    -1.37302544
 h     -3.06094190    -1.19903018     0.40489201
 h     -3.40362531     0.31785996    -0.47970439
 h     -0.07306046     1.07925042     1.68582451
          17

 c      1.26795909    -0.41818943     0.01711412
 c     -0.11528584    -0.87758485     0.31564302
 c     -1.10802876    -0.11883987    -0.22024057
 c     -0.83342432     1.05066973     0.92092145
 c     -0.24615301     1.22862320    -0.62120828
 c      1.13674573     0.82065357    -0.48100621
 h     -0.30788210    -1.86417746     0.79324544
 h     -1.80379069     1.56235559     1.00572280
 h     -0.82391177     1.76929432    -1.36227431
 h      1.98582501     1.47809964    -0.66570877
 o      2.29080228    -1.04559600     0.35675522
 h      3.06226739    -0.54766998     0.32773617
 c     -2.65929432    -0.45149697    -0.40727260
 h     -2.65979777    -1.00512014    -1.33293562
 h     -2.98894063    -1.21054856     0.35308009
 h     -3.42084473     0.33115675    -0.47120603
 h     -0.09503494     1.09656851     1.66922561
          17

 c      1.26601911    -0.42400540     0.01426753
 c     -0.10275395    -0.87293931     0.32190732
 c     -1.12060557    -0.12485351    -0.24897227
 c     -0.81772485     1.05551338     0.93389537
 c     -0.24534236     1.21710910    -0.61464960
 c      1.13644466     0.81873400    -0.47463314
 h     -0.33324510    -1.76911736     0.78452474
 h     -1.81840272     1.58782336     1.01997085
 h     -0.77692244     1.77796344    -1.38004781
 h      1.96766905     1.47944215    -0.66707564
 o      2.27634191    -1.04082995     0.35507342
 h      3.10448297    -0.52251372     0.32895761
 c     -2.66307745    -0.45504071    -0.40265736
 h     -2.65317973    -1.03932151    -1.30023721
 h     -2.91343543    -1.21570613     0.29928373
 h     -3.43304110     0.34963287    -0.46162917
 h     -0.10943066     1.11179052     1.66265877
          17

 c      1.25980170    -0.42811036     0.01083104
 c     -0.08917171    -0.86860233     0.32714975
 c     -1.13294638    -0.12785500    -0.27730339
 c     -0.80500141     1.06187728     0.94257941
 c     -0.24711341     1.20330998    -0.60632843
 c      1.13636427     0.81759231    -0.46938307
 h     -0.36036550    -1.69319012     0.78960074
 h     -1.82351072     1.60643387     1.04203393
 h     -0.72590749     1.79428432    -1.39537998
 h      1.95208886     1.48433997    -0.66899165
 o      2.26488206    -1.03801057     0.35451969
 h      3.14347311    -0.49951835     0.32937239
 c     -2.66513245    -0.45825195    -0.39846143
 h     -2.65033606    -1.07519492    -1.27948411
 h     -2.84163178    -1.22491652     0.25791496
 h     -3.43677543     0.36671407    -0.45078087
 h     -0.10491506     1.12525170     1.67666331
          17

 c      1.24950645    -0.43022059     0.00675484
 c     -0.07521166    -0.86249552     0.33014039
 c     -1.14404463    -0.12802908    -0.30473013
 c     -0.79573943     1.06978143     0.94690994
 c     -0.25153805     1.18764453    -0.59674316
 c      1.13623276     0.81709744    -0.46527010
 h     -0.39453885    -1.65833056     0.82127407
 h     -1.81493677     1.61563443     1.07060520
 h     -0.67115404     1.81691619    -1.40536584
 h      1.94109225     1.49385204    -0.67154163
 o      2.25774262    -1.03679784     0.35517914
 h      3.16257479    -0.48794067     0.32916276
 c     -2.66530300    -0.46008431    -0.39571027
 h     -2.65211669    -1.11027116    -1.27167939
 h     -2.77876016    -1.24890947     0.24186988
 h     -3.43027785     0.37731107    -0.43842813
 h     -0.08040982     1.13685073     1.71159660
          17

 c      1.23594729    -0.43036250     0.00211623
 c     -0.06206208    -0.85471716     0.33080164
 c     -1.15310984    -0.12561045    -0.33082579
 c     -0.78918016     1.07917857     0.94786724
 c     -0.25859173     1.17072890    -0.58648913
 c      1.13585606     0.81722604    -0.46233009
 h     -0.43473838    -1.66200439     0.87923423
 h     -1.79231078     1.61499993     1.10419404
 h     -0.61326622     1.84368134    -1.40683250
 h      1.93496743     1.50776178    -0.67446109
 o      2.25528277    -1.03700074     0.35703486
 h      3.15505081    -0.49110556     0.32831175
 c     -2.66358551    -0.46061791    -0.39483173
 h     -2.65919579    -1.14068933    -1.27446328
 h     -2.72624884    -1.28873966     0.25386794
 h     -3.41393436     0.37886703    -0.42438423
 h     -0.04549408     1.14565242     1.75669969
          17

 c      1.22049642    -0.42882395    -0.00290549
 c     -0.05159590    -0.84709387     0.33023701
 c     -1.15959770    -0.12091113    -0.35520346
 c     -0.78406526     1.08989645     0.94672432
 c     -0.26810689     1.15333139    -0.57616700
 c      1.13514146     0.81807159    -0.46061936
 h     -0.47159191    -1.68249338     0.94967582
 h     -1.75868442     1.60602863     1.14133841
 h     -0.55360591     1.87201776    -1.39712515
 h      1.93226017     1.52450092    -0.67711050
 o      2.25708298    -1.03848279     0.35996755
 h      3.12168311    -0.50815769     0.32673119
 c     -2.65996091    -0.46115085    -0.39548882
 h     -2.67195539    -1.16240601    -1.28358367
 h     -2.68360089    -1.33370047     0.28577255
 h     -3.39028536     0.37175889    -0.40856784
 h     -0.01200244     1.15058876     1.79847774
          17

 c      1.20485170    -0.42606958    -0.00806708
 c     -0.04560213    -0.84129194     0.32963842
 c     -1.16321329    -0.11435218    -0.37748946
 c     -0.77914413     1.10158223     0.94447326
 c     -0.27975199     1.13630685    -0.56630128
 c      1.13405758     0.81978725    -0.46018945
 h     -0.49576164    -1.70059541     1.01796790
 h     -1.72034003     1.59200366     1.18098923
 h     -0.49447381     1.89946259    -1.37474131
 h      1.93052361     1.54170481    -0.67866245
 o      2.26200592    -1.04125095     0.36379311
 h      3.07144755    -0.53363536     0.32417286
 c     -2.65425096    -0.46330273    -0.39710535
 h     -2.69034617    -1.17234739    -1.29455410
 h     -2.65048812    -1.37040111     0.32628229
 h     -3.36365602     0.35905113    -0.39094810
 h      0.01175006     1.15102367     1.82685706
          17

 c      1.19070894    -0.42264029    -0.01310081
 c     -0.04530457    -0.83822514     0.32978440
 c     -1.16389906    -0.10646471    -0.39732788
 c     -0.77332158     1.11373481     0.94169912
 c     -0.29303812     1.12053179    -0.55728945
 c      1.13257671     0.82249482    -0.46105453
 h     -0.50215067    -1.70590044     1.07433354
 h     -1.68593561     1.57744315     1.22284668
 h     -0.43897507     1.92412702    -1.33970731
 h      1.92732294     1.55704886    -0.67837997
 o      2.26814371    -1.04566881     0.36832784
 h      3.02441031    -0.55536131     0.31987007
 c     -2.64620396    -0.46831028    -0.39922282
 h     -2.71385193    -1.16906064    -1.30386356
 h     -2.62680517    -1.38946884     0.36623241
 h     -3.33921227     0.34547091    -0.37142181
 h      0.02177040     1.14675910     1.83619875
          17

 c      1.17944621    -0.41905945    -0.01774250
 c     -0.05127261    -0.83821453     0.33106448
 c     -1.16180841    -0.09787511    -0.41439956
 c     -0.76583962     1.12584867     0.93866638
 c     -0.30734600     1.10685031    -0.54938454
 c      1.13063308     0.82620196    -0.46316801
 h     -0.48930680    -1.69422643     1.11324552
 h     -1.66369773     1.56652743     1.26706711
 h     -0.39066728     1.94508520    -1.29367192
 h      1.92100571     1.56895674    -0.67583988
 o      2.27319811    -1.05241864     0.37344909
 h      3.00751323    -0.55628411     0.31222149
 c     -2.63568541    -0.47678233    -0.40151471
 h     -2.74157984    -1.15293513    -1.30966090
 h     -2.61224899    -1.38638240     0.39947384
 h     -3.32121678     0.33539691    -0.34976824
 h      0.01760894     1.13785779     1.82454882
          17

 c      1.17190918    -0.41576457    -0.02174471
 c     -0.06342179    -0.84114761     0.33355610
 c     -1.15727327    -0.08928862    -0.42843922
 c     -0.75661016     1.13761078     0.93547095
 c     -0.32196635     1.09603057    -0.54270543
 c      1.12810366     0.83075283    -0.46641595
 h     -0.45828677    -1.66519864     1.13218220
 h     -1.65717623     1.56096598     1.31291709
 h     -0.35313715     1.96259247    -1.23974480
 h      1.91108775     1.57700726    -0.67103981
 o      2.27613034    -1.06156538     0.37903748
 h      3.02960080    -0.53027516     0.30019209
 c     -2.62285019    -0.48860650    -0.40369264
 h     -2.77244928    -1.12617133    -1.31206597
 h     -2.60616514    -1.36045041     0.42235571
 h     -3.31107732     0.33052454    -0.32583892
 h      0.00194120     1.12448851     1.79326956
          17

 c      1.16835959    -0.41308766    -0.02487625
 c     -0.08103201    -0.84651006     0.33701727
 c     -1.15077192    -0.08146474    -0.43924448
 c     -0.74640489     1.14897499     0.93211135
 c     -0.33615299     1.08872340    -0.53726357
 c      1.12481440     0.83582237    -0.47062531
 h     -0.41231217    -1.62169445     1.13157961
 h     -1.66332050     1.55934761     1.35751606
 h     -0.32957484     1.97809728    -1.18212538
 h      1.89830478     1.58202683    -0.66439368
 o      2.27790767    -1.07197320     0.38484879
 h      3.06980033    -0.49158002     0.28545398
 c     -2.60817572    -0.50296370    -0.40545986
 h     -2.80544943    -1.09247587    -1.31311305
 h     -2.60753722    -1.31422819     0.43354472
 h     -3.30670268     0.32901741    -0.29991761
 h     -0.01914023     1.10676536     1.74754694
          17

 c      1.16856749    -0.41127060    -0.02692396
 c     -0.10280499    -0.85332083     0.34077639
 c     -1.14289193    -0.07517216    -0.44667616
 c     -0.73667306     1.16005586     0.92837527
 c     -0.34918856     1.08542168    -0.53299885
 c      1.12057577     0.84095700    -0.47558329
 h     -0.35704184    -1.57093688     1.11635968
 h     -1.67502788     1.55875795     1.39640465
 h     -0.32240673     1.99397130    -1.12554374
 h      1.88436940     1.58586246    -0.65662633
 o      2.27981107    -1.08232643     0.39058804
 h      3.10386039    -0.45812111     0.27099095
 c     -2.59232105    -0.51850696    -0.40660915
 h     -2.83984339    -1.05628195    -1.31602075
 h     -2.61504920    -1.25372886     0.43466977
 h     -3.30381776     0.32698248    -0.27291785
 h     -0.03566989     1.08445307     1.69718854
          17

 c      1.17197265    -0.41046565    -0.02771963
 c     -0.12701998    -0.86004922     0.34356284
 c     -1.13428008    -0.07112097    -0.45065624
 c     -0.72908257     1.17100317     0.92380926
 c     -0.36045276     1.08643520    -0.52982601
 c      1.11523894     0.84566030    -0.48106845
 h     -0.30045857    -1.52622581     1.09848658
 h     -1.68502536     1.55671178     1.42532285
 h     -0.33306820     2.01285781    -1.07454642
 h      1.87139930     1.59079799    -0.64857446
 o      2.28251298    -1.09176591     0.39601622
 h      3.11832420    -0.44095759     0.25921615
 c     -2.57593875    -0.53363404    -0.40728431
 h     -2.87505916    -1.02150205    -1.32353599
 h     -2.62732249    -1.18883826     0.43159924
 h     -3.29801592     0.32081977    -0.24624968
 h     -0.03528336     1.05661177     1.65521131
          17

 c      1.17785327    -0.41071345    -0.02718429
 c     -0.15189428    -0.86486035     0.34365220
 c     -1.12557785    -0.06987010    -0.45117517
 c     -0.72478533     1.18190452     0.91820721
 c     -0.36948215     1.09189583    -0.52769121
 c      1.10876583     0.84950612    -0.48688844
 h     -0.25044438    -1.50509324     1.09598777
 h     -1.68807592     1.55195751     1.44146440
 h     -0.36194251     2.03665694    -1.03274413
 h      1.86107431     1.59867105    -0.64094630
 o      2.28617151    -1.09985160     0.40097227
 h      3.10881019    -0.44475098     0.25158948
 c     -2.55956516    -0.54680365    -0.40818797
 h     -2.91016142    -0.99047129    -1.33604514
 h     -2.64339672    -1.13224517     0.43467202
 h     -3.28618137     0.30878730    -0.22151951
 h     -0.00972082     1.02210667     1.63085250
          17

 c      1.18545217    -0.41192500    -0.02536145
 c     -0.17604374    -0.86669081     0.34001713
 c     -1.11735754    -0.07171479    -0.44832172
 c     -0.72370363     1.19261760     0.91221530
 c     -0.37602073     1.10178750    -0.52661273
 c      1.10129349     0.85223772    -0.49290825
 h     -0.21058803    -1.51768427     1.12007029
 h     -1.68169384     1.54447115     1.44386929
 h     -0.40838179     2.06545975    -1.00224536
 h      1.85385782     1.61002218    -0.63415239
 o      2.29059039    -1.10646849     0.40537551
 h      3.07736739    -0.46929081     0.24861189
 c     -2.54361348    -0.55697759    -0.41026468
 h     -2.94337228    -0.96389296    -1.35105302
 h     -2.66295335    -1.09479714     0.45411169
 h     -3.26702681     0.29146060    -0.20023601
 h      0.03735460     0.98177573     1.62193617
          17

 c      1.19403111    -0.41389422    -0.02240964
 c     -0.19844839    -0.86616877     0.33348393
 c     -1.11008039    -0.07658935    -0.44232593
 c     -0.72468939     1.20268892     0.90699903
 c     -0.38006194     1.11596731    -0.52666582
 c      1.09315412     0.85380233    -0.49905279
 h     -0.18094709    -1.55645637     1.16187549
 h     -1.66639017     1.53527376     1.43351109
 h     -0.47068083     2.09700521    -0.98349096
 h      1.84877030     1.62377131    -0.62830403
 o      2.29519179    -1.11186284     0.40924838
 h      3.03283384    -0.50895050     0.24945780
 c     -2.52846513    -0.56403809    -0.41384387
 h     -2.97221710    -0.94161332    -1.36456330
 h     -2.68532944    -1.07961321     0.49101291
 h     -3.24108835     0.27146741    -0.18352799
 h      0.09248555     0.93959491     1.61822965
          17

 c      1.20287447    -0.41634594    -0.01855495
 c     -0.21808538    -0.86482467     0.32588118
 c     -1.10408740    -0.08404198    -0.43357703
 c     -0.72626396     1.21150225     0.90341926
 c     -0.38186904     1.13414547    -0.52792208
 c      1.08482449     0.85431157    -0.50528755
 h     -0.16216016    -1.60529158     1.20251004
 h     -1.64587046     1.52633383     1.41339187
 h     -0.54599500     2.12708942    -0.97553349
 h      1.84390776     1.63765174    -0.62335807
 o      2.29885495    -1.11677841     0.41276615
 h      2.99330025    -0.55052362     0.25111685
 c     -2.51454880    -0.56865759    -0.41831199
 h     -2.99415312    -0.92336343    -1.37297274
 h     -2.70833154    -1.08229275     0.53514882
 h     -3.21045781     0.25284742    -0.17186029
 h      0.14147592     0.90089198     1.61036575
          17

 c      1.21131169    -0.41897081    -0.01404589
 c     -0.23391381    -0.86404841     0.31879857
 c     -1.09961780    -0.09330119    -0.42260376
 c     -0.72704645     1.21845484     0.90169364
 c     -0.38195031     1.15584973    -0.53038922
 c      1.07682786     0.85395903    -0.51159485
 h     -0.15561841    -1.65124894     1.22735513
 h     -1.62689423     1.52042397     1.38841487
 h     -0.63036847     2.15073757    -0.97658416
 h      1.83733957     1.64908500    -0.61928181
 o      2.30006383    -1.12233760     0.41625040
 h      2.98354970    -0.57519521     0.24843911
 c     -2.50226909    -0.57174501    -0.42269310
 h     -3.00717972    -0.90909667    -1.37420431
 h     -2.72887004    -1.09627802     0.57289255
 h     -3.17829711     0.24022253    -0.16488277
 h      0.17442958     0.87029794     1.59346145
          17

 c      1.21876729    -0.42144034    -0.00912633
 c     -0.24501352    -0.86484070     0.31330164
 c     -1.09682984    -0.10340456    -0.41002220
 c     -0.72592479     1.22306973     0.90152765
 c     -0.38098161     1.18041526    -0.53398339
 c      1.06962902     0.85294503    -0.51796091
 h     -0.16226521    -1.68683990     1.22879194
 h     -1.61767465     1.52055809     1.36434305
 h     -0.71902129     2.16352495    -0.98457588
 h      1.82789730     1.65601623    -0.61614308
 o      2.29817350    -1.12901918     0.41988433
 h      3.01466505    -0.57497201     0.23866702
 c     -2.49191252    -0.57405778    -0.42617029
 h     -3.01023394    -0.89906435    -1.36807143
 h     -2.74430589    -1.11625139     0.59394881
 h     -3.14802505     0.23774390    -0.16162228
 h      0.18621881     0.85096496     1.56651946
          17

 c      1.22479765    -0.42343039    -0.00401739
 c     -0.25068108    -0.86786844     0.31002667
 c     -1.09579626    -0.11335620    -0.39645629
 c     -0.72234633     1.22512044     0.90241947
 c     -0.37969739     1.20701100    -0.53853343
 c      1.06355865     0.85142925    -0.52437195
 h     -0.18220101    -1.70853683     1.20415889
 h     -1.62386931     1.52872176     1.34548086
 h     -0.80685489     2.16253190    -0.99758570
 h      1.81561968     1.65744262    -0.61412326
 o      2.29431291    -1.13599013     0.42345162
 h      3.06945604    -0.56330666     0.22557506
 c     -2.48365832    -0.57604902    -0.42816102
 h     -3.00339857    -0.89378160    -1.35627478
 h     -2.75303346    -1.13860814     0.59275998
 h     -3.12220157     0.24777580    -0.16104808
 h      0.17590428     0.84439418     1.53136464
          17

 c      1.22908854    -0.42466404     0.00110018
 c     -0.25050478    -0.87346832     0.30922024
 c     -1.09646442    -0.12227841    -0.38244217
 c     -0.71669354     1.22477218     0.90387313
 c     -0.37878222     1.23468931    -0.54379761
 c      1.05878019     0.84950788    -0.53081061
 h     -0.21467753    -1.71572847     1.15423428
 h     -1.64434905     1.54454111     1.33260744
 h     -0.88903844     2.14676280    -1.01408601
 h      1.80184768     1.65359906    -0.61349325
 o      2.29006113    -1.14219079     0.42662499
 h      3.12337208    -0.55751784     0.21476210
 c     -2.47763598    -0.57781038    -0.42822732
 h     -2.98791727    -0.89392803    -1.34219491
 h     -2.75448710    -1.16110101     0.56777718
 h     -3.10164515     0.26977938    -0.16268561
 h      0.14694126     0.85010162     1.49244189
          17

 c      1.23143389    -0.42495769     0.00610262
 c     -0.24442655    -0.88153543     0.31066183
 c     -1.09860257    -0.12952235    -0.36834040
 c     -0.71037754     1.22263935     0.90530982
 c     -0.37878630     1.26243698    -0.54947399
 c      1.05528779     0.84721466    -0.53725417
 h     -0.25813236    -1.71107458     1.08324919
 h     -1.67141688     1.56531124     1.32350958
 h     -0.96156658     2.11716894    -1.03308525
 h      1.78902743     1.64586023    -0.61457292
 o      2.28645005    -1.14703518     0.42920601
 h      3.16036738    -0.56729139     0.20969950
 c     -2.47393479    -0.57908789    -0.42607299
 h     -2.96589383    -0.90014548    -1.33033775
 h     -2.74909768    -1.18275403     0.52096241
 h     -3.08548753     0.30021880    -0.16678736
 h      0.10845880     0.86486713     1.45743427
          17

 c      1.23172379    -0.42424554     0.01092995
 c     -0.23275089    -0.89132384     0.31352892
 c     -1.10177211    -0.13471388    -0.35429060
 c     -0.70552390     1.21969666     0.90584591
 c     -0.38006532     1.28922189    -0.55520013
 c      1.05293466     0.84454624    -0.54367739
 h     -0.31046027    -1.70234849     1.00009820
 h     -1.69534776     1.58739039     1.31532404
 h     -1.02170406     2.07642405    -1.05421404
 h      1.78019112     1.63631238    -0.61767662
 o      2.28395504    -1.15034001     0.43112396
 h      3.17308162    -0.59564258     0.21168771
 c     -2.47256138    -0.57936731    -0.42170246
 h     -2.93955314    -0.91265333    -1.32518569
 h     -2.73842912    -1.20432846     0.45805879
 h     -3.07212456     0.33366150    -0.17394953
 h      0.07596603     0.88233019     1.43755522
          17

 c      1.22994971    -0.42258543     0.01557732
 c     -0.21602796    -0.90132949     0.31639982
 c     -1.10536185    -0.13772519    -0.34022997
 c     -0.70418625     1.21695381     0.90446868
 c     -0.38274102     1.31403910    -0.56056201
 c      1.05149751     0.84151336    -0.55006129
 h     -0.37010609    -1.70413036     0.91865294
 h     -1.70857478     1.60757604     1.30612379
 h     -1.06829906     2.02851854    -1.07776469
 h      1.77812410     1.62698146    -0.62304494
 o      2.28263413    -1.15217823     0.43239944
 h      3.16057965    -0.64121597     0.22043188
 c     -2.47340253    -0.57797327    -0.41564800
 h     -2.91026261    -0.93071158    -1.32956049
 h     -2.72539357    -1.22920340     0.38901093
 h     -3.06028166     0.36431830    -0.18455093
 h      0.06603101     0.89549827     1.44411826
          17

 c      1.22623088    -0.42013901     0.02006793
 c     -0.19489433    -0.90982640     0.31782853
 c     -1.10868475    -0.13859256    -0.32596315
 c     -0.70706768     1.21489475     0.90081228
 c     -0.38669233     1.33597100    -0.56513053
 c      1.05076576     0.83820306    -0.55640254
 h     -0.43716657    -1.73265742     0.85191380
 h     -1.70745769     1.62378158     1.29520853
 h     -1.10184629     1.97812093    -1.10461751
 h      1.78441123     1.61892125    -0.63077438
 o      2.28210007    -1.15285407     0.43314899
 h      3.12867241    -0.69869573     0.23398833
 c     -2.47623147    -0.57419306    -0.40899152
 h     -2.87799720    -0.95223352    -1.34337179
 h     -2.71396310    -1.26350690     0.32655575
 h     -3.04963697     0.38730435    -0.19840052
 h      0.08270083     0.90284179     1.47960028
          17

 c      1.22085826    -0.41713197     0.02441720
 c     -0.17027757    -0.91630472     0.31736509
 c     -1.11109097    -0.13742439    -0.31123498
 c     -0.71313803     1.21333600     0.89552580
 c     -0.39160193     1.35425846    -0.56852188
 c      1.05061121     0.83482186    -0.56271543
 h     -0.51012267    -1.79019138     0.80107866
 h     -1.69237822     1.63526462     1.28291799
 h     -1.12408483     1.92975019    -1.13596137
 h      1.79882578     1.61167409    -0.64076665
 o      2.28131476    -1.15296541     0.43362880
 h      3.09304580    -0.75784847     0.24809997
 c     -2.48078516    -0.56760932    -0.40289858
 h     -2.84176216    -0.97395422    -1.36374209
 h     -2.70754958    -1.31279699     0.28073851
 h     -3.04101843     0.39949742    -0.21469560
 h      0.11302011     0.90967923     1.53390912
          17

 c      1.21432336    -0.41379991     0.02860550
 c     -0.14375206    -0.92185069     0.31548130
 c     -1.11204471    -0.13435824    -0.29576637
 c     -0.72072810     1.21189127     0.88960179
 c     -0.39706151     1.36836132    -0.57046586
 c      1.05099824     0.83168050    -0.56902277
 h     -0.58111237    -1.86109596     0.75717553
 h     -1.66726299     1.64273483     1.27053710
 h     -1.13707125     1.88688843    -1.17271489
 h      1.81943433     1.60348223    -0.65272382
 o      2.27855950    -1.15334377     0.43423841
 h      3.07975848    -0.80462949     0.25622154
 c     -2.48685251    -0.55862760    -0.39797117
 h     -2.80056739    -0.99215237    -1.38632728
 h     -2.70692968    -1.37562857     0.25273360
 h     -3.03638996     0.40016249    -0.23219344
 h      0.13968810     0.92222295     1.59247809
          17

 c      1.20728668    -0.41033614     0.03256672
 c     -0.11721423    -0.92783327     0.31262454
 c     -1.11116839    -0.12955857    -0.27926759
 c     -0.72838712     1.21026216     0.88374694
 c     -0.40269569     1.37798244    -0.57087014
 c      1.05193808     0.82912052    -0.57534260
 h     -0.63941542    -1.92716116     0.71246212
 h     -1.63895848     1.64838846     1.26025190
 h     -1.14211123     1.85138504    -1.21477868
 h      1.84333698     1.59211817    -0.66620249
 o      2.27261386    -1.15447081     0.43526639
 h      3.10695499    -0.83081084     0.25374357
 c     -2.49419456    -0.54854929    -0.39421289
 h     -2.75416925    -1.00348358    -1.40676914
 h     -2.71046004    -1.44213651     0.23617164
 h     -3.03869716     0.39127088    -0.24945002
 h      0.15080804     0.94379092     1.64365793
          17

 c      1.20049259    -0.40685437     0.03619003
 c     -0.09239382    -0.93509985     0.30891380
 c     -1.10827767    -0.12320119    -0.26146846
 c     -0.73506825     1.20825551     0.87829671
 c     -0.40823727     1.38303942    -0.56985831
 c      1.05342895     0.82742558    -0.58167304
 h     -0.67669062    -1.97687616     0.66404033
 h     -1.61586078     1.65550774     1.25473884
 h     -1.13920822     1.82347477    -1.26052513
 h      1.86758368     1.57580477    -0.68072007
 o      2.26432774    -1.15597352     0.43657125
 h      3.16057083    -0.84231346     0.24320220
 c     -2.50237633    -0.53898884    -0.39146714
 h     -2.70329039    -1.00555437    -1.42167130
 h     -2.71610383    -1.50005361     0.22364635
 h     -3.05144179     0.37709836    -0.26505651
 h      0.14087522     0.97488630     1.68014116
          17

 c      1.19467200    -0.40339158     0.03934149
 c     -0.07068446    -0.94401048     0.30428189
 c     -1.10339356    -0.11544320    -0.24215258
 c     -0.74022939     1.20582269     0.87339334
 c     -0.41351608     1.38359815    -0.56775067
 c      1.05541708     0.82675657    -0.58797542
 h     -0.68809305    -2.00497111     0.61206761
 h     -1.60496531     1.66710828     1.25596341
 h     -1.12739667     1.80232782    -1.30691973
 h      1.88989575     1.55381678    -0.69589088
 o      2.25553039    -1.15724816     0.43782265
 h      3.21192003    -0.84919082     0.23035347
 c     -2.51076679    -0.53128372    -0.38963699
 h     -2.64947977    -0.99718278    -1.42916818
 h     -2.72255950    -1.53999380     0.21027155
 h     -3.07772497     0.36262268    -0.27791590
 h      0.10913385     1.01412085     1.69811940
          17

 c      1.19045927    -0.39994356     0.04189553
 c     -0.05311698    -0.95461941     0.29860204
 c     -1.09672339    -0.10640629    -0.22118195
 c     -0.74403123     1.20317450     0.86915656
 c     -0.41839213     1.37980529    -0.56499133
 c      1.05778180     0.82712186    -0.59416249
 h     -0.67150709    -2.01011713     0.55806361
 h     -1.60847425     1.68401912     1.26361435
 h     -1.10562891     1.78672565    -1.35023280
 h      1.90907349     1.52669371    -0.71154441
 o      2.24754997    -1.15796027     0.43879349
 h      3.24099523    -0.85734133     0.21931838
 c     -2.51872256    -0.52616831    -0.38863520
 h     -2.59481024    -0.97845045    -1.42925761
 h     -2.72926142    -1.55674156     0.19377432
 h     -3.11869897     0.35090613    -0.28752739
 h      0.05861982     1.05884693     1.69688644
          17

 c      1.18831231    -0.39650792     0.04375955
 c     -0.04030751    -0.96672509     0.29172240
 c     -1.08862298    -0.09618495    -0.19850489
 c     -0.74740090     1.20081908     0.86565694
 c     -0.42269167     1.37184574    -0.56205039
 c      1.06033860     0.82837920    -0.60009695
 h     -0.62707185    -1.99396914     0.50422537
 h     -1.62311626     1.70413909     1.27465285
 h     -1.07359083     1.77553960    -1.38694140
 h      1.92510967     1.49614903    -0.72779269
 o      2.24104027    -1.15800930     0.43938299
 h      3.23897205    -0.86885211     0.21209162
 c     -2.52579585    -0.52365175    -0.38829885
 h     -2.54151994    -0.95062244    -1.42393681
 h     -2.73612033    -1.54882944     0.17375292
 h     -3.17221605     0.34117061    -0.29408954
 h     -0.00369192     1.10554404     1.67955581
          17

 c      1.18844387    -0.39312618     0.04488871
 c     -0.03233564    -0.97974516     0.28344694
 c     -1.07955894    -0.08487579    -0.17414938
 c     -0.75184543     1.19941918     0.86266563
 c     -0.42617780     1.35992719    -0.55933383
 c      1.06286081     0.83026464    -0.60560014
 h     -0.55776297    -1.96216411     0.45336531
 h     -1.64292449     1.72372216     1.28459914
 h     -1.03211987     1.76796732    -1.41448525
 h      1.93901740     1.46474254    -0.74503591
 o      2.23615509    -1.15742720     0.43958012
 h      3.20528930    -0.88353472     0.20908510
 c     -2.53180377    -0.52309818    -0.38839322
 h     -2.49165287    -0.91591092    -1.41699510
 h     -2.74340052    -1.51836726     0.15133642
 h     -3.23294421     0.32946541    -0.29831026
 h     -0.06624190     1.15033130     1.65460929
          17

 c      1.19078850    -0.38991269     0.04528797
 c     -0.02857938    -0.99240693     0.27350227
 c     -1.07008107    -0.07262175    -0.14820972
 c     -0.75909416     1.19955778     0.85949156
 c     -0.42855209     1.34428122    -0.55712607
 c      1.06512600     0.83244658    -0.61046950
 h     -0.47103397    -1.92759699     0.40910338
 h     -1.66245395     1.73924198     1.28926370
 h     -0.98323586     1.76361878    -1.43175670
 h      1.95231594     1.43532749    -0.76389394
 o      2.23255897    -1.15635628     0.43946993
 h      3.14742685    -0.89926744     0.20902792
 c     -2.53672788    -0.52341620    -0.38873067
 h     -2.44677708    -0.87701239    -1.41314469
 h     -2.75182263    -1.47169650     0.12940958
 h     -3.29402857     0.31125386    -0.30107806
 h     -0.11384137     1.19001925     1.63606183
          17

 c      1.19503016    -0.38704428     0.04499682
 c     -0.02770161    -1.00244651     0.26155191
 c     -1.06080257    -0.05966510    -0.12083860
 c     -0.77044466     1.20156509     0.85544723
 c     -0.42947401     1.32517605    -0.55557788
 c      1.06698583     0.83459501    -0.61450373
 h     -0.37950392    -1.91399143     0.37571068
 h     -1.67831733     1.74844745     1.28572816
 h     -0.92990158     1.76251891    -1.43929873
 h      1.96619483     1.41035960    -0.78504554
 o      2.22923938    -1.15509965     0.43929877
 h      3.08391742    -0.91127059     0.20796181
 c     -2.54054511    -0.52321662    -0.38936941
 h     -2.40793166    -0.83647040    -1.41633353
 h     -2.76283867    -1.42030317     0.11306302
 h     -3.34902371     0.28365897    -0.30320500
 h     -0.13386342     1.22330439     1.63714233
          17

 c      1.20069058    -0.38469861     0.04405857
 c     -0.02828622    -1.00737840     0.24737940
 c     -1.05238412    -0.04636472    -0.09225549
 c     -0.78596891     1.20553809     0.85081514
 c     -0.42859788     1.30293806    -0.55473888
 c      1.06842895     0.83644727    -0.61753346
 h     -0.29464937    -1.94754575     0.35632444
 h     -1.68939782     1.75065205     1.27260834
 h     -0.87558154     1.76503499    -1.43913540
 h      1.98068662     1.39132869    -0.80901672
 o      2.22451607    -1.15414565     0.43952067
 h      3.04432899    -0.91197009     0.19862072
 c     -2.54310675    -0.52103639    -0.39073004
 h     -2.37588040    -0.79619700    -1.42788916
 h     -2.77861279    -1.37957594     0.10905583
 h     -3.39316233     0.24640446    -0.30529533
 h     -0.12545419     1.25039558     1.65877675
          17

 c      1.20723263    -0.38295583     0.04248052
 c     -0.02982772    -1.00706310     0.23120372
 c     -1.04551777    -0.03313838    -0.06276931
 c     -0.80452586     1.21146592     0.84687768
 c     -0.42562752     1.27798588    -0.55460351
 c      1.06959847     0.83783641    -0.61944710
 h     -0.21639594    -2.02793090     0.34985240
 h     -1.69675593     1.74677630     1.25010646
 h     -0.82366804     1.77163767    -1.43409822
 h      1.99430034     1.37857122    -0.83598231
 o      2.21733495    -1.15386106     0.44050293
 h      3.04893571    -0.89633416     0.17535681
 c     -2.54418109    -0.51593099    -0.39334683
 h     -2.35141191    -0.75748526    -1.44588011
 h     -2.80062801    -1.36190924     0.12225325
 h     -3.42398351     0.20184794    -0.30768885
 h     -0.09944570     1.27150260     1.68889656
          17

 c      1.21411237    -0.38177743     0.04022425
 c     -0.03226416    -1.00403109     0.21364806
 c     -1.04088905    -0.02038727    -0.03278509
 c     -0.82450849     1.21923243     0.84492063
 c     -0.42038052     1.25087185    -0.55515428
 c      1.07074332     0.83867342    -0.62020220
 h     -0.13937413    -2.12513780     0.35153214
 h     -1.70368244     1.73941156     1.22003525
 h     -0.77692852     1.78243110    -1.42674601
 h      2.00440933     1.37153398    -0.86566992
 o      2.20885664    -1.15403143     0.44201307
 h      3.08348279    -0.86940950     0.14247417
 c     -2.54364453    -0.50817352    -0.39733600
 h     -2.33530835    -0.72135196    -1.46625516
 h     -2.82716275    -1.36776777     0.15047676
 h     -3.44161663     0.15455229    -0.31041768
 h     -0.06934993     1.28662807     1.71349042
          17

 c      1.22079666    -0.38108729     0.03723693
 c     -0.03515759    -1.00085771     0.19540171
 c     -1.03910472    -0.00848827    -0.00277577
 c     -0.84434107     1.22856679     0.84562802
 c     -0.41283416     1.22230731    -0.55640614
 c      1.07213353     0.83891192    -0.61981842
 h     -0.06290200    -2.20988018     0.35651810
 h     -1.71552773     1.73268651     1.18553489
 h     -0.73717105     1.79660886    -1.41835715
 h      2.00813275     1.36925129    -0.89741782
 o      2.20115061    -1.15416673     0.44349214
 h      3.11939867    -0.84107839     0.10973726
 c     -2.54152187    -0.49907394    -0.40227017
 h     -2.32801920    -0.68877637    -1.48469253
 h     -2.85313875    -1.38680674     0.18482791
 h     -3.44876116     0.11048602    -0.31315313
 h     -0.04562130     1.29608465     1.72345656
          17

 c      1.22679120    -0.38084630     0.03348690
 c     -0.03782250    -0.99904610     0.17705312
 c     -1.04061622     0.00218189     0.02676008
 c     -0.86268131     1.23909247     0.84911856
 c     -0.40313364     1.19314550    -0.55842306
 c      1.07398359     0.83852287    -0.61836341
 h      0.01008771    -2.26584697     0.36141290
 h     -1.73822966     1.73127954     1.15006697
 h     -0.70526080     1.81221201    -1.40863047
 h      2.00321207     1.37077569    -0.93034647
 o      2.19565582    -1.15393071     0.44452564
 h      3.13770067    -0.81868130     0.08458440
 c     -2.53782501    -0.49010407    -0.40754388
 h     -2.32937108    -0.66072459    -1.49795403
 h     -2.87293426    -1.40699930     0.21533520
 h     -3.45004556     0.07586539    -0.31520303
 h     -0.03486710     1.30065400     1.71497698
          17

 c      1.23167215    -0.38108348     0.02898489
 c     -0.03961076    -0.99926068     0.15909006
 c     -1.04566183     0.01124818     0.05532700
 c     -0.87867716     1.25048621     0.85519657
 c     -0.39156988     1.16430594    -0.56128683
 c      1.07640252     0.83748736    -0.61594167
 h      0.07589631    -2.28634019     0.36408020
 h     -1.77494601     1.73834996     1.11585932
 h     -0.68139604     1.82644814    -1.39625761
 h      1.98858008     1.37545059    -0.96356091
 o      2.19306199    -1.15317723     0.44490893
 h      3.13063973    -0.80610469     0.07087085
 c     -2.53252037    -0.48232645    -0.41263345
 h     -2.33848008    -0.63808642    -1.50451554
 h     -2.88251914    -1.42000172     0.23473946
 h     -3.45036165     0.05573207    -0.31566737
 h     -0.04040561     1.30151261     1.68826046
          17

 c      1.23511283    -0.38189617     0.02379093
 c     -0.04003195    -1.00167262     0.14193863
 c     -1.05423407     0.01837022     0.08244004
 c     -0.89225005     1.26261234     0.86348645
 c     -0.37855011     1.13666176    -0.56503570
 c      1.07937535     0.83579953    -0.61268587
 h      0.13112878    -2.26998577     0.36320975
 h     -1.82291977     1.75378177     1.08313366
 h     -0.66542008     1.83641637    -1.37987958
 h      1.96456715     1.38302448    -0.99631551
 o      2.19352142    -1.15188789     0.44459072
 h      3.09826682    -0.80464299     0.06965872
 c     -2.52569373    -0.47625848    -0.41710552
 h     -2.35384071    -0.62159677    -1.50472181
 h     -2.87983060    -1.42152985     0.23899087
 h     -3.45247334     0.05263524    -0.31376433
 h     -0.06228251     1.30016223     1.64698934
          17

 c      1.23690197    -0.38344318     0.01801513
 c     -0.03877340    -1.00612703     0.12598939
 c     -1.06607371     0.02329750     0.10762273
 c     -0.90414110     1.27546535     0.87333231
 c     -0.36457455     1.11093406    -0.56961184
 c      1.08276894     0.83347793    -0.60875027
 h      0.17288943    -2.21888452     0.35811968
 h     -1.87411598     1.77465767     1.05104704
 h     -0.65702008     1.83988090    -1.35885624
 h      1.93280378     1.39363264    -1.02811384
 o      2.19669022    -1.15016778     0.44367202
 h      3.04775027    -0.81301168     0.07918359
 c     -2.51769022    -0.47192034    -0.42056374
 h     -2.37353333    -0.61174557    -1.50059995
 h     -2.86449051    -1.41039039     0.22667161
 h     -3.45547420     0.06610167    -0.30914779
 h     -0.09629997     1.29839927     1.59876594
          17

 c      1.23695914    -0.38593230     0.01181191
 c     -0.03570255    -1.01213162     0.11158682
 c     -1.08068757     0.02591869     0.13041282
 c     -0.91572185     1.28898960     0.88362931
 c     -0.35021260     1.08762905    -0.57483696
 c      1.08636003     0.83058543    -0.60430961
 h      0.19898883    -2.13912458     0.34893717
 h     -1.91906350     1.79733551     1.01911841
 h     -0.65582495     1.83582948    -1.33364166
 h      1.89584130     1.40763537    -1.05869908
 o      2.20157538    -1.14832079     0.44248837
 h      2.99573526    -0.82615771     0.09356115
 c     -2.50905155    -0.46893471    -0.42267508
 h     -2.39550318    -0.60865763    -1.49526557
 h     -2.83764793    -1.38804826     0.19871495
 h     -3.45545554     0.09320831    -0.30198837
 h     -0.13261425     1.29821077     1.55577081
          17

 c      1.23535495    -0.38960028     0.00536310
 c     -0.03091429    -1.01863987     0.09895472
 c     -1.09738440     0.02628098     0.15038395
 c     -0.92862544     1.30297355     0.89293993
 c     -0.33606650     1.06702425    -0.58041993
 c      1.08987896     0.82725871    -0.59956922
 h      0.20877824    -2.04382159     0.33740678
 h     -1.95027856     1.81909486     0.98774023
 h     -0.66146238     1.82475002    -1.30583517
 h      1.85653248     1.42529490    -1.08789162
 o      2.20649663    -1.14689991     0.44166090
 h      2.96880231    -0.83459938     0.10211737
 c     -2.50030214    -0.46659793    -0.42331052
 h     -2.41783500    -0.61194690    -1.49186417
 h     -2.80212648    -1.35913019     0.15873429
 h     -3.44766021     0.12972801    -0.29279964
 h     -0.15689165     1.30143502     1.53296311
          17

 c      1.23233489    -0.39467976    -0.00115303
 c     -0.02486692    -1.02363696     0.08803573
 c     -1.11532515     0.02457411     0.16718183
 c     -0.94390643     1.31705781     0.90017780
 c     -0.32272500     1.04919794    -0.58599044
 c      1.09305794     0.82373531    -0.59478380
 h      0.20497956    -1.95837514     0.32857131
 h     -1.96383460     1.83875364     0.95788020
 h     -0.67359770     1.80858448    -1.27798003
 h      1.81735032     1.44635777    -1.11529751
 o      2.21009634    -1.14634658     0.44169476
 h      2.98729530    -0.83049190     0.09606846
 c     -2.49175747    -0.46388993    -0.42273043
 h     -2.43891177    -0.62059198    -1.49233392
 h     -2.76264880    -1.33248325     0.11358633
 h     -3.42840179     0.17112662    -0.28218091
 h     -0.15889379     1.30935348     1.54038050
          17

 c      1.22832269    -0.40135616    -0.00759198
 c     -0.01843690    -1.02419674     0.07838940
 c     -1.13358617     0.02110210     0.18056538
 c     -0.96113227     1.33075650     0.90533238
 c     -0.31072863     1.03409977    -0.59115004
 c      1.09567281     0.82034952    -0.59026478
 h      0.19444168    -1.91992994     0.33165610
 h     -1.95978810     1.85677087     0.93060003
 h     -0.69189997     1.79024883    -1.25308574
 h      1.77996309     1.46975107    -1.14003956
 o      2.21290429    -1.14638276     0.44230146
 h      3.04057109    -0.81764548     0.07955384
 c     -2.48348455    -0.45956349    -0.42161855
 h     -2.45740342    -0.63291887    -1.49667331
 h     -2.72534700    -1.32081628     0.07269522
 h     -3.39602948     0.21319747    -0.27062304
 h     -0.14288227     1.32270946     1.57500837
          17

 c      1.22389287    -0.40971842    -0.01384976
 c     -0.01236830    -1.01880013     0.06972885
 c     -1.15122833     0.01626604     0.19043401
 c     -0.97869146     1.34347333     0.90918190
 c     -0.30057112     1.02166073    -0.59553349
 c      1.09757196     0.81747397    -0.58635185
 h      0.18156100    -1.94997102     0.35340358
 h     -1.94212014     1.87525132     0.90670765
 h     -0.71583085     1.77267540    -1.23387575
 h      1.74528887     1.49363811    -1.16073910
 o      2.21649167    -1.14636570     0.44277227
 h      3.10078380    -0.80596750     0.06365666
 c     -2.47546710    -0.45265439    -0.42073571
 h     -2.47217591    -0.64675949    -1.50319843
 h     -2.69555623    -1.33501873     0.04399434
 h     -3.35123894     0.25254982    -0.25841484
 h     -0.12380288     1.34178137     1.62434479
          17

 c      1.21973455    -0.41971010    -0.01985440
 c     -0.00678560    -1.00970955     0.06273747
 c     -1.16734721     0.01053557     0.19682711
 c     -0.99478103     1.35454644     0.91252614
 c     -0.29272799     1.01190082    -0.59887104
 c      1.09867517     0.81542783    -0.58335286
 h      0.16226847    -2.02605483     0.38817726
 h     -1.91813129     1.89780892     0.88653537
 h     -0.74426034     1.75768675    -1.22198542
 h      1.71390304     1.51585416    -1.17582517
 o      2.22198666    -1.14586995     0.44261622
 h      3.14688078    -0.80213818     0.05605094
 c     -2.46782200    -0.44331410    -0.42039985
 h     -2.48226727    -0.65976271    -1.50946534
 h     -2.67515485    -1.37451281     0.02858422
 h     -3.29713322     0.28716439    -0.24561623
 h     -0.11580152     1.36621173     1.67563544
          17

 c      1.21659229    -0.43112874    -0.02556018
 c     -0.00188992    -1.00045029     0.05849073
 c     -1.18109465     0.00438722     0.19990682
 c     -1.00797134     1.36333113     0.91587432
 c     -0.28766069     1.00495738    -0.60102959
 c      1.09893047     0.81440356    -0.58148495
 h      0.13246205    -2.11096839     0.42476996
 h     -1.89644270     1.92873636     0.86980636
 h     -0.77516049     1.74540764    -1.21754757
 h      1.68647500     1.53449443    -1.18402242
 o      2.22985019    -1.14474583     0.44163178
 h      3.16842880    -0.80859865     0.05973758
 c     -2.46076093    -0.43289100    -0.42047259
 h     -2.48696265    -0.66974841    -1.51315531
 h     -2.66293047    -1.42629173     0.02143504
 h     -3.23904424     0.31688789    -0.23205004
 h     -0.12730935     1.39504377     1.71994558
          17

 c      1.21517201    -0.44365039    -0.03095549
 c      0.00173734    -0.99344538     0.05771900
 c     -1.19169949    -0.00175067     0.19992753
 c     -1.01750042     1.36938535     0.91946522
 c     -0.28577717     1.00102427    -0.60199791
 c      1.09826964     0.81442739    -0.58083776
 h      0.09242758    -2.18007828     0.45530928
 h     -1.88306672     1.97081659     0.85577057
 h     -0.80574052     1.73460222    -1.21944451
 h      1.66400190     1.54840052    -1.18475265
 o      2.24006158    -1.14302847     0.43981249
 h      3.16283657    -0.82494083     0.07452259
 c     -2.45441166    -0.42308885    -0.42075542
 h     -2.48589383    -0.67498299    -1.51268085
 h     -2.65702663    -1.47443499     0.01680604
 h     -3.18377731     0.34341566    -0.21734257
 h     -0.16144318     1.42691133     1.75212852
          17

 c      1.21602356    -0.45686924    -0.03606850
 c      0.00342716    -0.98996966     0.06076988
 c     -1.19849509    -0.00751955     0.19719395
 c     -1.02346944     1.37269447     0.92329774
 c     -0.28736771     1.00025428    -0.60182649
 c      1.09658822     0.81534801    -0.58136248
 h      0.04467554    -2.22141286     0.47590926
 h     -1.87794733     2.02271383     0.84368144
 h     -0.83304359     1.72359601    -1.22599564
 h      1.64782093     1.55741962    -1.17830329
 o      2.25216761    -1.14090482     0.43731657
 h      3.13469230    -0.84839341     0.09750027
 c     -2.44881417    -0.41526618    -0.42116500
 h     -2.47908861    -0.67432987    -1.50762364
 h     -2.65618603    -1.50717793     0.01114954
 h     -3.13798923     0.36927664    -0.20114460
 h     -0.21716881     1.46020021     1.77020064
          17

 c      1.21943241    -0.47035112    -0.04096066
 c      0.00268701    -0.99059016     0.06775465
 c     -1.20095056    -0.01262784     0.19201876
 c     -1.02673779     1.37369455     0.92709122
 c     -0.29254949     1.00267951    -0.60056239
 c      1.09375069     0.81685223    -0.58288451
 h     -0.00785609    -2.23006718     0.48503152
 h     -1.87579153     2.07865310     0.83315872
 h     -0.85466400     1.71114096    -1.23562740
 h      1.63945898     1.56238942    -1.16573197
 o      2.26511898    -1.13875040     0.43451834
 h      3.09840258    -0.87319866     0.12223898
 c     -2.44406294    -0.41017519    -0.42164447
 h     -2.46695098    -0.66729689    -1.49902485
 h     -2.65976092    -1.51805379     0.00304368
 h     -3.10608817     0.39587656    -0.18359618
 h     -0.28971771     1.49325437     1.77548547
          17

 c      1.22534903    -0.48368039    -0.04571455
 c     -0.00067700    -0.99541635     0.07863072
 c     -1.19870977    -0.01683686     0.18469202
 c     -1.02857712     1.37303173     0.93021222
 c     -0.30123738     1.00817526    -0.59820533
 c      1.08961471     0.81851240    -0.58514009
 h     -0.06237826    -2.20501466     0.48246012
 h     -1.87021414     2.13090487     0.82405740
 h     -0.86927195     1.69689596    -1.24729598
 h      1.64033754     1.56480919    -1.14852752
 o      2.27715421    -1.13714916     0.43204271
 h      3.08012627    -0.89034459     0.13832040
 c     -2.44039762    -0.40792008    -0.42204361
 h     -2.45018870    -0.65400037    -1.48940612
 h     -2.66749916    -1.50491179    -0.00754044
 h     -3.08896642     0.42189529    -0.16575838
 h     -0.37051880     1.52479235     1.77354626
          17

 c      1.23337154    -0.49647875    -0.05042871
 c     -0.00654378    -1.00414137     0.09320220
 c     -1.19163456    -0.01995505     0.17546437
 c     -1.03032518     1.37127896     0.93166224
 c     -0.31314060     1.01646194    -0.59469036
 c      1.08407286     0.81986450    -0.58783333
 h     -0.11638847    -2.14859875     0.46913680
 h     -1.85698782     2.17256304     0.81611169
 h     -0.87684866     1.68153070    -1.26067849
 h      1.65132695     1.56620575    -1.12807313
 o      2.28672673    -1.13660852     0.43043550
 h      3.10334777    -0.89232224     0.13682938
 c     -2.43813288    -0.40804667    -0.42211538
 h     -2.42971728    -0.63502272    -1.48228960
 h     -2.67949946    -1.46930791    -0.01962983
 h     -3.08451715     0.44356705    -0.14954622
 h     -0.44801455     1.55449149     1.77465961
          17

 c      1.24279441    -0.50840571    -0.05521129
 c     -0.01451612    -1.01587623     0.11104535
 c     -1.17984737    -0.02185198     0.16454542
 c     -1.03298363     1.36881799     0.93037689
 c     -0.32778063     1.02713659    -0.58989589
 c      1.07710734     0.82050008    -0.59069896
 h     -0.16800660    -2.06866848     0.44784404
 h     -1.83501648     2.19898816     0.80871454
 h     -0.87862407     1.66652834    -1.27617575
 h      1.67222268     1.56735597    -1.10510177
 o      2.29433802    -1.13704858     0.42954411
 h      3.16011317    -0.88145706     0.12043869
 c     -2.43748555    -0.40967743    -0.42166049
 h     -2.40658989    -0.61117235    -1.48103488
 h     -2.69640564    -1.41691589    -0.03116407
 h     -3.08921882     0.45652407    -0.13715341
 h     -0.51141441     1.58294527     1.79056517
          17

 c      1.25272308    -0.51918983    -0.06014563
 c     -0.02390821    -1.02873071     0.13136504
 c     -1.16376191    -0.02249102     0.15211906
 c     -1.03676104     1.36594472     0.92594975
 c     -0.34451920     1.03973048    -0.58369186
 c      1.06883341     0.82014218    -0.59354071
 h     -0.21725114    -1.98384428     0.42482071
 h     -1.80608565     2.20824987     0.80088621
 h     -0.87668164     1.65373327    -1.29466686
 h      1.70138096     1.56777265    -1.07945733
 o      2.30185603    -1.13802058     0.42877073
 h      3.22161046    -0.86615921     0.09921027
 c     -2.43840809    -0.41158705    -0.42074802
 h     -2.38202158    -0.58328778    -1.48724427
 h     -2.71982084    -1.35850724    -0.03861719
 h     -3.09952908     0.45764424    -0.13041666
 h     -0.55639212     1.60992996     1.82612159
          17

 c      1.26223464    -0.52866375    -0.06524672
 c     -0.03362876    -1.03944447     0.15290657
 c     -1.14408465    -0.02195858     0.13837361
 c     -1.04103593     1.36299281     0.91903679
 c     -0.36261370     1.05379465    -0.57601688
 c      1.05951126     0.81866083    -0.59622453
 h     -0.26865288    -1.92837066     0.41087927
 h     -1.77437259     2.20124366     0.79140726
 h     -0.87326685     1.64466916    -1.31692661
 h      1.73578818     1.56582441    -1.05034448
 o      2.31073765    -1.13917581     0.42764847
 h      3.26566318    -0.85292248     0.08097611
 c     -2.44050324    -0.41233215    -0.41983915
 h     -2.35751278    -0.55227873    -1.49969149
 h     -2.75253312    -1.30928382    -0.03709913
 h     -3.11265908     0.44610724    -0.13041245
 h     -0.58610654     1.63270094     1.87448972
          17

 c      1.27053664    -0.53674529    -0.07045133
 c     -0.04235492    -1.04482398     0.17445558
 c     -1.12178235    -0.02045696     0.12353538
 c     -1.04481713     1.36020890     0.91085124
 c     -0.38129159     1.06899960    -0.56696065
 c      1.04951907     0.81602855    -0.59864084
 h     -0.33031609    -1.93603077     0.41581239
 h     -1.74606024     2.18177196     0.77903389
 h     -0.87003874     1.63985856    -1.34282045
 h      1.77160388     1.55943097    -1.01690013
 o      2.32166386    -1.14033073     0.42592666
 h      3.28187973    -0.84497941     0.06965113
 c     -2.44313800    -0.41079022    -0.41959089
 h     -2.33491752    -0.51936543    -1.51473635
 h     -2.79710268    -1.28265253    -0.02258675
 h     -3.12696595     0.42379908    -0.13727035
 h     -0.60628330     1.64717230     1.92280864
          17

 c      1.27707464    -0.54337576    -0.07564403
 c     -0.04963701    -1.04526992     0.19583618
 c     -1.09802364    -0.01826806     0.10788819
 c     -1.04713532     1.35757659     0.90249988
 c     -0.39980404     1.08519462    -0.55681412
 c      1.03930168     0.81225784    -0.60066899
 h     -0.40142673    -1.99939333     0.43711007
 h     -1.72877015     2.15616588     0.76271393
 h     -0.86767725     1.63856648    -1.37073823
 h      1.80493871     1.54689980    -0.97872141
 o      2.33472484    -1.14140622     0.42349494
 h      3.26833889    -0.84323471     0.06633979
 c     -2.44580289    -0.40697111    -0.42038362
 h     -2.31627097    -0.48620758    -1.52799396
 h     -2.85216965    -1.28053800     0.00397066
 h     -3.14219003     0.39520645    -0.15012725
 h     -0.62131220     1.65014982     1.95968839
          17

 c      1.28152206    -0.54852289    -0.08066819
 c     -0.05603935    -1.04379678     0.21749798
 c     -1.07409246    -0.01573729     0.09177038
 c     -1.04725366     1.35489192     0.89473736
 c     -0.41742952     1.10236905    -0.54605614
 c      1.02930043     0.80736153    -0.60216259
 h     -0.47019646    -2.08133231     0.46515085
 h     -1.72990421     2.13132780     0.74188154
 h     -0.86605929     1.63919902    -1.39773779
 h      1.83259494     1.52751901    -0.93612473
 o      2.34948956    -1.14241165     0.42036475
 h      3.23036662    -0.84649743     0.06962624
 c     -2.44833054    -0.40201095    -0.42211601
 h     -2.30341977    -0.45478056    -1.53602621
 h     -2.91094077    -1.29297161     0.03598396
 h     -3.15941192     0.36659944    -0.16726447
 h     -0.63357075     1.64020087     1.97786248
          17

 c      1.28371132    -0.55222972    -0.08531882
 c     -0.06205502    -1.04275753     0.23964622
 c     -1.05128137    -0.01326584     0.07554993
 c     -1.04489723     1.35209239     0.88794486
 c     -0.43346301     1.12055295    -0.53527058
 c      1.01988923     0.80133617    -0.60295132
 h     -0.52617010    -2.15300977     0.49343536
 h     -1.75348452     2.11090905     0.71702101
 h     -0.86477331     1.64005097    -1.42036446
 h      1.85261052     1.50180950    -0.89013453
 o      2.36488132    -1.14350341     0.41674034
 h      3.18262314    -0.85054960     0.07451100
 c     -2.45073887    -0.39727310    -0.42444155
 h     -2.29767929    -0.42713733    -1.53725117
 h     -2.96466158    -1.30746497     0.06540978
 h     -3.18030202     0.34434179    -0.18655518
 h     -0.64392482     1.61749128     1.97399139
          17

 c      1.28358833    -0.55462727    -0.08935227
 c     -0.06779825    -1.04329376     0.26217627
 c     -1.03078064    -0.01127776     0.05958849
 c     -1.04043913     1.34950175     0.88210879
 c     -0.44723095     1.13972523    -0.52503013
 c      1.01133491     0.79415805    -0.60285287
 h     -0.56394677    -2.19986213     0.51924454
 h     -1.79749327     2.09265320     0.69023627
 h     -0.86357748     1.63994377    -1.43565247
 h      1.86456832     1.47151704    -0.84231161
 o      2.37911694    -1.14506465     0.41310314
 h      3.15039953    -0.84707709     0.07129765
 c     -2.45310250    -0.39366595    -0.42697420
 h     -2.29965463    -0.40519047    -1.53215856
 h     -3.00623855    -1.31528071     0.08614786
 h     -3.20555227     0.33276608    -0.20616180
 h     -0.65208227     1.58347531     1.94833985
          17

 c      1.28119031    -0.55591440    -0.09251447
 c     -0.07319044    -1.04580540     0.28482458
 c     -1.01358255    -0.01017007     0.04420571
 c     -1.03482444     1.34767152     0.87678218
 c     -0.45813161     1.15974620    -0.51579219
 c      1.00377595     0.78579327    -0.60169291
 h     -0.58144184    -2.21574971     0.54179287
 h     -1.85461174     2.07028544     0.66506286
 h     -0.86262826     1.63855456    -1.44187356
 h      1.86965902     1.43941060    -0.79449701
 o      2.39058135    -1.14748089     0.40993048
 h      3.15620014    -0.82764275     0.05044301
 c     -2.45560265    -0.39148952    -0.42931536
 h     -2.30923146    -0.39053749    -1.52310829
 h     -3.03128340    -1.31205889     0.09470864
 h     -3.23343959     0.33280979    -0.22504735
 h     -0.65653056     1.54076190     1.90530296
          17

 c      1.27663992    -0.55633266    -0.09456820
 c     -0.07812629    -1.05027042     0.30725332
 c     -1.00042269    -0.01026759     0.02965389
 c     -1.02929426     1.34702690     0.87106072
 c     -0.46567722     1.18031650    -0.50782945
 c      0.99722757     0.77622547    -0.59933075
 h     -0.57833658    -2.19896422     0.56118732
 h     -1.91557107     2.03772986     0.64548870
 h     -0.86253343     1.63646404    -1.43893335
 h      1.87040499     1.40886536    -0.74849737
 o      2.39946790    -1.15050539     0.40697228
 h      3.19400951    -0.79414779     0.01437440
 c     -2.45853229    -0.39056668    -0.43107130
 h     -2.32570830    -0.38432389    -1.51375864
 h     -3.03786412    -1.29673022     0.08981986
 h     -3.25991081     0.34240397    -0.24290518
 h     -0.65417652     1.49296358     1.85451413
          17

 c      1.27014493    -0.55615935    -0.09529850
 c     -0.08251736    -1.05632874     0.32907186
 c     -0.99176322    -0.01180080     0.01610608
 c     -1.02512444     1.34770995     0.86369028
 c     -0.46951834     1.20096784    -0.50121030
 c      0.99163404     0.76550586    -0.59568283
 h     -0.55565121    -2.15116343     0.57817469
 h     -1.97202079     1.99161542     0.63499881
 h     -0.86429997     1.63500941    -1.42846093
 h      1.86990440     1.38317473    -0.70576790
 o      2.40720428    -1.15335674     0.40340033
 h      3.23831813    -0.75732640    -0.02486179
 c     -2.46215601    -0.39042889    -0.43195753
 h     -2.34802853    -0.38716006    -1.50801872
 h     -3.02630614    -1.27093159     0.07221114
 h     -3.28013636     0.35807561    -0.25971072
 h     -0.64032017     1.44398447     1.81048496
          17

 c      1.26198166    -0.55571007    -0.09450635
 c     -0.08621835    -1.06316516     0.34980967
 c     -0.98780735    -0.01491119     0.00365598
 c     -1.02334035     1.34967837     0.85362159
 c     -0.46945226     1.22109458    -0.49584035
 c      0.98696108     0.75381688    -0.59073541
 h     -0.51641213    -2.07885585     0.59450970
 h     -2.01785199     1.93160296     0.63606293
 h     -0.86917587     1.63596831    -1.41354990
 h      1.87067957     1.36469772    -0.66721395
 o      2.41487494    -1.15534649     0.39851999
 h      3.26903339    -0.72664099    -0.05703937
 c     -2.46651609    -0.39040340    -0.43197235
 h     -2.37502341    -0.39910093    -1.50862360
 h     -2.99950088    -1.23940099     0.04491059
 h     -3.29015743     0.37641104    -0.27535805
 h     -0.61056285     1.39653948     1.78670452
          17

 c      1.25246984    -0.55532748    -0.09201118
 c     -0.08884541    -1.06916296     0.36882571
 c     -0.98853006    -0.01967320    -0.00767200
 c     -1.02430683     1.35280959     0.84092042
 c     -0.46543161     1.24003062    -0.49156298
 c      0.98327939     0.74151739    -0.58454081
 h     -0.46750081    -1.99778445     0.61413770
 h     -2.04972871     1.85987258     0.64991200
 h     -0.87832364     1.64104994    -1.39798092
 h      1.87362710     1.35418474    -0.63319812
 o      2.42290649    -1.15606603     0.39195974
 h      3.27652310    -0.70727528    -0.07681470
 c     -2.47129237    -0.38958189    -0.43155512
 h     -2.40553600    -0.41964811    -1.51595058
 h     -2.96351258    -1.21102877     0.01381550
 h     -3.28776074     0.39476822    -0.28953179
 h     -0.56509524     1.35146705     1.78526256
          17

 c      1.24195877    -0.55535560    -0.08766438
 c     -0.08959999    -1.07152857     0.38517113
 c     -0.99371372    -0.02609893    -0.01790324
 c     -1.02753597     1.35681020     0.82691033
 c     -0.45759427     1.25715394    -0.48828574
 c      0.98078100     0.72913542    -0.57719998
 h     -0.42140814    -1.93790734     0.64508052
 h     -2.06749828     1.78054521     0.67646904
 h     -0.89228227     1.65127196    -1.38491843
 h      1.87777327     1.35068243    -0.60372552
 o      2.43126190    -1.15534012     0.38360548
 h      3.25861452    -0.70092319    -0.08265723
 c     -2.47582404    -0.38685385    -0.43157020
 h     -2.43837858    -0.44773085    -1.52789165
 h     -2.92716341    -1.19869628    -0.01264700
 h     -3.27270230     0.41147155    -0.30171413
 h     -0.51052015     1.30927672     1.79507894
          17

 c      1.23083880    -0.55609538    -0.08137576
 c     -0.08769185    -1.06728450     0.39776543
 c     -1.00298356    -0.03409897    -0.02709801
 c     -1.03195530     1.36113940     0.81328465
 c     -0.44630961     1.27198074    -0.48606985
 c      0.97972093     0.71730455    -0.56884162
 h     -0.39101458    -1.93254881     0.69787341
 h     -2.07454666     1.69905347     0.71449006
 h     -0.91036703     1.66647776    -1.37562047
 h      1.88098493     1.35206525    -0.57865713
 o      2.43953338    -1.15321289     0.37357320
 h      3.21916295    -0.70608098    -0.07637732
 c     -2.47944271    -0.38138683    -0.43294040
 h     -2.47224168    -0.48171162    -1.54088236
 h     -2.89831233    -1.21379542    -0.02687875
 h     -3.24668677     0.42593125    -0.31122141
 h     -0.45616717     1.27146386     1.80170518
          17

 c      1.21957429    -0.55774841    -0.07314752
 c     -0.08354678    -1.05656860     0.40645738
 c     -1.01583637    -0.04342088    -0.03535140
 c     -1.03626989     1.36511138     0.80136657
 c     -0.43220072     1.28420736    -0.48512556
 c      0.98033145     0.70667330    -0.55960640
 h     -0.37537276    -1.98036316     0.77361258
 h     -2.07745810     1.62123903     0.76202005
 h     -0.93040394     1.68531113    -1.36908777
 h      1.88110537     1.35585391    -0.55783917
 o      2.44685387    -1.15002644     0.36227581
 h      3.16948633    -0.71684101    -0.06417207
 c     -2.48194568    -0.37350900    -0.43609541
 h     -2.50570783    -0.51949739    -1.55126762
 h     -2.87846672    -1.25601857    -0.02736115
 h     -3.21328181     0.43889702    -0.31725078
 h     -0.40995884     1.24005784     1.79500904
          17

 c      1.20871099    -0.56039005    -0.06308820
 c     -0.07854211    -1.04252909     0.41237440
 c     -1.03164803    -0.05366427    -0.04278467
 c     -1.03927983     1.36808619     0.79191712
 c     -0.41610222     1.29368826    -0.48571086
 c      0.98275165     0.69781338    -0.54963553
 h     -0.36311819    -2.04665868     0.85986276
 h     -2.08366794     1.55203498     0.81708483
 h     -0.94910592     1.70567793    -1.36295223
 h      1.87689005     1.35993192    -0.54111905
 o      2.45178741    -1.14652636     0.35050811
 h      3.13016130    -0.72122998    -0.05796979
 c     -2.48356955    -0.36483401    -0.44088330
 h     -2.53738969    -0.55875815    -1.55621021
 h     -2.86336380    -1.31174577    -0.01881678
 h     -3.17756365     0.45255477    -0.31898305
 h     -0.37694350     1.21678855     1.77043986
          17

 c      1.19883979    -0.56396940    -0.05140530
 c     -0.07384538    -1.02800707     0.41682584
 c     -1.04967239    -0.06437385    -0.04951513
 c     -1.04027215     1.36961831     0.78519980
 c     -0.39895866     1.30038109    -0.48800852
 c      0.98698472     0.69114091    -0.53906240
 h     -0.34633733    -2.10170693     0.94311205
 h     -2.09701795     1.49440685     0.87798977
 h     -0.96290409     1.72539325    -1.35487048
 h      1.86849291     1.36300674    -0.52828687
 o      2.45287425    -1.14359236     0.33915522
 h      3.12256362    -0.70557870    -0.07075688
 c     -2.48459965    -0.35731582    -0.44694983
 h     -2.56610029    -0.59718096    -1.55409842
 h     -2.84843484    -1.36411962    -0.00719730
 h     -3.14505320     0.46979152    -0.31578853
 h     -0.35925382     1.20263812     1.72797256
          17

 c      1.19054564    -0.56830193    -0.03839725
 c     -0.07024552    -1.01463256     0.42076204
 c     -1.06905531    -0.07510620    -0.05562751
 c     -1.03929509     1.36946587     0.78109585
 c     -0.38170716     1.30429498    -0.49205184
 c      0.99288229     0.68686493    -0.52800752
 h     -0.32234139    -2.13049487     1.01465683
 h     -2.11488139     1.44961347     0.94274368
 h     -0.96877640     1.74271225    -1.34356907
 h      1.85755858     1.36484278    -0.51901982
 o      2.45010126    -1.14131723     0.32831505
 h      3.14585948    -0.66933813    -0.10256434
 c     -2.48527915    -0.35240950    -0.45396509
 h     -2.59097966    -0.63270989    -1.54477998
 h     -2.83148675    -1.40077146     0.00349042
 h     -3.11992789     0.49234962    -0.30754818
 h     -0.35604587     1.19763373     1.67147633
          17

 c      1.18434933    -0.57307120    -0.02443582
 c     -0.06831192    -1.00324656     0.42482169
 c     -1.08886477    -0.08544707    -0.06116210
 c     -1.03706965     1.36752249     0.77913925
 c     -0.36518001     1.30545303    -0.49770588
 c      1.00016123     0.68497396    -0.51657052
 h     -0.29117426    -2.12719975     1.06968732
 h     -2.13020977     1.41825783     1.00843879
 h     -0.96480777     1.75664332    -1.32930335
 h      1.84697331     1.36624537    -0.51288103
 o      2.44484207    -1.13894117     0.31729537
 h      3.17812712    -0.62616834    -0.14045144
 c     -2.48594781    -0.35078319    -0.46159893
 h     -2.61156250    -0.66376384    -1.52974236
 h     -2.81238075    -1.41505850     0.01141648
 h     -3.10354402     0.51892005    -0.29498016
 h     -0.36284975     1.20062690     1.60906722
          17

 c      1.18064088    -0.57785939    -0.00993082
 c     -0.06844539    -0.99426551     0.42944179
 c     -1.10813388    -0.09500028    -0.06611922
 c     -1.03472222     1.36378487     0.77846489
 c     -0.35003813     1.30385986    -0.50468054
 c      1.00845685     0.68527104    -0.50482256
 h     -0.25410635    -2.09060981     1.10571342
 h     -2.13587665     1.40081076     1.07153566
 h     -0.95047499     1.76711647    -1.31390406
 h      1.84025264     1.36872687    -0.50938306
 o      2.43839714    -1.13576233     0.30548141
 h      3.19949993    -0.58930783    -0.17243625
 c     -2.48707918    -0.35238819    -0.46945366
 h     -2.62780290    -0.68941526    -1.51214625
 h     -2.79222970    -1.40492386     0.01634136
 h     -3.09456564     0.54500172    -0.27970699
 h     -0.37071179     1.20912037     1.55355773
          17

 c      1.17961083    -0.58219320     0.00470713
 c     -0.07083692    -0.98780868     0.43489073
 c     -1.12591420    -0.10337688    -0.07047652
 c     -1.03346475     1.35832223     0.77796003
 c     -0.33673121     1.29947343    -0.51256168
 c      1.01740789     0.68745974    -0.49280589
 h     -0.21316867    -2.02245668     1.12196699
 h     -2.12743773     1.39752223     1.12861852
 h     -0.92669985     1.77504694    -1.30054467
 h      1.84051573     1.37379525    -0.50806294
 o      2.43152536    -1.13147048     0.29262130
 h      3.19960220    -0.56609555    -0.19216667
 c     -2.48915985    -0.35668164    -0.47708079
 h     -2.64005057    -0.70946610    -1.49649080
 h     -2.77301199    -1.37206385     0.01929852
 h     -3.09045623     0.56475904    -0.26391518
 h     -0.36751388     1.21980749     1.52005302
          17

 c      1.18119548    -0.58559263     0.01909422
 c     -0.07539948    -0.98363423     0.44120242
 c     -1.14133621    -0.11019573    -0.07421141
 c     -1.03396102     1.35114644     0.77694062
 c     -0.32549287     1.29219180    -0.52086447
 c      1.02674993     0.69125464    -0.48054439
 h     -0.17120395    -1.92806644     1.12007161
 h     -2.10390953     1.40827428     1.17696446
 h     -0.89557626     1.78222949    -1.29318343
 h      1.84933019     1.38207128    -0.50852656
 o      2.42458544    -1.12607260     0.27874152
 h      3.17537821    -0.55905469    -0.19765342
 c     -2.49253744    -0.36281453    -0.48410959
 h     -2.64893461    -0.72431787    -1.48764598
 h     -2.75756740    -1.32202890     0.02276336
 h     -3.08892900     0.57322775    -0.24982315
 h     -0.34497868     1.23048127     1.51756066
          17

 c      1.18505563    -0.58761133     0.03288634
 c     -0.08173006    -0.98088114     0.44796404
 c     -1.15367384    -0.11510264    -0.07731846
 c     -1.03568818     1.34211694     0.77577645
 c     -0.31639070     1.28188412    -0.52911888
 c      1.03637209     0.69645849    -0.46806197
 h     -0.13203774    -1.81936928     1.10659922
 h     -2.06770109     1.43260352     1.21492981
 h     -0.85961068     1.79086424    -1.29550483
 h      1.86603872     1.39275110    -0.51041765
 o      2.41763896    -1.11983651     0.26408477
 h      3.12955853    -0.56672163    -0.19034835
 c     -2.49732441    -0.36972165    -0.49045482
 h     -2.65513058    -0.73460134    -1.48922630
 h     -2.74970565    -1.26480047     0.03116611
 h     -3.08865073     0.56766864    -0.23926528
 h     -0.30644037     1.24136991     1.54131544
          17

 c      1.19060209    -0.58787382     0.04578255
 c     -0.08916455    -0.97769067     0.45393350
 c     -1.16240953    -0.11778700    -0.07981250
 c     -1.03723897     1.33105265     0.77546518
 c     -0.30942379     1.26847429    -0.53698848
 c      1.04629397     0.70296637    -0.45539946
 h     -0.10006084    -1.71942229     1.09781794
 h     -2.02416560     1.46990744     1.24228117
 h     -0.82057751     1.80264291    -1.30941124
 h      1.88804574     1.40384057    -0.51336329
 o      2.41038320    -1.11335472     0.24915030
 h      3.07181151    -0.58253969    -0.17587536
 c     -2.50338022    -0.37626448    -0.49647210
 h     -2.65911927    -0.74076103    -1.50194535
 h     -2.75388071    -1.21390748     0.05086930
 h     -3.08942160     0.54813965    -0.23347508
 h     -0.26366103     1.25362222     1.57748703
          17

 c      1.19707084    -0.58609290     0.05752340
 c     -0.09700626    -0.97150536     0.45704478
 c     -1.16729528    -0.11799387    -0.08172472
 c     -1.03713917     1.31785720     0.77680940
 c     -0.30460142     1.25204958    -0.54437608
 c      1.05658367     0.71071010    -0.44262207
 h     -0.07826660    -1.65915260     1.11993972
 h     -1.98052066     1.51974059     1.26022591
 h     -0.77871350     1.81772723    -1.33377959
 h      1.91182950     1.41298539    -0.51693998
 o      2.40201662    -1.10767429     0.23477652
 h      3.02088392    -0.59274506    -0.16543984
 c     -2.51040562    -0.38169921    -0.50278766
 h     -2.66112657    -0.74293949    -1.52310855
 h     -2.77354757    -1.18099394     0.08746326
 h     -3.09222000     0.51772347    -0.23298274
 h     -0.22802310     1.26748541     1.61285205
          17

 c      1.20362356    -0.58204862     0.06788955
 c     -0.10471449    -0.96141009     0.45632837
 c     -1.16840121    -0.11552043    -0.08310994
 c     -1.03435074     1.30254320     0.78015952
 c     -0.30193029     1.23292312    -0.55143551
 c      1.06726728     0.71959375    -0.42981588
 h     -0.06693059    -1.65026474     1.18653167
 h     -1.94356159     1.58186330     1.27056272
 h     -0.73303133     1.83435743    -1.36449136
 h      1.93404229     1.41835075    -0.52068681
 o      2.39161022    -1.10405438     0.22191072
 h      2.99863194    -0.58038461    -0.17218965
 c     -2.51812819    -0.38629628    -0.50974317
 h     -2.66127114    -0.74123030    -1.54775782
 h     -2.80849133    -1.16794092     0.14017518
 h     -3.09920662     0.48238125    -0.23755949
 h     -0.20660568     1.28208708     1.63873685
          17

 c      1.20943635    -0.57555349     0.07671421
 c     -0.11174857    -0.94936211     0.45356960
 c     -1.16611711    -0.11022933    -0.08406331
 c     -1.02850363     1.28529383     0.78560375
 c     -0.30132827     1.21160292    -0.55846558
 c      1.07825753     0.72945322    -0.41707596
 h     -0.06614402    -1.67109064     1.27859006
 h     -1.91650764     1.65544023     1.27391491
 h     -0.68253417     1.84942244    -1.39584240
 h      1.95228057     1.41917373    -0.52414226
 o      2.37945090    -1.10286508     0.21074877
 h      3.00842085    -0.54312888    -0.19750026
 c     -2.52638378    -0.39122531    -0.51707279
 h     -2.65972622    -0.73601357    -1.57062714
 h     -2.85412758    -1.16681900     0.20011413
 h     -3.11333683     0.44982595    -0.24631894
 h     -0.20235161     1.29585927     1.65068301
          17

 c      1.21377680    -0.56647036     0.08391360
 c     -0.11757534    -0.93768080     0.45120522
 c     -1.16107715    -0.10209189    -0.08471668
 c     -1.01995283     1.26658065     0.79316805
 c     -0.30254597     1.18868884    -0.56576733
 c      1.08930924     0.74004860    -0.40449555
 h     -0.07610914    -1.69598267     1.36897247
 h     -1.89735041     1.73755407     1.26854394
 h     -0.62727864     1.85955945    -1.42231870
 h      1.96548875     1.41593207    -0.52693137
 o      2.36720056    -1.10331044     0.20059953
 h      3.03175701    -0.49756329    -0.22887713
 c     -2.53505673    -0.39767308    -0.52416240
 h     -2.65676727    -0.72815352    -1.58771428
 h     -2.90393330    -1.16776464     0.25552940
 h     -3.13703988     0.42694261    -0.25825930
 h     -0.21492487     1.30691972     1.64750870
          17

 c      1.21609701    -0.55477109     0.08950589
 c     -0.12180058    -0.92772951     0.45078526
 c     -1.15404976    -0.09122092    -0.08521859
 c     -1.00960954     1.24718833     0.80275983
 c     -0.30514770     1.16478092    -0.57354276
 c      1.10002167     0.75108063    -0.39216044
 h     -0.09605911    -1.71046634     1.44042948
 h     -1.88058543     1.82258614     1.25128444
 h     -0.56872562     1.86211333    -1.43983370
 h      1.97405114     1.41024191    -0.52887730
 o      2.35644017    -1.10453340     0.19076304
 h      3.05013138    -0.46088908    -0.25410542
 c     -2.54409989    -0.40616251    -0.53034460
 h     -2.65274588    -0.71903831    -1.59704657
 h     -2.95196356    -1.16419000     0.29695456
 h     -3.17024005     0.41672914    -0.27314474
 h     -0.24090806     1.31340280     1.63118189
          17

 c      1.21610208    -0.54059836     0.09361216
 c     -0.12418876    -0.92013493     0.45306433
 c     -1.14583562    -0.07788388    -0.08570527
 c     -0.99870400     1.22806107     0.81392444
 c     -0.30854298     1.14043430    -0.58184867
 c      1.10988140     0.76222648    -0.38014821
 h     -0.12449407    -1.70833686     1.48452346
 h     -1.86049826     1.90336993     1.21961202
 h     -0.50954450     1.85572718    -1.44631063
 h      1.97956193     1.40455015    -0.53007115
 o      2.34806125    -1.10606974     0.18086698
 h      3.05370325    -0.44288513    -0.26673646
 c     -2.55360340    -0.41644807    -0.53498348
 h     -2.64805118    -0.71048848    -1.59881586
 h     -2.99378209    -1.15321700     0.31862464
 h     -3.20941747     0.41724347    -0.29185240
 h     -0.27325252     1.31388496     1.60760377
          17

 c      1.21377617    -0.52430901     0.09644747
 c     -0.12465771    -0.91510807     0.45833364
 c     -1.13719249    -0.06251299    -0.08626781
 c     -0.98864353     1.21007974     0.82567035
 c     -0.31204160     1.11614423    -0.59058875
 c      1.11834070     0.77319381    -0.36853486
 h     -0.15959438    -1.68758672     1.49767002
 h     -1.83321388     1.97298662     1.17290026
 h     -0.45318124     1.84068184    -1.44188267
 h      1.98421367     1.40159672    -0.53083682
 o      2.34234952    -1.10773523     0.17078683
 h      3.03952491    -0.44718966    -0.26480350
 c     -2.56373982    -0.42778663    -0.53753099
 h     -2.64306289    -0.70454906    -1.59506154
 h     -3.02649135    -1.13464218     0.31808797
 h     -3.24885359     0.42351279    -0.31572113
 h     -0.30085631     1.30793198     1.58737686
          17

 c      1.20936347    -0.50649506     0.09830883
 c     -0.12327614    -0.91257497     0.46657302
 c     -1.12879315    -0.04571406    -0.08692047
 c     -0.98078415     1.19392647     0.83666135
 c     -0.31490955     1.09234050    -0.59953524
 c      1.12492354     0.78379068    -0.35741298
 h     -0.19938265    -1.64862580     1.47925075
 h     -1.79708939     2.02598889     1.11249114
 h     -0.40335741     1.81908097    -1.42888771
 h      1.98983721     1.40366100    -0.53157461
 o      2.33909193    -1.10953317     0.16058176
 h      3.00990847    -0.47260492    -0.24967815
 c     -2.57461432    -0.43925358    -0.53765095
 h     -2.63807589    -0.70319097    -1.58891378
 h     -3.04871644    -1.11029389     0.29591306
 h     -3.28283715     0.43033343    -0.34564832
 h     -0.31090732     1.29628779     1.58358451
          17

 c      1.20331551    -0.48797285     0.09955953
 c     -0.12025012    -0.91216223     0.47742128
 c     -1.12120948    -0.02827165    -0.08758625
 c     -0.97582809     1.18012229     0.84596751
 c     -0.31642651     1.06938761    -0.60837930
 c      1.12932970     0.79398582    -0.34691401
 h     -0.24183126    -1.59434797     1.43189373
 h     -1.75244611     2.05898779     1.04124236
 h     -0.36356535     1.79480607    -1.41162177
 h      1.99694368     1.41183682    -0.53252608
 o      2.33754809    -1.11172836     0.15053293
 h      2.97334177    -0.51207325    -0.22650866
 c     -2.58612849    -0.44990345    -0.53540019
 h     -2.63319499    -0.70797358    -1.58341605
 h     -3.06096913    -1.08414924     0.25615005
 h     -3.30716382     0.43395459    -0.38166524
 h     -0.29637488     1.27987349     1.60369038
          17

 c      1.19622103    -0.46973006     0.10060721
 c     -0.11585584    -0.91305901     0.48995931
 c     -1.11491473    -0.01112212    -0.08810130
 c     -0.97331716     1.16909584     0.85372406
 c     -0.31594138     1.04761073    -0.61681809
 c      1.13147976     0.80392518    -0.33722074
 h     -0.28536313    -1.53191102     1.36410674
 h     -1.70135073     2.07107281     0.96304656
 h     -0.33661469     1.77293838    -1.39552267
 h      2.00431695     1.42571802    -0.53359740
 o      2.33635107    -1.11501959     0.14122609
 h      2.94676634    -0.55042161    -0.20533150
 c     -2.59787692    -0.45877282    -0.53142423
 h     -2.62825818    -0.71976539    -1.58028148
 h     -3.06646839    -1.06302537     0.20739800
 h     -3.31963318     0.43251648    -0.42296665
 h     -0.26231977     1.25860968     1.64247801
          17

 c      1.18874105    -0.45282286     0.10187125
 c     -0.11025489    -0.91377899     0.50232871
 c     -1.11028877     0.00472748    -0.08823422
 c     -0.97199815     1.16105242     0.86075354
 c     -0.31292463     1.02737321    -0.62468079
 c      1.13147174     0.81388321    -0.32855402
 h     -0.33059824    -1.47599384     1.29508143
 h     -1.64763112     2.06443477     0.88242018
 h     -0.32436201     1.75835014    -1.38553783
 h      2.00946262     1.44371221    -0.53436314
 o      2.33382929    -1.12033074     0.13337458
 h      2.95125264    -0.56849915    -0.19804437
 c     -2.60910012    -0.46486411    -0.52699763
 h     -2.62284962    -0.73863652    -1.57927706
 h     -3.07163981    -1.05677883     0.16291187
 h     -3.32003202     0.42592838    -0.46811372
 h     -0.22157000     1.23217664     1.68678216
          17

 c      1.18155695    -0.43823423     0.10373846
 c     -0.10323706    -0.91223315     0.51177544
 c     -1.10761311     0.01833162    -0.08772524
 c     -0.97051531     1.15578283     0.86781427
 c     -0.30701610     1.00918539    -0.63205993
 c      1.12948607     0.82416689    -0.32113648
 h     -0.38304054    -1.44875781     1.25472817
 h     -1.59691224     2.04503831     0.80392917
 h     -0.32768470     1.75374108    -1.38410870
 h      2.00960091     1.46376994    -0.53423941
 o      2.32936436    -1.12767351     0.12709342
 h      2.99128172    -0.56215100    -0.20673750
 c     -2.61887917    -0.46739864    -0.52357207
 h     -2.61639189    -0.76396609    -1.57865828
 h     -3.08377445    -1.07509789     0.13602261
 h     -3.31001105     0.41569654    -0.51527363
 h     -0.18645835     1.20127454     1.72447113
          17

 c      1.17534154    -0.42672284     0.10650399
 c     -0.09458960    -0.90718491     0.51664388
 c     -1.10704928     0.02895476    -0.08634656
 c     -0.96775601     1.15266415     0.87532745
 c     -0.29808414     0.99374690    -0.63934525
 c      1.12571668     0.83500337    -0.31515112
 h     -0.44869366    -1.46380689     1.26076741
 h     -1.55602712     2.02228132     0.73133487
 h     -0.34649960     1.75835027    -1.39008027
 h      2.00261989     1.48411088    -0.53270470
 o      2.32389737    -1.13585320     0.12174805
 h      3.04738730    -0.54734087    -0.22130843
 c     -2.62665872    -0.46646686    -0.52185862
 h     -2.60825397    -0.79467629    -1.57622048
 h     -3.10482331    -1.11960971     0.13070931
 h     -3.29295064     0.40484376    -0.56250915
 h     -0.16527351     1.16770460     1.74801186
          17

 c      1.17073812    -0.41872355     0.11032274
 c     -0.08521937    -0.89975000     0.51831854
 c     -1.10860022     0.03616565    -0.08394607
 c     -0.96302313     1.15094316     0.88341751
 c     -0.28630463     0.98183006    -0.64709799
 c      1.12035186     0.84644951    -0.31070970
 h     -0.52090753    -1.50910469     1.29609068
 h     -1.53095673     2.00603848     0.66706960
 h     -0.37961759     1.76846513    -1.39947442
 h      1.98769475     1.50371976    -0.52948208
 o      2.31859245    -1.14369827     0.11671350
 h      3.09765728    -0.54046581    -0.23161763
 c     -2.63247120    -0.46329690    -0.52151300
 h     -2.59785797    -0.82945070    -1.57010300
 h     -3.12896616    -1.18024841     0.13911805
 h     -3.27356208     0.39758539    -0.60814437
 h     -0.16219452     1.13383268     1.75420028
          17

 c      1.16829095    -0.41434969     0.11521915
 c     -0.07671589    -0.89193725     0.51909446
 c     -1.11207234     0.03984521    -0.08045384
 c     -0.95623825     1.15018975     0.89189203
 c     -0.27222112     0.97405843    -0.65584663
 c      1.11357484     0.85835404    -0.30783153
 h     -0.58515529    -1.56356483     1.33362679
 h     -1.52384842     2.00161694     0.61307703
 h     -0.42461792     1.77923920    -1.40740287
 h      1.96553399     1.52257533    -0.52464750
 o      2.31413525    -1.15057599     0.11167715
 h      3.12887735    -0.54988054    -0.23240247
 c     -2.63654588    -0.45956046    -0.52180106
 h     -2.58478916    -0.86686276    -1.55907351
 h     -3.14815276    -1.24211487     0.15007135
 h     -3.25674895     0.39810113    -0.65106704
 h     -0.17772056     1.10206349     1.74348465
          17

 c      1.16835510    -0.41345462     0.12112855
 c     -0.07029915    -0.88521471     0.52038590
 c     -1.11707620     0.04016240    -0.07587935
 c     -0.94803906     1.15050900     0.90009756
 c     -0.25674582     0.97073924    -0.66593147
 c      1.10558046     0.87037253    -0.30643320
 h     -0.63060413    -1.61293905     1.35701614
 h     -1.53190989     2.00734707     0.57231842
 h     -0.47801378     1.78645063    -1.40974380
 h      1.93828656     1.54163482    -0.51863686
 o      2.31078627    -1.15627221     0.10656195
 h      3.13556465    -0.57767984    -0.22212098
 c     -2.63904142    -0.45656088    -0.52216203
 h     -2.56886759    -0.90544710    -1.54261713
 h     -3.15693231    -1.29279623     0.15573246
 h     -3.24577065     0.40834951    -0.69065325
 h     -0.20843277     1.07439708     1.72015222
          17

 c      1.17103045    -0.41570624     0.12793464
 c     -0.06660768    -0.88043236     0.52280171
 c     -1.12307616     0.03753038    -0.07029989
 c     -0.93965914     1.15232064     0.90684540
 c     -0.24108641     0.97182093    -0.67744982
 c      1.09661490     0.88202966    -0.30633504
 h     -0.65178647    -1.65002739     1.35939102
 h     -1.54944362     2.01740312     0.54870873
 h     -0.53570050     1.78750364    -1.40401144
 h      1.90908490     1.56253727    -0.51212814
 o      2.30847454    -1.16087350     0.10145267
 h      3.11835169    -0.62156121    -0.20180606
 c     -2.64009783    -0.45491199    -0.52231721
 h     -2.55014874    -0.94376758    -1.52102980
 h     -3.15308056    -1.32441369     0.15245387
 h     -3.24094049     0.42640526    -0.72628462
 h     -0.24623283     1.05193676     1.69327489
          17

 c      1.17612901    -0.42065941     0.13549719
 c     -0.06581787    -0.87804498     0.52651423
 c     -1.12947218     0.03252871    -0.06383840
 c     -0.93265412     1.15605172     0.91056060
 c     -0.22660780     0.97693822    -0.69027594
 c      1.08703378     0.89282119    -0.30728848
 h     -0.64667416    -1.67167213     1.33882459
 h     -1.57063270     2.02594695     0.54560071
 h     -0.59353651     1.78177977    -1.38960918
 h      1.88118477     1.58695987    -0.50579959
 o      2.30671799    -1.16478326     0.09659962
 h      3.08515004    -0.67457910    -0.17514001
 c     -2.63987526    -0.45462493    -0.52220520
 h     -2.52886395    -0.98050466    -1.49547489
 h     -3.13674005    -1.33307473     0.13969724
 h     -3.24006442     0.44703044    -0.75701084
 h     -0.27877902     1.03440198     1.67662649
          17

 c      1.18317749    -0.42780987     0.14366823
 c     -0.06773932    -0.87823103     0.53143530
 c     -1.13568706     0.02580735    -0.05664214
 c     -0.92834023     1.16195465     0.90986818
 c     -0.21465405     0.98548762    -0.70410945
 c      1.07734952     0.90233181    -0.30902080
 h     -0.61544224    -1.67719893     1.29613593
 h     -1.59112476     2.02926160     0.56454179
 h     -0.64796529     1.77062315    -1.36776100
 h      1.85690181     1.61573638    -0.50003805
 o      2.30441379    -1.16881140     0.09245782
 h      3.05445099    -0.72377836    -0.14910121
 c     -2.63847391    -0.45534250    -0.52191110
 h     -2.50533558    -1.01454721    -1.46790593
 h     -3.10984158    -1.31829316     0.11930500
 h     -3.24004444     0.46395613    -0.78173601
 h     -0.29467064     1.02047779     1.68336014
          17

 c      1.19145638    -0.43660960     0.15229445
 c     -0.07183735    -0.88087058     0.53721978
 c     -1.14123653     0.01800389    -0.04886915
 c     -0.92701315     1.16993259     0.90454951
 c     -0.20636322     0.99670148    -0.71851918
 c      1.06821589     0.91032220    -0.31128145
 h     -0.56053528    -1.66866654     1.23484474
 h     -1.60860503     2.02625024     0.60482004
 h     -0.69659395     1.75711351    -1.34126202
 h      1.83687980     1.64816444    -0.49475542
 o      2.30003817    -1.17400404     0.08956700
 h      3.05225844    -0.75312305    -0.13209434
 c     -2.63582035    -0.45649045    -0.52165849
 h     -2.47991509    -1.04505240    -1.44078541
 h     -3.07613594    -1.28325703     0.09557332
 h     -3.23825636     0.47199504    -0.79964656
 h     -0.29230260     1.00979763     1.71553435
          17

 c      1.20006953    -0.44644296     0.16120837
 c     -0.07718860    -0.88534805     0.54312840
 c     -1.14576962     0.00969545    -0.04067777
 c     -0.92787339     1.17946453     0.89574718
 c     -0.20251947     1.00971594    -0.73296907
 c      1.06032101     0.91674294    -0.31387064
 h     -0.48795938    -1.65326251     1.16292359
 h     -1.62296121     2.01834459     0.66359329
 h     -0.73855659     1.74562079    -1.31405280
 h      1.82018409     1.68199136    -0.48943729
 o      2.29317304    -1.18078374     0.08806063
 h      3.08811309    -0.75754436    -0.12620875
 c     -2.63157650    -0.45728644    -0.52187762
 h     -2.45299619    -1.07144282    -1.41658284
 h     -3.04160855    -1.23584094     0.07592088
 h     -3.23319292     0.46815687    -0.81053070
 h     -0.28066264     1.00414598     1.76169014
          17

 c      1.20804702    -0.45661574     0.17021910
 c     -0.08243310    -0.89018098     0.54782043
 c     -1.14907691     0.00138191    -0.03221785
 c     -0.92976164     1.18978240     0.88510077
 c     -0.20348209     1.02365262    -0.74685196
 c      1.05422851     0.92167995    -0.31664818
 h     -0.40881313    -1.64785030     1.09541876
 h     -1.63612907     2.00903553     0.73652078
 h     -0.77444738     1.74096558    -1.29045989
 h      1.80511556     1.71411602    -0.48338098
 o      2.28537023    -1.18860311     0.08751676
 h      3.14134576    -0.74849787    -0.12489807
 c     -2.62512010    -0.45677335    -0.52325073
 h     -2.42512278    -1.09335034    -1.39714278
 h     -3.01438224    -1.18874241     0.07102708
 h     -3.22466230     0.45211874    -0.81495776
 h     -0.27071854     1.00589157     1.80635398
          17

 c      1.21448957    -0.46639241     0.17910499
 c     -0.08610227    -0.89308695     0.54960337
 c     -1.15107601    -0.00650867    -0.02363431
 c     -0.93171852     1.20013122     0.87400638
 c     -0.20922089     1.03773277    -0.75956070
 c      1.05024490     0.92527836    -0.31953449
 h     -0.33629496    -1.67861006     1.05170010
 h     -1.65117870     2.00255566     0.81879604
 h     -0.80556079     1.74710036    -1.27407722
 h      1.79014938     1.74153467    -0.47596058
 o      2.27852285    -1.19683410     0.08748458
 h      3.18620915    -0.73921275    -0.12130940
 c     -2.61574024    -0.45425175    -0.52645092
 h     -2.39713538    -1.11056071    -1.38318005
 h     -3.00212828    -1.15472874     0.09139705
 h     -3.21389747     0.42652620    -0.81440939
 h     -0.26962098     1.01634947     1.83766284
          17

 c      1.21871836    -0.47504678     0.18760438
 c     -0.08760227    -0.89299961     0.54792331
 c     -1.15179501    -0.01358809    -0.01509498
 c     -0.93320130     1.21001708     0.86341319
 c     -0.21944746     1.05140060    -0.77057452
 c      1.04836418     0.92767811    -0.32250589
 h     -0.27468646    -1.75790183     1.03818643
 h     -1.67030832     2.00150301     0.90602478
 h     -0.83260885     1.76573103    -1.26673059
 h      1.77455033     1.76208579    -0.46679867
 o      2.27382305    -1.20518805     0.08772415
 h      3.20748476    -0.73720891    -0.11196516
 c     -2.60307161    -0.45010929    -0.53144722
 h     -2.37020795    -1.12302377    -1.37422421
 h     -3.00678140    -1.13683789     0.13909763
 h     -3.20363146     0.39704418    -0.81131873
 h     -0.28014381     1.03547252     1.84881809
          17

 c      1.22035527    -0.48193510     0.19542832
 c     -0.08726347    -0.89177947     0.54403968
 c     -1.15135890    -0.01947916    -0.00681760
 c     -0.93417613     1.21937284     0.85388723
 c     -0.23375203     1.06438138    -0.77950677
 c      1.04828602     0.92896745    -0.32558014
 h     -0.21877718    -1.86426761     1.04053038
 h     -1.69288256     2.00488877     0.99414016
 h     -0.85483348     1.79566643    -1.26811502
 h      1.75860531     1.77484920    -0.45582967
 o      2.27177020    -1.21360936     0.08816253
 h      3.19959398    -0.74532491    -0.09593079
 c     -2.58728190    -0.44588271    -0.53719241
 h     -2.34567760    -1.13095081    -1.36907007
 h     -3.02285273    -1.12635709     0.20411025
 h     -3.19766413     0.37126968    -0.80870078
 h     -0.30165523     1.06209906     1.83732618
          17

 c      1.21931419    -0.48660133     0.20230125
 c     -0.08533434    -0.89203381     0.53938906
 c     -1.14995852    -0.02383783     0.00095099
 c     -0.93506800     1.22849478     0.84569870
 c     -0.25165234     1.07663006    -0.78609089
 c      1.04947070     0.92916188    -0.32879593
 h     -0.16536484    -1.96749660     1.04261064
 h     -1.71557444     2.00874300     1.07862453
 h     -0.87024996     1.83333950    -1.27629354
 h      1.74358039     1.78022489    -0.44329265
 o      2.27228900    -1.22215744     0.08884040
 h      3.16424321    -0.76305577    -0.07391833
 c     -2.56884354    -0.44317516    -0.54227166
 h     -2.32474312    -1.13495305    -1.36641752
 h     -3.04212062    -1.11227957     0.27157305
 h     -3.19912997     0.35569119    -0.80910505
 h     -0.33069448     1.09416916     1.80461707
          17

 c      1.21577286    -0.48883252     0.20798464
 c     -0.08182749    -0.89537982     0.53474757
 c     -1.14779853    -0.02639499     0.00798190
 c     -0.93660068     1.23781074     0.83877014
 c     -0.27257710     1.08822332    -0.79013247
 c      1.05122256     0.92820767    -0.33219378
 h     -0.11502624    -2.04836354     1.03600487
 h     -1.73447498     2.00862570     1.15440818
 h     -0.87669751     1.87407380    -1.28863531
 h      1.73146757     1.77974471    -0.42966763
 o      2.27467079    -1.23102227     0.08990181
 h      3.11128939    -0.78605395    -0.04814694
 c     -2.54842513    -0.44277015    -0.54559879
 h     -2.30820510    -1.13612331    -1.36534992
 h     -3.05785556    -1.08797262     0.32923955
 h     -3.20790588     0.35211255    -0.81341626
 h     -0.36086297     1.12885782     1.75664716
          17

 c      1.21013685    -0.48863835     0.21227711
 c     -0.07675414    -0.90248269     0.53040194
 c     -1.14504797    -0.02698092     0.01409949
 c     -0.93967179     1.24768143     0.83253227
 c     -0.29585002     1.09926429    -0.79146896
 c      1.05279604     0.92601309    -0.33580615
 h     -0.06961393    -2.09784956     1.01780114
 h     -1.74697299     2.00158059     1.21668678
 h     -0.87282896     1.91331489    -1.30263797
 h      1.72450442     1.77557009    -0.41556509
 o      2.27741149    -1.24065520     0.09159485
 h      3.06170591    -0.80423442    -0.02242396
 c     -2.52691015    -0.44455345    -0.54659081
 h     -2.29637151    -1.13594456    -1.36546063
 h     -3.06577606    -1.05143931     0.36940672
 h     -3.21968911     0.35698462    -0.82065884
 h     -0.38251509     1.16283351     1.70479344
          17

 c      1.20297899    -0.48618293     0.21500847
 c     -0.07024300    -0.91342894     0.52638922
 c     -1.14181184    -0.02553744     0.01919344
 c     -0.94520144     1.25829242     0.82602242
 c     -0.32070297     1.10982607    -0.78995507
 c      1.05350758     0.92251135    -0.33965656
 h     -0.03106232    -2.11273613     0.98778743
 h     -1.75236435     1.98665342     1.26178840
 h     -0.85858435     1.94742373    -1.31641496
 h      1.72448768     1.76967771    -0.40160399
 o      2.27854798    -1.25171281     0.09417784
 h      3.04302909    -0.80331635    -0.00076143
 c     -2.50526580    -0.44791263    -0.54504945
 h     -2.28913474    -1.13599395    -1.36663132
 h     -3.06365695    -1.00372811     0.38822622
 h     -3.22798081     0.36427987    -0.82897374
 h     -0.38404372     1.19299779     1.66401384
          17

 c      1.19496438    -0.48170490     0.21603577
 c     -0.06255920    -0.92792198     0.52260309
 c     -1.13812537    -0.02212992     0.02320985
 c     -0.95368452     1.26958925     0.81859281
 c     -0.34631158     1.11992706    -0.78546795
 c      1.05283269     0.91773383    -0.34375984
 h     -0.00112692    -2.09344918     0.94725528
 h     -1.75170153     1.96465412     1.28766047
 h     -0.83521163     1.97405203    -1.32891933
 h      1.73207186     1.76298316    -0.38833579
 o      2.27730350    -1.26425516     0.09767912
 h      3.06410078    -0.77841910     0.01633706
 c     -2.48432615    -0.45213433    -0.54104735
 h     -2.28613027    -1.13754923    -1.36861980
 h     -3.05102011    -0.94784271     0.38502484
 h     -3.22682744     0.36871438    -0.83670513
 h     -0.35743998     1.21768099     1.64431277
          17

 c      1.18678442    -0.47548288     0.21524675
 c     -0.05407372    -0.94526500     0.51879370
 c     -1.13396657    -0.01695351     0.02613659
 c     -0.96461964     1.28127225     0.81067162
 c     -0.37183933     1.12952640    -0.77791809
 c      1.05046083     0.91185249    -0.34811630
 h      0.01870330    -2.04449000     0.89900640
 h     -1.74759406     1.93793250     1.29414853
 h     -0.80501705     1.99223582    -1.34000966
 h      1.74640445     1.75488995    -0.37626413
 o      2.27481726    -1.27725322     0.10189525
 h      3.10388068    -0.74229485     0.03186149
 c     -2.46463006    -0.45658796    -0.53492857
 h     -2.28686912    -1.14128047    -1.37069063
 h     -3.02934168    -0.88840229     0.36248186
 h     -3.21234569     0.36726214    -0.84294066
 h     -0.30528588     1.23716532     1.64171156
          17

 c      1.17909760    -0.46785637     0.21257169
 c     -0.04522189    -0.96410172     0.51448136
 c     -1.12928014    -0.01032301     0.02799776
 c     -0.97659145     1.29286463     0.80335789
 c     -0.39648569     1.13853580    -0.76725358
 c      1.04629473     0.90516140    -0.35270005
 h      0.02750512    -1.97772045     0.84832407
 h     -1.74426727     1.91040134     1.28329772
 h     -0.77096401     2.00226242    -1.35038334
 h      1.76533481     1.74359240    -0.36593020
 o      2.27248275    -1.28947730     0.10664703
 h      3.13775332    -0.71104627     0.04824847
 c     -2.44630818    -0.46074209    -0.52739827
 h     -2.29077818    -1.14718990    -1.37151184
 h     -3.00284365    -0.83172360     0.32771778
 h     -3.18309818     0.35938378    -0.84764823
 h     -0.23961824     1.25289260     1.64268278
          17

 c      1.17246990    -0.45925537     0.20799870
 c     -0.03649058    -0.98193059     0.50882158
 c     -1.12400835    -0.00265116     0.02885477
 c     -0.98789377     1.30378932     0.79746930
 c     -0.41953226     1.14685343    -0.75346798
 c      1.04040303     0.89801147    -0.35745185
 h      0.02556146    -1.91825220     0.80456134
 h     -1.74760033     1.88742968     1.25942073
 h     -0.73618800     2.00526736    -1.36133315
 h      1.78605680     1.72692823    -0.35797918
 o      2.27104867    -1.30007402     0.11184948
 h      3.15179521    -0.69481223     0.06630465
 c     -2.42900025    -0.46414029    -0.51959243
 h     -2.29715550    -1.15484071    -1.36941638
 h     -2.97937670    -0.78563697     0.29335515
 h     -3.14003465     0.34684877    -0.85168548
 h     -0.17439439     1.26655223     1.63509224
          17

 c      1.16734299    -0.45020613     0.20157990
 c     -0.02838740    -0.99518421     0.50068803
 c     -1.11812307     0.00557700     0.02880298
 c     -0.99702292     1.31349593     0.79324693
 c     -0.44037642     1.15442214    -0.73663140
 c      1.03295838     0.89073556    -0.36228631
 h      0.01443487    -1.90371481     0.78029231
 h     -1.76406625     1.87469689     1.22807527
 h     -0.70352619     2.00256085    -1.37428390
 h      1.80583805     1.70327971    -0.35315494
 o      2.27072174    -1.30855641     0.11747318
 h      3.14123615    -0.69802145     0.08586938
 c     -2.41195890    -0.46648689    -0.51284159
 h     -2.30509221    -1.16375737    -1.36293787
 h     -2.96920458    -0.75773815     0.27513782
 h     -3.08633836     0.33348435    -0.85676595
 h     -0.12071824     1.27968470     1.61257186
          17

 c      1.16405884    -0.44128597     0.19341360
 c     -0.02128199    -1.00187758     0.48953129
 c     -1.11164550     0.01383813     0.02796132
 c     -1.00304043     1.32170726     0.79064150
 c     -0.45854195     1.16129491    -0.71694220
 c      1.02418988     0.88359041    -0.36711257
 h     -0.00513039    -1.95346648     0.78150434
 h     -1.79748671     1.87547953     1.19354974
 h     -0.67520407     1.99487795    -1.39018020
 h      1.82257270     1.67216894    -0.35223237
 o      2.27133179    -1.31473672     0.12351499
 h      3.10789773    -0.72066846     0.10634191
 c     -2.39460287    -0.46789829    -0.50785129
 h     -2.31342107    -1.17380858    -1.35138829
 h     -2.97878119    -0.75148241     0.28247637
 h     -3.02703725     0.32465168    -0.86526929
 h     -0.08591908     1.29355338     1.57373102
          17

 c      1.16289927    -0.43305299     0.18361796
 c     -0.01545099    -1.00396941     0.47606575
 c     -1.10463829     0.02159380     0.02647361
 c     -1.00587336     1.32862661     0.78962800
 c     -0.47366280     1.16766376    -0.69477754
 c      1.01435062     0.87673021    -0.37185797
 h     -0.03316662    -2.04119197     0.79979630
 h     -1.84537877     1.88819780     1.15678981
 h     -0.65277045     1.98196191    -1.40898700
 h      1.83512035     1.63449765    -0.35593414
 o      2.27229965    -1.31877069     0.12998164
 h      3.06065387    -0.75775253     0.12697069
 c     -2.37714698    -0.46898826    -0.50403937
 h     -2.32076312    -1.18537962    -1.33513675
 h     -3.00437260    -0.76369934     0.31016901
 h     -2.96790989     0.32587910    -0.87963866
 h     -0.07377580     1.30910866     1.52072620
          17

 c      1.16406267    -0.42601854     0.17232929
 c     -0.01130216    -1.00446055     0.46137352
 c     -1.09718340     0.02829112     0.02452681
 c     -1.00631379     1.33484750     0.79017915
 c     -0.48545725     1.17382236    -0.67070793
 c      1.00369389     0.87021139    -0.37648102
 h     -0.06765281    -2.12911455     0.82292896
 h     -1.89922516     1.90716782     1.11635637
 h     -0.63722220     1.96273712    -1.42958696
 h      1.84345537     1.59248063    -0.36486528
 o      2.27245543    -1.32128829     0.13686602
 h      3.01814899    -0.79722149     0.14719770
 c     -2.36048386    -0.47045890    -0.50013532
 h     -2.32571168    -1.19921224    -1.31537291
 h     -3.03531791    -0.78717928     0.34414398
 h     -2.91349166     0.34031972    -0.90122518
 h     -0.08423991     1.32700613     1.45874955
          17

 c      1.16760906    -0.42064007     0.15971027
 c     -0.00924922    -1.00515832     0.44621623
 c     -1.08937417     0.03338676     0.02235939
 c     -1.00576880     1.34104543     0.79200191
 c     -0.49371646     1.18008522    -0.64545804
 c      0.99246860     0.86401567    -0.38096956
 h     -0.10534118    -2.19397632     0.84275038
 h     -1.94865896     1.92577792     1.07103862
 h     -0.62916147     1.93592595    -1.45011275
 h      1.84858039     1.54931780    -0.37947989
 o      2.27017281    -1.32329429     0.14410950
 h      3.00652193    -0.82164270     0.16720430
 c     -2.34567633    -0.47261377    -0.49517753
 h     -2.32706298    -1.21599067    -1.29355797
 h     -3.06146904    -0.81461274     0.37172167
 h     -2.86538404     0.36634001    -0.92914716
 h     -0.11209701     1.34770212     1.39642653
          17

 c      1.17342420    -0.41730538     0.14595151
 c     -0.00954484    -1.00679177     0.43104459
 c     -1.08131831     0.03639862     0.02025134
 c     -1.00608017     1.34773223     0.79435850
 c     -0.49831246     1.18670337    -0.61983032
 c      0.98093985     0.85808621    -0.38532895
 h     -0.14323271    -2.22529560     0.85490075
 h     -1.98524079     1.93891529     1.02120605
 h     -0.62888440     1.90071351    -1.46849853
 h      1.85211734     1.50861891    -0.40007080
 o      2.26471856    -1.32523501     0.15161201
 h      3.03799434    -0.82325800     0.18771795
 c     -2.33364224    -0.47528130    -0.48885423
 h     -2.32395399    -1.23588511    -1.27090906
 h     -3.07629641    -0.84032238     0.38530474
 h     -2.82262910     0.39771148    -0.96029897
 h     -0.14518863     1.37167607     1.34626863
          17

 c      1.18120592    -0.41631697     0.13126497
 c     -0.01223654    -1.00949887     0.41612788
 c     -1.07313542     0.03695598     0.01850383
 c     -1.00923743     1.35515733     0.79621726
 c     -0.49921351     1.19379969    -0.59461670
 c      0.96943616     0.85237642    -0.38957076
 h     -0.17897487    -2.21947567     0.85713952
 h     -2.00404658     1.94374865     0.96865311
 h     -0.63640326     1.85717119    -1.48301169
 h      1.85556139     1.47364410    -0.42675396
 o      2.25730429    -1.32637401     0.15932991
 h      3.09431607    -0.81404267     0.20846279
 c     -2.32499464    -0.47807452    -0.48135538
 h     -2.31587095    -1.25826809    -1.24812482
 h     -3.07672039    -0.86040029     0.38177828
 h     -2.78361902     0.42642049    -0.99063486
 h     -0.16614547     1.39976854     1.32264935
          17

 c      1.19046894    -0.41788153     0.11586903
 c     -0.01718315    -1.01308773     0.40162136
 c     -1.06494489     0.03483083     0.01741298
 c     -1.01638316     1.36332962     0.79690351
 c     -0.49649456     1.20133240    -0.57051505
 c      0.95840892     0.84689180    -0.39371277
 h     -0.21083955    -2.17684447     0.84847104
 h     -2.00412977     1.93976126     0.91596084
 h     -0.65144992     1.80636714    -1.49262874
 h      1.85943413     1.44659665    -0.45940466
 o      2.24969813    -1.32580422     0.16728113
 h      3.14888431    -0.80951181     0.22813834
 c     -2.31996757    -0.48065046    -0.47315229
 h     -2.30259909    -1.28174152    -1.22541514
 h     -3.06248377    -0.87248865     0.36143234
 h     -2.74754603     0.44549307    -1.01656441
 h     -0.16373306     1.43302176     1.33438349
          17

 c      1.20057379    -0.42209083     0.09996880
 c     -0.02408217    -1.01707301     0.38756806
 c     -1.05685680     0.02995472     0.01724195
 c     -1.02677338     1.37213702     0.79671524
 c     -0.49034125     1.20909373    -0.54806280
 c      0.94846062     0.84169802    -0.39778939
 h     -0.23781302    -2.10149219     0.82918012
 h     -1.98892296     1.92879306     0.86594058
 h     -0.67349529     1.75020480    -1.49717811
 h      1.86281896     1.42829544    -0.49753013
 o      2.24311928    -1.32310965     0.17548311
 h      3.18432757    -0.81805489     0.24549118
 c     -2.31838529    -0.48279575    -0.46488570
 h     -2.28419308    -1.30445402    -1.20274878
 h     -3.03614406    -0.87581105     0.32769109
 h     -2.71474842     0.45034730    -1.03569062
 h     -0.14477425     1.47131546     1.37764038
          17

 c      1.21077662    -0.42889565     0.08374053
 c     -0.03246043    -1.02049929     0.37382029
 c     -1.04897700     0.02243505     0.01820199
 c     -1.03832500     1.38138183     0.79658872
 c     -0.48105562     1.21674477    -0.52760509
 c      0.94030878     0.83688968    -0.40186043
 h     -0.26018857    -2.00369445     0.80194881
 h     -1.96664678     1.91520749     0.82118956
 h     -0.70177289     1.69108647    -1.49720055
 h      1.86363248     1.41834954    -0.54015362
 o      2.23821811    -1.31830028     0.18393311
 h      3.19281809    -0.84191335     0.25969786
 c     -2.31961709    -0.48437125    -0.45736610
 h     -2.26099283    -1.32455383    -1.18013553
 h     -3.00378018    -0.87165510     0.28769062
 h     -2.68648550     0.43909299    -1.04704251
 h     -0.12705814     1.51263487     1.43994319
          17

 c      1.22029596    -0.43808338     0.06731949
 c     -0.04158317    -1.02156668     0.35984702
 c     -1.04142187     0.01256782     0.02044144
 c     -1.04880972     1.39070759     0.79740912
 c     -0.46906390     1.22387812    -0.50930995
 c      0.93470039     0.83254035    -0.40601320
 h     -0.28111121    -1.90482525     0.77438460
 h     -1.94961569     1.90549303     0.78355587
 h     -0.73526913     1.63149157    -1.49351840
 h      1.85946079     1.41563681    -0.58580666
 o      2.23522633    -1.31167310     0.19261084
 h      3.17359289    -0.87937725     0.27038461
 c     -2.32254199    -0.48522966    -0.45159038
 h     -2.23366824    -1.34060437    -1.15778558
 h     -2.97565591    -0.86400537     0.25283450
 h     -2.66463512     0.41259564    -1.05120759
 h     -0.12561797     1.55415654     1.50860261
          17

 c      1.22839708    -0.44927204     0.05079115
 c     -0.05035210    -1.01756322     0.34460199
 c     -1.03433955     0.00084422     0.02403183
 c     -1.05655307     1.39971769     0.79976603
 c     -0.45491780     1.23009110    -0.49322332
 c      0.93231292     0.82866324    -0.41036009
 h     -0.30819176    -1.83890158     0.76085965
 h     -1.95003781     1.90585880     0.75364495
 h     -0.77265207     1.57361598    -1.48668374
 h      1.84849348     1.41880504    -0.63267124
 o      2.23392282    -1.30377453     0.20147370
 h      3.13326931    -0.92528490     0.27775086
 c     -2.32573347    -0.48528120    -0.44852623
 h     -2.20325926    -1.35185092    -1.13609962
 h     -2.96424892    -0.85879314     0.23656944
 h     -2.65149118     0.37470109    -1.05060028
 h     -0.14846941     1.59326279     1.57420921
          17

 c      1.23449536    -0.46190821     0.03418294
 c     -0.05772698    -1.00674737     0.32730249
 c     -1.02794908    -0.01203482     0.02894896
 c     -1.06094664     1.40833174     0.80396003
 c     -0.43928012     1.23505386    -0.47932546
 c      0.93367224     0.82519772    -0.41503106
 h     -0.34875217    -1.83140355     0.77355995
 h     -1.97243483     1.91793915     0.73109767
 h     -0.81218107     1.51918044    -1.47659249
 h      1.83018202     1.42664280    -0.67883144
 o      2.23339669    -1.29543157     0.21043686
 h      3.08924231    -0.97034291     0.28291074
 c     -2.32809778    -0.48484757    -0.44843547
 h     -2.17117185    -1.35833779    -1.11558358
 h     -2.97694903    -0.85985012     0.24660934
 h     -2.64964807     0.33238050    -1.04973493
 h     -0.19797824     1.62777385     1.63059421
          17

 c      1.23824311    -0.47527923     0.01746528
 c     -0.06367308    -0.99098436     0.30886698
 c     -1.02259892    -0.02515596     0.03506623
 c     -1.06257223     1.41693482     0.80997596
 c     -0.42288662     1.23854993    -0.46754683
 c      0.93909236     0.82202151    -0.42015701
 h     -0.39843245    -1.86888194     0.80546399
 h     -2.01037276     1.93712564     0.71556181
 h     -0.85171302     1.46945366    -1.46250985
 h      1.80552527     1.43830439    -0.72255910
 o      2.23199248    -1.28767458     0.21937044
 h      3.07018916    -1.00220346     0.28792387
 c     -2.32947177    -0.48490064    -0.45034328
 h     -2.13909404    -1.36092005    -1.09679282
 h     -3.00948898    -0.86501547     0.27807538
 h     -2.66170516     0.29463164    -1.05466810
 h     -0.27256484     1.65600827     1.67437398
          17

 c      1.23952894    -0.48858238     0.00057837
 c     -0.06875694    -0.97392341     0.29115945
 c     -1.01879820    -0.03745908     0.04217834
 c     -1.06268193     1.42608426     0.81745391
 c     -0.40647985     1.24047100    -0.45773984
 c      0.94862658     0.81898005    -0.42584928
 h     -0.44543957    -1.91983756     0.83877803
 h     -2.05194881     1.95596708     0.70697707
 h     -0.88889351     1.42543449    -1.44352347
 h      1.77700810     1.45339929    -0.76255654
 o      2.22858066    -1.28122233     0.22821423
 h      3.09586085    -1.01367046     0.29395761
 c     -2.33039041    -0.48653548    -0.45264215
 h     -2.10883021    -1.36116733    -1.08030911
 h     -3.05005244    -0.86859934     0.31802295
 h     -2.68916132     0.26871319    -1.07034582
 h     -0.36744584     1.67697155     1.70510157
          17

 c      1.23842187    -0.50101669    -0.01653863
 c     -0.07325214    -0.95849560     0.27561325
 c     -1.01717356    -0.04785210     0.05004587
 c     -1.06263399     1.43615326     0.82566717
 c     -0.39072749     1.24079027    -0.44964004
 c      0.96205342     0.81592216    -0.43218661
 h     -0.48097054    -1.96256122     0.86052916
 h     -2.08655886     1.96811359     0.70507477
 h     -0.92150345     1.38801436    -1.41915401
 h      1.74817098     1.47191635    -0.79806734
 o      2.22422390    -1.27604574     0.23710652
 h      3.15084981    -1.00964731     0.29924513
 c     -2.33159242    -0.49019145    -0.45415906
 h     -2.08210986    -1.36110476    -1.06671141
 h     -3.08737598    -0.86603467     0.35421355
 h     -2.73053961     0.25549542    -1.09680772
 h     -0.47477055     1.69073142     1.72617861
          17

 c      1.23514797    -0.51189491    -0.03391919
 c     -0.07706401    -0.94660958     0.26303293
 c     -1.01834927    -0.05533862     0.05844368
 c     -1.06363393     1.44718094     0.83350615
 c     -0.37614756     1.23954151    -0.44285607
 c      0.97891891     0.81274044    -0.43921633
 h     -0.50068858    -1.98682419     0.86434705
 h     -2.10761427     1.96977872     0.70895542
 h     -0.94783881     1.35803719    -1.38984324
 h      1.72283582     1.49392463    -0.82879321
 o      2.22089500    -1.27185735     0.24624084
 h      3.20464123    -0.99870941     0.30120097
 c     -2.33383111    -0.49553406    -0.45453616
 h     -2.06046214    -1.36273895    -1.05646360
 h     -3.11402512    -0.85537084     0.37866950
 h     -2.78075441     0.24930814    -1.12853586
 h     -0.58424014     1.69877874     1.74580836
          17

 c      1.23009832    -0.52074620    -0.05153654
 c     -0.07998895    -0.93941899     0.25378648
 c     -1.02278443    -0.05915456     0.06719685
 c     -1.06652284     1.45891729     0.83967666
 c     -0.36306048     1.23680502    -0.43690022
 c      0.99861952     0.80941709    -0.44697038
 h     -0.50293621    -1.98889590     0.84781648
 h     -2.11266683     1.95968049     0.71694527
 h     -0.96701084     1.33629247    -1.35720042
 h      1.70418268     1.51906832    -0.85459661
 o      2.21987311    -1.26848366     0.25571842
 h      3.23641448    -0.98625333     0.29841300
 c     -2.33775527    -0.50191483    -0.45394836
 h     -2.04519933    -1.36748598    -1.04969676
 h     -3.12620591    -0.83672498     0.38741430
 h     -2.83292058     0.24251559    -1.15795842
 h     -0.68573053     1.70358078     1.77534797
          17

 c      1.22381715    -0.52736169    -0.06927849
 c     -0.08193665    -0.93743908     0.24793519
 c     -1.03062467    -0.05888555     0.07619230
 c     -1.07146598     1.47101510     0.84335644
 c     -0.35157794     1.23269454    -0.43125268
 c      1.02048473     0.80605925    -0.45548502
 h     -0.48753885    -1.96865686     0.81078370
 h     -2.10315913     1.93876429     0.72659491
 h     -0.97907420     1.32349354    -1.32398443
 h      1.69408541     1.54609248    -0.87515002
 o      2.22158855    -1.26582501     0.26553377
 h      3.23719208    -0.97467128     0.29055070
 c     -2.34376863    -0.50877245    -0.45276660
 h     -2.03744380    -1.37578684    -1.04600782
 h     -3.12309633    -0.81159074     0.37966722
 h     -2.88067546     0.22937703    -1.17892326
 h     -0.77343322     1.70662990     1.82221148
          17

 c      1.21695144    -0.53178105    -0.08694059
 c     -0.08300824    -0.94050343     0.24525990
 c     -1.04162765    -0.05452586     0.08536947
 c     -1.07786812     1.48317547     0.84482656
 c     -0.34163252     1.22734699    -0.42543604
 c      1.04382825     0.80289452    -0.46480336
 h     -0.45566591    -1.92932142     0.75511123
 h     -2.08454249     1.91009965     0.73482399
 h     -0.98489630     1.32024046    -1.29375591
 h      1.69303510     1.57275519    -0.88980088
 o      2.22583778    -1.26379505     0.27559518
 h      3.20664015    -0.96441264     0.27789822
 c     -2.35192758    -0.51573845    -0.45144295
 h     -2.03809214    -1.38711641    -1.04443027
 h     -3.10678484    -0.78254712     0.35773493
 h     -2.91936886     0.20711085    -1.18795737
 h     -0.84688972     1.70687568     1.88270998
          17

 c      1.21017038    -0.53424430    -0.10423643
 c     -0.08338631    -0.94757940     0.24518794
 c     -1.05519752    -0.04645769     0.09470088
 c     -1.08466034     1.49505746     0.84521256
 c     -0.33304664     1.22091889    -0.41908059
 c      1.06796671     0.80021703    -0.47495333
 h     -0.41073961    -1.87978904     0.68574951
 h     -2.06633469     1.87869191     0.73828288
 h     -0.98570791     1.32696091    -1.27011946
 h      1.70058005     1.59625595    -0.89776246
 o      2.23183573    -1.26235469     0.28575055
 h      3.15284476    -0.95386900     0.26099223
 c     -2.36186312    -0.52257746    -0.45055075
 h     -2.04767826    -1.40035939    -1.04361699
 h     -3.08287763    -0.75325891     0.32770540
 h     -2.94634593     0.17560260    -1.18424685
 h     -0.90762432     1.70201747     1.94477450
          17

 c      1.20407907    -0.53512197    -0.12082198
 c     -0.08307910    -0.95642146     0.24665367
 c     -1.07051304    -0.03537311     0.10417048
 c     -1.09066907     1.50619486     0.84573127
 c     -0.32562397     1.21359133    -0.41198336
 c      1.09222778     0.79830563    -0.48591328
 h     -0.36012971    -1.83973428     0.61262101
 h     -2.06039400     1.85044353     0.73393731
 h     -0.98238869     1.34380607    -1.25565609
 h      1.71590982     1.61394187    -0.89847037
 o      2.23810525    -1.26163408     0.29583868
 h      3.09488458    -0.93800093     0.24001000
 c     -2.37273305    -0.52912201    -0.45082884
 h     -2.06618919    -1.41434884    -1.04214485
 h     -3.06100803    -0.72835613     0.30014665
 h     -2.96102784     0.13705674    -1.16946955
 h     -0.95655474     1.69059746     1.99601945
          17

 c      1.19916287    -0.53482233    -0.13633503
 c     -0.08183160    -0.96357197     0.24821802
 c     -1.08669470    -0.02216672     0.11375383
 c     -1.09510768     1.51615924     0.84724191
 c     -0.31922547     1.20558718    -0.40415669
 c      1.11596220     0.79734829    -0.49758390
 h     -0.31477758    -1.84119563     0.54948748
 h     -2.07527279     1.82975931     0.71987587
 h     -0.97480531     1.37047332    -1.25097239
 h      1.73828739     1.62395585    -0.89188481
 o      2.24268609    -1.26200286     0.30577658
 h      3.06037241    -0.90787944     0.21371420
 c     -2.38337197    -0.53531222    -0.45298718
 h     -2.09290994    -1.42835325    -1.03883721
 h     -3.05286064    -0.71246087     0.28817759
 h     -2.96516135     0.09595419    -1.14787042
 h     -0.99384869     1.67257597     2.02797367
          17

 c      1.19579150    -0.53368562    -0.15044873
 c     -0.07975267    -0.96650978     0.24905326
 c     -1.10295393    -0.00779291     0.12339831
 c     -1.09809338     1.52476822     0.85012620
 c     -0.31379320     1.19719848    -0.39583724
 c      1.13855813     0.79739510    -0.50977884
 h     -0.28086127    -1.90521323     0.50282100
 h     -2.10955974     1.81750299     0.69614030
 h     -0.96165488     1.40601653    -1.25440904
 h      1.76725304     1.62562779    -0.87862069
 o      2.24455992    -1.26363876     0.31552771
 h      3.06346170    -0.85818537     0.18034653
 c     -2.39283875    -0.54135019    -0.45706607
 h     -2.12636297    -1.44239070    -1.03304909
 h     -3.06541241    -0.70808667     0.30007810
 h     -2.96311944     0.05902206    -1.12629331
 h     -1.01942366     1.64894149     2.03646285
          17

 c      1.19425019    -0.53193596    -0.16290786
 c     -0.07777232    -0.96638089     0.24955507
 c     -1.11867471     0.00687475     0.13300646
 c     -1.10056254     1.53204109     0.85429093
 c     -0.30931788     1.18880539    -0.38743136
 c      1.15945271     0.79834244    -0.52223439
 h     -0.25380012    -2.01106121     0.46516580
 h     -2.15243577     1.81184599     0.66489902
 h     -0.94099339     1.44875630    -1.26259483
 h      1.80264459     1.61954011    -0.85987840
 o      2.24472986    -1.26590962     0.32484141
 h      3.08764586    -0.79726735     0.14199631
 c     -2.40095642    -0.54773988    -0.46192284
 h     -2.16441923    -1.45726431    -1.02480286
 h     -3.09497782    -0.71427951     0.33215064
 h     -2.96136568     0.03426257    -1.11311218
 h     -1.03323892     1.62127136     2.02118604
          17

 c      1.19472104    -0.52973515    -0.17351383
 c     -0.07678504    -0.96585970     0.25023479
 c     -1.13340881     0.02109019     0.14243649
 c     -1.10363711     1.53800883     0.85919558
 c     -0.30577913     1.18085938    -0.37941114
 c      1.17814737     0.79995094    -0.53463244
 h     -0.22773578    -2.12148989     0.42834123
 h     -2.19084113     1.81062602     0.62964638
 h     -0.91112646     1.49636763    -1.27149884
 h      1.84445678     1.60723659    -0.83719385
 o      2.24475322    -1.26781454     0.33326862
 h      3.10841857    -0.73984109     0.10428570
 c     -2.40821054    -0.55496524    -0.46583198
 h     -2.20462140    -1.47420380    -1.01464080
 h     -3.13092709    -0.72782970     0.37219617
 h     -2.96569445     0.02787247    -1.11478452
 h     -1.03540589     1.59146876     1.98598318
          17

 c      1.19723728    -0.52723597    -0.18209946
 c     -0.07718081    -0.96666719     0.25116810
 c     -1.14683814     0.03422337     0.15151779
 c     -1.10815313     1.54262223     0.86384092
 c     -0.30309790     1.17383743    -0.37220911
 c      1.19424506     0.80190700    -0.54663527
 h     -0.20067223    -2.21142302     0.38968568
 h     -2.21488784     1.81255534     0.59416842
 h     -0.87133643     1.54617755    -1.27747138
 h      1.89247509     1.59057213    -0.81207782
 o      2.24557781    -1.26859212     0.34039516
 h      3.11134459    -0.69704254     0.07255423
 c     -2.41542856    -0.56305748    -0.46760174
 h     -2.24461321    -1.49417235    -1.00326587
 h     -3.16321162    -0.74521857     0.40801705
 h     -2.97720352     0.04022516    -1.13149482
 h     -1.02615564     1.56153142     1.93988582
          17

 c      1.20166303    -0.52459154    -0.18851944
 c     -0.07897594    -0.96947065     0.25217611
 c     -1.15874388     0.04574777     0.16006205
 c     -1.11455860     1.54578060     0.86679321
 c     -0.30111727     1.16818943    -0.36615234
 c      1.20750624     0.80390968    -0.55792186
 h     -0.17301627    -2.26880599     0.34971103
 h     -2.21919683     1.81725858     0.56189120
 h     -0.82222534     1.59556036    -1.27797680
 h      1.94572296     1.57091478    -0.78569871
 o      2.24755724    -1.26781506     0.34593176
 h      3.09175100    -0.67485005     0.05040315
 c     -2.42355259    -0.57154858    -0.46696905
 h     -2.28245834    -1.51713335    -0.99117620
 h     -3.18548022    -0.76351478     0.43143186
 h     -2.99163880     0.06532621    -1.15685998
 h     -1.00560780     1.53315840     1.89754114
          17

 c      1.20769941    -0.52194296    -0.19265308
 c     -0.08197476    -0.97435861     0.25299757
 c     -1.16898717     0.05523074     0.16786691
 c     -1.12295669     1.54739366     0.86657790
 c     -0.29960428     1.16429108    -0.36144244
 c      1.21789639     0.80573778    -0.56820666
 h     -0.14610090    -2.28891789     0.31000945
 h     -2.20255973     1.82506058     0.53551239
 h     -0.76573169     1.64228092    -1.27197325
 h      2.00198455     1.54861073    -0.75877622
 o      2.25065395    -1.26533594     0.34972313
 h      3.05157477    -0.67497586     0.03957209
 c     -2.43334937    -0.57981619    -0.46425705
 h     -2.31671470    -1.54170971    -0.97849906
 h     -3.19486810    -0.78049178     0.43837536
 h     -3.00297117     0.09454397    -1.18223638
 h     -0.97358406     1.50730349     1.87511916
          17

 c      1.21490782    -0.51940410    -0.19441093
 c     -0.08586465    -0.98112315     0.25335882
 c     -1.17749435     0.06232117     0.17471698
 c     -1.13303935     1.54737100     0.86262731
 c     -0.29826539     1.16240170    -0.35816112
 c      1.22558992     0.80725729    -0.57723390
 h     -0.12163620    -2.27101168     0.27245869
 h     -2.16782355     1.83697179     0.51658424
 h     -0.70493335     1.68478425    -1.26005437
 h      2.05779809     1.52310422    -0.73174062
 o      2.25447325    -1.26130692     0.35177921
 h      2.99887546    -0.69458372     0.03945875
 c     -2.44520225    -0.58737917    -0.45998018
 h     -2.34631844    -1.56548337    -0.96511072
 h     -3.19128940    -0.79456555     0.42819537
 h     -3.00665158     0.12025336    -1.20055855
 h     -0.93053606     1.48443640     1.87970349
          17

 c      1.22274874    -0.51704595    -0.19374466
 c     -0.09027132    -0.98931996     0.25299999
 c     -1.18424597     0.06674683     0.18039135
 c     -1.14387470     1.54550966     0.85586587
 c     -0.29677887     1.16263229    -0.35627780
 c      1.23091606     0.80837591    -0.58476000
 h     -0.10158661    -2.21761614     0.23898345
 h     -2.12237179     1.85496336     0.50492143
 h     -0.64365670     1.72243851    -1.24435875
 h      2.10904432     1.49360383    -0.70500317
 o      2.25812908    -1.25631001     0.35236723
 h      2.94989710    -0.72426713     0.04567992
 c     -2.45905463    -0.59395339    -0.45470447
 h     -2.37044045    -1.58575134    -0.95093371
 h     -3.17728331    -0.80483363     0.40350077
 h     -3.00055015     0.13723015    -1.20755518
 h     -0.87956890     1.46559357     1.90290430
          17

 c      1.23064963    -0.51488347    -0.19065743
 c     -0.09479958    -0.99812333     0.25169525
 c     -1.18927124     0.06832653     0.18468114
 c     -1.15389878     1.54143286     0.84805792
 c     -0.29484176     1.16494268    -0.35566273
 c      1.23426589     0.80898752    -0.59054459
 h     -0.08811848    -2.13629046     0.21138211
 h     -2.07808600     1.88233023     0.49818859
 h     -0.58593840     1.75558457    -1.22813374
 h      2.15184627     1.45982155    -0.67913575
 o      2.26020868    -1.25140341     0.35207227
 h      2.92930043    -0.74742875     0.04915868
 c     -2.47439680    -0.59937569    -0.44908530
 h     -2.38842498    -1.60031543    -0.93620207
 h     -3.15845207    -0.81130868     0.37071698
 h     -2.98470009     0.14274656    -1.20162026
 h     -0.82649617     1.45251429     1.92866297
          17

 c      1.23810393    -0.51287070    -0.18521073
 c     -0.09908387    -1.00592952     0.24929366
 c     -1.19264527     0.06698161     0.18740970
 c     -1.16138817     1.53469023     0.84083203
 c     -0.29221490     1.16918068    -0.35613027
 c      1.23599147     0.80894218    -0.59436002
 h     -0.08336456    -2.04434558     0.19085951
 h     -2.04797949     1.92318145     0.49278281
 h     -0.53545736     1.78520160    -1.21490048
 h      2.18338436     1.42242249    -0.65487976
 o      2.25966218    -1.24743014     0.35142329
 h      2.95547340    -0.75145328     0.04214334
 c     -2.49026326    -0.60353061    -0.44391507
 h     -2.39981494    -1.60800730    -0.92155740
 h     -3.14379073    -0.81522345     0.34053845
 h     -2.96093852     0.13653640    -1.18362993
 h     -0.77753362     1.44672363     1.94356633
          17

 c      1.24474649    -0.51091118    -0.17752769
 c     -0.10285456    -1.00988060     0.24580032
 c     -1.19448546     0.06273826     0.18844695
 c     -1.16529337     1.52505497     0.83512989
 c     -0.28875092     1.17515297    -0.35751642
 c      1.23633038     0.80804666    -0.59601182
 h     -0.08887644    -1.97455361     0.17703543
 h     -2.03821313     1.97954403     0.48684449
 h     -0.49507543     1.81220860    -1.20739821
 h      2.20241852     1.38312101    -0.63304048
 o      2.25719844    -1.24401012     0.35024787
 h      3.01800795    -0.74383485     0.02854033
 c     -2.50538883    -0.60638413    -0.43993311
 h     -2.40442050    -1.60887622    -0.90796536
 h     -3.14389134    -0.81875489     0.32580658
 h     -2.93276405     0.12111765    -1.15715531
 h     -0.73744164     1.44888862     1.94019800
          17

 c      1.25033961    -0.50888145    -0.16779013
 c     -0.10594850    -1.00670581     0.24139599
 c     -1.19494562     0.05572645     0.18771368
 c     -1.16572980     1.51286214     0.83106753
 c     -0.28440261     1.18269682    -0.35975057
 c      1.23537916     0.80608097    -0.59535593
 h     -0.10540312    -1.96542116     0.16774672
 h     -2.04302230     2.04767395     0.48258053
 h     -0.46662611     1.83675890    -1.20679278
 h      2.20954507     1.34454741    -0.61435768
 o      2.25451819    -1.24024335     0.34803308
 h      3.09006866    -0.74088429     0.01816272
 c     -2.51869954    -0.60817924    -0.43721093
 h     -2.40238704    -1.60409402    -0.89652292
 h     -3.16515676    -0.82332333     0.33446259
 h     -2.90525945     0.10233702    -1.12886921
 h     -0.70894164     1.45871558     1.91644546
          17

 c      1.25472157    -0.50663558    -0.15623415
 c     -0.10824723    -0.99620914     0.23617768
 c     -1.19422429     0.04619896     0.18518490
 c     -1.16354014     1.49895936     0.82816979
 c     -0.27921703     1.19172148    -0.36287716
 c      1.23310761     0.80282544    -0.59230836
 h     -0.13331747    -2.02039296     0.16226932
 h     -2.05014049     2.11868333     0.48436748
 h     -0.45096032     1.85794597    -1.21253525
 h      2.20713098     1.30995870    -0.59940931
 o      2.25295633    -1.23565826     0.34451230
 h      3.15041465    -0.75250357     0.01730843
 c     -2.52981316    -0.60957917    -0.43466289
 h     -2.39423579    -1.59566416    -0.88825032
 h     -3.20449798    -0.82777851     0.36302412
 h     -2.88444933     0.08897259    -1.10797770
 h     -0.69264557     1.47509380     1.87453684
          17

 c      1.25777828    -0.50401970    -0.14313250
 c     -0.10977611    -0.98171415     0.23006952
 c     -1.19257051     0.03452952     0.18089556
 c     -1.15963955     1.48433726     0.82563477
 c     -0.27332131     1.20218842    -0.36701402
 c      1.22939872     0.79810824    -0.58685268
 h     -0.17120973    -2.10275713     0.16239078
 h     -2.04892985     2.18270601     0.49552292
 h     -0.44811560     1.87409596    -1.22289711
 h      2.19884951     1.28281505    -0.58856179
 o      2.25325174    -1.23024684     0.33970499
 h      3.18729897    -0.78147114     0.02796325
 c     -2.53898810    -0.61133771    -0.43062424
 h     -2.38086621    -1.58595798    -0.88390157
 h     -3.25198876    -0.82926057     0.39983942
 h     -2.87525540     0.08924392    -1.10272824
 h     -0.68680000     1.49633568     1.82102803
          17

 c      1.25944479    -0.50091031    -0.12876571
 c     -0.11073947    -0.96648664     0.22308840
 c     -1.19027273     0.02117449     0.17494577
 c     -1.15480357     1.46984118     0.82239475
 c     -0.26690428     1.21404982    -0.37228229
 c      1.22412928     0.79187488    -0.57904344
 h     -0.21546927    -2.17761487     0.16907852
 h     -2.03342662     2.23183363     0.51713295
 h     -0.45746878     1.88337642    -1.23577598
 h      2.18863213     1.26615180    -0.58197326
 o      2.25569053    -1.22427303     0.33380545
 h      3.19610909    -0.82623433     0.04937159
 c     -2.54680913    -0.61366163    -0.42401256
 h     -2.36352885    -1.57709372    -0.88379924
 h     -3.29737718    -0.82539789     0.43312658
 h     -2.87874538     0.10483082    -1.11477012
 h     -0.68682268     1.52056786     1.76721312
          17

 c      1.25972527    -0.49725061    -0.11339365
 c     -0.11138143    -0.95250065     0.21539648
 c     -1.18764756     0.00664259     0.16749887
 c     -1.14966989     1.45604696     0.81722263
 c     -0.26019961     1.22719618    -0.37875057
 c      1.21728970     0.78426370    -0.56900601
 h     -0.26201224    -2.22608329     0.18172185
 h     -2.00195161     2.26094723     0.54832940
 h     -0.47785133     1.88436039    -1.24937510
 h      2.17917682     1.26182438    -0.57963809
 o      2.26013057    -1.21817051     0.32712595
 h      3.17871901    -0.88222326     0.07874348
 c     -2.55394539    -0.61604793    -0.41480037
 h     -2.34382997    -1.57023550    -0.88766850
 h     -3.33333244    -0.81523095     0.45495455
 h     -2.89178473     0.12914878    -1.13767727
 h     -0.68571687     1.54628545     1.72765690
          17

 c      1.25871648    -0.49307827    -0.09723137
 c     -0.11190929    -0.94085680     0.20722951
 c     -1.18503146    -0.00852890     0.15876753
 c     -1.14454594     1.44324887     0.80925270
 c     -0.25346883     1.24143487    -0.38640779
 c      1.20908239     0.77565940    -0.55693642
 h     -0.30725248    -2.24011145     0.19890629
 h     -1.95628726     2.26782397     0.58674548
 h     -0.50766726     1.87635475    -1.26260626
 h      2.17073928     1.26990461    -0.58140215
 o      2.26581192    -1.21252751     0.32010102
 h      3.14618697    -0.94178258     0.11101052
 c     -2.56091487    -0.61776389    -0.40363930
 h     -2.32376710    -1.56512964    -0.89450643
 h     -3.35570118    -0.79901874     0.46144317
 h     -2.90959460     0.15239282    -1.16175428
 h     -0.67720132     1.57240877     1.71375460
          17

 c      1.25662187    -0.48853581    -0.08043768
 c     -0.11249671    -0.93220998     0.19884783
 c     -1.18276665    -0.02380522     0.14899387
 c     -1.13904582     1.43153661     0.79866834
 c     -0.24698232     1.25649752    -0.39515745
 c      1.19992007     0.76669183    -0.54310484
 h     -0.34819848    -2.21724544     0.21893018
 h     -1.90149765     2.25356184     0.62882669
 h     -0.54503474     1.85947681    -1.27522093
 h      2.16109955     1.28858729    -0.58689314
 o      2.27109242    -1.20806089     0.31329080
 h      3.12277356    -0.99441985     0.13870349
 c     -2.56793454    -0.61829011    -0.39139439
 h     -2.30567796    -1.56029342    -0.90264439
 h     -3.36312904    -0.77784950     0.45211274
 h     -2.92802827     0.16663535    -1.17886068
 h     -0.66021022     1.59705760     1.72548822
          17

 c      1.25373097    -0.48385097    -0.06312553
 c     -0.11330539    -0.92693298     0.19051366
 c     -1.18117616    -0.03867948     0.13843359
 c     -1.13205952     1.42079223     0.78662707
 c     -0.24100443     1.27206460    -0.40482585
 c      1.19031285     0.75817472    -0.52785828
 h     -0.38236509    -2.15849181     0.24001129
 h     -1.84627518     2.22356573     0.67024523
 h     -0.58792346     1.83453473    -1.28769053
 h      2.14678145     1.31471160    -0.59542656
 o      2.27401067    -1.20534974     0.30719552
 h      3.13727750    -1.03127013     0.15505432
 c     -2.57488201    -0.61740120    -0.37896290
 h     -2.29201178    -1.55381005    -0.91007956
 h     -3.35709092    -0.75341421     0.42969245
 h     -2.94426954     0.16743610    -1.18402630
 h     -0.63893538     1.61667381     1.75201829
          17

 c      1.25034681    -0.47927792    -0.04539227
 c     -0.11448393    -0.92505601     0.18247375
 c     -1.18052920    -0.05269026     0.12734722
 c     -1.12212803     1.41054551     0.77447637
 c     -0.23578462     1.28779813    -0.41518829
 c      1.18072321     0.75100210    -0.51160939
 h     -0.40794940    -2.06878006     0.26043422
 h     -1.80283692     2.18813727     0.70677051
 h     -0.63423553     1.80276282    -1.30085875
 h      2.12463850     1.34461730    -0.60599730
 o      2.27437823    -1.20442772     0.30189208
 h      3.19067218    -1.05219850     0.16009141
 c     -2.58128770    -0.61506449    -0.36727040
 h     -2.28497700    -1.54425374    -0.91494080
 h     -3.34242160    -0.72791016     0.40047477
 h     -2.95675081     0.15357804    -1.17533585
 h     -0.61857330     1.62717785     1.78012884
          17

 c      1.24671860    -0.47504993    -0.02733867
 c     -0.11608882    -0.92597412     0.17492309
 c     -1.18100117    -0.06544033     0.11598779
 c     -1.10794383     1.40009859     0.76317128
 c     -0.23155241     1.30337155    -0.42602038
 c      1.17146827     0.74602656    -0.49480060
 h     -0.42478429    -1.96017941     0.27896677
 h     -1.78404225     2.15961606     0.73560874
 h     -0.68179347     1.76549297    -1.31545850
 h      2.09300871     1.37496665    -0.61740263
 o      2.27394672    -1.20501908     0.29715701
 h      3.25395087    -1.06228718     0.15872951
 c     -2.58635058    -0.61135826    -0.35725568
 h     -2.28618333    -1.53134951    -0.91590346
 h     -3.32759310    -0.70386389     0.37439112
 h     -2.96503618     0.12667556    -1.15370269
 h     -0.60247413     1.62546516     1.79993226
          17

 c      1.24303598    -0.47136595    -0.00907116
 c     -0.11786980    -0.92792513     0.16790821
 c     -1.18264119    -0.07661880     0.10457895
 c     -1.08900212     1.38920164     0.75316545
 c     -0.22851027     1.31848870    -0.43715862
 c      1.16268768     0.74393703    -0.47785120
 h     -0.43675003    -1.85790062     0.29605170
 h     -1.79624648     2.14406891     0.75613045
 h     -0.72829284     1.72387850    -1.33166975
 h      2.05225075     1.40335676    -0.62844692
 o      2.27434927    -1.20693607     0.29282067
 h      3.30038177    -1.06504904     0.15485108
 c     -2.58912450    -0.60648557    -0.34963519
 h     -2.29635723    -1.51629458    -0.91247019
 h     -3.32267383    -0.68361002     0.36277370
 h     -2.96995230     0.09121278    -1.12307750
 h     -0.59183242     1.60989351     1.80575974
          17

 c      1.23945898    -0.46836796     0.00928744
 c     -0.11906630    -0.92789693     0.16119228
 c     -1.18536875    -0.08600922     0.09328987
 c     -1.06601378     1.37853061     0.74458429
 c     -0.22682670     1.33288213    -0.44853451
 c      1.15435482     0.74515642    -0.46110676
 h     -0.45400440    -1.80136530     0.31552272
 h     -1.83407370     2.13579610     0.76884986
 h     -0.77131129     1.67884280    -1.34893937
 h      2.00482066     1.42871982    -0.63815644
 o      2.27638428    -1.21007954     0.28881432
 h      3.31629879    -1.06192000     0.15034376
 c     -2.58900425    -0.60084779    -0.34436223
 h     -2.31518882    -1.50178160    -0.90509904
 h     -3.33341100    -0.66848627     0.37245373
 h     -2.97395140     0.05472421    -1.09080589
 h     -0.58620642     1.58018279     1.79543238
          17

 c      1.23616965    -0.46608632     0.02757835
 c     -0.11907728    -0.92397423     0.15449010
 c     -1.18900845    -0.09347542     0.08222467
 c     -1.04052793     1.36917976     0.73735498
 c     -0.22663489     1.34629450    -0.46015998
 c      1.14631816     0.74978192    -0.44480445
 h     -0.48497741    -1.81661796     0.34194768
 h     -1.88452194     2.12325704     0.77426348
 h     -0.80844490     1.63129146    -1.36618390
 h      1.95500581     1.45150526    -0.64596048
 o      2.28018207    -1.21436193     0.28511977
 h      3.29815398    -1.05329070     0.14587639
 c     -2.58614069    -0.59502198    -0.34030433
 h     -2.34142462    -1.49161518    -0.89508330
 h     -3.35624228    -0.65845792     0.40093336
 h     -2.98115777     0.02689452    -1.06679763
 h     -0.58384338     1.53730993     1.76994398
          17

 c      1.23340755    -0.46439351     0.04559723
 c     -0.11868425    -0.91809290     0.14813710
 c     -1.19332530    -0.09896750     0.07144129
 c     -1.01429362     1.36194798     0.73114087
 c     -0.22802373     1.35846486    -0.47207484
 c      1.13837361     0.75758875    -0.42906230
 h     -0.52197453    -1.88364672     0.37254832
 h     -1.93435586     2.09727694     0.77293332
 h     -0.83760814     1.58234500    -1.38224447
 h      1.90822477     1.47348695    -0.65175644
 o      2.28531753    -1.21969436     0.28175584
 h      3.25072301    -1.03874256     0.14118824
 c     -2.58130267    -0.58949585    -0.33586684
 h     -2.37329046    -1.48965277    -0.88400237
 h     -3.38119170    -0.65253892     0.43909399
 h     -2.99575920     0.01588733    -1.05948937
 h     -0.58161531     1.48345599     1.73398351
          17

 c      1.23141090    -0.46304283     0.06310632
 c     -0.11921251    -0.91349368     0.14282235
 c     -1.19802103    -0.10255503     0.06097755
 c     -0.98895092     1.35713954     0.72523948
 c     -0.23101442     1.36912470    -0.48428772
 c      1.13035902     0.76811356    -0.41389968
 h     -0.55087607    -1.96572416     0.39999923
 h     -1.97359764     2.05354648     0.76585806
 h     -0.85740351     1.53339053    -1.39635123
 h      1.86978315     1.49696212    -0.65572746
 o      2.29070224    -1.22604583     0.27881209
 h      3.18910010    -1.01623100     0.13466457
 c     -2.57556623    -0.58433259    -0.33009670
 h     -2.40907556    -1.49812031    -0.87281685
 h     -3.39838830    -0.64937975     0.47737956
 h     -3.01863764     0.02323893    -1.06989985
 h     -0.57488971     1.42167706     1.69653894
          17

 c      1.23030713    -0.46173424     0.07985095
 c     -0.12145935    -0.91223501     0.13901733
 c     -1.20272884    -0.10442724     0.05086033
 c     -0.96592192     1.35471355     0.71870331
 c     -0.23552984     1.37800630    -0.49673784
 c      1.12226169     0.78080714    -0.39928978
 h     -0.56331616    -2.03832396     0.41901443
 h     -1.99586633     1.99175071     0.75452432
 h     -0.86740510     1.48600744    -1.40847259
 h      1.84331846     1.52341415    -0.65790508
 o      2.29453507    -1.23356310     0.27649992
 h      3.14007152    -0.98048470     0.12267290
 c     -2.57012459    -0.57922593    -0.32309728
 h     -2.44746493    -1.51613910    -0.86113753
 h     -3.40133923    -0.64758182     0.50904358
 h     -3.04600454     0.04321274    -1.09068677
 h     -0.55826260     1.35499687     1.66927565
          17

 c      1.23002220    -0.46015213     0.09557258
 c     -0.12567211    -0.91519956     0.13691528
 c     -1.20703007    -0.10486270     0.04109693
 c     -0.94620575     1.35446320     0.71088982
 c     -0.24137329     1.38485884    -0.50929051
 c      1.11428312     0.79518683    -0.38521817
 h     -0.55655898    -2.08915690     0.42709371
 h     -1.99811000     1.91442894     0.74077603
 h     -0.86826384     1.44183676    -1.41950229
 h      1.82972966     1.55238080    -0.65773260
 o      2.29529183    -1.24248961     0.27505045
 h      3.12721221    -0.92482239     0.10133969
 c     -2.56605262    -0.57389556    -0.31558714
 h     -2.48737132    -1.53968733    -0.84731949
 h     -3.38715157    -0.64581838     0.53052967
 h     -3.07202020     0.06745835    -1.11162884
 h     -0.52816085     1.28553364     1.66021621
          17

 c      1.23026405    -0.45798833     0.11002194
 c     -0.13176750    -0.92258326     0.13653268
 c     -1.21048325    -0.10420680     0.03166753
 c     -0.93009904     1.35600681     0.70206331
 c     -0.24823087     1.38946779    -0.52175738
 c      1.10680846     0.81089159    -0.37170815
 h     -0.53085394    -2.11268317     0.42339741
 h     -1.98094462     1.82644531     0.72668266
 h     -0.86159843     1.40240561    -1.43121362
 h      1.82730320     1.58142320    -0.65400972
 o      2.29350663    -1.25254284     0.27436284
 h      3.14298425    -0.85142834     0.07219412
 c     -2.56410800    -0.56829442    -0.30837366
 h     -2.52755885    -1.56316023    -0.82936274
 h     -3.35601893    -0.64290637     0.54110852
 h     -3.09178767     0.08906715    -1.12453244
 h     -0.48580630     1.21524083     1.66682558
          17

 c      1.23060450    -0.45498446     0.12297426
 c     -0.13945757    -0.93416576     0.13777798
 c     -1.21265709    -0.10285921     0.02252754
 c     -0.91712803     1.35866151     0.69322960
 c     -0.25571193     1.39167173    -0.53392556
 c      1.10030741     0.82762546    -0.35880245
 h     -0.48806149    -2.10722106     0.40804249
 h     -1.94983439     1.73485036     0.71449095
 h     -0.84962615     1.36894809    -1.44587596
 h      1.83283463     1.60718512    -0.64528665
 o      2.29099122    -1.26277503     0.27402046
 h      3.16045283    -0.77330450     0.04180372
 c     -2.56464048    -0.56253010    -0.30214502
 h     -2.56649912    -1.58134154    -0.80589722
 h     -3.31100708    -0.63789496     0.54283774
 h     -3.10245716     0.10372977    -1.12459952
 h     -0.43678523     1.14753536     1.67786718
          17

 c      1.23058201    -0.45096811     0.13424133
 c     -0.14828722    -0.94934640     0.14046820
 c     -1.21316490    -0.10127138     0.01361140
 c     -0.90620192     1.36149428     0.68542819
 c     -0.26342019     1.39137132    -0.54559386
 c      1.09523342     0.84506861    -0.34653035
 h     -0.43143479    -2.07478731     0.38202129
 h     -1.91634331     1.64833146     0.70661005
 h     -0.83457153     1.34231833    -1.46552154
 h      1.84290119     1.62667269    -0.63038102
 o      2.28906619    -1.27218847     0.27363585
 h      3.16046136    -0.70403240     0.01617102
 c     -2.56754861    -0.55672012    -0.29748391
 h     -2.60252578    -1.59074725    -0.77670361
 h     -3.25811521    -0.63017259     0.54095767
 h     -3.10320946     0.10952425    -1.11008639
 h     -0.38778880     1.08713937     1.68144642
          17

 c      1.22976661    -0.44586446     0.14368013
 c     -0.15761891    -0.96694942     0.14429767
 c     -1.21170105    -0.09994267     0.00483259
 c     -0.89593560     1.36360166     0.67931588
 c     -0.27102665     1.38852719    -0.55662738
 c      1.09195193     0.86282404    -0.33488655
 h     -0.36605975    -2.02359932     0.34765829
 h     -1.89642474     1.57517626     0.70544936
 h     -0.81805234     1.32304276    -1.49107510
 h      1.85474342     1.63810803    -0.60872095
 o      2.28828206    -1.28003186     0.27296692
 h      3.13570461    -0.65291669    -0.00115043
 c     -2.57228981    -0.55091738    -0.29489846
 h     -2.63411072    -1.59021386    -0.74276785
 h     -3.20579244    -0.61951685     0.54394849
 h     -3.09512694     0.10669222    -1.08193741
 h     -0.34419094     1.03862982     1.66985666
          17

 c      1.22779475    -0.43968796     0.15119963
 c     -0.16662593    -0.98480798     0.14878094
 c     -1.20807893    -0.09939793    -0.00391154
 c     -0.88540089     1.36443751     0.67514839
 c     -0.27830580     1.38314933    -0.56700830
 c      1.09069488     0.88040676    -0.32382627
 h     -0.29916592    -1.97324697     0.30931130
 h     -1.90190384     1.52021743     0.71301817
 h     -0.80074682     1.31145680    -1.52176853
 h      1.86671825     1.64127940    -0.58045430
 o      2.28868129    -1.28580221     0.27189433
 h      3.08660772    -0.62505953    -0.00867542
 c     -2.57804411    -0.54514000    -0.29464409
 h     -2.66012889    -1.58103411    -0.70608461
 h     -3.16249629    -0.60590973     0.56131777
 h     -3.08133651     0.09787709    -1.04394807
 h     -0.30928113     1.00537949     1.64014523
          17

 c      1.22439097    -0.43252493     0.15676790
 c     -0.17446082    -0.99965884     0.15330800
 c     -1.20227275    -0.10012592    -0.01272544
 c     -0.87492723     1.36390424     0.67288753
 c     -0.28512350     1.37528885    -0.57684178
 c      1.09153242     0.89725778    -0.31327062
 h     -0.23820903    -1.95649706     0.27270527
 h     -1.93072022     1.48396221     0.73031359
 h     -0.78252355     1.30779628    -1.55522372
 h      1.87847818     1.63756723    -0.54639618
 o      2.28994229    -1.28924995     0.27041072
 h      3.01918671    -0.62144815    -0.00679093
 c     -2.58403368    -0.53947940    -0.29625135
 h     -2.68007236    -1.56679901    -0.66932705
 h     -3.13238932    -0.58911893     0.59798432
 h     -3.06730172     0.08867390    -1.00321149
 h     -0.28414165     0.98909335     1.59344683
          17

 c      1.21938301    -0.42451459     0.16041578
 c     -0.18063952    -1.00904348     0.15751747
 c     -1.19446670    -0.10246268    -0.02170250
 c     -0.86589933     1.36217540     0.67223630
 c     -0.29140477     1.36503901    -0.58630000
 c      1.09436037     0.91277852    -0.30311961
 h     -0.18602182    -1.99787934     0.24057050
 h     -1.96927692     1.46484919     0.75692270
 h     -0.76288421     1.31216189    -1.58815572
 h      1.89092659     1.62971800    -0.50785186
 o      2.29134000    -1.29050320     0.26866435
 h      2.94578149    -0.63715789     0.00157624
 c     -2.58971524    -0.53415528    -0.29825169
 h     -2.69417217    -1.55277208    -0.63537489
 h     -3.11335286    -0.56860541     0.64980851
 h     -3.06041140     0.08737093    -0.96950351
 h     -0.26741401     0.98949865     1.53478440
          17

 c      1.21271439    -0.41583550     0.16223142
 c     -0.18495129    -1.01403414     0.16148725
 c     -1.18507403    -0.10649051    -0.03092487
 c     -0.85994243     1.35957864     0.67255888
 c     -0.29710067     1.35254391    -0.59552962
 c      1.09892263     0.92638674    -0.29327582
 h     -0.14154645    -2.08234888     0.21057991
 h     -2.00265660     1.46103613     0.79130832
 h     -0.74143007     1.32441967    -1.61730960
 h      1.90581385     1.62125062    -0.46633565
 o      2.29162383    -1.29029628     0.26704359
 h      2.88691955    -0.65789773     0.00967005
 c     -2.59476527    -0.52933027    -0.29878202
 h     -2.70332174    -1.54444188    -0.60668879
 h     -3.10000685    -0.54404663     0.70621272
 h     -3.06729054     0.10166992    -0.95137996
 h     -0.25469571     1.00397719     1.47342979
          17

 c      1.20447143    -0.40672379     0.16234108
 c     -0.18701218    -1.01752892     0.16529577
 c     -1.17467027    -0.11204502    -0.04046203
 c     -0.85848003     1.35657524     0.67287014
 c     -0.30216487     1.33800037    -0.60457986
 c      1.10487350     0.93759895    -0.28367627
 h     -0.10523168    -2.17511331     0.18071447
 h     -2.02036712     1.47068907     0.83139086
 h     -0.71816343     1.34410067    -1.64024322
 h      1.92483619     1.61545995    -0.42320777
 o      2.28927720    -1.28983662     0.26611423
 h      2.86680865    -0.66231071     0.00803911
 c     -2.59918380    -0.52476245    -0.29665811
 h     -2.70875252    -1.54532480    -0.58468782
 h     -3.08755856    -0.51577529     0.75628945
 h     -3.08930017     0.13273186    -0.95013323
 h     -0.23827412     1.02766692     1.42234203
          17

 c      1.19495057    -0.39747407     0.16088465
 c     -0.18637449    -1.02167937     0.16884571
 c     -1.16387922    -0.11880812    -0.05036046
 c     -0.86248650     1.35361269     0.67219597
 c     -0.30654027     1.32165164    -0.61336889
 c      1.11187431     0.94612748    -0.27431902
 h     -0.07854081    -2.25107304     0.15129710
 h     -2.01704588     1.49190656     0.87490183
 h     -0.69358717     1.37038211    -1.65577289
 h      1.94841014     1.61428514    -0.37941580
 o      2.28376464    -1.28949178     0.26608117
 h      2.89292937    -0.64305837    -0.00672698
 c     -2.60334157    -0.51981602    -0.29176530
 h     -2.71163236    -1.55511504    -0.56943395
 h     -3.07319084    -0.48473102     0.79224400
 h     -3.12132847     0.17341137    -0.95889807
 h     -0.20975518     1.05550700     1.39366929
          17

 c      1.18467038    -0.38842484     0.15800338
 c     -0.18273015    -1.02757617     0.17195881
 c     -1.15327737    -0.12639688    -0.06063447
 c     -0.87198478     1.35083529     0.67026709
 c     -0.31016206     1.30377029    -0.62168945
 c      1.11967370     0.95193524    -0.26526410
 h     -0.06236064    -2.29774830     0.12368658
 h     -1.99194745     1.52279797     0.91954271
 h     -0.66863761     1.40216956    -1.66408264
 h      1.97487792     1.61769608    -0.33551256
 o      2.27610029    -1.28811506     0.26649037
 h      2.94694822    -0.61764334    -0.02720228
 c     -2.60771039    -0.51391404    -0.28461306
 h     -2.71286335    -1.56966304    -0.55982441
 h     -3.05588111    -0.45218896     0.80993080
 h     -3.15561894     0.21338951    -0.96829604
 h     -0.16690622     1.08584571     1.39067017
          17

 c      1.17427626    -0.37994701     0.15384562
 c     -0.17596675    -1.03563633     0.17443529
 c     -1.14333457    -0.13442208    -0.07126179
 c     -0.88574548     1.34804436     0.66769973
 c     -0.31297700     1.28463549    -0.62923471
 c      1.12811413     0.95520659    -0.25660678
 h     -0.05679966    -2.31020405     0.09940191
 h     -1.94889751     1.56174980     0.96329530
 h     -0.64449197     1.43825543    -1.66647646
 h      2.00081503     1.62400633    -0.29190529
 o      2.26758153    -1.28446499     0.26679382
 h      3.00559534    -0.60577576    -0.04423010
 c     -2.61258556    -0.50682403    -0.27586807
 h     -2.71315471    -1.58289538    -0.55414824
 h     -3.03600284    -0.41949622     0.80857583
 h     -3.18552698     0.24426637    -0.97116416
 h     -0.11739589     1.12075819     1.40542523
          17

 c      1.16442885    -0.37244203     0.14857779
 c     -0.16616481    -1.04584483     0.17606831
 c     -1.13438378    -0.14251606    -0.08218183
 c     -0.90171928     1.34496211     0.66534134
 c     -0.31497206     1.26451677    -0.63565270
 c      1.13705755     0.95626694    -0.24844502
 h     -0.06135887    -2.28787675     0.07986323
 h     -1.89645812     1.60790568     1.00509468
 h     -0.62230059     1.47746123    -1.66476538
 h      2.02223259     1.63083122    -0.24909214
 o      2.25905747    -1.27795199     0.26668140
 h      3.05311147    -0.61739448    -0.05234276
 c     -2.61799041    -0.49860687    -0.26622171
 h     -2.71319966    -1.58914277    -0.55063425
 h     -3.01514130    -0.38784146     0.79082893
 h     -3.20672119     0.26109638    -0.96366286
 h     -0.07339114     1.16231586     1.42595529
          17

 c      1.15574240    -0.36633581     0.14238708
 c     -0.15359226    -1.05777621     0.17665480
 c     -1.12661270    -0.15034681    -0.09329661
 c     -0.91770242     1.34137811     0.66368377
 c     -0.31619455     1.24367526    -0.64063384
 c      1.14629671     0.95550137    -0.24086217
 h     -0.07496323    -2.23422311     0.06626361
 h     -1.84668505     1.66165151     1.04542570
 h     -0.60292313     1.51864041    -1.66042458
 h      2.03583323     1.63603782    -0.20772688
 o      2.25096852    -1.26851217     0.26605238
 h      3.08097670    -0.65462543    -0.04936709
 c     -2.62367793    -0.48948527    -0.25644200
 h     -2.71378286    -1.58464560    -0.54778783
 h     -2.99607159    -0.35799008     0.76324783
 h     -3.21707522     0.26211418    -0.94484348
 h     -0.04485204     1.21026180     1.44275307
          17

 c      1.14876185    -0.36206606     0.13547439
 c     -0.13869851    -1.07040185     0.17603011
 c     -1.12007100    -0.15762750    -0.10447821
 c     -0.93193965     1.33718404     0.66283891
 c     -0.31675124     1.22237766    -0.64400392
 c      1.15550384     0.95329388    -0.23392781
 h     -0.09584508    -2.15914082     0.05924091
 h     -1.81042677     1.72411135     1.08549686
 h     -0.58677016     1.56051663    -1.65389131
 h      2.03981226     1.63835223    -0.16853000
 o      2.24345465    -1.25643107     0.26495501
 h      3.08618547    -0.71456879    -0.03546146
 c     -2.62915328    -0.47978153    -0.24740053
 h     -2.71578923    -1.56817558    -0.54455497
 h     -2.98258639    -0.33001346     0.73639101
 h     -3.21650181     0.24840524    -0.91629615
 h     -0.03728874     1.26222862     1.45034967
          17

 c      1.14395779    -0.36005482     0.12803963
 c     -0.12207981    -1.08169252     0.17414441
 c     -1.11469198    -0.16412257    -0.11558277
 c     -0.94365221     1.33252127     0.66286412
 c     -0.31678464     1.20091304    -0.64576563
 c      1.16422249     0.94998120    -0.22770778
 h     -0.12165370    -2.08405577     0.05813269
 h     -1.79109601     1.79472594     1.12445528
 h     -0.57382408     1.60149478    -1.64441840
 h      2.03417117     1.63763429    -0.13214201
 o      2.23630985    -1.24230014     0.26358532
 h      3.07184187    -0.78998917    -0.01308269
 c     -2.63373123    -0.46990625    -0.23986139
 h     -2.72015109    -1.54122204    -0.54042598
 h     -2.97856813    -0.30333498     0.72254008
 h     -3.20717348     0.22408132    -0.88230078
 h     -0.05211101     1.31468237     1.44672316
          17

 c      1.14173264    -0.36065664     0.12026266
 c     -0.10434439    -1.08852686     0.17113034
 c     -1.11033257    -0.16963601    -0.12647067
 c     -0.95306793     1.32790594     0.66395747
 c     -0.31644236     1.17959968    -0.64606086
 c      1.17188881     0.94581443    -0.22227390
 h     -0.15070122    -2.04371294     0.06043427
 h     -1.78402378     1.86918868     1.15780520
 h     -0.56381095     1.63964853    -1.63056343
 h      2.02067392     1.63492529    -0.09898705
 o      2.22877203    -1.22703673     0.26233297
 h      3.05041538    -0.86901478     0.01230105
 c     -2.63667155    -0.46031554    -0.23393957
 h     -2.72777075    -1.50800137    -0.53552945
 h     -2.98596317    -0.27754850     0.72970296
 h     -3.19397984     0.19669333    -0.85015760
 h     -0.08722856     1.36370277     1.43272917
          17

 c      1.14243537    -0.36406907     0.11228259
 c     -0.08597382    -1.08859419     0.16713083
 c     -1.10682820    -0.17397248    -0.13702690
 c     -0.96095960     1.32407058     0.66626275
 c     -0.31585667     1.15877485    -0.64508385
 c      1.17787779     0.94093985    -0.21770991
 h     -0.18339709    -2.06471029     0.06421096
 h     -1.78199241     1.94070952     1.17944937
 h     -0.55640760     1.67297390    -1.61096619
 h      2.00245740     1.63226692    -0.06918757
 o      2.21945720    -1.21174470     0.26176060
 h      3.04498101    -0.93749682     0.03256836
 c     -2.63735895    -0.45138489    -0.22869897
 h     -2.73944559    -1.47505683    -0.53063096
 h     -3.00310436    -0.25351686     0.75612783
 h     -3.18417507     0.17653073    -0.82942743
 h     -0.13711217     1.40560509     1.41214323
          17

 c      1.14635076    -0.37022377     0.10417952
 c     -0.06763522    -1.08323738     0.16201075
 c     -1.10402631    -0.17692036    -0.14716673
 c     -0.96828876     1.32166323     0.66956433
 c     -0.31513480     1.13877356    -0.64299935
 c      1.18158170     0.93542329    -0.21410809
 h     -0.21868856    -2.13261328     0.07176678
 h     -1.77976215     2.00279390     1.18445659
 h     -0.55139436     1.69979594    -1.58500276
 h      1.98318333     1.63216181    -0.04258607
 o      2.20741297    -1.19717299     0.26226899
 h      3.07323535    -0.98800263     0.04232572
 c     -2.63551486    -0.44319778    -0.22264482
 h     -2.75578169    -1.44975739    -0.52682889
 h     -3.02551808    -0.23326162     0.79208041
 h     -3.18425604     0.17260255    -0.82810055
 h     -0.19249064     1.43761971     1.39213216
          17

 c      1.15360084    -0.37874375     0.09596349
 c     -0.05039895    -1.07576147     0.15561270
 c     -1.10177051    -0.17830847    -0.15681601
 c     -0.97606167     1.32105308     0.67320078
 c     -0.31435273     1.11990269    -0.63989094
 c      1.18252016     0.92932537    -0.21154943
 h     -0.25154368    -2.21145747     0.08639511
 h     -1.77502359     2.05082628     1.17009707
 h     -0.54874403     1.71914838    -1.55315992
 h      1.96577695     1.63661911    -0.01893013
 o      2.19368477    -1.18347949     0.26374783
 h      3.12375655    -1.02405169     0.04455039
 c     -2.63146718    -0.43537611    -0.21481114
 h     -2.77699686    -1.43734715    -0.52483991
 h     -3.04822586    -0.21876760     0.82631610
 h     -3.19479397     0.18658172    -0.84683096
 h     -0.24105342     1.45850381     1.38296063
          17

 c      1.16400938    -0.38899577     0.08757150
 c     -0.03536466    -1.06869566     0.14800155
 c     -1.09988396    -0.17806644    -0.16589096
 c     -0.98502600     1.32232450     0.67636678
 c     -0.31355061     1.10241777    -0.63574377
 c      1.18044395     0.92278846    -0.21007234
 h     -0.27671689    -2.27496829     0.10902526
 h     -1.76773350     2.08239348     1.13567082
 h     -0.54864861     1.73102402    -1.51713159
 h      1.95127564     1.64613696     0.00180358
 o      2.18047246    -1.17083529     0.26590551
 h      3.16998946    -1.05063599     0.04546502
 c     -2.62613459    -0.42733014    -0.20526178
 h     -2.80255095    -1.43799941    -0.52422699
 h     -3.06723810    -0.21113008     0.85038250
 h     -3.20956129     0.21202405    -0.87804165
 h     -0.27165478     1.46830582     1.39453186
          17

 c      1.17701538    -0.40018157     0.07887108
 c     -0.02338841    -1.06342292     0.13938686
 c     -1.09818213    -0.17624298    -0.17429564
 c     -0.99513513     1.32541321     0.67871432
 c     -0.31273409     1.08651103    -0.63045944
 c      1.17536923     0.91607001    -0.20965089
 h     -0.29088431    -2.31002532     0.13879634
 h     -1.75944478     2.09725851     1.08216480
 h     -0.55148734     1.73644632    -1.47966816
 h      1.93855984     1.65932205     0.01916742
 o      2.16969189    -1.15970299     0.26862150
 h      3.19284793    -1.06948988     0.04902416
 c     -2.62060164    -0.41875595    -0.19472978
 h     -2.83087081    -1.44663851    -0.52332151
 h     -3.07994206    -0.21039198     0.85966591
 h     -3.22038301     0.23992326    -0.91130287
 h     -0.28132145     1.46689628     1.42972971
          17

 c      1.19165617    -0.41142186     0.06966989
 c     -0.01501709    -1.06058448     0.13001927
 c     -1.09649909    -0.17299826    -0.18192895
 c     -1.00539514     1.33014822     0.68059904
 c     -0.31188536     1.07232011    -0.62389723
 c      1.16752398     0.90949107    -0.21019775
 h     -0.29244591    -2.31138182     0.17412063
 h     -1.75313997     2.09756436     1.01216069
 h     -0.55772884     1.73727248    -1.44413530
 h      1.92513248     1.67345676     0.03229695
 o      2.16270095    -1.15071096     0.27196401
 h      3.18431782    -1.08052312     0.05663773
 c     -2.61574082    -0.40976517    -0.18413274
 h     -2.85957303    -1.45583368    -0.52001624
 h     -3.08511542    -0.21566615     0.85319556
 h     -3.22122607     0.26323421    -0.93805681
 h     -0.27724847     1.45333046     1.48168323
          17

 c      1.20664355    -0.42185258     0.05973782
 c     -0.01047809    -1.06035161     0.12014744
 c     -1.09471102    -0.16858443    -0.18869041
 c     -1.01434419     1.33609530     0.68265779
 c     -0.31098981     1.05995954    -0.61593976
 c      1.15725899     0.90334265    -0.21158968
 h     -0.28104174    -2.27827684     0.21319752
 h     -1.75343138     2.08821464     0.92974790
 h     -0.56774252     1.73567495    -1.41376531
 h      1.90834483     1.68560070     0.04021988
 o      2.16034264    -1.14450499     0.27613022
 h      3.14539223    -1.08319159     0.06794821
 c     -2.61206095    -0.40069256    -0.17436924
 h     -2.88607031    -1.45900840    -0.51269276
 h     -3.08301668    -0.22526698     0.83350941
 h     -3.20912009     0.27791259    -0.95294062
 h     -0.27096465     1.42728117     1.53884975
          17

 c      1.22055570    -0.43075097     0.04884828
 c     -0.00967257    -1.06247798     0.11000278
 c     -1.09274973    -0.16332863    -0.19448370
 c     -1.02059083     1.34250851     0.68538319
 c     -0.31006816     1.04957286    -0.60657427
 c      1.14497789     0.89780767    -0.21370039
 h     -0.25749436    -2.21391102     0.25430035
 h     -1.76615271     2.07628711     0.83972495
 h     -0.58153483     1.73336796    -1.39074802
 h      1.88635844     1.69356197     0.04219800
 o      2.16274565    -1.14162863     0.28142456
 h      3.08701767    -1.07686378     0.08074223
 c     -2.60966971    -0.39191045    -0.16630934
 h     -2.90812827    -1.45213048    -0.50071246
 h     -3.07560247    -0.23681482     0.80678554
 h     -3.18370398     0.28249776    -0.95352231
 h     -0.27250463     1.39017947     1.59085359
          17

 c      1.23210956    -0.43767135     0.03683463
 c     -0.01216455    -1.06614156     0.09976062
 c     -1.09060341    -0.15762390    -0.19922077
 c     -1.02323078     1.34863659     0.68907935
 c     -0.30920185     1.04137582    -0.59595629
 c      1.13109754     0.89292652    -0.21642993
 h     -0.22429529    -2.12760024     0.29637258
 h     -1.79558145     2.06772987     0.74604142
 h     -0.59851447     1.73094084    -1.37557495
 h      1.85863743     1.69645982     0.03796396
 o      2.16889017    -1.14244446     0.28828346
 h      3.03435354    -1.06036385     0.08992191
 c     -2.60827928    -0.38374646    -0.16077675
 h     -2.92419667    -1.43415469    -0.48451610
 h     -3.06651464    -0.24745683     0.78250307
 h     -3.14680734     0.27777885    -0.94005680
 h     -0.28845513     1.34495796     1.63064863
          17

 c      1.24040711    -0.44252177     0.02363562
 c     -0.01718144    -1.06960001     0.08941164
 c     -1.08830617    -0.15191864    -0.20282960
 c     -1.02223451     1.35418284     0.69389357
 c     -0.30854439     1.03565227    -0.58441769
 c      1.11602245     0.88860472    -0.21972532
 h     -0.18638271    -2.03923943     0.34070634
 h     -1.83993581     2.06281686     0.65145015
 h     -0.61744426     1.72775250    -1.36704495
 h      1.82609283     1.69493597     0.02783882
 o      2.17677569    -1.14713477     0.29721677
 h      3.02231513    -1.03104996     0.08791144
 c     -2.60728519    -0.37645846    -0.15832252
 h     -2.93360323    -1.40702425    -0.46555933
 h     -3.06004244    -0.25441553     0.77104385
 h     -3.10243659     0.26699615    -0.91580435
 h     -0.32199024     1.29525124     1.65460201
          17

 c      1.24507347    -0.44552785     0.00930404
 c     -0.02375034    -1.07016168     0.07855890
 c     -1.08593012    -0.14668508    -0.20526535
 c     -1.01847758     1.35937013     0.69966807
 c     -0.30831985     1.03270384    -0.57240859
 c      1.10012822     0.88464739    -0.22358669
 h     -0.15056603    -1.98020938     0.39350972
 h     -1.89061586     2.05612648     0.55933603
 h     -0.63665189     1.72245878    -1.36293578
 h      1.79097285     1.69108141     0.01272904
 o      2.18558844    -1.15558244     0.30832984
 h      3.06105192    -0.98713190     0.07213877
 c     -2.60595552    -0.37023232    -0.15874505
 h     -2.93671163    -1.37556551    -0.44616842
 h     -3.05871643    -0.25579748     0.77857748
 h     -3.05692374     0.25640790    -0.88769766
 h     -0.37318838     1.24466864     1.66239115
          17

 c      1.24631284    -0.44716326    -0.00599211
 c     -0.03113629    -1.06593632     0.06669126
 c     -1.08359807    -0.14234235    -0.20652268
 c     -1.01330957     1.36457876     0.70580633
 c     -0.30881365     1.03278539    -0.56040826
 c      1.08377361     0.88081218    -0.22805047
 h     -0.12106567    -1.97353147     0.46277566
 h     -1.93685902     2.04133950     0.47477346
 h     -0.65439264     1.71380100    -1.36091744
 h      1.75645432     1.68800732    -0.00604309
 o      2.19668415    -1.16706770     0.32099983
 h      3.12091596    -0.93311863     0.05012122
 c     -2.60364521    -0.36518247    -0.16079740
 h     -2.93497688    -1.34696312    -0.42922244
 h     -3.06141870    -0.25106605     0.80295349
 h     -3.01831812     0.25508181    -0.86596729
 h     -0.43920469     1.19616030     1.65734519
          17

 c      1.24483688    -0.44809463    -0.02195470
 c     -0.03907281    -1.05819062     0.05427675
 c     -1.08150657    -0.13916412    -0.20664180
 c     -1.00813002     1.37008958     0.71129831
 c     -0.31034969     1.03605180    -0.54884071
 c      1.06735985     0.87688458    -0.23315213
 h     -0.09680090    -2.00665577     0.54514335
 h     -1.97021696     2.01481695     0.40348073
 h     -0.66921419     1.70122667    -1.35928836
 h      1.72581797     1.68890249    -0.02709344
 o      2.21125057    -1.18046329     0.33439552
 h      3.17063336    -0.87719555     0.03104988
 c     -2.59997644    -0.36124826    -0.16272957
 h     -2.93059859    -1.32902830    -0.41752016
 h     -3.06436248    -0.24079327     0.83546010
 h     -2.99361140     0.27150229    -0.86006977
 h     -0.51453643     1.15130988     1.64699835
          17

 c      1.24160600    -0.44909387    -0.03817133
 c     -0.04733306    -1.04976070     0.04267640
 c     -1.07991395    -0.13724988    -0.20570567
 c     -1.00415673     1.37608959     0.71490053
 c     -0.31324206     1.04250932    -0.53801764
 c      1.05140508     0.87277570    -0.23888999
 h     -0.07615080    -2.04975634     0.62646829
 h     -1.98599957     1.97606667     0.35038418
 h     -0.68024791     1.68517484    -1.35738125
 h      1.70133919     1.69568277    -0.04938316
 o      2.22940266    -1.19461265     0.34781773
 h      3.19407233    -0.82658224     0.02072855
 c     -2.59504957    -0.35798261    -0.16340264
 h     -2.92552671    -1.32693483    -0.41288491
 h     -3.06359820    -0.22613968     0.86613489
 h     -2.98467883     0.30713525    -0.87164948
 h     -0.59224836     1.10976738     1.64238262
          17

 c      1.23756016    -0.45091075    -0.05417484
 c     -0.05553711    -1.04275004     0.03309345
 c     -1.07909439    -0.13655617    -0.20383346
 c     -1.00219941     1.38268330     0.71560389
 c     -0.31772594     1.05198287    -0.52811979
 c      1.03657371     0.86858718    -0.24521414
 h     -0.05921154    -2.08193505     0.69396184
 h     -1.98313363     1.92701624     0.31878457
 h     -0.68738162     1.66707894    -1.35568828
 h      1.68348623     1.70793339    -0.07242708
 o      2.25058960    -1.20851082     0.36072392
 h      3.18628328    -0.78638952     0.02196509
 c     -2.58945597    -0.35467179    -0.16277495
 h     -2.92032436    -1.34012658    -0.41546281
 h     -3.05652193    -0.20849265     0.88735583
 h     -2.98775496     0.35434091    -0.89304766
 h     -0.66689232     1.06992536     1.65350890
          17

 c      1.23346343    -0.45415446    -0.06950993
 c     -0.06325736    -1.03827468     0.02624530
 c     -1.07928920    -0.13693332    -0.20117126
 c     -1.00245308     1.38971772     0.71330916
 c     -0.32388994     1.06411350    -0.51922045
 c      1.02361173     0.86458128    -0.25204873
 h     -0.04683023    -2.09357413     0.74003740
 h     -1.96416162     1.87152733     0.30985448
 h     -0.69126405     1.64913598    -1.35571872
 h      1.67104213     1.72297977    -0.09616273
 o      2.27394171    -1.22138829     0.37272360
 h      3.14949459    -0.75946794     0.03537153
 c     -2.58396166    -0.35081044    -0.16144175
 h     -2.91401355    -1.36236392    -0.42378708
 h     -3.04216138    -0.18925338     0.89479326
 h     -2.99707379     0.40188206    -0.91368078
 h     -0.73705918     1.03154479     1.68211538
          17

 c      1.22985108    -0.45922073    -0.08378136
 c     -0.07011301    -1.03683168     0.02248477
 c     -1.08066064    -0.13816509    -0.19787476
 c     -1.00453480     1.39662001     0.70903353
 c     -0.33163507     1.07839997    -0.51134013
 c      1.01321084     0.86105967    -0.25932747
 h     -0.03992177    -2.08162676     0.76097109
 h     -1.93614191     1.81544253     0.32203935
 h     -0.69310508     1.63381870    -1.35952720
 h      1.66202729     1.73704647    -0.12062004
 o      2.29831978    -1.23280630     0.38362083
 h      3.09285339    -0.74531504     0.05911958
 c     -2.57919189    -0.34629817    -0.16010611
 h     -2.90504454    -1.38498696    -0.43554728
 h     -3.02105307    -0.16967610     0.88733001
 h     -3.00781846     0.44044084    -0.92552212
 h     -0.80399826     0.99755423     1.71993608
          17

 c      1.22703480    -0.46627020    -0.09667809
 c     -0.07581558    -1.03852589     0.02192359
 c     -1.08325637    -0.14000519    -0.19409200
 c     -1.00762291     1.40250310     0.70441777
 c     -0.34068650     1.09427691    -0.50452131
 c      1.00587200     0.85823384    -0.26701536
 h     -0.03930155    -2.04673298     0.75556025
 h     -1.91198344     1.76662598     0.35048461
 h     -0.69425193     1.62318443    -1.36884731
 h      1.65473042     1.74665545    -0.14566273
 o      2.32217106    -1.24283131     0.39350472
 h      3.03463710    -0.73724756     0.08769311
 c     -2.57549734    -0.34129679    -0.15940853
 h     -2.89233694    -1.40032848    -0.44841242
 h     -2.99513089    -0.15071145     0.86700838
 h     -3.01683290     0.46426224    -0.92431239
 h     -0.86830066     0.97250471     1.75499077
          17

 c      1.22514658    -0.47524724    -0.10797893
 c     -0.08019319    -1.04309322     0.02444579
 c     -1.08698816    -0.14220861    -0.18995523
 c     -1.01062978     1.40646944     0.70110874
 c     -0.35065761     1.11119795    -0.49890328
 c      1.00182125     0.85614699    -0.27510878
 h     -0.04563931    -1.99279638     0.72503986
 h     -1.90910719     1.73358204     0.38785007
 h     -0.69568855     1.61824448    -1.38408748
 h      1.64837636     1.74960452    -0.17090869
 o      2.34357489    -1.25214803     0.40276080
 h      3.00106744    -0.72037353     0.11176827
 c     -2.57294081    -0.33606665    -0.15995016
 h     -2.87574364    -1.40344322    -0.46051231
 h     -2.96764433    -0.13284249     0.83912995
 h     -3.02241486     0.47083089    -0.90895902
 h     -0.92863614     0.96007977     1.77782835
          17

 c      1.22421858    -0.48591668    -0.11754245
 c     -0.08320982    -1.04973184     0.02957620
 c     -1.09163066    -0.14455443    -0.18558079
 c     -1.01291843     1.40803966     0.70021610
 c     -0.36112559     1.12868644    -0.49475062
 c      1.00098570     0.85465097    -0.28362549
 h     -0.05935598    -1.92891470     0.67461765
 h     -1.93988720     1.72142188     0.42836366
 h     -0.69774975     1.61875904    -1.40377637
 h      1.64337162     1.74539412    -0.19578918
 o      2.36127881    -1.26139707     0.41163340
 h      3.00911648    -0.68191684     0.12514660
 c     -2.57133228    -0.33090195    -0.16229016
 h     -2.85608293    -1.39258002    -0.47064724
 h     -2.94283610    -0.11601415     0.81187925
 h     -3.02415411     0.46048116    -0.88104109
 h     -0.98224544     0.96193101     1.78365673
          17

 c      1.22427118    -0.49791520    -0.12527941
 c     -0.08496459    -1.05674619     0.03620330
 c     -1.09684649    -0.14685208    -0.18107021
 c     -1.01524297     1.40745867     0.70199443
 c     -0.37167724     1.14633567    -0.49240194
 c      1.00301845     0.85342385    -0.29259195
 h     -0.08052464    -1.87368563     0.61665973
 h     -1.99932332     1.72840909     0.47137425
 h     -0.70023715     1.62359265    -1.42489662
 h      1.64124166     1.73522982    -0.21966746
 o      2.37580883    -1.27001176     0.41969602
 h      3.04805492    -0.62950974     0.13301934
 c     -2.57029666    -0.32611788    -0.16676114
 h     -2.83502758    -1.36929315    -0.47841887
 h     -2.92496297    -0.09993474     0.79426649
 h     -3.02312037     0.43659785    -0.84488867
 h     -1.02575508     0.97755325     1.77227770
          17

 c      1.22535170    -0.51081001    -0.13112133
 c     -0.08561731    -1.06142056     0.04250339
 c     -1.10224367    -0.14892032    -0.17650821
 c     -1.01935614     1.40548302     0.70606382
 c     -0.38192590     1.16378900    -0.49214882
 c      1.00737391     0.85202323    -0.30202525
 h     -0.10928755    -1.85714511     0.57152663
 h     -2.06886245     1.74828686     0.51842022
 h     -0.70279295     1.63133930    -1.44390031
 h      1.64428752     1.72161614    -0.24196396
 o      2.38842037    -1.27677558     0.42630013
 h      3.09561326    -0.58205775     0.14459484
 c     -2.56936540    -0.32202506    -0.17308893
 h     -2.81496034    -1.33855889    -0.48436586
 h     -2.91669021    -0.08491865     0.79203433
 h     -3.02235550     0.40627522    -0.80793559
 h     -1.05593685     1.00446168     1.74784450
          17

 c      1.22753172    -0.52413910    -0.13500897
 c     -0.08527437    -1.06166610     0.04714562
 c     -1.10745878    -0.15053580    -0.17196310
 c     -1.02678859     1.40297808     0.71165240
 c     -0.39152505     1.18073229    -0.49409965
 c      1.01342758     0.84998164    -0.31191649
 h     -0.14660869    -1.90218326     0.55338182
 h     -2.13034046     1.77474802     0.56939654
 h     -0.70524133     1.64084332    -1.45780140
 h      1.65490715     1.70747628    -0.26225982
 o      2.39996957    -1.28083615     0.43106156
 h      3.13589787    -0.55334967     0.16519739
 c     -2.56805637    -0.31886869    -0.18015619
 h     -2.79872244    -1.30850810    -0.48999077
 h     -2.91800524    -0.07264081     0.80430879
 h     -3.02705321     0.38018263    -0.78019991
 h     -1.07034719     1.03834855     1.71909652
          17

 c      1.23090682    -0.53742479    -0.13690677
 c     -0.08415996    -1.05867050     0.05085752
 c     -1.11221629    -0.15139926    -0.16748821
 c     -1.03831203     1.40073296     0.71760099
 c     -0.40017889     1.19688639    -0.49809791
 c      1.02061265     0.84693300    -0.32222530
 h     -0.19188870    -1.99396775     0.55193542
 h     -2.17234571     1.80312874     0.62242994
 h     -0.70775529     1.65148023    -1.46492423
 h      1.67463745     1.69490438    -0.28035927
 o      2.41082589    -1.28185112     0.43386157
 h      3.16088807    -0.54955772     0.19619081
 c     -2.56601909    -0.31669391    -0.18640866
 h     -2.78906529    -1.28865031    -0.49735161
 h     -2.92675901    -0.06576909     0.82456615
 h     -3.04272410     0.36899143    -0.77087736
 h     -1.06759332     1.07353732     1.69911313
          17

 c      1.23557574    -0.55020317    -0.13681672
 c     -0.08278393    -1.05536357     0.05509608
 c     -1.11630902    -0.15118958    -0.16311369
 c     -1.05406092     1.39935055     0.72263607
 c     -0.40763943     1.21198064    -0.50372688
 c      1.02852396     0.84271544    -0.33288658
 h     -0.24089113    -2.09768403     0.54845720
 h     -2.18962794     1.83014932     0.67496109
 h     -0.71087656     1.66322905    -1.46525154
 h      1.70330942     1.68411039    -0.29629179
 o      2.42101849    -1.27986261     0.43475065
 h      3.16812966    -0.57110061     0.23649349
 c     -2.56337562    -0.31517509    -0.19078056
 h     -2.78772053    -1.28581144    -0.50796208
 h     -2.94011922    -0.06677760     0.84462134
 h     -3.07068293     0.37631268    -0.78246176
 h     -1.04688645     1.10472781     1.70142354
          17

 c      1.24159897    -0.56205999    -0.13477717
 c     -0.08169061    -1.05387760     0.06063119
 c     -1.11955470    -0.14964204    -0.15884165
 c     -1.07376146     1.39905334     0.72616155
 c     -0.41369732     1.22573181    -0.51038312
 c      1.03694875     0.83738419    -0.34381903
 h     -0.28858457    -2.18768109     0.53258684
 h     -2.18137278     1.85351778     0.72441040
 h     -0.71543376     1.67658867    -1.46040352
 h      1.73886130     1.67330459    -0.31026132
 o      2.43025851    -1.27526561     0.43390104
 h      3.16035354    -0.61305586     0.28331434
 c     -2.56091351    -0.31380160    -0.19321703
 h     -2.79453359    -1.29993692    -0.52155983
 h     -2.95559936    -0.07707831     0.85776810
 h     -3.10567094     0.39604064    -0.80892617
 h     -1.00747118     1.12996088     1.73086426
          17

 c      1.24896723    -0.57264602    -0.13085250
 c     -0.08127346    -1.05523981     0.06761001
 c     -1.12179033    -0.14658195    -0.15465032
 c     -1.09670231     1.39961018     0.72877486
 c     -0.41818983     1.23785177    -0.51737712
 c      1.04582072     0.83113193    -0.35492982
 h     -0.33110955    -2.25066537     0.50145343
 h     -2.15068215     1.87204157     0.76850232
 h     -0.72235666     1.69235355    -1.45319323
 h      1.77796316     1.65961995    -0.32258724
 o      2.43780430    -1.26890130     0.43158384
 h      3.14756959    -0.66363805     0.33248381
 c     -2.55974802    -0.31235888    -0.19436013
 h     -2.80748054    -1.32411672    -0.53604368
 h     -2.97142642    -0.09681078     0.85994191
 h     -3.13932139     0.41801979    -0.84066806
 h     -0.94972603     1.15149261     1.77790469
          17

 c      1.25758518    -0.58167951    -0.12512352
 c     -0.08175223    -1.05979158     0.07587778
 c     -1.12289864    -0.14191669    -0.15050274
 c     -1.12150795     1.40050051     0.73170197
 c     -0.42103485     1.24808036    -0.52403999
 c      1.05513299     0.82418115    -0.36611360
 h     -0.36583898    -2.28071846     0.45579238
 h     -2.10541491     1.88638521     0.80563748
 h     -0.73237218     1.71122653    -1.44666580
 h      1.81702456     1.64037310    -0.33364990
 o      2.44236628    -1.26207210     0.42808976
 h      3.14861175    -0.70398246     0.37969007
 c     -2.56083888    -0.31104653    -0.19503284
 h     -2.82362307    -1.34886894    -0.54872472
 h     -2.98662809    -0.12500373     0.84985550
 h     -3.16451884     0.43391886    -0.86948462
 h     -0.87698628     1.17304408     1.82526573
          17

 c      1.26725934    -0.58894301    -0.11768102
 c     -0.08320278    -1.06747402     0.08513871
 c     -1.12284044    -0.13562022    -0.14634839
 c     -1.14606002     1.40102397     0.73592273
 c     -0.42226721     1.25623335    -0.52983439
 c      1.06485761     0.81670423    -0.37725312
 h     -0.39104407    -2.27600339     0.39794717
 h     -2.05934325     1.90032315     0.83550241
 h     -0.74564012     1.73329899    -1.44285006
 h      1.85307609     1.61399539    -0.34386447
 o      2.44280209    -1.25588662     0.42354966
 h      3.18042049    -0.71863089     0.42337592
 c     -2.56473816    -0.31025702    -0.19599928
 h     -2.84013077    -1.36624706    -0.55759292
 h     -3.00110937    -0.15983645     0.82895290
 h     -3.17696903     0.43891277    -0.89009301
 h     -0.79528090     1.19723813     1.85773814
          17

 c      1.27767193    -0.59427888    -0.10863093
 c     -0.08558043    -1.07790162     0.09500000
 c     -1.12167425    -0.12772499    -0.14212134
 c     -1.16781517     1.40033592     0.74182743
 c     -0.42204376     1.26223727    -0.53444467
 c      1.07489479     0.80878814    -0.38822237
 h     -0.40582647    -2.23797962     0.33127644
 h     -2.03030918     1.92095046     0.85949950
 h     -0.76148595     1.75762969    -1.44184449
 h      1.88431132     1.58043951    -0.35366610
 o      2.43953513    -1.25024562     0.41795547
 h      3.23618950    -0.71173102     0.46455452
 c     -2.57153590    -0.31037578    -0.19793427
 h     -2.85481478    -1.37157522    -0.56186795
 h     -3.01573623    -0.19893007     0.80133024
 h     -3.17505236     0.43124168    -0.89987927
 h     -0.71161466     1.22511614     1.86600415
          17

 c      1.28837247    -0.59759226    -0.09809920
 c     -0.08870538    -1.09023932     0.10496503
 c     -1.11955395    -0.11833368    -0.13773702
 c     -1.18473364     1.39779382     0.74936415
 c     -0.42060429     1.26612906    -0.53779122
 c      1.08505587     0.80042883    -0.39889248
 h     -0.41062557    -2.17296488     0.26018981
 h     -2.03106173     1.95442717     0.87978715
 h     -0.77843418     1.78224423    -1.44189285
 h      1.91034919     1.54121337    -0.36349978
 o      2.43416110    -1.24435128     0.41142589
 h      3.29202705    -0.69884957     0.50265771
 c     -2.58088582    -0.31169644    -0.20140412
 h     -2.86626962    -1.36367471    -0.56206303
 h     -3.03224003    -0.23970126     0.77323229
 h     -3.15949283     0.41171105    -0.89858085
 h     -0.63254876     1.25654457     1.84616811
          17

 c      1.29880406    -0.59885370    -0.08623205
 c     -0.09216401    -1.10285609     0.11443496
 c     -1.11670887    -0.10763500    -0.13309091
 c     -1.19624905     1.39354480     0.75834800
 c     -0.41820889     1.26801916    -0.53996187
 c      1.09507015     0.79154852    -0.40913758
 h     -0.40868490    -2.09640413     0.19012446
 h     -2.05892214     1.99876426     0.89705457
 h     -0.79456031     1.80459748    -1.44035337
 h      1.93224365     1.49913199    -0.37382604
 o      2.42808589    -1.23767783     0.40420938
 h      3.32849892    -0.69136083     0.53544682
 c     -2.59207120    -0.31440687    -0.20671569
 h     -2.87388748    -1.34475377    -0.55992397
 h     -3.05260965    -0.27976865     0.75142940
 h     -3.13339525     0.38379392    -0.88849312
 h     -0.56341670     1.29062813     1.79852706
          17

 c      1.30835173    -0.59809388    -0.07319370
 c     -0.09514911    -1.11294632     0.12283212
 c     -1.11342215    -0.09589738    -0.12806008
 c     -1.20301897     1.38847291     0.76852734
 c     -0.41509262     1.26804418    -0.54110860
 c      1.10461346     0.78204021    -0.41883837
 h     -0.40812863    -2.03765160     0.12615380
 h     -2.09938238     2.04408638     0.91022999
 h     -0.80796690     1.82222074    -1.43487508
 h      1.95216258     1.45779258    -0.38514606
 o      2.42217421    -1.23011112     0.39656801
 h      3.33590972    -0.69411387     0.56078145
 c     -2.60411351    -0.31862122    -0.21362821
 h     -2.87787578    -1.32033525    -0.55834524
 h     -3.07789867    -0.31721920     0.74041856
 h     -3.10251386     0.35420571    -0.87508763
 h     -0.50775977     1.32600430     1.72697399
          17

 c      1.31640005    -0.59537910    -0.05916784
 c     -0.09665308    -1.11736413     0.12991596
 c     -1.11001466    -0.08343367    -0.12251103
 c     -1.20602857     1.38356210     0.77940047
 c     -0.41144392     1.26633286    -0.54137073
 c      1.11337524     0.77183963    -0.42788364
 h     -0.41979574    -2.03065024     0.06949823
 h     -2.13748317     2.07972009     0.91818860
 h     -0.81717969     1.83326992    -1.42422204
 h      1.97257548     1.42073167    -0.39803251
 o      2.41686976    -1.22181159     0.38872329
 h      3.31206932    -0.70758043     0.57739986
 c     -2.61593479    -0.32442477    -0.22117722
 h     -2.87920670    -1.29875377    -0.56110281
 h     -3.10720236    -0.35054573     0.74016583
 h     -3.07484814     0.33282734    -0.86697733
 h     -0.46643734     1.36111687     1.63920389
          17

 c      1.32238630    -0.59078001    -0.04435994
 c     -0.09647456    -1.11560073     0.13576509
 c     -1.10683141    -0.07054291    -0.11631493
 c     -1.20625696     1.37949112     0.79009387
 c     -0.40739611     1.26298237    -0.54084820
 c      1.12115519     0.76100790    -0.43617468
 h     -0.44532464    -2.07927661     0.01819273
 h     -2.16307233     2.09838907     0.92066594
 h     -0.82137192     1.83687502    -1.40862879
 h      1.99506813     1.39043944    -0.41315685
 o      2.41223186    -1.21315774     0.38081922
 h      3.26141779    -0.72872735     0.58541809
 c     -2.62663920    -0.33180319    -0.22802015
 h     -2.87922172    -1.28910047    -0.57208543
 h     -3.13782930    -0.37846270     0.74648534
 h     -3.05794877     0.32949756    -0.87284073
 h     -0.43617136     1.39463690     1.54710516
          17

 c      1.32582679    -0.58438188    -0.02898560
 c     -0.09543667    -1.11011025     0.14025892
 c     -1.10421266    -0.05749226    -0.10935845
 c     -1.20475506     1.37655130     0.79946378
 c     -0.40301931     1.25804058    -0.53960275
 c      1.12793129     0.74978229    -0.44363241
 h     -0.47447072    -2.15339787    -0.02652395
 h     -2.17071558     2.09652242     0.91812785
 h     -0.82046907     1.83330693    -1.38983920
 h      2.01937422     1.36769202    -0.43125205
 o      2.40777533    -1.20480531     0.37284657
 h      3.19723892    -0.74992512     0.58739955
 c     -2.63589589    -0.34043016    -0.23330104
 h     -2.87871843    -1.29709834    -0.59385821
 h     -3.16646798    -0.39996235     0.75355065
 h     -3.05440377     0.34727765    -0.89502694
 h     -0.40865247     1.42607411     1.46565274
          17

 c      1.32632134    -0.57632967    -0.01325145
 c     -0.09436928    -1.10334899     0.14314198
 c     -1.10246350    -0.04454228    -0.10154874
 c     -1.20246600     1.37467990     0.80651651
 c     -0.39831273     1.25150189    -0.53766071
 c      1.13384108     0.73856665    -0.45020675
 h     -0.49708827    -2.22333140    -0.06113212
 h     -2.15875422     2.07361953     0.91141710
 h     -0.81515303     1.82393808    -1.37089264
 h      2.04330799     1.35160387    -0.45299006
 o      2.40229933    -1.19776952     0.36454561
 h      3.14407017    -0.75746772     0.58978540
 c     -2.64401607    -0.34971431    -0.23718676
 h     -2.87713734    -1.32137640    -0.62622930
 h     -3.19027934    -0.41453673     0.75624585
 h     -3.06069295     0.37939881    -0.92694546
 h     -0.37362112     1.45611504     1.40815662
          17

 c      1.32356593    -0.56684596     0.00265568
 c     -0.09372512    -1.09668968     0.14427794
 c     -1.10183824    -0.03197139    -0.09281863
 c     -1.19953097     1.37355413     0.81094137
 c     -0.39321322     1.24333749    -0.53501574
 c      1.13908277     0.72787294    -0.45589023
 h     -0.50779362    -2.27232388    -0.08308188
 h     -2.12931405     2.03214615     0.90154849
 h     -0.80669512     1.81092638    -1.35558905
 h      2.06365153     1.34031201    -0.47882234
 o      2.39458072    -1.19306737     0.35554984
 h      3.12656217    -0.73732769     0.60060747
 c     -2.65154954    -0.35917617    -0.24053077
 h     -2.87284588    -1.35413862    -0.66614689
 h     -3.20746025    -0.42229415     0.75131042
 h     -3.07103373     0.41447329    -0.95830128
 h     -0.32713252     1.48576430     1.37976123
          17

 c      1.31737968    -0.55621894     0.01857820
 c     -0.09371102    -1.09073530     0.14367771
 c     -1.10253344    -0.02008360    -0.08312966
 c     -1.19482347     1.37266509     0.81313408
 c     -0.38763239     1.23356257    -0.53165946
 c      1.14379633     0.71825072    -0.46072844
 h     -0.50455722    -2.29276204    -0.09128685
 h     -2.08947631     1.97818584     0.88972286
 h     -0.79651836     1.79653564    -1.34750557
 h      2.07733582     1.33178737    -0.50888861
 o      2.38512608    -1.19069766     0.34597699
 h      3.14156365    -0.69159448     0.62011363
 c     -2.65887632    -0.36859557    -0.24431076
 h     -2.86423149    -1.38556544    -0.70908333
 h     -3.21746596    -0.42392373     0.73768516
 h     -3.08081813     0.44260153    -0.98074364
 h     -0.27595217     1.51488275     1.37662803
          17

 c      1.30775659    -0.54480827     0.03440473
 c     -0.09442224    -1.08567481     0.14145532
 c     -1.10467914    -0.00921115    -0.07247005
 c     -1.18631452     1.37128081     0.81370567
 c     -0.38151338     1.22231817    -0.52765554
 c      1.14799058     0.71022011    -0.46481425
 h     -0.48711624    -2.28197868    -0.08567917
 h     -2.05267177     1.92203113     0.87741740
 h     -0.78558288     1.78224105    -1.34874225
 h      2.08233173     1.32442946    -0.54303284
 o      2.37577811    -1.18971580     0.33645302
 h      3.16369846    -0.63703731     0.64017986
 c     -2.66606524    -0.37787935    -0.24936235
 h     -2.85046776    -1.40760853    -0.75059499
 h     -3.22109059    -0.42059198     0.71657810
 h     -3.08740697     0.45749238    -0.98954943
 h     -0.23185066     1.54205164     1.39133903
          17

 c      1.29490650    -0.53306336     0.05007454
 c     -0.09588351    -1.08142098     0.13780684
 c     -1.10832984     0.00028282    -0.06085907
 c     -1.17186409     1.36857200     0.81314474
 c     -0.37486904     1.20991748    -0.52321903
 c      1.15152819     0.70421302    -0.46826564
 h     -0.45636619    -2.24067107    -0.06695052
 h     -2.03634888     1.87592836     0.86614683
 h     -0.77394850     1.76809877    -1.35901432
 h      2.07807921     1.31737905    -0.58090338
 o      2.36794613    -1.18921670     0.32753522
 h      3.17260265    -0.58883021     0.65324657
 c     -2.67290055    -0.38693614    -0.25632903
 h     -2.83163272    -1.41543552    -0.78720799
 h     -3.22040477    -0.41381436     0.69133082
 h     -3.08975863     0.45626214    -0.98321724
 h     -0.20460243     1.56545655     1.41726312
          17

 c      1.27924324    -0.52150753     0.06556020
 c     -0.09801742    -1.07754664     0.13302242
 c     -1.11346018     0.00801013    -0.04836144
 c     -1.15040237     1.36421271     0.81181992
 c     -0.36777256     1.19681585    -0.51873063
 c      1.15414113     0.70052418    -0.47120013
 h     -0.41458049    -2.17374419    -0.03666576
 h     -2.05055441     1.84653894     0.85669778
 h     -0.76086284     1.75286813    -1.37574990
 h      2.06558595     1.31062791    -0.62210383
 o      2.36220996    -1.18861849     0.31952126
 h      3.15900521    -0.55569336     0.65536944
 c     -2.67895920    -0.39565186    -0.26562233
 h     -2.80851915    -1.40753297    -0.81677763
 h     -3.21836941    -0.40530938     0.66677787
 h     -3.08808159     0.43904162    -0.96296312
 h     -0.19949605     1.58350609     1.44975460
          17

 c      1.26133442    -0.51067562     0.08083093
 c     -0.10056114    -1.07300307     0.12752392
 c     -1.11996659     0.01357559    -0.03510415
 c     -1.12284194     1.35880178     0.81004688
 c     -0.36031116     1.18352173    -0.51466306
 c      1.15547058     0.69927411    -0.47370934
 h     -0.36631391    -2.09379884     0.00236345
 h     -2.08703212     1.82985722     0.84879594
 h     -0.74531196     1.73479248    -1.39513199
 h      2.04720851     1.30494697    -0.66631110
 o      2.35855382    -1.18758243     0.31250496
 h      3.12136809    -0.54127548     0.64551584
 c     -2.68370323    -0.40393103    -0.27727366
 h     -2.78240609    -1.38563274    -0.83873283
 h     -3.21794178    -0.39687074     0.64775336
 h     -3.08384993     0.40920909    -0.93274506
 h     -0.21745597     1.59502960     1.48604635
          17

 c      1.24184868    -0.50103597     0.09581674
 c     -0.10299808    -1.06572117     0.12187235
 c     -1.12768380     0.01662898    -0.02128115
 c     -1.09139308     1.35332342     0.80803185
 c     -0.35255300     1.17050105    -0.51146375
 c      1.15513302     0.70040122    -0.47584152
 h     -0.31922446    -2.02615684     0.04608711
 h     -2.12663073     1.81723137     0.84180871
 h     -0.72661098     1.71248913    -1.41338299
 h      2.02609461     1.30157720    -0.71332745
 o      2.35651677    -1.18599648     0.30641572
 h      3.06408868    -0.54475220     0.62513837
 c     -2.68656890    -0.41175543    -0.29070290
 h     -2.75484177    -1.35484122    -0.85441182
 h     -3.22085691    -0.39031559     0.63700126
 h     -3.08013366     0.37413885    -0.89958760
 h     -0.25562484     1.59942306     1.52512872
          17

 c      1.22152849    -0.49290644     0.11038048
 c     -0.10477826    -1.05303037     0.11660118
 c     -1.13641040     0.01693691    -0.00714597
 c     -1.05837142     1.34850521     0.80578691
 c     -0.34454495     1.15811782    -0.50945194
 c      1.15282066     0.70369470    -0.47760296
 h     -0.28170063    -2.00452529     0.09128848
 h     -2.15259506     1.80238378     0.83525631
 h     -0.70475341     1.68551278    -1.42771735
 h      2.00522096     1.30163171    -0.76296174
 o      2.35516196    -1.18411200     0.30098526
 h      2.99858653    -0.55906281     0.59886208
 c     -2.68703651    -0.41918482    -0.30462578
 h     -2.72737370    -1.32358378    -0.86731569
 h     -3.22689459    -0.38748733     0.63382703
 h     -3.08170146     0.34516137    -0.87309699
 h     -0.30798066     1.59683352     1.56788762
          17

 c      1.20120255    -0.48637158     0.12430944
 c     -0.10597042    -1.03433144     0.11198586
 c     -1.14593730     0.01445312     0.00700812
 c     -1.02569415     1.34468611     0.80312580
 c     -0.33632908     1.14661947    -0.50875630
 c      1.14841408     0.70885517    -0.47898387
 h     -0.25562931    -2.04023230     0.13823157
 h     -2.15501983     1.78269720     0.82875365
 h     -0.68052138     1.65454274    -1.43687018
 h      1.98630890     1.30538173    -0.81470421
 o      2.35301472    -1.18274824     0.29569567
 h      2.94479049    -0.56813137     0.57539691
 c     -2.68475126    -0.42617465    -0.31742755
 h     -2.70120891    -1.30212364    -0.88254575
 h     -3.23427820    -0.39016481     0.63467072
 h     -3.09348135     0.33382898    -0.86222350
 h     -0.36664904     1.58814102     1.61693211
          17

 c      1.18179895    -0.48125107     0.13733903
 c     -0.10730958    -1.01245490     0.10829875
 c     -1.15606214     0.00934144     0.02087811
 c     -0.99472547     1.34195183     0.79982520
 c     -0.32796282     1.13614487    -0.50929401
 c      1.14204378     0.71554725    -0.47999454
 h     -0.23618630    -2.10637614     0.18715229
 h     -2.12990979     1.75813186     0.82184264
 h     -0.65545918     1.62129993    -1.44130837
 h      1.96923606     1.31185761    -0.86734641
 o      2.34856429    -1.18297265     0.28998706
 h      2.92352985    -0.55245223     0.56423368
 c     -2.67977127    -0.43228608    -0.32799441
 h     -2.67699131    -1.29842604    -0.90448691
 h     -3.24077764    -0.39981669     0.63500068
 h     -3.11678042     0.34410652    -0.86970519
 h     -0.42454561     1.57435794     1.67483687
          17

 c      1.16430617    -0.47715576     0.14919388
 c     -0.10954527    -0.99084618     0.10599856
 c     -1.16657715     0.00192588     0.03417559
 c     -0.96616142     1.34029482     0.79594445
 c     -0.31953698     1.12673547    -0.51079459
 c      1.13405780     0.72341517    -0.48068440
 h     -0.21929128    -2.17015800     0.23540511
 h     -2.07793075     1.73037471     0.81392414
 h     -0.63173958     1.58826757    -1.44313292
 h      1.95237856     1.31910526    -0.91885711
 o      2.34158827    -1.18474515     0.28387751
 h      2.93570747    -0.51100556     0.56573939
 c     -2.67266205    -0.43683237    -0.33627608
 h     -2.65497200    -1.31324017    -0.93358424
 h     -3.24464266    -0.41733981     0.63101109
 h     -3.14718323     0.36899910    -0.89041097
 h     -0.47793047     1.55566484     1.74069432
          17

 c      1.14968166    -0.47358482     0.15961580
 c     -0.11320937    -0.97184559     0.10553533
 c     -1.17725267    -0.00737453     0.04663827
 c     -0.94003848     1.33964608     0.79199829
 c     -0.31119955     1.11836305    -0.51287279
 c      1.12493837     0.73206578    -0.48112926
 h     -0.20351923    -2.21200090     0.27956504
 h     -2.00449198     1.70269576     0.80430970
 h     -0.61185219     1.55820842    -1.44549490
 h      1.93361738     1.32493229    -0.96669696
 o      2.33313350    -1.18675242     0.27795809
 h      2.96262661    -0.46389359     0.57116820
 c     -2.66420079    -0.43943202    -0.34303181
 h     -2.63537282    -1.33962555    -0.96561855
 h     -3.24503639    -0.44293746     0.62044821
 h     -3.17735394     0.39663177    -0.91597227
 h     -0.52617689     1.53126150     1.80832464
          17

 c      1.13872163    -0.47001920     0.16836894
 c     -0.11862235    -0.95680481     0.10724234
 c     -1.18783345    -0.01809437     0.05803698
 c     -0.91580707     1.33976094     0.78874643
 c     -0.30318445     1.11098599    -0.51514112
 c      1.11522953     0.74104985    -0.48140026
 h     -0.18891827    -2.22333948     0.31687697
 h     -1.92121505     1.68035338     0.79236757
 h     -0.59809541     1.53346921    -1.45137758
 h      1.91133318     1.32765007    -1.00837567
 o      2.32421766    -1.18777287     0.27276634
 h      2.98661866    -0.43035568     0.57256064
 c     -2.65505265    -0.44018106    -0.34923739
 h     -2.61844356    -1.36757250    -0.99445726
 h     -3.24211950    -0.47617928     0.60280063
 h     -3.20075668     0.41704230    -0.93929613
 h     -0.56933574     1.50032259     1.86869545
          17

 c      1.13193121    -0.46599669     0.17523747
 c     -0.12587185    -0.94645712     0.11135025
 c     -1.19804922    -0.02975187     0.06818220
 c     -0.89235791     1.34011810     0.78685463
 c     -0.29583386     1.10461055    -0.51733784
 c      1.10548451     0.74986566    -0.48153821
 h     -0.17618749    -2.20174308     0.34541185
 h     -1.84703513     1.67091404     0.77763253
 h     -0.59201105     1.51529953    -1.46207438
 h      1.88502847     1.32653060    -1.04198541
 o      2.31540091    -1.18717739     0.26858614
 h      2.99795810    -0.42053907     0.56590405
 c     -2.64567220    -0.43943773    -0.35571552
 h     -2.60427218    -1.38850438    -1.01504805
 h     -3.23694405    -0.51618273     0.57915585
 h     -3.21308344     0.42430499    -0.95585538
 h     -0.60657989     1.46283128     1.91374599
          17

 c      1.12944408    -0.46115440     0.18002390
 c     -0.13478311    -0.94108176     0.11801732
 c     -1.20763421    -0.04187262     0.07692864
 c     -0.86845126     1.34005954     0.78672607
 c     -0.28958866     1.09931713    -0.51940333
 c      1.09622467     0.75798004    -0.48153956
 h     -0.16639843    -2.14868791     0.36398559
 h     -1.80286237     1.68250669     0.75973717
 h     -0.59404634     1.50358197    -1.47628500
 h      1.85556803     1.32196768    -1.06656928
 o      2.30689752    -1.18480532     0.26551084
 h      2.99318312    -0.43735476     0.55012821
 c     -2.63633429    -0.43762452    -0.36302175
 h     -2.59265650    -1.39704824    -1.02468227
 h     -3.23117984    -0.56181908     0.55177565
 h     -3.21221637     0.41610113    -0.96340880
 h     -0.63623362     1.41965685     1.93840886
          17

 c      1.13101285    -0.45524788     0.18255554
 c     -0.14492862    -0.94045357     0.12732059
 c     -1.21634337    -0.05401330     0.08417279
 c     -0.84397603     1.33928628     0.78846427
 c     -0.28493664     1.09523099    -0.52144968
 c      1.08789989     0.76485984    -0.48135322
 h     -0.16092556    -2.07004139     0.37238667
 h     -1.79588543     1.71831414     0.73861161
 h     -0.60362701     1.49717257    -1.49055041
 h      1.82515424     1.31543343    -1.08232137
 o      2.29865074    -1.18086510     0.26349101
 h      2.97392916    -0.47802909     0.52634481
 c     -2.62718458    -0.43516072    -0.37140098
 h     -2.58308576    -1.39116964    -1.02311345
 h     -3.22662159    -0.61183116     0.52332844
 h     -3.19803479     0.39312631    -0.96167409
 h     -0.65628452     1.37224457     1.94096090
          17

 c      1.13606980    -0.44815481     0.18270138
 c     -0.15569866    -0.94355456     0.13917509
 c     -1.22395750    -0.06578990     0.08984638
 c     -0.82051335     1.33819777     0.79179209
 c     -0.28234095     1.09246708    -0.52363855
 c      1.08085427     0.77001480    -0.48088946
 h     -0.16134187    -1.97944121     0.37224781
 h     -1.81225984     1.77289718     0.71543463
 h     -0.61954456     1.49456000    -1.50066748
 h      1.79703811     1.30923753    -1.09056188
 o      2.29024645    -1.17599271     0.26232048
 h      2.94826335    -0.53319451     0.49807101
 c     -2.61826663    -0.43248055    -0.38070404
 h     -2.57474765    -1.37205352    -1.01244554
 h     -3.22454502    -0.66476703     0.49590474
 h     -3.17260031     0.35915047    -0.95243662
 h     -0.66476642     1.32228579     1.92303107
          17

 c      1.14383823    -0.43987943     0.18040213
 c     -0.16641698    -0.94809782     0.15318391
 c     -1.23028714    -0.07689672     0.09391393
 c     -0.80011319     1.33755558     0.79598761
 c     -0.28217269     1.09108574    -0.52604835
 c      1.07530932     0.77306260    -0.48005435
 h     -0.16907153    -1.90391900     0.36855453
 h     -1.83128359     1.83638435     0.69284340
 h     -0.64040267     1.49443143    -1.50312812
 h      1.77487615     1.30603179    -1.09335888
 o      2.28074573    -1.17135067     0.26161192
 h      2.93323086    -0.58539333     0.47161288
 c     -2.60950401    -0.43008517    -0.39028286
 h     -2.56652546    -1.34421141    -0.99711073
 h     -3.22521145    -0.71876204     0.47028296
 h     -3.14071013     0.32163595    -0.94003683
 h     -0.65997088     1.27141433     1.88994714
          17

 c      1.15346355    -0.43054619     0.17570297
 c     -0.17645981    -0.95074536     0.16863894
 c     -1.23519630    -0.08710123     0.09637970
 c     -0.78423795     1.33806603     0.79992695
 c     -0.28464290     1.09107212    -0.52859839
 c      1.07138419     0.77381675    -0.47882258
 h     -0.18487539    -1.88155216     0.36925548
 h     -1.83801275     1.89979783     0.67400336
 h     -0.66497420     1.49597415    -1.49601642
 h      1.76168957     1.30803265    -1.09270436
 o      2.26900099    -1.16822944     0.26096409
 h      2.94971573    -0.61564617     0.45342192
 c     -2.60067245    -0.42855541    -0.39899183
 h     -2.55703192    -1.31542197    -0.98368179
 h     -3.22786406    -0.77140721     0.44592966
 h     -3.11005107     0.29180226    -0.93149581
 h     -0.64047624     1.22077565     1.85104231
          17

 c      1.16411488    -0.42037244     0.16877378
 c     -0.18530658    -0.94989884     0.18512916
 c     -1.23864736    -0.09619281     0.09729990
 c     -0.77365921     1.34028116     0.80230047
 c     -0.28974266     1.09233322    -0.53104685
 c      1.06914216     0.77238084    -0.47733001
 h     -0.20864171    -1.92924411     0.37780266
 h     -1.82487295     1.95670433     0.66186477
 h     -0.69243297     1.49898718    -1.47937207
 h      1.75876075     1.31618607    -1.08954320
 o      2.25506129    -1.16685814     0.26039640
 h      3.00018546    -0.62265899     0.44325186
 c     -2.59152571    -0.42839463    -0.40551940
 h     -2.54477782    -1.29520357    -0.97975576
 h     -3.23120669    -0.81994856     0.42168607
 h     -3.08901088     0.28146010    -0.93438382
 h     -0.60507231     1.17058577     1.81808143
          17

 c      1.17502519    -0.40966191     0.15990617
 c     -0.19258461    -0.94776149     0.20292405
 c     -1.24070807    -0.10394028     0.09678834
 c     -0.76863565     1.34459330     0.80215297
 c     -0.29721659     1.09469341    -0.53304496
 c      1.06861454     0.76920111    -0.47592537
 h     -0.23889018    -2.01901927     0.38872874
 h     -1.78952720     2.00296569     0.65887592
 h     -0.72246281     1.50389034    -1.45517926
 h      1.76515003     1.32976454    -1.08329196
 o      2.24053667    -1.16640956     0.26031159
 h      3.06297518    -0.62270006     0.43482370
 c     -2.58216849    -0.42971826    -0.40913644
 h     -2.52855137    -1.29057982    -0.99120682
 h     -3.23400055    -0.86178198     0.39659898
 h     -3.08139814     0.29555206    -0.95156463
 h     -0.55306488     1.12052404     1.79971299
          17

 c      1.18550000    -0.39885269     0.14949507
 c     -0.19809288    -0.94734750     0.22228478
 c     -1.24148041    -0.11012861     0.09500752
 c     -0.76893070     1.35110447     0.79949453
 c     -0.30659395     1.09788786    -0.53422053
 c      1.06976696     0.76503446    -0.47513209
 h     -0.27274745    -2.11306212     0.39613967
 h     -1.73343484     2.03650815     0.66684110
 h     -0.75522535     1.51160382    -1.42696772
 h      1.77821369     1.34671646    -1.07224525
 o      2.22714315    -1.16619884     0.26104382
 h      3.11510174    -0.62997803     0.42302340
 c     -2.57324124    -0.43225269    -0.41026715
 h     -2.50789601    -1.30127593    -1.01899474
 h     -3.23546830    -0.89496949     0.37042134
 h     -3.08350068     0.32784205    -0.97810848
 h     -0.48555619     1.07157773     1.79492050
          17

 c      1.19493939    -0.38854555     0.13801544
 c     -0.20174792    -0.95039196     0.24313368
 c     -1.24102916    -0.11461172     0.09215167
 c     -0.77368902     1.35946156     0.79527456
 c     -0.31728078     1.10159247    -0.53427506
 c      1.07244485     0.76084261    -0.47554279
 h     -0.30715235    -2.18783153     0.39784923
 h     -1.66188892     2.05785476     0.68673795
 h     -0.79108402     1.52320090    -1.39887067
 h      1.79470518     1.36450596    -1.05454143
 o      2.21598771    -1.16601168     0.26273875
 h      3.14313147    -0.65080891     0.40575816
 c     -2.56555555    -0.43574624    -0.41020150
 h     -2.48334429    -1.31972562    -1.05873416
 h     -3.23547117    -0.91855610     0.34370876
 h     -3.08787863     0.36615633    -1.00511418
 h     -0.40671867     1.02741623     1.79363730
          17

 c      1.20286198    -0.37947668     0.12599139
 c     -0.20356166    -0.95748583     0.26516914
 c     -1.23935830    -0.11733469     0.08843150
 c     -0.78137217     1.36880388     0.79075262
 c     -0.32869797     1.10549683    -0.53308630
 c      1.07634882     0.75764725    -0.47770190
 h     -0.33953495    -2.23217943     0.39408012
 h     -1.58515726     2.07167699     0.71853025
 h     -0.83000859     1.53932576    -1.37422711
 h      1.81179650     1.38095644    -1.02903594
 o      2.20761134    -1.16592251     0.26541515
 h      3.14204119    -0.68610336     0.38288729
 c     -2.55966703    -0.44013811    -0.41039771
 h     -2.45622216    -1.33602784    -1.10351807
 h     -3.23456290    -0.93268024     0.31771432
 h     -3.08821380     0.39951739    -1.02487302
 h     -0.32317866     0.99327586     1.78408051
          17

 c      1.20891383    -0.37243628     0.11394796
 c     -0.20365037    -0.96854464     0.28797966
 c     -1.23642372    -0.11834146     0.08406595
 c     -0.78986885     1.37778222     0.78697600
 c     -0.34041285     1.10938811    -0.53077975
 c      1.08105266     0.75636754    -0.48200631
 h     -0.36783545    -2.24180566     0.38610371
 h     -1.51893960     2.08846969     0.76137751
 h     -0.87090731     1.55961142    -1.35438407
 h      1.82769991     1.39482501    -0.99574028
 o      2.20205943    -1.16616623     0.26901219
 h      3.11377460    -0.73318896     0.35538790
 c     -2.55574479    -0.44541443    -0.41204822
 h     -2.42825132    -1.34231847    -1.14686971
 h     -3.23394387    -0.93851775     0.29421492
 h     -3.08092397     0.42081583    -1.03272710
 h     -0.24206646     0.97387699     1.75824777
          17

 c      1.21285619    -0.36815648     0.10235049
 c     -0.20222454    -0.98305315     0.31108991
 c     -1.23215914    -0.11777526     0.07927398
 c     -0.79705735     1.38490122     0.78456783
 c     -0.35220244     1.11318982    -0.52771985
 c      1.08604283     0.75766020    -0.48863343
 h     -0.39040234    -2.21654574     0.37569446
 h     -1.47933194     2.12174418     0.81474109
 h     -0.91142053     1.58252110    -1.33853907
 h      1.84193969     1.40609915    -0.95586216
 o      2.19876442    -1.16714157     0.27340920
 h      3.06896415    -0.78568365     0.32497856
 c     -2.55362442    -0.45149261    -0.41595160
 h     -2.40121723    -1.33417741    -1.18406654
 h     -3.23520579    -0.93801643     0.27520215
 h     -3.06487970     0.42665257    -1.02686007
 h     -0.16941411     0.97217884     1.71303161
          17

 c      1.21454198    -0.36718393     0.09154166
 c     -0.19954692    -1.00008703     0.33397377
 c     -1.22649614    -0.11588107     0.07426511
 c     -0.80191926     1.38957360     0.78375511
 c     -0.36401345     1.11693489    -0.52442415
 c      1.09076341     0.76179392    -0.49750570
 h     -0.40610460    -2.16043257     0.36501147
 h     -1.47083183     2.17618575     0.87881050
 h     -0.94844987     1.60576184    -1.32468322
 h      1.85533626     1.41601684    -0.91153395
 o      2.19631961    -1.16947036     0.27846593
 h      3.03055748    -0.83270784     0.29346312
 c     -2.55291019    -0.45823710    -0.42247891
 h     -2.37674422    -1.31041810    -1.21239898
 h     -3.23977259    -0.93339612     0.26234236
 h     -3.04094067     0.41687586    -1.00785542
 h     -0.10927847     0.98896738     1.64948620
          17

 c      1.21389508    -0.36976949     0.08169884
 c     -0.19584056    -1.01811408     0.35606538
 c     -1.21938237    -0.11299180     0.06923653
 c     -0.80492771     1.39274011     0.78463290
 c     -0.37586517     1.12070664    -0.52145267
 c      1.09466421     0.76860881    -0.50830650
 h     -0.41498352    -2.08444223     0.35651471
 h     -1.48281724     2.24051692     0.95201615
 h     -0.97907599     1.62696678    -1.31086484
 h      1.86963421     1.42671849    -0.86528132
 o      2.19287115    -1.17380957     0.28413736
 h      3.02782353    -0.86235585     0.26096734
 c     -2.55307384    -0.46555711    -0.43151335
 h     -2.35609602    -1.27268540    -1.23124093
 h     -3.24814967    -0.92654055     0.25628419
 h     -3.01186253     0.39476860    -0.97863506
 h     -0.06315181     1.02280888     1.57218615
          17

 c      1.21089299    -0.37581364     0.07282814
 c     -0.19112304    -1.03460938     0.37680763
 c     -1.21080545    -0.10948418     0.06437568
 c     -0.80718638     1.39599031     0.78725011
 c     -0.38776597     1.12458637    -0.51931038
 c      1.09726751     0.77759919    -0.52055720
 h     -0.41978683    -2.01153077     0.35251933
 h     -1.50084334     2.29776677     1.02984016
 h     -1.00134388     1.64428294    -1.29607932
 h      1.88660372     1.44040114    -0.81929447
 o      2.18800892    -1.18018442     0.29050613
 h      3.06676328    -0.87296168     0.22556952
 c     -2.55352508    -0.47351450    -0.44236969
 h     -2.33991980    -1.22535251    -1.24236756
 h     -3.25940959    -0.91862112     0.25618312
 h     -2.98247306     0.36782465    -0.94463984
 h     -0.02916065     1.07014037     1.48908852
          17

 c      1.20557135    -0.38491785     0.06480233
 c     -0.18505991    -1.04608991     0.39575945
 c     -1.20082184    -0.10571137     0.05985258
 c     -0.80981379     1.40065481     0.79143956
 c     -0.39967222     1.12861466    -0.51837561
 c      1.09825729     0.78809008    -0.53372342
 h     -0.42721634    -1.97689727     0.35420234
 h     -1.51484263     2.33552080     1.10680559
 h     -1.01468307     1.65673677    -1.28066402
 h      1.90680671     1.45818847    -0.77484851
 o      2.18332961    -1.18793540     0.29754269
 h      3.12130110    -0.87405646     0.18716335
 c     -2.55367202    -0.48233072    -0.45380763
 h     -2.32794464    -1.17547318    -1.25043322
 h     -3.27133106    -0.91019498     0.25981369
 h     -2.95938771     0.34778118    -0.91333513
 h     -0.00116380     1.12565925     1.41112509
          17

 c      1.19806135    -0.39650470     0.05742335
 c     -0.17733655    -1.05019292     0.41262653
 c     -1.18958040    -0.10193390     0.05579937
 c     -0.81380364     1.40755608     0.79685908
 c     -0.41146877     1.13276410    -0.51885343
 c      1.09754441     0.79941024    -0.54729019
 h     -0.44312344    -2.00419694     0.36167759
 h     -1.51968285     2.34748343     1.17811142
 h     -1.02000177     1.66441137    -1.26633288
 h      1.92874606     1.47938052    -0.73229335
 o      2.18047909    -1.19641746     0.30504907
 h      3.16399321    -0.87470500     0.14820270
 c     -2.55306739    -0.49211940    -0.46433532
 h     -2.31889306    -1.13189842    -1.26279109
 h     -3.28115614    -0.90165018     0.26427578
 h     -2.94887930     0.34684146    -0.89151790
 h      0.03018226     1.18374268     1.34968533
          17

 c      1.18862237    -0.40992988     0.05047792
 c     -0.16840030    -1.04816241     0.42710561
 c     -1.17732590    -0.09829058     0.05228981
 c     -0.81967011     1.41696298     0.80334882
 c     -0.42296047     1.13692849    -0.52075271
 c      1.09524109     0.81097654    -0.56078229
 h     -0.46364849    -2.07650993     0.37621262
 h     -1.51372553     2.33186970     1.24004681
 h     -1.01950693     1.66843551    -1.25592869
 h      1.94912328     1.50168664    -0.69159397
 o      2.18026885    -1.20521599     0.31278542
 h      3.17979206    -0.87964507     0.11152755
 c     -2.55162499    -0.50240383    -0.47285443
 h     -2.31114331    -1.10245013    -1.28703402
 h     -3.28650161    -0.89362784     0.26691372
 h     -2.95297393     0.36938480    -0.88105020
 h      0.07166673     1.24078771     1.31163468
          17

 c      1.17763642    -0.42457766     0.04377509
 c     -0.15909572    -1.04290670     0.43893650
 c     -1.16437951    -0.09483836     0.04933328
 c     -0.82697428     1.42862926     0.81114406
 c     -0.43388936     1.14094655    -0.52389300
 c      1.09155365     0.82228669    -0.57375526
 h     -0.47979550    -2.15890260     0.39958240
 h     -1.49801565     2.29031055     1.29013624
 h     -1.01620166     1.67066019    -1.25282329
 h      1.96401644     1.52222363    -0.65289303
 o      2.18282836    -1.21406070     0.32053443
 h      3.16366633    -0.89058361     0.07927214
 c     -2.54957318    -0.51210295    -0.47920363
 h     -2.30421549    -1.08995108    -1.32605882
 h     -3.28600315    -0.88717603     0.26603360
 h     -2.96798535     0.40791346    -0.87805660
 h      0.12100657     1.29600467     1.29630971
          17

 c      1.16558066    -0.43992285     0.03716810
 c     -0.15001930    -1.03659138     0.44803681
 c     -1.15111609    -0.09159543     0.04688373
 c     -0.83443924     1.44193442     0.82056823
 c     -0.44399762     1.14467094    -0.52796535
 c      1.08666805     0.83288170    -0.58578939
 h     -0.48536657    -2.22630516     0.43224494
 h     -1.47640748     2.22796427     1.32776242
 h     -1.01298783     1.67292775    -1.25986072
 h      1.97014774     1.53854191    -0.61672865
 o      2.18778409    -1.22277374     0.32813430
 h      3.11797890    -0.90715696     0.05234500
 c     -2.54710299    -0.52015847    -0.48410588
 h     -2.29959417    -1.09102443    -1.37511814
 h     -3.27956824    -0.88366067     0.26123083
 h     -2.98762420     0.44919427    -0.87684820
 h      0.16836793     1.34958035     1.29823680
          17

 c      1.15299923    -0.45554175     0.03056139
 c     -0.14147497    -1.03041936     0.45448048
 c     -1.13794046    -0.08855729     0.04485661
 c     -0.84045131     1.45592302     0.83155292
 c     -0.45311751     1.14805477    -0.53265116
 c      1.08068196     0.84231954    -0.59649713
 h     -0.47777491    -2.26577648     0.47345019
 h     -1.45649468     2.15449240     1.35560141
 h     -1.01160554     1.67612405    -1.27806723
 h      1.96568862     1.54923894    -0.58394022
 o      2.19422847    -1.23130528     0.33555042
 h      3.05329374    -0.92660071     0.02932108
 c     -2.54418228    -0.52592031    -0.48865215
 h     -2.29968240    -1.09917196    -1.42470050
 h     -3.26826908    -0.88459260     0.25333403
 h     -3.00637051     0.48172655    -0.87318867
 h      0.20331092     1.40108321     1.31142040
          17

 c      1.14047373    -0.47108564     0.02390509
 c     -0.13362194    -1.02502982     0.45844104
 c     -1.12526018    -0.08570559     0.04314366
 c     -0.84335207     1.46930312     0.84339632
 c     -0.46122263     1.15119295    -0.53773559
 c      1.07358268     0.85016331    -0.60554140
 h     -0.45658420    -2.27161343     0.52185266
 h     -1.45036393     2.08412708     1.38112805
 h     -1.01205522     1.67961392    -1.30587380
 h      1.95059452     1.55419092    -0.55543977
 o      2.20058689    -1.23982597     0.34301563
 h      2.99088140    -0.94260131     0.00427338
 c     -2.54063589    -0.52908509    -0.49380428
 h     -2.30625752    -1.10833923    -1.46551778
 h     -3.25389903    -0.89143011     0.24400619
 h     -3.02058340     0.49834961    -0.86490770
 h      0.21899388     1.44939399     1.33124701
          17

 c      1.12858997    -0.48623555     0.01717840
 c     -0.12657353    -1.02074686     0.46015781
 c     -1.11345879    -0.08302081     0.04162071
 c     -0.84177730     1.48085819     0.85501872
 c     -0.46839247     1.15427608    -0.54314381
 c      1.06524963     0.85597673    -0.61266044
 h     -0.42257702    -2.24225819     0.57587560
 h     -1.47136314     2.03054607     1.41432913
 h     -1.01295589     1.68154994    -1.33949366
 h      1.92663628     1.55456663    -0.53196526
 o      2.20499126    -1.24867465     0.35104682
 h      2.95724857    -0.94655708    -0.03334383
 c     -2.53628218    -0.52957362    -0.50015255
 h     -2.31981725    -1.11439531    -1.49122487
 h     -3.23823568    -0.90531059     0.23504372
 h     -3.02836992     0.49597195    -0.85143497
 h      0.21282632     1.49313958     1.35465286
          17

 c      1.11790902    -0.50066516     0.01036700
 c     -0.12041853    -1.01761557     0.45990936
 c     -1.10287492    -0.08049104     0.04015028
 c     -0.83550764     1.49029949     0.86584565
 c     -0.47472128     1.15748711    -0.54889601
 c      1.05547327     0.85933041    -0.61769115
 h     -0.37756081    -2.17970554     0.63397018
 h     -1.52385835     1.99672726     1.45821098
 h     -1.01249627     1.67980620    -1.37419322
 h      1.89716216     1.55266375    -0.51388281
 o      2.20681875    -1.25783504     0.35981485
 h      2.96005185    -0.93630789    -0.08845212
 c     -2.53102074    -0.52750862    -0.50784018
 h     -2.33963636    -1.11520938    -1.49895894
 h     -3.22222522    -0.92670246     0.22755673
 h     -3.02937848     0.47501486    -0.83338034
 h      0.18613869     1.53100913     1.37999721
          17

 c      1.10894898    -0.51404385     0.00344907
 c     -0.11516866    -1.01524591     0.45795888
 c     -1.09379418    -0.07810222     0.03858604
 c     -0.82594564     1.49831890     0.87623594
 c     -0.48024658     1.16091201    -0.55501596
 c      1.04400967     0.85983396    -0.62057466
 h     -0.32469720    -2.09119584     0.69520231
 h     -1.59760964     1.97414277     1.50374988
 h     -1.00927437     1.67287126    -1.40561921
 h      1.86645310     1.55143871    -0.50113227
 o      2.20720297    -1.26665517     0.36858073
 h      2.97986345    -0.92062265    -0.15122188
 c     -2.52484111    -0.52326515    -0.51654027
 h     -2.36399847    -1.11047040    -1.48924099
 h     -3.20551275    -0.95509509     0.22143844
 h     -3.02495526     0.43950828    -0.81239072
 h      0.14419018     1.56199184     1.40727757
          17

 c      1.10215904    -0.52606948    -0.00360556
 c     -0.11067048    -1.01249560     0.45441323
 c     -1.08645555    -0.07581439     0.03678307
 c     -0.81538307     1.50566738     0.88669123
 c     -0.48493009     1.16450321    -0.56143570
 c      1.03069150     0.85720573    -0.62133491
 h     -0.26897610    -1.99286579     0.76089460
 h     -1.67637864     1.95315686     1.53836099
 h     -1.00271292     1.66033123    -1.43067516
 h      1.83852854     1.55357569    -0.49339644
 o      2.20744687    -1.27441646     0.37634041
 h      2.99499516    -0.90982957    -0.20730491
 c     -2.51774053    -0.51752739    -0.52546284
 h     -2.39041053    -1.10171976    -1.46602821
 h     -3.18664770    -0.98892077     0.21548192
 h     -3.01866778     0.39771268    -0.79113746
 h      0.09624664     1.58566493     1.43866448
          17

 c      1.09788362    -0.53649871    -0.01083630
 c     -0.10661817    -1.00736898     0.44899801
 c     -1.08106619    -0.07353745     0.03460546
 c     -0.80611313     1.51264862     0.89719276
 c     -0.48867276     1.16808151    -0.56794181
 c      1.01556347     0.85136637    -0.62004632
 h     -0.21656887    -1.91097947     0.83737505
 h     -1.74680638     1.92859563     1.55348290
 h     -0.99314595     1.64299489    -1.44795895
 h      1.81570700     1.56030068    -0.49042160
 o      2.20824135    -1.28067487     0.38238701
 h      2.99378550    -0.91012774    -0.24680857
 c     -2.50960813    -0.51124084    -0.53343274
 h     -2.41587825    -1.09249484    -1.43677876
 h     -3.16383022    -1.02581105     0.20806882
 h     -3.01659449     0.36195572    -0.77302236
 h      0.05412721     1.60239786     1.47846414
          17

 c      1.09635708    -0.54514855    -0.01830389
 c     -0.10283209    -0.99827507     0.44124495
 c     -1.07781937    -0.07110904     0.03192787
 c     -0.79983732     1.51920244     0.90734156
 c     -0.49134168     1.17136660    -0.57417467
 c      0.99896411     0.84249513    -0.61681072
 h     -0.17143419    -1.86742129     0.93398521
 h     -1.80040326     1.89908196     1.54531231
 h     -0.98173895     1.62278191    -1.45789859
 h      1.79776215     1.57061184    -0.49225639
 o      2.20978309    -1.28523167     0.38635615
 h      2.97278189    -0.92395871    -0.26503063
 c     -2.50024857    -0.50529011    -0.53914318
 h     -2.43740619    -1.08790691    -1.41151795
 h     -3.13572553    -1.06310304     0.19799727
 h     -3.02569767     0.34487481    -0.76097713
 h      0.02735558     1.61302164     1.53076301
          17

 c      1.09771262    -0.55189364    -0.02609013
 c     -0.09945369    -0.98608437     0.43163927
 c     -1.07689789    -0.06828272     0.02863676
 c     -0.79722989     1.52512924     0.91688470
 c     -0.49280402     1.17402150    -0.57966647
 c      0.98149249     0.83099964    -0.61175691
 h     -0.13315870    -1.85571925     1.04947363
 h     -1.83263669     1.86534334     1.51328889
 h     -0.97029402     1.60243794    -1.46261282
 h      1.78237470     1.58158534    -0.49919201
 o      2.21193425    -1.28807067     0.38817984
 h      2.93429290    -0.95099505    -0.26175493
 c     -2.48967058    -0.49996359    -0.54165120
 h     -2.45268623    -1.09258513    -1.39952580
 h     -3.10196763    -1.09840089     0.18504812
 h     -3.04925098     0.35153235    -0.75557761
 h      0.01727933     1.61801735     1.59500440
          17

 c      1.10194910    -0.55668703    -0.03425425
 c     -0.09664816    -0.97318831     0.42185720
 c     -1.07843248    -0.06477139     0.02465122
 c     -0.79798484     1.53020364     0.92595485
 c     -0.49296887     1.17570711    -0.58390770
 c      0.96388895     0.81741680    -0.60505566
 h     -0.10053697    -1.85172916     1.16846050
 h     -1.84215328     1.82926091     1.45907405
 h     -0.96086169     1.58503017    -1.46530378
 h      1.76648523     1.58952259    -0.51147563
 o      2.21421102    -1.28936132     0.38814104
 h      2.88664132    -0.98810285    -0.24220139
 c     -2.47833355    -0.49486403    -0.54085618
 h     -2.46048871    -1.10729062    -1.40444921
 h     -3.06327528    -1.13000917     0.17012925
 h     -3.08352047     0.37538575    -0.75454227
 h      0.01702365     1.61726607     1.66442150
          17

 c      1.10887441    -0.55958538    -0.04278355
 c     -0.09442254    -0.96138755     0.41358387
 c     -1.08243510    -0.06032238     0.01995255
 c     -0.80126002     1.53414788     0.93478813
 c     -0.49183984     1.17614420    -0.58645245
 c      0.94690710     0.80230821    -0.59693453
 h     -0.07360903    -1.83760130     1.27458346
 h     -1.83113944     1.79363543     1.38644013
 h     -0.95508287     1.57324690    -1.46903337
 h      1.74760534     1.59116100    -0.52905393
 o      2.21564954    -1.28950379     0.38703913
 h      2.84628368    -1.02867942    -0.21967950
 c     -2.46697204    -0.48948717    -0.53750039
 h     -2.46039505    -1.12747217    -1.42244676
 h     -3.02128420    -1.15714741     0.15503503
 h     -3.12039275     0.40394331    -0.75443717
 h      0.01718779     1.61065805     1.72958464
          17

 c      1.11809583    -0.56075074    -0.05158572
 c     -0.09268240    -0.95150367     0.40791840
 c     -1.08875373    -0.05476637     0.01460123
 c     -0.80590943     1.53657493     0.94334750
 c     -0.48956424     1.17517222    -0.58704444
 c      0.93121978     0.78619297    -0.58768338
 h     -0.05294613    -1.80569283     1.35716273
 h     -1.80711623     1.76237293     1.30167135
 h     -0.95343528     1.56871455    -1.47522257
 h      1.72459072     1.58447981    -0.55149295
 o      2.21493142    -1.28903619     0.38612413
 h      2.83565615    -1.06425958    -0.21439539
 c     -2.45627037    -0.48363031    -0.53270290
 h     -2.45238101    -1.14574169    -1.44557384
 h     -2.97820426    -1.17993351     0.14197528
 h     -3.15205000     0.42609726    -0.75237885
 h      0.01032340     1.59857998     1.78246193
          17

 c      1.12906572    -0.56043795    -0.06051349
 c     -0.09129151    -0.94371761     0.40543311
 c     -1.09706138    -0.04803361     0.00873928
 c     -0.81040730     1.53697737     0.95120382
 c     -0.48643836     1.17277565    -0.58569159
 c      0.91735738     0.76951813    -0.57765051
 h     -0.03910002    -1.75442519     1.41052299
 h     -1.78513385     1.74063102     1.21335061
 h     -0.95486545     1.57169515    -1.48280949
 h      1.69792660     1.56909496    -0.57805226
 o      2.21150710    -1.28817013     0.38603671
 h      2.86514530    -1.09206019    -0.23635576
 c     -2.44672182    -0.47735171    -0.52749480
 h     -2.43671668    -1.15532645    -1.46620771
 h     -2.93637093    -1.19911879     0.13302314
 h     -3.17319019     0.43486588    -0.74655373
 h     -0.00795363     1.58191433     1.81804949
          17

 c      1.14113559    -0.55898355    -0.06938914
 c     -0.09010535    -0.93783854     0.40633117
 c     -1.10687235    -0.04015226     0.00258575
 c     -0.81308247     1.53482615     0.95776164
 c     -0.48284431     1.16906052    -0.58263427
 c      0.90567435     0.75265283    -0.56723016
 h     -0.03248527    -1.68530996     1.43234511
 h     -1.78495957     1.73390842     1.12959126
 h     -0.95712579     1.58134244    -1.48873115
 h      1.66970994     1.54636991    -0.60785564
 o      2.20648344    -1.28663000     0.38594623
 h      2.91900000    -1.11758897    -0.27155050
 c     -2.43864267    -0.47084805    -0.52260393
 h     -2.41400359    -1.15176356    -1.47912787
 h     -2.89777279    -1.21559087     0.12958189
 h     -3.18124565     0.42719299    -0.73611895
 h     -0.03919845     1.56182819     1.83450362
          17

 c      1.15359519    -0.55679860    -0.07801059
 c     -0.08899434    -0.93341570     0.41050795
 c     -1.11757958    -0.03123794    -0.00356978
 c     -0.81334429     1.52983460     0.96261500
 c     -0.47915005     1.16420095    -0.57823829
 c      0.89635113     0.73590351    -0.55684013
 h     -0.03335815    -1.60201695     1.42324499
 h     -1.81660813     1.74519512     1.05372544
 h     -0.95757088     1.59628730    -1.48929943
 h      1.64334422     1.51922342    -0.64011161
 o      2.20146409    -1.28419152     0.38467813
 h      2.97385881    -1.14596020    -0.30002056
 c     -2.43220649    -0.46442784    -0.51841087
 h     -2.38515982    -1.13310421    -1.48177034
 h     -2.86370384    -1.22983228     0.13200475
 h     -3.17622298     0.40335287    -0.72106139
 h     -0.08211451     1.53953565     1.83324843
          17

 c      1.16572064    -0.55436093    -0.08614980
 c     -0.08787139    -0.92972545     0.41745748
 c     -1.12851130    -0.02147614    -0.00937435
 c     -0.81266717     1.52215822     0.96539017
 c     -0.47563231     1.15839937    -0.57287853
 c      0.88943581     0.71956381    -0.54689724
 h     -0.04171410    -1.51094373     1.38820047
 h     -1.86889708     1.77270578     0.98535083
 h     -0.95391397     1.61517289    -1.48152305
 h      1.62279348     1.49145566    -0.67427627
 o      2.19758953    -1.28088825     0.38157612
 h      3.01400518    -1.17842855    -0.30982805
 c     -2.42742081    -0.45854529    -0.51495716
 h     -2.35134235    -1.09970185    -1.47404140
 h     -2.83467864    -1.24164023     0.13951132
 h     -3.16093267     0.36691359    -0.70217872
 h     -0.13207563     1.51607594     1.81962623
          17

 c      1.17683592    -0.55220350    -0.09355479
 c     -0.08671965    -0.92565773     0.42596781
 c     -1.13900322    -0.01109642    -0.01442333
 c     -0.81359791     1.51224097     0.96528462
 c     -0.47244389     1.15187632    -0.56685884
 c      0.88492540     0.70400463    -0.53780397
 h     -0.05707971    -1.42291148     1.34042529
 h     -1.92086413     1.81157608     0.92499508
 h     -0.94468164     1.63697449    -1.46388654
 h      1.61134325     1.46650206    -0.71000178
 o      2.19549300    -1.27690794     0.37646761
 h      3.03190253    -1.21390389    -0.29670116
 c     -2.42404565    -0.45382657    -0.51195573
 h     -2.31381026    -1.05411181    -1.45836404
 h     -2.81060775    -1.25028936     0.15043540
 h     -3.14161354     0.32515987    -0.68111405
 h     -0.18109971     1.49214103     1.80340869
          17

 c      1.18636962    -0.55088841    -0.09995778
 c     -0.08558967    -0.91965035     0.43375591
 c     -1.14847284    -0.00034495    -0.01828299
 c     -0.81833695     1.50056763     0.96118389
 c     -0.46959909     1.14487187    -0.56038701
 c      0.88285874     0.68975948    -0.52995639
 h     -0.07853469    -1.35430199     1.30588865
 h     -1.95624364     1.85668075     0.87465640
 h     -0.92939506     1.66115904    -1.43663544
 h      1.61029672     1.44605878    -0.74679190
 o      2.19541709    -1.27250003     0.36950468
 h      3.02608087    -1.25033774    -0.26159113
 c     -2.42155434    -0.45100860    -0.50881947
 h     -2.27370612    -1.00102333    -1.43991436
 h     -2.79108904    -1.25503489     0.16267870
 h     -3.12798616     0.28882686    -0.66017414
 h     -0.21995122     1.46799824     1.79682135
          17

 c      1.19389734    -0.55095524    -0.10509691
 c     -0.08451772    -0.91023202     0.43815972
 c     -1.15648172     0.01054819    -0.02052391
 c     -0.82804231     1.48755090     0.95238245
 c     -0.46696357     1.13764338    -0.55359682
 c      0.88335580     0.67752405    -0.52375660
 h     -0.10560405    -1.32119377     1.31532858
 h     -1.96655365     1.90376432     0.83628473
 h     -0.90856191     1.68776942    -1.40173547
 h      1.61847854     1.42954403    -0.78359938
 o      2.19718631    -1.26792531     0.36113972
 h      3.00130125    -1.28546073    -0.21029903
 c     -2.41934960    -0.45066240    -0.50479597
 h     -2.23183220    -0.94664947    -1.42628367
 h     -2.77566645    -1.25567915     0.17420087
 h     -3.13038362     0.26876011    -0.64150690
 h     -0.24328422     1.44372882     1.80780579
          17

 c      1.19917076    -0.55283796    -0.10876211
 c     -0.08351441    -0.89735256     0.43884220
 c     -1.16277391     0.02139864    -0.02075572
 c     -0.84265992     1.47349051     0.93924326
 c     -0.46425936     1.13046567    -0.54659768
 c      0.88657446     0.66803458    -0.51959473
 h     -0.13837610    -1.32433206     1.37247908
 h     -1.94920573     1.94951519     0.81097831
 h     -0.88349473     1.71740418    -1.36252120
 h      1.63294942     1.41483681    -0.81876577
 o      2.20000270    -1.26339941     0.35222014
 h      2.97153378    -1.31762419    -0.15495147
 c     -2.41728201    -0.45274625    -0.49929825
 h     -2.18878981    -0.89690978    -1.42519815
 h     -2.76400945    -1.25298017     0.18345153
 h     -3.15311892     0.26918812    -0.62583317
 h     -0.25364984     1.41978903     1.83337329
          17

 c      1.20210822    -0.55679202    -0.11083805
 c     -0.08276460    -0.88238486     0.43823085
 c     -1.16728176     0.03206361    -0.01864448
 c     -0.86128690     1.45856300     0.92302121
 c     -0.46109815     1.12363992    -0.53953996
 c      0.89261957     0.66189089    -0.51779617
 h     -0.17507527    -1.34921863     1.44890592
 h     -1.90593039     1.99163452     0.79879950
 h     -0.85591514     1.75093486    -1.32291776
 h      1.65035106     1.39962172    -0.85039442
 o      2.20234836    -1.25900482     0.34396843
 h      2.96136680    -1.34718631    -0.11360202
 c     -2.41587811    -0.45652379    -0.49230719
 h     -2.14588659    -0.85498069    -1.44014154
 h     -2.75602332    -1.24875372     0.18966818
 h     -3.19059975     0.28452070    -0.61219442
 h     -0.25887974     1.39716339     1.86206892
          17

 c      1.20272520    -0.56284679    -0.11132563
 c     -0.08259249    -0.86678869     0.43878691
 c     -1.17011670     0.04241154    -0.01392570
 c     -0.88265425     1.44281491     0.90520288
 c     -0.45704191     1.11752133    -0.53269004
 c      0.90146317     0.65940961    -0.51856023
 h     -0.21225735    -1.38129203     1.51611903
 h     -1.84259469     2.02943891     0.79872353
 h     -0.82739902     1.78883630    -1.28629356
 h      1.66805022     1.38244338    -0.87686942
 o      2.20300304    -1.25472524     0.33727699
 h      2.99020720    -1.37618425    -0.09885656
 c     -2.41586057    -0.46104107    -0.48449708
 h     -2.10612611    -0.82058744    -1.46751783
 h     -2.75187031    -1.24561510     0.19294317
 h     -3.23179156     0.30433022    -0.59908863
 h     -0.26663810     1.37688599     1.88181091
          17

 c      1.20104450    -0.57077382    -0.11035041
 c     -0.08327952    -0.85159796     0.44191278
 c     -1.17155890     0.05231196    -0.00643148
 c     -0.90531795     1.42609901     0.88710999
 c     -0.45167051     1.11255730    -0.52648100
 c      0.91290611     0.66054998    -0.52191701
 h     -0.24671142    -1.41141831     1.55828179
 h     -1.76966657     2.06511060     0.80863466
 h     -0.79891569     1.83034679    -1.25443205
 h      1.68476536     1.36318252    -0.89726302
 o      2.20269581    -1.25076818     0.33187279
 h      3.04679859    -1.40358002    -0.10445161
 c     -2.41763961    -0.46551500    -0.47692168
 h     -2.07381866    -0.79184302    -1.49888460
 h     -2.75183071    -1.24638330     0.19395520
 h     -3.26661245     0.31948074    -0.58541705
 h     -0.28175600     1.35957534     1.88436796
          17

 c      1.19706609    -0.58011366    -0.10813447
 c     -0.08499002    -0.83751762     0.44823253
 c     -1.17202378     0.06164818     0.00387653
 c     -0.92777514     1.40802496     0.86979093
 c     -0.44462403     1.10928172    -0.52148598
 c      0.92657621     0.66491292    -0.52771350
 h     -0.27609130    -1.43450623     1.56877855
 h     -1.70108237     2.10456457     0.82567408
 h     -0.77077645     1.87309442    -1.22730669
 h      1.70077422     1.34309375    -0.91156804
 o      2.20320335    -1.24758279     0.32700879
 h      3.10358008    -1.42481697    -0.11644288
 c     -2.42124657    -0.46941409    -0.47055323
 h     -2.05310267    -0.76722674    -1.52550929
 h     -2.75598463    -1.25323594     0.19336519
 h     -3.28855259     0.32432348    -0.57065875
 h     -0.30602112     1.34524847     1.86603197
          17

 c      1.19080928    -0.59026566    -0.10493845
 c     -0.08776802    -0.82505949     0.45793612
 c     -1.17199593     0.07033169     0.01687548
 c     -0.94892292     1.38822329     0.85396254
 c     -0.43561332     1.10822830    -0.51831052
 c      0.94195068     0.67180303    -0.53563099
 h     -0.29880883    -1.44781925     1.54606199
 h     -1.64860351     2.15463012     0.84711726
 h     -0.74297809     1.91361888    -1.20377355
 h      1.71780397     1.32453534    -0.92073774
 o      2.20579416    -1.24555554     0.32223161
 h      3.14064729    -1.43599483    -0.12585335
 c     -2.42647896    -0.47246816    -0.46600677
 h     -2.04683476    -0.74617792    -1.54113588
 h     -2.76385799    -1.26690298     0.19115697
 h     -3.29468495     0.31652355    -0.55473317
 h     -0.33846799     1.33328628     1.82729369
          17

 c      1.18237395    -0.60059289    -0.10100480
 c     -0.09154691    -0.81458496     0.47090898
 c     -1.17194904     0.07829805     0.03225045
 c     -0.96866987     1.36700841     0.83995657
 c     -0.42442458     1.10979896    -0.51746033
 c      0.95840814     0.68034585    -0.54523232
 h     -0.31394343    -1.45037732     1.49200419
 h     -1.61473907     2.21556557     0.87084179
 h     -0.71560234     1.94846668    -1.18258296
 h      1.73850612     1.31035230    -0.92644891
 o      2.21097707    -1.24488459     0.31739242
 h      3.14900457    -1.43528802    -0.12920711
 c     -2.43300519    -0.47469100    -0.46348055
 h     -2.05624932    -0.72886719    -1.54263858
 h     -2.77428470    -1.28635293     0.18638071
 h     -3.28529050     0.29663076    -0.53786073
 h     -0.37533292     1.32250035     1.77299515
          17

 c      1.17197953    -0.61051424    -0.09651385
 c     -0.09613515    -0.80624160     0.48666674
 c     -1.17228053     0.08548646     0.04948075
 c     -0.98785870     1.34562875     0.82771528
 c     -0.41093726     1.11415960    -0.51923750
 c      0.97532355     0.68965295    -0.55603600
 h     -0.32149701    -1.44358772     1.41250332
 h     -1.59394761     2.27814241     0.89468721
 h     -0.68902178     1.97521803    -1.16310854
 h      1.76536693     1.30287063    -0.93054228
 o      2.21865285    -1.24557847     0.31251888
 h      3.12776376    -1.42269517    -0.12666472
 c     -2.44036845    -0.47638901    -0.46280266
 h     -2.08095480    -0.71589816    -1.52998597
 h     -2.78561210    -1.30918860     0.17750854
 h     -3.26397561     0.26813952    -0.52045559
 h     -0.40979447     1.31140959     1.71287124
          17

 c      1.15997576    -0.61956352    -0.09155813
 c     -0.10115762    -0.79975727     0.50411992
 c     -1.17327953     0.09180107     0.06785043
 c     -1.00760163     1.32570265     0.81684660
 c     -0.39514285     1.12119770    -0.52368723
 c      0.99219330     0.69899042    -0.56759755
 h     -0.32326410    -1.43356499     1.32012565
 h     -1.57991327     2.32996699     0.91619678
 h     -0.66393402     1.99312613    -1.14565435
 h      1.79927765     1.30279340    -0.93430460
 o      2.22812412    -1.24746272     0.30780626
 h      3.08395207    -1.39995319    -0.12188450
 c     -2.44793762    -0.47813872    -0.46348974
 h     -2.11891757    -0.70818583    -1.50642914
 h     -2.79612420    -1.33250135     0.16314809
 h     -3.23812624     0.23785578    -0.50298195
 h     -0.43244923     1.29874990     1.66084085
          17

 c      1.14682458    -0.62740912    -0.08614162
 c     -0.10596287    -0.79411913     0.52132805
 c     -1.17513232     0.09706774     0.08649506
 c     -1.02869201     1.30865511     0.80699415
 c     -0.37713491     1.13053787    -0.53060600
 c      1.00871462     0.70788056    -0.57956208
 h     -0.32418600    -1.43490007     1.23695355
 h     -1.56915948     2.36158839     0.93318622
 h     -0.64130138     2.00336926    -1.13145326
 h      1.83864081     1.30870148    -0.93808752
 o      2.23794105    -1.25018808     0.30373946
 h      3.03533386    -1.37070025    -0.12378119
 c     -2.45493158    -0.48067738    -0.46478991
 h     -2.16646459    -0.70697493    -1.47895598
 h     -2.80444398    -1.35372981     0.14270024
 h     -3.21839504     0.21540580    -0.48569038
 h     -0.43460066     1.28398047     1.62975067
          17

 c      1.13306737    -0.63382300    -0.08022219
 c     -0.10972560    -0.78773496     0.53604878
 c     -1.17795096     0.10101210     0.10447884
 c     -1.05111177     1.29555235     0.79852717
 c     -0.35707499     1.14161295    -0.53959917
 c      1.02475922     0.71608972    -0.59166439
 h     -0.33158484    -1.46889276     1.18831344
 h     -1.56080120     2.36795423     0.94412807
 h     -0.62223326     2.00888338    -1.12242570
 h      1.87975538     1.31758373    -0.94154351
 o      2.24604815    -1.25334280     0.30114337
 h      3.00892183    -1.33928680    -0.14692428
 c     -2.46069215    -0.48457245    -0.46577485
 h     -2.21874241    -0.71375662    -1.45798214
 h     -2.80978532    -1.37128763     0.11675877
 h     -3.21488600     0.20978781    -0.46831594
 h     -0.41447718     1.26742747     1.62245174
          17

 c      1.11929297    -0.63862139    -0.07379089
 c     -0.11209156    -0.78017918     0.54772732
 c     -1.18180306     0.10330045     0.12089510
 c     -1.07393964     1.28707888     0.79261752
 c     -0.33517089     1.15379573    -0.55016466
 c      1.04027180     0.72353421    -0.60369668
 h     -0.34811010    -1.54304469     1.17983111
 h     -1.55565167     2.34798929     0.94821546
 h     -0.60777549     2.01360085    -1.12064721
 h      1.91817821     1.32599197    -0.94418913
 o      2.25124988    -1.25674940     0.30052507
 h      3.01885776    -1.30677079    -0.20059760
 c     -2.46512077    -0.48974578    -0.46562242
 h     -2.27115643    -0.72960064    -1.45412614
 h     -2.81205910    -1.38494084     0.08723581
 h     -3.23056258     0.22332378    -0.45020395
 h     -0.37946265     1.25003709     1.63009229
          17

 c      1.10610509    -0.64165064    -0.06690752
 c     -0.11350512    -0.77326097     0.55790328
 c     -1.18671429     0.10364036     0.13498901
 c     -1.09584059     1.28341903     0.79045391
 c     -0.31168582     1.16656318    -0.56179613
 c      1.05517161     0.73017803    -0.61547648
 h     -0.36809848    -1.63807043     1.19298869
 h     -1.55591002     2.30471389     0.94545830
 h     -0.59855610     2.02102792    -1.12750596
 h      1.95011330     1.33105503    -0.94584936
 o      2.25447382    -1.26048597     0.30119451
 h      3.04695723    -1.27081271    -0.27464501
 c     -2.46872361    -0.49541817    -0.46410465
 h     -2.32113957    -0.75373586    -1.47171073
 h     -2.81184482    -1.39588601     0.05717576
 h     -3.25910432     0.24951227    -0.43099979
 h     -0.34081508     1.23308726     1.64038617
          17

 c      1.09408297    -0.64283142    -0.05964618
 c     -0.11457983    -0.76918108     0.56817810
 c     -1.19264446     0.10189165     0.14627532
 c     -1.11550391     1.28401503     0.79260751
 c     -0.28696063     1.17962851    -0.57409125
 c      1.06930136     0.73596937    -0.62682633
 h     -0.38472298    -1.72899774     1.20875204
 h     -1.56557217     2.24660163     0.93693247
 h     -0.59435599     2.03269124    -1.14284502
 h      1.97327437     1.33100319    -0.94685682
 o      2.25722569    -1.26453575     0.30192673
 h      3.06683243    -1.23083083    -0.35026069
 c     -2.47218111    -0.50063249    -0.46183599
 h     -2.36820180    -0.78270706    -1.50501380
 h     -2.81017031    -1.40635299     0.03015914
 h     -3.29023952     0.27785229    -0.41103818
 h     -0.30818915     1.21802933     1.64432581
          17

 c      1.08373519    -0.64218122    -0.05203272
 c     -0.11572094    -0.76927589     0.57936319
 c     -1.19947315     0.09813548     0.15458655
 c     -1.13171510     1.28737379     0.79893695
 c     -0.26142562     1.19297754    -0.58681301
 c      1.08242070     0.74081272    -0.63756352
 h     -0.39408787    -1.79967488     1.21701703
 h     -1.59125712     2.18905887     0.92492828
 h     -0.59387393     2.04750936    -1.16468945
 h      1.98724389     1.32531994    -0.94808085
 o      2.26034428    -1.26872085     0.30178222
 h      3.06320186    -1.18867479    -0.41332617
 c     -2.47604549    -0.50470231    -0.45987593
 h     -2.41230309    -0.81151401    -1.54243292
 h     -2.80807264    -1.41861728     0.00936435
 h     -3.31534259     0.29920901    -0.39108984
 h     -0.28797266     1.20642406     1.63734741
          17

 c      1.07545388    -0.63980079    -0.04401835
 c     -0.11714646    -0.77407327     0.59167711
 c     -1.20700597     0.09265028     0.16003348
 c     -1.14339711     1.29139881     0.80881234
 c     -0.23557641     1.20678491    -0.59987239
 c      1.09421873     0.74456078    -0.64749724
 h     -0.39468507    -1.84216667     1.21390247
 h     -1.64146243     2.15103186     0.91215604
 h     -0.59492626     2.06258908    -1.18983799
 h      1.99351343     1.31469537    -0.95087327
 o      2.26404860    -1.27279637     0.30019930
 h      3.03106453    -1.14705474    -0.45598028
 c     -2.48070293    -0.50732870    -0.45913408
 h     -2.45284555    -0.83551815    -1.57306061
 h     -2.80608735    -1.43371641    -0.00331054
 h     -3.32927984     0.30778722    -0.37199837
 h     -0.28353621     1.19987740     1.61836863
          17

 c      1.06947620    -0.63585277    -0.03547500
 c     -0.11894836    -0.78358007     0.60498670
 c     -1.21498799     0.08581255     0.16291835
 c     -1.15013868     1.29466924     0.82144473
 c     -0.20991526     1.22126832    -0.61326316
 c      1.10434044     0.74702376    -0.65643343
 h     -0.38635324    -1.85359304     1.19873798
 h     -1.72029275     2.14147887     0.89966712
 h     -0.59499645     2.07474790    -1.21489950
 h      1.99522202     1.30080140    -0.95694533
 o      2.26818182    -1.27651437     0.29690574
 h      2.97194237    -1.10858926    -0.47518479
 c     -2.48639482    -0.50857549    -0.46009386
 h     -2.48878084    -0.85145246    -1.58977703
 h     -2.80398286    -1.45065922    -0.00759133
 h     -3.33019783     0.30108564    -0.35446974
 h     -0.29533458     1.19987992     1.58915811
          17

 c      1.06585556    -0.63054862    -0.02619769
 c     -0.12110243    -0.79741555     0.61890447
 c     -1.22311816     0.07801618     0.16366143
 c     -1.15291268     1.29736731     0.83595997
 c     -0.18489455     1.23656592    -0.62699037
 c      1.11244914     0.74800547    -0.66419212
 h     -0.36986733    -1.83480534     1.17291893
 h     -1.81982546     2.14996097     0.88645234
 h     -0.59183873     2.08176891    -1.23717443
 h      1.99640762     1.28577799    -0.96811276
 o      2.27229476    -1.27967270     0.29193205
 h      2.89273699    -1.07509902    -0.47290720
 c     -2.49319272    -0.50880203    -0.46282635
 h     -2.51899557    -0.85756090    -1.58946073
 h     -2.80093574    -1.46673283    -0.00452264
 h     -3.31915263     0.27959943    -0.33892646
 h     -0.32011585     1.20753892     1.55462023
          17

 c      1.06444561    -0.62414114    -0.01591313
 c     -0.12343834    -0.81473772     0.63277211
 c     -1.23106834     0.06965967     0.16276796
 c     -1.15385827     1.30035407     0.85113552
 c     -0.16088943     1.25267384    -0.64100759
 c      1.11834028     0.74736793    -0.67064075
 h     -0.34715035    -1.79143046     1.14028361
 h     -1.92394106     2.15837085     0.87185056
 h     -0.58394029     2.08304175    -1.25516547
 h      2.00064516     1.27137804    -0.98585643
 o      2.27559878    -1.28219895     0.28577602
 h      2.80669672    -1.04633233    -0.45873748
 c     -2.50092043    -0.50857904    -0.46709169
 h     -2.54257278    -0.85350443    -1.57257048
 h     -2.79598487    -1.47864310     0.00416761
 h     -3.30020881     0.24691096    -0.32530335
 h     -0.34960466     1.22329000     1.52351642
          17

 c      1.06490794    -0.61691322    -0.00430437
 c     -0.12558204    -0.83394503     0.64554403
 c     -1.23850581     0.06114505     0.16080893
 c     -1.15546265     1.30408700     0.86535805
 c     -0.13818525     1.26943213    -0.65517357
 c      1.12206339     0.74509775    -0.67573782
 h     -0.32202509    -1.73751730     1.10881810
 h     -2.01762536     2.15402159     0.85656629
 h     -0.57080698     2.07974777    -1.26880035
 h      2.00948353     1.25806699    -1.01078700
 o      2.27699114    -1.28426991     0.27956657
 h      2.73320280    -1.01817474    -0.45243677
 c     -2.50907166    -0.50860366    -0.47240745
 h     -2.55894990    -0.84038845    -1.54318651
 h     -2.78843771    -1.48370916     0.01664394
 h     -3.28074372     0.20993406    -0.31275111
 h     -0.37076609     1.24684204     1.50777910
          17

 c      1.06677666    -0.60915857     0.00893182
 c     -0.12692916    -0.85235189     0.65567322
 c     -1.24511618     0.05285140     0.15838550
 c     -1.15971495     1.30845022     0.87714537
 c     -0.11696430     1.28654041    -0.66923854
 c      1.12395464     0.74132539    -0.67956008
 h     -0.30083306    -1.69958409     1.09250117
 h     -2.09081231     2.13152753     0.84191354
 h     -0.55308073     2.07475218    -1.27944732
 h      2.02169245     1.24469528    -1.04229808
 o      2.27561517    -1.28620780     0.27449719
 h      2.68877079    -0.98447082    -0.47466966
 c     -2.51683902    -0.50955444    -0.47804948
 h     -2.56804769    -0.82090337    -1.50952076
 h     -2.77806618    -1.48063064     0.03131574
 h     -3.27069225     0.17810710    -0.29948591
 h     -0.37189039     1.27776623     1.51724589
          17

 c      1.06959412    -0.60115527     0.02399345
 c     -0.12688489    -0.86698404     0.66155164
 c     -1.25062956     0.04510993     0.15607758
 c     -1.16724464     1.31296811     0.88593181
 c     -0.09730184     1.30360694    -0.68286946
 c      1.12452967     0.73627998    -0.68228700
 h     -0.29005610    -1.70767267     1.10678962
 h     -2.13809030     2.09036663     0.82907935
 h     -0.53240382     2.07213516    -1.28963990
 h      2.03394912     1.22905350    -1.07867989
 o      2.27168328    -1.28790611     0.27037569
 h      2.67334501    -0.94634610    -0.52347141
 c     -2.52342125    -0.51177597    -0.48302776
 h     -2.57033812    -0.79915862    -1.48374976
 h     -2.76512565    -1.46980253     0.04700213
 h     -3.27876649     0.15976127    -0.28346414
 h     -0.35296393     1.31600071     1.55150115
          17

 c      1.07304469    -0.59313608     0.04089026
 c     -0.12543905    -0.87730075     0.66292497
 c     -1.25484343     0.03820957     0.15439569
 c     -1.17731809     1.31707679     0.89213802
 c     -0.07919901     1.32024373    -0.69571853
 c      1.12431700     0.73021424    -0.68414913
 h     -0.28992175    -1.76378773     1.15255696
 h     -2.15779191     2.03298653     0.81886095
 h     -0.51086521     2.07612894    -1.30230940
 h      2.04237436     1.20884739    -1.11762917
 o      2.26609133    -1.28876874     0.26582973
 h      2.67561656    -0.91324040    -0.57707124
 c     -2.52853126    -0.51494659    -0.48624045
 h     -2.56669719    -0.77942051    -1.47858305
 h     -2.75030056    -1.45331679     0.06300450
 h     -3.30662913     0.15684882    -0.26412428
 h     -0.32636730     1.36093326     1.59965290
          17

 c      1.07696311    -0.58527607     0.05944459
 c     -0.12314239    -0.88545096     0.66110310
 c     -1.25762638     0.03239892     0.15376877
 c     -1.18867000     1.32024068     0.89649203
 c     -0.06265086     1.33619345    -0.70752655
 c      1.12373332     0.72334744    -0.68537325
 h     -0.29474358    -1.83915247     1.21362920
 h     -2.15197979     1.96426621     0.81159725
 h     -0.49003226     2.08952382    -1.31951259
 h      2.04388758     1.18244241    -1.15685232
 o      2.25961628    -1.28827652     0.25971568
 h      2.68554509    -0.89381655    -0.61625340
 c     -2.53255797    -0.51821617    -0.48704014
 h     -2.55803305    -0.76381022    -1.49955035
 h     -2.73461586    -1.43467728     0.07912715
 h     -3.34744490     0.16399428    -0.24341281
 h     -0.30677228     1.41061190     1.64852871
          17

 c      1.08124952    -0.57769673     0.07935705
 c     -0.12054089    -0.89355141     0.65752822
 c     -1.25890575     0.02786356     0.15455402
 c     -1.19994281     1.32185280     0.89956936
 c     -0.04770760     1.35142483    -0.71821137
 c      1.12302268     0.71584302    -0.68614432
 h     -0.29935555    -1.90619341     1.27319197
 h     -2.12786756     1.89204277     0.80699658
 h     -0.47009592     2.11232906    -1.34127009
 h      2.03692790     1.14916874    -1.19453352
 o      2.25276194    -1.28620748     0.25152419
 h      2.69710971    -0.89237966    -0.63109130
 c     -2.53617601    -0.52072055    -0.48574003
 h     -2.54514825    -0.75136752    -1.53992969
 h     -2.71927854    -1.41812751     0.09555353
 h     -3.39078353     0.17310813    -0.22464142
 h     -0.30439347     1.46226082     1.68822880
          17

 c      1.08580015    -0.57046749     0.10025958
 c     -0.11798879    -0.90270246     0.65314969
 c     -1.25866289     0.02470352     0.15703426
 c     -1.20955770     1.32110358     0.90175287
 c     -0.03446934     1.36611782    -0.72787048
 c      1.12223755     0.70781322    -0.68658441
 h     -0.30103337    -1.94989129     1.32077301
 h     -2.10008130     1.82781187     0.80378523
 h     -0.44985271     2.14174361    -1.36543270
 h      2.02166695     1.10932654    -1.22963682
 o      2.24584147    -1.28259851     0.24124195
 h      2.70728706    -0.90946868    -0.61901299
 c     -2.53991787    -0.52186966    -0.48330693
 h     -2.52900251    -0.73982393    -1.58549250
 h     -2.70540765    -1.40751368     0.11240491
 h     -3.42760755     0.17764718    -0.21079083
 h     -0.32427551     1.51299341     1.71286206
          17

 c      1.09048223    -0.56360587     0.12174043
 c     -0.11569600    -0.91328658     0.64852475
 c     -1.25693426     0.02292032     0.16140670
 c     -1.21574038     1.31709107     0.90329780
 c     -0.02301127     1.38053590    -0.73669075
 c      1.12124254     0.69933789    -0.68674261
 h     -0.29870390    -1.96406948     1.35088446
 h     -2.08942860     1.78497089     0.79960494
 h     -0.42753144     2.17348178    -1.38868466
 h      1.99993058     1.06403503    -1.26208125
 o      2.23899842    -1.27771167     0.22927173
 h      2.71576258    -0.94238468    -0.58366211
 c     -2.54403068    -0.52138801    -0.48067054
 h     -2.51081664    -0.72752565    -1.62265814
 h     -2.69373557    -1.40497994     0.12906271
 h     -3.45206095     0.17390352    -0.20374960
 h     -0.36731855     1.56018241     1.71981968
          17

 c      1.09514576    -0.55708237     0.14335184
 c     -0.11377707    -0.92529697     0.64398363
 c     -1.25380936     0.02241444     0.16777280
 c     -1.21754623     1.30942313     0.90424618
 c     -0.01330419     1.39487568    -0.74483695
 c      1.11974277     0.69048925    -0.68659630
 h     -0.29220237    -1.94742425     1.36103223
 h     -2.11041178     1.77140966     0.79228876
 h     -0.40174412     2.20339948    -1.40784329
 h      1.97485610     1.01495667    -1.29274478
 o      2.23211153    -1.27205044     0.21650831
 h      2.72624288    -0.98487863    -0.53614642
 c     -2.54850179    -0.51931071    -0.47836122
 h     -2.49188115    -0.71389621    -1.64238984
 h     -2.68447590    -1.41023806     0.14374119
 h     -3.46145232     0.16077615    -0.20426113
 h     -0.43070183     1.60173671     1.70956040
          17

 c      1.09965184    -0.55083241     0.16461159
 c     -0.11226641    -0.93845599     0.63968921
 c     -1.24942812     0.02299051     0.17613836
 c     -1.21612514     1.29873620     0.90419953
 c     -0.00517976     1.40917351    -0.75237854
 c      1.11735079     0.68136389    -0.68607599
 h     -0.28201423    -1.90207923     1.35100439
 h     -2.15663722     1.78273416     0.78186816
 h     -0.37202820     2.22859883    -1.42075068
 h      1.95015506     0.96388990    -1.32315882
 o      2.22466101    -1.26633516     0.20438334
 h      2.74830779    -1.02747801    -0.49575117
 c     -2.55308763    -0.51594833    -0.47650737
 h     -2.47333510    -0.69916381    -1.64047483
 h     -2.67743993    -1.42093884     0.15375966
 h     -3.45605474     0.13943799    -0.21200107
 h     -0.50746960     1.63672290     1.68635661
          17

 c      1.10388724    -0.54476719     0.18500815
 c     -0.11111015    -0.95213776     0.63557093
 c     -1.24398251     0.02436662     0.18641954
 c     -1.21408606     1.28617566     0.90227354
 c      0.00165565     1.42328193    -0.75926125
 c      1.11369438     0.67211688    -0.68512350
 h     -0.26944039    -1.83443028     1.32368287
 h     -2.20845128     1.80718522     0.77000046
 h     -0.33896860     2.24792109    -1.42665933
 h      1.92893338     0.91230026    -1.35476054
 o      2.21601038    -1.26122151     0.19425915
 h      2.79298750    -1.06199768    -0.48038360
 c     -2.55729982    -0.51181883    -0.47495856
 h     -2.45599602    -0.68408916    -1.61699473
 h     -2.67227490    -1.43381650     0.15636205
 h     -3.43929585     0.11332586    -0.22554537
 h     -0.58633024     1.66654606     1.65939526
          17

 c      1.10773661    -0.53877966     0.20403156
 c     -0.11013594    -0.96510984     0.63109965
 c     -1.23771508     0.02616817     0.19844573
 c     -1.21394854     1.27264907     0.89735364
 c      0.00758117     1.43688815    -0.76531137
 c      1.10853598     0.66297861    -0.68377336
 h     -0.25717183    -1.75813497     1.28773101
 h     -2.24896350     1.83391020     0.75800494
 h     -0.30406190     2.26205620    -1.42628850
 h      1.91248506     0.86102304    -1.38789948
 o      2.20639821    -1.25692252     0.18621900
 h      2.85760969    -1.08765398    -0.48768503
 c     -2.56038816    -0.50757296    -0.47336587
 h     -2.44016304    -0.66987185    -1.57631814
 h     -2.66866116    -1.44584409     0.14954341
 h     -3.41809572     0.08822363    -0.24231995
 h     -0.65388781     1.69560140     1.64176298
          17

 c      1.11105641    -0.53275503     0.22122510
 c     -0.10901822    -0.97528072     0.62499162
 c     -1.23090930     0.02790548     0.21194622
 c     -1.21718956     1.25887091     0.88874414
 c      0.01300838     1.44955600    -0.77026530
 c      1.10184383     0.65422731    -0.68220611
 h     -0.24994110    -1.69716860     1.26112448
 h     -2.26896621     1.85560522     0.74618154
 h     -0.26941114     2.27334412    -1.42162703
 h      1.89985618     0.81036777    -1.42124331
 o      2.19704422    -1.25340918     0.17932227
 h      2.92455110    -1.10774521    -0.49958951
 c     -2.56143322    -0.50387798    -0.47115626
 h     -2.42533467    -0.65816071    -1.52762642
 h     -2.66642200    -1.45499061     0.13255197
 h     -3.40211172     0.07154898    -0.25893852
 h     -0.70099156     1.72842068     1.64368840
          17

 c      1.11372179    -0.52659064     0.23621386
 c     -0.10740822    -0.98038164     0.61562374
 c     -1.22387486     0.02896314     0.22653140
 c     -1.22394460     1.24592630     0.87688463
 c      0.01831906     1.46080392    -0.77382809
 c      1.09377106     0.64613054    -0.68072406
 h     -0.25322107    -1.67808147     1.26630787
 h     -2.26525389     1.86794602     0.73403912
 h     -0.23727269     2.28511252    -1.41537146
 h      1.88851880     0.76054234    -1.45210185
 o      2.18915040    -1.25073603     0.17277707
 h      2.97671887    -1.12402246    -0.50122597
 c     -2.55968961    -0.50117141    -0.46747170
 h     -2.40998884    -0.65093779    -1.48466326
 h     -2.66557249    -1.46063377     0.10608352
 h     -3.40001094     0.06964114    -0.27241509
 h     -0.72803594     1.76388829     1.66406147
          17

 c      1.11571231    -0.52020569     0.24870442
 c     -0.10540013    -0.98019683     0.60299686
 c     -1.21693329     0.02863735     0.24171234
 c     -1.23346904     1.23535365     0.86314793
 c      0.02379978     1.47023485    -0.77576334
 c      1.08457831     0.63889729    -0.67966801
 h     -0.26792994    -1.70408496     1.30691508
 h     -2.23860784     1.86882674     0.72064010
 h     -0.20950045     2.30043664    -1.40992935
 h      1.87559813     0.71203218    -1.47744606
 o      2.18342776    -1.24903822     0.16625482
 h      3.00437997    -1.13630563    -0.48587106
 c     -2.55504491    -0.49936977    -0.46136683
 h     -2.39198868    -0.64985898    -1.46181394
 h     -2.66633787    -1.46377851     0.07226786
 h     -3.41373112     0.08383891    -0.28173854
 h     -0.74165527     1.79481504     1.69223391
          17

 c      1.11713801    -0.51356404     0.25849004
 c     -0.10363253    -0.97679360     0.58921324
 c     -1.21040373     0.02622537     0.25697889
 c     -1.24473080     1.22859427     0.84901969
 c      0.02958856     1.47768286    -0.77598496
 c      1.07456200     0.63265275    -0.67932927
 h     -0.28894280    -1.75234970     1.36180750
 h     -2.19324432     1.85838820     0.70476009
 h     -0.18708347     2.32065688    -1.40630877
 h      1.85890034     0.66570164    -1.49493439
 o      2.18009340    -1.24844693     0.15976440
 h      3.00468417    -1.14352601    -0.45281108
 c     -2.54803960    -0.49788903    -0.45248309
 h     -2.37006975    -0.65497652    -1.46563929
 h     -2.66915077    -1.46700563     0.03439096
 h     -3.43681882     0.10944004    -0.28803712
 h     -0.74838986     1.81330338     1.71674456
          17

 c      1.11818278    -0.50672136     0.26546657
 c     -0.10276208    -0.97226338     0.57644069
 c     -1.20459885     0.02115057     0.27190282
 c     -1.25652704     1.22645127     0.83562623
 c      0.03565592     1.48329009    -0.77458931
 c      1.06401209     0.62743127    -0.67989229
 h     -0.31045389    -1.80019586     1.40879410
 h     -2.13779142     1.84003951     0.68475844
 h     -0.17003265     2.34458733    -1.40364107
 h      1.83747686     0.62267139    -1.50356366
 o      2.17886262    -1.24904885     0.15358411
 h      2.98152622    -1.14414279    -0.40616022
 c     -2.53937310    -0.49602609    -0.44152853
 h     -2.34512196    -0.66406905    -1.48982189
 h     -2.67457762    -1.47375276    -0.00385808
 h     -3.45904545     0.13890872    -0.29313962
 h     -0.75234981     1.81432234     1.72994642
          17

 c      1.11902937    -0.49984551     0.26963392
 c     -0.10316563    -0.96786214     0.56601031
 c     -1.19983979     0.01310577     0.28620616
 c     -1.26731301     1.22877367     0.82368091
 c      0.04182718     1.48745881    -0.77179812
 c      1.05319147     0.62318536    -0.68141045
 h     -0.32870727    -1.83487717     1.43513789
 h     -2.08680784     1.82200349     0.65816364
 h     -0.15765383     2.36904895    -1.39972914
 h      1.81182857     0.58411532    -1.50396676
 o      2.17880218    -1.25090558     0.14832288
 h      2.94795522    -1.13583662    -0.35574466
 c     -2.52954559    -0.49331236    -0.42981648
 h     -2.31950244    -0.67367110    -1.52068144
 h     -2.68308945    -1.48664857    -0.03954029
 h     -3.47149682     0.16544840    -0.29834994
 h     -0.75560753     1.79614048     1.72820827
          17

 c      1.11979159    -0.49318959     0.27108449
 c     -0.10493621    -0.96424089     0.55860465
 c     -1.19647266     0.00214004     0.29976860
 c     -1.27528946     1.23449653     0.81354809
 c      0.04782776     1.49071936    -0.76785390
 c      1.04232265     0.61980783    -0.68380482
 h     -0.34169701    -1.85081193     1.43531616
 h     -2.05891140     1.81655640     0.62149626
 h     -0.14896293     2.39027285    -1.39215655
 h      1.78388669     0.55105450    -1.49845874
 o      2.17826907    -1.25412531     0.14492336
 h      2.92765299    -1.11474616    -0.31706580
 c     -2.51884613    -0.48968042    -0.41851404
 h     -2.29547973    -0.68058858    -1.54551693
 h     -2.69470836    -1.50562773    -0.07131278
 h     -3.46859865     0.18453558    -0.30417019
 h     -0.75885125     1.75980099     1.71114215
          17

 c      1.12045455    -0.48702850     0.26998906
 c     -0.10795376    -0.96171872     0.55452163
 c     -1.19486199    -0.01136954     0.31258275
 c     -1.27932531     1.24238061     0.80512995
 c      0.05333088     1.49359659    -0.76293123
 c      1.03158218     0.61716081    -0.68688690
 h     -0.34847728    -1.84644848     1.40790384
 h     -2.06572590     1.83209306     0.57217876
 h     -0.14300729     2.40524412    -1.37923125
 h      1.75674105     0.52418809    -1.49078221
 o      2.17582071    -1.25884311     0.14407194
 h      2.94141210    -1.07650749    -0.30187065
 c     -2.50743647    -0.48547152    -0.40834107
 h     -2.27444763    -0.68260712    -1.55613930
 h     -2.70878234    -1.52741933    -0.09928735
 h     -3.44820052     0.19408112    -0.31047958
 h     -0.76141843     1.70886408     1.68153590
          17

 c      1.12085512    -0.48160632     0.26658083
 c     -0.11195014    -0.96037686     0.55377618
 c     -1.19535680    -0.02682138     0.32469537
 c     -1.27998945     1.25188266     0.79752170
 c      0.05799855     1.49651787    -0.75708882
 c      1.02112199     0.61510190    -0.69041870
 h     -0.34886962    -1.82321000     1.35436985
 h     -2.10032489     1.86403114     0.51253515
 h     -0.13904143     2.41253204    -1.36047987
 h      1.73395343     0.50382452    -1.48535445
 o      2.17186014    -1.26489753     0.14531225
 h      2.98173825    -1.02194568    -0.30402258
 c     -2.49537703    -0.48131269    -0.39962963
 h     -2.25686095    -0.67853509    -1.54882018
 h     -2.72410922    -1.54695435    -0.12417080
 h     -3.41135065     0.19431470    -0.31673303
 h     -0.76070055     1.64948637     1.64616904
          17

 c      1.12073890    -0.47714771     0.26113640
 c     -0.11653237    -0.95997101     0.55604682
 c     -1.19824766    -0.04348609     0.33616860
 c     -1.27899843     1.26286733     0.78902276
 c      0.06151383     1.49975960    -0.75025329
 c      1.01113229     0.61349584    -0.69421562
 h     -0.34367334    -1.78647953     1.27973545
 h     -2.14430249     1.89980326     0.44984522
 h     -0.13661723     2.41266312    -1.33679099
 h      1.71840755     0.48999391    -1.48594456
 o      2.16797660    -1.27171849     0.14758508
 h      3.02297311    -0.95859424    -0.30799833
 c     -2.48259283    -0.47796292    -0.39244065
 h     -2.24234036    -0.66807868    -1.52356704
 h     -2.73931488    -1.55943966    -0.14650353
 h     -3.36237421     0.18788132    -0.32207418
 h     -0.75174828     1.58986481     1.61609022
          17

 c      1.11984319    -0.47389669     0.25395808
 c     -0.12115443    -0.95965245     0.56048591
 c     -1.20372071    -0.06059222     0.34706134
 c     -1.27791740     1.27504850     0.77783142
 c      0.06360711     1.50341955    -0.74222683
 c      1.00191311     0.61221515    -0.69825559
 h     -0.33546140    -1.74875830     1.19482631
 h     -2.18138237     1.92891587     0.39213071
 h     -0.13561567     2.40815328    -1.31032547
 h      1.71109860     0.48271072    -1.49423920
 o      2.16535865    -1.27863200     0.15012122
 h      3.04571522    -0.89527423    -0.30300839
 c     -2.46884687    -0.47620839    -0.38660029
 h     -2.22966931    -0.65177852    -1.48395955
 h     -2.75324153    -1.56180161    -0.16636867
 h     -3.30896753     0.18001749    -0.32541934
 h     -0.72921626     1.53754974     1.60287301
          17

 c      1.11795512    -0.47212196     0.24535704
 c     -0.12509196    -0.95765942     0.56559659
 c     -1.21180833    -0.07741197     0.35743384
 c     -1.27735821     1.28810162     0.76301335
 c      0.06407392     1.50742665    -0.73272405
 c      0.99388311     0.61114935    -0.70271756
 h     -0.32945753    -1.73315067     1.11767550
 h     -2.20185939     1.94582400     0.34538871
 h     -0.13617608     2.40309081    -1.28415584
 h      1.71068242     0.48215025    -1.50923655
 o      2.16449375    -1.28504631     0.15254371
 h      3.04129606    -0.83896477    -0.28460403
 c     -2.45383687    -0.47675313    -0.38165568
 h     -2.21666010    -0.63099076    -1.43758338
 h     -2.76521680    -1.55327721    -0.18343737
 h     -3.26110137     0.17789277    -0.32563570
 h     -0.69263310     1.49589346     1.61009600
          17

 c      1.11495554    -0.47207572     0.23562829
 c     -0.12768129    -0.95197566     0.56994888
 c     -1.22234839    -0.09331255     0.36738167
 c     -1.27685875     1.30176206     0.74483578
 c      0.06277612     1.51161511    -0.72144481
 c      0.98749820     0.61023487    -0.70791336
 h     -0.33139624    -1.76558608     1.06502992
 h     -2.20154040     1.94877445     0.31313374
 h     -0.13845386     2.40199230    -1.26149492
 h      1.71416032     0.48855714    -1.52793398
 o      2.16537529    -1.29049688     0.15472679
 h      3.00863900    -0.79431350    -0.25242562
 c     -2.43751767    -0.47998346    -0.37684157
 h     -2.20011895    -0.60769024    -1.39609438
 h     -2.77521194    -1.53552041    -0.19713559
 h     -3.22725990     0.18778440    -0.32191463
 h     -0.64911208     1.46437100     1.62983980
          17

 c      1.11084852    -0.47393110     0.22501862
 c     -0.12894704    -0.94270001     0.57372914
 c     -1.23496979    -0.10775828     0.37706942
 c     -1.27538451     1.31564922     0.72415286
 c      0.05962415     1.51585991    -0.70817318
 c      0.98313126     0.60948880    -0.71416630
 h     -0.34062244    -1.84701879     1.03421228
 h     -2.18033747     1.93865999     0.29666843
 h     -0.14222942     2.40798209    -1.24457955
 h      1.71814047     0.50200637    -1.54671359
 o      2.16762390    -1.29469697     0.15672264
 h      2.95268558    -0.76316695    -0.20902272
 c     -2.42046563    -0.48567871    -0.37126639
 h     -2.17648768    -0.58376010    -1.37256011
 h     -2.78392584    -1.51247177    -0.20684188
 h     -3.20949711     0.21085794    -0.31424487
 h     -0.60896205     1.44184774     1.64960842
          17

 c      1.10573137    -0.47775864     0.21370996
 c     -0.12958265    -0.93233572     0.57829513
 c     -1.24909578    -0.12030887     0.38673252
 c     -1.27177520     1.32915649     0.70180458
 c      0.05455672     1.52019442    -0.69285560
 c      0.98097449     0.60901905    -0.72170422
 h     -0.35031996    -1.94990554     1.00869936
 h     -2.14208884     1.91886511     0.29508722
 h     -0.14659516     2.42122316    -1.23376958
 h      1.71990413     0.52223664    -1.56253679
 o      2.17045096    -1.29766249     0.15876918
 h      2.88534974    -0.74280795    -0.15995186
 c     -2.40379216    -0.49303124    -0.36447296
 h     -2.14359197    -0.55997432    -1.37446950
 h     -2.79275181    -1.48984598    -0.21211449
 h     -3.20267453     0.24193146    -0.30358246
 h     -0.58057629     1.42804416     1.65940226
          17

 c      1.09972364    -0.48354105     0.20182301
 c     -0.13031103    -0.92337139     0.58459804
 c     -1.26395704    -0.13064006     0.39664951
 c     -1.26477856     1.34142838     0.67850000
 c      0.04754687     1.52480748    -0.67560728
 c      0.98098359     0.60901155    -0.73058903
 h     -0.35472757    -2.04633799     0.97688506
 h     -2.09560891     1.89591078     0.30481491
 h     -0.15002289     2.43885754    -1.22753634
 h      1.71799379     0.54861924    -1.57360910
 o      2.17260880    -1.29988521     0.16129489
 h      2.82655630    -0.72334048    -0.11380195
 c     -2.38863813    -0.50104076    -0.35693142
 h     -2.10231372    -0.53592840    -1.39777868
 h     -2.80343132    -1.47379926    -0.21295044
 h     -3.19884392     0.27284175    -0.29150199
 h     -0.56887446     1.42323555     1.65356628
          17

 c      1.09293735    -0.49117061     0.18941649
 c     -0.13168006    -0.91727882     0.59293625
 c     -1.27863437    -0.13856489     0.40710205
 c     -1.25295370     1.35138342     0.65488012
 c      0.03863958     1.52991933    -0.65665366
 c      0.98285771     0.60970642    -0.74067762
 h     -0.35121756    -2.11963565     0.93489039
 h     -2.05546047     1.87981082     0.31946928
 h     -0.15081748     2.45650858    -1.22330508
 h      1.71242217     0.58023081    -1.57964729
 o      2.17280846    -1.30216886     0.16471197
 h      2.79752830    -0.69048772    -0.07876896
 c     -2.37588057    -0.50891904    -0.34977318
 h     -2.05612750    -0.51118990    -1.42999413
 h     -2.81720227    -1.46870523    -0.21000744
 h     -3.19150922     0.29632125    -0.27968714
 h     -0.57560534     1.42775269     1.63021804
          17

 c      1.08551291    -0.50043227     0.17647967
 c     -0.13412115    -0.91473891     0.60325020
 c     -1.29214285    -0.14405085     0.41833383
 c     -1.23501166     1.35799841     0.63135975
 c      0.02799318     1.53564359    -0.63626552
 c      0.98604779     0.61136458    -0.75161076
 h     -0.33920829    -2.16173459     0.88295900
 h     -2.03775064     1.88111938     0.33221262
 h     -0.14762597     2.47010411    -1.21845471
 h      1.70463480     0.61600152    -1.58190864
 o      2.17080062    -1.30466116     0.16898317
 h      2.80305599    -0.64119561    -0.05554596
 c     -2.36618341    -0.51631628    -0.34411472
 h     -2.00919333    -0.48605177    -1.45805338
 h     -2.83377717    -1.47518548    -0.20463180
 h     -3.17715167     0.30769613    -0.26962450
 h     -0.59958246     1.44172313     1.59088396
          17

 c      1.07766183    -0.51099810     0.16294494
 c     -0.13797327    -0.91596721     0.61531311
 c     -1.30354959    -0.14723184     0.43051261
 c     -1.21089178     1.36098155     0.60765758
 c      0.01590452     1.54191487    -0.61472671
 c      0.98981179     0.61422185    -0.76284482
 h     -0.31921514    -2.16955717     0.82308271
 h     -2.04803990     1.90306054     0.34080636
 h     -0.13973754     2.47705897    -1.21097297
 h      1.69718455     0.65490614    -1.58288268
 o      2.16749333    -1.30646665     0.17367209
 h      2.82885572    -0.58984134    -0.03804004
 c     -2.36004884    -0.52332907    -0.34067605
 h     -1.96506642    -0.46137971    -1.47275281
 h     -2.85106319    -1.49008140    -0.19859608
 h     -3.15518103     0.30509700    -0.26249842
 h     -0.63628226     1.46504988     1.54121985
          17

 c      1.06963892    -0.52244069     0.14873152
 c     -0.14343803    -0.92086020     0.62879125
 c     -1.31209921    -0.14839988     0.44369700
 c     -1.18233949     1.36103437     0.58264496
 c      0.00281361     1.54848907    -0.59233284
 c      0.99333497     0.61844089    -0.77374381
 h     -0.29252455    -2.14352323     0.75812882
 h     -2.07528977     1.93789080     0.34833249
 h     -0.12714905     2.47671769    -1.19973485
 h      1.69295407     0.69612776    -1.58543992
 o      2.16388524    -1.30659894     0.17839503
 h      2.85828374    -0.55298326    -0.02072848
 c     -2.35771513    -0.53033642    -0.33973358
 h     -1.92637011    -0.43825256    -1.46925535
 h     -2.86597223    -1.50836950    -0.19368656
 h     -3.12765824     0.28939671    -0.25914780
 h     -0.67748583     1.49773272     1.49230615
          17

 c      1.06167496    -0.53425609     0.13379325
 c     -0.15052202    -0.92894702     0.64324864
 c     -1.31730263    -0.14797446     0.45782070
 c     -1.15190922     1.35917627     0.55491633
 c     -0.01070719     1.55499067    -0.56940927
 c      0.99589273     0.62408260    -0.78372171
 h     -0.26129389    -2.08828400     0.69160219
 h     -2.10232019     1.97383835     0.35794043
 h     -0.11046739     2.47035066    -1.18456727
 h      1.69396498     0.73905761    -1.59148556
 o      2.16057057    -1.30453944     0.18296073
 h      2.88056023    -0.54028821    -0.00110311
 c     -2.35900740    -0.53782560    -0.34118548
 h     -1.89483845    -0.41775206    -1.44634005
 h     -2.87560909    -1.52534483    -0.19137591
 h     -3.09921593     0.26433696    -0.25999785
 h     -0.71314162     1.54039448     1.45938992
          17

 c      1.05393633    -0.54588388     0.11814749
 c     -0.15900388    -0.93913882     0.65816518
 c     -1.31896520    -0.14646090     0.47270548
 c     -1.12165999     1.35619335     0.52381316
 c     -0.02396090     1.56098411    -0.54634935
 c      0.99699185     0.63110632    -0.79237544
 h     -0.22882004    -2.01580719     0.62728501
 h     -2.11618176     2.00177228     0.36989890
 h     -0.09069472     2.46086749    -1.16615605
 h      1.70033557     0.78306957    -1.60077646
 o      2.15778296    -1.30020813     0.18731393
 h      2.89048351    -0.55481546     0.02111651
 c     -2.36329312    -0.54629306    -0.34461714
 h     -1.87128518    -0.40085478    -1.40587666
 h     -2.87809202    -1.53793241    -0.19266808
 h     -3.07682827     0.23646362    -0.26498376
 h     -0.73698845     1.59358642     1.45317406
          17

 c      1.04653351    -0.55672166     0.10188018
 c     -0.16846795    -0.94938069     0.67305661
 c     -1.31716286    -0.14440171     0.48810123
 c     -1.09271271     1.35273084     0.49031209
 c     -0.03611704     1.56606657    -0.52367583
 c      0.99642275     0.63938230    -0.79952862
 h     -0.19941891    -1.94963971     0.56779438
 h     -2.11011634     2.01650703     0.38224238
 h     -0.06895273     2.45220376    -1.14573621
 h      1.71014917     0.82724860    -1.61081119
 o      2.15546541    -1.29386816     0.19148661
 h      2.88748914    -0.59436890     0.04475980
 c     -2.36964728    -0.55613120    -0.34933880
 h     -1.85531765    -0.38829060    -1.35283919
 h     -2.87287596    -1.54520344    -0.19805415
 h     -3.06839585     0.21371718    -0.27359990
 h     -0.75042740     1.65499533     1.46935921
          17

 c      1.03955852    -0.56614972     0.08513310
 c     -0.17844969    -0.95695384     0.68770466
 c     -1.31219880    -0.14230603     0.50373436
 c     -1.06577946     1.34939096     0.45663050
 c     -0.04618529     1.56998562    -0.50212044
 c      0.99420988     0.64869928    -0.80517260
 h     -0.17701269    -1.92150547     0.51206365
 h     -2.08200990     2.01594450     0.39214621
 h     -0.04624063     2.44829147    -1.12449553
 h      1.72032651     0.87033972    -1.61790571
 o      2.15321526    -1.28613166     0.19558743
 h      2.87648370    -0.65124416     0.06743733
 c     -2.37724219    -0.56737886    -0.35439874
 h     -1.84484322    -0.38027351    -1.29552688
 h     -2.86076748    -1.54853255    -0.20749786
 h     -3.07938845     0.20179539    -0.28522190
 h     -0.75839194     1.71876603     1.49266920
          17

 c      1.03310738    -0.57359124     0.06808720
 c     -0.18855795    -0.96054682     0.70204686
 c     -1.30457310    -0.14056140     0.51933812
 c     -1.04173012     1.34652494     0.42518016
 c     -0.05298962     1.57275460    -0.48269101
 c      0.99051690     0.65877007    -0.80937177
 h     -0.16348490    -1.94688120     0.45704619
 h     -2.03314501     2.00036018     0.39682540
 h     -0.02332971     2.45187974    -1.10287579
 h      1.72782036     0.91094598    -1.61861650
 o      2.15014448    -1.27800217     0.19980391
 h      2.86995520    -0.71140260     0.08559018
 c     -2.38573291    -0.57947317    -0.35864969
 h     -1.83585902    -0.37619836    -1.24496102
 h     -2.84375301    -1.55151270    -0.22043659
 h     -3.10941734     0.20037645    -0.29949353
 h     -0.76424995     1.77843494     1.50875144
          17

 c      1.02726117    -0.57860271     0.05095776
 c     -0.19834104    -0.96165431     0.71559199
 c     -1.29495817    -0.13937758     0.53465207
 c     -1.02160322     1.34405435     0.39806954
 c     -0.05519795     1.57469659    -0.46664579
 c      0.98556029     0.66925339    -0.81219505
 h     -0.15968918    -2.00823776     0.40499782
 h     -1.96828954     1.97239892     0.39393814
 h     -0.00081064     2.46379277    -1.08021021
 h      1.73052013     0.94780268    -1.61073948
 o      2.14501790    -1.27062927     0.20435331
 h      2.88576658    -0.75827200     0.09531585
 c     -2.39523531    -0.59133688    -0.36101593
 h     -1.82363211    -0.37479081    -1.21187902
 h     -2.82454677    -1.55928396    -0.23587947
 h     -3.15242637     0.20342123    -0.31629090
 h     -0.76904368     1.82918908     1.50916091
          17

 c      1.02205649    -0.58092964     0.03399842
 c     -0.20722950    -0.96262762     0.72752112
 c     -1.28414464    -0.13880626     0.54940367
 c     -1.00620253     1.34143886     0.37698664
 c     -0.05149400     1.57636444    -0.45529009
 c      0.97955600     0.67978888    -0.81368539
 h     -0.16622451    -2.07779929     0.36241835
 h     -1.89712640     1.93783095     0.38174377
 h      0.02082481     2.48305312    -1.05503056
 h      1.72775150     0.98000342    -1.59374284
 o      2.13726397    -1.26449579     0.20932590
 h      2.93133961    -0.78564845     0.09481619
 c     -2.40588904    -0.60177658    -0.36092697
 h     -1.80580590    -0.37517159    -1.20159604
 h     -2.80567324    -1.57675505    -0.25270846
 h     -3.20021580     0.20314226    -0.33534298
 h     -0.77252394     1.86816837     1.49056719
          17

 c      1.01747608    -0.58049261     0.01749703
 c     -0.21466247    -0.96508643     0.73715482
 c     -1.27297123    -0.13878990     0.56329481
 c     -0.99553574     1.33773814     0.36305705
 c     -0.04092909     1.57836829    -0.44961368
 c      0.97271536     0.69001469    -0.81385949
 h     -0.18289807    -2.13637595     0.33460867
 h     -1.83593657     1.90651974     0.35911043
 h      0.04120922     2.50766291    -1.02583166
 h      1.72048438     1.00715121    -1.56881951
 o      2.12775014    -1.25911680     0.21459708
 h      2.99173667    -0.80243439     0.08568483
 c     -2.41751153    -0.60990558    -0.35852573
 h     -1.78486108    -0.37789712    -1.21122345
 h     -2.78831311    -1.60591445    -0.27007859
 h     -3.24559404     0.19336669    -0.35599464
 h     -0.77395665     1.89398715     1.45298636
          17

 c      1.01346056    -0.57735549     0.00176763
 c     -0.22017320    -0.96988353     0.74406409
 c     -1.26225693    -0.13920411     0.57600878
 c     -0.98862596     1.33188685     0.35666711
 c     -0.02333649     1.58121615    -0.44993106
 c      0.96529033     0.69954820    -0.81273323
 h     -0.20877016    -2.17393889     0.32439846
 h     -1.80496517     1.89077511     0.32512687
 h      0.06023736     2.53546184    -0.99176039
 h      1.71131778     1.02941961    -1.53869114
 o      2.11783814    -1.25383835     0.21995505
 h      3.04474315    -0.81972796     0.07074879
 c     -2.42965584    -0.61543851    -0.35441479
 h     -1.76678576    -0.38450496    -1.23246776
 h     -2.77181973    -1.64400111    -0.28754129
 h     -3.28365261     0.17072269    -0.37723124
 h     -0.77254741     1.90640061     1.39880398
          17

 c      1.00993197    -0.57170776    -0.01285548
 c     -0.22343452    -0.97740485     0.74800126
 c     -1.25273318    -0.13990636     0.58723808
 c     -0.98442871     1.32344846     0.35738379
 c      0.00044138     1.58526040    -0.45574244
 c      0.95765436     0.70794816    -0.81037772
 h     -0.24244421    -2.18595986     0.33289821
 h     -1.81532723     1.89690089     0.27867040
 h      0.07819924     2.56467470    -0.95290825
 h      1.70411733     1.04744933    -1.50708618
 o      2.10847087    -1.24829537     0.22520983
 h      3.07512513    -0.84334086     0.05223494
 c     -2.44180797    -0.61872298    -0.34927222
 h     -1.75774754    -0.39624823    -1.25638535
 h     -2.75447866    -1.68441821    -0.30474746
 h     -3.31199419     0.13464275    -0.39782805
 h     -0.76764736     1.90651246     1.33288773
          17

 c      1.00680593    -0.56386004    -0.02602238
 c     -0.22429780    -0.98771376     0.74884142
 c     -1.24498111    -0.14079544     0.59671655
 c     -0.98294486     1.31317141     0.36385489
[truncated: 34,518 more chars]
